# Supplementary material for: Imputing missing distances in molecular phylogenetics
Source: PeerJ. 2018 Jul 24;6:e5321. doi: 10.7717/peerj.5321 (PMC6063210; doi:10.7717/peerj.5321)
Supplement: Supplemental Information 1 [file peerj-06-5321-s001.fas]

>B_nihoa_A 2673
--------------------------------------------AACTTTATACTTCATCTTTGGAGCATGAGCAGGAATAGTAGGAACTTCCTTAAGTTTACTTATTCGTGCTGAACTAGGGCAACCCGGATTCCTTATTGGTGATGATCAAATTTATAATGTAATCGTAACAGCTCACGCTTTTGTAATAATTTTTTTTATAGTAATACCTATTATAATTGGAGGATTCGGAAACTGATTAGTACCTTTAATATTAGGAGCTCCTGATATAGCTTTCCCTCGAATAAATAACATAAGTTTTTGATTATTACCCCCATCTTTAACACTCCTGCTCTCTAGAAGTATAGTGGAAAGTGGCGCGGGCACAGGTTGAACAGTTTACCCCCCGCTTTCTGCCGGAATTGCCCATGCTGGTGCTTCAGTTGATCTVGCTATTTTTTCTTTACATTTAGCTGGTGTTTCCTCAATTCTTGGGGCTGTTAATTTTATTACTACAACAATTAATATACGAGCCCCAGGTATATCACTAGATCAAACACCTTTATTTGTTTGATCTGTTGCCATTACAGCACTTTTACTTCTTYTATCCTTACCTGTTCTTGCAGGAGCAATTACTATACTTTTAACGGACCGTAATTTAAATACATCTTTCTTTGATCCTGCAGGAGGGGGAGAYCCTATTTTATATCAACACTTATTTTGATTTTTCGGTCACCCTGAAGTTTATATTTTAATTTTACCTGGATTTGGAATAATCTCACATATTATTAGTCAAGAAAGAGGGAAAAAGGAAGCCTTTGGAACATTAGGAATAATTTACGCTATATTAGCTATTGGCCTATTAGGATTTGTTGTTTGAGCCCACCACATATTTACAGTAGGTATAGACGTAGACACACGTGCCTACTTCACATCAGCTACAATAATTATTGCTGTACCCACAGGTATTAAAATCTTTAGTTGATTAGCCACCCTTCATGGGACACAATTAAATTATAGCCCTTCTCTTTTATGAGCTCTTGGATTTGTATTTTTATTCACTATTGGTGGTTTAACCGGAGTAGTATTAGCAAATTCATCAATTGATATTATTTTACACGATACATACTATGTTGTAGCCCATTTTCATTATGTTCTTTCGATAGGAGCTGTATTTGCCATTATAGCAGGATTTATCCAATGATATCCACTTTTCACAGGATTAACCCTTAATAACAAATGACTTAAAATTCAATTTACCATTATATTTATTGGAGTAAATTTAACATTCTTTCC----------------------------------------------------------------------------------------------------------------------------------------------------------------------------------------------------------------------------------------------------------------------------------------------------------------------------------------------------------------------------------------GTATGTTTAATAATTCAAATCTTAACAGGATTATTTTTAGCTATACATTATACCGCCCATATTGATCTAGCTTTTTCAAGAATTACCCACATTTGTCGTGATGTAAATTTTGGATGATTCCTTCGTACATTACACGCCAATGGTGCTTCATTCTTCTTTGTCTGCTTATATTTACATGTAGGACGTGGAATATATTATGGGTCTTATAATTTTATACATACGTGAATAACAGGGGTAGTAATTCTATTTTTAGTTATAGGAACAGCTTTTATAGGATATGTTCTACCATGAGGACAAATATCTTTCTGAGGAGCCACTGTTATTACAAATCTACTTTCAGCTATCCCTTATTTGGGAACTGATCTAGTACAATGAATTTGAGGAGGATTTGCTATTGATAATGCTACTTTAACTCGATTTTTTACATTTCACTTTGTATTACCTTTTATCGTTGCAGCAATAGTAATAATCCATTTATTATTTCTTCATCAAACTGGGTCAAATAATCCTTTAGGATTAAATAGAGATGTAGATAAAATTCCTTTTCACCCTTATTTTTCCTTTAAGGACATTTTCGGATTTATTATTATAATTGCATTAATAGTATTTTTAACCTTACTGGAACCATATATATTAGGAGATCCTGATAACTTTATTCCTGCCAACCCCTTAGTTACCCCTGTTCATATTCAACCGGAATGGTATTTTTTATTTGCTTATGCAATCCTA---------------------------------------------------------------------------------------------------------------------------------------------------------------------------------------------------------------------------------------------------------------------------------------------------
>B_nihoa_B 2673
--------------------------------------------AACTTTATACTTCATCTTTGGAGCATGAGCAGGAATAGTAGGAACTTCCTTAAGTTTACTTATTCGTGCTGAACTAGGGCAACCCGGATTCCTTATTGGTGATGATCAAATTTATAATGTAATCGTAACAGCTCACGCTTTTGTAATAATTTTTTTTATAGTAATACCTATTATAATTGGAGGATTCGGAAACTGATTAGTACCTTTAATATTAGGAGCTCCTGATATAGCTTTCCCTCGAATAAATAACATAAGTTTTTGATTATTACCCCCATCTTTAACACTCCTGCTCTCTAGAAGTATAGTGGAAAGTGGCGCGGGCACAGGTTGAACAGTTTACCCCCCGCTTTCTGCCGGAATTGCCCATGCTGGTGCTTCAGTTGATCTCGCTATTTTTTCTTTACATTTAGCTGGTGTTTCCTCAATTCTTGGGGCTGTTAATTTTATTACTACAACAATTAATATACGAGCCCCAGGTATATCACTAGATCAAACACCTTTATTTGTTTGATCTGTTGCCATTACAGCACTTTTACTTCTTYTATCCTTACCTGTTCTTGCAGGAGCAATTACTATACTTTTAACGGACCGTAATTTAAATACATCTTTCTTTGATCCTGCAGGAGGGGGAGAYCCTATTTTATATCAACACTTATTTTGATTTTTCGGTCACCCTGAAGTTTATATTTTAATTTTACCTGGATTTGGAATAATCTCACATATTATTAGTCAAGAAAGAGGGAAAAAGGAAGCCTTTGGAACATTAGGAATAATTTACGCTATATTAGCTATTGGCCTATTAGGATTTGTTGTTTGAGCCCACCACATATTTACAGTAGGTATAGACGTAGACACACGTGCCTACTTCACATCAGCTACAATAATTATTGCTGTACCCACAGGTATTAAAATCTTTAGTTGATTAGCCACCCTTCATGGGACACAATTAAATTATAGCCCTTCTCTTTTATGAGCTCTTGGATTTGTATTTTTATTCACTATTGGTGGTTTAACCGGAGTAGTATTAGCAAATTCATCAATTGATATTATTTTACACGATACATACTATGTTGTAGCCCATTTTCATTATGTTCTTTCGATAGGAGCTGTATTTGCCATTATAGCAGGATTTATCCAATGATATCCACTTTTCACAGGATTAACCCTTAATAACAAATGACTTAAAATTCAATTTACCATTATATTTATTGGAGTAAATTTAACATTCTTTCCCCAACACTTTTTAGGTCTAGCA------------------------------------------------------------------------------------------------------------------------------------------------------------------------------------------------------------------------------------------------------------------------------------------------------------------------------------------------------------------GTATGTTTAATAATTCAAATCTTAACAGGATTATTTTTAGCTATACATTATACCGCCCATATTGATCTAGCTTTTTCAAGAATTACCCACATTTGTCGTGATGTAAATTTTGGATGATTCCTTCGTACATTACACGCCAATGGTGCTTCATTCTTCTTTGTCTGCTTATATTTACATGTAGGACGTGGAATATATTATGGGTCTTATAATTTTATACATACGTGAATAACAGGGGTAGTAATTCTATTTTTAGTTATAGGAACAGCTTTTATAGGATATGTTCTACCATGAGGACAAATATCTTTCTGAGGAGCCACTGTTATTACAAATCTACTTTCAGCTATCCCTTATTTGGGAACTGATCTAGTACAATGAATTTGAGGAGGATTTGCTATTGATAATGCTACTTTAACTCGATTTTTTACATTTCACTTTGTATTACCTTTTATCGTTGCAGCAATAGTAATAATCCATTTATTATTTCTTCATCAAACTGGGTCAAATAATCCTTTAGGATTAAATAGAGATGTAGATAAAATTCCTTTTCACCCTTATTTTTCCTTTAAGGACATTTTCGGATTTATTATTATAATTGCATTAATAGTATTTTTAACCTTACTGGAACCATATATATTAGGAGATCCTGATAACTTTATTCCTGCCAACCCCTTAGTTACCCCTGTTCATATTCAACCGGAATGGTATTTTTTATTTGCTTATGCAATCCTA---------------------------------------------------------------------------------------------------------------------------------------------------------------------------------------------------------------------------------------------------------------------------------------------------
>B_kauaiensis_A 2673
--------------------------------------------AACCTTATATTTTATCTTTGGAGCTTGAGCAGGAATAGTAGGAACTTCTTTAAGTTTACTTATTCGTACTGAACTAGGACAACCAGGGTCTCTCATTGGTGATGATCAAATTTATAATGTCATTGTTACCGCCCATGCTTTTGTAATAATTTTCTTCATAGTTATACCCATTATAATTGGGGGATTCGGAAACTGATTAGTGCCTTTAATATTAGGAGCCCCCGATATAGCCTTTCCTCGAATAAACAACATAAGTTTTTGATTACTCCCACCCTCATTAACCCTTTTACTCGCCAGAAGAATAGTGGAAAGTGGCGCCGGCACAGGTTGAACAGTTTACCCTCCGCTTTCTGCCGGAATTGCACATGCCGGAGCTTCAGTTGATTTAGCAATTTTCTCATTACATTTGGCCGGTGTTTCCTCAATTCTCGGAGCTGTAAATTTCATTACAACCACAATTAATATACGAACACCAGGTATATCTTTAGATCAAACCCCCTTATTTGTTTGAGCTGTAGCAATTACAGCACTTTTATTACTTCTATCTCTTCCTGTTCTTGCCGGAGCAATCACTATACTTTTAACAGACCGTAATTTAAATACATCCTTTTTTGACCCTGCTGGAGGTGGAGATCCTATTTTATACCAACATCTATTCTGATTCTTCGGACACCCTGAAGTCTACATTCTCATTTTACCTGGATTTGGAATAATTTCCCATATTATTAGCCAAGAAAGAGGGAAAAAGGAAGCCTTCGGAACATTAGGAATAATTTATGCTATACTAGCCATTGGTCTACTAGGTTTTGTAGTTTGAGCTCATCATATATTTACAGTAGGAATAGATGTTGACACTCGGGCTTATTTCACTTCAGCTACAATAATTATTGCTGTGCCTACAGGTATTAAAATTTTTAGCTGACTAGCTACTCTTCATGGAACTCAATTAAATTACAGCCCCTCCCTTTTATGAGCCTTAGGATTCGTATTTTTATTCACCATTGGTGGATTAACGGGAGTCGTCTTAGCAAACTCCTCAATTGACATCATTCTCCATGACACCTATTATGTAGTTGCTCACTTCCATTATGTTCTCTCAATAGGAGCCGTATTTGCAATTATAGCAGGATTTATTCAATGATATCCCCTATTTACCGGATTAACACTAAATAATAAATGACTTAAAGTTCAATTTACTATTATATTTATTGGAGTAAATTTAACATTCTTCCCTCAACACTTTTTAGGATTAGCA------------------------------------------------------------------------------------------------------------------------------------------------------------------------------------------------------------------------------------------------------------------------------------------------------------------------------------------------------------------GTATGTCTAATAATCCAAATTTTAACAGGGTTATTTTTAGCTATACATTATACAGCCCATATTGATTTGGCTTTCTCAAGAGTAGCTCACATTTGCCGAGATGTAAACTTTGGTTGATTCCTCCGTACCTTACATGCTAACGGAGCTTCTTTTTTCTTTATTTGTCTTTATCTTCATGTAGGTCGGGGAATATATTATGGATCTTACAATTTTATACATACTTGAATAACAGGAGTAATTATCCTATTTTTAGTTATAGGAACAGCCTTTATAGGTTACGTATTACCTTGAGGACAAATATCTTTTTGAGGAGCCACAGTTATTACTAATCTTCTTTCAGCCGTTCCTTATTTAGGAACCGACCTTGTTCAATGAGTTTGAGGAGGATTCGCTGTTGATAATGCCACATTAACACGATTTTTTACATTTCACTTTGTTTTACCCTTTATTGTTGCAGCAATAGTTATAATTCACTTACTATTCTTACATCAAACTGGATCAAATAATCCATTAGGATTAAATAGAGATATCGATAAAATCCCCTTCCACCCTTATTTTTCATTTAAGGATGTATTTGGTTTTATTATCATAATTGCTTCATTAATTTTCTTAACTCTACTTGAACCATATATATTAGGTGATCCTGATAATTTTACACCCGCCAACCCGCTAGTTACCCCAGTTCATATCCAACCTGAATGATACTTTCTATTCGCATACGCAATTTTA---------------------------------------------------------------------------------------------------------------------------------------------------------------------------------------------------------------------------------------------------------------------------------------------------
>B_kauaiensis_B 2673
--------------------------------------------AACCTTATATTTTATCTTTGGAGCTTGAGCAGGAATAGTAGGAACTTCTTTAAGTTTACTTATTCGTACTGAACTAGGACAACCAGGGTCTCTCATTGGTGATGATCAAATTTATAATGTCATTGTTACCGCCCATGCTTTTGTAATAATTTTCTTCATAGTTATACCCATTATAATTGGGGGATTCGGAAACTGATTAGTGCCTTTAATATTAGGAGCCCCCGATATAGCCTTTCCTCGAATAAACAACATAAGTTTTTGATTACTCCCACCCTCATTAACCCTTTTACTCGCCAGAAGAATAGTGGAAAGTGGCGCCGGCACAGGTTGAACAGTTTACCCCCCGCTTTCTGCCGGAATTGCACATGCCGGAGCTTCAGTTGATTTAGCAATTTTCTCATTACATTTGGCCGGTGTTTCCTCAATTCTTGGAGCTGTAAATTTCATTACAACCACAATTAATATACGAACACCAGGTATATCTTTAGATCAAACTCCCCTATTTGTTTGAGCTGTAGCAATTACAGCACTTTTATTACTCCTATCTCTTCCTGTTCTTGCCGGAGCAATCACTATACTTTTAACAGACCGTAATTTAAATACATCCTTTTTTGACCCTGCTGGAGGTGGAGATCCTATTTTATACCAACATCTATTCTGATTCTTCGGACACCCTGAAGTCTACATTCTCATTTTACCTGGATTTGGAATAATTTCCCATATTATTAGCCAAGAAAGAGGGAAAAAGGAAGCCTTCGGAACATTAGGAATAATTTATGCTATACTAGCCATTGGTCTACTAGGTTTTGTAGTTTGAGCTCATCATATATTTACAGTAGGAATAGATGTTGACACTCGGGCTTATTTTACTTCAGCTACAATAATTATTGCTGTACCTACAGGTATTAAAATTTTTAGCTGACTAGCTACTCTTCATGGAACTCAATTAAATTACAGCCCCTCCCTTTTATGAGCCTTAGGATTCGTATTTTTATTCACCATTGGTGGACTAACAGGAGTCGTCCTAGCAAACTCCTCAATTGACATCATTCTCCATGACACCTATTATGTAGTTGCTCACTTCCATTATGTTCTCTCAATAGGAGCCGTATTTGCAATTATAGCAGGATTTATTCAATGATATCCTCTATTTACCGGATTAACACTAAATAATAAATGACTTAAAGTTCAATTTACTATTATATTTATTGGAGTAAATTTAACATTCTTCCCTCAACACTTTTTAGGATTAGCA------------------------------------------------------------------------------------------------------------------------------------------------------------------------------------------------------------------------------------------------------------------------------------------------------------------------------------------------------------------GTATGTCTAATAATCCAAATTTTAACAGGGTTATTTTTAGCTATACATTATACTGCCCATATTGATTTGGCTTTCTCAAGAGTAGCTCACATTTGCCGAGATGTAAACTTTGGTTGATTCCTCCGTACCCTACATGCTAATGGAGCTTCTTTTTTTTTTATTTGTCTTTATCTTCATGTAGGTCGAGGAATATACTATGGATCTTACAATTTTATACATACTTGAATAACAGGAGTAATTATTCTATTTTTAGTTATAGGAACAGCCTTTATAGGTTACGTATTACCTTGAGGACAAATATCTTTTTGAGGAGCAACAGTTATTACTAATCTTCTTTCAGCCGTTCCTTATTTAGGAACCGACCTTGTTCAATGAGTTTGAGGAGGATTCGCTGTTGATAATGCCACATTAACACGATTTTTTACATTTCACTTTGTTTTACCCTTTATTGTTGCAGCAATAGTTATAATTCACTTACTATTCTTACATCAAACTGGATCAAATAATCCATTAGGATTAAATAGAGATATTGATAAAATCCCCTTCCACCCTTATTTTTCATTTAAGGATGTATTTGGTTTTATTATCATAATTGCTTCATTAATTTTCTTAACTCTACTTGAACCATATATATTAGGTGATCCTGATAATTTTACACCCGCCAACCCGCTAGTTACCCCAGTTCATATCCAACCTGAATGATACTTTCTATTCGCATACGCAATTTTA---------------------------------------------------------------------------------------------------------------------------------------------------------------------------------------------------------------------------------------------------------------------------------------------------
>B_unica_A 2673
--------------------------------------------AACCTTATATTTTATCTTCGGAGCTTGGGCAGGGATAGTAGGAACCTCTTTAAGATTACTTATTCGTACTGAGCTAGGACAACCTGGATCTCTCATTGGTGACGATCAAATTTATAATGTTATTGTTACCGCTCATGCTTTTGTAATAATTTTCTTCATAGTAATACCTATTATAATTGGAGGATTCGGAAATTGATTAGTACCCTTGATATTAGGAGCCCCTGATATGGCATTTCCCCGAATAAACAACATAAGCTTTTGATTACTCCCACCCTCACTAACCCTTTTACTCGCCAGAAGACTAGTGGAAAGTGGCGCGGGCACAGGTTGAACAGTTTACCCTCCGCTTTCTGCCGGAATTGCACATGCCGGAGCTTCAGTTGATTTAGCTATTTTCTCATTACATTTAGCAGGTGTTTCTTCAATTCTTGGGGCTGTAAACTTCATTACAACAACTATTAACATACGAGCTCCAGGAATATCTTTAGATCAAACCCCCCTATTTGTTTGAGCTGTAGCAATTACAGCACTTCTTCTACTTTTATCTCTTCCTGTTCTTGCCGGAGCAATCACTATGCTTTTAACAGACCGTAATTTAAATACATCCTTCTTTGATCCCGCTGGAGGTGGAGATCCTATTTTATACCAACACCTATTTTGATTTTTTGGACACCCTGAAGTATATATTCTTATTTTACCTGGATTTGGGATAATCTCCCATATTATTAGCCAAGAGAGAGGAAAAAGGGAAGCCTTTGGAACATTAGGAATAATTTATGCTATATTAGCCATTGGTCTTCTAGGCTTTGTAGTTTGAGCTCACCACATATTTACAGTAGGAATAGATGTTGATACTCGAGCCTACTTCACTTCGGCTACAATAATCATTGCTGTACCCACAGGCATTAAAATTTTTAGTTGACTTGCCACCCTTCATGGGGCCCAATTAAATTACAGTCCCTCCCTTCTTTGAGCTTTAGGGTTCGTATTTTTATTTACCATTGGTGGTCTAACCGGAGTCGTCTTAGCAAATTCCTCAATTGACATCATTCTCCATGACACTTACTACGTTGTTGCTCATTTCCACTACGTTCTTTCCATAGGAGCCGTATTTGCTATTATAGCAGGATTTATTCAATGATACCCCTTATTCACCGGATTAACACTTAATAATAAATGACTTAAAATTCAATTCACAATTATATTTATCGGAGTAAATTTAACATTCTTCCCCCAACACTTTTTAGGCTTAGCA------------------------------------------------------------------------------------------------------------------------------------------------------------------------------------------------------------------------------------------------------------------------------------------------------------------------------------------------------------------GTATGTTTAATAATCCAAATTTTAACGGGCCTATTTTTAGCTATACATTATACTGCCCATATTGACTTAGCTTTCTCAAGAGTAGCCCACATTTGCCGGGATGTAAATTTTGGTTGATTCCTTCGTACATTACACGCTAATGGGGCCTCCTTCTTCTTTATTTGTCTGTATCTTCATGTAGGCCGAGGAATATATTATGGATCATATAACTTCTTATATACTTGAATAACAGGAGTAATCATTCTATTCTTAGTTATAGGAACAGCCTTTATAGGTTATGTATTACCCTGAGGACAAATATCTTTTTGAGGAGCTACTGTTATTACTAATCTTCTTTCAGCTGTCCCCTATCTAGGAACAGATCTTGTTCAATGAGTTTGGGGGGGATTTGCTGTTGATAATGCTACACTAACCCGATTTTTTACATTTCATTTTGTTTTACCCTTCATTGTTGCAGCAATAGTTATAATTCACCTATTATTTTTACATCAAACTGGATCAAATAATCCATTAGGATTAAACAGAGATGTTGATAAAATTCCCTTCCACCCTTACTTCTCATTTAAGGATGTATTTGGGTTTATTATTATAATCGCCTCATTAGTTTTTTTAACCCTTCTTGAACCATACCTACTTGGTGATCCTGATAACTTTACACCTGCTAACCCATTAGTTACGCCTGTTCATATTCAACCAGAATGATATTTTCTATTTGCATATGCAATTCTA---------------------------------------------------------------------------------------------------------------------------------------------------------------------------------------------------------------------------------------------------------------------------------------------------
>B_unica_B 2673
--------------------------------------------------------------------------------------------------------------------------------------------------------------------------------------CTTTGTAATAATTTTCTTCATAGTAATACCTATTATAATTGGGGGATTCGGAAATTGATTAGTACCTTTGATATTAGGGGCCCCTGATATGGCATTCCCCCGAATAAACAACATAAGCTTTTGATTGCTCCCACCTTCACTAACCCTTTTACTCGCCAGAAGACTAGTGGAAAGTGGCGCGGGCACAGGTTGAACAGTTTACCCCCCGCTTTCTGCCGGAATTGCACATGCCGGAGCTTCAGTGGATTTAGCTATTTTCTCATTACATTTAGCAGGTGTTTCTTCAATTCTTGGGGCTGTAAACTTCATTACAACAACTATTAACATACGAGCTCCAGGTATATCTTTAGATCAAACCCCCCTATTTGTTTGAGCTGTAGCAATTACAGCACTCCTACTACTTCTATCTCTTCCTGTTCTTGCCGGAGCAATCACTATGCTTTTAACAGATCGTAACTTAAATACATCCTTCTTTGATCCTGCTGGAGGTGGAGACCCTATTTTATACCAACACCTATTTTGATTTTTTGGACACCCTGAAGTATATATTCTTATTTTACCTGGCTTTGGAATAATCTCCCATATTATTAGCCAAGAGAGAGGAAAAAAGGAAGCCTTTGGAACATTAGGAATAATTTATGCTATATTAGCCATTGGTCTTCTAGGTTTTGTAGTTTGAGCTCACCACATATTTACAGTAGGAATAGATGTTGATACTCGAGCCTACTTCACTTCAGCTACAATAATTATTGCAGTGCCCACAGGCATTAAAATTTTTAGTTGACTTGCCACCCTTCATGGGGCCCAACTAAATTACAGTCCCTCCCTTCTTTGAGCCTTAGGGTTCGTATTTTTATTTACCATTGGTGGTCTAACCGGAGTCGTCTTAGCAAATTCCTCAATTGATATCATTCTCCATGACACTTACTACGTTGTTGCTCATTTCCACTACGTTCTTTCCATAGGGGCCGTATTTGCTATTATAGCGGGATTTATTCAATGATATCCTTTATTCACCGGATTGACACTCAACAATAAATGACTTAAAATTCAATTTACAATTATATTTATCGGAGTAAATTTAACATTCTTCCCCCAACACTTTTTAGGCTTAGCA------------------------------------------------------------------------------------------------------------------------------------------------------------------------------------------------------------------------------------------------------------------------------------------------------------------------------------------------------------------GTATGTTTAATAATCCAAATTTTAACGGGCCTATTTTTAGCTATACATTATACTGCCCATATTGATTTAGCTTTCTCAAGAGTGGCCCACATTTGCCGGGATGTAAATTTTGGTTGATTCCTTCGTACATTACACGCTAATGGAGCCTCCTTCTTCTTTATTTGTTTATACCTTCATGTAGGTCGAGGAATGTATTACGGATCATATAACTTTTTATACACTTGAATTACAGGAGTAATCATTCTATTTTTAGTTATAGGAACAGCCTTTATAGGTTATGTATTACCCTGAGGACAAATATCTTTTTGAGGGGCTACTGTTATTACTAATCTTCTTTCAGCTGTCCCCTATCTAGGGACAGAGCTTGTTCAATGAGTTTGAGGGGGGTTTGCTGTCGATAATGCTACACTAACCCGATTTTTTACATTTCATTTTGTTCTACCCTTTATTGTTGCAGCAATAGTTATAATTCACCTATTATTTTTACATCAAACGGGATCAAACAATCCACTAGGATTAAACAGAGATGTTGATAAAATTCCCTTCCACCCTTACTTCTCATTTAAGGATGTATTTGGGTTTATTATTATAATCGCCTCGTTAGTTTTCTTAACCCTTCTTGAACCATATCTACTTGGTGATCCTGATAATTTTACACCTGCTAACCCATTAGTAACCCCTGTTCATATTCAGCCGGAATGATACTTTCTCTTTGCCTACGCAATTCTA---------------------------------------------------------------------------------------------------------------------------------------------------------------------------------------------------------------------------------------------------------------------------------------------------
>B_parvula_A 2673
--------------------------------------------AACCTTATATTTTATCTTTGGAGCTTGAGCAGGAATAGTAGGAACTTCTTTAAGTTTACTTATTCGTACTGAACTAGGACAACCAGGATCTCTCATTGGCGATGATCAAATTTATAATGTCATTGTCACCGCCCATGCCTTTGTAATAATTTTCTTCATAGTTATGCCTATTATAATTGGGGGATTCGGAAACTGATTAGTGCCTTTAATATTAGGAGCCCCTGATATAGCCTTTCCTCGAATAAACAACATAAGTTTTTGATTACTCCCACCTTCATTAACCCTTTTACTCGCCAGAAGAATAGTGGAAAGTGGCGCCGGCACAGGTTGAACAGTTTACCCTCCGCTTTCTGCCGGAATTGCACATGCTGGRGCTTCAGTTGATTTAGCTATTTTCTCATTACACTTAGCAGGTGTTTCGTCAATTCTTGGGGCCGTAAATTTCATTACAACCACAATTAATATACGAACACCAGGCATATCTTTAGATCAAACCCCCCTATTTGTTTGAGCTGTAGCAATTACAGCACTCTTATTACTTCTATCTCTTCCCGTTCTTGCCGGAGCAATCACTATACTTTTAACAGACCGTAATTTAAATACATCCTTTTTTGATCCTGCCGGAGGTGGAGATCCCATTTTATACCAACATCTATTCTGATTCTTCGGACACCCTGAAGTCTATATTCTCATTTTACCTGGCTTTGGAATAATCTCCCATATTATTAGTCAAGAAAGAGGAAAAAAGGAAGCCTTCGGAACATTAGGAATAATTTATGCTATACTAGCCATTGGTCTATTAGGTTTTGTAGTTTGAGCTCATCACATATTTACAGTAGGAATAGATGTTGACACTCGAGCTTATTTCACTTCAGCTACAATAATTATTGCTGTACCTACTGGTATTAAAATTTTTAGCTGACTAGCTACTCTTCATGGAACTCAATTAAATTACAGCCCCTCCCTTTTATGRGCYTTAGGATTCGTATTTCTATTCACCATCGGTGGACTAACAGGAGTCGTCTTAGCAAATTCTTCAATTGACATTATTCTCCATGATACCTACTATGTAGTTGCTCACTTCCATTATGTTCTCTCAATAGGAGCCGTATTTGCAATTATAGCAGGATTTATTCAATGATATCCCCTATTTACCGGATTAACACTCAATAACAAATGACTTAAAGTTCAATTCACTATTATATTTATTGGAGTAAATTTAACATTCTTTCCTCAACACTTTTTAGGATTAGCA-----------------------------------------------------------------------------------------------------------------------------------------------------------------------------------------------------------------------------------------------------------------------------------------------------------------------------------------------CTTTGGATCCCTATTAGGCGTATGCTTAATAATCCAAATTTTAACAGGATTATTTTTAGCTATACATTATACCGCCCATATCGATTTAGCTTTCTCAAGAGTAGCCCACATTTGCCGAGATGTAAATTTTGGTTGATTCCTTCGTACTCTACATGCTAACGGAGCTTCTTTTTTTTTCATTTGTCTTTATCTTCACGTAGGCCGAGGAATATACTACGGATCTTATAATTTTATACATACTTGAATAACAGGAGTAATTATTCTATTTTTAGTTATAGGAACAGCCTTTATAGGTTATGTATTACCTTGAGGACAAATATCTTTTTGAGGAGCCACAGTTATTACAAATCTTCTTTCGGCTGTTCCTTACTTAGGAACCGACCTTGTTCAATGAGTTTGGGGAGGGTTCGCTGTCGATAATGCCACATTAACCCGATTTTTTACATTTCATTTTGTTTTACCCTTTATTGTTGCAGCAATAGTTATAATTCACTTATTATTCTTACATCAAACTGGATCAAATAATCCTTTAGGATTAAATAGAGATATTGATAAAATTCCCTTCCACCCTTATTTTTCATTTAAGGATGTATTTGGTTTTATTATTATAATTGCTTCATTAATTTTCTTAACTCTACTTGAACCATACCTATTAGGTGATCCTGATAATTTTACACCTGCCAACCCTCTAGTTACCCCAGTTCATATCCAACCGGAATGATATTTTTTATTTGCATATGCAATTTTA---------------------------------------------------------------------------------------------------------------------------------------------------------------------------------------------------------------------------------------------------------------------------------------------------
>B_parvula_B 2673
---------------------------------------------ACCTTATATTTTATCTTCGGAGCTTGAGCAGGGATAGTAGGAACTTCTTTAAGCTTACTTATTCGTACTGAACTAGGACAACCTGGATCTCTCATTGGYGAYGAYCAAATTTATAATGTYATTGTYACCGCCCATGCCTTTGTAATAATYTTCTTCATAGTAATRCCTATTATAATTGGGGGATTCGGAAACTGATTAGTGCCTTTAATATTAGGAGCCCCTGATATAGCMTTYCCTCGAATAAACAACATAAGTTTTTGATTACTCCCACCTTCATTAACCCTTTTACTCGCCAGAAGAMTAGTGGAAAGTGGCGCSGGCACAGGTTGAACAGTTTACCCTCCGCTTTCTGCTGGAATYGCACATGCTGGRGCTTCAGTTGACTTAGCTATTTTCTCATTACACTTAGCAGGTGTTTCCTCAATTCTTGGAGCTGTAAAYTTCATTACAACMACRATTAATATACGAGCACCAGGYATATCTTTAGATCAAACCCCCCTATTTGTTTGAGCTGTAGCAATTACAGCACTYTTATTACTYCTATCTCTTCCYGTTCTTGCCGGAGCAATCACTATACTTTTAACAGACCGTAAYYTAAATACATCCTTCTTTGACCCTGCTGGRGGTGGAGATCCCATTTTATACCAACACCTATTCTGATTCTTCGGACACCCTGAAGTRTAYATTCTCATTTTACCTGGATTTGGAATAATYTCCCATATTATTAGCCAAGAAAGAGGAAAAAAGGAAGCCTTCGGAACATTAGGAATAATTTATGCTATAYTAGCCATTGGTCTACTAGGYTTTGTAGTTTGAGCTCATCACATATTTACAGTAGGAATAGAYGTTGACACTCGAGCYTAYTTCACTTCAGCTACAATAATTATTGCTGTACCTAC-GGYATTAAAATTTTTAGCTGACTAGCTACTCTTCATGGAACTCAATTAAATTACAGCCCCTCCCTTCTATGRGCYTTAGGATTCGTATTTTTATTCACCATYGGTGGACTAACAGGAGTCGTCTTAGCAAATTCYTCAATTGACATTATTCTCCATGACACCTACTATGTAGTTGCTCACTTCCATTAYGTTCTYTCAATAGGAGCCGTATTTGCWATTATAGCAGGATTTATYCAATGATAYCCCCTATTYACCGGATTAACACTMAATAAYAAATGACTTAAAGTTCAATTCACTATTATATTTATTGGAGTAAATTTAACATTCTTTCCTCAACACTTTTTAGGATTAGCA-----------------------------------------------------------------------------------------------------------------------------------------------------------------------------------------------------------------------------------------------------------------------------------------------------------------------------------------------CTTTGGATCCCTATTAGGCGTATGCTTAATAATCCAAATTTTAACAGGATTATTTTTAGCTATACATTATACCGCCCATATCGATTTAGCTTTCTCAAGAGTAGCCCACATTTGCCGARATGTAAATTTTGGTTGATTCCTTCGTACTCTACATGCTAACGGAGCTTCTTTTTTTTTCATTTGTCTTTATCTTCACGTAGGCCGAGGAATATATTATGGATCTTATAATTTTATACATACTTGAATAACAGGAGTAATTATTCTATTTTTAGTTATAGGAACAGCCTTTATAGGTTATGTATTACCTTGAGGACAAATATCTTTTTGAGGAGCCACAGTTATTACAAATCTTCTTTCGGCTGTTCCTTACTTAGGAACCGACCTTGTTCAATGAGTTTGGGGAGGGTTCGCTGTCGATAATGCCACATTAACCCGATTTTTTACATTTCATTTTGTTTTACCCTTTATTGTTGCAGCAATAGTTATAATTCACTTATTATTCTTACATCAAACTGGATCAAATAATCCTTTAGGATTAAATAGAGATATTGATAAAATTCCTTTCCACCCTTATTTTTCATTTAAGGATGTATTTGGTTTTATTATTATAATTGCTTCATTAATTTTCTTAACTCTACTTGAACCATATCTATTAGGTGATCCTGATAATTTTACACCTGCCAACCCTCTAGTTACCCCAGTTCATATCCAACCGGAATGATATTTTTTATTTGCATATGCAATTTTA---------------------------------------------------------------------------------------------------------------------------------------------------------------------------------------------------------------------------------------------------------------------------------------------------
>B_molokaiensis_A 2673
--------------------------------------------AACCTTATATTTTATTTTTGGAGCTTGAGCAGGAATAGTAGGAACTTCTTTAAGTTTACTTATTCGTACTGAACTAGGACAACCAGGGTCTCTCATTGGTGATGATCAAATTTATAATGTTATTGTTACCGCCCATGCCTTTGTAATAATTTTCTTCATAGTTATACCCATTATAATTGGGGGATTCGGAAACTGACTAGTACCCTTAATATTAGGAGCCCCTGATATAGCATTCCCTCGAATAAACAACATAAGTTTTTGATTACTCCCACCTTCATTAACCCTTTTACTCGCCAGAAGTATAGTCGAAAGTGGCGCGGGCACAGGTTGAACAGTTTACCCCCCGCTTTCTGCCGGAATTGCACATGCCGGAGCTTCAGTTGACTTAGCCATCTTCTCATTACATTTAGCAGGTGTTTCCTCAATTCTTGGGGCTGTAAACTTCATTACAACAACAATTAATATACGAGCTCCAGGTATATCCTTAGATCAAACTCCCCTATTTGTTTGAGCTGTAGCAATTACAGCACTTTTATTACTTTTATCTCTTCCTGTTCTTGCCGGAGCAATCACTATGCTTTTAACAGACCGTAATTTAAATACATCCTTTTTTGACCCCGCTGGAGGTGGAGACCCCATTTTATATCAACACCTATTTTGATTTTTCGGCCACCCTGAAGTATATATTCTCATTTTACCCGGATTTGGAATAATCTCCCATATTATTAGCCAAGAAAGAGGAAAAAAGGAAGCCTTCGGAACATTAGGAATAATTTATGCTATATTAGCCATTGGTCTATTAGGTTTTGTAGTTTGAGCTCACCACATATTTACAGTAGGAATAGACGTTGATACCCGCGCTTATTTCACTTCAGCTACAATAATTATTGCTGTACCTACAGGTATTAAAATTTTTAGCTGACTAGCTACTCTTCATGGAACTCAATTAAATTACAGCCCCTCCCTTTTATGGGCCTTAGGATTCGTATTTTTATTCACCATTGGCGGTCTAACTGGAGTCGTCTTAGCAAATTCTTCAATTGACATCATTCTTCATGACACTTACTATGTTGTTGCTCATTTCCATTACGTTCTTTCAATAGGAGCCGTCTTTGCAATTATAGCAGGATTTATTCAATGATATCCCTTATTCACCGGATTAACACTAAATAATAAATGACTTAAGATTCAATTTACTATTATATTTATTGGAGTAAACTTAACATTCTTTCCTCAACATTTTTTAGGACTAGCA----------------------------------------------------------------------------------------------------------------------------------------------------------------------------------------------------------------------------------------------------------------------------------------------------------------------------------------------------------------------------------------------------TTTTAGCTATACATTATACCGCCCATATTGATTTGGCTTTCTCAAGAGTAGCCCACATTTGTCGAGATGTAAATTTTGGTTGATTCCTTCGTACCCTGCACGCTAACGGAGCTTCTTTTTTTTTTATCTGTCTATATCTTCATGTAGGCCGAGGAATATACTACGGATCTTATAATTTTATACATACTTGAATAACAGGAGTAATTATTCTATTCTTAGTTATAGGAACAGCCTTTATAGGTTACGTATTACCTTGAGGACAAATATCTTTTTGAGGAGCCACAGTTATTACTAATCTACTTTCAGCTGTTCCTTATTTAGGGACAGACCTTGTTCAATGAGTTTGAGGAGGATTCGCAGTTGATAACGCCACATTAACCCGGTTTTTCACATTTCATTTTGTTTTACCCTTTATTGTTACAGCAATAGTTATAATTCACTTATTATTCTTACATCAAACTGGATCAAACAATCCATTAGGATTAAATAGAGATATTGATAAAATTCCTTTCCACCCCTACTTTTCATTTAAGGATGTATTTGGTTTTATTATTATAATTGCTTCATTAGTTTTCCTAACTTTACTCGAACCATACCTACTAGGAGATCCCGATAATTTTACACCCGCCAACCCGCTAGTTACCCCGGTTCACATTCAACCTGAATGATACTTTTTATTCGCATACGCAATTTTA---------------------------------------------------------------------------------------------------------------------------------------------------------------------------------------------------------------------------------------------------------------------------------------------------
>B_molokaiensis_B 2673
--------------------------------------------AACCTTATATTTTATTTTTGGAGCTTGAGCAGGAATAGTAGGAACTTCTTTAAGTTTACTTATTCGTACTGAACTAGGACAACCAGGGTCTCTCATTGGTGATGATCAAATTTATAATGTTATTGTTACCGCCCATGCCTTTGTAATAATTTTCTTCATAGTTATACCCATTATAATTGGGGGATTCGGAAACTGACTAGTACCCTTAATATTAGGAGCCCCTGATATAGCATTCCCTCGAATAAACAACATAAGTTTTTGATTACTCCCACCTTCATTAACCCTTTTACTCGCCAGAAGTATAGTCGAAAGTGGCGCGGGCACAGGTTGAACAGTTTACCCCCCGCTTTCTGCCGGAATTGCACATGCCGGAGCTTCAGTTGACTTAGCCATCTTCTCATTACATTTAGCAGGTGTTTCCTCAATTCTTGGGGCTGTAAACTTCATTACAACAACAATTAATATACGAGCTCCAGGTATATCCTTAGATCAAACTCCCCTATTTGTTTGAGCTGTAGCAATTACAGCACTTTTATTACTTTTATCTCTTCCTGTTCTTGCCGGAGCAATCACTATGCTTTTAACAGACCGTAATTTAAATACATCCTTTTTTGACCCCGCTGGAGGTGGAGACCCCATTTTATATCAACACCTATTTTGATTTTTCGGCCACCCTGAAGTATATATTCTCATTTTACCCGGATTTGGAATAATCTCCCATATTATTAGCCAAGAAAGAGGAAAAAAGGAAGCCTTCGGAACATTAGGAATAATTTATGCTATATTAGCCATTGGTCTATTAGGTTTTGTAGTTTGAGCTCACCACATATTTACAGTAGGAATAGACGTTGATACCCGCGCTTATTTCACTTCAGCTACAATAATTATTGCTGTACCTACAGGTATTAAAATTTTTAGCTGACTAGCTACTCTTCATGGAACTCAATTAAATTACAGCCCCTCCCTTTTATGGGCCTTAGGATTCGTATTTTTATTCACCATTGGCGGTCTAACTGGAGTCGTCTTAGCAAATTCTTCAATTGACATCATTCTTCATGACACTTACTATGTTGTTGCTCATTTCCATTACGTTCTTTCAATAGGAGCCGTCTTTGCAATTATAGCAGGATTTATTCAATGATATCCCTTATTCACCGGATTAACACTAAATAATAAATGACTTAAGATTCAATTTACTATTATATTTATTGGAGTAAACTTAACATTCTTTCCTCAACATTTTTTAGGACTAGCA--------------------------------------------------------------------------------------------------------------------------------------------------------------------------------------------------------------------------------------------------------------------------------------------------------------------------------------------------------------------------------------------------------AGCTATACATTATACCGCCCATATTGATTTGGCTTTCTCAAGAGTAGCCCACATTTGYCGAGATGTAAATTTTGGTTGATTCCTTCGTACCCTGCACGCTAACGGAGCYTCTTTTTTTTTTATCTGTCTATATCTTCATGTAGGCCGAGGAATATACTACGGATCTTATAATTTTATACATACTTGAATAACAGGAGTAATTATTCTATTCTTAGTTATAGGAACAGCCTTTATAGGTTACGTATTACCYTGAGGACAAATATCTTTCTGAGGAGCCACAGTTATTACTAATCTACTTTCAGCTGTTCCTTATTTAGGGACAGACCTTGTTCAATGAGTTTGAGGAGGATTCGCAGTTGATAACGCCACATTAACCCGGTTTTTCACATTTCATTTTGTTTTACCCTTTATTGTTACAGCAATAGTTATAATTCACTTATTATTCTTACATCAAACTGGATCAAACAATCCATTAGGATTAAATAGAGATATTGATAAAATTCCTTTCCACCCCTACTTTTCATTTAAGGATGTATTTGGTTTTATTATTATAATTGCYTCATTAGTTTTCCTAACYTTACTYGAACCATACCTACTAGGAGATCCCGATAATTTTACACCCGCCAACCCGCTAGTTACCCCGGTTCACATTCAACCTG-----------------------------------------------------------------------------------------------------------------------------------------------------------------------------------------------------------------------------------------------------------------------------------------------------------------------------------
>B_deplanata_A 2673
--------------------------------------------AACCTTATATTTTATCTTTGGAGCTTGGGCAGGAATAGTAGGAACTTCTTTAAGTTTACTTATTCGTACTGAACTAGGACAACCAGGGTCTCTCATTGGTGATGATCAAATTTATAATGTTATCGTTACCGCCCATGCTTTTGTAATAATTTTCTTCATAGTTATACCCATTATAATCGGAGGATTTGGAAACTGACTAGTGCCTTTGATATTAGGAGCCCCTGACATAGCATTCCCTCGAATAAACAATATAAGTTTTTGATTACTTCCACCTTCATTAACCCTTTTACTCGCCAGAAGAGTAGTCGAAAGTGGCGCGGGCACAGGTTGAACAGTTTACCCCCCGCTCTCTGCCGGAATTGCCCATGCCGGAGCTTCAGTTGACTTAGCTATTTTCTCATTACATTTAGCAGGTGTTTCCTCAATTCTTGGAGCTGTAAATTTCATTACTACAACAATTAATATACGAGCACCAGGTATATCATTAGATCAAACTCCTCTATTTGTTTGAGCTGTAGCAATTACAGCACTTTTATTACTTCTATCTCTTCCCGTTCTTGCTGGGGCAATCACTATACTTTTAACAGATCGTAATTTAAATACATCCTTCTTTGACCCTGCTGGAGGTGGAGATCCTATCTTATATCAACACCTATTCTGGTTTTTTGGACATCCTGAAGTATATATTCTTATTTTACCTGGATTTGGAATAATTTCCCATATTATTAGCCAAGAAAGAGGAAAAAAGGAAGCCTTCGGAACATTAGGAATAATTTATGCTATATTAGCCATTGGCCTACTAGGTTTTGTAGTATGAGCTCACCATATATTTACAGTAGGAATAGACGTTGATACTCGAGCTTACTTCACTTCAGCTACAATAATTATTGCTGTACCTACAGGTATTAAAATTTTTAGCTGACTAGCTACTCTTCATGGGACCCAATTAAACTATAGCCCCTCCCTTTTATGGGCTCTAGGGTTTGTCTTTTTATTCACCATTGGTGGTCTAACTGGAGTCGTCTTAGCAAATTCCTCAATTGACATCATTCTTCATGACACCTACTATGTAGTTGCTCACTTTCATTACGTTCTTTCAATAGGAGCCGTATTTGCAATTATAGCAGGATTTATTCAATGATACCCCCTATTTACTGGATTAACACTAAATAATAAATGACTTAAGGTTCAATTCACTATTATATTTATTGGAGTAAACTTAACATTCTTTCCTCAACACTTTTTAGGATTAGCA-------------------------------------------------------------------------------------------------------------------------------------------------------------------------------------------------------------------------------------------------------------------------------------------------------------------------------------------------------------------------------------------------------------TACATTATACTGCTCACATTGATTTGGCTTTCTCAAGAGTAGCCCACATCTGCCGAGATGTAAATTTCGGTTGATTCCTTCGTACCTTACATGCTAACGGAGCCTCTTTTTTCTTTATTTGCCTATACCTTCATGTAGGACGAGGGATATACTACGGATCATATAATTTTATACATACTTGAATAACAGGAGTAATTATTCTATTCTTAGTTATAGGAACAGCCTTTATAGGTTACGTATTACCTTGAGGACAAATATCCTTTTGAGGAGCTACAGTTATTACTAATCTACTTTCAGCTGTTCCTTATTTAGGAACAGATCTTGTTCAATGAGTATGAGGAGGATTCGCGGTTGATAATGCCACATTAACCCGATTTTTCACATTTCATTTTGTTCTACCCTTTATTGTTACAGCAATAGTTATAATTCACTTATTATTCTTACATCAAACTGGATCAAACAATCCATTAGGATTAAATAGAGATGTTGATAAAATTCCTTTCCATCCTTACTTTTCATTTAAGGATGTATTCGGCTTTATTGTTATAATTGCTTCATTAATTTTCCTAACTCTACTCGAACCATACTTACTTGGTGATCCTGATAACTTTACACCCGCCAACCCGCTAGTTACCCCAGTTCATATCCAACCTGAATGATACTTCTTATTTGCCTATGCAATTTTA---------------------------------------------------------------------------------------------------------------------------------------------------------------------------------------------------------------------------------------------------------------------------------------------------
>B_deplanata_B 2673
--------------------------------------------AACCTTATATTTTATCTTTGGAGCTTGGGCAGGAATAGTAGGAACTTCTTTAAGTTTACTTATTCGTACTGAACTAGGACAACCAGGGTCTCTCATTGGTGATGATCAAATTTATAATGTTATCGTTACCGCCCATGCTTTTGTAATAATTTTCTTCATAGTTATACCCATTATAATCGGAGGATTTGGAAACTGACTAGTGCCTTTGATATTAGGAGCCCCTGACATAGCATTCCCTCGAATAAACAATATAAGTTTTTGATTACTTCCACCTTCATTAACCCTTTTACTCGCCAGAAGAGTAGTCGAAAGTGGCGCGGGCACAGGTTGAACAGTTTACCCCCCGCTCTCTGCCGGAATTGCCCATGCCGGAGCTTCAGTTGACTTAGCTATTTTCTCATTACATTTAGCAGGTGTTTCCTCAATTCTTGGAGCTGTAAATTTCATTACTACAACAATTAATATACGAGCACCAGGTATATCATTAGATCAAACTCCTCTATTTGTTTGAGCTGTAGCAATTACAGCACTTTTATTACTTCTATCTCTTCCCGTTCTTGCTGGGGCAATCACTATACTTTTAACAGATCGTAATTTAAATACATCCTTCTTTGACCCTGCTGGAGGTGGAGATCCTATCTTATATCAACACCTATTCTGGTTTTTTGGACATCCTGAAGTATATATTCTTATTTTACCTGGATTTGGAATAATTTCCCATATTATTAGCCAAGAAAGAGGAAAAAAGGAAGCCTTCGGAACATTAGGAATAATTTATGCTATATTAGCCATTGGCCTACTAGGTTTTGTAGTATGAGCTCACCATATATTTACAGTAGGAATAGACGTTGATACTCGAGCTTACTTCACTTCAGCTACAATAATTATTGCTGTACCTACAGGTATTAAAATTTTTAGCTGACTAGCTACTCTTCATGGGACCCAATTAAACTATAGCCCCTCCCTTTTATGGGCTCTAGGGTTTGTCTTTTTATTCACCATTGGTGGTCTAACTGGAGTCGTCTTAGCAAATTCCTCAATTGACATCATTCTTCATGACACCTACTATGTAGTTGCTCACTTTCATTACGTTCTTTCAATAGGAGCCGTATTTGCAATTATAGCAGGATTTATTCAATGATACCCCCTATTTACTGGATTAACACTAAATAATAAATGACTTAAGGTTCAATTCACTATTATATTTATTGGAGTAAACTTAACATTCTTTCCTCAACACTTTTTAGGATTAGCA--------------------------------------------------------------------------------------------------------------------------------------------------------------------------------------------------------------------------------------------------------------------------------------------------------------------------------------------------------------------------------------------------------------TCATTATACTGCTCACATTGATTTGGCTTTCTCAAGAGTAGCCCACATCTGCCGAGATGTAAATTTCGGTTGATTCCTTCGTACCTTACATGCTAACGGAGCCTCTTTTTTCTTTATTTGCCTATACCTTCATGTAGGACGAGGGATATACTACGGATCATATAATTTTATACATACTTGAATAACAGGAGTAATTATTCTATTCTTAGTTATAGGAACAGCCTTTATAGGTTACGTATTACCTTGAGGACAAATATCCTTTTGAGGAGCTACAGTTATTACTAATCTACTTTCAGCTGTTCCTTATTTAGGAACAGATCTTGTTCAATGAGTATGAGGAGGATTCGCGGTTGATAATGCCACATTAACCCGATTTTTCACATTTCATTTTGTTCTACCCTTTATTGTTACAGCAATAGTTATAATTCACTTATTATTCTTACATCAAACTGGATCAAACAATCCATTAGGATTAAATAGAGATGTTGATAAAATTCCTTTCCATCCTTACTTTTCATTTAAGGATGTATTCGGCTTTATTGTTATAATTGCTTCATTAATTTTCCTAACTCTACTCGAACCATACTTACTTGGTGATCCTGATAACTTTACACCCGCCAACCCGCTAGTTACCCCAGTTCATATCCAACCTGAATGATACTTCTTATTTGCCTATGCAATTTTA---------------------------------------------------------------------------------------------------------------------------------------------------------------------------------------------------------------------------------------------------------------------------------------------------
>B_brunnea_A 2673
--------------------------------------------AACCTTATATTTTATCTTTGGAGCATGAGCAGGTATAGTAGGAACTTCTTTAAGCTTACTTATTCGTACTGAACTAGGACAACCAGGATTTCTCATTGGTGATGATCAAATTTATAATGTTATTGTTACCGCCCATGCCTTTGTAATAATTTTCTTCATAGTAATACCAATTATAATTGGAGGATTCGGAAATTGATTAGTGCCCTTGATATTAGGAGCTCCTGATATAGCATTCCCTCGAATAAACAACATAAGATTTTGATTACTCCCACCTTCATTAACCCTCTTACTCGCCAGAAGAATAGTTGAAAGTGGCGCGGGCACAGGTTGAACAGTTTACCCCCCGCTTTCCGCCGGAATCGCACATGCTGGTGCTTCTGTTGACCTAGCTATCTTCTCATTGCATTTAGCAGGTGTTTCCTCAATTCTTGGCGCTGTAAACTTCATTACAACAACAATTAATATACGAGCACCAGGTATATCTTTAGACCAAACCCCTTTATTTGTTTGAGCTGTAGCAATTACAGCACTTTTATTACTTCTATCTCTGCCTGTTCTTGCTGGAGCAATCACTATACTCTTAACAGATCGTAATTTAAATACATCCTTCTTTGACCCTGCAGGAGGTGGAGATCCTATTTTATACCAACACCTATTCTGATTTTTTGGACACCCTGAAGTATACATTCTCATTTTACCTGGATTTGGAATAATCTCCCATATTATTAGTCAAGAAAGAGGGAAAAAGGAAGCCTTCGGAACACTAGGAATAATTTATGCTATATTAGCCATTGGTCTCCTAGGCTTTGTAGTATGAGCTCACCACATATTTACCGTAGGAATAGATGTTGATACTCGAGCTTACTTCACTTCAGCTACAATAATTATTGCCGTACCTACAGGTATTAAAATCTTTAGTTGACTAGCCACACTTCATGGAACTCAACTAAACTACAGCCCCTCCCTTCTTTGAGCCTTAGGATTCGTATTTTTATTTACCATTGGTGGTCTAACCGGAGTCGTCTTAGCAAATTCCTCAATTGACATTATTCTTCATGACACCTACTATGTTGTTGCTCACTTCCACTACGTTCTTTCGATAGGAGCCGTATTTGCTATTATAGCAGGATTTATTCAATGATATCCCTTATTCACCGGACTAACACTTAATAATAAATGACTTAAGGTTCAATTCACTATTATATTTATCGGAGTAAACTTAACATTCTTTCCTCAACACTTTTTAGGTTTAGCA-----------------------------------------------------------------------------------------------------------------------------------------------------------------------------------------------------------------------------------------------------------------------------------------------------------------------------------------------TTTTGGTTCCCTTTTAGGAGTATGTTTAATAATACAAATTCTAACAGGTCTATTTTTAGCCATACACTATACCGCTCATATTGATTTAGCTTTCTCAAGAGTAGCTCATATTTGCCGAGATGTAAATTTTGGTTGATTCCTTCGTACCATACATGCCAATGGAGCCTCCTTTTTCTTTATTTGTCTATACCTTCACGTAGGCCGAGGAATATATTACGGATCATATAATTTTATATACACTTGAATAACAGGAGTAATCATTTTATTTTTAGTTATAGGCACAGCCTTTATAGGTTACGTATTACCCTGAGGACAAATATCCTTTTGAGGAGCTACCGTCATTACCAATCTTCTTTCAGCCGTCCCCTACCTAGGAACAGATCTTGTTCAATGAGTATGAGGAGGATTTGCTGTCGATAATGCCACATTAACCCGATTCTTTACATTTCATTTTGTCTTACCCTTTATTGTAACAGCAATAGTTATAATTCATCTACTATTCTTGCATCAAACTGGATCAAACAACCCATTAGGATTAAATAGAGATATTGATAAAATTCCTTTTCACCCTTACTTTTCATTTAAGGATGTATTTGGTTTTATTATTATAATTGCCTCACTAGTTTTCTTAACCCTCCTTGAACCATACTTACTAGGTGATCCTGATAATTTTACACCCGCTAATCCCYTAGTTACCCCAGTTCATATTCAACCTGAATGATACTTTCTATTCGCGTACGCAATTCTA---------------------------------------------------------------------------------------------------------------------------------------------------------------------------------------------------------------------------------------------------------------------------------------------------
>B_brunnea_B 2673
--------------------------------------------AACCTTATATTTTATCTTTGGAGCATGAGCAGGTATAGTAGGAACTTCTTTAAGCTTACTTATTCGTACTGAAGTAGGACAACCAGGATTTCTCATTGGTGACGATCAAATTTATAATGTTATTGTTACCGCCCATGCCTTTGTAATAATTTTCTTCATAGTAATACCAATTATAATTGGAGGATTCGGAAATTGATTAGTGCCCTTGATATTAGGAGCTCCTGATATAGCATTCCCTCGAATAAACAACATAAGATTTTGATTACTCCCACCTTCATTAACCCTCTTACTCGCCAGAAGAATAGTTGAAAGTGGCGCGGGCACAGGTTGAACAGTTTACCCCCCGCTTTCCGCCGGAATCGCACATGCTGGHGCTTCTGTTGACCTAGCCATCTTCTCATTGCATTTAGCAGGTGTTTCCTCAATTCTTGGCGCTGTAAACTTCATTACAACAACAATTAATATACGAGCACCAGGTATATCTTTAGACCAAACCCCTTTATTTGTTTGAGCTGTAGCAATTACAGCACTTTTATTACTTCTATCTCTTCCTGTTCTTGCTGGAGCAATCACTATACTCTTAACAGATCGTAATTTAAATACATCCTTCTTTGACCCTGCAGGAGGTGGAGATCCTATTTTATACCAACACCTATTCTGATTTTTTGGACACCCTGAAGTATACATTCTCATTTTACCTGGATTTGGAATAATCTCCCATATTATTAGTCAAGAAAGAGGGAAAAAGGAAGCCTTCGGAACACTAGGAATAATTTATGCTATATTAGCCATTGGTCTTCTAGGCTTTGTAGTATGAGCTCACCACATATTTACCGTAGGAATAGATGTTGATACTCGAGCTTACTTCACTTCAGCTACAATAATTATTGCCGTACCTACAGGTATTAAAATCTTTAGTTGACTAGCCACACTTCATGGGACTCAACTAAACTACAGCCCCTCCCTTCTTTGAGCCTTAGGATTCGTATTTTTATTTACCATTGGTGGTCTAACCGGAGTCGTCTTAGCAAATTCCTCAATTGACATTATTCTTCATGACACCTACTATGTTGTTGCTCACTTCCACTACGTTCTTTCGATAGGAGCCGTATTTGCTATTATAGCAGGATTTATTCAATGATATCCCTTATTCACCGGACTAACACTTAATAATAAATGACTTAAGGTTCAATTCACTATTATATTTATCGGAGTAAACTTAACATTCTTTCCTCAACACTTTTTAGGTTTAGCA-----------------------------------------------------------------------------------------------------------------------------------------------------------------------------------------------------------------------------------------------------------------------------------------------------------------------------------------------TTTTGGTTCCCTTTTAGGAGTATGTTTAATAATACAAATTCTAACAGGTCTATTTTTAGCCATACACTATACCGCTCATATTGATTTAGCTTTCTCAAGAGTAGCTCATATTTGCCGAGATGTAAATTTTGGTTGATTCCTTCGTACCATACATGCCAATGGAGCMTCCTTTTTCTTTATTTGTCTATACCTTCACGTAGGCCGAGGAATATATTACGGATCATATAATTTTATATACACTTGAATAACAGGAGTAATCATTTTATTTTTAGTTATAGGCACAGCCTTTATAGGTTACGTATTACCCTGAGGACAAATATCCTTTTGAGGAGCTACCGTCATTACCAATCTTCTTTCAGCCGTCCCCTACCTAGGAACAGATCTTGTTCAATGAGTATGAGGAGGATTTGCTGTCGATAATGCCACATTAACCCGATTCTTTACATTTCATTTTGTCTTACCCTTTATTGTAACAGCAATAGTTATAATTCATCTACTATTCTTACATCAAACTGGATCAAACAACCCATTAGGATTAAATAGAGATATTGATAAAATTCCTTTTCACCCTTACTTTTCATTTAAGGATGTATTTGGTTTTATTATTATAATTGCCTCACTAGTTTTCTTAACCCTCCTTGAACCATACTTACTAGGTGATCCTGATAATTTTACACCCGCTAATCCCYTAGTTACCCCAGTTCATATTCAACCTGAATGATACTTTCTATTCGCGTACGCAATTCT----------------------------------------------------------------------------------------------------------------------------------------------------------------------------------------------------------------------------------------------------------------------------------------------------
>B_mauiensis_A 2673
--------------------------------------------AACCTTATATTTTATCTTTGGAGCATGAGCAGGTATAGTAGGAACTTCTTTAAGCTTACTTATCCGTACTGAACTAGGACAACCAGGATTTCTCATTGGTGACGATCAAATTTATAACGTTATTGTTACCGCCCATGCTTTTGTAATAATTTTCTTCATAGTAATACCAATTATAATTGGAGGATTTGGTAATTGACTAGTACCTTTGATATTAGGAGCTCCTGATATAGCATTCCCTCGAATAAACAATATAAGATTTTGATTACTCCCACCTTCATTAACCCTTTTACTCGCCAGAAGTATAGTGGAAAGTGGCGCTGGCACAGGTTGAACGGTTTACCCCCCGCTTTCCGCCGGAATCGCACATGCTGGAGCTTCTGTTGACCTAGCTATCTTCTCATTACATTTAGCAGGTGTTTCCTCAATTCTTGGAGCTGTAAACTTTATTACAACAACAATTAATATACGAGCACCAGGTATATCTTTAGATCAAACCCCTTTATTTGTTTGAGCTGTAGCAATTACAGCACTTTTATTACTTCTATCTCTTCCTGTTCTTGCCGGAGCAATCACCATACTCTTAACAGATCGTAATTTAAATACATCCTTCTTTGACCCTGCAGGAGGAGGAGATCCTATTTTATACCAACACCTATTCTGATTTTTTGGACACCCTGAAGTATACATTCTCATTTTACCTGGATTTGGAATAATCTCCCATATTATTAGTCAAGAAAGAGGAAAAAAGGAAGCCTTCGGAACACTAGGAATAATTTATGCTATATTAGCCATTGGTCTACTAGGTTTTGTAGTTTGAGCTCACCACATATTTACAGTAGGAATAGATGTTGATACTCGAGCCTACTTCACTTCAGCTACAATAATTATTGCTGTACCTACAGGTATTAAAATCTTTAGCTGACTAGCCACTCTTCATGGAACACAACTAAACTACAGCCCCTCCCTTCTTTGAGCTTTAGGATTCGTATTTTTATTCACCATTGGTGGTCTAACCGGAGTCGTCTTAGCAAATTCCTCAATTGACATCATTCTTCATGACACTTATTACGTTGTTGCCCACTTCCACTATGTTCTTTCAATAGGAGCCGTATTTGCTATTATAGCAGGATTTATTCAATGATACCCCTTATTCACCGGACTAACACTAAATAATAAATGACTTAAAATCCAATTCACTATTATATTTATTGGTGTAAACTTAACATTCTTTCCTCAACACTTTTTAGGTTTAGCA---------------------------------------------------------------------------------------------------------------------------------------------------------------------------------------------------------------------------------------------------------------------------------------------------------------------------------------------------GGTTCACTTTTAGGAGTATGTTTAATAATACAAATTTTAACAGGCCTATTTTTAGCTATACATTATACGGCTCATATTGATTTGGCTTTCTCAAGAGTAGCCCATATTTGCCGAGATGTAAATTTTGGTTGATTCCTTCGTACTTTACATGCCAATGGGGCCTCCTTTTTCTTTATTTGCTTATATCTTCATGTAGGTCGAGGGATATATTACGGATCATATAATTTTATATATACTTGAATAACAGGAGTAATCATTTTATTTTTAGTTATAGGAACAGCCTTTATAGGTTATGTATTACCCTGAGGACAAATATCCTTTTGAGGAGCTACCGTCATTACCAATCTCCTTTCAGCCGTCCCCTATTTAGGAACAGATCTTGTCCAATGAGTATGAGGAGGATTTGCTGTTGATAATGCCACATTAACCCGATTTTTTACATTTCATTTTGTTTTACCCTTTATTGTAGCAGCAATAGTTATAATTCACCTGTTATTTTTACATCAAACTGGATCAAACAACCCATTAGGATTAAATAGAGATGTTGATAAAATTCCTTTCCACCCTTACTTCTCATTTAAGGACGTATTTGGTTTTATTATTATAATTGCCTCACTAGTCTTCCTAACCCTTCTTGAACCATACTTATTAGGTGATCCTGACAATTTTACACCTGCTAATCCCCTAGTTACCCCAGTTCATATTCAACCTGAATGATATTTTCTATTTGCATATGCAATTCTA---------------------------------------------------------------------------------------------------------------------------------------------------------------------------------------------------------------------------------------------------------------------------------------------------
>B_mauiensis_B 2673
--------------------------------------------AACCTTATATTTTATCTTTGGAGCATGAGCAGGTATAGTAGGAACTTCTTTAAGCTTACTTATCCGTACTGAACTAGGACAACCAGGATTTCTCATTGGTGACGATCAAATTTATAACGTTATTGTTACCGCCCATGCTTTTGTAATAATTTTCTTCATAGTAATACCAATTATAATTGGAGGATTTGGTAATTGACTAGTACCTTTGATATTAGGAGCTCCTGATATAGCATTCCCTCGAATAAACAATATAAGATTTTGATTACTCCCACCTTCATTAACCCTTTTACTCGCCAGAAGTATAGTGGAAAGTGGCGCTGGCACAGGTTGAACGGTTTACCCCCCGCTTTCCGCCGGAATCGCACATGCTGGAGCTTCTGTTGACCTAGCTATCTTCTCATTACATTTAGCAGGTGTTTCCTCAATTCTTGGAGCTGTAAACTTTATTACAACAACAATTAATATACGAGCACCAGGTATATCTTTAGATCAAACCCCTTTATTTGTTTGAGCTGTAGCAATTACAGCACTTTTATTACTTCTATCTCTTCCTGTTCTTGCCGGAGCAATCACCATACTCTTAACAGATCGTAATTTAAATACATCCTTCTTTGACCCTGCAGGAGGAGGAGATCCTATTTTATACCAACACCTATTCTGATTTTTTGGACACCCTGAAGTATACATTCTCATTTTACCTGGATTTGGAATAATCTCCCATATTATTAGTCAAGAAAGAGGAAAAAAGGAAGCCTTCGGAACACTAGGAATAATTTATGCTATATTAGCCATTGGTCTACTAGGTTTTGTAGTTTGAGCTCACCACATATTTACAGTAGGAATAGATGTTGATACTCGAGCCTACTTCACTTCAGCTACAATAATTATTGCTGTACCTACAGGTATTAAAATCTTTAGCTGACTAGCCACTCTTCATGGAACGCAACTAAACTACAGCCCCTCCCTTCTTTGAGCTTTAGGATTCGTATTTTTATTCACCATTGGTGGTCTAACCGGAGTCGTCTTAGCAAATTCCTCAATTGACATCATTCTTCATGACACTTATTACGTTGTTGCCCACTTCCACTATGTTCTTTCAATAGGAGCCGTATTTGCTATTATAGCAGGATTTATTCAATGATACCCCTTATTCACCGGACTAACACTAAATAATAAATGACTTAAAATCCAATTCACTATTATATTTATTGGTGTAAACTTAACATTCTTTCCTCAACACTTTTTAGGTTTAGCA-----------------------------------------------------------------------------------------------------------------------------------------------------------------------------------------------------------------------------------------------------------------------------------------------------------------------------------------------TTTTGGTTCACTTTTAGGAGTATGTTTAATAATACAAATTTTAACAGGCCTATTTTTAGCTATACATTATACGGCTCATATTGATTTGGCTTTCTCAAGAGTAGCCCATATTTGCCGAGATGTAAATTTTGGTTGATTCCTTCGTACTTTACATGCCAATGGGGCCTCCTTTTTCTTTATTTGCTTATATCTTCATGTAGGTCGAGGGATATATTACGGATCATATAATTTTATATATACTTGAATAACAGGAGTAATCATTTTATTTTTAGTTATAGGAACAGCCTTTATAGGTTATGTATTACCCTGAGGACAAATATCCTTTTGAGGAGCTACCGTCATTACCAATCTCCTTTCAGCCGTCCCCTATTTAGGAACAGATCTTGTCCAATGAGTATGAGGAGGATTTGCTGTTGATAATGCCACATTAACCCGATTTTTTACATTTCATTTTGTTTTACCCTTTATTGTAGCAGCAATAGTTATAATTCACCTGTTATTTTTACATCAAACTGGATCAAACAACCCATTAGGATTAAATAGAGATGTTGATAAAATTCCTTTCCACCCTTACTTCTCATTTAAGGACGTATTTGGTTTTATTATTATAATTGCCTCACTAGTCTTCCTAACCCTTCTTGAACCATACTTATTAGGTGATCCTGACAATTTTACACCTGCTAATCCCCTAGTTACCCCAGTTCATATTCAACCTGAATGATATTTTCTATTTGCATATGCAATTCTA---------------------------------------------------------------------------------------------------------------------------------------------------------------------------------------------------------------------------------------------------------------------------------------------------
>B_pilimauiensis_A 2673
--------------------------------------------AACCTTATATTTTATCTTTGGAGCATGAGCAGGTATAGTAGGAACTTCTTTAAGCTTACTTATCCGTACTGAACTAGGACAACCAGGGTTTCTCATTGGTGATGATCAAATTTATAACGTTATTGTTACCGCCCATGCTTTTGTAATAATTTTCTTCATAGTAATACCAATTATAATTGGAGGATTTGGTAATTGACTAGTACCTTTGATATTAGGAGCTCCTGATATAGCATTTCCTCGAATAAACAATATAAGATTTTGATTACTTCCACCTTCATTAACCCTTTTACTCGCCAGAAGTATAGTGGAAAGTGGCGCTGGCACAGGTTGAACGGTTTACCCCCCGCTTTCCGCCGGAATCGCCCATGCTGGAGCTTCTGTTGACCTAGCTATCTTCTCATTACATTTAGCAGGTGTTTCCTCAATTCTTGGAGCTGTAAACTTTATTACAACAACAATTAATATACGAGCACCAGGTATATCTTTAGATCAAACCCCTTTATTTGTTTGAGCTGTAGCAATTACAGCACTTTTATTACTTCTATCTCTTCCTGTTCTTGCCGGAGCAATCACCATACTCTTAACAGATCGTAATTTAAATACATCCTTCTTTGACCCTGCAGGAGGAGGAGATCCTATTTTATACCAACACCTATTCTGATTTTTTGGACACCCTGAAGTATACATTCTCATTTTACCTGGATTTGGAATAATCTCCCATATTATTAGTCAAGAAAGAGGAAAAAAGGAAGCCTTCGGAACACTAGGAATAATTTATGCTATATTAGCCATTGGTCTATTAGGTTTTGTAGTTTGAGCTCACCACATATTTACAGTAGGAATAGATGTTGATACTCGAGCCTACTTCACTTCAGCTACAATAATTATTGCTGTACCTACAGGTATTAAAATCTTTAGCTGACTAGCCACTCTTCATGGAACTCAACTAAACTACAGCCCCTCCCTTCTTTGAGCTTTAGGATTCGTATTTTTATTCACCATTGGTGGTCTAACCGGAGTCGTCTTAGCAAATTCCTCAATTGACATCATTCTTCATGACACTTATTACGTTGTTGCCCATTTCCACTATGTTCTTTCAATGGGAGCCGTATTTGCTATTATAGCAGGATTTATTCAATGATACCCCTTATTCACCGGACTAACACTAAATAATAAATGACTTAAAATCCAATTCACTATTATATTCATCGGAGTAAACTTAACATTCTTTCCTCAACACTTTTTAGGTTTAGCA------------------------------------------------------------------------------------------------------------------------------------------------------------------------------------------------------------------------------------------------------------------------------------------------------------------------------------------------------------------GTATGTTTAATAATACAAATTTTWACAGGCCTATTTTTAGCTATACATTATACGGCTCATATTGATTTGGCTTTCTCAAGAGTAGCCCATATTTGCCGAGATGTAAATTTTGGTTGATTCCTTCGTACTTTACATGCCAATGGGGCCTCCTTTTTCTTTATTTGCTTATATCTTCATGTAGGTCGAGGAATATATTACGGATCATATAATTTTATCTATACTTGAATAACAGGAGTAATCATTTTATTTTTAGTTATAGGAACAGCCTTTATAGGTTATGTATTACCCTGAGGACAAATATCCTTTTGAGGAGCTACCGTCATTACCAATCTCCTTTCAGCCGTCCCCTATTTAGGAACAGATCTTGTCCAATGAGTTTGAGGAGGATTTGCTGTTGATAATGCCACATTAACCCGATTTTTTACATTTCATTTTGTTTTACCCTTTATTGTGGCAGCAATAGTTATAATTCACCTGTTATTTTTACATCAAACTGGATCAAACAACCCATTAGGATTAAATAGAGATGTTGATAAAATTCCTTTTCACCCTTACTTCTCATTTAAGGACGTATTTGGTTTTATTATTATAATTGCCTCACTAGTTTTCCTTACCCTTCTTGAACCATACTTATTAGGTGATCCTGATAATTTTACACCTGCTAATCCCCTAGTTACCCCAGTTCATATTCAACCTGAATGATATTTTCTATTTGCATACGCAATTCTA---------------------------------------------------------------------------------------------------------------------------------------------------------------------------------------------------------------------------------------------------------------------------------------------------
>B_pilimauiensis_B 2673
--------------------------------------------AACCTTATATTTTATCTTTGGAGCATGAGCAGGTATAGTAGGAACTTCTTTAAGCTTACTTATCCGTACTGAACTAGGACAACCAGGATTTCTCATTGGTGATGATCAAATTTATAACGTTATTGTTACCGCCCACGCTTTTGTAATAATTTTCTTCATAGTAATACCAATTATAATTGGAGGATTTGGTAATTGACTAGTACCTTTGATATTAGGAGCTCCTGATATAGCATTTCCTCGAATAAACAATATAAGATTTTGATTACTTCCGCCTTCATTAACCCTTTTACTCGCCAGAAGTATAGTGGAAAGTGGCGCTGGCACAGGTTGAACGGTTTACCCCCCGCTTTCCGCCGGAATCGCACATGCTGGAGCTTCTGTTGACCTAGCTATCTTCTCATTACATTTAGCAGGTGTTTCCTCAATTCTTGGAGCTGTAAACTTTATTACAACAACAATTAATATACGAGCACCAGGTATATCTTTAGATCAAACCCCTTTATTTGTTTGAGCTGTAGCAATTACAGCACTTTTATTACTTCTATCTCTTCCTGTTCTTGCCGGAGCAATCACCATACTCTTAACAGATCGTAATTTAAATACATCCTTCTTTGACCCTGCAGGAGGAGGAGATCCTATTTTATACCAACACCTATTCTGATTTTTTGGACACCCTGAAGTATACATTCTCATTTTACCTGGATTTGGAATAATCTCCCATATTATTAGTCAAGAAAGAGGAAAAAAGGAAGCCTTCGGAACACTAGGAATAATTTATGCTATATTAGCCATTGGTCTACTAGGTTTTGTAGTTTGAGCTCACCACATATTTACAGTAGGAATAGATGTTGATACTCGAGCCTACTTCACTTCAGCTACAATAATTATTGCTGTACCTACAGGTATTAAAATCTTTAGCTGACTAGCCACTCTTCATGGAACTCAACTAAACTACAGCCCCTCCCTTCTTTGAGCTTTAGGATTCGTATTTTTATTCACCATTGGTGGTCTAACCGGAGTCGTCTTAGCAAATTCCTCAATTGACATCATTCTTCATGACACTTATTACGTTGTTGCCCATTTCCACTATGTTCTTTCAATAGGAGCCGTATTTGCTATTATAGCAGGATTTATTCAATGATACCCCTTATTCACCGGACTAACACTAAATAATAAATGACTTAAAATCCAATTCACTATTATATTCATCGGAGTAAACTTAACATTCTTTCCTCAACACTTTTTAGGTTTAGCA------------------------------------------------------------------------------------------------------------------------------------------------------------------------------------------------------------------------------------------------------------------------------------------------------------------------------------------------------------------GTATGTTTAATAATACAAATTTTWACAGGCCTATTTTTAGCTATACATTATACGGCTCATATTGATTTGGCTTTCTCAAGAGTAGCCCATATTTGCCGAGATGTAAATTTTGGTTGATTCCTTCGTACTTTACATGCCAATGGGGCCTCCTTTTTCTTTATTTGCTTATATCTTCATGTAGGTCGAGGAATATATTACGGATCATATAATTTTATCTATACTTGAATAACAGGAGTAATCATTTTATTTTTAGTTATAGGAACAGCCTTTATAGGTTATGTATTACCCTGAGGACAAATATCCTTTTGAGGAGCTACCGTCATTACCAATCTCCTTTCAGCCGTCCCCTATTTAGGAACAGATCTTGTCCAATGAGTTTGAGGAGGATTTGCTGTTGATAATGCCACATTAACCCGATTTTTTACATTTCATTTTGTTTTACCCTTTATTGTGGCAGCAATAGTTATAATTCACCTGTTATTTTTACATCAAACTGGATCAAACAACCCATTAGGATTAAATAGAGATGTTGATAAAATTCCTTTTCACCCTTACTTCTCATTTAAGGACGTATTTGGTTTTATTATTATAATTGCCTCACTAGTTTTCCTTACCCTTCTTGAACCATACTTATTAGGTGATCCTGATAATTTTACACCTGCTAATCCCCTAGTTACCCCAGTTCATATTCAACCTGAATGATATTTTCTATTTGCATACGCAATTCTA---------------------------------------------------------------------------------------------------------------------------------------------------------------------------------------------------------------------------------------------------------------------------------------------------
>B_nitida_A 2673
--------------------------------------------AACCTTATATTTTATCTTTGGAGCATGAGCAGGTATAGTAGGAACATCTTTAAGCTTACTTATCCGTACTGAACTAGGACAACCAGGATTTCTCATTGGTGATGATCAAATTTATAATGTTATTGTTACCGCCCATGCCTTTGTAATAATTTTCTTCATAGTAATACCCATTATAATTGGAGGATTCGGAAATTGATTGGTGCCTTTGATATTAGGAGCTCCTGATATAGCGTTCCCTCGAATAAACAACATAAGATTTTGATTACTCCCACCTTCATTAACCCTTTTACTCGCCAGAAGAATAGTGGAAAGTGGCGCGGGCACAGGTTGAACAGTTTACCCCCCGCTTTCCGGCGGAATTGCACATGCTGGAGCTTCTGTTGACCTGGCTATCTTCTCGTTACATTTAGCAGGTGTTTCCTCAATTCTTGGAGCTGTAAACTTCATTACAACAACGATTAATATACGAGCACCAGGTATATCTTTAGACCAAACCCCTTTATTTGTTTGAGCCGTAGCAATTACAGCACTTTTATTACTTTTATCTCTTCCTGTTCTTGCTGGAGCAATCACCATACTCTTAACCGATCGTAATTTAAATACATCCTTCTTTGATCCTGCTGGGGGTGGGGATCCCATCTTATATCAACACCTATTCTGATTTTTTGGACACCCTGAAGTGTATATTCTCATTTTACCTGGATTTGGAATAATCTCCCATATTATTAGTCAAGAAAGAGGAAAAAAGGAAGCCTTCGGGACACTAGGAATAATTTATGCTATATTAGCCATTGGTTTACTAGGCTTTGTAGTTTGAGCTCACCACATATTCACAGTAGGAATAGATGTTGATACTCGAGCCTACTTTACTTCAGCTACAATAATTATTGCCGTACCTACAGGGATTAAAATCTTTAGTTGACTAGCCACTCTTCATGGAACTCAACTAAACTACAGCCCCTCCCTTCTTTGAGCCTTAGGATTCGTCTTTTTATTCACTATTGGTGGTTTAACCGGAGTCGTCTTAGCAAATTCTTCAATTGACATCATTCTTCATGATACCTACTATGTTGTTGCTCACTTCCACTATGTTCTTTCAATAGGAGCCGTATTTGCTATTATAGCAGGATTTATTCAATGATATCCCTTATTCACTGGACTAACACTAAATAATAAATGACTTAAAGTTCAATTCACTATTATATTTATTGGAGTCAATTTAACATTCTTTCCTCAACACTTTTTAGGTTTAGCA-----------------------------------------------------------------------------------------------------------------------------------------------------------------------------------------------------------------------------------------------------------------------------------------------------------------------------------------------TTTGGGTTCCCTATTAGGAGTATGTTTAATAATACAAATTTTAACAGGACTATTTTTAGCTATACACTATACTGCTCATATTGATTTAGCTTTCTCAAGAGTAGCTCATATTTGCCGAGATGTAAATTTCGGTTGATTCCTTCGCACCTTACATGCCAATGGGGCCTCCTTTTTTTTTATCTGTTTATACCTTCATGTAGGTCGAGGTATATATTACGGATCATATAATTTTATATATACTTGAATAACAGGAGTAATCATTTTATTTTTAGTTATAGGAACAGCCTTTATAGGTTACGTATTACCCTGAGGACAAATATCCTTTTGAGGAGCTACCGTCATTACCAATCTCCTCTCAGCTGTTCCCTATTTGGGAACAGATCTTGTTCAATGAGTATGAGGGGGATTTGCTGTTGATAATGCTACATTAACCCGATTTTTTACATTTCATTTTGTTTTACCCTTTATGGTAGCAGCAATAGTTATAATTCACCTATTATTTTTACATCAAACTGGATCAAACAACCCATTAGGATTAAATAGAGATGTTGATAAAATTCCTTTTCACCCTTACTTTTCATTTAAAGATGTATTTGGTTTTATTATTATAATTGCCTCATTAGTTTTCTTAACCCTACTTGAACCATACTTACTAGGTGATCCTGATAATTTTACACCAGCAAATCCCCTAGTCACCCCAGTTCACATTCAACCTGAATGATATTTTCTATTCGCCTACGCAATTCT----------------------------------------------------------------------------------------------------------------------------------------------------------------------------------------------------------------------------------------------------------------------------------------------------
>B_nitida_B 2673
-----------------------------------------------------------------------------YATAGTAGGAACATCTTTAAGCTTACTTATCCGTACTGAACTAGGACAACCAGGATTTCTCATTGGTGATGATCAAATTTATAATGTTATTGTTACCGCCCATGCCTTTGTAATAATTTTCTTCATAGTAATACCCATTATAATTGGGGGATTCGGAAATTGATTGGTGCCTTTGATATTAGGAGCTCCTGATATAGCATTCCCTCGAATAAACAACATAAGATTTTGATTACTCCCACCTTCATTAACCCTTTTACTCGCCAGAAGAATAGTGGAAAGTGGCGCGGGCACAGGTTGAACAGTTTACCCCCCGCTTTCCGCCGGAATCGCACATGCTGGAGCTTCTGTTGACCTAGCTATCTTCTCGTTACATTTAGCAGGTGTTTCCTCAATTCTTGGAGCTGTAAACTTCATTACAACAACGATTAATATACGAGCACCAGGTATATCTTTAGATCAAACCCCTTTATTCGTTTGAGCCGTAGCAATTACAGCACTTTTATTACTTTTATCTCTTCCTGTTCTTGCTGGAGCAATCACCATACTCTTAACCGATCGTAATTTAAATACATCCTTCTTTGATCCTGCTGGAGGTGGAGATCCAATCTTATACCAACACCTATTCTGATTTTTTGGACACCCTGAAGTATATATTCTCATTTTACCTGGATTTGGGATAATCTCCCATATTATTAGTCAAGAAAGAGGAAAAAAGGAAGCCTTCGGGACACTAGGAATAATTTATGCTATATTAGCCATTGGTTTACTAGGCTTTGTAGTTTGAGCTCACCACATATTCACAGTAGGAATAGATGTTGATACTCGAGCCTACTTTACTTCAGCTACAATAATTATTGCCGTACCTACAGGTATTAAAATCTTTAGTTGACTAGCCACTCTTCATGGAAGTCAACTAAACTACAGCCCCTCCCTTCTTTGAGCCTTAGGATTCGTCTTTTTATTCACTATTGGTGGTTTAACCGGAGTCGTCTTAGCAAACTCCTCAATTGACATCATTCTTCATGATACCTACTATGTTGTTGCTCACTTCCACTATGTTCTTTCAATAGGAGCCGTATTTGCTATTATAGCAGGATTTATTCAATGATACCCCTTATTCACTGGACTAACACTAAATAATAAATGACTTAAAGTTCAATTCACTATTATATTTATTGGAGTGAATTTAACATTCTTTCCTCAACACTTTTTAGGTTTAGCA------------------------------------------------------------------------------------------------------------------------------------------------------------------------------------------------------------------------------------------------------------------------------------------------------------------------------------------------------------------------------------------ACAGGCCTATTTTTAGCTATACACTATACTGCTCATATTGATTTAGCTTTCTCAAGAGTAGCTCATATTTGCCGAGATGTAAATTTCGGTTGATTTCTTCGCACCTTACATGCCAATGGGGCCTCCTTTTTTTTTATCTGTTTATACCTTCATGTAGGTCGAGGAATATATTACGGATCATATAATTTTATATATACTTGAATAACAGGAGTAACCATTTTATTTTTAGTTATAGGAACAGCCTTTATAGGTTACGTATTACCCTGAGGACAAATATCCTTTTGAGGAGCTACCGTCATTACCAATCTCCTTTCGGCTGTTCCCTATTTAGGAACAGATCTTGTTCAATGAGTATGAGGGGGATTTGCTGTTGATAATGCTACCTTAACCCGATTTTTTACATTTCATTTTGTTTTACCCTTTATGGTAGCAGCAATAGTTATCATTCACCTATTATTTTTACATCAAACTGGATCAAACAACCCATTAGGATTAAATAGAGATGTTGATAAAATTCCCTTTCACCCTTACTTTTCATTTAAAGATGTATTTGGTTTTATTATTATAATTGCCTCATTAGTTTTCTTAACCCTACTTGAACCATACTTACTAGGTGATCCTGATAATTTTACACCCGCTAATCCCCTAGTCACCCCAGTTCACATTCAACCTGAATGATACTTTCTATTCGCCTACGCAATTCTA---------------------------------------------------------------------------------------------------------------------------------------------------------------------------------------------------------------------------------------------------------------------------------------------------
>B_nitida_C 2673
--------------------------------------------AACCTTATATTTTATCTTTGGAGCATGGGCAGGTATAGTAGGAACCTCTTTAAGCTTACTTATCCGTACTGAACTAGGACAACCAGGATCTCTCATTGGTGATGATCAAATTTATAATGTTATCGTTACCGCCCATGCCTTTGTAATAATTTTCTTCATAGTAATACCAATTATAATTGGAGGATTCGGAAATTGATTAGTACCTTTGATATTAGGAGCTCCTGATATAGCATTTCCTCGAATAAACAACATAAGATTTTGATTACTACCACCTTCATTAACCCTTTTACTCGCCAGAAGAATAGTGGAAAGTGGCGCGGGCACAGGTTGAACAGTTTACCCCCCGCTTTCCGCCGGAATCGCACATGCTGGAGCTTCTGTTGACTTAGCTATCTTCTCATTACATTTAGCGGGTGTTTCCTCAATTCTTGGGGCTGTAAACTTTATTACAACAACGATTAATATACGAGCACCGGGTATATCTTTAGATCAAACTCCTTTATTTGTTTGAGCTGTAGCAATTACAGCACTTTTATTACTTTTATCTCTTCCTGTTCTAGCTGGAGCAATTACTATACTCTTAACTGATCGTAATTTAAATACATCCTTCTTTGACCCTGCTGGGGGTGGAGATCCTATTTTATACCAACACTTATTTTGATTTTTTGGACACCCTGAAGTATACATTCTTATTTTACCAGGATTTGGGATAATCTCCCACATTATTAGTCAAGAAAGAGGAAAAAAGGAAGCCTTCGGAACATTAGGAATAATTTATGCTATATTAGCCATTGGTCTACTAGGCTTTGTAGTTTGAGCTCACCATATATTTACAGTAGGAATAGATGTTGATACACGAGCCTACTTTACTTCAGCCACAATAATTATTGCTGTACCTACAGGTATTAAAATCTTTAGTTGACTAGCTACTCTCCATGGAACTCAACTAAATTACAGCCCCTCCCTTCTTTGAGCCTTAGGATTCGTATTTTTATTCACCATTGGTGGTTTAACCGGAGTTGTCTTAGCAAATTCCTCGCTTGACATCATTCTTCATGATACCTACTATGTTGTTGCTCACTTCCACTATGTTCTTTCAATAGGAGCTGTGTTTGCTATTATAGCAGGATTTATTCAATGATACCCCTTATTTACTGGACTAACACTAAATAATAAATGACTTAAAGTTCAATTTACCATTATATTTATCGGAGTAAACTTAACATTCTTTCCTCAACACTTTTTAGGGTTAGCA------------------------------------------------------------------------------------------------------------------------------------------------------------------------------------------------------------------------------------------------------------------------------------------------------------------------------------------------------------------------------------------------------------GCTTCTTACACTGCTCATATTGATTTAGCTTTCTCAAGAGTAGCCCATATTTGTCGAGATGTAAATTTAGGTTGATTTCTTCGTACCTTACATGCTAATGGGGCCTCCTTTTTCTTTATTTGTTTATACCTTCATGTAGGTCGAGGAATATATTACGGATCATATAATTTTATATATACTTGAATAACAGGAGTAATTATTTTATTTTTAGTTATAGGAACAGCCTTTATAGGTTATGTCTTACCCTGAGGACAAATATCCTTTTGAGGAGCTACTGTCATTACCAATCTCCTTTCAGCCGTTCCTTATTTAGGAACAGATCTTGTTCAATGAGTGTGAGGGGGATTTGCTGTTGATAATGCCACATTAACCCGATTTTTTACATTTCATTTTGTTTTACCCTTTATAGTAGCAGCAATAGTTATAATTCACCTATTATTTTTACATCAAACTGGATCAAACAACCCATTAGGATTAAATAGAGATGTTGATAAAATTCCTTTTCATCCTTATTTTTCATTTAAAGATGTATTTGGTTTTATTATTATAATTGCCTCTTTAGTTTTCTTAACCTTACTTGAACCTTACTTATTAGGTGATCCTGATAATTTTACACCCGCTAATCCTCTAGTTACTCCGGTTCACATTCAACCTGAATGATACTTTCTATTCGCATACGCAATTCTA---------------------------------------------------------------------------------------------------------------------------------------------------------------------------------------------------------------------------------------------------------------------------------------------------
>R_lineosa 2673
---CCGTACAAATGATTATTCTCAACCAATCATAAGGACATTGGAACCTTATATTTCATTTTCGGAGCATGAGCAGGAATAGTGGGAACTTCCCTAAGCTTACTTATCCGCGCTGAATTAGGACAACCGGGCTTCCTTATTGGTGATGATCAGATTTATAATGTAATTGTCACTGCCCATGCTTTTGTTATAATCTTCTTTATAGTTATACCTATTATAATTGGAGGATTTGGAAACTGATTAGTTCCCTTAATATTGGGGGCCCCAGATATAGCATTTCCACGAATAAATAATATAAGTTTTTGACTATTACCCCCATCTCTGACCCTTTTACTTGCGAGAAGTCTTGTTGAAAATGGCGCGGGCACAGGTTGGACAGTTTATCCCCCACTTTCTGCAGGAATTGCCCATGCTGGAGCCTCAGTAGATTTAGCTATTTTCTCCTTACACTTAGCTGGTGTGTCTTCAATTCTAGGGGCTGTAAACTTTATTACTACAACAATTAATATACGAGCACCAGGAATATCTCTAGATCAAACACCTCTATTTGTTTGAGCGGTAGCAATCACAGCACTTTTATTACTTTTGTCTCTCCCGGTTCTAGCAGGAGCCATTACCATATTATTAACGGATCGTAATTTAAATACATCTTTCTTTGACCCCGCAGGTGGGGGAGACCCTATCTTATACCAACACCTATTTTGATTTTTTGGGCACCCTGAAGTTTATATTTTAATTTTACCTGGGTTTGGAATAATTTCCCATATTATTAGCCAAGAAAGAGGGAAAAAGGAAGCCTTTGGAACTTTAGGAATAATTTATGCTATACTCGCCATCGGTTTACTGGGATTTGTAGTTTGAGCCCATCACATATTTACTGTAGGAATAGACGTAGACACTCGGGCCTACTTTACTTCAGCTACAATAATTATTGCTGTTCCTACAGGCATTAAAATTTTTAGTTGGTTAGCAACCCTTCATGGTACTCAACTAAATTATAGCCCCTCGTTATTATGAGCTTTAGGATTTGTATTTCTATTTACTATTGGAGGTTTAACAGGAGTAGTATTAGCAAATTCATCAATTGATATTATTCTGCATGATACATATTATGTTGTTGCCCACTTCCATTATGTTCTTTCTATAGGAGCTGTATTTGCTATTATAGCAGGATTTATTCAATGATATCCCTTATTTACAGGATTAACATTAAATAATAAATGACTTAAAATTCAATTTACCATTATATTTATTGGGGTAAATTTAACTTTCTTCCCCCAACACTTTTTAGGGTTAGCCGGTATACCTCGCCGATACTCAGATTATCCTGATTCTTATACAGCATGAAATGTTGTGTCCAGCCTAGGATCAACTATCTCTTTTATTGGTATTTTACTTCTCATTTTTATTATATGAGAGAGTATAATTGCCCAACGGGCCGTCCTATTTCCCCTCAATATGGTAAGATCATTGGAATGATATCAAAACCTTCCTCCGGCTGAACATAGTTACTCTGAGTTGCCGATATTAATTAACATGAATAAACCTATGCGAACATCCCACCCACTATTCAAAATTGCCAACAATGCATTAGTTGACCTACCAGCACCTTCTAATATTTCAGCTTGATGAAACTTTGGATCCCTTTTAGGAGTTTGTTTAATAATTCAAATCTTAACAGGATTATTCCTTGCCATGCATTATACTGCTCATATTGATTTAGCCTTCTCTAGAGTAGCCCATATTTGCCGAGATGTCAATTTTGGATGATTCCTTCGTACATTACATGCCAATGGGGCGTCATTCTTCTTTATTTGCTTATATTTACATGTCGGGCGAGGAATATATTATGGTTCTTATAATTTTATTCACACTTGAATAACCGGTGTAGTAATTCTATTCTTAGTTATAGGAACAGCTTTTATAGGATATGTTTTACCTTGGGGTCAAATATCTTTTTGAGGGGCTACTGTAATTACAAATCTTCTTTCAGCTATCCCATATTTAGGTACTGAACTTGTCCAATGAGTTTGAGGAGGATTTGCTGTTGATAATGCTACATTAACTCGATTTTTTACGTTCCATTTTGTTTTACCCTTTATCGTAGCAGCTATAGTAATGATTCATCTGTTATTCCTTCACCAAACAGGATCAAATAATCCCTTAGGATTAAATAGTGATGTAGATAAAATCCCCTTCCACCCTTATTTTTCGTTTAAGGATGTTTTTGGTTTTATTATTATAATCGCCTCATTAGTATTTTTAACTTTACTTGAACCTTATTTATTAGGGGATCCAGATAATTTTACGCCCGCTAATCCATTAGTAACACCAGTTCATATTCAACCTGAATGATACTTCCTATTCGCTTATGCAATCCTTCGCTCAATCCCTAATAAATTGGGGGGTGTAATTGCCCTCGTAATATCAATTGCAATCCTCTTAATTTTACCTTTTTATAACGCTCATAATTTTCGAAGTAATCAATTTTACCCTTTAAACCAAATTTTATTTTGATCTATAACTACTATTGTAATTTTACTAACGTGAATTGGAGCACGACCCGTAGAGGATCCTTTTATTATTACAGGGCAAATCTTAACTATTCTTTATTTTTCTTATTATTTAATTAATCCTATTATATTAAAAATTTGAGATTACTTTACCAATTAG
>R_dubia 2673
TTACCGCACAAATGATTATTTTCAACCAATCACAAGGACATTGGAACTTTATACTTCATCTTTCGAGCATGAGCAGGAATAGTTGGAACTTCTTTAAATCTACTTATTCGTGCCGAATTAGGACAACCCGGATTTTTAATTGGCGATGATCAGATTTATAATGTAATTGTTACTGCCCACTCTTTTATAATAATTTTCTTCATAGTAATACCTATTATAATTGGAGGATTCGGTAATTGATTAGTTCCTTTAATGTTAGGAGCTCCTGATATAGCATTCCCTCGAATAAATAATATAAGTTTTTGATTACTCCCACCATCGCTAACCCTTTTACTCGCCAGAAGATTAGTGGAAAGTGGCGCGGGTACAGGTTGAACGGTTTATCCTCCGCTTTCTGCAGGAATCGCCCATGCAGGAGCCTCAGTTGACCTAGCTATCTTTTCTTTACATTTAGCAGGGGTTTCTTCAATTCTTGGGGCCGTAAACTTCATTACTACAACAATTAATATACGAGCTCCAGGTATATCATTAGATCAAACACCTTTATTTGTTTGAGCTGTCGCTATTACAGCTCTCTTATTACTTCTCTCCCTTCCCGTTCTTGCCGGAGCAATTACAATACTTTTAACAGACCGTAATTTAAATACATCTTTCTTTGATCCTGCAGGTGGGGGAGATCCTATTCTTTATCAACACTTATTTTGATTCTTTGGACACCCAGAAGTTTATATTTTAATTTTACCAGGATTTGGAATAATTTCCCATATTATTAGTCAAGAAAGTGGTAAAAAGGAAGCCTTTGGAACATTAGGAATAATTTATGCTATATTAGCTATTGGTCTTTTAGGATTTGTTGTATGAGCCCATCATATGTTTACAGTAGGAATAGACGTAGACACCCGCGCCTACTTTACTTCAGCTACAATAATTATTGCCGTCCCTACAGGTATTAAAATTTTTAGTTGATTAGCCACTCTTCATGGAACCCAACTAAATTACAGTCCTTCCCTTTTATGGGCCTTAGGATTCGTATTTCTATTTACTATCGGTGGATTAACTGGAGTAGTGTTAGCAAATTCATCAATTGACATTATTTTACATGATACATATTATGTTGTTGCTCATTTCCATTATGTTCTCTCAATAGGAGCCGTATTTGCTATTATAGCAGGATTTATTCAATGATACCCCCTATTTACTGGATTAACTCTCATTAACAAGTGACTTACAATTCAATTCACCATTATATTCATTGGTGTAAATTTAACATTTTTCCCCCAACACTTTTTAGGACTGGCCGGTATGCCTCGACGTTATTCAGACTATCCTGATTCATATACAGCATGAAATGTAGTATCAAGTCTTGGATCCACTATTTCTTTTATTGGTATTTTACTTTTAATTTTCATTATATGAGAAAGTATAATTTCCCAACGAACTGTTCTATTCCCGATAAACATGGTTAGATCTCTAGAATGATATCAAAATTTACCTCCTGCTGAACATAGCTATTCTGAACTACCAATATTAATTAACATGAATAAACCCATACGAACATCTCATCCATTATTTAAAATTGCTAATAATGCTTTAGTAGATTTACCAGCCCCTTCTAATATTTCAGCTTGATGAAACTTTGGATCCCTTTTAGGAGTTTGTTTAATGATTCAAATTTTAACGGGCTTATTTTTAGCTATACATTACACGGCACATATTGATTTAGCCTTTTCAAGCGTAGCCCACATTTGCCGAGACGTAAACTTTGGTTGATTCCTTCGAACACTACATGCTAACGGGGCATCATTTTTCTTTATTTGCTTATATCTTCATGTAGGACGAGGAATATATTATGGTTCCTATAATTTTTTTTACACTTGAATAACAGGAGTTCTTATTTTATTCTTAGTAATAGGAACAGCCTTTATAGGTTATGTTTTACCTTGAGGTCAAATATCATTTTGAGGGGCCACTGTAATTACAAATCTCCTTTCAGCTGTTCCTTATTTAGGGACAGATCTTGTACAATGAGTTTGGGGGGGATTCGCTGTTGATAACGCTACTCTAACTCGGTTTTTTACATTCCATTTTGTCTTACCTTTTATTGTTGCAGCTATAGTAATAATTCACCTATTATTTTTACATCAGACTGGATCAAATAACCCCTTAGGGTTAAACAGCGACGTTGATAAAATCCCATTCCATCCTTACTTCTCATTTAAGGACGTATTCGGTTTTATTATTATAATTGCTTCATTAGTATTTTTAACTTTACTTGAACCTTATATATTAGGAGACCCAGATAATTTTATCCCTGCAAACCCATTAGTAACTCCCGTTCACATTCAGCCAGAATGATATTTTCTATTTGCTTACGCAATTTTTCGGTCTATTCCAAATAAATTAGGAGGTGTAATTGCCCTTGTATTATCAATTGCAATTCTATTCATTTTACCATTCTATAATACCCATAATTTCCGAAGAAATCAATTCTATCCAATCAATCAAATTCTATTCTGATCAATAACTACTATTGTAATTTTATTAACCTGAATTGGAGCACGACCTGTAGAAGACCCTTATATTATTACTGGGCAAATTTTAACAGTTCTTTACTTCGCTTATTATCTAATTAACCCTATTATACTTAAAATTTGAGATTACTTAACTGATTAG
>Neoconocephalus_sp 2673
--------------------------------------------------------------------------------------------------------------------------------------------------------------------------------------TTTTGTTATAATCTTCTTTATAGTAATACCTATTATAATTGGAGGCTTCGGAAATTGATTAGTTCCTTTAATACTAGGGGCTCCAGATATAGCATTCCCTCGAATAAACAACATAAGCTTCTGATTATTACCTCCCTCACTTACCCTTTTACTTGCTAGAAGACTAGTGGAAAGTGGAGCGGGTACAGGTTGAACGGTTTACCCACCGCTCTCAGCTGGAATTGCACATGCCGGAGCTTCAGTAGATCTCGCTATTTTTTCATTACACTTAGCCGGAGTTTCCTCAATTTTAGGTGCTGTAAACTTTATCACAACAACAATCAATATACGTGCCCCAGGAATATCACTAGACCAAACACCTTTATTTGTTTGAGCTGTAGCAATTACAGCCCTTTTATTACTCTTATCTCTTCCCGTTCTTGCAGGAGCAATCACYATACTTTTAACAGACCGAAATCTAAATACATCATTCTTTGACCCTGCCGGGGGAGGAGATCCTATTTTATACCAACATCTCTTCTGATTTTTTGGCCATCCTGAAGTTTATATCCTCATTTTACCTGGATTCGGAATAATTTCCCATATTATTAGTCAAGAAAGTGGAAAAAAGGAAGCCTTTGGAACACTTGGAATAATTTACGCAATATTAGCTATTGGCTTACTAGGATTTGTTGTTTGAGCCCACCATATATTTACAGTAGGAATGGATGTAGATACACGGGCCTATTTCACTTCAGCTACAATAATTATTGCTGTACCTACAGGAATTAAAATTTTTAGTTGATTAGCAACTCTCCATGGTACTCAACTAAACTATAGCCCCTCTCTTTTATGAGCTCTAGGTTTTGTCTTTCTATTTACAATTGGAGGTTTAACTGGAGTTGTATTAGCTAATTCATCTATTGATATCATTTTACATGATACTTATTATGTAGTAGCTCACTTCCATTATGTCCTTTCTATAGGAGCTGTATTCGCCATTATAGCAGGATTTATTCAATGATACCCTTTATTTACTGGTTTAACTCTTAATAATAAATGACTTAAAATCCAATTTACAATTATATTTATCGGAGTTAATTTAACATTCTTCCCTCAACACTTTTTAGGCTTAGCT-----------------------------------------------------------------------------------------------------------------------------------------------------------------------------------------------------------------------------------------------------------------------------------------------------------------------------------------------TTTTGGATCACTTTTAGGCTTATGTTTAATAATTCAAATTTTAACTGGCCTATTTTTAGCTATACATTACACAGCTCATATTGATTTAGCATTTTCTAGTGTTGCCCATATCTGCCGAGATGTAAACTTTGGATGATTCTTATGAACACTCCACGCTAATGGAGCATCATTTTTCTTTATCTGTCTATACCTTCACGTTGGGCGAGGAATATATTATGGATCATATAACTTTATTTACACTTGAACAACAGGAGTAGTAATTTTATTTCTAGTTATAGGAACAGCTTTTATGGGATATGTTTTACCTTGAGGACAAATATCTTTTTGAGGTGCTACCGTTATTACTAATTTACTATCTGCAATCCCTTATCTAGGAACAGATCTTGTTAAATGAGTCTGAGGAGGCTTCGCTGTAGATAATGCAACTTTAACCCGCTTTTTCACTTTCCATTTTGTTCTGCCGTTTATTGTTGCGGCAATAGTAATAATTCACTTACTATTCCTCCATCAAACTGGTTCAAATAACCCTCTAGGATTAAACAGTGATGTTGATAAAATTCCCTTTCATCCTTACTTTTCATTCAAGGATGTATTTGGATTCATCATTATAGTAGCATCATTAGTTTTCTTAACTCTTTTAGAACCTTATCTATTAGGAGACCCTGATAATTTCACACCAGCAAATCCATTAGTAACACCTGTTCACATTCAACCTGAATGATACTTCTTATTTGCATATGCGATTTTA---------------------------------------------------------------------------------------------------------------------------------------------------------------------------------------------------------------------------------------------------------------------------------------------------
