# Supplementary material for: Imputing missing distances in molecular phylogenetics
Source: PeerJ. 2018 Jul 24;6:e5321. doi: 10.7717/peerj.5321 (PMC6063210; doi:10.7717/peerj.5321)
Supplement: Supplemental Information 2 — Aligned and concatenated mitochondrial COI and CytB sequences with six COI and five CytB sequences missing. [file peerj-06-5321-s002.fas]

>B_nihoa_A 2673
--------------------------------------------AACTTTATACTTCATCTTTGGAGCATGAGCAGGAATAGTAGGAACTTCCTTAAGTTTACTTATTCGTGCTGAACTAGGGCAACCCGGATTCCTTATTGGTGATGATCAAATTTATAATGTAATCGTAACAGCTCACGCTTTTGTAATAATTTTTTTTATAGTAATACCTATTATAATTGGAGGATTCGGAAACTGATTAGTACCTTTAATATTAGGAGCTCCTGATATAGCTTTCCCTCGAATAAATAACATAAGTTTTTGATTATTACCCCCATCTTTAACACTCCTGCTCTCTAGAAGTATAGTGGAAAGTGGCGCGGGCACAGGTTGAACAGTTTACCCCCCGCTTTCTGCCGGAATTGCCCATGCTGGTGCTTCAGTTGATCTVGCTATTTTTTCTTTACATTTAGCTGGTGTTTCCTCAATTCTTGGGGCTGTTAATTTTATTACTACAACAATTAATATACGAGCCCCAGGTATATCACTAGATCAAACACCTTTATTTGTTTGATCTGTTGCCATTACAGCACTTTTACTTCTTYTATCCTTACCTGTTCTTGCAGGAGCAATTACTATACTTTTAACGGACCGTAATTTAAATACATCTTTCTTTGATCCTGCAGGAGGGGGAGAYCCTATTTTATATCAACACTTATTTTGATTTTTCGGTCACCCTGAAGTTTATATTTTAATTTTACCTGGATTTGGAATAATCTCACATATTATTAGTCAAGAAAGAGGGAAAAAGGAAGCCTTTGGAACATTAGGAATAATTTACGCTATATTAGCTATTGGCCTATTAGGATTTGTTGTTTGAGCCCACCACATATTTACAGTAGGTATAGACGTAGACACACGTGCCTACTTCACATCAGCTACAATAATTATTGCTGTACCCACAGGTATTAAAATCTTTAGTTGATTAGCCACCCTTCATGGGACACAATTAAATTATAGCCCTTCTCTTTTATGAGCTCTTGGATTTGTATTTTTATTCACTATTGGTGGTTTAACCGGAGTAGTATTAGCAAATTCATCAATTGATATTATTTTACACGATACATACTATGTTGTAGCCCATTTTCATTATGTTCTTTCGATAGGAGCTGTATTTGCCATTATAGCAGGATTTATCCAATGATATCCACTTTTCACAGGATTAACCCTTAATAACAAATGACTTAAAATTCAATTTACCATTATATTTATTGGAGTAAATTTAACATTCTTTCC----------------------------------------------------------------------------------------------------------------------------------------------------------------------------------------------------------------------------------------------------------------------------------------------------------------------------------------------------------------------------------------GTATGTTTAATAATTCAAATCTTAACAGGATTATTTTTAGCTATACATTATACCGCCCATATTGATCTAGCTTTTTCAAGAATTACCCACATTTGTCGTGATGTAAATTTTGGATGATTCCTTCGTACATTACACGCCAATGGTGCTTCATTCTTCTTTGTCTGCTTATATTTACATGTAGGACGTGGAATATATTATGGGTCTTATAATTTTATACATACGTGAATAACAGGGGTAGTAATTCTATTTTTAGTTATAGGAACAGCTTTTATAGGATATGTTCTACCATGAGGACAAATATCTTTCTGAGGAGCCACTGTTATTACAAATCTACTTTCAGCTATCCCTTATTTGGGAACTGATCTAGTACAATGAATTTGAGGAGGATTTGCTATTGATAATGCTACTTTAACTCGATTTTTTACATTTCACTTTGTATTACCTTTTATCGTTGCAGCAATAGTAATAATCCATTTATTATTTCTTCATCAAACTGGGTCAAATAATCCTTTAGGATTAAATAGAGATGTAGATAAAATTCCTTTTCACCCTTATTTTTCCTTTAAGGACATTTTCGGATTTATTATTATAATTGCATTAATAGTATTTTTAACCTTACTGGAACCATATATATTAGGAGATCCTGATAACTTTATTCCTGCCAACCCCTTAGTTACCCCTGTTCATATTCAACCGGAATGGTATTTTTTATTTGCTTATGCAATCCTA---------------------------------------------------------------------------------------------------------------------------------------------------------------------------------------------------------------------------------------------------------------------------------------------------
>B_kauaiensis_A 2673
--------------------------------------------AACCTTATATTTTATCTTTGGAGCTTGAGCAGGAATAGTAGGAACTTCTTTAAGTTTACTTATTCGTACTGAACTAGGACAACCAGGGTCTCTCATTGGTGATGATCAAATTTATAATGTCATTGTTACCGCCCATGCTTTTGTAATAATTTTCTTCATAGTTATACCCATTATAATTGGGGGATTCGGAAACTGATTAGTGCCTTTAATATTAGGAGCCCCCGATATAGCCTTTCCTCGAATAAACAACATAAGTTTTTGATTACTCCCACCCTCATTAACCCTTTTACTCGCCAGAAGAATAGTGGAAAGTGGCGCCGGCACAGGTTGAACAGTTTACCCTCCGCTTTCTGCCGGAATTGCACATGCCGGAGCTTCAGTTGATTTAGCAATTTTCTCATTACATTTGGCCGGTGTTTCCTCAATTCTCGGAGCTGTAAATTTCATTACAACCACAATTAATATACGAACACCAGGTATATCTTTAGATCAAACCCCCTTATTTGTTTGAGCTGTAGCAATTACAGCACTTTTATTACTTCTATCTCTTCCTGTTCTTGCCGGAGCAATCACTATACTTTTAACAGACCGTAATTTAAATACATCCTTTTTTGACCCTGCTGGAGGTGGAGATCCTATTTTATACCAACATCTATTCTGATTCTTCGGACACCCTGAAGTCTACATTCTCATTTTACCTGGATTTGGAATAATTTCCCATATTATTAGCCAAGAAAGAGGGAAAAAGGAAGCCTTCGGAACATTAGGAATAATTTATGCTATACTAGCCATTGGTCTACTAGGTTTTGTAGTTTGAGCTCATCATATATTTACAGTAGGAATAGATGTTGACACTCGGGCTTATTTCACTTCAGCTACAATAATTATTGCTGTGCCTACAGGTATTAAAATTTTTAGCTGACTAGCTACTCTTCATGGAACTCAATTAAATTACAGCCCCTCCCTTTTATGAGCCTTAGGATTCGTATTTTTATTCACCATTGGTGGATTAACGGGAGTCGTCTTAGCAAACTCCTCAATTGACATCATTCTCCATGACACCTATTATGTAGTTGCTCACTTCCATTATGTTCTCTCAATAGGAGCCGTATTTGCAATTATAGCAGGATTTATTCAATGATATCCCCTATTTACCGGATTAACACTAAATAATAAATGACTTAAAGTTCAATTTACTATTATATTTATTGGAGTAAATTTAACATTCTTCCCTCAACACTTTTTAGGATTAGCA------------------------------------------------------------------------------------------------------------------------------------------------------------------------------------------------------------------------------------------------------------------------------------------------------------------------------------------------------------------GTATGTCTAATAATCCAAATTTTAACAGGGTTATTTTTAGCTATACATTATACAGCCCATATTGATTTGGCTTTCTCAAGAGTAGCTCACATTTGCCGAGATGTAAACTTTGGTTGATTCCTCCGTACCTTACATGCTAACGGAGCTTCTTTTTTCTTTATTTGTCTTTATCTTCATGTAGGTCGGGGAATATATTATGGATCTTACAATTTTATACATACTTGAATAACAGGAGTAATTATCCTATTTTTAGTTATAGGAACAGCCTTTATAGGTTACGTATTACCTTGAGGACAAATATCTTTTTGAGGAGCCACAGTTATTACTAATCTTCTTTCAGCCGTTCCTTATTTAGGAACCGACCTTGTTCAATGAGTTTGAGGAGGATTCGCTGTTGATAATGCCACATTAACACGATTTTTTACATTTCACTTTGTTTTACCCTTTATTGTTGCAGCAATAGTTATAATTCACTTACTATTCTTACATCAAACTGGATCAAATAATCCATTAGGATTAAATAGAGATATCGATAAAATCCCCTTCCACCCTTATTTTTCATTTAAGGATGTATTTGGTTTTATTATCATAATTGCTTCATTAATTTTCTTAACTCTACTTGAACCATATATATTAGGTGATCCTGATAATTTTACACCCGCCAACCCGCTAGTTACCCCAGTTCATATCCAACCTGAATGATACTTTCTATTCGCATACGCAATTTTA---------------------------------------------------------------------------------------------------------------------------------------------------------------------------------------------------------------------------------------------------------------------------------------------------
>B_kauaiensis_B 2673
--------------------------------------------AACCTTATATTTTATCTTTGGAGCTTGAGCAGGAATAGTAGGAACTTCTTTAAGTTTACTTATTCGTACTGAACTAGGACAACCAGGGTCTCTCATTGGTGATGATCAAATTTATAATGTCATTGTTACCGCCCATGCTTTTGTAATAATTTTCTTCATAGTTATACCCATTATAATTGGGGGATTCGGAAACTGATTAGTGCCTTTAATATTAGGAGCCCCCGATATAGCCTTTCCTCGAATAAACAACATAAGTTTTTGATTACTCCCACCCTCATTAACCCTTTTACTCGCCAGAAGAATAGTGGAAAGTGGCGCCGGCACAGGTTGAACAGTTTACCCCCCGCTTTCTGCCGGAATTGCACATGCCGGAGCTTCAGTTGATTTAGCAATTTTCTCATTACATTTGGCCGGTGTTTCCTCAATTCTTGGAGCTGTAAATTTCATTACAACCACAATTAATATACGAACACCAGGTATATCTTTAGATCAAACTCCCCTATTTGTTTGAGCTGTAGCAATTACAGCACTTTTATTACTCCTATCTCTTCCTGTTCTTGCCGGAGCAATCACTATACTTTTAACAGACCGTAATTTAAATACATCCTTTTTTGACCCTGCTGGAGGTGGAGATCCTATTTTATACCAACATCTATTCTGATTCTTCGGACACCCTGAAGTCTACATTCTCATTTTACCTGGATTTGGAATAATTTCCCATATTATTAGCCAAGAAAGAGGGAAAAAGGAAGCCTTCGGAACATTAGGAATAATTTATGCTATACTAGCCATTGGTCTACTAGGTTTTGTAGTTTGAGCTCATCATATATTTACAGTAGGAATAGATGTTGACACTCGGGCTTATTTTACTTCAGCTACAATAATTATTGCTGTACCTACAGGTATTAAAATTTTTAGCTGACTAGCTACTCTTCATGGAACTCAATTAAATTACAGCCCCTCCCTTTTATGAGCCTTAGGATTCGTATTTTTATTCACCATTGGTGGACTAACAGGAGTCGTCCTAGCAAACTCCTCAATTGACATCATTCTCCATGACACCTATTATGTAGTTGCTCACTTCCATTATGTTCTCTCAATAGGAGCCGTATTTGCAATTATAGCAGGATTTATTCAATGATATCCTCTATTTACCGGATTAACACTAAATAATAAATGACTTAAAGTTCAATTTACTATTATATTTATTGGAGTAAATTTAACATTCTTCCCTCAACACTTTTTAGGATTAGCA------------------------------------------------------------------------------------------------------------------------------------------------------------------------------------------------------------------------------------------------------------------------------------------------------------------------------------------------------------------------------------------------------------------------------------------------------------------------------------------------------------------------------------------------------------------------------------------------------------------------------------------------------------------------------------------------------------------------------------------------------------------------------------------------------------------------------------------------------------------------------------------------------------------------------------------------------------------------------------------------------------------------------------------------------------------------------------------------------------------------------------------------------------------------------------------------------------------------------------------------------------------------------------------------------------------------------------------------------------------------------------------------------------------------------
>B_unica_A 2673
--------------------------------------------AACCTTATATTTTATCTTCGGAGCTTGGGCAGGGATAGTAGGAACCTCTTTAAGATTACTTATTCGTACTGAGCTAGGACAACCTGGATCTCTCATTGGTGACGATCAAATTTATAATGTTATTGTTACCGCTCATGCTTTTGTAATAATTTTCTTCATAGTAATACCTATTATAATTGGAGGATTCGGAAATTGATTAGTACCCTTGATATTAGGAGCCCCTGATATGGCATTTCCCCGAATAAACAACATAAGCTTTTGATTACTCCCACCCTCACTAACCCTTTTACTCGCCAGAAGACTAGTGGAAAGTGGCGCGGGCACAGGTTGAACAGTTTACCCTCCGCTTTCTGCCGGAATTGCACATGCCGGAGCTTCAGTTGATTTAGCTATTTTCTCATTACATTTAGCAGGTGTTTCTTCAATTCTTGGGGCTGTAAACTTCATTACAACAACTATTAACATACGAGCTCCAGGAATATCTTTAGATCAAACCCCCCTATTTGTTTGAGCTGTAGCAATTACAGCACTTCTTCTACTTTTATCTCTTCCTGTTCTTGCCGGAGCAATCACTATGCTTTTAACAGACCGTAATTTAAATACATCCTTCTTTGATCCCGCTGGAGGTGGAGATCCTATTTTATACCAACACCTATTTTGATTTTTTGGACACCCTGAAGTATATATTCTTATTTTACCTGGATTTGGGATAATCTCCCATATTATTAGCCAAGAGAGAGGAAAAAGGGAAGCCTTTGGAACATTAGGAATAATTTATGCTATATTAGCCATTGGTCTTCTAGGCTTTGTAGTTTGAGCTCACCACATATTTACAGTAGGAATAGATGTTGATACTCGAGCCTACTTCACTTCGGCTACAATAATCATTGCTGTACCCACAGGCATTAAAATTTTTAGTTGACTTGCCACCCTTCATGGGGCCCAATTAAATTACAGTCCCTCCCTTCTTTGAGCTTTAGGGTTCGTATTTTTATTTACCATTGGTGGTCTAACCGGAGTCGTCTTAGCAAATTCCTCAATTGACATCATTCTCCATGACACTTACTACGTTGTTGCTCATTTCCACTACGTTCTTTCCATAGGAGCCGTATTTGCTATTATAGCAGGATTTATTCAATGATACCCCTTATTCACCGGATTAACACTTAATAATAAATGACTTAAAATTCAATTCACAATTATATTTATCGGAGTAAATTTAACATTCTTCCCCCAACACTTTTTAGGCTTAGCA------------------------------------------------------------------------------------------------------------------------------------------------------------------------------------------------------------------------------------------------------------------------------------------------------------------------------------------------------------------GTATGTTTAATAATCCAAATTTTAACGGGCCTATTTTTAGCTATACATTATACTGCCCATATTGACTTAGCTTTCTCAAGAGTAGCCCACATTTGCCGGGATGTAAATTTTGGTTGATTCCTTCGTACATTACACGCTAATGGGGCCTCCTTCTTCTTTATTTGTCTGTATCTTCATGTAGGCCGAGGAATATATTATGGATCATATAACTTCTTATATACTTGAATAACAGGAGTAATCATTCTATTCTTAGTTATAGGAACAGCCTTTATAGGTTATGTATTACCCTGAGGACAAATATCTTTTTGAGGAGCTACTGTTATTACTAATCTTCTTTCAGCTGTCCCCTATCTAGGAACAGATCTTGTTCAATGAGTTTGGGGGGGATTTGCTGTTGATAATGCTACACTAACCCGATTTTTTACATTTCATTTTGTTTTACCCTTCATTGTTGCAGCAATAGTTATAATTCACCTATTATTTTTACATCAAACTGGATCAAATAATCCATTAGGATTAAACAGAGATGTTGATAAAATTCCCTTCCACCCTTACTTCTCATTTAAGGATGTATTTGGGTTTATTATTATAATCGCCTCATTAGTTTTTTTAACCCTTCTTGAACCATACCTACTTGGTGATCCTGATAACTTTACACCTGCTAACCCATTAGTTACGCCTGTTCATATTCAACCAGAATGATATTTTCTATTTGCATATGCAATTCTA---------------------------------------------------------------------------------------------------------------------------------------------------------------------------------------------------------------------------------------------------------------------------------------------------
>B_parvula_A 2673
--------------------------------------------AACCTTATATTTTATCTTTGGAGCTTGAGCAGGAATAGTAGGAACTTCTTTAAGTTTACTTATTCGTACTGAACTAGGACAACCAGGATCTCTCATTGGCGATGATCAAATTTATAATGTCATTGTCACCGCCCATGCCTTTGTAATAATTTTCTTCATAGTTATGCCTATTATAATTGGGGGATTCGGAAACTGATTAGTGCCTTTAATATTAGGAGCCCCTGATATAGCCTTTCCTCGAATAAACAACATAAGTTTTTGATTACTCCCACCTTCATTAACCCTTTTACTCGCCAGAAGAATAGTGGAAAGTGGCGCCGGCACAGGTTGAACAGTTTACCCTCCGCTTTCTGCCGGAATTGCACATGCTGGRGCTTCAGTTGATTTAGCTATTTTCTCATTACACTTAGCAGGTGTTTCGTCAATTCTTGGGGCCGTAAATTTCATTACAACCACAATTAATATACGAACACCAGGCATATCTTTAGATCAAACCCCCCTATTTGTTTGAGCTGTAGCAATTACAGCACTCTTATTACTTCTATCTCTTCCCGTTCTTGCCGGAGCAATCACTATACTTTTAACAGACCGTAATTTAAATACATCCTTTTTTGATCCTGCCGGAGGTGGAGATCCCATTTTATACCAACATCTATTCTGATTCTTCGGACACCCTGAAGTCTATATTCTCATTTTACCTGGCTTTGGAATAATCTCCCATATTATTAGTCAAGAAAGAGGAAAAAAGGAAGCCTTCGGAACATTAGGAATAATTTATGCTATACTAGCCATTGGTCTATTAGGTTTTGTAGTTTGAGCTCATCACATATTTACAGTAGGAATAGATGTTGACACTCGAGCTTATTTCACTTCAGCTACAATAATTATTGCTGTACCTACTGGTATTAAAATTTTTAGCTGACTAGCTACTCTTCATGGAACTCAATTAAATTACAGCCCCTCCCTTTTATGRGCYTTAGGATTCGTATTTCTATTCACCATCGGTGGACTAACAGGAGTCGTCTTAGCAAATTCTTCAATTGACATTATTCTCCATGATACCTACTATGTAGTTGCTCACTTCCATTATGTTCTCTCAATAGGAGCCGTATTTGCAATTATAGCAGGATTTATTCAATGATATCCCCTATTTACCGGATTAACACTCAATAACAAATGACTTAAAGTTCAATTCACTATTATATTTATTGGAGTAAATTTAACATTCTTTCCTCAACACTTTTTAGGATTAGCA-----------------------------------------------------------------------------------------------------------------------------------------------------------------------------------------------------------------------------------------------------------------------------------------------------------------------------------------------CTTTGGATCCCTATTAGGCGTATGCTTAATAATCCAAATTTTAACAGGATTATTTTTAGCTATACATTATACCGCCCATATCGATTTAGCTTTCTCAAGAGTAGCCCACATTTGCCGAGATGTAAATTTTGGTTGATTCCTTCGTACTCTACATGCTAACGGAGCTTCTTTTTTTTTCATTTGTCTTTATCTTCACGTAGGCCGAGGAATATACTACGGATCTTATAATTTTATACATACTTGAATAACAGGAGTAATTATTCTATTTTTAGTTATAGGAACAGCCTTTATAGGTTATGTATTACCTTGAGGACAAATATCTTTTTGAGGAGCCACAGTTATTACAAATCTTCTTTCGGCTGTTCCTTACTTAGGAACCGACCTTGTTCAATGAGTTTGGGGAGGGTTCGCTGTCGATAATGCCACATTAACCCGATTTTTTACATTTCATTTTGTTTTACCCTTTATTGTTGCAGCAATAGTTATAATTCACTTATTATTCTTACATCAAACTGGATCAAATAATCCTTTAGGATTAAATAGAGATATTGATAAAATTCCCTTCCACCCTTATTTTTCATTTAAGGATGTATTTGGTTTTATTATTATAATTGCTTCATTAATTTTCTTAACTCTACTTGAACCATACCTATTAGGTGATCCTGATAATTTTACACCTGCCAACCCTCTAGTTACCCCAGTTCATATCCAACCGGAATGATATTTTTTATTTGCATATGCAATTTTA---------------------------------------------------------------------------------------------------------------------------------------------------------------------------------------------------------------------------------------------------------------------------------------------------
>B_parvula_B 2673
---------------------------------------------ACCTTATATTTTATCTTCGGAGCTTGAGCAGGGATAGTAGGAACTTCTTTAAGCTTACTTATTCGTACTGAACTAGGACAACCTGGATCTCTCATTGGYGAYGAYCAAATTTATAATGTYATTGTYACCGCCCATGCCTTTGTAATAATYTTCTTCATAGTAATRCCTATTATAATTGGGGGATTCGGAAACTGATTAGTGCCTTTAATATTAGGAGCCCCTGATATAGCMTTYCCTCGAATAAACAACATAAGTTTTTGATTACTCCCACCTTCATTAACCCTTTTACTCGCCAGAAGAMTAGTGGAAAGTGGCGCSGGCACAGGTTGAACAGTTTACCCTCCGCTTTCTGCTGGAATYGCACATGCTGGRGCTTCAGTTGACTTAGCTATTTTCTCATTACACTTAGCAGGTGTTTCCTCAATTCTTGGAGCTGTAAAYTTCATTACAACMACRATTAATATACGAGCACCAGGYATATCTTTAGATCAAACCCCCCTATTTGTTTGAGCTGTAGCAATTACAGCACTYTTATTACTYCTATCTCTTCCYGTTCTTGCCGGAGCAATCACTATACTTTTAACAGACCGTAAYYTAAATACATCCTTCTTTGACCCTGCTGGRGGTGGAGATCCCATTTTATACCAACACCTATTCTGATTCTTCGGACACCCTGAAGTRTAYATTCTCATTTTACCTGGATTTGGAATAATYTCCCATATTATTAGCCAAGAAAGAGGAAAAAAGGAAGCCTTCGGAACATTAGGAATAATTTATGCTATAYTAGCCATTGGTCTACTAGGYTTTGTAGTTTGAGCTCATCACATATTTACAGTAGGAATAGAYGTTGACACTCGAGCYTAYTTCACTTCAGCTACAATAATTATTGCTGTACCTAC-GGYATTAAAATTTTTAGCTGACTAGCTACTCTTCATGGAACTCAATTAAATTACAGCCCCTCCCTTCTATGRGCYTTAGGATTCGTATTTTTATTCACCATYGGTGGACTAACAGGAGTCGTCTTAGCAAATTCYTCAATTGACATTATTCTCCATGACACCTACTATGTAGTTGCTCACTTCCATTAYGTTCTYTCAATAGGAGCCGTATTTGCWATTATAGCAGGATTTATYCAATGATAYCCCCTATTYACCGGATTAACACTMAATAAYAAATGACTTAAAGTTCAATTCACTATTATATTTATTGGAGTAAATTTAACATTCTTTCCTCAACACTTTTTAGGATTAGCA------------------------------------------------------------------------------------------------------------------------------------------------------------------------------------------------------------------------------------------------------------------------------------------------------------------------------------------------------------------------------------------------------------------------------------------------------------------------------------------------------------------------------------------------------------------------------------------------------------------------------------------------------------------------------------------------------------------------------------------------------------------------------------------------------------------------------------------------------------------------------------------------------------------------------------------------------------------------------------------------------------------------------------------------------------------------------------------------------------------------------------------------------------------------------------------------------------------------------------------------------------------------------------------------------------------------------------------------------------------------------------------------------------------------------
>B_molokaiensis_A 2673
--------------------------------------------AACCTTATATTTTATTTTTGGAGCTTGAGCAGGAATAGTAGGAACTTCTTTAAGTTTACTTATTCGTACTGAACTAGGACAACCAGGGTCTCTCATTGGTGATGATCAAATTTATAATGTTATTGTTACCGCCCATGCCTTTGTAATAATTTTCTTCATAGTTATACCCATTATAATTGGGGGATTCGGAAACTGACTAGTACCCTTAATATTAGGAGCCCCTGATATAGCATTCCCTCGAATAAACAACATAAGTTTTTGATTACTCCCACCTTCATTAACCCTTTTACTCGCCAGAAGTATAGTCGAAAGTGGCGCGGGCACAGGTTGAACAGTTTACCCCCCGCTTTCTGCCGGAATTGCACATGCCGGAGCTTCAGTTGACTTAGCCATCTTCTCATTACATTTAGCAGGTGTTTCCTCAATTCTTGGGGCTGTAAACTTCATTACAACAACAATTAATATACGAGCTCCAGGTATATCCTTAGATCAAACTCCCCTATTTGTTTGAGCTGTAGCAATTACAGCACTTTTATTACTTTTATCTCTTCCTGTTCTTGCCGGAGCAATCACTATGCTTTTAACAGACCGTAATTTAAATACATCCTTTTTTGACCCCGCTGGAGGTGGAGACCCCATTTTATATCAACACCTATTTTGATTTTTCGGCCACCCTGAAGTATATATTCTCATTTTACCCGGATTTGGAATAATCTCCCATATTATTAGCCAAGAAAGAGGAAAAAAGGAAGCCTTCGGAACATTAGGAATAATTTATGCTATATTAGCCATTGGTCTATTAGGTTTTGTAGTTTGAGCTCACCACATATTTACAGTAGGAATAGACGTTGATACCCGCGCTTATTTCACTTCAGCTACAATAATTATTGCTGTACCTACAGGTATTAAAATTTTTAGCTGACTAGCTACTCTTCATGGAACTCAATTAAATTACAGCCCCTCCCTTTTATGGGCCTTAGGATTCGTATTTTTATTCACCATTGGCGGTCTAACTGGAGTCGTCTTAGCAAATTCTTCAATTGACATCATTCTTCATGACACTTACTATGTTGTTGCTCATTTCCATTACGTTCTTTCAATAGGAGCCGTCTTTGCAATTATAGCAGGATTTATTCAATGATATCCCTTATTCACCGGATTAACACTAAATAATAAATGACTTAAGATTCAATTTACTATTATATTTATTGGAGTAAACTTAACATTCTTTCCTCAACATTTTTTAGGACTAGCA----------------------------------------------------------------------------------------------------------------------------------------------------------------------------------------------------------------------------------------------------------------------------------------------------------------------------------------------------------------------------------------------------TTTTAGCTATACATTATACCGCCCATATTGATTTGGCTTTCTCAAGAGTAGCCCACATTTGTCGAGATGTAAATTTTGGTTGATTCCTTCGTACCCTGCACGCTAACGGAGCTTCTTTTTTTTTTATCTGTCTATATCTTCATGTAGGCCGAGGAATATACTACGGATCTTATAATTTTATACATACTTGAATAACAGGAGTAATTATTCTATTCTTAGTTATAGGAACAGCCTTTATAGGTTACGTATTACCTTGAGGACAAATATCTTTTTGAGGAGCCACAGTTATTACTAATCTACTTTCAGCTGTTCCTTATTTAGGGACAGACCTTGTTCAATGAGTTTGAGGAGGATTCGCAGTTGATAACGCCACATTAACCCGGTTTTTCACATTTCATTTTGTTTTACCCTTTATTGTTACAGCAATAGTTATAATTCACTTATTATTCTTACATCAAACTGGATCAAACAATCCATTAGGATTAAATAGAGATATTGATAAAATTCCTTTCCACCCCTACTTTTCATTTAAGGATGTATTTGGTTTTATTATTATAATTGCTTCATTAGTTTTCCTAACTTTACTCGAACCATACCTACTAGGAGATCCCGATAATTTTACACCCGCCAACCCGCTAGTTACCCCGGTTCACATTCAACCTGAATGATACTTTTTATTCGCATACGCAATTTTA---------------------------------------------------------------------------------------------------------------------------------------------------------------------------------------------------------------------------------------------------------------------------------------------------
>B_deplanata_A 2673
--------------------------------------------AACCTTATATTTTATCTTTGGAGCTTGGGCAGGAATAGTAGGAACTTCTTTAAGTTTACTTATTCGTACTGAACTAGGACAACCAGGGTCTCTCATTGGTGATGATCAAATTTATAATGTTATCGTTACCGCCCATGCTTTTGTAATAATTTTCTTCATAGTTATACCCATTATAATCGGAGGATTTGGAAACTGACTAGTGCCTTTGATATTAGGAGCCCCTGACATAGCATTCCCTCGAATAAACAATATAAGTTTTTGATTACTTCCACCTTCATTAACCCTTTTACTCGCCAGAAGAGTAGTCGAAAGTGGCGCGGGCACAGGTTGAACAGTTTACCCCCCGCTCTCTGCCGGAATTGCCCATGCCGGAGCTTCAGTTGACTTAGCTATTTTCTCATTACATTTAGCAGGTGTTTCCTCAATTCTTGGAGCTGTAAATTTCATTACTACAACAATTAATATACGAGCACCAGGTATATCATTAGATCAAACTCCTCTATTTGTTTGAGCTGTAGCAATTACAGCACTTTTATTACTTCTATCTCTTCCCGTTCTTGCTGGGGCAATCACTATACTTTTAACAGATCGTAATTTAAATACATCCTTCTTTGACCCTGCTGGAGGTGGAGATCCTATCTTATATCAACACCTATTCTGGTTTTTTGGACATCCTGAAGTATATATTCTTATTTTACCTGGATTTGGAATAATTTCCCATATTATTAGCCAAGAAAGAGGAAAAAAGGAAGCCTTCGGAACATTAGGAATAATTTATGCTATATTAGCCATTGGCCTACTAGGTTTTGTAGTATGAGCTCACCATATATTTACAGTAGGAATAGACGTTGATACTCGAGCTTACTTCACTTCAGCTACAATAATTATTGCTGTACCTACAGGTATTAAAATTTTTAGCTGACTAGCTACTCTTCATGGGACCCAATTAAACTATAGCCCCTCCCTTTTATGGGCTCTAGGGTTTGTCTTTTTATTCACCATTGGTGGTCTAACTGGAGTCGTCTTAGCAAATTCCTCAATTGACATCATTCTTCATGACACCTACTATGTAGTTGCTCACTTTCATTACGTTCTTTCAATAGGAGCCGTATTTGCAATTATAGCAGGATTTATTCAATGATACCCCCTATTTACTGGATTAACACTAAATAATAAATGACTTAAGGTTCAATTCACTATTATATTTATTGGAGTAAACTTAACATTCTTTCCTCAACACTTTTTAGGATTAGCA-------------------------------------------------------------------------------------------------------------------------------------------------------------------------------------------------------------------------------------------------------------------------------------------------------------------------------------------------------------------------------------------------------------TACATTATACTGCTCACATTGATTTGGCTTTCTCAAGAGTAGCCCACATCTGCCGAGATGTAAATTTCGGTTGATTCCTTCGTACCTTACATGCTAACGGAGCCTCTTTTTTCTTTATTTGCCTATACCTTCATGTAGGACGAGGGATATACTACGGATCATATAATTTTATACATACTTGAATAACAGGAGTAATTATTCTATTCTTAGTTATAGGAACAGCCTTTATAGGTTACGTATTACCTTGAGGACAAATATCCTTTTGAGGAGCTACAGTTATTACTAATCTACTTTCAGCTGTTCCTTATTTAGGAACAGATCTTGTTCAATGAGTATGAGGAGGATTCGCGGTTGATAATGCCACATTAACCCGATTTTTCACATTTCATTTTGTTCTACCCTTTATTGTTACAGCAATAGTTATAATTCACTTATTATTCTTACATCAAACTGGATCAAACAATCCATTAGGATTAAATAGAGATGTTGATAAAATTCCTTTCCATCCTTACTTTTCATTTAAGGATGTATTCGGCTTTATTGTTATAATTGCTTCATTAATTTTCCTAACTCTACTCGAACCATACTTACTTGGTGATCCTGATAACTTTACACCCGCCAACCCGCTAGTTACCCCAGTTCATATCCAACCTGAATGATACTTCTTATTTGCCTATGCAATTTTA---------------------------------------------------------------------------------------------------------------------------------------------------------------------------------------------------------------------------------------------------------------------------------------------------
>B_deplanata_B 2673
--------------------------------------------AACCTTATATTTTATCTTTGGAGCTTGGGCAGGAATAGTAGGAACTTCTTTAAGTTTACTTATTCGTACTGAACTAGGACAACCAGGGTCTCTCATTGGTGATGATCAAATTTATAATGTTATCGTTACCGCCCATGCTTTTGTAATAATTTTCTTCATAGTTATACCCATTATAATCGGAGGATTTGGAAACTGACTAGTGCCTTTGATATTAGGAGCCCCTGACATAGCATTCCCTCGAATAAACAATATAAGTTTTTGATTACTTCCACCTTCATTAACCCTTTTACTCGCCAGAAGAGTAGTCGAAAGTGGCGCGGGCACAGGTTGAACAGTTTACCCCCCGCTCTCTGCCGGAATTGCCCATGCCGGAGCTTCAGTTGACTTAGCTATTTTCTCATTACATTTAGCAGGTGTTTCCTCAATTCTTGGAGCTGTAAATTTCATTACTACAACAATTAATATACGAGCACCAGGTATATCATTAGATCAAACTCCTCTATTTGTTTGAGCTGTAGCAATTACAGCACTTTTATTACTTCTATCTCTTCCCGTTCTTGCTGGGGCAATCACTATACTTTTAACAGATCGTAATTTAAATACATCCTTCTTTGACCCTGCTGGAGGTGGAGATCCTATCTTATATCAACACCTATTCTGGTTTTTTGGACATCCTGAAGTATATATTCTTATTTTACCTGGATTTGGAATAATTTCCCATATTATTAGCCAAGAAAGAGGAAAAAAGGAAGCCTTCGGAACATTAGGAATAATTTATGCTATATTAGCCATTGGCCTACTAGGTTTTGTAGTATGAGCTCACCATATATTTACAGTAGGAATAGACGTTGATACTCGAGCTTACTTCACTTCAGCTACAATAATTATTGCTGTACCTACAGGTATTAAAATTTTTAGCTGACTAGCTACTCTTCATGGGACCCAATTAAACTATAGCCCCTCCCTTTTATGGGCTCTAGGGTTTGTCTTTTTATTCACCATTGGTGGTCTAACTGGAGTCGTCTTAGCAAATTCCTCAATTGACATCATTCTTCATGACACCTACTATGTAGTTGCTCACTTTCATTACGTTCTTTCAATAGGAGCCGTATTTGCAATTATAGCAGGATTTATTCAATGATACCCCCTATTTACTGGATTAACACTAAATAATAAATGACTTAAGGTTCAATTCACTATTATATTTATTGGAGTAAACTTAACATTCTTTCCTCAACACTTTTTAGGATTAGCA------------------------------------------------------------------------------------------------------------------------------------------------------------------------------------------------------------------------------------------------------------------------------------------------------------------------------------------------------------------------------------------------------------------------------------------------------------------------------------------------------------------------------------------------------------------------------------------------------------------------------------------------------------------------------------------------------------------------------------------------------------------------------------------------------------------------------------------------------------------------------------------------------------------------------------------------------------------------------------------------------------------------------------------------------------------------------------------------------------------------------------------------------------------------------------------------------------------------------------------------------------------------------------------------------------------------------------------------------------------------------------------------------------------------------
>B_brunnea_A 2673
--------------------------------------------AACCTTATATTTTATCTTTGGAGCATGAGCAGGTATAGTAGGAACTTCTTTAAGCTTACTTATTCGTACTGAACTAGGACAACCAGGATTTCTCATTGGTGATGATCAAATTTATAATGTTATTGTTACCGCCCATGCCTTTGTAATAATTTTCTTCATAGTAATACCAATTATAATTGGAGGATTCGGAAATTGATTAGTGCCCTTGATATTAGGAGCTCCTGATATAGCATTCCCTCGAATAAACAACATAAGATTTTGATTACTCCCACCTTCATTAACCCTCTTACTCGCCAGAAGAATAGTTGAAAGTGGCGCGGGCACAGGTTGAACAGTTTACCCCCCGCTTTCCGCCGGAATCGCACATGCTGGTGCTTCTGTTGACCTAGCTATCTTCTCATTGCATTTAGCAGGTGTTTCCTCAATTCTTGGCGCTGTAAACTTCATTACAACAACAATTAATATACGAGCACCAGGTATATCTTTAGACCAAACCCCTTTATTTGTTTGAGCTGTAGCAATTACAGCACTTTTATTACTTCTATCTCTGCCTGTTCTTGCTGGAGCAATCACTATACTCTTAACAGATCGTAATTTAAATACATCCTTCTTTGACCCTGCAGGAGGTGGAGATCCTATTTTATACCAACACCTATTCTGATTTTTTGGACACCCTGAAGTATACATTCTCATTTTACCTGGATTTGGAATAATCTCCCATATTATTAGTCAAGAAAGAGGGAAAAAGGAAGCCTTCGGAACACTAGGAATAATTTATGCTATATTAGCCATTGGTCTCCTAGGCTTTGTAGTATGAGCTCACCACATATTTACCGTAGGAATAGATGTTGATACTCGAGCTTACTTCACTTCAGCTACAATAATTATTGCCGTACCTACAGGTATTAAAATCTTTAGTTGACTAGCCACACTTCATGGAACTCAACTAAACTACAGCCCCTCCCTTCTTTGAGCCTTAGGATTCGTATTTTTATTTACCATTGGTGGTCTAACCGGAGTCGTCTTAGCAAATTCCTCAATTGACATTATTCTTCATGACACCTACTATGTTGTTGCTCACTTCCACTACGTTCTTTCGATAGGAGCCGTATTTGCTATTATAGCAGGATTTATTCAATGATATCCCTTATTCACCGGACTAACACTTAATAATAAATGACTTAAGGTTCAATTCACTATTATATTTATCGGAGTAAACTTAACATTCTTTCCTCAACACTTTTTAGGTTTAGCA-----------------------------------------------------------------------------------------------------------------------------------------------------------------------------------------------------------------------------------------------------------------------------------------------------------------------------------------------TTTTGGTTCCCTTTTAGGAGTATGTTTAATAATACAAATTCTAACAGGTCTATTTTTAGCCATACACTATACCGCTCATATTGATTTAGCTTTCTCAAGAGTAGCTCATATTTGCCGAGATGTAAATTTTGGTTGATTCCTTCGTACCATACATGCCAATGGAGCCTCCTTTTTCTTTATTTGTCTATACCTTCACGTAGGCCGAGGAATATATTACGGATCATATAATTTTATATACACTTGAATAACAGGAGTAATCATTTTATTTTTAGTTATAGGCACAGCCTTTATAGGTTACGTATTACCCTGAGGACAAATATCCTTTTGAGGAGCTACCGTCATTACCAATCTTCTTTCAGCCGTCCCCTACCTAGGAACAGATCTTGTTCAATGAGTATGAGGAGGATTTGCTGTCGATAATGCCACATTAACCCGATTCTTTACATTTCATTTTGTCTTACCCTTTATTGTAACAGCAATAGTTATAATTCATCTACTATTCTTGCATCAAACTGGATCAAACAACCCATTAGGATTAAATAGAGATATTGATAAAATTCCTTTTCACCCTTACTTTTCATTTAAGGATGTATTTGGTTTTATTATTATAATTGCCTCACTAGTTTTCTTAACCCTCCTTGAACCATACTTACTAGGTGATCCTGATAATTTTACACCCGCTAATCCCYTAGTTACCCCAGTTCATATTCAACCTGAATGATACTTTCTATTCGCGTACGCAATTCTA---------------------------------------------------------------------------------------------------------------------------------------------------------------------------------------------------------------------------------------------------------------------------------------------------
>B_mauiensis_A 2673
--------------------------------------------AACCTTATATTTTATCTTTGGAGCATGAGCAGGTATAGTAGGAACTTCTTTAAGCTTACTTATCCGTACTGAACTAGGACAACCAGGATTTCTCATTGGTGACGATCAAATTTATAACGTTATTGTTACCGCCCATGCTTTTGTAATAATTTTCTTCATAGTAATACCAATTATAATTGGAGGATTTGGTAATTGACTAGTACCTTTGATATTAGGAGCTCCTGATATAGCATTCCCTCGAATAAACAATATAAGATTTTGATTACTCCCACCTTCATTAACCCTTTTACTCGCCAGAAGTATAGTGGAAAGTGGCGCTGGCACAGGTTGAACGGTTTACCCCCCGCTTTCCGCCGGAATCGCACATGCTGGAGCTTCTGTTGACCTAGCTATCTTCTCATTACATTTAGCAGGTGTTTCCTCAATTCTTGGAGCTGTAAACTTTATTACAACAACAATTAATATACGAGCACCAGGTATATCTTTAGATCAAACCCCTTTATTTGTTTGAGCTGTAGCAATTACAGCACTTTTATTACTTCTATCTCTTCCTGTTCTTGCCGGAGCAATCACCATACTCTTAACAGATCGTAATTTAAATACATCCTTCTTTGACCCTGCAGGAGGAGGAGATCCTATTTTATACCAACACCTATTCTGATTTTTTGGACACCCTGAAGTATACATTCTCATTTTACCTGGATTTGGAATAATCTCCCATATTATTAGTCAAGAAAGAGGAAAAAAGGAAGCCTTCGGAACACTAGGAATAATTTATGCTATATTAGCCATTGGTCTACTAGGTTTTGTAGTTTGAGCTCACCACATATTTACAGTAGGAATAGATGTTGATACTCGAGCCTACTTCACTTCAGCTACAATAATTATTGCTGTACCTACAGGTATTAAAATCTTTAGCTGACTAGCCACTCTTCATGGAACACAACTAAACTACAGCCCCTCCCTTCTTTGAGCTTTAGGATTCGTATTTTTATTCACCATTGGTGGTCTAACCGGAGTCGTCTTAGCAAATTCCTCAATTGACATCATTCTTCATGACACTTATTACGTTGTTGCCCACTTCCACTATGTTCTTTCAATAGGAGCCGTATTTGCTATTATAGCAGGATTTATTCAATGATACCCCTTATTCACCGGACTAACACTAAATAATAAATGACTTAAAATCCAATTCACTATTATATTTATTGGTGTAAACTTAACATTCTTTCCTCAACACTTTTTAGGTTTAGCA---------------------------------------------------------------------------------------------------------------------------------------------------------------------------------------------------------------------------------------------------------------------------------------------------------------------------------------------------GGTTCACTTTTAGGAGTATGTTTAATAATACAAATTTTAACAGGCCTATTTTTAGCTATACATTATACGGCTCATATTGATTTGGCTTTCTCAAGAGTAGCCCATATTTGCCGAGATGTAAATTTTGGTTGATTCCTTCGTACTTTACATGCCAATGGGGCCTCCTTTTTCTTTATTTGCTTATATCTTCATGTAGGTCGAGGGATATATTACGGATCATATAATTTTATATATACTTGAATAACAGGAGTAATCATTTTATTTTTAGTTATAGGAACAGCCTTTATAGGTTATGTATTACCCTGAGGACAAATATCCTTTTGAGGAGCTACCGTCATTACCAATCTCCTTTCAGCCGTCCCCTATTTAGGAACAGATCTTGTCCAATGAGTATGAGGAGGATTTGCTGTTGATAATGCCACATTAACCCGATTTTTTACATTTCATTTTGTTTTACCCTTTATTGTAGCAGCAATAGTTATAATTCACCTGTTATTTTTACATCAAACTGGATCAAACAACCCATTAGGATTAAATAGAGATGTTGATAAAATTCCTTTCCACCCTTACTTCTCATTTAAGGACGTATTTGGTTTTATTATTATAATTGCCTCACTAGTCTTCCTAACCCTTCTTGAACCATACTTATTAGGTGATCCTGACAATTTTACACCTGCTAATCCCCTAGTTACCCCAGTTCATATTCAACCTGAATGATATTTTCTATTTGCATATGCAATTCTA---------------------------------------------------------------------------------------------------------------------------------------------------------------------------------------------------------------------------------------------------------------------------------------------------
>B_mauiensis_B 2673
--------------------------------------------AACCTTATATTTTATCTTTGGAGCATGAGCAGGTATAGTAGGAACTTCTTTAAGCTTACTTATCCGTACTGAACTAGGACAACCAGGATTTCTCATTGGTGACGATCAAATTTATAACGTTATTGTTACCGCCCATGCTTTTGTAATAATTTTCTTCATAGTAATACCAATTATAATTGGAGGATTTGGTAATTGACTAGTACCTTTGATATTAGGAGCTCCTGATATAGCATTCCCTCGAATAAACAATATAAGATTTTGATTACTCCCACCTTCATTAACCCTTTTACTCGCCAGAAGTATAGTGGAAAGTGGCGCTGGCACAGGTTGAACGGTTTACCCCCCGCTTTCCGCCGGAATCGCACATGCTGGAGCTTCTGTTGACCTAGCTATCTTCTCATTACATTTAGCAGGTGTTTCCTCAATTCTTGGAGCTGTAAACTTTATTACAACAACAATTAATATACGAGCACCAGGTATATCTTTAGATCAAACCCCTTTATTTGTTTGAGCTGTAGCAATTACAGCACTTTTATTACTTCTATCTCTTCCTGTTCTTGCCGGAGCAATCACCATACTCTTAACAGATCGTAATTTAAATACATCCTTCTTTGACCCTGCAGGAGGAGGAGATCCTATTTTATACCAACACCTATTCTGATTTTTTGGACACCCTGAAGTATACATTCTCATTTTACCTGGATTTGGAATAATCTCCCATATTATTAGTCAAGAAAGAGGAAAAAAGGAAGCCTTCGGAACACTAGGAATAATTTATGCTATATTAGCCATTGGTCTACTAGGTTTTGTAGTTTGAGCTCACCACATATTTACAGTAGGAATAGATGTTGATACTCGAGCCTACTTCACTTCAGCTACAATAATTATTGCTGTACCTACAGGTATTAAAATCTTTAGCTGACTAGCCACTCTTCATGGAACGCAACTAAACTACAGCCCCTCCCTTCTTTGAGCTTTAGGATTCGTATTTTTATTCACCATTGGTGGTCTAACCGGAGTCGTCTTAGCAAATTCCTCAATTGACATCATTCTTCATGACACTTATTACGTTGTTGCCCACTTCCACTATGTTCTTTCAATAGGAGCCGTATTTGCTATTATAGCAGGATTTATTCAATGATACCCCTTATTCACCGGACTAACACTAAATAATAAATGACTTAAAATCCAATTCACTATTATATTTATTGGTGTAAACTTAACATTCTTTCCTCAACACTTTTTAGGTTTAGCA------------------------------------------------------------------------------------------------------------------------------------------------------------------------------------------------------------------------------------------------------------------------------------------------------------------------------------------------------------------------------------------------------------------------------------------------------------------------------------------------------------------------------------------------------------------------------------------------------------------------------------------------------------------------------------------------------------------------------------------------------------------------------------------------------------------------------------------------------------------------------------------------------------------------------------------------------------------------------------------------------------------------------------------------------------------------------------------------------------------------------------------------------------------------------------------------------------------------------------------------------------------------------------------------------------------------------------------------------------------------------------------------------------------------------
>B_pilimauiensis_A 2673
--------------------------------------------AACCTTATATTTTATCTTTGGAGCATGAGCAGGTATAGTAGGAACTTCTTTAAGCTTACTTATCCGTACTGAACTAGGACAACCAGGGTTTCTCATTGGTGATGATCAAATTTATAACGTTATTGTTACCGCCCATGCTTTTGTAATAATTTTCTTCATAGTAATACCAATTATAATTGGAGGATTTGGTAATTGACTAGTACCTTTGATATTAGGAGCTCCTGATATAGCATTTCCTCGAATAAACAATATAAGATTTTGATTACTTCCACCTTCATTAACCCTTTTACTCGCCAGAAGTATAGTGGAAAGTGGCGCTGGCACAGGTTGAACGGTTTACCCCCCGCTTTCCGCCGGAATCGCCCATGCTGGAGCTTCTGTTGACCTAGCTATCTTCTCATTACATTTAGCAGGTGTTTCCTCAATTCTTGGAGCTGTAAACTTTATTACAACAACAATTAATATACGAGCACCAGGTATATCTTTAGATCAAACCCCTTTATTTGTTTGAGCTGTAGCAATTACAGCACTTTTATTACTTCTATCTCTTCCTGTTCTTGCCGGAGCAATCACCATACTCTTAACAGATCGTAATTTAAATACATCCTTCTTTGACCCTGCAGGAGGAGGAGATCCTATTTTATACCAACACCTATTCTGATTTTTTGGACACCCTGAAGTATACATTCTCATTTTACCTGGATTTGGAATAATCTCCCATATTATTAGTCAAGAAAGAGGAAAAAAGGAAGCCTTCGGAACACTAGGAATAATTTATGCTATATTAGCCATTGGTCTATTAGGTTTTGTAGTTTGAGCTCACCACATATTTACAGTAGGAATAGATGTTGATACTCGAGCCTACTTCACTTCAGCTACAATAATTATTGCTGTACCTACAGGTATTAAAATCTTTAGCTGACTAGCCACTCTTCATGGAACTCAACTAAACTACAGCCCCTCCCTTCTTTGAGCTTTAGGATTCGTATTTTTATTCACCATTGGTGGTCTAACCGGAGTCGTCTTAGCAAATTCCTCAATTGACATCATTCTTCATGACACTTATTACGTTGTTGCCCATTTCCACTATGTTCTTTCAATGGGAGCCGTATTTGCTATTATAGCAGGATTTATTCAATGATACCCCTTATTCACCGGACTAACACTAAATAATAAATGACTTAAAATCCAATTCACTATTATATTCATCGGAGTAAACTTAACATTCTTTCCTCAACACTTTTTAGGTTTAGCA------------------------------------------------------------------------------------------------------------------------------------------------------------------------------------------------------------------------------------------------------------------------------------------------------------------------------------------------------------------GTATGTTTAATAATACAAATTTTWACAGGCCTATTTTTAGCTATACATTATACGGCTCATATTGATTTGGCTTTCTCAAGAGTAGCCCATATTTGCCGAGATGTAAATTTTGGTTGATTCCTTCGTACTTTACATGCCAATGGGGCCTCCTTTTTCTTTATTTGCTTATATCTTCATGTAGGTCGAGGAATATATTACGGATCATATAATTTTATCTATACTTGAATAACAGGAGTAATCATTTTATTTTTAGTTATAGGAACAGCCTTTATAGGTTATGTATTACCCTGAGGACAAATATCCTTTTGAGGAGCTACCGTCATTACCAATCTCCTTTCAGCCGTCCCCTATTTAGGAACAGATCTTGTCCAATGAGTTTGAGGAGGATTTGCTGTTGATAATGCCACATTAACCCGATTTTTTACATTTCATTTTGTTTTACCCTTTATTGTGGCAGCAATAGTTATAATTCACCTGTTATTTTTACATCAAACTGGATCAAACAACCCATTAGGATTAAATAGAGATGTTGATAAAATTCCTTTTCACCCTTACTTCTCATTTAAGGACGTATTTGGTTTTATTATTATAATTGCCTCACTAGTTTTCCTTACCCTTCTTGAACCATACTTATTAGGTGATCCTGATAATTTTACACCTGCTAATCCCCTAGTTACCCCAGTTCATATTCAACCTGAATGATATTTTCTATTTGCATACGCAATTCTA---------------------------------------------------------------------------------------------------------------------------------------------------------------------------------------------------------------------------------------------------------------------------------------------------
>B_nitida_A 2673
--------------------------------------------AACCTTATATTTTATCTTTGGAGCATGAGCAGGTATAGTAGGAACATCTTTAAGCTTACTTATCCGTACTGAACTAGGACAACCAGGATTTCTCATTGGTGATGATCAAATTTATAATGTTATTGTTACCGCCCATGCCTTTGTAATAATTTTCTTCATAGTAATACCCATTATAATTGGAGGATTCGGAAATTGATTGGTGCCTTTGATATTAGGAGCTCCTGATATAGCGTTCCCTCGAATAAACAACATAAGATTTTGATTACTCCCACCTTCATTAACCCTTTTACTCGCCAGAAGAATAGTGGAAAGTGGCGCGGGCACAGGTTGAACAGTTTACCCCCCGCTTTCCGGCGGAATTGCACATGCTGGAGCTTCTGTTGACCTGGCTATCTTCTCGTTACATTTAGCAGGTGTTTCCTCAATTCTTGGAGCTGTAAACTTCATTACAACAACGATTAATATACGAGCACCAGGTATATCTTTAGACCAAACCCCTTTATTTGTTTGAGCCGTAGCAATTACAGCACTTTTATTACTTTTATCTCTTCCTGTTCTTGCTGGAGCAATCACCATACTCTTAACCGATCGTAATTTAAATACATCCTTCTTTGATCCTGCTGGGGGTGGGGATCCCATCTTATATCAACACCTATTCTGATTTTTTGGACACCCTGAAGTGTATATTCTCATTTTACCTGGATTTGGAATAATCTCCCATATTATTAGTCAAGAAAGAGGAAAAAAGGAAGCCTTCGGGACACTAGGAATAATTTATGCTATATTAGCCATTGGTTTACTAGGCTTTGTAGTTTGAGCTCACCACATATTCACAGTAGGAATAGATGTTGATACTCGAGCCTACTTTACTTCAGCTACAATAATTATTGCCGTACCTACAGGGATTAAAATCTTTAGTTGACTAGCCACTCTTCATGGAACTCAACTAAACTACAGCCCCTCCCTTCTTTGAGCCTTAGGATTCGTCTTTTTATTCACTATTGGTGGTTTAACCGGAGTCGTCTTAGCAAATTCTTCAATTGACATCATTCTTCATGATACCTACTATGTTGTTGCTCACTTCCACTATGTTCTTTCAATAGGAGCCGTATTTGCTATTATAGCAGGATTTATTCAATGATATCCCTTATTCACTGGACTAACACTAAATAATAAATGACTTAAAGTTCAATTCACTATTATATTTATTGGAGTCAATTTAACATTCTTTCCTCAACACTTTTTAGGTTTAGCA-----------------------------------------------------------------------------------------------------------------------------------------------------------------------------------------------------------------------------------------------------------------------------------------------------------------------------------------------TTTGGGTTCCCTATTAGGAGTATGTTTAATAATACAAATTTTAACAGGACTATTTTTAGCTATACACTATACTGCTCATATTGATTTAGCTTTCTCAAGAGTAGCTCATATTTGCCGAGATGTAAATTTCGGTTGATTCCTTCGCACCTTACATGCCAATGGGGCCTCCTTTTTTTTTATCTGTTTATACCTTCATGTAGGTCGAGGTATATATTACGGATCATATAATTTTATATATACTTGAATAACAGGAGTAATCATTTTATTTTTAGTTATAGGAACAGCCTTTATAGGTTACGTATTACCCTGAGGACAAATATCCTTTTGAGGAGCTACCGTCATTACCAATCTCCTCTCAGCTGTTCCCTATTTGGGAACAGATCTTGTTCAATGAGTATGAGGGGGATTTGCTGTTGATAATGCTACATTAACCCGATTTTTTACATTTCATTTTGTTTTACCCTTTATGGTAGCAGCAATAGTTATAATTCACCTATTATTTTTACATCAAACTGGATCAAACAACCCATTAGGATTAAATAGAGATGTTGATAAAATTCCTTTTCACCCTTACTTTTCATTTAAAGATGTATTTGGTTTTATTATTATAATTGCCTCATTAGTTTTCTTAACCCTACTTGAACCATACTTACTAGGTGATCCTGATAATTTTACACCAGCAAATCCCCTAGTCACCCCAGTTCACATTCAACCTGAATGATATTTTCTATTCGCCTACGCAATTCT----------------------------------------------------------------------------------------------------------------------------------------------------------------------------------------------------------------------------------------------------------------------------------------------------
>B_nitida_B 2673
-----------------------------------------------------------------------------YATAGTAGGAACATCTTTAAGCTTACTTATCCGTACTGAACTAGGACAACCAGGATTTCTCATTGGTGATGATCAAATTTATAATGTTATTGTTACCGCCCATGCCTTTGTAATAATTTTCTTCATAGTAATACCCATTATAATTGGGGGATTCGGAAATTGATTGGTGCCTTTGATATTAGGAGCTCCTGATATAGCATTCCCTCGAATAAACAACATAAGATTTTGATTACTCCCACCTTCATTAACCCTTTTACTCGCCAGAAGAATAGTGGAAAGTGGCGCGGGCACAGGTTGAACAGTTTACCCCCCGCTTTCCGCCGGAATCGCACATGCTGGAGCTTCTGTTGACCTAGCTATCTTCTCGTTACATTTAGCAGGTGTTTCCTCAATTCTTGGAGCTGTAAACTTCATTACAACAACGATTAATATACGAGCACCAGGTATATCTTTAGATCAAACCCCTTTATTCGTTTGAGCCGTAGCAATTACAGCACTTTTATTACTTTTATCTCTTCCTGTTCTTGCTGGAGCAATCACCATACTCTTAACCGATCGTAATTTAAATACATCCTTCTTTGATCCTGCTGGAGGTGGAGATCCAATCTTATACCAACACCTATTCTGATTTTTTGGACACCCTGAAGTATATATTCTCATTTTACCTGGATTTGGGATAATCTCCCATATTATTAGTCAAGAAAGAGGAAAAAAGGAAGCCTTCGGGACACTAGGAATAATTTATGCTATATTAGCCATTGGTTTACTAGGCTTTGTAGTTTGAGCTCACCACATATTCACAGTAGGAATAGATGTTGATACTCGAGCCTACTTTACTTCAGCTACAATAATTATTGCCGTACCTACAGGTATTAAAATCTTTAGTTGACTAGCCACTCTTCATGGAAGTCAACTAAACTACAGCCCCTCCCTTCTTTGAGCCTTAGGATTCGTCTTTTTATTCACTATTGGTGGTTTAACCGGAGTCGTCTTAGCAAACTCCTCAATTGACATCATTCTTCATGATACCTACTATGTTGTTGCTCACTTCCACTATGTTCTTTCAATAGGAGCCGTATTTGCTATTATAGCAGGATTTATTCAATGATACCCCTTATTCACTGGACTAACACTAAATAATAAATGACTTAAAGTTCAATTCACTATTATATTTATTGGAGTGAATTTAACATTCTTTCCTCAACACTTTTTAGGTTTAGCA------------------------------------------------------------------------------------------------------------------------------------------------------------------------------------------------------------------------------------------------------------------------------------------------------------------------------------------------------------------------------------------ACAGGCCTATTTTTAGCTATACACTATACTGCTCATATTGATTTAGCTTTCTCAAGAGTAGCTCATATTTGCCGAGATGTAAATTTCGGTTGATTTCTTCGCACCTTACATGCCAATGGGGCCTCCTTTTTTTTTATCTGTTTATACCTTCATGTAGGTCGAGGAATATATTACGGATCATATAATTTTATATATACTTGAATAACAGGAGTAACCATTTTATTTTTAGTTATAGGAACAGCCTTTATAGGTTACGTATTACCCTGAGGACAAATATCCTTTTGAGGAGCTACCGTCATTACCAATCTCCTTTCGGCTGTTCCCTATTTAGGAACAGATCTTGTTCAATGAGTATGAGGGGGATTTGCTGTTGATAATGCTACCTTAACCCGATTTTTTACATTTCATTTTGTTTTACCCTTTATGGTAGCAGCAATAGTTATCATTCACCTATTATTTTTACATCAAACTGGATCAAACAACCCATTAGGATTAAATAGAGATGTTGATAAAATTCCCTTTCACCCTTACTTTTCATTTAAAGATGTATTTGGTTTTATTATTATAATTGCCTCATTAGTTTTCTTAACCCTACTTGAACCATACTTACTAGGTGATCCTGATAATTTTACACCCGCTAATCCCCTAGTCACCCCAGTTCACATTCAACCTGAATGATACTTTCTATTCGCCTACGCAATTCTA---------------------------------------------------------------------------------------------------------------------------------------------------------------------------------------------------------------------------------------------------------------------------------------------------
>B_nitida_C 2673
--------------------------------------------AACCTTATATTTTATCTTTGGAGCATGGGCAGGTATAGTAGGAACCTCTTTAAGCTTACTTATCCGTACTGAACTAGGACAACCAGGATCTCTCATTGGTGATGATCAAATTTATAATGTTATCGTTACCGCCCATGCCTTTGTAATAATTTTCTTCATAGTAATACCAATTATAATTGGAGGATTCGGAAATTGATTAGTACCTTTGATATTAGGAGCTCCTGATATAGCATTTCCTCGAATAAACAACATAAGATTTTGATTACTACCACCTTCATTAACCCTTTTACTCGCCAGAAGAATAGTGGAAAGTGGCGCGGGCACAGGTTGAACAGTTTACCCCCCGCTTTCCGCCGGAATCGCACATGCTGGAGCTTCTGTTGACTTAGCTATCTTCTCATTACATTTAGCGGGTGTTTCCTCAATTCTTGGGGCTGTAAACTTTATTACAACAACGATTAATATACGAGCACCGGGTATATCTTTAGATCAAACTCCTTTATTTGTTTGAGCTGTAGCAATTACAGCACTTTTATTACTTTTATCTCTTCCTGTTCTAGCTGGAGCAATTACTATACTCTTAACTGATCGTAATTTAAATACATCCTTCTTTGACCCTGCTGGGGGTGGAGATCCTATTTTATACCAACACTTATTTTGATTTTTTGGACACCCTGAAGTATACATTCTTATTTTACCAGGATTTGGGATAATCTCCCACATTATTAGTCAAGAAAGAGGAAAAAAGGAAGCCTTCGGAACATTAGGAATAATTTATGCTATATTAGCCATTGGTCTACTAGGCTTTGTAGTTTGAGCTCACCATATATTTACAGTAGGAATAGATGTTGATACACGAGCCTACTTTACTTCAGCCACAATAATTATTGCTGTACCTACAGGTATTAAAATCTTTAGTTGACTAGCTACTCTCCATGGAACTCAACTAAATTACAGCCCCTCCCTTCTTTGAGCCTTAGGATTCGTATTTTTATTCACCATTGGTGGTTTAACCGGAGTTGTCTTAGCAAATTCCTCGCTTGACATCATTCTTCATGATACCTACTATGTTGTTGCTCACTTCCACTATGTTCTTTCAATAGGAGCTGTGTTTGCTATTATAGCAGGATTTATTCAATGATACCCCTTATTTACTGGACTAACACTAAATAATAAATGACTTAAAGTTCAATTTACCATTATATTTATCGGAGTAAACTTAACATTCTTTCCTCAACACTTTTTAGGGTTAGCA------------------------------------------------------------------------------------------------------------------------------------------------------------------------------------------------------------------------------------------------------------------------------------------------------------------------------------------------------------------------------------------------------------------------------------------------------------------------------------------------------------------------------------------------------------------------------------------------------------------------------------------------------------------------------------------------------------------------------------------------------------------------------------------------------------------------------------------------------------------------------------------------------------------------------------------------------------------------------------------------------------------------------------------------------------------------------------------------------------------------------------------------------------------------------------------------------------------------------------------------------------------------------------------------------------------------------------------------------------------------------------------------------------------------------
>R_lineosa 2673
---CCGTACAAATGATTATTCTCAACCAATCATAAGGACATTGGAACCTTATATTTCATTTTCGGAGCATGAGCAGGAATAGTGGGAACTTCCCTAAGCTTACTTATCCGCGCTGAATTAGGACAACCGGGCTTCCTTATTGGTGATGATCAGATTTATAATGTAATTGTCACTGCCCATGCTTTTGTTATAATCTTCTTTATAGTTATACCTATTATAATTGGAGGATTTGGAAACTGATTAGTTCCCTTAATATTGGGGGCCCCAGATATAGCATTTCCACGAATAAATAATATAAGTTTTTGACTATTACCCCCATCTCTGACCCTTTTACTTGCGAGAAGTCTTGTTGAAAATGGCGCGGGCACAGGTTGGACAGTTTATCCCCCACTTTCTGCAGGAATTGCCCATGCTGGAGCCTCAGTAGATTTAGCTATTTTCTCCTTACACTTAGCTGGTGTGTCTTCAATTCTAGGGGCTGTAAACTTTATTACTACAACAATTAATATACGAGCACCAGGAATATCTCTAGATCAAACACCTCTATTTGTTTGAGCGGTAGCAATCACAGCACTTTTATTACTTTTGTCTCTCCCGGTTCTAGCAGGAGCCATTACCATATTATTAACGGATCGTAATTTAAATACATCTTTCTTTGACCCCGCAGGTGGGGGAGACCCTATCTTATACCAACACCTATTTTGATTTTTTGGGCACCCTGAAGTTTATATTTTAATTTTACCTGGGTTTGGAATAATTTCCCATATTATTAGCCAAGAAAGAGGGAAAAAGGAAGCCTTTGGAACTTTAGGAATAATTTATGCTATACTCGCCATCGGTTTACTGGGATTTGTAGTTTGAGCCCATCACATATTTACTGTAGGAATAGACGTAGACACTCGGGCCTACTTTACTTCAGCTACAATAATTATTGCTGTTCCTACAGGCATTAAAATTTTTAGTTGGTTAGCAACCCTTCATGGTACTCAACTAAATTATAGCCCCTCGTTATTATGAGCTTTAGGATTTGTATTTCTATTTACTATTGGAGGTTTAACAGGAGTAGTATTAGCAAATTCATCAATTGATATTATTCTGCATGATACATATTATGTTGTTGCCCACTTCCATTATGTTCTTTCTATAGGAGCTGTATTTGCTATTATAGCAGGATTTATTCAATGATATCCCTTATTTACAGGATTAACATTAAATAATAAATGACTTAAAATTCAATTTACCATTATATTTATTGGGGTAAATTTAACTTTCTTCCCCCAACACTTTTTAGGGTTAGCCGGTATACCTCGCCGATACTCAGATTATCCTGATTCTTATACAGCATGAAATGTTGTGTCCAGCCTAGGATCAACTATCTCTTTTATTGGTATTTTACTTCTCATTTTTATTATATGAGAGAGTATAATTGCCCAACGGGCCGTCCTATTTCCCCTCAATATGGTAAGATCATTGGAATGATATCAAAACCTTCCTCCGGCTGAACATAGTTACTCTGAGTTGCCGATATTAATTAACATGAATAAACCTATGCGAACATCCCACCCACTATTCAAAATTGCCAACAATGCATTAGTTGACCTACCAGCACCTTCTAATATTTCAGCTTGATGAAACTTTGGATCCCTTTTAGGAGTTTGTTTAATAATTCAAATCTTAACAGGATTATTCCTTGCCATGCATTATACTGCTCATATTGATTTAGCCTTCTCTAGAGTAGCCCATATTTGCCGAGATGTCAATTTTGGATGATTCCTTCGTACATTACATGCCAATGGGGCGTCATTCTTCTTTATTTGCTTATATTTACATGTCGGGCGAGGAATATATTATGGTTCTTATAATTTTATTCACACTTGAATAACCGGTGTAGTAATTCTATTCTTAGTTATAGGAACAGCTTTTATAGGATATGTTTTACCTTGGGGTCAAATATCTTTTTGAGGGGCTACTGTAATTACAAATCTTCTTTCAGCTATCCCATATTTAGGTACTGAACTTGTCCAATGAGTTTGAGGAGGATTTGCTGTTGATAATGCTACATTAACTCGATTTTTTACGTTCCATTTTGTTTTACCCTTTATCGTAGCAGCTATAGTAATGATTCATCTGTTATTCCTTCACCAAACAGGATCAAATAATCCCTTAGGATTAAATAGTGATGTAGATAAAATCCCCTTCCACCCTTATTTTTCGTTTAAGGATGTTTTTGGTTTTATTATTATAATCGCCTCATTAGTATTTTTAACTTTACTTGAACCTTATTTATTAGGGGATCCAGATAATTTTACGCCCGCTAATCCATTAGTAACACCAGTTCATATTCAACCTGAATGATACTTCCTATTCGCTTATGCAATCCTTCGCTCAATCCCTAATAAATTGGGGGGTGTAATTGCCCTCGTAATATCAATTGCAATCCTCTTAATTTTACCTTTTTATAACGCTCATAATTTTCGAAGTAATCAATTTTACCCTTTAAACCAAATTTTATTTTGATCTATAACTACTATTGTAATTTTACTAACGTGAATTGGAGCACGACCCGTAGAGGATCCTTTTATTATTACAGGGCAAATCTTAACTATTCTTTATTTTTCTTATTATTTAATTAATCCTATTATATTAAAAATTTGAGATTACTTTACCAATTAG
>R_dubia 2673
TTACCGCACAAATGATTATTTTCAACCAATCACAAGGACATTGGAACTTTATACTTCATCTTTCGAGCATGAGCAGGAATAGTTGGAACTTCTTTAAATCTACTTATTCGTGCCGAATTAGGACAACCCGGATTTTTAATTGGCGATGATCAGATTTATAATGTAATTGTTACTGCCCACTCTTTTATAATAATTTTCTTCATAGTAATACCTATTATAATTGGAGGATTCGGTAATTGATTAGTTCCTTTAATGTTAGGAGCTCCTGATATAGCATTCCCTCGAATAAATAATATAAGTTTTTGATTACTCCCACCATCGCTAACCCTTTTACTCGCCAGAAGATTAGTGGAAAGTGGCGCGGGTACAGGTTGAACGGTTTATCCTCCGCTTTCTGCAGGAATCGCCCATGCAGGAGCCTCAGTTGACCTAGCTATCTTTTCTTTACATTTAGCAGGGGTTTCTTCAATTCTTGGGGCCGTAAACTTCATTACTACAACAATTAATATACGAGCTCCAGGTATATCATTAGATCAAACACCTTTATTTGTTTGAGCTGTCGCTATTACAGCTCTCTTATTACTTCTCTCCCTTCCCGTTCTTGCCGGAGCAATTACAATACTTTTAACAGACCGTAATTTAAATACATCTTTCTTTGATCCTGCAGGTGGGGGAGATCCTATTCTTTATCAACACTTATTTTGATTCTTTGGACACCCAGAAGTTTATATTTTAATTTTACCAGGATTTGGAATAATTTCCCATATTATTAGTCAAGAAAGTGGTAAAAAGGAAGCCTTTGGAACATTAGGAATAATTTATGCTATATTAGCTATTGGTCTTTTAGGATTTGTTGTATGAGCCCATCATATGTTTACAGTAGGAATAGACGTAGACACCCGCGCCTACTTTACTTCAGCTACAATAATTATTGCCGTCCCTACAGGTATTAAAATTTTTAGTTGATTAGCCACTCTTCATGGAACCCAACTAAATTACAGTCCTTCCCTTTTATGGGCCTTAGGATTCGTATTTCTATTTACTATCGGTGGATTAACTGGAGTAGTGTTAGCAAATTCATCAATTGACATTATTTTACATGATACATATTATGTTGTTGCTCATTTCCATTATGTTCTCTCAATAGGAGCCGTATTTGCTATTATAGCAGGATTTATTCAATGATACCCCCTATTTACTGGATTAACTCTCATTAACAAGTGACTTACAATTCAATTCACCATTATATTCATTGGTGTAAATTTAACATTTTTCCCCCAACACTTTTTAGGACTGGCCGGTATGCCTCGACGTTATTCAGACTATCCTGATTCATATACAGCATGAAATGTAGTATCAAGTCTTGGATCCACTATTTCTTTTATTGGTATTTTACTTTTAATTTTCATTATATGAGAAAGTATAATTTCCCAACGAACTGTTCTATTCCCGATAAACATGGTTAGATCTCTAGAATGATATCAAAATTTACCTCCTGCTGAACATAGCTATTCTGAACTACCAATATTAATTAACATGAATAAACCCATACGAACATCTCATCCATTATTTAAAATTGCTAATAATGCTTTAGTAGATTTACCAGCCCCTTCTAATATTTCAGCTTGATGAAACTTTGGATCCCTTTTAGGAGTTTGTTTAATGATTCAAATTTTAACGGGCTTATTTTTAGCTATACATTACACGGCACATATTGATTTAGCCTTTTCAAGCGTAGCCCACATTTGCCGAGACGTAAACTTTGGTTGATTCCTTCGAACACTACATGCTAACGGGGCATCATTTTTCTTTATTTGCTTATATCTTCATGTAGGACGAGGAATATATTATGGTTCCTATAATTTTTTTTACACTTGAATAACAGGAGTTCTTATTTTATTCTTAGTAATAGGAACAGCCTTTATAGGTTATGTTTTACCTTGAGGTCAAATATCATTTTGAGGGGCCACTGTAATTACAAATCTCCTTTCAGCTGTTCCTTATTTAGGGACAGATCTTGTACAATGAGTTTGGGGGGGATTCGCTGTTGATAACGCTACTCTAACTCGGTTTTTTACATTCCATTTTGTCTTACCTTTTATTGTTGCAGCTATAGTAATAATTCACCTATTATTTTTACATCAGACTGGATCAAATAACCCCTTAGGGTTAAACAGCGACGTTGATAAAATCCCATTCCATCCTTACTTCTCATTTAAGGACGTATTCGGTTTTATTATTATAATTGCTTCATTAGTATTTTTAACTTTACTTGAACCTTATATATTAGGAGACCCAGATAATTTTATCCCTGCAAACCCATTAGTAACTCCCGTTCACATTCAGCCAGAATGATATTTTCTATTTGCTTACGCAATTTTTCGGTCTATTCCAAATAAATTAGGAGGTGTAATTGCCCTTGTATTATCAATTGCAATTCTATTCATTTTACCATTCTATAATACCCATAATTTCCGAAGAAATCAATTCTATCCAATCAATCAAATTCTATTCTGATCAATAACTACTATTGTAATTTTATTAACCTGAATTGGAGCACGACCTGTAGAAGACCCTTATATTATTACTGGGCAAATTTTAACAGTTCTTTACTTCGCTTATTATCTAATTAACCCTATTATACTTAAAATTTGAGATTACTTAACTGATTAG
>B_nihoa_B 2673
---------------------------------------------------------------------------------------------------------------------------------------------------------------------------------------------------------------------------------------------------------------------------------------------------------------------------------------------------------------------------------------------------------------------------------------------------------------------------------------------------------------------------------------------------------------------------------------------------------------------------------------------------------------------------------------------------------------------------------------------------------------------------------------------------------------------------------------------------------------------------------------------------------------------------------------------------------------------------------------------------------------------------------------------------------------------------------------------------------------------------------------------------------------------------------------------------------------------------------------------------------------------------------------------------------------------------------------------------------------------------------------------------------------------------------------------------------------------------------------------------------------------------------------------------------------------------------------------------------------------------------------------------------------------------------------------------------------------GTATGTTTAATAATTCAAATCTTAACAGGATTATTTTTAGCTATACATTATACCGCCCATATTGATCTAGCTTTTTCAAGAATTACCCACATTTGTCGTGATGTAAATTTTGGATGATTCCTTCGTACATTACACGCCAATGGTGCTTCATTCTTCTTTGTCTGCTTATATTTACATGTAGGACGTGGAATATATTATGGGTCTTATAATTTTATACATACGTGAATAACAGGGGTAGTAATTCTATTTTTAGTTATAGGAACAGCTTTTATAGGATATGTTCTACCATGAGGACAAATATCTTTCTGAGGAGCCACTGTTATTACAAATCTACTTTCAGCTATCCCTTATTTGGGAACTGATCTAGTACAATGAATTTGAGGAGGATTTGCTATTGATAATGCTACTTTAACTCGATTTTTTACATTTCACTTTGTATTACCTTTTATCGTTGCAGCAATAGTAATAATCCATTTATTATTTCTTCATCAAACTGGGTCAAATAATCCTTTAGGATTAAATAGAGATGTAGATAAAATTCCTTTTCACCCTTATTTTTCCTTTAAGGACATTTTCGGATTTATTATTATAATTGCATTAATAGTATTTTTAACCTTACTGGAACCATATATATTAGGAGATCCTGATAACTTTATTCCTGCCAACCCCTTAGTTACCCCTGTTCATATTCAACCGGAATGGTATTTTTTATTTGCTTATGCAATCCTA---------------------------------------------------------------------------------------------------------------------------------------------------------------------------------------------------------------------------------------------------------------------------------------------------
>B_unica_B 2673
---------------------------------------------------------------------------------------------------------------------------------------------------------------------------------------------------------------------------------------------------------------------------------------------------------------------------------------------------------------------------------------------------------------------------------------------------------------------------------------------------------------------------------------------------------------------------------------------------------------------------------------------------------------------------------------------------------------------------------------------------------------------------------------------------------------------------------------------------------------------------------------------------------------------------------------------------------------------------------------------------------------------------------------------------------------------------------------------------------------------------------------------------------------------------------------------------------------------------------------------------------------------------------------------------------------------------------------------------------------------------------------------------------------------------------------------------------------------------------------------------------------------------------------------------------------------------------------------------------------------------------------------------------------------------------------------------------------------GTATGTTTAATAATCCAAATTTTAACGGGCCTATTTTTAGCTATACATTATACTGCCCATATTGATTTAGCTTTCTCAAGAGTGGCCCACATTTGCCGGGATGTAAATTTTGGTTGATTCCTTCGTACATTACACGCTAATGGAGCCTCCTTCTTCTTTATTTGTTTATACCTTCATGTAGGTCGAGGAATGTATTACGGATCATATAACTTTTTATACACTTGAATTACAGGAGTAATCATTCTATTTTTAGTTATAGGAACAGCCTTTATAGGTTATGTATTACCCTGAGGACAAATATCTTTTTGAGGGGCTACTGTTATTACTAATCTTCTTTCAGCTGTCCCCTATCTAGGGACAGAGCTTGTTCAATGAGTTTGAGGGGGGTTTGCTGTCGATAATGCTACACTAACCCGATTTTTTACATTTCATTTTGTTCTACCCTTTATTGTTGCAGCAATAGTTATAATTCACCTATTATTTTTACATCAAACGGGATCAAACAATCCACTAGGATTAAACAGAGATGTTGATAAAATTCCCTTCCACCCTTACTTCTCATTTAAGGATGTATTTGGGTTTATTATTATAATCGCCTCGTTAGTTTTCTTAACCCTTCTTGAACCATATCTACTTGGTGATCCTGATAATTTTACACCTGCTAACCCATTAGTAACCCCTGTTCATATTCAGCCGGAATGATACTTTCTCTTTGCCTACGCAATTCTA---------------------------------------------------------------------------------------------------------------------------------------------------------------------------------------------------------------------------------------------------------------------------------------------------
>B_molokaiensis_B 2673
-----------------------------------------------------------------------------------------------------------------------------------------------------------------------------------------------------------------------------------------------------------------------------------------------------------------------------------------------------------------------------------------------------------------------------------------------------------------------------------------------------------------------------------------------------------------------------------------------------------------------------------------------------------------------------------------------------------------------------------------------------------------------------------------------------------------------------------------------------------------------------------------------------------------------------------------------------------------------------------------------------------------------------------------------------------------------------------------------------------------------------------------------------------------------------------------------------------------------------------------------------------------------------------------------------------------------------------------------------------------------------------------------------------------------------------------------------------------------------------------------------------------------------------------------------------------------------------------------------------------------------------------------------------------------------------------------------------------------------------------------------------AGCTATACATTATACCGCCCATATTGATTTGGCTTTCTCAAGAGTAGCCCACATTTGYCGAGATGTAAATTTTGGTTGATTCCTTCGTACCCTGCACGCTAACGGAGCYTCTTTTTTTTTTATCTGTCTATATCTTCATGTAGGCCGAGGAATATACTACGGATCTTATAATTTTATACATACTTGAATAACAGGAGTAATTATTCTATTCTTAGTTATAGGAACAGCCTTTATAGGTTACGTATTACCYTGAGGACAAATATCTTTCTGAGGAGCCACAGTTATTACTAATCTACTTTCAGCTGTTCCTTATTTAGGGACAGACCTTGTTCAATGAGTTTGAGGAGGATTCGCAGTTGATAACGCCACATTAACCCGGTTTTTCACATTTCATTTTGTTTTACCCTTTATTGTTACAGCAATAGTTATAATTCACTTATTATTCTTACATCAAACTGGATCAAACAATCCATTAGGATTAAATAGAGATATTGATAAAATTCCTTTCCACCCCTACTTTTCATTTAAGGATGTATTTGGTTTTATTATTATAATTGCYTCATTAGTTTTCCTAACYTTACTYGAACCATACCTACTAGGAGATCCCGATAATTTTACACCCGCCAACCCGCTAGTTACCCCGGTTCACATTCAACCTG-----------------------------------------------------------------------------------------------------------------------------------------------------------------------------------------------------------------------------------------------------------------------------------------------------------------------------------
>B_brunnea_B 2673
--------------------------------------------------------------------------------------------------------------------------------------------------------------------------------------------------------------------------------------------------------------------------------------------------------------------------------------------------------------------------------------------------------------------------------------------------------------------------------------------------------------------------------------------------------------------------------------------------------------------------------------------------------------------------------------------------------------------------------------------------------------------------------------------------------------------------------------------------------------------------------------------------------------------------------------------------------------------------------------------------------------------------------------------------------------------------------------------------------------------------------------------------------------------------------------------------------------------------------------------------------------------------------------------------------------------------------------------------------------------------------------------------------------------------------------------------------------------------------------------------------------------------------------------------------------------------------------------------------------------------------------------------------------------------------------------------TTTTGGTTCCCTTTTAGGAGTATGTTTAATAATACAAATTCTAACAGGTCTATTTTTAGCCATACACTATACCGCTCATATTGATTTAGCTTTCTCAAGAGTAGCTCATATTTGCCGAGATGTAAATTTTGGTTGATTCCTTCGTACCATACATGCCAATGGAGCMTCCTTTTTCTTTATTTGTCTATACCTTCACGTAGGCCGAGGAATATATTACGGATCATATAATTTTATATACACTTGAATAACAGGAGTAATCATTTTATTTTTAGTTATAGGCACAGCCTTTATAGGTTACGTATTACCCTGAGGACAAATATCCTTTTGAGGAGCTACCGTCATTACCAATCTTCTTTCAGCCGTCCCCTACCTAGGAACAGATCTTGTTCAATGAGTATGAGGAGGATTTGCTGTCGATAATGCCACATTAACCCGATTCTTTACATTTCATTTTGTCTTACCCTTTATTGTAACAGCAATAGTTATAATTCATCTACTATTCTTACATCAAACTGGATCAAACAACCCATTAGGATTAAATAGAGATATTGATAAAATTCCTTTTCACCCTTACTTTTCATTTAAGGATGTATTTGGTTTTATTATTATAATTGCCTCACTAGTTTTCTTAACCCTCCTTGAACCATACTTACTAGGTGATCCTGATAATTTTACACCCGCTAATCCCYTAGTTACCCCAGTTCATATTCAACCTGAATGATACTTTCTATTCGCGTACGCAATTCT----------------------------------------------------------------------------------------------------------------------------------------------------------------------------------------------------------------------------------------------------------------------------------------------------
>B_pilimauiensis_B 2673
---------------------------------------------------------------------------------------------------------------------------------------------------------------------------------------------------------------------------------------------------------------------------------------------------------------------------------------------------------------------------------------------------------------------------------------------------------------------------------------------------------------------------------------------------------------------------------------------------------------------------------------------------------------------------------------------------------------------------------------------------------------------------------------------------------------------------------------------------------------------------------------------------------------------------------------------------------------------------------------------------------------------------------------------------------------------------------------------------------------------------------------------------------------------------------------------------------------------------------------------------------------------------------------------------------------------------------------------------------------------------------------------------------------------------------------------------------------------------------------------------------------------------------------------------------------------------------------------------------------------------------------------------------------------------------------------------------------------GTATGTTTAATAATACAAATTTTWACAGGCCTATTTTTAGCTATACATTATACGGCTCATATTGATTTGGCTTTCTCAAGAGTAGCCCATATTTGCCGAGATGTAAATTTTGGTTGATTCCTTCGTACTTTACATGCCAATGGGGCCTCCTTTTTCTTTATTTGCTTATATCTTCATGTAGGTCGAGGAATATATTACGGATCATATAATTTTATCTATACTTGAATAACAGGAGTAATCATTTTATTTTTAGTTATAGGAACAGCCTTTATAGGTTATGTATTACCCTGAGGACAAATATCCTTTTGAGGAGCTACCGTCATTACCAATCTCCTTTCAGCCGTCCCCTATTTAGGAACAGATCTTGTCCAATGAGTTTGAGGAGGATTTGCTGTTGATAATGCCACATTAACCCGATTTTTTACATTTCATTTTGTTTTACCCTTTATTGTGGCAGCAATAGTTATAATTCACCTGTTATTTTTACATCAAACTGGATCAAACAACCCATTAGGATTAAATAGAGATGTTGATAAAATTCCTTTTCACCCTTACTTCTCATTTAAGGACGTATTTGGTTTTATTATTATAATTGCCTCACTAGTTTTCCTTACCCTTCTTGAACCATACTTATTAGGTGATCCTGATAATTTTACACCTGCTAATCCCCTAGTTACCCCAGTTCATATTCAACCTGAATGATATTTTCTATTTGCATACGCAATTCTA---------------------------------------------------------------------------------------------------------------------------------------------------------------------------------------------------------------------------------------------------------------------------------------------------
>Neoconocephalus_sp 2673
--------------------------------------------------------------------------------------------------------------------------------------------------------------------------------------------------------------------------------------------------------------------------------------------------------------------------------------------------------------------------------------------------------------------------------------------------------------------------------------------------------------------------------------------------------------------------------------------------------------------------------------------------------------------------------------------------------------------------------------------------------------------------------------------------------------------------------------------------------------------------------------------------------------------------------------------------------------------------------------------------------------------------------------------------------------------------------------------------------------------------------------------------------------------------------------------------------------------------------------------------------------------------------------------------------------------------------------------------------------------------------------------------------------------------------------------------------------------------------------------------------------------------------------------------------------------------------------------------------------------------------------------------------------------------------------------------TTTTGGATCACTTTTAGGCTTATGTTTAATAATTCAAATTTTAACTGGCCTATTTTTAGCTATACATTACACAGCTCATATTGATTTAGCATTTTCTAGTGTTGCCCATATCTGCCGAGATGTAAACTTTGGATGATTCTTATGAACACTCCACGCTAATGGAGCATCATTTTTCTTTATCTGTCTATACCTTCACGTTGGGCGAGGAATATATTATGGATCATATAACTTTATTTACACTTGAACAACAGGAGTAGTAATTTTATTTCTAGTTATAGGAACAGCTTTTATGGGATATGTTTTACCTTGAGGACAAATATCTTTTTGAGGTGCTACCGTTATTACTAATTTACTATCTGCAATCCCTTATCTAGGAACAGATCTTGTTAAATGAGTCTGAGGAGGCTTCGCTGTAGATAATGCAACTTTAACCCGCTTTTTCACTTTCCATTTTGTTCTGCCGTTTATTGTTGCGGCAATAGTAATAATTCACTTACTATTCCTCCATCAAACTGGTTCAAATAACCCTCTAGGATTAAACAGTGATGTTGATAAAATTCCCTTTCATCCTTACTTTTCATTCAAGGATGTATTTGGATTCATCATTATAGTAGCATCATTAGTTTTCTTAACTCTTTTAGAACCTTATCTATTAGGAGACCCTGATAATTTCACACCAGCAAATCCATTAGTAACACCTGTTCACATTCAACCTGAATGATACTTCTTATTTGCATATGCGATTTTA---------------------------------------------------------------------------------------------------------------------------------------------------------------------------------------------------------------------------------------------------------------------------------------------------
