# Supplementary material for: Imputing missing distances in molecular phylogenetics
Source: PeerJ. 2018 Jul 24;6:e5321. doi: 10.7717/peerj.5321 (PMC6063210; doi:10.7717/peerj.5321)
Supplement: Supplemental Information 4 — Simulated data organized in 10 files named Group0.fas, Group1.fas, ..., Group9.fas, with no gene deletion in Group0.fas, but progressing to more gene deletion from Group1.fas to Group9.fas. Can be used to replicate Figs. 6 and 7 [file peerj-06-5321-s004.zip]

Archive with 10 entries (10 files):
- Group0.fas
- Group1.fas
- Group2.fas
- Group3.fas
- Group4.fas
- Group5.fas
- Group6.fas
- Group7.fas
- Group8.fas
- Group9.fas
