# Supplementary material for: Imputing missing distances in molecular phylogenetics
Source: PeerJ. 2018 Jul 24;6:e5321. doi: 10.7717/peerj.5321 (PMC6063210; doi:10.7717/peerj.5321)
Supplement: Supplemental Information 4 — Simulated data organized in 10 files named Group0.fas, Group1.fas, ..., Group9.fas, with no gene deletion in Group0.fas, but progressing to more gene deletion from Group1.fas to Group9.fas. Can be used to replicate Figs. 6 and 7 [file peerj-06-5321-s004.zip › Group0.fas]

>H1 5314
UUCGAGUCUUAAGCUACUACUGAGCGGCUUCUUU-UGGCUAUG-ACAAGGCUGACGAAUUAUAACCUAACGCUAUGCCCUUUUGGUAAAAAAACCACAACUCUAUAUCUCAAAAUGGAGCUGUG----AUAGAAGGGCGCGC-UCUUUAGAGAGAAAUCAAUGUCGAAUCUUAUUGUUA----AUUCAAAGUUAGUUUAAUAGAGGACCCUUUAACGACAUUAUGCAACAUGCCUGUCAAUCGGAAGAAACGU-----CUUCAAAAUUUGAGUUGCCAAGACUCUUCUUAAUACGUCUGGUUGAGUGCAAUA-UUUAGCUUAUAUG-UGUAAAUUCCAUUCUAUGCUGUGCACUACUCCAAUUACUUUUGCAUUAACUGUGGAAAGUUCAUUUCAGUUCAAUAUAAGAUUCGAGGCUAGUUCUACUAUUUCUACAAUAACAAGAAUGGGUAAAAGG-----AUCCAGACGAACUAACUCGUUCGGUCGUCCUUCAGAUCUAACAAGUUGGUCUUCGGAAUCUCAUCAUUGCUUAACCUUCUAAUACUGAAUGAGGAAAGGUAGUAUGUGAAAAAUUCUCGUUAUAUUAAAAUAUAUUAGA--CGUGGCUUAAUUUUCAUAACGGUAGGCGCACUGCUCCAAG----AUCCACGAUCGU--GCUUCCUUAAAUGGCUACCAAAUGCUAUUAUAUGAAGCGAUUUCCCGUAGCCCUAC-AUACAACUCUCCUAUAG-------UCACGUAUAAUAUAACUAAGUAUUGUGUGUAAUUAUCCAUGACGAUACGAUCCGGGGUUU-----UCACUAUACGCGAGAAUUCUGAGUCGGGAUACCUCA-GUUCACUGUCCACACUUUACUGUUCGCAAUCGUGAACUUAUCCGCCCGCAUUAGUACCGUACCAAGAUUUUACGUUUCGGUAUGAAAUACGACGCGAACAAUUACUAUACCGAUCUCUCGAGCUCU-UUGAAUUAUCCAUCCCUGCAAAAGAUAAACGCGUAUCUAUCUGUAAACAAGUACUUUAUAGUUGCCGAGCGUAGCGUCAACAGAAAUUAUAGCGAUCUAAUGUCCCUUAAAUCUAGAGGCCCCAUUCAAACAUCAUGA-AAGUGGACAAAACGGAAUAACCUGUGCCCUC-CCCAUG-GCAUUAUUUGGGAAUCCACAGUUUUGUCGAGAUG-AACUAAAAGAAAUUUUAAGUGAUAUAUGCCCGCG-GCUGUACUGGACUAAGCCCAGGAUGUAUCGUAUAAUCGCGAUAUGCUAGUUUUAGAAACUAAUAAGUUCUUA--CCAGUGGCUUAUGCAAGCGCUAAGGUG-CGGUAAUGCAUAUCCCUAAUUAAUGAUUUCACUUACACUUUUAAAAUAUCAC-AGACAAUGGAGUGUUCUACGAGUUUUGGG-UCGGUGCUAAUACCGCGUGCGAAACAUAAAUCAAGUACCCCUGCGUUUAGCUAAAGUGAAGCGGCAUCGACCUUCUUGUAGAUGACCGAAUAGAAUAAAGGCCUAAAAGACAUAUGGUCGAAAACCGCAGGAUUAAAACCAUAGUUGAAUACUGAAUUCUUUAGAAGCAACUCG-UUUAUUUCACCAAACUUCCUAGCUCUUACUUUGACAAACAAAGCGACAACCAUUAGUGUAGCUAAGAUCAUGAAACCGUGAGAUUA------ACAUCUUUACUUUGCACCCACAUAAGUAGUGUAAGAUGACGAUGUGUAUCCGCUAUUUCGCUGGCUGUAGUUGUAAGACCGGGAAUACAUAGUCAACUAUUAAGAUGAAUUGCCGUCUUUUAAUGAUUCCUUGUUCUAAGCAAUCAGAUGAUAUUGCA-GAUCAAUUAGCUUCAAUCACAUCUUGCGGGUGUAGUAUGU--UGUAGUAGAUACUUUAAAAGAUUCAC--CCGGUAGAACAAUAUGUGGAUUCCUUAGAUCGGGAAUACCAAAAGUUCCGACAGGCAUUUCUACCAACACAAUCCAUACUAGGUCUAGAGGCU---UCUUGCAGAAG-GCAAAUUGACGCUGAUAUAAUACGAUCUUAGCUUUGUACCGACUUUAAUCAGUACUAGAUUUAUAAUAACGAUACUUGGUAU-UUUGAGAUGACUAGUCUAAUUCCGCUGUUCGGUUGCUACCAAGGGCAUACUGAUCAAAAGUGAGUAAACUUUUUUUUAG---AGAAUUCUCGAAAAGAUCUCAUGCUAAGCAGAAGAUCAGCGUACCCGAACACGAAA-ACAUUAUGAAUAGCCAUUCCCACACACAUCACAAUGUCCUAGUCUUCGGCACACGGUUGAAAUUCCUUAGGGAAAUAAAAACUGAGAUCCAGUAUCAUAGCUCAAUUGCGCCCGU-GGAACUAUCUGCCAUCUGAACCUACAG-CAGCUCUAGCAAUGCAACUACCUAUCAUUAUUUUAGAGAAGGAAAAAAAUCGUUAGUUCUAAUAUUUGAUGAGAACUUAUCAACUAGG----------GGUAUAAAAAUGAAGGUUGGGCAUUAAAUGAAUAUUCCUUAAUAAAAAUCCUAA-AGUAUCACUGGAAACGGCCCA-GUUAUAGUCUAAAAAGACAACCGAUGAUUACGCGAAAACGACACAUCAAAACACUUUUCCAUGUAUGGUUUUUUAAUA-CUCAUUGCGAGCAUAAAAAAUAC--AUCUAAUACAUAGGUUAAUACCAACGCG----AGCCAUACACGCGUAUGGGUAGUGUCGUUAAUAAGCGGAUCAACACGUCAGACAAUAG-CAUCUUGAGAGACGAUAGCCAUCUGCUGUCGUGACAAAUAGUGCUGAA-AUCAUCUUGUUGACGUUGAUUACUA-AGCACU-A-CGGAA-CGAGUUCCCGUCAGAAUUC--AUAGAAACCGUACAAGGCUUGAACGAG--------------UUUUCGGAUUGGUGUUAAUCAGAUUCGCAAUUACACGUGA--UAUACCAAGAA--UGUACAAGU-UUCCAAUGGACUGCACCA---AGUUACUUUUGGUUACGAUU-UCUAGUAUUUAUUUUGGAGCUGCAUCAAACUUCGGUUUUCUAUCUUGUAUACUAAGCAAUGUUACUUAACUCUGCAAACAUUAAACGUGAAGAAGCCUCUGUUACAGAUUGCGGCUAAACAAUUAAUACUGUUCUGUUUCAUCCA------------------AAAAAUCACGAUCCUCAAGCGACCCGUA-CAAAAGAUAAGAUUUUAGUUAGCUAUUUUGUCUCUAUUCCACCUGCUGUCUCGGGUGAUGUCUCUUUGCUCAACGGUAUAUCAGACUUUAAUU-------CCAUAGACAGAUAGUAAUGUUGCCUAAUUGCCUAUGGCUCUCUAUCG--CAGAGAGAGGUGGGUAGCGGACUCAAUGGGGCCCGAGCGGGAUU-CGUGCAUUCGCGCGAACUAUACAAUG-UCUCUAUAUCG-CUAAUAUUCUUAUCCAUUACAUCUUCUUAGGAAUAACGGAACGUCAUACGAGCUGAUUGGUGUACUCCCUAACCCAUCGACUUGAAUAAU-AAUAGGAAUAUUCUUAAAUCGAGAAUGGGAUAUAGCGGUAUGAGGAUAU--GAUCCGAAAAAGCCGUCGGAAUCUCGGUAAGCGACUAGUUAUCCCAGAUCAAAUACCCCAUCUAUUAUGUAUAGUAAAUCGAAGGUAAG-------------UCUGACCCCAUACCGGUAUGAGUCGUACAUGUGCAAAA-AC-CACUAAAAGUUGGCUAAACACGCCCAUGACUUUAUUAGAA-C-CGUUAACGUUCGAUUUUUCGUCCGCUACUCCGCCGGCUAGCCGAGAAAUGAAGCUAAAAGUAUCCAGCCC--AACCACAGUCUUCGAUCGACCAACAAAUAUCAUACUUCCUUUAGACCGGCUGGCUUAAGCACCUAUAGAAAGUUGUGAGCAACCUGGCGAUCGACAAAUUCUAAUUCCAAGAUAGGCCAAGUCGGAAUCUUCGGAAGGAUCGAUAUAUUUACAGAGACAUGCAAUGGGCCAGGGGGUU-UUUAUAUCGCGUCAUUAUCCAGUAGUGCAAUCUUCCGGUGUUCUACC-GAGUGUGUAAGGCAUUCUUUACAUCUUUCAGCUAUU-AAGGAGAACUCUUGCUCUGAUAGUACUUUACUAUGAUCAUCCCUAUUGUCUCAGAGCUCGACCAUAGAAUACAUAGACCGAACGGUGAAAACG-----------------UGUCUGUCAGUUUUUUC-GUAGGGUUAAAUAAAGUCAUUAAU--UUGAAAAAUAGAAAGCGAACGAUCGUUUACUAGGAGAGUUUU--UCCAAAAUCUUAACGUAAUCGCCCUGGUUUCAAUAUCGUCGAAGCGGACAAUCAUUUUUGUAGACCGUAGCAUCGGCAGAGUCACACGUGUAAAUCACGUAGCUUCUCUUCAAAGGCUCA--AUUACACAUAA-------------GAAUCCCCGAACCCAAGAAAUUGUCUGUAUCCC-GUUUCGGCAUGCCUUAACUGAAUCGUUGAUAACAUACCGGGCACGACUGGUAGCCUUACAUUCAUUAAGAU-AAGGGGAAAACGUUACCAUCCCCUUCUGCUUACUUGACUAGCUUUGUGCUUAUAUGGAUUUCUCUUUCAAGUGAUAUUGGAACCCUAGCAACA-UAUUGUACGUCAGGUCGGGCCUCAUCCG-------------GCCUUUAAAGCGUAGCAUCCCCGACGCUUG-GUUUAUCCGUUUUCUAUAGGUGAUAUACUGAAUGAGUACGGUGUGGUGGUCUA----GGGUAUG-ACUUGUACCAGCCCAGUGAAAGAGCCAACUC-CUCAAUUGGGCAUGACCCGGGCCUACGUUCCUUGU--------UCCUGUAUAAAC-AGUCCGUCACCUAGUA------CACUAAGGUAAGGACGA-UGUUGGGAGUCCCCCCA-AA------AUUCACGU-UCGCACACAAGUGUGUUAAGUCCGGAAACUCCUAGAAAAAGCUUAUCCUAGUUGAGGUGUCUUCAUAUGAUG-UCGUAAUUUGGUAUUUGGUGAUCGGGGUCGAUCUAGGCAUCUGCAAUCACGCUUUAUUGAAGCGGAGUUCACUAACUAUAAA-CUUCGACAUUCAAUACCUGAUGCCAAUCACACAACACUCGCAGAUAAUCUGCAAAGACCUCGUUGUACUCAGAAUGAAG-----------------------------UCACUAAUAACACUCGUUUAAACGGAC----CCUUCGGGGA----------AGCGCAAUGUAGGUGAUUUAAUAGUUCGGAC-CAAGGUCGAAAGUUGGCAAUCCAGAAUCCCU
>G1 5314
UAUGGGUCUACAGCUAAUACUAAGUAACAUCUCU-UAACUAUG-ACAAGACGGCCAGACUAUAACUUAUCGCUAUGCCCUUUUGGUAAUAAAACCACCGCGCUACAUGCCAUAAUGGAACCGCGUUACUUAGAAGGGUGCGC-CCUUUUGAGGAAUUUCGAUGUUGAAACUCACUGUUA----AUCCGAGAUCAGGUUAAGGAAGGACCCUCGAACGACAUUAUGUAACACGCGUGUCAAUCAAGAUAAAAGU-----UUUCAAAAUUUGUGUUGCCAAUAUCCUUCUUAACAUGUUUGGUUGAGUUCAGUC-UUUAAUUUAUAUG-UCUAAAUCCCAUUCCAUGGCGCGUUCUGCUCCAAUCGUUUUUGUAUUACCUGUGGGAGGCUCAUUCUAGUUCAGUAUUAGUUUAGAGACUCAAAGUACCAAUUUUACUACAACAGAAUCAGGUAAAAGG-----GCCCAGACGGAUCAACUCGUUCAAUCGUCCUCCAAAUUUAACAAACUGGUCUUAAGUACCUAAUCGUUGUUUUACCUUCAAAUAUGGGAUGAGCAUGGCUAGUAUGUGAAAAAGUCUCGUUACAUUAAAAUAAGUUAUG--CAUGGCUUAAUUUUCAUAACUGUACGUAGACUAAUUUAAG----ACCUACGAUCGU--GCUUCAUAAAAAGUCUGCCAGAUUCUACUAUAUAGAGAGGUUUGUGGUAACCUUAC-GUAUAAAUCUGUUCUAG-----UAUUACAUAUAAUAGAACUAAGUAUUUUGUGUGAUAACCGACGACGAUUCAAGACGGGUUCU-----UCCCUAUACGCAAGAAUUCUGAGUCGGGUAGCCCGA-UUAGGCUGUCCACACUGUUCUGAUUGAAAUCGUGAAUUUAUACGCCCCCAUUGGUACCGUACUAAGAUAUUACUUUCUGUUAUGAAAUACGACGCGAAUAAAUAUUAACCCGAUCUAUCCAGCUCU-UCGAGUUGUUCAUCCAUGGAAAAGAUAGACACGUAUCCAUCUGUAAACAGCUGCUUUAUAGCUGCCUAGCGUAUCGUUUACAGUACUUAUGGUGAUCCACAGUCC--CGAAAUUAGAGGCUUCAUUCAAAGAUCAUGA-AAGUGUACAGCACGGAAUAACCAAUGCACUG-CCAAUG-GCAUCAUUUGCGAAUUCACAGUUUUAUCGAGAUG-AACUAAAUAAAAUUUUUUACAAUAUCUGCCCGUG-GCUGGACUGGACGAAGCUCAGAAUGUAUGGUAAAAUCGCGAUAUGAUAGUAUUAAAAACUACUGAAUUCUUA--CCAGGGACUUGUGCAACCGCAGAGGUG-CGGUGUCUCAUUUCCCUCAUCGAUGGUGUCACUUACAUC-UUUAAGUUAUUCCAUACAAUGGAGACUCCUGCUAGUUUUGAG-UAGUUGAUUAUACC-CGUGCCUAACAUAAGUCAAGUACUCCUUCGUUUAGCCAAAUUGAAGUGGCACCGUCCAUGUUAUAGUUAUCCGGAUAGGACAAAGGACUUAAUGGAAUAUGAACUAAAAUCGGAGGAUUUGAAACAUAGUUGCGUGCUGAAUCUUUUAGGAGCAACUCG-GUAAUUUCACCAUACUUCCUAGGUCUUACUUCAACGAACAAAGCGACAGCCAAAACACGAGCUAAGAUCAUGAAACUGUUAGAUUA------ACAUUUUUACCUUACACCUACAUACGUCGUGUAAGAUGACAAAGUGUAUGCGCUACUCCACAGGCUGUAGUUGUAAGACUUGUAAGAGAUAGUCACCCAUAAAGGUGAAUUGCCAACUUCGAAUAAUUACUAGUUCUAGGCAAUAGGAUGACAUUUCA-AAUCAAUCUGCUAUUACCGGAUCUUGCGAAUGUAGUAUUU--CGGAAUACGUAUGUUAAGGGAUUCAC--CAGGUAGACCAAUGUACGGAUUUCUUGGAGCAGUAAUACCUAAGGUUCCGAUAGGCCUUUCUAACAGCACAGUCCAAGCUAAGUAUAGAGGCU---UAUAGUAAAAG-GCAGUUUGAUGAUGAUAUAAUACGAGUUUAGCGAUGUAUCUGUGUCAUUCAGUGCCAGAUUCAUGAUAACAACACUUAGCAU-UCUGCGAUGACCAGUUCAACUCUACCGAUCAGCUAGUAGCAAAGGUACGCUAACUAAAGGUGAGUAAAUAUUCU---AAAACAAAAUACCGGAAAAAAUCUCAUGCUAAGCAAAAACUGAGCGAACCCAAACCCGGAA-AUAUUAUGAUCAGACACUCCCACAAGAGGCACAAUAACCUAAUCUAUGACACACGACUCCGAUUCUCUAGGGAGGUAAACACUGAAAUCAAGCAUUACAGUCCAAUAGCGCCCGA-UAAACUAUAUGCCAUCUGAACCUAGAG-UAGGUUUAGCAAUGUAACCAGCUAUCAUUAUCUAAAAGAAGAAAAAAAAGCGGCAGUUCUAGUAUCUGAUGAUAACUCACCAACUAAG----------GGUAUAAGAAUUAAGGUUGAGCAUAAAAUGGAUAUUUACUAGUAAAAAUGUUGC-AGUUUCACCAGAAACGGCCCA-GUGAUAGUAUGAAAAAACAACCGAUGAGUAUCCGAAGCCGAUACAGCAAAACACUAUUCGGUGUACAGUUUUUUCAUA-AUUGUUACGGGCAUAGAAAUUCC--AUCUAACCUAUAGGUUAAUUCGAACUCA----AGCCAAACACGCAUUUAGGUGAUGCCAUUAAUAAACUCCCCGGCACGUUAGACAAUAG-AAUCAUGUGAGGCCAUUGCCAGCUGUUGUCGUGACAAAUAAUGCAGAA-ACCAUAUCGUUGACGUUGACAGUUA-AGCACU-U-CGGAA-CGUGUUUCCGUCGAAAAUU--AUAUAUAGCGCACAAGACUAGAUCGGG--------------UGUUCAAAUUGGUAUUAACCUAACUCGCCUCUACGCGUGA--UAUACCAAAAA--CGUCCCAGU-UGUCCAUAAACUACACGG---AGUUGUUUCUGUUUACAGCA-UCUAAUCUUUAUUUUGGAUCGACAGCGAAUUUCGGUCUACUAUGUUGUAUACUAAACAGUGUUAUUGAAUACUGAAAGCAUCAAACGCGAAGAGGCUUCAGUUACAGCUUUCGGCCAAACAACUAAUAUUACUCUGUUUCAGCCA------------------GAAAAUCUCGGUCCUCAAGCAACCAACA-CAAAUGAAAAAAUUUUAAUUAGCUAGUUUGUCCCGGCUCCACCUGCUGUUGCGGUUAUUU-CCCUUUGCCCAACGGUAGAUCAGACUCUAUUC-------CCGUGGGCAGAUAGUAAUGUUGCCUAACUGCUUGCGGCUCUCUAUUG--AAGAGAGAGGUAGGUGGCGGACCGAACGGAACCCGAGCGGAAUU-CUUACAAUUACGUGGAUUAUACAAUG-UCUCUACCCCG-CUACAAUUCUCCUCUAUUACUUCUUGUUUGGGAUAACGGGACAUCAUACUAUGCGAUUGGUGUACUCCCUAACCUAUAGACCUGAAUAAC-AAUCGGAAUAGUCUCUAAUUGAGAUUGGGAUACUGUGGUGUGAGAAUAU--GAUCCGAAGAAACCGUUGGAAUCGUUUGGCG--ACUAGUUGUCUCAGAUCAAAUACCCUAUCUAUCACGUAUAGUAAUUCGAAGGUUGG-------------UUUGACCCCAUACCGGUACGAGGCUUACAUAUACAGAU-AC-CACUAAAAGUCGACUAAACCCGCUCCUGAAUUUAGUAGAA-G-CGUUAACGCUCGAUUUUUCAUCAGUUACCCCGCCGGCUAAUAGAGAAAUGGAGGUGAAAGUAUCCAACAC--GACCACAGCCUUCCAUUGAAUUACAAAAAUCACACUUUCUUUAGGUUGGCUGACUUAAGCACCUAUAGAAAGUUAUGAGCAACCCGACGAUCAACAAAUUCUAAUUUCAAUUUAGGUCAAGUUGGAAUAUUUGAAGGGGCCUCUAUACUUACCUCAACAUGCAAUAGGCCAGGGGGUC-GUUACUUCGAAUCAUUAUCCAGCGGCGUAAUUCUCCGGAGAUGUACG-AAGUAUGUAAUGCACUUUUUACAUCUUUCAGCUAUU-AGGGAGGACGCUUGGUCUGACAGUACUUUACUAUGGUGGUCCCUGUUAUCGCCGAGCUCGACUACAGAAUACAUGGAUCGAACAGCGAAGAUA-----------------UUUCACUCAGAGUUUUC-AAAGGGUCUAGUAAAGCCAAUAAU--GUAAAGAAUAGAAAGCCCAUGACUGGUCGCUGGGAGAGUUAU--GGCAACAUAUUAACGUGAUCGCCCUGGUAUCAAUAUCGUCAGAGCGGACGGUUAUUUUUGUAGAACGUAGCACCAGCGAAGUCAUACGUU-GACUCACGUAGCUUUCCUUCAAAAACUCA--GUUUAACAUGA-------------GGCCCCCCGAGCCUAAUAAUUUAUUUGUAUCCCGAUUCGAGACU-CCCUAACUGAAUGAAUGAUAACAUACUAGUCCCGGCUGGUAGCCUCAGUUUUCUUGAGAU-AAUGGGAAAACGUUACCAUCCCCUUCUAUUUACUCGGUUAUCACUGUACUUAUAUGGAUUUUUCUAUCAAGUGAUAUUGUAACGCCAGUGACA-UGUCAUACGCCCGGUGGGGACCCCUCUA-------------GUCUUUAAAGCAUAACAUCCUCGACGCUCG-GAUCAUCCCCUUUUUAUAGGUGAUACAUCGAAUGGGUGUGGUGUUAUGAUCUA----GAGUAUG-GUCGGUACGAGCCCAGUAAAAGGGCCAACGC-UUCUACUGAAAAUGACCCUGACAUACGCUUUUUUU--------UAAUGUGCGAAC-AGUCCGUCAUCUGGUA------AACUAAGAUAAGGACAA-UGUUAGGAGUGGGCCCG-UA------GUUCACGU-UUGCACACAAGUGCGUUAAGUUCGGAAACUCCUGAAAAAAGCUUGUUCCGAGUGAGGAGUUUUCCCUUGAUG-UCGUAAUUUGGUAGCCAGUGAUCGAGGUCAAGUUAGACUUCUGCAGACACGUUUUAUUGAAACGGGGUUUCCUAACCAUAAA-CUUCGACAUCUAAUGCUUGUUG-CAACCAUACCAUAUUCGAAAAUAGCCUGCGAUCACCUGGUUGUACUCGGAAUGAAG-----------------------------UCACUAAUAAUAGUCCUUUAAGCGGGC----UCUCUGAGGU----------AGCGCAACGUGGGUGAUUUAAUAGUUAGAAC-CAAGGUUAAAAGUUGGCGGUCCAAACUUCAU
>F1 5314
GCCGGGCCUUGGUCCACAAUCAAGAAAUUUACUU-CGACUAUA-GCAAAGCUUAUAGACAGUAUUUAAAUGCUCGGCCUUUUAGGUAGUAGGAUUUUAUCGUCGCGUCCCAGAAGGGAACCGCG--ACCUAGAAGUGUUGGU-CCUCUGGGGGAAUAUCAGUCACGAGGAUCGGUAUUC----AUCUGGGGUCAGCCCAAUGUGGGAUCUUUGUACGUCAUUUUGUAACAUGUACGACAAUCAGAAGAAGAGU-----CUCUAGAAUCCUGAGAGACUAAGCUCUUCUUAACACGUCUGGUUAAGUUCAGUA-UUUGACAUAGUUG-ACUAAAUCCCAGUCUUUAACGCACUCUAUUCUAUUCUGUCUUGCUUUACCUGUGAAGGGCCUGUUUCAAUUUGAAACAAGGUUACAGACGAGAACUACUAAUUUCAUUAUAACAGUGACGAGUGACACG-----GCCAGGGCAAGUUAGCUCGUUCGAUCGUUCUCAAAGUUCAACGAACUAGUCUUGGGAAUCUUGGCUUCGCUUAUCCCCUUAAUAUGGAACGAGGGGGGCUAGCAGACCAAAACAUCGAAUUAAAACAAGAUGAGUUUUG--CAGGACUUAAGUUCCAUAACUUUACACACGUUACAACAAG----UUUUAGGAUCUC--UCUUCCUAAAAAGGUUGCCAAACACUACGAAAUAGAGCGAUUUCCGGAAGCCUUAC-GUUCAAGGCUGCUAUAG-----UAUUGCGUAUAAGGUAGUCAUACCUUUUAUGUAACAAGCAACUACUAGUAUAACCAAGUACU-----UACUUGCCUACAAAAAAACAGACUCUCGAUGCGUCU-GUCUCUUGUUUCCAUUGUGCUUAGACUGAUCGUGAACUUACCCGGCAUCAUGAGUACAACACUAAUAUAUUACAUUCUUAUGUACAAAAUGACUUGACCAGUUAGCAGACCU-UCUCUCCCACUCU-UUUAGUUAGUCAUUUAUGUAAAACUUAUAUCAAUAUGCGUCUGUGACCAUCUGCCUCUUAGCGACCAUGUAGUGCGUCGCCGGAAUUUUUAAUGAUCCAAUAGCCCUUCAAUCUCGCAUCCCCUCGCAAACUACGUGC-AAAAGUACUAAUCCGAAAAGUCUAUCCACUG-AAAGCG-AAAUCAUAUGCGAAGUCGAGGUUUAAUCGAUAUG-AACCAUAUCAUUUAUUCUGUCGUAUGUGCCCCUG-CUCUCCCUGUACGAAGCCCCAGAUGUAUGUUAAAACCAUAAUACUAAAGCUUUUAAAACUAGUGAGUUUUUA--GUAGCAACUUAAUCAGCUGCAAAGACG-CGUAAACGCAUUUCGCUGAUUAAUUGGUUUACUUACACUGUUAAGAUAUUGCCA-ACAAUGGAGACCCCUCUGGAUUUUGAA-UAGUUGGUAAUAGCGCGUAGGAUAUAUAAUUUACGCACUCGUUUACUCAGCUAAAACGCA-----ACCACAAUUGU-ACGGCUCCCCGGAUAGAACAGGGGAGUAAGCGGCGUAUGAGGGAAAACCGCGGAACCUAAACCGUUCUAGUAUAUUGAAUUUUUUAGAAGCAUCUUG-UCUAUUCUAAUAUCUUUCCCAGCAUUUACCUUGAUGGGCAGAAAGACAGACAAUAUUGUCGCUAAGCUA-AGAAACCCUGGGUUUA------GCAUGCAUGUACUGCACCCUCACUCGUUGUGUGAUAUGAUAAUAUAUGUGCGCAAUACGUCGAAU-GUAGUUACAGGAUUACCUAUACAUAAUCAUUCAGAAAAACUAAUUGUCAGCUUUUAGCAACUAUUGGUCCUAGGCAAUCAGACGACAUUAGA-GAUCAUUCAGUUACUACCAUAUUUUGCGGAUUUGGCGCAU--UGGGGCACGUACAUUAAGGGAUUUAC--CUGGCCGAGCAAUACGUAGACUCACUUAAACUGGAGUAUCUAGAGUUCUGACAGGCAUUUCUACCUUUAUUGUCAAGGCAAUAUGUUAAGACA---UAUUGGAAAAC-GCAGUUUUAGGUAGUCAUGACCUGAGGAUAUCGCUGUAUCGACGUCCUUCAGCACCAGAGAUACAAGAACGAUGCUUCACAU-AUUUAGAAAAUAAACCUGAUUCCCUAGUUAUAAUACUAGAGAAAGUAUACUACUCAAGAGUGACCAUAUAUUGUUUAUACAUGAGGUUCCUGAUGAGUUCUAUCACAAAGCGGAGGCCGAGUGUCCUCAGACCUACAA-UUAUUCCGACCAAACAUCUCCCUAAGUAGCAGAACGGCCUAGCAUACCAACCGUGAUUCCAAUCCACUCGGUACAUAAAAAUUGAAAUUUAUCAAUAUGGCCUAGUUACAGCCGC-AGAAUCAAUUGCCAACCGUCUAUACAGUUGAUUCUGGGUAUGUAGACGUCUGUCAUUAUUUUGGAGUAGGAAAAAAAGAAGUAGUUCUAGUAUUUGCUUAGAACACAACUAUUGAG----------GUGAUAAACAUAAAGGUAGAACAUUAAACGAACACCCUCCGGUAAGAAACCUGC-UAUAUAAGCGGCAACAGCGCA-GUGAUGCUCUGCAAAGCCAGCGGAUGAGUAUUUCAGAUUGACACAGCG-AGUGCUAUUUCGUGUAUCGCUUCUACAUA-AACUUUACGAUCACGCAAAUUUC--AUUUGAUCCAUGAGUUAAUACUAGCAGA----AGCUUAACACGAAUAUAGGCGGUACUGUAAUUACAUGGCCCAAAGUGUUUGAAGACGG-UAUCUUGUAAAGCCAUUGUGCUCUGAUGUUUUAGAAAAUAAUCUCGGA-ACUGUUUGGUUGUCGCUGGCCGCCAAGCUACU-U-CAAAAUCGGGUGCUCAUCAGUACUU--CUGCAAAAAGUACUAGUCACAUGGGAG-------------GCGUCUGAACUGGUAUUAUCCCAAUUCGCCAGUACGCGUGA--UAUACCAAAAA--CGCCAUGGU-UAUUAACAUACCAAAUGG---AGUGACUUUAUUUUACGGCA-UCUAGUGUUUGCUCUGGACGAACGUCGAAGUUAAGCCUAUGACGUUUAAUAUUAACGAUUACUACCUAGUCAUGAUAGCAUCAGACCCGAAAAGUCCUUGCGCGCAGUUCUUGGCUAACUGGCUAGUACUUUUCCGUUUAAUUCA------------------AAAAAACUCGGCCCUGAAACAAUCAAUG-CAAGCGAAAAGAUCUUAAUCAGCCGGUCCAGACGUGGGCUAAAGACUAUCCCGACAAGAU-CUCUUUGCCCACCAUUAGAUGACUCUUUAUUU-------ACCUAGGUGGAUUAUUACGUUGUUUAAUGGCACUCGGCUGCCUAUCG--ACAAGAGAUGUAAAUAGAAGUACAAAUGGUACCGGGGCGGGAUU-CCUAAACUCGUGGAGUGUAUACCACG-UUCCAACUCCG-UUGAAUUUUUUAACCUAUAAUUUUUGUCAAAGGUCACGGGACAUCAUACUAGUUGAUCUACGUCUAUCCUCAUCAAUAUACGUAGAUAAU-AAUAUUAAUAGUUUUAAAUUGGGAAUGGAAGAUUACGGUGUGGAGAUAU--GAUCCGGAAAGACUGUUGGAGUCGAUAAGCA--GCUGGGUUUCUCAGGUGAAAUAUCUAAAGUUUCAUGCAAAGUAACGCAUUCCCGAACGCUAG-------GUCGAUUACUCACCAAUGAAAUGCUUACAUAUAUAUGA-AC-AGUAAAUGGUCGUUAA--CUCGCCCGUGAUUUUAGUAGAA-C-CAUUAAUCUCUGACUUAUCAUCAGUUUCCCCACCGGCUAAGAGGACAAUGAAGGUAAACGUACCCAAUUC--GGCCCCAGUCUUCAAUCGGACUACAAUUAUCAGGGUUCCUUUAAACUGGCUGGUCUGAGUAUCUUUGGCGGUUUGAGAGCAUUCAGACGAGUCAUAAAUUCUAAUUACUAUCCAUAUCAAACGGGCCUUUAUGAAGGAAUCGCUAAAUUUAUUGAAAUAUACAGUCGACUGAGAAGCC-UUUAUGUCGCAUCACUAUCUAGCAGAGUUAUUCUCCAGAGAUAUAAG-UAAUGUAUGGUGAAUUUCUUAAAUUUCUCGGAAAUG-CGGCAUGACCUUUGGCUCGCCGGGCAUUUAUCAUGGAGCUUACUGUGAUCGCUUACAUCGAUCACAGAUUCCAUGGAUCUAACAGCGAAGAUA-----------------UAACAUUCGAAUUAUUC-GUAGGGUGGAUUAAUGUCGACGAA--AAGUAAAAUAGGAAGCGAGCGACUGCUUAUUAGGAGAGUUAAACUGACAUAUCUUUACGUGAAC-CCCUCGUAUCAAAACUGUUAAAAAAGCCAAUCUUUCUCCUAGUGCGUAGUGUUGACGGUUUCAUAUAUG-GGCGCACGUAGCCUUCUCUCGAAUGCGUA--GUCUCAUACGA-------------GAAUUUUGAAGCCCCACCUUCAGAUUGCGCCCC-GAUUCGAACCACCUUGACUAAAUUGAUGAUGUCACAACAAGCUCAACCAGGAGCCUCAGAUUGCAUUAGAA-GAGGAGAGAACGUUCCCACGCACUCCUGGUUACUCGGAUGCCAUUGCACUUAUAUGGAUUUACUUCUCGAAUAAUUUUGUGACCCCAAAGCCA-CUCCAUACGUCUCGCGGGCGCUCUUCCG-------------GUUUUAAAAAUAUAAUAUUCCCGAUGCUUG-AUUUUCACUCUUUAUACAGAUCAUAUAUCGAAGAAGUGUGGUGCAUUGACUCA----GGGUGUG-AGCGGUACUAGCCCAGUGAGAGGAUCCACAU-UUUAGACUAUAGUGAUUUUGAUACAUAUUUUUCGU--------UAAUGUAGGAGC-AGUCCAUUCCUAAGAA------AAUUUAGAAAAGAGCGG-CUUUAGGUCCCCGUCCU-AG------GUCUAUGU-GUGCGUACUAGUGCAUUCAAUUCAGAAAGUCUCGAAAAAAGUCUGUCCCAAUUAAGAAGUAGGCAUCUGAUG-CCGCAAUGUGAUAGUCAGUGAUAGAUGUUGAAUUAAACACCAGUAGUAGUGCUUUAUUUAGAUAGAGUUUUCCGACCCCAAA-CGUUGACGUCCAAUACCCGCUU-CAGCCAUAUAACAAAUAAAGGUAAUGCUCAAUGAUCUCAUAGCACUCGGAAUGAAG-----------------------------UCAAUGGCAACGGUAUUUAAAAUAGUC----CUUUAGGCGG---------CUAGAUAAUGUUGGUGUUUCAAUAGUUAAAGG-UAAGAUCAAAAAUUUGCACUCGAUACCUCAU
>E1 5314
UCCAGGCCUUGGGCCGCAACUUAGUAAUUUAUUU-CAACAAGG-GCAAGACUGAUGGACAGUAGUCAAACGCUAAGCAUUUUAGGUAAUAAGCCUUUAUCGUCACAUCCCGAAAGCGAAUCGCG--ACCUAGAAGUGCUAGC-UCUCUGGGGGAAUACCGAUCUUGAGAAUCACCGUUG----AUCAGGGGUCAAUCCAAUGCAGGAACUUUGUACGUCAUCUCGUAACAUGCGCGACACACGGAAAAAGAGU-----UUUCAAAAUUCUGGGUGAGAAAACUCUUCUUUACACAUUUGGUUGAGUUCAGUA-CUUAACUUAGAUG-ACUAGAUUCCAAUCCUUGACGUGCUCUACUCCAAUCGGUCUCGCGUUACCUGUGAAGGGCCUGUUUUAGUUUGAAAUGAAGAUACAGACGGGAACUACUAAUUUUGUUAUAACAGGAACGGGUGACACG-----GCCCGGGCAAUUCAACUCGUUCGAUCGUUAUCCGAGUUCAAUGAACUGGUCUUGAGAAUCUAUCCUUCGUGGAUCCCCUUAAUAUGAAAAGAAGGUUGCUGGCAUAUAUAAGCAUCCUAUCAAAUCAAGAUGUGUUCUG--GCGGGCUUGUGUUCCAUAAACGUAUGGACACAACUACAAG----AUGUAGGAUCUU--UCUUCCUUAAUAGUUUAUCAGAUACUACCAAAUAAGGCGAUUUUCAGAAGCCUUAC-AUGCAAUUCUACUUUCG-----UAUUGCGUAGAAUGCACCCAAACCUUUUAUUUAAAAAGUAACUGCUAGUAUAGCCAAGUAUU-----UUCUUGCCUACAACAAACCUAACACGCGAUACCCCU-GUGUCUUGUCCACAUUGUGCUUCGACUACUCGUGAGCUUACACGUCACCAUUAGUACCGCACUAAUAGGUUACAUUCUUAUAUAGUAUAUGACAUAAAUAAUAGUUAUACCU-UCUCUCUUAGUCU-UUUACUUAGUCAUAUAAGCAAAACUUGUACCCAUAUGCGUUUAUAACCAUUUGCCUUUUAGGCGUUAUAUGCUGUGUCUCCGGAGUUUAUAUUGAUCCAAUGUCGCUACAAUCGCGCGUCUCCCCGCAAAGAACGUGC-CAACGUACAAAUCGCAAUAGUCAAUCCACUG-AAAAUG-GAAUUAUAUGGGAAUUAAAGGUUUAAACGAUCUG-AACUAUAUCAAUUCUUUUGUAAUAUGUGACCGUG-CCCGCCCUAUAAAAUGCCCCGGAUGUAUGUGAAGAUCGCAUUACUAUAGCUUUAAAAACUAAUGAGAUUUUA--GGAGAGACUUAUUCAACUGCAGAAGCG-CGUGAAUGCAUGUCACUGAUUGACUGGUACACUUACACUGUUAAGAUAUCUCCA-AGAAUAGAUAUACCUCCGAAUUUUCCC-UAGUUGGUAAAAGCGCGUGGGUUAUAUAAUUUACGGACGCGUUAACUAAGCUAAAACGCA-----CCCCCCAUCGU-AUGGCUCCCAGGCCACAACAGGGGAGUAAGCGGCGUAUGAUCGAAACCCGCGGGACGUGAACCGAUCUAGUGUACUGAAUUUUUUAGAAGUAGCUUG-UUCAUUCAACCGUCUUUCCCGGCAUUUACCCUGAUAGGUAGAGAAACAGCCACGAAUGUCGUUAAGGUAUUGGAACACUGGGUAUG------ACAUAUUUGCACAGCACCCGCGCACGAUGUGUGAAACAAUAAUCUAUGCGCGCCAUACGAUGUACUGUGGUUGUAGGUUUAGUAAUACAAAAUCAUCCAUAAAAACUAAUUUUUACCUUUUAGCAACUAUUGGUCCUAGGCCAUCAAACGACGGUAGA-GAUCAUUAAAUCACGACUAUAUUUUGCGGAUCUCGCGUUU--UGGAGCACGUACAUGAAAGGAUUUAC--CCGACCAAGCAAUACGUAGACUCACUUGAGCAUGCACAUUUAGAUUUUUAAAACGCAUUUCUUCUCAUACAGUUCAGGCUAUGUGCUGGAGCU---UAACGCAGAAC-GCAGUUUUAGAUAGUUGUGACAUGGGGACAUCGCUUUAUCAACAUCAUUCAGUACUAUAGUUGCAAAGACGAUGCUUUACAU-UAUUAGACAAUAAAUCUUAUUCCCCGGUUAAAUUACUAGAGAAAUUUUACUAGCCAAAAGUGACAAAAUAUUUCUGAAACAUGACACUCCUGAUAAGCUCUUUUACUAAGCACGGGCUGGGCGACCUCAGACCUACAA-CUAUUCCGAUCAGAAAUCUCCCCUAGUAUCAAAAUUGCCCAAAAUACCAAACAUGAUUCCAACUCCCUCGGCACAUAAAAACUGAACUUUAUGAGUGUGGCCUUGUUACAGCCAU-GGAAUUAUAAGCCAACUGUCUAUGCAGCUGAUCCUAGGAGUCUAACCAAUUAUCAUUAUUCUUGAGAAGAAUAAAAAAAAACAGUUCUGGUACUUUCCUACAACUCGAUGACUAAG----------GCAAUAAAAAUAGACGUUGAACACUAGAUGAGGAUUACCCAGUAAGAGACCUGC-AGUCACACAAGCAACAGUACA-AUGAUGGUCUGCCAAGCCAAUCGAUAAGUAUUCGCGAUUUAAACAGCAGAACGGUAUUCAGUGUACAGCUUCUACAUA-AACUUUACGAGCACACAAAAUUC--GCCUGAUCCAUGAGUUAAUAUUAGCAGA----AGCCUAACACGAAGCUCGACGGUGCCUUAAAUACACGGCUCAACAUGUUUGAAAAUAG-UAUCUUGUAAGACCAUUGUACACUGAUGUCAUAACAAAUAAUGUCAGA-ACUAUUUGAUCGACGUUGGCCGCUA-AACAUC---CGAAC--GGGUUUUCAUCAGGACUU--AUACAAAAUGCUCUAGUCAGAGAGGAG-------------GUGCUUGAGUCGGUAUUAUCCUAAUUCGCUCGCGCGCAUGA--UGAAGCAAAAA--CGUCACGGU-CGUUAACGGACCAAAUGG---CGUCAAUUCAUUUUACGGCA-CCUAGUGUUUGUCCUGGAUGUACGUCGAAGUAAAGUCAACUACAUGAACUUUUAACUACUACUAUCUAUUACUGGAACCAUCCGAUCCGAAAAGUCCUCGCUCACAGGUCUUGGCUAAUCGGCUAAUACUAUUCUGUUUAAUCUA------------------AAAAAACUUGGUCCUGCAGUAACCAAUG-CAAACGAAAGAAUUUUAAAUAGGUAGUUCAUAUAUGUUCCCCAAACUGUCCCGGGAAGAU-CUGAUUGCCUAGCGUUAGAUCAUUCUUUAUUU-------ACAAAGGUGCAUAGUUACGUAGUUUAAUGGCGUAUGGCUAUCCAUCG--AUGAGAGAUGUAAACAGAAGCACGAAUGGGACCCGAGGGGAAUU-CUUACACUCGCGGGGUGUAUACCAUG-UUUCUAUGCCG-UUUAAUACUUUAGCCGAUGAUAUUUGCUAGAGGUAACGGAACAUCACACCAGUUGAUUGAUGUGGUCCCUUAUCAAUAUACGUAGAUGAU-AACAUUAAUAGUUUUAAAUUGGGAAUGGAAUAUUGCGGUGUGGAAAUAU--GAUCCUGAAAAACUGUUGGCAGUUUGAUAACCAGCUGGCUCUCUCAGAUGAAAUAUCUUAUGUUUCAUGCAGAGUAACCCGAAUGCGAG-------------GUCAACCACUCACCGAUGAAAGGUGUUUAUAUAUAGGA-AC-AAUCAAAGGUCGCCUACAUACUC---CGACUUCAAUAGGA-C-CAUUAGUCUCUUACCUUACAUUAGCUACCCUGCCGGCUCAUAGGACAAUGAAAGUGAGCGUUCCCGAUUC--AGCUCAAGCGUUCGAUCGAACUACGAUUAUCAGAAUUUCAUGAAACUGGCCGG--------CCUUUGGCAAUUGGUGAGCAAUCAGACGAGAUAAAAGUUCUAAUUCCAAUUCAUAUCAAAUGGGCCUUUUUAAAGAAAGCGCUAUACUUACUGAAACACACAAUCGGCCGAGAGGUU-UUGGCAUUGCAUUACUAUCUAGCAGAGUUCAUUUCCGGAGACAUAAG-GAGUAUAUGAUGGAUUUCUUAAAUUCCUGGGUAAUG-CGGAGAAACUUUUGGUUAGUCGGCCAUUUACCACGGAGCUUACUGAGAUCGCUAAGAUCGGUCACAGAUUAUAUGGAUCGAAAAGCGAAGAUG-----------------UGACCUUCAAAUUAUUC-AUAAAGUCAAGUAAAGUCAACAAU--ACAUAAAACAGAAAGCGAAGGACUGCUCACUAGUAGAGUUGGACUAACAUAUCCCUCCGUGAAC-CCCUCGUAUCAGGAUUGCUAAAGGAGCCAAUCUUUCUUUAGGAACGUAGUAUUGACAAUUUCAUACAUG-GACGCACGUAGCCUUCUCUCGAGUGCAAA--GUUUCAUAUGA-------------GGAUUCAGGAGCGCC-CACUUCAAUUGUGCCCC-GAUUCGAGCUGCCUUAACUAAAUUAAUAGUAUCACACCAGGCUCAGCCGGGAGCCCCAGAUUGCGUUGAAU-AAGGAGAGAACAUUUCCACGUACUCCUAGUUACUCGUAUGCUACUGCACUUAUAUGGAUCUAUUUAUCAAAUAAUGUUAUGACUCCAGCGACG-CUUCAUACAUGUGGUCGGCGCCCUUCUG-------------UUUUUGAGAAUACAAUAUCCCCGUUGCUUG-AUGUUCCCUCUUCAUACAGGCCGUAUACUAAAGGGGUGCGGUGUAUUGACUUG----AAGUAUG-GCCGGCACUAGCCUAGUGAAAGAAUUAACAC-CUUAAAUAAAUGUAAUUUUGAUACAUGUUUUUGGC--------UAAUAUAGGAGC-AGUCCGUUUCCGAGAG------AACUUAGACAAGAACGG-CAUUAAAUCUCCGUCCG-AA------AUCCACGU-UUGCGCACUAAUACGUUCAGUCCGGGAAGUCUCGGAAAAAACCUGCCAUAAUUAGGAAGUUGGCAUACGAUG-CCGCGAUGUGAAAGUCAGUGAUUGAUGCUGAAUUAGACAUCUAUAAUAGUGCAUCAUUCCGAUGGAAUUACACGACCCCAAA-CUUCGGCGUCCGAUACUUGCUU-UAGUCAUAUAACAAAUAAAGAUAACACUCGAUGAUCCCGUGACGCUCAGAGGGAAG-----------------------------UUAAUGACAACAGUCCUUAAGACAAUC----CUUUAAGUGGUUAGAUAAUGUAGGUAUUCCAAUAGUUCAAGAAACUGGGAG-UAAUACAAAAAAUUUGUGCUCCAUACCUCGU
>D1 5314
UCAGAGUACUGAACAGGCACUCAGUGGCUCCAUU-GAACUAUA-AUGGAGCCUAGGAACUCUAGUCAGACGCCAGGCAACUCAGAGAAUGGAAUUCCGUGGUGGAUAUCCAAGGCGAAGCCUCG--UACGGGUAGAGGGAAC-ACUUUGCGGGGACAUUGACGUCAUAAUUAGCUGUUU----UUCCAAAGUCAGAUAGGUAGAGGACGUUUGUAUAUCCUUUUAUAAAAUGUGUAGCAGCUAAAAGGAGAAU-----CUUCAAAAUUUGAGUUACCGAGACUUCUAUUAGCGUGUCGGGUUAAGUCCAAUA-AGUGUUCUAAAUG-CCUAAAUCCCAAUCUUCAGAGCGUUUUAUCUCAACUAAUCAUGCAGUACUUGUAAGGGGUCUGCUUGAGCACAGAAUAAAACUAUAGAAGAAAUGUAUCAACUCUAUUAGGUCAGGGAUAUAUUGUAGG-----AGCUGGACGAGUUCAGUCGUUCAUUCACUCUCUACACUAGAUGGACUAUUGUUAAGCGUCUGAAUGUCGUUUAAUCCAUUAACGUACAGAGAAGUGUACUAGCCUAAAACUGCGCUUCACUAUACCAAAAUAUGUAAUA--CCGUGCCUGGUAUCCAUAACUGCACGUAAACUAACAUAAA----GUUAGGGAUCUU--CUUCCUUUUACAGUUCGCCAAUAGUGAAUAUCUAAGGCAAUUUCUUGCUAUUCUUU--UUCAAUUCCUAUUAAG----UCUGUCAGUGAAUCGUAAAUAAUUUGUUUGAAUGGUCAUCGACUAUGAUUAUUUCUCACUAUU-----UCGCCAUCCUGUUGAAGCCUCAAUGAUCAUAUCCGA-GUUUACACUGUCUUGACUUCCACACGCAUGAAGAGACUUAAAUAAUUCCAUUGAUA-CAGGCUAAUACGGGCUGUCCCUGUUUGCAAAUCUACGUGAACAAUCUUCAAAUCCAAUUCUCCUGCUCA-UUCAGCUAAUUAUCCGAGUGAAUAAUAGAACGAACAGUAUUUACAUCAACUUGCCGUACAAUCUGCGUGUGUUUCGUAUCCCGAAAAUAACAUGAGACAAUUUCAACAAACACUUGUAAGGCGACCUCGAAUACGAGA-GGAAAUACGACUCGGAAAAGUUGAGUCGUAG-AUAGUG-AUUUUAUAUGUGGAUAUAAGGUUUAGUCGUAUUA-AGACAAAACAGAUCUUUCGUGGUGUGGUCGUUCG-CUUCUUCCGCUCGGACAUCUGAUUGUAUGGCUAAAUCUAGAGAUAGAUAACCUAAAAACUAAUAAAUAGGUAA-CCAGCGGCUUGUCCGACUCCCGAAAUU-UUGCAAUGCGUGUGAACAAUGUGAGGCAUUACCCUUUCGGUCCAUAUCAUGUGUAACGUUCAUUAGUUCAUAUGGUUUUGAA-UUGUUCA------------------GGGUUAUAAGCAAAAGUUCACUUAGCGAUGUCACA-----CCCUCAACUUU-AUGGUCGAGCGGGCUGAGCAGGGGAGUAACGGGCAGAUGUAAGAAAAUCGGGCGACCUCAAAUCACAGGGUGUUGUGACUUAUAAAGCAGGAGCUGG-UCUGUCUCGUAAUACUUCUUAGUUCUUACCUCGACAUACCAACGACCAUCUAUGGUUGCAACUCUGGCGUUCAUCCAUUAAAUCUA------ACAUAUCCACGAUGCGUAUACGCAUGUCGUCGAAGAUGACAAUUUGUGUACGAAAUAUUACAGCCGAUGAGUGUAUUAAUGGUCCUACAUAAUUAUCCAAAAGUACUAAUGCUUUGUUUGUUAUAAUUGUUUGUUCUAAACAUCCGGACGUCAGGAUA-GGGUAGCCGUCAACAUUACCAUUCGGUGGA-UUGUUGGCU--CGGAGCACAUAU-UUAAGGGAUCUAA--CUGGGAGAACAACCGACAGACACAUAUGCGAAAUAAUCUUAAUAGCGUCAAUCCGCAUUUCCACCAAUAUGGGUCAGAUUAAGUAUAAAGUU----UACGACACGCC-GCAGCUUUAUAUGAUUGUAACCCAGAAUUACGGCAUUAAAUACGUAAUUGAGUGCGGUACCCACAAGAACAAGAAUUGAUAC-CCUUCGACAUGUCAAUUCACUUUGCUCUUGUACUACACGAUAGGGUAUGCUAACUACUCAUGAGAAAAGCUUCUUAAUAGUUGGAAUUACUGACAAUACCUCGGACAAUACGAACGUGUAACGCACUCCGACGCGGAA-AGAUUUCAACCAGCAAUCCUGUUAAACAUUCUAGUACCUCAACCUACCAUAUUCGACCUUACCUCUCUGUUAGCACAAAAACUGAAAUCAAGUAGUAUAUACUUAUAGCAUCCAA-UAAGAUAAUUGCUAACUCUUCCUGAAG-UACCACCAAAAUUUGGGUCUCGCCCGAGUGAUCUGGACAACAAGAAGAGACAUCGGUACUAGUACUUGAUUAAUUAUCA--------------------------------------------AUACUGAUAUUCACAAGGAAAAAUCCUGU-UGUCUCACCAGUAUUGGCACU-GUGAAGCUCUAAAAAGUCUGUCGCUUACCACAAAUAUCCCGUACUGCACAAUACUAAUUUGUCCAUGAUUCCUGAGUA-AGCUUUACUAUCAUGCACAAACUUUGUUUAGUGUGCAAAGUAAUACCAACGCAACACAGCUAAUCACGGAUACAGAGCGCCUCGCAAUCGAGCGGACCACCAUUUCGGGCAUUAUAUACCCAAGGCCACUAUCGCAAACUAACGUCGAACCUGAUAGCAUCGGG-GUCAUCUCAAUCAGAUCGGCCGUGUGGACAUU-A-CGGAG-UGCGUUGUUAUUGAGACUU--AUAUAAACCACACUAGUCUGUGAGUGACUAUUUAAGUCGGAGAUGUCGUGAAAGAUUUAUAUAGGUCGUGUGUUAUGAAAGUUUCAGCUUUCAUCCGACCAAAUA-GAUUUACUUCAUUUAACG---ACAGACUAGUGUUCACUUCCAAUCAGCGGGAAACUCUGAUCUA-UGACAUUACAUGUUACAUCAUAGUGAUGUCGAGGAAUGCCAUUUAAGACUAUAAGCAUUGAACCCGAAGGAUGUCUGUUCUCGGAUCUCAGCUAAUAGACCGACACUUUUCUAUUUCAGCUA------------------AUUACCCCGGACUCUUAAGUAUCUACUA-ACAAGAUCAAGGCUUAAAUUAGCUAGUCUACCGCGGUUCUACUUACUGUCACGGAAAGGA-CUUUUUGCCCAUUUGACGAUCGAUCUUAAUCG-------ACAGCGGUGGUUCAUAGUUGCGCGAAAUGACAAACACUUAUCUAACG--AGGAAAAAAGCGCAAUGCGGCUCGGUCAACAAUGGACAAGAGUU-CUAUUACUUGUGGAGUGUAUAAUGUG-UCUCUAUAUUG-CUGAAAGAGAUUUCCAACAAGUCUUGCCAGAAACGGCUACAGGUCACACUAAUAAUCUGGUGUAGUCCGGGAUCCAUAAACGAAGAUAGU-AUUUCUAAGAUUAAUAAAUGAUAAUUGGGACAUUUCGCUGGGAAUGCAA--GAAUCGCAAAAUUCUUCUGGGUCUAGAGACG---UUAGUGAUUUUUGGGGUGACAACUUAGCUUUUGUGAAAAGUGGCUCGCAUGGUGU-------------UUCAGUCCUUCGCCACUAUAAUGUGUAAAUAUUCAGAA-AU-CUGUAAAACUCAGUAAAACACAUUUAUUAUUAUAAUGGAA-A-CAUCAACGUCUAACUCUGUGGUAAGUCCCUUGCUUGCUGCUACUAAAAAAGAAGUAAACGUACUUAAUCG--AGUUAUGACUUUGGAUCGGACUGCAUCUGUAGUAGUUACU-UAAAUUGUGGGAGCCGAAUCUUUUUCUUUGACCAGGAGCAA-CGUACAAGCAAUGAAGUCUAGUACUAACCUAUGUCAAACGAGUUUGUCCAAAUAAGCUGUUAUCUCUAUUAAGAUACACCGCCAACAAGGAGCC--GUUAUAUUGUGUCAUUAGCUAGCAGAAUAUUUCUUUAGGGAAAUACG-AUAUGUGUUAUGUUUAAAUCAUACUCCCGGGAAA---UGAAGGUGGUUUUAGUUUGCCAAACUUACACCAUUGUAACUAUUAGUAUCGCUAGGUUCAAUCACAGUUUGCAAACACUAAACAACAAAGAUU-----------------UGUUAUUGAAAUCUAUC-AUGAAGUCAAAUACAGUCAGUGAA--UAGCUGGACGAAAAGUACACAGUUGUUCACUAUGAAAGUCGG--UGAAAUAUAUCAACGCAACU-CGUUAGAGGAAACGUUGUUAUAAAAGAUGAGUCUCCGUGUAGGGUGUGGUAUUGGAAACAUUAUAUGUG-AACGUACAUCGCUUCUGCUUACAUAUUAACUUUGAUAUGUAG-------------GAGAUCUAACACGAAGUAUCUCCGUUGUAUCGCGCUUUGAAAGUGGCUCAACAAAAU-------AACAUCCCGCAUUCACCUGGUGGACUCUUGUCUCCUCGGAA-AAGCGGAAAACGGGAACACACUCUCCUGUUUGCUUGAAUACCCUUGUACUUGUGAGGACUUUUAUACAAAAUGCCUCGGUGACCCCACCAACGUCUUUAUACACUUGAUCAUUGCCCAUUCG-------------GCUAUGACAGCAAAAAAUUGCCGACGCUUG-GGUCUCCAUCUCUUUACACGGCACACAUUGAAUGGGUUCGGUAUAAUAAAUCA----ACGUAUG-GACGGUAUUAGCUCCGCCUAAGUGAUAAGGU-CUGGAUCAAAAAAGACUGGAACAUGUUUUCUUAUU--------UAGUGUAUUAGCAAGUUUCUAGCUUAAAA------UGGUCGGAUAAGAAUAG-UACCAAAUAGCCAUUCA-AA------GCAUGUGG-GUAUGGGACAAUGCGAUUAAGCCGGGAACUUACGGAAAGCGACUAUUUCGGUUGGAAAGUGUGCAUACGUUG-UCCUAAUUUAGUGGCCGGUGAUUAUGGUUGAAUUAGAGUCCGAUAAUUAUCUUUUGCUGGAAUAAAGCUCCUAGGAUAUAAU-CUUGGUCGUCCAAUAGCUAUUA-UAUCUAUAUGGCAUACGGACAUAACGCCCUAUGAUACCGUGUAUCACGAUACGUAA-----------------------------UAAUAAAUUAUGGUGUAGAGGAUAGUA----CUCCUCACGU----------UAAGCAAUGUAGGCACUUCGAUUUCUAGAAU-UAGGUUAGAAAGCUUACUUUACAUCCAUUAU
>C1 5314
UUGGAGUCCUGAACAGACACUCAGUGGCUCCAUU-GUACUGUA-AUAAGGUUUACGUACUCUAGUCAAAAGCUGAGCAAUUCAGAGAAGGGGAUUCCGUGGUAAGAAUCCAAAGUGGAAUCCUG--UCCGGAUAGAGAGAAC-CUUCUGCGGAGGCAUCAACGUCAAAAUUCGCUAUUG----UUUUAAUGUCAGACUGGUGGAGGACAUUCGGAUGUCCGUUCGUAAUAUGCGCAGCGACUAAACGGAAAGU-----CUUUAAAUUACGUGCUACCGAGGUUUUUCUUAACGCGUUCGGUUAAGUUUGAUA-AAGAAUCUAAAUG-CCUGAACCCCAAUCUUCAGAGCGUUCUACCUCAACUAAUUAUGCAGUACUUGUAAUAAGUUUUUUUCAGCACAGAUUAUAACCGUAGAAGAGACUUAUCAACUUUAUUGCGUCGGGGGUAUUUUGUAGG-----AGCUGUACGAAUUCGGGCAGUCCCUCACUCUUUGAAUCAGAUGAACUAUUAUUAAGUAUUUUAAUGCCGUUGCCUCCACCAAUAUGAAUACAAGAGUACUGGUUUAAAAUGUCGUUUCACUAUCCCUAAAUAAGUGAUA--CCGAGCCUGGCAUUUAUAAUUGUAGGUGUACUAACAUAAA----GAUCGGGAUCUU--ACUCCUUUUACAGGUCGCCAAUAGGGAAUAGAUAAGGCAAUAUUUGCUACGCUGCG---UCAAUUCCUCUUAAG-----UCAGCCAGGAAACAUAAUUAACUUGUUUACAUGGUCAUCGACUAUGAUGAUUACCCAUUACU-----UCCCUACCCGCUUAAAGCCUGAAUGAUUAUAUCCCA-GUUCACACUGUCUAGACUUUCUUACGUGUGUAGAGAUUUGCGUAAUUCCAUUGGCA-CGUGGUACCACGGGGCUUCCCUGUCAGCAAUUCUUCGUACACCGACUUUAAGUCCAGUUCCAUUGCUCA-UUGAGUUAGUUAACCGUGUCAAAAAUAGGAUUAACAUCAUUUACGACAGAUUGCCUUGCAGCCUCCAUGGGUUCCGUCCCCCGAAGGUAACAUGACACAAUUUCAACCAUCACUUGUGAUGCUACCUCAAAUACGAGACGGAUGUACGACUCGGAAAAGUUAAGCCGUCG-AUAAUG-AACAUAUAUCCGAUUGUAAGGUUUGGUCGUAUUG-AAUCAGAACAGUCCUUCCGAGGUGUGGUCACUCG-CCUCUUCUGCUCGCACCGCAAAUAGUACGGCUAAAUAUAGGGAUGGAUAACCUAAAAACUGAUAUAUUUGUAA-ACAGCGGCUUGGCCGACUCCUGAAAUG-UUGUAAUGCGUAUGAACACUGCGGGGCCUCACCCAUUCGGUCCAGAUCAUGCGUAACGAUCAUCAAUUCAUAUGAUUUUGAA-UUGUUCU------------------GUGUUAUAAGCCAAAGUUCAAUUAUCGAUGUCACG-----UACUCAAUUUC-AUGGUCGAGCGGACUAGACAUAGUGGAAAGGGUCAUAUGUAAGAAAGUCUUGGAGCUUGAGUCGUCAGGGUGUGGUAGCUUUCAAAACAGGAGCUGG-UUUAUUUAAUCAUACUUCUUAAUUCUUACUUCGACAUACCAACAACCAGCUGAGACUGCUACUGUAGUAUUCAACCCUUAAAUCUA------ACAUAUCCACCGUGCGC--UCGCACGUUGUAGAGGAUGACAAUAUGUAUAUGCAAUAUUACAAACAGUGAAGGUAUUAAUUGUCCUACAUAUUUAUCCCACAGUACUGAUUCUUUGUUUGUUAUACUUGCUUGUGGGAAUCAUCCUGACGACAGGGGA-GGAUGGCCGUUUACUAUUCCAUUUGCUGGA-CUGGUGGCU--CGGAGCAUAUAC-UUAAGGGAUUCAC--CUGGGAGAACAACUGGCAGACUCAUCUGCGAAAUAAUCUUUUUAUCGUCAAUCCGCAAUUUUACCGAUAUGAAUCUGGCUAAGUAUAGGAAUU---UACACCACGUG-ACAGCUUUACAGGAGUGUAAAGCAGUACUUCGGCUUUAAUUACGUAAUUAAGUGCGGUAUCCACACAAAAAAAAGUUCAUGU-ACUUCGGCAAGUUAACAAAACUCACUCUUGUGUUCCAGGAUAGGGUAUGCUGACCACUCAUGAGAAAAGCAUUUUCAUAGUUGAAAUACCUCACAAUACUUCGUAUAGAGCAAACGCGUAAUGUACACUGACGCAGAA-AGAUUUCAAUCAGCAAUCUUGUUAAACAUUCUCAUACCUCAACCUACCAUGUACGACUUUACCCCCCUGUGAACAUACAACCUGAAAUAAAGUAGUAUCUGCAUAUAACAUCCAA-UGAACUAAUUUCUAACUCUGCCUGAAG-UAUCCUCAAAAUAUGGAUCUCUCCUGAGAACUCUAGACAAAAAAAAGAGGCAUCAGUACUAGUAUUUGAUUAAUUACCAAUUAGGCA-----------GGAUCCAGAUAGAAAAGUUCGAAUUAUACUGAUAUUCACAAGGAACAUUCCUGU-UGUCUCACCAGUGUUGGAACU-GUGAAGCUAUAAGAAGUUCAUCGCUUGUCACAAGAAUCCCAUACUGCGCAAUACUAGUUUGUCCGCGGUUUCUGCGUA-AGCUUUAUCAUCAAGCACAAUUU--GCUUAGUGUGCAGAGUAAAACCAACGUAACACAACCAAUCAUGGAUAUAGAACGUCUCGCAAUCAAACAGCCCACCACGUCGGGCAUUAA-AGUCCUAGGAGACCAUCGCAGACUAACGUCGAGCCCAAUAGGAUCGGG-AUCAUUUCGAUCAGAUCAGCCGAGU-GGCUUU-A-CGGAG-UGCGUUGUUGUUGAGGUUU--AUAUAAACCACGCUAGUCCAUGAGCAAUUACUUAAGUUGAAAAUGUCGCGAAAGAUCUAUAUGGGUCGUGUGCUAUAAAAAUCUCAGCUAUCAUCUGACCAUAUA-AGUUCAUUUUAUUUGACG---GCGGAUC-GUGUUUAUUUCUAAUUAACCGGAAACUAUGGUUAGUUGACACUGGAUGUUACGUCAUCGUAGUGUUGGAGAAUACCGAUCAAAACUUUAAGAACUGAACCCGACGAACGUUUGUUCAUAGAUCUCAGCUAAUCGACCGACACCCUUUUGUCUCAGCUA------------------GUCACUCUGGAUUCUCAAGUAUUUAAUA-AAAAGAAUAUGGCUUAGAUUAACUAGUCUACCGUCGUUACACUCUAUGUCACGGGAAGGA-CUUUUUCCCCAUUUGACAGUCAAUCUUCAUCC-------GCAGUGGUGAAUCGUAGAUGUGCUAAAUGACGCACGCUUAUCUAGCG--AGCAAAGAAGCGUAACGCAGUUCUGUCGGCAAUGGAGGAGAAUC-CUACCACUCGUGGUGUGUAUAACGUG-UUUCUAUAUUG-CCAUAAGUCACUUCCAAUAUGUCUUGGCAGGAACGAGUUCAAGUCACGCCAGUAAACUGUUGUAGUCCGAGAUCCGUAAACGUAGAUAGU-CAUACUAAGAUUAUUAAAUCAUAAGUGGGACAUUACGCUGCGAGUUCAU--GAAUCGCAAAAUUCGUAUGGGCCUUGAGAUG---UUCGUGAUUUCUGGGGGGACAACUUAUGUUUAGUGAAAAGGAGUUCGGAUGAGGU-------------CUCAGCCCGUCACCAUUAAAAUAAGUGGGUAUUCAGAA-AU-CAGAAAAACACAGCAAAGCACAUUCAUUAUUGUAAUGGAA-A-CAUUGACGUCUAACUCUGUGUUAAGUUCCUUACCUGGUGGUACUAAAAUGGAAGUAGACAUACUCAACCG--AGUUAUGACUUCGAACCAGACCAUAACUGCUAUAGUUACUUUAAAUUGUGGGGACCAAAUCCUCUCUGUUAACCAAGAGCGAU--GGAUGAGAAUAAGGUCUAGUACUAACCUAUGUCAAAUGAGGUUGUCCAGAAAAGCUGAUAUCUCCUUUAAAAUACACUGCCAACCAGGCGACC-AUCGUUUCAUGUCCUUAGCCAGCAGAACAUUACUUUGGAGAAGCACG-UUAUGUGUUAUGUUGAUAACAAACUCCCGGCUCA---CGAAGAUAGUUUUAGUCUGCCAAACUUGCACCAUUACAACUAUUAGUAUCGCUAGGUUCACUCACGGUUUGUAAAAGCUAAUCAGCAAUGACG-----------------CGUCACUGAAAUCUUUA-CUAAAGUCAAAUACAGUUAGCGAA--UAGCUAAAUGAAGAGUAUACAGUUGUUCAUUAUAAAAGUUGG--UGAAAUACAUUAUUGCAUCU-CAUUGGAGGCAAAGUUGUUAAGAAAGGUGAUCUAC-GUAUAGAGAGUAGUAUUGGCAACGUUGUGUGUG-AACGUGCAUACCCUUUAGUUAAAUAUCAACUGUGAUUUAUAA-------------GAGACCUAAAGCAAAGUGAAUUCGUUGUAUCCCGCUUCGAAAGUGGCUCAACAAAAUUAAUAGUAGCAUCUCUCUCUCACCUGCUGGGCUCUUGUUCCCUUGUAA-AAAAGGAAAACGAGACCAUACCCCCCGGUAUGCUUGAAUACAGAUGUACCUGUGAGCUUUCUUAUACAAAAUAUCGCGUUGACCCCAGUAACG-CUCUAUACACUUGGUCACCGUCCAUGUG-------------GCUAUAACAACAAGAAGUCGCCAACGCUUG-GGUCCCUAUCUCUUUGCAGGUUACAUAUAAAAUGGGUUCGGUAUAACAAAUUA----ACGUAUA-GUCAUUAUUAGCUCCGUCUAAGAGAUAAAGU-CUGACUCAAAAAGGGCCAGAAUAUAUUUUCUUUCU--------UGGCGUAUUAACAAGUCUCUAGCUUAAAG------UGCUCACACAGGGAUAA-UGCCAGGUAACCAUUCU-AA------AUGUGUGG-GUAUAAGACAAUGCAAUUAAGCGGGAAAUUCCCGGCAAGCGCCUACUUCAAUUGGAAAAUGUGUAUAUGCUG-CCCUAAUUUAGUGGCCGGUGACUGAGGUUAAAUUAGUGUUCGGUAACUAUUUUUGGCUGGUAUGAAGCUUCCAAAACAUAAU-UUUGAACGUCUAAUAGCUAUUA-UAUUUGUAUGGUAUACGGACACAAUACUCUAUAAUACCGAGGUCCAUAGUAUGUGA-----------------------------UUGUAAGUUAUAGUGUAUAGGACAGUA----CUCCUCGCGU----------UGAGCAAUGUAGGCACUUUAAUUUUUAAAGU-UAGGUUGAAAAGUUCGCUUUCCAUCCGUCGU
>B1 5314
CUCAGGUCCUGAACAGACACUAAGUUGUUCCAUU-CGACUAUG-AUAAGGCUUAAGAGCUCUAGUCAAUCGCUAGGCAACUCAGCAAAUAGGUUCUCACUGUCAAAAUCCGAAGAGAAA---CG--UUCAAUCAGGGGGUAC-CCUCUGAAUGGGUAUCGAUGUUGAAAUGCGCU-UUG----UCUCAAGAUCAGACCAGAGAAAGAUAUUCAUACGUCCCCUCAUAAUAUGCGUAGUAAUUAAAGGGAAAGU-----CUUCAAAUUACGAGCUACCAACAUUUUCUCUAACAUGUCCGGUUGGCUUCGAUA-AGCGUCCUAAAUG-UCUAAUCCUCUAACUUUAAAGCAUACUACCCAUACUAGUCAUGCGGCACUUGUAAAAUGCCUGCUUCUGUUCAGAAUGAAAGCAUAGAUGGGAUCUCUUCAUCUUACUGUACUACGGAUAUAUUGCAGG-----GGCCGAACACAUUAACACGUUCCUUCGGUCCCUAAAUCAAACGAACUACCGUUAGAAAUCUUAACUCCGUCUAGCCCACUAACAAUGGUAGGGGAGUACUAGGAUAACACUGCGUUUUAUUGUAUCAAAAUAUGUUAUG--CCGGUCCUGUCUUCCAUGACUAUGUGUGUACUACUACAAC----AUCCUGAAUCCC---CUCACUUAAAAGGUCGUCAUUAAACACUACCUAUGACAAUUUCGAGUCACCUUCU--UUCAAUUCCUCUUUGG-----UCUGCCACGAACCACAGAUAGAUUGCUUUAAUGGUAAUCCACUAUGAAUCUCACCCACUACC-----CCGCUACCCGUUAGAAACAUGUAUUAUAAUACCCUAGCUCUAACAUGGACAUACUAUCGCAGGCAUGUAUAAAUUAUUAACGUUACCUUGGUACUGAGCUAAUGCGGAACGUCCUCGUUUGUACUAUAACGGGAACAAUUCUUGAAUUACGCUCUUACGCUGA-UUGAGGUACUUCUGCAUACCAGAAAUAGAGUCACCCCUAU-UACAUCAACUUACCUUCUAACCCCCUUGUUUUGCUACUCUCGGACUUAGCAUCGUUGAAUUCUAUUAGAACGCUUCGACACCACCUAGAGCUCGAUA-UGUAGCGC-AGUCGGAAAAGUAGAAACUGUG-AAAAAU-AAGUCAUGUUUCAAUUUCACCUUUGAUCACGGCG-AGUUAAAGCAAAUCAUAUUGGAUGU--GACCCUGGUCUCACCUGCUCGAGCCCUUCAUCUUAUGGCGUAACCUAAGGAUAACUACCCUGAAAACUUAUAACUAUGGA--UCAACGGCUUGUUCUCCCUCAAUAACU-CUGCGAUAUAUGUCAUAUAAUCGAGGUAUCAGUCUUUCUGUCCUCAUUAGGCGUAACGGUCGCGAUUUCAUAUAAUUUUAAA-UUGUUCAUAAAAGCGUGUGACUAACAUAGUAUAUGCGACAGUUCACUAAGCAGAGCCACG-----CACUUCACCUU-AUGGCUGUGCGGACAGGACAAGAGCGCAAGGGUCGUAUGAUUGAAAAUCCACACACCUGAAACGUCCGAAUGUAGUGAAUUUUUUCGAAGUAGCUUG-UAUACCCAAUAAGACAUACUAAUACUUAUCUCAAUACGGCUACGAGUAGGUAUGGUUAACAUUAAGGUAUUGAACGCUUGAGUUAUG-----AUGUGUAUGUCCUGCCCCUUCUCGCGUUGUCGGAGAUCUCAAUCUGCAAAUGUAACUCCUCAGGCGGUAAAUCUGUCAAUGGUUCUGCAUAACUACCUACAGGAACUAAUUCCUUGUUUUUAACAAUUGUUUAUUCUAAACAUCCAAACGACAGUGUCGGAUAGCAGGUUUACUAUCCUACUUGGUGGG-UUGAAGUCU--CGUAACAAAGAUUUUAAAAGUUUCGC--CCGGGUUACCAGCUGGCUGACGGAUUAAUGGAAUACUCUCCAAAGCGACAGUUCACAAUGUUUCUAAUAUGAAGUAAGCCAAGUAAAAAAAUU---UACGGCCAAACAAUAGUUCCUUGUGAAUACAAUCUAGAGUUACGGCUGUAGAUACGAAAUUGAGUGCUAUACUCGCAAUAACUCCAGUUCGUUUGAUUUCAACAUUUAAACUACCCUCAGUGCUGAGUCACAUGAUAAGAGAUAUUGACCAUAAAUAAGGAAACCUUGGUAACAGUUGGAGUACCUGGCACUAUUUCGCGCACAGCAAAAGCGUAGAGCACACUGAAGUCGGA-UCAUAACAGUCGUGGAUCCUGUUAUAUACUACAGUGCUUUAACUUAAUUUACCCGAUUUUAGCGCCCUGAGCACAAAAGAAAUCAAACCUGAUAGUGUAGCCUAACAACAUGCUU-UGAGUUAAUUUAUAACUAUUCCUGACG-AAGCGCUAGGUUUUUGAUGUUAUCCAAGUAUUCCGUAUGAAAAAAAUAAAAAGCAGUUCGAAUAUUGGUUUAAUUACCACGGAUCAA-----------AAAUAAAACAGGAAGCAUUCAAAUUAUACUGAUAUUCACAAAGAAAAAUCCUAC-UGUCUCACCACCGUUAACGCC-GAGGGAUUUUACAAGGUCUGUCGCUGAACAUAAGGGUGACAAACUGCACAGCACUAAUUUAUCCAUAGCUUCCGCAUA-UAGCUAACUAUCACGCAAAAUUA--GCUUGGUAUGUAAUAUAACCCCAGCAUA----AGCCACACGUGGAUAUAGGACAGGUCGUAAAUAAGUACACCAGCACGUUGAGCAAUGG-UGUCUGGGUAAGUUAUUGCGAACUAAUAUUGAUCUUCAUAGGGCCGGA-AUCAUCUCGAUUGCGGCAGCCGGCA-GGCAGU-G-CGAAA-UGCACUGCUAAUGAAGUUU--AGAGAAAUCACGCUAAUCGCCGAACGAUUGUUACACUUGGAAACACUGUCAUAGAUUUAGAUCUGGAAUUUGCAACAGGCUUCUCAGCUAG-----CGUCUGACCACAUAAAUUUACUCUAUUGCACGAGAGGUAGAAGUUGUUUCUAAUUCACACAAUGCUUUAGACUGC-UACGUCAGAUAUUAUAUCACCGUAGUGUUCGCGAAUGUCAUUCAAAACUGUAAGGAUCGAGUCCGGAGAAUGCCUAGUCCUGGACUUAAGCCAACCUGCUAACAUUCUCCUGUUCCACCUA------------------ACACAUCUGAAUUCUGAAGUCCGAUACA-GGAACAAGAAGGUUGGAAUUAGCUAAUCUACCUUAGCGGCACUUACUAUCUCGAUAGGGA-GUUAUCGCGCGUUUGAGUAUUAAUCUUAACCC-------GCAGCGAUGGAUUCUAAUUGAGUUAAAUUACUUUCGGUUAUCCAUCG--AGGAAAGAAAUGAAUCGCGGCCCGGUUGGAAACCGAGGGCAGGU-UUAUUACUAUUAGCAUGUGUAACACG-CACCUAGAUUAUAUUAGCAGCACUACCUAUAAGUCUUUCCUAUGACCACUACAGGUCACCCCAGCAAAUUGUUGUAGUUCAGGCUCCAUGAACGUACAAAGU-AAUGUUAAAAUAUAUAAGUCGGAAUUGGAGCAUUCCACUUUGAGUUCAU--GAUAAGUAAAAACCGUUGGAAUCGUAAAGCG---UUACUUAUUUCCGAGGUAACAACUUAUAUUUCGUGAUGAGGACUCCAAACGGUAC-------------UACGGCCCCCCACCAUUAGAGGGGGUAAGUGUAUAAUA-AU-CAGAAAAUCCCGGUAAAACAUUUCCAUUACCUUAAUGAAG-A-CAUUAACGUCCGACUCCUUGUCUGGUCCCUUGCCUGUUAAUCCCAAACAGGAAAUAAAUGUACUUACCUA--AGCUAUCAUGUCCCACCAGACCACAAUUGUAACGGUUUCGUUAGGUUGCGCGGUUUGGAUGCUUUCCUCCGAUCGGGAUUAAUUGCACGAGUCAGAAAGUCAAAUACCAAUCAAUGUCAGAUAUGUUUCUCCAAAA-GGCUGUUAUCUCCAUCAAAGCACCCCCCUAACCAAGAGUCG-GUCGUACUGCGUCACCACCCAGCGUAAUAUUUCCUUAUGGAACCAUG-UAAUAUAUAAUGGUUGCCUGGUACGCCCUGGCAACU-UGGAGGAUGGGUUCACUUGCUAAACCUACACCAUCGUGGUUAUUACUGUCACUGAAUUCAAUCACGGCUUAUACUGAUCCAAUAACCAAGAUG-----------------UGUUAACAAAAUUAUUC-AUGAAGUCAAACAGGGCUAACGAU--UCAUCGAAUAAGGAGUGUACCAUUGCACUUCGUAAAAGAUCG--UGAAAUCUCUCGACGCUGAC-CCUUGGUAUAAAUGUCGCUAAACAAACCGACCUUCCGUGUAGAGUGUAAUGUUAGCAACGUCAUAUGUG-AUCCUACAUAACUCCCACCUGAAUACUGGCUGUGACACAUAA-------------AUAUGUUGAGGCCAAGUAUCUCAAUUGUAUCCCUUUUCAGUAGUGUCCCAACUAAAUUAAUAGUAGUAUUCCACGCCCAACUGGUAGCCCCUGAUGCCUUCGGAA-AAGGUAAGAACGAGAACAUCAUCUUCUGUUAAUUAUAAUACUACUGUGCUUGUGAAAAUUCUUUUGUCAAAUGAUACGGUGACCCCAG--GCA-CGUUAUACGCUUAGGUAGUACCCUACCU-------------AC----------AAAAAUCUUCGAUUCUCA-UUUUUCAAGCGCUUUAUGGGUCGCAUAUUAAAUAGCUUCAAUGUCACAAAUUC----ACGUAUA-GCCGAUGUUAGUCUCGUAGAGGUGAAAAAGU-CUCAAUCAAAAAAAACCCGAGCAUAUGUUCUCUGU--------UAAUGUAUUCAAGGGUUCCUGGCUUAAGAGGCUUGGGACCAGACAGACGUAA-UACCAGGUGGCCAUACGGGAUAAUUGUCCUGUAUGGUAUCCGACAAUGCUAUCAAGCUGGAAACUCCCGGAAAACACUUGUCUUGGUUGGGAAGUAUGCAUGCGACA-UCAAAAUGUAGUGGCCGGCAAUUAAGGGCGGGUUAAUCUUCGAUAUUCAUACUUUACCGAAAUGAAGUUUCUAGGCCAUGAAUCUUCGACGUCUAACGCAUGUUG-CAGCUGUAUAAUACCAUAGUGUAACAUCCCAUGACCACGUAGUGUACAGUAUGGAA-----------------------------UUUUCAGUUAAAGUGCGUAGGAGCAUC----CCUCUUGCGU-UAUGCUGUUUAGGCACUGCACG------AGUAGCUGGAGC-UAGACUAAAAGGCUUGCUCCCCAUUCCUUAU
>A1 5314
UUCAGGUCCUGAGCAGAUACUAAGUUGCUCCAUU-UGACUAUC-AUUGAGCCUAAGAAUUCUAGUCAAUCACUAGGCAAUUUAGGAAAUAGAAUCCCGCUGUCAAAAUCCGAAGUAAAACCCCC--UUCAAACAGAGGGUGC-CCUCCGAGAGCGUAUCAACGUCGAAAUACGCC-UUG----UUUCAAGAUCGAACCAGAAAAAGAUACUCGUAUGUCCUUCCAUAAUAUGCGUAGCAAUUAAAAGGAAAGU-----CUUCAAAGUACAAGAUACCAACACUUUUCCUAACAUGUUUGGUUGGCAGCAAUA-AGCGUCCCACAUG-UCUAGAUCUCAAAGUUUCAAGCGUACUACACAGAUUAGUCAUGCGGUACUUGUAAAAGGCCUGCCUUUGUUCAAAACAAGAACAUAGAUGAGAUUUAUUCAUCUUACUACAACACGCAUAUAUUGCAGG-----GGCGGAACAAAUCAAACCGUUCUUUCAGUCCUUAAUUCAAACGAAUAACCCUCAGGAAUCUUAAAGUCGUUAAACCCACUGAUAAUUGAAGCGUAGCAUUAGCAUAGCACUACGUUCAAUUGUAUUAAAAUAUGUUAUG--CGGGGCCUGUCUUCCAUUACUGUUCGUGUACUACUAUGAA----AUUCUGGAAUCC---CUCAUCUAAAUGGUCGUGAGUACACACGACCGAAGACAAUCAGUACUAGCCUUAU--UUUAAUACUUCUUUGG-----UCUGCCGCGAGACAUAGAUAAAUUACUGUAAUGGUAAUUCACUAUGAGUCUCACUCACUACC-----CCGCUACCCGUUUGAAUUGUGUAUUAAGAUGCUCCA-GUCAGAUGUAUUAGUACUGUCGCAGUCAUGUAUGAAUUUUUGACGUUGCAUUGGCACUGCGCUAAUACGGAACUUCUUAGCUUGAACUACUACGAGAACAGUUCUUACAUCUAGCUCUUUCGUUCA-UUGAGUUACUUUUCAAUGCCAAACAUACAGUCCCCCGUG-CUACACCAACUUACCUUCUAAUCUCCAUGUGUUCCUUCUCCCGGAAAAAACCAGGAUGAGAUUCAUUAGAACUUUGCGAAACCACAUAGAGCAUGACA-GGAAGUGA-AUUCGGAAAAGUAGAUACGAUG-AAAAUU-GAAUUAUAUGUCAAUUUAAGGUUCAGUCACUUUA-AAUUAUAGCAAAUUUUUUCGGAUGU--GGCCCUGGCCUCACCUGCCCGAACCCCUCAUCUUAUGACGAAACCUAAGGAUAACUGUCUUGAAACCUAAUAACUUUCUA--ACACGUGAUUGUUCUACCUCAGAAAUG-CUGCGAUAUGUGUCAUCGCUGCGAGGUAUCAGUCUUUCCCUUAACAUUACGCCUAACGGUCAGGAUUUCAAAAAAAUUUAGGUUUGUUUUUAAUGACGUAUGAGUAACAUAGUCUAUAAGACAGUUCACUUAACAGCGUCACG-----CACUCCUCCUU-AUUGCAAUGCGAACAGGACAAGGGAGCAGGGGUCUUAUCAUUGAAAUCCUACAGACUUUAAACGUCAGGAUGUUAUAAAUAUUUUCGAAGUAGCAUG-GCUACCAAAUCAGUCCUACUAACUCUUACCUCAUCAUACCUACGAGCAGAUGUGAUUGACACUAAGGUAUCGAGCGUUCGAAUCAUG-----ACGUGUCCGUCCUGGUCUUUCACCCGUUGCCGGCGAUAACAAUGUGUAAACGCAACUCCGCAGACGGUAGAUGUGUCAAUUAUUCUACAUAACUAUCUACGGGGACUAAUUCCUCAAUUCUAAUGCUUGUUUAUUCAAAACGUCCAGACGACAGUAUCGGGUGGCACGUUCACUAUUCUAUUUGGGGGA-UUGGCGUCU--CGGAAUAAGUAUUUUAAAAUAAUCGU--CCGGGUAAACAGCUGGCUGACGAAUUGAGUUAAUACUAUUUAGAGUGUGAGCCCAUUAUUUUCCCAAUAUGAAUCAGGUUAAAUAAAAGAGUA---UACGAUCAAACAAUAGUUUCUUGUGAAUACAAUCUGGAGUUGCCUCUGUAACCACGAAAUCGAGUGCUAUACGCUCAAGAACUCCAAUUAGUAU-ACUUCAACAUUACAACUAACCUCAGUGUCUAAUUACAGGAUAGGGGAUACUAACCACAAAUAAGAAAACCUCGGCAACAGUUGGAAUACCUGAGAAUAUGUCGUGCACAACAAAAGCUUGGCGCACGCUUAAGUCGAA-UUAUGUCAGUCGUCAAUCCUGUUCUACAGCAUGGUGCCUUAACUUUCAGUACAAGAUUUCACCGCCCUGAGCACAUAAAAACAAAAGUCUGAUAGUGUAGCCUGACUACAUGCUU-UGAGCUAAUUGAUGACUAUUCCUGAAA-AGACCCUAGGUUCUUGAUCUUCUUCGAGGAUUCUUGAUAAAGAAAGAAAAAAUCAGUUCUGGAAUUUGGUUAAUUUCCACCGAUCCA-----------GAAAAACACAGGAAGAAUUGAAAUUAUACUGAUAUUCGCAAAAAAAAAUCCCAC-UAUCUCACCAGCGUUAGCACA-GAGGGAUUUUACAAAGUCUGUCACUGAGCCUAAGAAUCACAUACUGCACAAUACUAAUUUGUUCAUAGCUUCAACAUACAACUCAACUAUCACGCGAAAUUA--GCCUAGUAUGUAAAAUAACACCAGCAUA----AGACACAUGUAGAAGCAGGACGGCUCGUUAAUGAGUAUCCCAGCUCGUCGAGUAAUGA-UGUUUAGGUAGGCUUUUGCAAUCUAAUGUUGAACCCCACAGGACCGGA-AUUAUCUCAAUCAUGUCAGUCAUUA-GGCACU-G-CGGGA-GGCGUUGCUAUUGAAGCUU--AGAUAAAGAGCGCUAAAAGGCGAGCGGCUAUUUUAUUUGGAAACACCCCCAUAGAUUUAUAGAGAUGUUAUGCCAUAGGCUACUCGGUUAGUACCCUGAAUGACUACAUAGAUUUACUUUAUUGUACGAGAAAUAGUAUUCGUUCCUAAUUAAUAUGAGGCUUUAAUCUA-CUACGUUAGAUAUUAUAUCACCGUAAUGCUCGUGAAUGCCAUUCAAAACUGUAAGGAUCGAAUCCG--GGAUUCUUGCGCCCGGAGCUAAGCUAACCCCUUACCAUCCUCCCGCCCUAUCUC------------------AUACAUCUGAAUUCCCAAAGUUUUAUACAGAAACAAAAAGGCUAGAAUUAGAUAAUCUACCUUGAUUCCACUUACUGUCUCGGAAAGAA-UUUACUGCCCAUUUGACUAUCAAUCUUAACCC-------CCAGCGAUGGAUUGUAGUUGCGCUAGACCACUUUCAGUUAUAUUUCG--AGGAAAGAAGCGAAUCGUGGCUCGGUAGGAUACCAAGGAUAGUC-UUAUUACUUUCAGCAUGUGUAACACG-CCGCUACAUUA-ACAAAAAGCACUCUUUAUAAUUCUUGCCAACAACCAAUACAAGUCACCCCAGUAAAUUAUUGUAAUUCGGGAUUCAUGAACGUAGAAAGU-AAAGCUAAAAUUUUUAAAUCGGAAUUAGAACAUUCCACUGUGAGUACAU--GAUAUGCAAAAACCGAUGAUACCAUCAAGCG---UUAAUUAUUUCCAAGGUAACAGCUUAUAGAUCAUGAAGAGUAUUUCGAAUGUUAG-------------UACGGCUUCUCAUCAUUAUAAGGGGUAACUGUACAAAA-AU-CAGUGAACCCCGGUAAAUAGCUUUCACCAUCCCAAUGGAU-A-CACUAAUGUCCGACUCUUUGUCAAGUCUCUUGCCUGCUAACUCUAAAAUGGAAAUAAAAAUGCUCACUCA--AGCCGUCACCUCCCACCAGACCACAAUUGUAUAAGAACCUUUCGGUUGGGUGGUUUGCCGGCUUAUCUCCGACAGGGAUCAAUUGGACGAGUCAUAAGGUCAUACUCCAAUCAAUGUAAAACAGAUUUCUCCAAAA--ACUGCGAUCCCCAUGAAAAUACUCCUCUAGACUAAGAGUCCGUCACAUUGCAUCACUUCCCAGCAGAG--UUUCUUUAGGGAACUACA-UUAUAUAUAAUGCUUGUCUGGUAGGCCUUGAUACCU-UGGAAGGUGUGUCGACUAUCCAGACCUACACCAUCAUGGCCAUUAGUGUCACUAAAGUCAAUCACGGCUUGCAUCGAUCCAAUAACCCGGAUG-----------------UGUCAUUAAAAUUAUUG-AUAAAGUCAGACAGAAUUAACGAU--UUAUUAGAUAAAGUAUGUACAAUUAUACUUUGUAAGAGUUCG--UGAAAGAACUCGACGUAACU-UCUCGUCAGAAAUGGCGCUAGACAAGGCAACCUUACGUGCAGGGUGUAAUACUGGCAAUGUUAUAUGUG-ACCAUAUAUAACUUUUACCUGAAUACCGGCUGCGACACAUAA-------------AUCUGAUAAGGCCAAGUAUCUCAGUUAUAUACAGCCAUAGUAGUACUCCGACUGGAUUAAUAGUAAUAUUCCAUGUGCAACUGGUAGCCCCUGAUGCUCUCGGAA-AUGGUAAAAACGAAGCCAUAAUCCCCUAUUCACUCUGAUACUGCUAUACUCGCAAAACUUCUCAUGUCAAAUGAUGCAUUGACCCCAGCAGCA-UUUUAUACGCUUUGUUAGUACUCUUUCG-------------GCGGUGUUGUCAAAAAAUCCUUGACACCUG-UCUCUCAACCUCUUUACAAGUCGUAUAUUAAAGGGCUUCAACGCGACAAGUUA----ACAUAUA-GCCGAUGUUAGUCACGUGGAUGUGAGAAAGU-CUUAAUUAAAAAAAACCCUAGAGUUUGUUUUUUGC--------UAAUGUAUUGAAAGGUUCCUGGCCUGGGGGACUUGGGACCAGACUGACGUAA-UACCAAGUAGCCAUACG-GG------GCAAGUAG-GUACACGACGAUGUCAUCAAGCCGGAAAUUCCCGGAAAACACCUGUCUCGGUUGGUAAGUAUGCGUGUGCCA-UCAAGAUGUACUGGCGGGUAGUUAGGGUUAAGUUAAUUUUCGAUUGUCAUACUUUACCGAAAUGAAGUUUCUAGCUCAUAAACCUCAGGUGUCUAAUGCCUGUCG-UAGCCGGAUAAUAUCCGAGCGUAAUGUCCUAUGAUCACGUGGUGCACAGUACGGAA-----------------------------UUUCCAGUUAUAGUACGUAGGACAAUC----CCUCUCGCAU----------UAAGUUAUCGAGGCACUUCAAUAUCUAGAACUCAGAAUAGAAGGUUCGCUUGUCAUCCCUUAC
>H2 5314
CCCAGAGUAUGGGGAUAGGUCAGGUUAAACCCUUACGACCCUC-AUACUGCUGAUAACCUCUAGUUGUACAUCAGGCGAUUUAGGAAGUUAAAUCUUACUAUUACAUUCCAGUAUAGGGAUCAC-UAACUACACAGGUAAUC-CUUUCAGUAAAAUAACGCUAUUGCAGUUUGCCAAAA----AUCUUAAAUUGAACCAACGGGAGACCUCUGCCCGCUCUUCCGUGAUACACGCGGUAAACAAGAAAGGAGU-----UUUCUGAACCAGGGUCGCCCCAACUGAUCCUACCAUAGCUCGCUGAAUCCACCGUGUUACUUUUGAUG-UAUUUACCUCAGCUUUCGAUGCAUCCUGCUUUAAUCUGCUGCGAAAUAUCU-UUGAGGGUCGCGUUAGAUUCGACUCAAGAUGACAGGGGAGUACUAGAAAUUGCAAUUCUGUGAGAGAAUUUAAUAAU-----CCUUACGCGACUUAGCAAAAUUAACGGUCUACUAUGUUAAUCGGGCUAUCAUUAUUCCC-UUUCUCGGAUGGAAUUUGCUGCUGUGAAACACCUAUCAUUAGCAAGGGAGAACCUCUCACUAAACCACAAUCCGCUCUG--CAGAACGUAAAUGUGGUGGUAGUACGCGCAUUAGUAUACU----AUCCAGGAUCCU--UCCCUAAUAACACAGGGCUACUAUACGUUACUUAAUGCGUCUUCUGGUAGACUUCA-AUCCAAUUCCCCCAUAG-----UCCCACGCGCAACAUAAAAAAAUCGUUGAGUUGACUAGCAGCCAUCAAUCUAACACACCACC-----UCCACGCGCGCGAGAACCGAGACUCCAGAUGAUUUA-CUUCACUAUUCUCAUCUUGUCAUUACCAAGGCUGAAUUCAUGAGAUACUUAAGACAGUCCGCUAAUUCGAAGUGAUCUUCUUUUUAAUCCUACAAGGGCAAUAUUGGACUCAAUAUCUCUAUUCCG-GGGUUACAUGCAGCUAUGCAAGGGAUCAACCUCUUACCAUCAACAUCUACUUCCCUCUUAGUCCCCACGUAAUCCCGUAUGUAAGCUUAACUUCGUCUACGAAUCAGUACAACUUGCAAGACCAUCAUAAAUACGUCG-UACAGGGCAAAACGGCAUAGUCUAAGCGGAU-ACAUUG-AAAAAAUAUUUUCAUGGAGUUUUCUAUCGAGUAG-AAACGAAAUAAAUCAUUGGUAGCGUGCGUAGUCA-CUAUAGCUUACCGAAGCCCAGAAAGGAUCACCACUACCAGAUGCAAUAACCUUGGAACCCAAUGAGACUGAU--UUAACGGUUGGUCUCAAGUUAAGAGCG-GGGUCAUGCGUAUCAUUUCUUGAAAACGUGACCCAACUUAUUUAUAUAUUGUGAAUCUAGGGAAAGAUCUUUAAUCACUGAG-UAGUUCUUACGAUUCUGCGGGUAAAAUACUACCAGCAGAUUUACAUUCCACAGUAAAGUU-----AUCAUCAGCAG-AUCACCGUUCGCAUUUAACAACGGAGUAAUGGUGACAUGCUCCUCAAAUUCGGGUCAUAGUUCACACUGUUGUGAUUAACGAUUUAGAUGCGACGGA-GCCCCUAAGUGAUAUUACCUAGCUCUAGACUGUAUGGUUUUACGAACGCUUAUGGCAGGCGCUAAAUAACAGGGAUCAUAGUCUUC----------------------------------------------------UGAGAGCCACCCCUAGACUGCUGAGCGUACGAUU--UUACUUAUCUCUGUGAAGAAGACUCAACCUUGCCUCUUAAGCGAUUGGUCACUGUAGAGAACUGCGCGUAAUUCUGUGGAUAGCCAGCAGGAGCUUUGCCUGGAUGAUUUGGCGUUCUGUGAAGUACAAAAUCUAAUGUCUACGC--UCGAUCGAGCAAGUAACAGCAUUUUUGGCACAAGGAUUUGUUAUCCUGUGACACGUCUUCUUACUAUUACCGUCUACACUAAAGGUCAGAGAU---UACUACGCAUU-AAAGUAAUGUGAUGACGAAUAGCCCGGAUUCAGCACUAUAACGCACAUAGAACGGCUGAUUCGCACAGCUUACUACUCGACU-ACUAAUCUACCUAACUGAAUCGCAUUCCCGGAUAGUGAUCGUGGGUAAAACAACAAAAAGUUUACAGAUUUUAUCGAAGAUAAGGUUAUAUGCUAACUCCCCGCUCCAGAUGACAGCCUAGCGUGUGGAGUCGUGUGU-GUUUAUCUGCUGGAGACCCGACUAAGCAUCCCGGUACACUGAAUAAUGCAACACAAUCUCGAUAUCCAGGGGAUGUAUACGUUAAUUUCUAA----AUGUUCUGCUUCCAAACAU-AUCAUUAGCUUACGUAUGUUUCUGGAG-UCACCCUAUCGUCUUAAUUAGCCACCUGUCCGCCGGAAACACUAGAAACGUCGCGAAAGCACACAUUGAUACAAAUUUGGUGAGCUA-----------AGGCAAAAAAAACCAAUCAAACAGUGCGCAAAUAUGCCCAGGCAAAAAUCCUGA-GAUCUUACCAGUUUGGACGUC-AUGUAACUUUAAAAAAUGAACCCUUGGUUGCUAUUAUCAUAUAGGGUACAGGACUGGCUUAUUUGCGACGACUGCAGG-AAAUUUUGAGUAUCGCGAAGUUC--GACUAUUCUGCAGAAUGGUAUUAAUAUG----AAUUCGCACUGAACACUGGAUGUGUCGUAUGUAAGCCA-GCAGCUCAACGGACAACGA-UGUCUUGUUAGGUCGACGGAGACCGAUGCCAGAACGAUCUAUGCGUGG-AUUCGUAAGAGCGUAUCAGCUAUCU-GACAUU-C-CAUCC-AGCGUAUCCUGCGAGGUGC--ACGAAAAGAACGUUGGCCUAUGAUGUA-------------AAAUUUAGUUAGAGAAUGUUUUCAUAUGCCUUUCUGGUUGGGCUCUAUAAGAGU--AGUAUUAAC-UAUUAUUUGAUCAUACUG---GACUACU-CAUUUUAUACCA-UACAAUAUUUUUUUAUGACAAACGUUCAAUUAUGAUUGACUAAGCCGAAUGGUAUACCGAUUCAAUAAUGAAUAUGAAAACCAGAAUCAAUGUAGCCUUGUUUUAGCAUUACAAAUAAGCAAUUUGCACACUUCGGUUGAGCCUG------------------UCAGAUCGCAGCACUCGAACAGCCAUGU-GAGAUAAAGAGAUUUCUCUUAAUUGGUAAAUAAUCGCGGAAUUUUCUAAGUAGAGAAACA--GUCUUUUCCGUAGGACUAAUGAUGUGCAUUC-------CAAGGGUCAGAUAGAAACUUAGGUGAAUCAUGCAUGGUUAUAACCCG--ACGGAGAUUACAGAUCUAAGAUCGAAAGGGUUCAGGGUACAUUU-UUCAUGCACGUGAGGUAUUUAGGAUAUCUUCUCUACUG-CCUAAAAAUCCGUCUCUUAGUUCAUUCGAGGAAUUAGUGCUGACCUAUUCAGGGGACCCCUGCAUAGCUUAAAUCAUAUAGAUGAGUAAUUAAUAGUUAGGAGCCUGUAGCGGACUUGGUAUGAUCUGGUAUAAAAGAAC--UUCUACAAUAAUCUUUCGGUGAUGAGAAACU---CCUGUUCUGUCUGGUGAUAUCAAUUAUGUUAACUGUAAAGUGACUUAUCCAUCAAAUACUUAGCUUA-UAUAGCUCUUCACCAUUGUGAGACGCAUGCGCAGA----AC-CGCUAAAAGCUGGUAAGCGAC-CUCCUUACUUUACUGGUA-A-CAUUAAUGUUCGGGUCUUUAUCCACUUACACAUAUCUUAAUGGCGAAACGCAAGUGACGGUAACCGACCC--AAUUACAAAUUUCAACUCGACCAGUUUCCCCAUGAAUCUCUUAGAACCACCAGUAUAAGCAGAGUACGCUGAUCAUGGGCGAUCAGGCAGACUAUAAGGUUGGGCCACAAUUCCUAUCAAAUAAGCUAUUCUGAAAGGAUCGAUAUCUUUGAUCGGAAGUGCAGUAAACUAAUCAACU-AUCAUAUUGUAUCGUAAGCGAGAAAAA-CUCAAUCUGGAGGGUAACG-CCAUGU-UAAUGUACUCCUAAGGUCUUUUAUCAGUUAUGAGAGGUUCUCUGCUUUCUCAAUUUUAUUUCAUUACGUUUACUACUGUCAAAGUGCCAUGUCGCA---UAAAUGUACCGAAUAAUAGGCUUA-----------------UGCUGUUUAAAGGAAGC-GCGAGAUUCCGUAUAGUUAAUGGC--CAGGGGAACCACAAGCGAACGGCCGUCCGUAAUAGAGGUUAA--UGAAGUAUCGUAUCUCGAUC-CUACUGUACCAAUAUUGUUAGAACGAGAAAUAUAUAGUGAAGGAUUCUACAUUGAUAAUGGACAGCGUG-GCCAUGCACAUUCUUCACAAAAAUGCUAAAUAUUCCGAAUGA-------------GGCACCCCAGGUUCGACGGUACGGUAGUAUAUC-CGUAGGGAGCCCCUCUUCUAAUUCCGUGACAACAUAUUUGGCCUACUUGGAUGUCACUGACUCCUUUAUGC-UAGGGUAAGAUGAUAACACAUGCUUUUAAGUAUCUGAGUAUCUUAAUAACCGAAUAAGUUAUUGCGUCAAACAAUGUCACAGCUGCGACGCCA-AUCUCCAUGCUAAAU---UUUCUUCUCA-------------GGUUUAUGAAACUAAAAUUAGUAAUACCUG-GUGUUGUGCUUCAUU-CGAUUCAUACAUCGGAGAGGCUAGAUAUCAUGAACCA----GUAUGUA-GAUGGUACCGGUUUCAUGGAAAUCUUAGUGU-UUUGAACAACAUGGAUAUCUAUAUUUAUCUUCUAU--------UAAUAUAUCAAUAAAUUUUUUAUCUAAAU------AGUCCAGCCUAAGAAAAAUUUUAAAUACCCUUCAA---------AUGUGCGU-UUACCCGCUAUCGUGUUCAGUUAAAAGACUUUUAAAGGAUGGUAAUUUAAGUCACAGAUGGUGUAUGCGAUG-UCGCGACGUGGGGGCCGGUAAUAAGAAUCAAAUUGAUCGUCCGUGGACUCUCCUCGUUGAUAUGACAUGCUUGGAUCUUAAG-CUAAGGCAAUGUGUGCCUGUUG-CACUCGUAUAGCCACCUAAAGUUGCAUGCAAUAAUUUUACAACGUGUACAACUUAA-----------------------------UUAUCAACUGCACUUUCCAGAACCACC----UUUAUGACUA-----------AGACGACAUGAGUUCUUCGAUAUUCAGAAC-CCAGAUUGGUAACGUGUUUUCUAAAAGUAAU
>G2 5314
CCUGAAGUUUAUGGAGAUGCUAAGUAAAUCCCUUACGACCGUC-AUAGAGCUAACCACCUUUAGUUGUACGUUAGACGAUUAGAGCAUUUAAAUCUUACUGUUGCAUUUCAAAACGGGGAUGAC-GAACUGCAAAGGUAAGC-CUUUCAGCAAAAUAACCGCAUUGCAGUUUGCCAGCA----AUCUUGAAUUGAACCAACCGAAAACUUCUAUCCGCCCUUUCGUAAUGCACGCGGUAAACAAGAAGGAAGU-----CCUCAGAGCCAGGUUUGCCACAACUGUAUCUAUCAUAGCUCACUAAAUCCACUA-GUUAUUUUUGAUGUUCUUUACCUCAACUUUCGAUAUAUCCUGCUAUAAACUGCUGCGAAAUAACUAUUGAGGCUCGGGUCGGGCUCGGCUCGGGAUUACAGGGAAGUAUUAGAAAUUGCACCUCUGCGGGAGGUUUUGAUAAU-----UUCUACGCGAAUUGACAACUUUAAUUAUUUUCUACGUUAAGCGGGGUAUCACCAUUCGCCUUACCCGGAUAGAAUUUACUGUUGUGGAAUUCAUAUCAGAUGCAUAGGAAAAACUAUCACUAAACCACAAUCCGUAGUG--CAGACCGUAACUGCGGUGGAAGUACGCACAUUAGUAUAAA----AUCCGGGAACGU--ACUCUAAUAACACGGGGCUAAUGCAAGUCCCUAACCGCGUCUUUCGCUAGACCUCA-AUCCAAUUCCUCCUUAG-----UCUCGCUCGCAACAUAAAUAAAUCGUUGAGGUGACUAGCACCUAUCAAUCUAACACACGACC-----UCCACGCGCGCAAGAAUCCAGACUGAAUAUUAAUUA-CUUCACUAUUCUCAUUAGGUUAUCACCAAGUCUGUAUGCAUGGUAUACUUAAGAUAGUUCGUUAACUCGAGGUAAUCUUCUUUUUAAUGCUACAAAAGUCAUAUUUGAUUCACUAUCUCUAUCCCG-GGGUUGCAUUGAGCUGUGCACGGAAUCAACCCCUUAACAUCAACAUAUGUUUCCCUCUUAAUCCCCACGUCUUGCCGUUCAUAAGUUUAACCCAGUCUACUGAUCAGCACAACUUGCAAUACCAUCCUCAACACGUGA-UGCAGAGCAACACAGCGGAAUCUAUGAGGAUCAUACUG-GAAAUAUAUUUUCAUGGGACUUUUUAUUGAGUUG-AAACAAAAUUAAUACUUGGUAGCGUGGGAACUCA-CUCUUGCUUAUUGACGCUCCGAUAGGUUCACAAAUACCAAAUGCAAUCUCCUUCGAACCCAAUUGGCCGGAU--UCAAAGGUUUAUCACAAGUUUAAAGCU-CCGUAAUGUGUAUCAAUUAUAGAAGGCAUCACCCUAGCUAUCCAGAUAUGGUGA-ACUAUGGAGACGUCUUUAAUAACUGAG-UCAUUUUUAUAAUUCUGUGGGUAAAAUGCUAUAUGCGCCUUUACAUUAAACAGUUAAGCA-----AUCAUAGCCAA-GUUACUGUUCGUGCUUAACAACGGAAUAAUGGUGACAUGCACCUAAAAUGUGGGACGCAAUCCGCACUGUUGUGGUUGACGGUUUUGAUGCCGCCGG-GCCCUCCAAUCUUAUUACCUAGCUUUAGACUGUAUGGUUUUGCGAACGUUUAGGGUAGGCGCUAAGUUACGGGAAUCACAGUCAUC----------------------------------------------------UGAGAGCCACCCCUCAAUUGUUGAGCGUAUGAUU--UUACUUAUCUCUGUG-AUAAACACUAGACUUGACCUUUUAAGCGAUUCGCACUGUAGAGAGCUGCGUGUAAUUCUG-GGAUAGCUGUUAAGUGCUUUGUCUGGCGAAUUUGUCGUUUGGUGAAGCAUAUAAUCAAAUGUCUUUACGUCCGAUUUAACGACUAGUAUCAUUUUUGGCACAAGGAUUUAUUAUCUCGUGACAUGUCUCCUUACUAUUACCAUUUACGCUAAAGGUCGUAGUU---UACAGUGCAAU-AGAGUGGUGUGAUGACAUAUAGCCUGGGAUCGCCACUAUAACGAACAAAGAACGCCCGGUUCCCAUUGAUGCCUGCUCGAUU-AAUAAUCUACCUUACCAGACCGCAUUCCCAGAAAGUGUUGGUAGGUAAGACAACAUGAAGUUUACGGAUUUUCACGGAGAUAAGGUUA-UAGCUAACUCCCCACUCCAGACAACAGUCGAACUUGUAAAAUCGUGUGU-GUAUAUCUGUUAAAGGCUCAAGCAAGCAUCCCAGUAGAUUAAUUUAUGGAACACAACGUCGAUAUCCAGGGAAUGUAUACGUCAAUUUCCUA----AUGCUCUAAGUUCAGACAU-AUCAUCACCUUACAUAUGUAUCUGGAG-UCACCCUAUCAUUUUACUCAGAUACCUGUCUGCUGGAAAAAAUAGAGAUGAUGCAAAAAUACACAUUGAUAAAAACUUGAUAACCUA-----------GGGCCUAAGUAACUUAUCAAACAGAAUGCAGAUAUGCCCAGUCAAAAAUCCUGA-GGUCAAACCGGUACAUACAUC-AUGAGACCUUAAAAAAUCAACUUGUGGUCGUUAUAACUUGAUAGCGUACAGGAUUGGCUUAUUCGCGACAAGUGUACG-AAUUCUUGAGUAACGCGGAGUUC--GACUAUUCCGCAGAAU-GUACUAAUAUG----AAAACAAACUGAGUGCUGGAUGUCUCGAAUGUGAUCUG-ACAUCCUAUUGGACGAUGA-UGUCUCAUAAAGUUAAUGGAGGCCGGCGCUUAAACGACCUGUGCUUGG-AUUCGUUAGAGGAUAUCAGCCACCG-GACAGC-C-GAACC-AGCGUUUCCUGCGAAGAGC--UCGGAAAGAACGUUAACUUAUGACCCA-------------AAACGUAAUGAGAGAAUGUUUCAAUAUGUCUUUGUAGUUGGACUUUAUAGAGGC--AGUCUUAAC-CAUCAUUUGAUCAUACUG---AACUGAU-CAUUUUAUACCA-UCCGAUGUUCUUUUGUGACUAAAAUUCAAUUGGGAUUGACUAAGUCACAUAACAUACCGAUUUAAUAA--UUUACUAAAACAGGAUUCAAUGUGGCCUUAUUUUAGCAUUUCAAAUAAUUACCUUACACAAUUCAGUUGAACCUG------------------UUAGAUAGCAGGGCUAAGAUAGCCAUAU-GGGAUAGAGAGAGUUGAAUUAAUUACAUAAUAAUUGCGCAAUUUUCUAAGUCGAGAAAUA-UUCUCUUCCCGUAGGACUAAUGAUGGGCAUAC-------CAAGGGUUAAAUAGGAACUUGUGUGAAUCAUACAUGGUCAUGACCCG--ACGAGGAUUGAAGAUCUAAGAUCGAAAGGGGUCAGGGUGCAUUU-CGGAUACACGUGAGGUAUUUAGGAUGUCUUCUUUACUG-CCUGAGGACCCGCGUCUUAGUUUGUUAGAGGAAUUAAUGCCGACUUCUUCAGAGGACCCCUGUAGAGUUUAAAUCAUAAUGAUGAGGAAUUUAUAGUUAAGAGUCUAUAUUGGAAUUGGUUGGCUUUGAUAUAGAGAAAC--UUCUGCCACAAUCUUUAAGUGUUGAAAAACU---CUCAUUCUGUCCGGUGGCAUUAAUUA-GUUUCUUGUAGGAUGGCUUAGCC-UUAAAUACGUAACUUA-UAUGGCUCUACACCAUUGUAAGGCGUAAGCGCAGA----AU-CACUAAAAGCUGACAGGCGAU-UUCCUUACUUCAGUGGUA-A-CAUUAACGUUUGGAUCUUUCUCCACUUCCACAUCUCUUAGUGGCGAAACAAAAAUGACGGGGCCCAACUC--AGUUACAAAUUUCAGCUAAGUCAGUCUUACCAUUGAUCCCUUAAAAUAUCCAGUAUAAGCACCGUAUGCUGAUCAUGAGCGAUCUGGAAAACUAUAAGAUUGGAUCACAAUUCCUAUCAAGUAAGUUACCCUUAAAAGAUCGCUAUUUUUGAUCGGAAGUGCAGUAAACUAGAAAACU-AUUAUAUCUUAGCGCAGGCGGGAAAGA-CUCUUUCCAGAAGGCAACG-UCCUGU-UAAUGCAUUUCUAAUAUCCUUUCUUAGUU-UGAGAGGAUCCCUGCUUUCUAAAUUUUAUUUCAUUGCGUUUAAUACUGCCACAAUGUUAGGUCGCA---UAAAUAUAUCGAAUAAUAGGCUUA-----------------CACUAUUUAAAGAGUGC-GUCAAAAUAGCUAUAGAAAUAGAC--CAGAGGAACGAAAAACAGACGGCCGUCCAUGAUAGAGGUUCA--CGAAGUACCGCAUUUCGAUC-CAACUGUAUCAAUAUUGUAAGCACGGGAGAUAUUCUGUGUAGGAUUCCAAAUUGGUAAUAGACUGCGUA-GGACUAUAUAUACUUCACACAAACGCCAAAGAUUCCGAAUGA-------------GGCACCCCAAGCCCGAUUGCACGGUUGUAUGUG-UGUAGGGAUCCCCUCCUCUAGAUCCGUAACAACGUAUUUGGCCUACUUGGUUGUCACUGACUCCUCUAUGU-AAGGGUAAAAUGAUAACAUACGUUUUUAGGUAUCUGAGUAUCUUAAUACCUAAAUAGCUUAUUGCGUUAACUAAUGUUAUAGCUGUACCGCCA-UCUUUCAUGUUAGAU---UGUCUCCUCA-------------GUUUUUAGAGAACGAAAUUGAUAAUACUUG-GUUUUACAUUUCUUCGCGAAUCAUGUAUCAUAGAGACUCAAUAUCAUGAACCG----GUAUGUG-GAUGGUACCGGUCUCAUGGAAAUUUUAGUGU-UUUAGACGAAAGGGAUAAUUAUCUCUGUUUUCCAU--------UAAUAUAUCAAUAUGUUUUUCAUC-AAAU------AAACCAGCCUAAGACAAGUUUGAAAAACCCUUCCG---------AUUUGUAU-UCACCCAUUAAUGCGCUCAUCUAAAAAACUUUUAGAGGAUGGAAGUUUAAGUCAUGGAUUGUGUAUAUGUUA-UCGCGACGUAGAGGCCGUUGAUAAGCAUCAAACUGAUCAUCCGUGGACCCGCCUCAUUGAUAUGACAUACUUAGAUCCUAAG-CUAAAGCAGUGUAUAUCU-UCG-CGCCCAUAUAGCCGCCAGAGGGUGCAUACAAUGGUUUUACAACGUAUACAACUUAG-----------------------------CUAUUAGCUACACUUUCUAGA-CUACC----UUUGUGACCA-----------AGAUGACAUAAGUUCUUCGGUAUUUAGGAC-CUAAAUUGGUGAUGCGUUUUCUAAAUGUAAU
>F2 5314
CGCGGAUUCUGCAAACAGGCCAAGAAAUCUACUU-CGAUCGCC-GUAGAGCUAAUAACCUUUAGUUGAACGUAAAACAGUUCAGGCGCUUAAACUCUACUAUUACAUUUCAGUAGUAAAACUAU-GAACUGCAAAGGUAAGC-AUCUCAAGAAAAUAGUAUCAUUGUAAUUCGGCCUCA----AUCCGAAAUCGUAUAUACGGGAGACUUCUGUGCGCUUUUUCGUCACGUGAGUGGAGGUCAAAAAAUAGAU-----UCUCAGAACUUAGGCUACAAUAGCUAUGUUUAUCAUGGUCCGUAGAAUCCACUA-UCUAAUUUUGAUG-UCUGUUCUCCAACGU-CGAUAUAGUCUGUUCCGGGCUGUUGUGAAGUAUUUGUUUUAGGCCGGUUCAGGUUUAACUUAGGAUAACGGGACAGUAUUCGAAAUUUCACCGUUCCGGGCGGGAGAAAUAAA-----ACCGACGCGAGUCAACAUAUUCAAUCCUUUCUUACGUUACUCGGGCUAUUACAAAUCGUCUUACACGGAUGUACUUAACCACUGGGGAGCGUCUAGUACUAGUAAUGGAGAACCCCUUAGUGAAACAAAAAACGUAAUG--CAGACCGUACAUUCGGUGGUAUGACACACUAAGAUAUAAG----AUACAGGAUCCU--UCUCCUAUAACAAGGUGCCAAAGUCUACUAGUUAACGCAUUCUCCGAUAGCCCUCA-AUCUUCUUCCCCCUUGGUGUUUUAACGCGCCUAACAUAUAUAAACCGCUCAAGAAACUAUCAAAUGUUAAUCUAACUCACUACUCGAACUCCCCGCUCAUAAGACCCCCGAUUUACGAUCAUCCA-CUUUACAAUUCUCAAUAAGUUUUUAUCAGCGGAGUAGUUACGCGAGAGUCAAGACGAUGCGCUGAUUCGAAAUGAUCUUGUUUCUAACUCAACGAGGGGCAUAUCGAAUUGGAGUUCUCUAUCGCA-AGAAUGCAUUUAGCCAUGCUAGUAACCGAACCAUCCCCGUCUAUACCUACUUCCCCCUCAAUUUUCACGCUUUUCCGGCUCUGGAUUGAACAUGAUCUAUUGUUCAAUAGACCUUGAAAUACCAUCAACAGUACGCCG-GAUGGGUCAUAACUGCCUAAUCUACGCGAAU-GACCUG-CCUAUGUAUGAUCAACAAAGUUUUGAUUGAGAUG-AAACGAAAAAAAUCGUUUGUGGCUUUUAUACGCG-CUCUCGCUUAAUUAAUGUCCGAUUGUAUCACACAAUCCAAAGGCGAUAACCUAAGGAAUCAAUGAGUCUAGU--CCAACGAUUUACCCCAAGAUUAAAGCG-CGACAAUGAUUAGAAUUCAUGGGAUACUUCACUCAUAGUGUCUAGAUGUUGUGAU-CCGUGGUAAAGUUAUUAAUCUAUGAG-UAGUUGGUAUAACCAUGUAGGUAUAAUACUGUAGGGAGCGUCGCUUUCAAUUAUUACCCC-----GUAACCAGAUG-UCUACCACCUAGACUUACCGAUAGACUAAUAUCGACAUGCUCGUAAAACUCUUGAUGGAUUUCGCAAUACUUCCAUUAAUAUUUUAAAAACAGCUGG-AUCGUCCGAUUCGAUUACUUAGAUCUAGGGUGCACGGCUUUGCUAACGCCCGUGACUGUCGCUGAGCCACGGAAGCACUGAGGAUU------CCGCGCAUACUCGGCGCGAUAACUCCUCGGUCGAUAUGAUACCCCCUGAGAGUCACCCCUUAACAGGUGAGUAUGCUAUU---UAACCCUUAUUAGUCAUGAAAACUGAACUUUGACUCUCAGGAAUUACACACUAUUAGGAGCUGUGCAACAUAGUG-GCAGAGAUAGUAAUAGCAUUGUCUAGUAGAUUCGUCUUAAUGGGAAGCA-GUGUAUUAAUGUCUUCAC--GCGAUAGGACAACCAAACACCUUUUUGGCGUAAUAAUAUGCGGUACUGUCACAAGUAUUGUCACUAUUACUGUUAACCCAGCAGGUCGGGAUU---UACUGCACAAU-AAGGAUAUAUGGCGACAUAUCACCAAGGGUCAUCAUUAACGCACACAUAAACCAUCCGACCUAUAUAAACUAUAUCUCAAAU-UCCGAUUCACCCAAUUAAGCAUCAUAACCCGACGUCGCAACUAAGUAAGGCAACGUGAAAUUUACAGAUCUCAUCGGUGAUCAGAGUUCUUAAUAAGUCUUGGUUCCGGGCAACAGCCUGGACUAUAUAAUCAAGAAU-GUGGGUCUGGUCUAGAUUCGACUAGGCACUUCAGUAAGCUCAAUUAUGUGAACUAAUCUCGAUAUCCAAGGGUUAUAUACGUUGAUUGCACC----AUGAUCUAACUACGAACGU-AUAGGGAUUGUUCGUGUGUUUCUGCAA-UAACCCCUA-AUUCAACCCGGCUACCUGUCCGCAGGCACACAUAGUAACGAUGCAUAGUUAGCUGUUGAUACGACCCCGAAUAUCGGA----------UCGCUAAGGGGGUGAUCUACUUAUUACGCAAAUCUGCCCAGUCAAGAGAGCUGA-UGUCUAACCAGCAUGAACACA-AUGGGACUCUAAAAAAACGACCCUUGGCCACUAUAACCUGACACAGCAAAAGUCUGUUUUAUGUGUUGCGACUACACU-AAUUUUUGAUUAGCGCGAAAUUC--AAUUACUCCGCAGACUGGUGUGAGCAUG----AGUUCGGUUUGAAUACAGCACGCGUCGUGUGUAAACUGGAUAACUCGCUGAACGACUA-UAUCUUAUAAGGUAAAUGCGAGUCGGUGCCAGAACGGUCUCUGGUACG-ACUAAUAAGAACACAACAGACUCAG-GAAAUC---UGUAC-ACCGUUUCCUCUGGGGGGU--AUGAAAGGCACGUUAAUUUUUGGUGGA-------------GAGUUUAUUUUGAAAAUGUUUCAGUAUAUCUUUGCACUUAGGCUCUAUCUGAGCUUAGUCUUUAC-CGUGCUUUGAUUAUACUA---AUCGAUC-UAUCCCAUGACA-UAUAAUGUGUUAUUGUGUCGAAUAUACAACUCAAGUCAACUAGGUCGGAUGUUAUGCCCAUCAAAUAAUUACUACAAAAUCCGAAACCGAUGUCAGCGCUUUUUGAGGUUUGAAAUUACUAAUUUGCAUAUUUCCUUCAAAUUCG------------------UGAGAUGUAGGUACUCAAAGACGUCAUAUGAAAUAGAGAGAGUGGAACGAUCUAGUAAGUAUUUGCGCAGUUUCCCAACCCGAGAAAUA-GUGUUUUCCCAUGGGAGGAUUAAUCUACAUGC-------CAAGAGCCGGAAUGGAACUCGGGUAAACUACGUAUGGUCAUAACCCU--AGAAAAAAGAAAGAACUAAGCCCGAAAUAGUUAGGGGAUUAAUU-CUCAUACACGUAAGGUAUCCAAUUUA-CUUCUUCACUG-CUUAAAAAAUUAUUUUUUAGUUCGUUCGAGGAGAUAAUGUCAAUCCCGCCAGUGGACUCUCUUAAAUCUUAAUUCAUGGAAAUAAAUAAUCAAUGGGUAAAAGUUUAUACCGAAAUCAGUAUAUUCCUAUAUAUGAAAAC--GUCUCCCAUAGUUAUUCAGUGCUGAGAAACU---CCCGUCCUGUCCGAUGAUAUUAACCGUGUUUCCUGCGGAGUAACUCAGCCGUUUAUUGCUUGACUUG-UUUGGCUCUUCACCAUUGUAAAGCAUAACCGCAG-----ACUCAUUAAGUGCUGAUAAGACAUGUCCUUUACCAUAAUGUAA-C-UAUUAACAGUCGAGUCUCUGUCCACUGCCCUAUAUGUAAAUGACGAAACGAAGAUGACGGCAGUCGACUC--AACUACCAAUUUAUGGUGGAACGGUUUCGUUAUAAGUCUUAUAAAAUCGCCAGUCUUGGCGCGGUUUGGUGCUGAGGAGCUAUGGGGCGAACUAGAUAAUUGGUUCUUAAUUCCUAUCAAAUAAAUUACUAUGACAAAAGCAUUUUUCUUGAUUUGAAACGCAGUAAGCUAAAAUAUC-UUUAUAUCUCAACGACUGCCGAUGAAA-UUUGUUCUACGGGGCAACG-CCACGU-UGAUAAGUUCCUUACAUCGUUUAUCAAUU-CGAUAUAAUCCUUGAUUCCCCAGUUUUAUCUCAUUGAAUUUAUUAUUAUGGCAAUGUACGGUCACA---CAAAGGUAUUGAAGAGUGAACUCG-----------------CGCCAUUUAAAACGUGU-GGGGAAUUAGAUCUAGGUAAUAAU--UUGGGGAAAAAGACAUAGACAAUCGUCCGUAAUGGAAGUUGA--UGGAGUAUCGGGUAUCGUUC-CUACUGCGUCAAUAUCGGAAGUGCGGGUGGUCUACGGGAUAGGGCUGAGAAAGAGCAGUAAAAUACGUG-GGACCAUGUCUUCAUCCCACAGAUGUUGAAUAUAUCAAAAGA-------------GGUACCUGAAGCACGA-GUCAUUGUUGUACAUC-CAUCUAGAUUAUCUCAUCUAAUUCCGAGGCAACGUGUUAUGCCUACUUGGUUGUUUCUGAGACCUCUAUGA-AAGAAUGAAACGAUGACACUUGUUGUUGUUUGCCGGAUUGUAUACAUACCUAAAUAGCUUAUGGUAUAAUAUAAUGAUAUGGCUACGGCACCA-CUCAUCACGUUAAGCGAGUGUCCGUUCA-------------AGUUCAGGGGAACGAAAUCAACAAUACUUG-UCUCUCUACUUCUUCACAGGUCAUAUGUUGUAGGGACUUGGUAUGAUGAACUA----CUAUAUA-GCCGGUAUUAUUGGUGUGUAAAUCUCAAUGU-UCUGAAUAGCAUGAAUGUUUACCCCUGUCUUUCCU--------UAAUACGUCAACAAGUUUUUUAUUUAAGC------AACCACACUCAAAACAA-UUUUGAACACCUUUUCA---------AGUUGUUU-UUAUCUAUAAACGCGUUCACUCAAAAGACUUUUGGAGUGUAGCAAUUUGUGUUAGAGAGAGGGAAUGCGAUA-UUACGGCGUAGUGGUCAGUAAUAAAACCCAAACCGAAAGUCCGUACCCUUCCUUUGCUACUAUGACGUUUUUGGACCCCAAG-CUGAAGCCUCAUGUACUUGUUG-CACUCGUAUAGCCUCCAAAGGUGGUAUACAAUAACAUCACAACGCUUGCAAACUGG-----------------------------UUCAUAACUACACUUCCUAUAACCGUU----UUCAUAGCCA----------GAGACAACGUGCGCGCUACAAUACUUGGAAG-CCAGCUAGGAGAUCCGUUCUCUAAAUAUAAC
>E2 5314
CGUGGACUCUGCACAGAGACCAGGUUAUCCACUU-CGAUCGCC-GUGGAACUGAUAACCUCUGGUCGGACGUGAGACAAUUCAGGCACUUAUACUUUGCUGUUACAAUUCAGUAGGGGGACUAU-AAACCGCAAAGGUAGGU-CUUUUAAGGAAAUAGUGUCGCUGUAAUUUCUCAUCA----AUCCCAAAUCGUAUACACGAGAGACCUUUGUACGCUCUUUCGUCACGUAAAUGGGAACCAAGAAACAGAU-----CCUCAGAACUAAGGCUGUAACAACUGGGUUUAUCACGGUUCGUGGAAUGUGUUA-CUUAAUUUCGAUG-ACGGUUCUUCAACCU-CGACACAUUUAGUUCUAGACUGUUGCGAAAUAUUUAAUUAGGACCGGGUCAGGUUUAACUUAGGGUAACAGAAAAGUAUAUAAAACUCCACCGUUGCGGAUGGGUGCGAUAGG-----ACUAACGCGAGUCAACAUGUUCAAUUCUUUUUUGCGUUGCUUGGGUUAUCACAGAUCAUCUUACCCGGAUUUAAUUUACUACGAUGGAGAAUCUUGUAUUAGUAUA--AAAACUUCUUAGUGAAACAAAUCACGUGAUG--CAGGCCAUACAUACGGUGGCAGGACGUACAUUAUUAAACG----AUACAGGUUCCU--UCUCAAACAACAAGGCGACAAUGUCUAUUAGUUAACGCAGUCUCCGGUAGCCCUCA-AAAUAUUUCUUCUUUGG-----UAACGCGCCUAGUAUAUGUAGAUCGCUCAAGAGACUAUCAACUGCUAAUCUACUACAUUACU-----UUCCCGCUCGUAAAAACCCUGAUUGACGAUCACCUA-CUUUACACUUUUCGUUAUGUUAUUACAAGGGAAGCAUUUACUUGAUACUCAGGAAGGUGCGCUGUUUUGUAACGUUGUUCUUUCUACCUCAACGAGAGCCAUAUUAAAAACCAUAUCUCUAUCCCACGGAAAGCUUUCGGCCAGGCUAGAAACCGACCCAUCCCUGUCUACAUCCACCUCCCUCUCAUUCGCCGCGUACUCCCGGGGCUGAAUUUACCAUGAUCUAGUGCUCAUUAGACCGCGCGAUACCAUCCAUAGUCUGGCG-GGCAGGGCAUGUCGGCAUAUUCUACGCGGAG-AUUCUG-GAAAUGUAUUUUCAUCAAAGUUUUUCCUAAGAUG-GAAUGAAAAAAAACCUUUGGGGCGUGCGCACUCG-CUCUUGCUCAAUGAAGCCCCGAUUGUAUCACGUAAUUCAAAGGCGAUAUCCUAAGAAAUCUAUGAGUCUAUU--CCAAUGAUUUAUACCUACAUUAGAGUG-CGACAAUGAUUAGUAUUCAUUGGAAACUUCACCCAUAUUGUCUGGAUAUUGUGACACUGUGGUGAAGUAAUUAAGAACUAAG-UAAUAGGUACAACCAUGCGGUUAUAAUACUAUAGGCAGCCUCAUAUUCAAUCAUUUCGCU-----AUCACCACCUG-UUCACCAUCUAGACUUAAUAAUGGACUGGUGUUGAUAUACUUGUAUAACUCUAGAUAGAUUUCGCACUGCUUCCAUAAACGCUUUCUGAACAACCUG-AUCGGGCGAUCCGAUUACUCGGAUCUAGGCGGGACGUCCUUGCGAACGUCUAUGGCUGGUUCUUAGCUACGGAAGCCCUGAGGAUU------CCGUGCAUAGUCGACGCUCUCACUCCCUGUUCAAGAUGAAAUCCCCUGACAGUCACCCCCUAACCGUUGAGUAUACUAUU---UAGCUUUUAUUCGUCAUAGACACAAAACUUUGCCUCUCGAGUAAUCCUCACUGUUAAGAACUGUGAAAUAAAUUU-GCGGAGAUAGUAGUUCUUAUGUAUAGUAGAUUUGCCGUAUUAUGUAGCACAUUUAUUAACGUCUGCCC--GCGAUAGAACCGCCAGAAGCAUUUUUCGCAGAAUCAUAUGCGGUGCUGUGACAAGUAUUGUCACUACUACUGUUCCCGCGGCGGGAAGGAGUU---UGCUGCACAAU-AUGGAUAUGUGAUAACAUAUCACCCGAGGUCACUAUUAACACAGACGUAUACCGCCCGAUCUACACAGACUAUAACCUGUAU-UCUAAUACGCCAAAUUAAGCCUCGUAACCCGUUGAUGCUAAUGGGUAUGGUAACGAGAAUUUUAUAGAUCUUAUCGGAGAUAAUAGUACCGGAUAACCCCUCGUUCCGCGUAACAGUCUAGUCUGAUUAUCCAAAUCU-GUUAAGUUGAUCCGGAUUCGACUAGGUAUCUUAGUAGCCUCACUUAUAAGAACUAAUCCUGAUCACCAAAGCAUAUAUACGCUGAUUGCACA----AUG-UCUAGCAAAAAACGU-AGAGUGACUUUUCAUGUGUUUCUGCAG-UCACCCCAUCUUCUCAACCGGCUACCUGUCCGCUGGAAAACAUAGUAACUAUGGAUAAUUAGUUGUUGAUACGACUCCGCAGAUCGGA----------CACACAAAUGGGUAAACUGAUUAUUACAAAAAUCUGCCCAAUAUAGAGCUUUGU-UGUCUAGUCAGGAUGGACAUC-AUGGUACUCUUAAAAAGUGACCCUUGGCCACAAUAACUUGAUAGGGUAAAAGAUUGAUUUAUGUGUUGCGACUGCACA-AAAUUUUUAGAAACGCGAAAUUC--AACUAUUCCGCAGAAUGGCGCUAACAUG----AAUCCUAUCUGAAUACAGCACGUGUCUUAUGUAAACUGCAUAACUCACUGAAAGAUUA-CAUCUCGUAAGGACAUUGCAAGCUGAUACCAGAAUGGUCUCUGCUUGG-GCUAAUUGAAUCAUAUCACUUUCUG-GACAUC---UGUCC-AUCGUUUCCUCCGGGGUGU--AUAAAAAGCACGUUAAAUUUGGGUGGA-------------AAUUGUAUCUCAAAGAUGGUUCAGUAUAUCACUGAAACCAGACCUCGUCAGAAUUUAGUCUUAAC-AGCCAUCUGACCAGAUUG---AUUGAUC-UGUCCUACGGUA-UAUAGUGUUCCAUUGUGUUGAAUUUACAACCCAAGUCGACUAAGUUGGAUAUCAUGCCUAUCUAGUGAUUAUUACCAAAACCGAAGCCGAUGUGAGCCCCUUUUAGGCUUUCAGAUUAUUAAUCUGCACACUUCCAUUGAACCAG------------------UAAGAUGUCGGCACUCAAACAUUCACAA-GGAAGAAAGAGGGUGGAAUUAUCCGGUAAAUAUUUGCGUAGUUUCAUAACCCGGGAAUA--CUCUUUUCCCAUGGGAGGAUUUAUCUUCAUGC-------CAAGGGCCGGAAUGCAACUCGGGUUAACUAUGUAUGGUCAUAAUUCU--AGGACAGAAAAAGAACUUAGCCCGAAAGUGUUAGGGGAACAAUU-CCCAAACUCGUGAAAUUUCCAAUCUA-CGUCUCCACUG-CUUAAAAACUCGUUGUUUAGUUCGUUCGAGGAAAUACUGUCCAUCGCGCCUGUGGACCUUCUUGAAUCUUAAUUCAUACAUGUAAUUAAUCAACAGUUAAAUUUUUAUAUCGAAAUUAGUACGUUCCUAUAUAAGUGGAU--GUCUCCCACAGUUCUUCGGUGCUGAGAAACU---CUUGUUCUGUCCGAUGAUAUCAAUCGUGCUUCUCGCAGAGUAGGCCAACCGUUUAUUGUCUGGCUUA-UUUGACUUCUCACCAUUGUAAAGCACACCCACAA-----ACUCAUUGAGAGCUGGUAAGACACGUUCUUUAUUAUAAUGGAA-C-UAUUAACGAUCAAGUCUCCGUCUAUUACCCUAUAUGUUAAUGGCGGGACGAAUACGGCGGCAGUCAACCU--AACUACAAAUUUCAGAUAGAACGAUCUCCUCAUAAGUCUUAUAGAAUCGCGAGUGUGAGCAUGGUUUGUAGGUCAUAAGCAAUCGGACGAACUAUAUAAUUGGUUGUUAAUUCCUAUCAAAUGAAUUAUUAGGAAAUAAAUAUUAUCCUUGAUACAAAACGCAGGGAACUAAGAUGUU-ACUAUAUUUUAACGCAUGCCGAUCAAA-UUCUUUUUAGGGGGCAACG-CCACGU-UGAUGCGUUUCUUACACCGUUUAUCAAUU-CGAGAUAAUUCUUGAUUCCCCGGUUUUAUCUUAUUAAAUUUACUACUAUCGCUAUGUACGGUCGCA---CAAAGGUAUUAACAAGUGGACUCA-----------------CGCCAUUUAAAGUGUGU-GUGAAUCUAGAUCUUGUUAACAAU--UUGGGGAAAAGGACAUAAAUGGUCGUCCAUAAUAAGUGUUGA--UGGAGUAUCGGGUAACGUCC-CUACCGUAACAACUUCGGUAGUGUGGAUGGCCUACGGGAUGGGUCUCAAAAAAAAUAAUGACAAACAUG-GGUCCAUAUCUCCUUCCCACCGAUGUCGAAUAUCCCAGAAGA-------------GGCACCUGGAGCAAUGAGUCAUGGUUGUAUGUC-CAUACAGAUCACCUUAUCUAAUUUUGAAACGAGGUGUUGUGCCCACCUGGUCGUCUCUGGCCCCUCAGUGA-AAGAAUGAGAUGAUGACACGUGUUUUUAAUUGCCUGAGUACAUUCGUACCUAAAUAGAUUAUUGUAUAAAAUAAUAUUAUCGCUAGGGCGCCA-CUCCUCAUGCUAAGCGAGUGUCCUCUCA-------------AGUUCAGUAGGACGAGAUCAGCAAUACCUAUGUUCUGUACUUCUACACGGGUCAUACGUCGUAGGGACGUAGUGUAAUGAAUCA----CUAUACA-GCCGGCAUUGUCGACGUGAAAAUCUCGGUCU-CUUAGAUAGUAUGAAUAUUUAUCCCUGUCUGCCCU--------UAAUAUAUCAACAAGCUUCUUAUUUAGGC------AAAUAAACUUAGGACAA-UUUAGAACACCUUUUCA---------AUUUGUGU-UUAUUUACUAACGCGUUCAGUGAAAAAACCUUUGGAGAACAGUAGUUUAUAUUAAAGGUAAGCUAUGCGAUA-UCACGACGUAGUGGUCA-UAAUAAGACACAAACUGAGAGUCCGUGCACUCUAUUUACUACUAUGACGUUUUUGAACGCUAGG-CUGAGGCACCCUGUACUUGUUG-CACCCGUAUAGCCACCAAGAGGUGUAUACAAUCACAUCACAAUGUUCUCAUACUAG-----------------------------CUUGCAACUGCACUUCCUAUAGCCAUU----UUUAUGACUA----------GAGACAGCGUGGAUGUUUCAAUACUCGGAAC-CUAAAUAGGGGAUCCGUUUUCUAAGUGUAAU
>D2 5314
UUAGAAUUUUGUCUAGAUGGUAAAUAAUCCUCCU-CGUCUAUG-AUACGACAGACAAUUCCCAACCAAGUGCAAAACGGUCUAGGGAGUCAAUCCUCACUGUUGGAUUCCAAGUUAAGACUACA--AACUAAAGAGGUAAGU-CUUUCAAGAAAGCAACGCCAUUGUGCCUCGCCGUUAAGUUAUUCAAGAUCGAACUAACGAAAGACCAUUGUACGAUAUUUGCUAACUCCCGCAGCAAGCGCGCAAGAAGC-----CUUUACAAUCAGGAUGAUCUCGACUAUCUUUUUUUUGGCUUGGUUAGCUCAACUAGAUGACCUAUAUG-UCUAAUCUAUAACGCUUGGUGCAUUCUAUUCUAAUUCAUCUUGUAAUACUUAUUAAGGGCCGGAACUG--UUAAUAUGAUGUGCUAGAAGGGCACCAGAUGUUUGACUAUUAUAGGGGACUGCAACUGC-----AGUUAUGUGAAUCCCACUGUUUGACUAUGUUCUACGCUCACCAGACUGUCCUAACUAGUCUUGCCGUCUUUUUAUUUAGUCCUGUGGAAGCAGUAAAAUUAGAAUUGGAUAAAAUCACACCAAAUGGGGAAAAGUAAUAAUUAGAAAGUAAAUUCGGUGGUUGUACGCAAACUUGCACAUG----AUUUAGAAUACC--UUUCCAAUAAGAAGGUGUUAGUGAUUACCUACUAUAACAUCCUCUGGUGGCCCUUU-AUCCCCAUUACCGUUAC-----UCAUGCGCGUCGCUUGGUUUAAUUGUUUGCAUGAUCAGAAACUACUAAUCUACACCGUGACC-----CCACCGCGCGUACGGAUCUUAAUUUGAGAUAACCUA-CUUUGCUACUUGAAUUCUGUU-UUACUACGAAAGUAGUUAGGUGAUGCUCUAGAUAGUACGAUGACACGAUAUCUCCUCGGUUUGAGCGCUGUGUGGUUGUGCUUGAAACCAGAAUUUCUAGCCCU-CGGAAGUAUUUAGACGCUAAAAGAAUCGAUCUCGUAGUGUUCCUAUCAAUCUAUUCCGUAUUCCCCCCACGAUUAUGCUCGGGAAUUUAUAACAUACAAACGUCCGAUGAUCGUGGGAAUACCGUGCGAGGAGCGUGG-GGUAACGUCAAACUGAUUAUCUGGCCUAGAU-CCAAUA-AAAAUUUAAGUGCUUUCAAGUUUCCCUAAAUUUG-AUAUUAGACAAUCCCUUUGUGACGUUAGUUCUUG-UUUUUGGCUUGUGUUUCCUGGAUUGUACGACUAAUUCAUGCGGUAGUAAUCUUGAACGGUAAUGAGUCCUAAAUGAAGUGGUUUAUUUCAAUUCUAAAGCGUUGGAGAUGAGAGAUGUUUAAGGGAAAUGU-----------------------------------------------------------------------------------UACAAGGCGCCUUAGAAAUAACAAUUAAUGG-----GUAGCCAACUG-ACGGACGUAUGGCAUUAAUAAAGGGGAGAUGGAGACAUCCUCGUUUAAAUUUGUGCCUGUAUUGCAUUACUUUAGAUAACAAUUUAGAAUCUGCCCG-GUAUUUCUGACCUCUUAUCUAAUUGUAAACUGAACAGAUUUACGAAUAUUUGCGGUUGGAAUUUAGGGACAGAUGCCCGGAAGCUU------UUAUCUAUACCCAGGGGAUUGCUUCCUUAUUGGAGAUUUCAUACCGUGAAGGUCACUCCACGAGUUGUGUGUCAGGAGUU---CAACCAUCAUCAGUCGUACAGACACGAAUUUGGUCUAUAAGAUAAACCUACUCUAAGCUACUACGCAACACUCUA-GAAUAGUCGUCAGCAAUGUCAUCUG-CUCAUAUACAGUGUCUUGCAGCGAAUUUUGGAGUUUAUUCAC--UCGGUAUGGUA-----UAAGCUGUUUCCAGAAAAGGUAUUUCGUAAUCCCAUCCACGUUUUCAUAGAUGCCGUUCAAAUCAAACAUAGGGCUU---UACUACAAGAC-CCACAUAUAUGUGAAUUUAGUCUGGAAGUAC--ACUUAAGGCUGACAGGGACUGCCCAACUCACUUAAAGUAUAGUUCGUAU-UUUAAUCUAUCUAAUUCGAUUCCAUUGCCUGAUAAUGAAAUUAGACAUAACAUCGAGAUGCAUAUUGAUCUUGUCGACACUAAAAAAAAUAGAUCAUCUCUCGCUAUGAGCGACCGUCUACUGUUUAUAAGAAUAUAA-GUAGCACUGUGUGAAAUGCUAGUUAACGUCCUAGUCAGCGCACAUAUGAGACGCUUUUUCAAUACACAAGGGUUCUGAACACUGAUCUCUCA----AAAGCCCAAUCUUGUGCAU-AGGAUGAUUUUCAUCAUAUAUAGGCCA-----CCUACUAAUAUUACUAUUCACGUGCCCUCUGGAUUAAAUUGAAACAUAGUAGCAGUAGUUUUUAUUUCGAAUUUCACAAACAA-----------GCAAAUAGAUAAGUUUAUAACCAUUUCUCAGGUAUGACUUGGCGCAAGAGCUGC-UGUUGUACGACGGUGAACAUC-ACAAGACUUUAGAAA-UCGUCCCUAGAUCACAUCAACCUGGGUGAGUACACCACUAAUUAGUGCGCGGUGACUAGAAA-AGUCUUUUUGUACUGCGAUAUUC--AGUUAAUCUACUGCACGGAGCUAACACA----GAUUUAAAGCCAGCACAGUAUUAGUGAAUCGUGAGCUACAACAUACAUGGGAAGAAAAUUUUCUCGUAGGGCUAAUGCAGUUUAAUGCCAGAAGGACUUGUGUCUGU-UUAACCUGAAUCAUACCAACCCCUA-CACGUU-C-CGCUC-AACGUACCUCUCACAGUCC--AUUUAAGAGACGGUAAUCUCAAACGUA-------------AAAGUUAGUUUGUAAAUGUCCUGGUACAUGUUUACUUGCGGGCCCUAUCGGAGU--GAUCUUAAC-CGUUAUCCGAGCAUUUUG---AUUGGCC-UAUUUCAGCACG-CUUAACGUUAACUUGUGGUAAAUAUUUCGGUGUGGUCAACUAAUCGAAAAGGUAGUAACCAUUACUAAACCUCGGAAGAGCCGAACCGGUAGCAGAUUAGCCUGCAAGUGUUAGGCAAUUAACUCGCACACUGAUAUUCCACCUA-----------------UAAGAUAAGGAGGGCUUAGAUUGCUGCGC-AAAAUAAGGAGACUUGAACCAUCUAGUGAAAUUUAUUACUAAUUAUCAUCCAGGGAGAUA-UUAUUUUCCCAUCGGACGGUUAAUCUACAUUU-------AAAGAAACGAAUCACAGGUUUGCGUAAUAGUAAAGGUAAACAUCUCG--AAGAAGAAAGGGAAAACCGACGCUAAAGAGCUAGAGCGAUAAUC-UUCGGACCCGUGCGGUAACCCUCAUA-CUCCUCUAGCGCGUAAUAUCCUCGUCUUUUAUAUCUUUCAACAGACUAACUCCAAACGCACCGAAGGAGCCUCGCAAUGCUUAAAACAUUUAUGUAAGUACUCAAUAGUACAAGAUCAAAAUCAAAACUGGUAGAAUAUUUUAUGAAGACAU--GUUCCAGAAGCACCGUCGGUGCUGAGAUACU---CUAGCUCGAUCUAUUGAAACUGAUUAUGUUCUGUCUAAGGGCGCCCAUCUGAGUAUUGCUUUGACUA-UUUAACUCCUCAGUGUUGUAGGAUAUGAAUACACGGGA-AUUAGUUAAGAGCGGGCGAAGAUUGUACUUCACUUUAGUGGAAUGACGUUCACACUUUAGUCUAUGCCCAUCACAACGACUGCCAACGACAGAACAUAGAUACGUCUAAUCAGCCC--GUGCGUAACUUUUGGCCAAACCAAGUUGACUAUAAAUCUUUUAGAUCGGCAAGUUUCAAUACAUUUUUCUUGUGAAGAGCAAUCCGGCGGACUGUAACAUUCGGGCUCUACUAUCAUCGCAUCAUAUUCUCUAAAAAUGCCGUUAUCCUUAAUGAAAAAAAUGGCAGGUUAGAAAGUC-AUCAUUUCAGCUCCCUUGCAAGAAAAAUAUUUUUUUGGGAGAAAAAG-CACAGUACCGUUUGUUUCUUACAUUCCUUAAUAAUU-CGAAAGAAACUUUUGUUUAUUAAAUAUCUCUCGUUACGUUCGGCGCCACCACAAUUAUAAAUCACA---UAGUUCGACCGAAUAGUGGGCAUAUAAAAGAUACCAAAUACUGCCGUUCAAAAUACGCUUGGAGUUGGGAUCCAGCUAAUGAUAAAUGCCAAAUAGGAAGUAAGC-AUCAUUCAUAAUGCAAAUUAA--UAAAUCUUAGCAACUCGAUG-CCGCCUUAAGAAGGUGGUUAGAGGUAACGAUAUACCGUGGAGGAUUCGAAAUCAGUGAUAUAAUUUUUA-GAACUGUGUACCCUACGCGCAAAUGCUAAACGCCGCAAACAAAUAUUGACUACAUAAAACCCGUAGUCUGGGGUCCUGGUCGUAUGAU-UUUUUGGGUUGCCUCGACUAAAUUAAUGACUUCUCACUGGACUCAAAUGAUUACCACUGACUUCUGUGUGA-AACAGUAAAAUGGUAAUACGUUUUUUUACCUCAUUCCGUGCCUCCUUACACAGAUAAAUUACUAUACCUAACAGCGUUAUAACUGUGGCAUUA-CCUGACAUAUCGGAUCAGUUUCCUUUGA-------------GUCUCAGGAAGGCGGAGCCAAUUGCACGGG---UUACCCGUUUCUCCAAGGUUAUACACAGGAGGGAUUCAGCGUAAUGUGCUA----GUACUUG-UCGGGCUACAAUUCCCUAUAGAUUUUAGUAU-CUUAAAUGGGAAGGAUUUUUAUCCCUAUAUUUUAC--------AAAUAUAUCAACGAUUGUUUCGUCUAUAU------UACCCAGCCAAAGACAG-UCUUAAUUAACCGUUCU-GC------CUGUAGGU-GUAUCUGCUAUCGAUCUCGGUCAGAAACCCUUGGGAAGAUGGUCAUUAUAAUUAAAAGUUGUAUAUGUAGUA-CUACGAUUUAGUGGCUUGUGUUCGGAGUGGAAUUAAACAUUCGCAACAUUUCUUUUCUGACGCGAAAUUUUCAGGCUUCAGA-UUUAGUGGCAUUACAUUAAUUG-UUUUCAUCCAGCUAUCAAGAAUAGCAUGCUAUAAUUUCGUGACGCGCGCGAUGGGG-----------------------------CUACUAACUGUGUACCGUCGAACUAUU----UCUGCGACUA-----------AGACAACAUAGAUAUUUCAAUAUUUGAAAC-CAGUCAUGAUAAUUCGUUUUUUCAGACUCAC
>C2 5314
AUAGGAUUCUGUCCAGGUCAUAGAUAAUCUCUCU-CGUUUAUC-AUACGACAAAAAACCCCUAACCAAGCAGAAAGCGGCCUAGGAGAUUUAUGCUCACUAUUGCAUUCCAGAUGAAUAUUACA--AACUAAAAAGAUAAGU-CUCUCGGUAGAGUAAAGCCAUUGUAUCUCGCCAUCAAGUGAUUCGAGAUUGGAUUAACGAAAAACCUUAGUAUAAUAUUUACCGACUUCUGCCGCAAACGCGCCGGAAGU-----CCUUACAAUCAGGGUGGUCUCGACUUUUUUAUUUAUGGCUAAUUGGCUUCACUA-AAUGACCUAAGUG-UCUAGUCCAUAACGCUUGAUGCAUUCUGUUCUAACUCAUCCUGUAAUACUCAUUAUGAGCCGAAGCGG--UUGACAUGAUGUUACAGGAGGGCAUUAGAGAUUUGACUAUCAUAGGGGACUGUAACUGG-----AUCUUUGCGAAUAACACCGCUCAGCCAUGUUCUAUGCUAACCAGGCUCUUCUAAGUAGUCUUGCCGUUAUUUCAUUUAGUCCUGUGGAAACAGUAUAAUUAAAACUGGAUAUUGUCACAUCGGACGGGUACAAGUAACAAUCCGAACGCAAAUUCGUUUGUUGUACGUAGACUAGCGCAUG----AUUUAGGCUACC--UUUCCAAAAAAAAGGUGUUGAUGAUUACCUACUAUAACACUCUCCGGUAGUCCUUA-AUCCUCAUUUCCGUUAC-----UCAUGCGCGUCACAUGAUUAAAUUGUUUGAA-GAUCAGAAACUACUAAUCUACACCGUCACC-----CCGCCGGGCGCGAGACUCUUGAUUUGCGGUAACCUA-CUUUCCUACUUGAAUUC-ACUUUUACCAAGAACACUUUUAGGUAACUAUGAAGAAAGUACGUUGAUACGUUUUUUCCUCGGUUUCAACGCUGUGCACUUGUUCUUUAAACCAGAAUUUCUACCACU-GGGGAGUAUUUAGCUUUGAAUAGUACCGAUUCCGUAGCAUUUAUGUCAAAUUAUCACGUAGCUCCCCCGUGUUUAGGCUCGGGAAGUUAACAUGUUCCAACGUCCGAUAAACUUUGGAGAACCGCGCGAAGAGCGUGA-AGCAUGGUCAAACUGCUUAUCAAGCCUGGAU-ACGAGA-AAAAUAUAUGUGCUUUCAAGGUUACCUAAAGUUG-AAAUUAGACAUAUCCUCUGUGACGUUAGUUCAUG-CUUUUGGUUUGUGUAUCCAGCCUUGUACGACCAAUUCAUGCGGGAGAAAGCUUGAAAGAUAAUGAAUCCUAA--GAAGUGGUUCAUUUCGAAUAUAAGGCGUUGGGGAUCAGUAAAAUUUAUGGAAAAUCUUAUCAACGUUGCAAAAGUUUUAUGCUAUCAUGGUGAAGUCGAUGACCGAGCAA---UUUAUAUAAUACACCAGAUGCGGUUACUAUAAGCCGCUUUGAAUAUAUCAAUUAAUGU-----GUUGUCGACUG-AUGGCCGUAUGGUAUUAAUAAAGGGUGAACGGAGACAUGCUCGAUUAAUUUGGUACCAGUGUUGCACUACUUUAGAAAGUAUUUUAGAAAUACCACGAAAUUUCUGACCUCUUAUCGCAGC-GUAGCCUGAACAGAUUUCUGAACAUUCGCCGUUGGAAUUUAGGUGUAAAAGCUCGGCGGCUC------CUAUCUAUCCCCUGAGAAUUCAUUCUUUAUUCCGGAUAACAUACCGCGAGGGUCACUCCACGACGUGUGUGUAUGGAGUU---CAACUACCAUUAGUCAUAAAGACACGAAUUUGGUCCGUUAGAUAACCCUACUAUAAGUUAUCGCGCAACAUUCUG-GAAUAAUCGUCAGCAAUGUCAUCUGCCAGAUGCGGUGUCU--UGGAGCUAAUUUUGGAACUUACUCAC--CCGAUAUAAUUCGGUAUAUGCUGUUUCCAGAAGAAGUAUCUCGCACUCCGAUCCACCUUUUCAUAGAGGCCGUUCAAGUUAAACUUGGGACUU---AACUACCCGAC-CUCCGUGUAUGCGAAUUUCAUCGGGCAGCGC--ACUUGAGGCCGACAGCGACUGAUUAACUCACUUCAACUAUAGUCCGUUU-UUUAAUCUACCUAAUUCGAUCCCAUUGCCUGAUAACGAAAUUAGAUACGACAAUGACAUGCAUAUUGAUCGUGCCGACGAUAAAAAUACUAGACAAUUUCUAGCAACAAACAAUAUUCUACCAUAUAUAAAAAUGUAA-GUCGCUCGGUAUGAAAUAGUACUUAACGUCCUAGUCAGCGCACAUAUGUGACGCCUUUGCACUACCCAGGGGGUUUGAGCACUGAUCUCGCA----GAGGCCCAAUUUCGUGCAU-AUGACGGUUUUCCUCAUAUAUAUGCAA-----CCUAUCAAUAUUACUAUUCACGGGCCCACUAGAUAAAAUUUAAACGAAAUGGCGGUGGUUUUUAUUUAGAGAUCUCAAAACUAA----------GCACAUAAAUGAGUUUAUAACCACCUUUCAGGUAUGACUAGGCGAAAGGGAUGC-UGUUAUGCGAUUGCAAACAUC-ACGAGGCUCUGGAAA-UCUACCUUUGUUCACAACGACCUGGGUGGGUAAUCGACUAAUUUGUGGGCGGUGACUAUAGA-AGCUCUUUUGAAUCGCGAUAUUU--AGCUAAUCUAGAACACGGCGCUAAUACA----GAUUGAAAAGCAGCACAGAAUUAGUAGUCAAUAAGCUACUAAAUAGAUUGGAAGAAAAUUUUCUCGUGGGGUCAAUGCAGUGCAAUGCUAGGACAAGUUGCGUCUGGAUUUACCUAGAUCAUACCGACCACUA-UAUGUU-C-CGUCC-AACGUAACUCUCGAAGUCC--AUUUAAGACACAGGAAUCUUCAAUAUAGUACCACCCAAACAAAGUAAGUUUGUAACUGUUAUAGUACAUGUUUACCCGUGGGCUCUAUCGGAGU--GAGCUUAAC-CGUCAUUCGAUCAUAUUG---ACUAGCC-UAUUUCAGCACA-UCUAAUGUUUAUUUGUGAUAAACAUUUCAAUGUGGUCAACCGUUUUAGAAGGUGUUAAUUUUCACUAACCCUCGGAAGAGCAGAACCCGUAGUAAAAAAGCCUACAAGUGUUAGGCAAUUAACUCGUUCACUUAUGUCCCACAUG-----------------CAAGGCUUAAAGCACUUAGAUUGCUACAAGGAAAGACGAAGACUUCAAUUAACUAGUAAAUUUUACUACCAAUUAUCAGUCAGAGAAACA-UUCUCCUCCCAUCGGACGCUUGAUCUUUAUUCAAAUGGAUCGUAGAUGGAUUUCUAGUUCGCUCAAUAGUAAAGGUUGGCAACCCG--AGGAGGAAGGUGAUACCCGACGCCAAAGAGUUUGAACGAUAGUU-UUCGUAUCCGUGCGAUUACUCCCAUA-CUUCCAUAACGCGUAGUAUCUACGUCUCUUAGUUCGUUCAAAGGGCUGACACCAAUCGCACCAAUGGCGCUUUGCAAUGAUUAACAUAUUAACGUAAACGUCCAGUAAUAAAAGAUCUAAAUCAAAACUGCCAUAAUACAUUAUGAAGACAG--AUCCCACAGACUCCGUUGGUGCUGAGAAACU---CUAGCUCGUUCCAUUGAGGCUGAUAAUGUUCUGUCUAAGGACGCUCAACUGAUUGUUGAUUUGACCUAUUUAACUCCUCAAUGUUGUGGGAUAAGAGUACACGAAA-AUUAGUUAGGAGCGGGCAAAAAUUGUGCUACGCUUUAGUGUAA-U-CGCUAACGUCCGAGUUUAUGCCCAUCAUGUUGACUGCCAGUGGCAAAACAAAGACAUCUCCAAUCUGUUA--GUGCACAACUCUCGGCUAAACCAAGCUGACUAAAAAUCUUUUAGAUCGGCAAGUCUAAGCACCUUUCCUUUAUAAAGAGCAAUCCACCGGACUGUAAAAUCGGGGCUCAGUUGUCAUCAGAUGAUUUUCUCUAAAAAAAACGCUAUCAUCAAUGAAAAAAAUGGCAGGUUAGUGGACU-AUUAUAUCAAGUCCGUUACAAGAAAAAUACUUUUCCGAGAGAGAGCG-CACAGUUCCACUCGUUUCUUUCAUUCCUUAAUAAUU-UAAAAGAAACUUUUAUUUAUUAAACACAGCCCGUUACGUUCGCAGCCACCACAAUUUUAAGUCAUA---UAGUUGGACUGAGUAGUGAGCAUA-----------------UGGGGUACAAAAUACGCAUGAGGCAGGGAUCCAGUUAAUGGUAAAUGGCAAAUAAGAAGUAGGC-AUCAUUUAUGAUAAGAAUUAA--UAGAACUUCGCAAUUCGAUG-CGGCCUCAACAUUAUGGUUAGAACCAACGGUGCACCAUGGAGGAUUCGAAAUCAGUGAUAUAAUAUGUA-UUGCCGUGUAUUCUAUGGGUUAAUGCUAAAUACCCCAAACAAAUCUUGACUACAUGAAACCCGUAGCCUGGUAUCCUAGUCGUGUGAC-UUUCACGGUUACCUCGACUAAAUUGGUGAGUGCACAUUGGAGCCAAAUAGUCGCCGCUGACUUCUGUAUGA-AACAGUAAAAUGAUAAAACGUUCUUUUACCUGCCUCCAAGGCUCCUUACGCAGAUAGAUUAUUAUCUCUAGCAAUAGUAUAUCUGUGGAGCUA-CCUUACAUAUCAGAUCAGUGUCCCUUGA-------------GUCUCAGGAAAACGGAGUCUAUUGUAC-GG-AUUACUUAUUUCUCUG-AGACAAUACACAGAAGGGUUUCAGCGUAAUGGACUA----GUAUACA-UCGGGUAAUGAUUCCCUAUGGAUUUAAGUAU-CAUAAAUAGAAAGGAUUUUUAUCCUUAUAUUUUAU--------AUAUAUACCAACGAAUUUCUUGCCUAUGG------UACCUAGCCUAAGAUAG-UCUUAAAUAAUCGUUGU-GC------CUACAGGU-GUAUCAGUUAACGCUCUAGUCCUUACACCCUUGGGAAAACGGUCAUUACAUUUAAAGGUUGUACAUGUAAUG-CCGUGAUUUAGUGGCCUAUGUUUGAGGUGGAAUUAGACAUUCGUAACCUCUCUUUUCUAGCGCGGAAUUUUCAGACCUUAAA-UCUAAUAGCAUUACACUAAUUG-CUCUCAUCUAGUUAUCAAAAAUAGCAUGUUGUAAUCCCGUGACGCGCACGAUGGCG-----------------------------UUGUGAACCACACUGCCCUGAACCGUU----UCUGUGACUA-----------AGACAACAUGGGCACUUCAAUAUUUGAAAA-CAAGCAUGAAAAUUCGCUUUCUCAGAUUCAC
>B2 5314
CUGGGCUUCUGUUCAGACUAUAGGUAAUUUCUUC-CGUCGAUC-ACAGGGCCGACAAUUCUUAUUCAAAAGUCAGGUAGUCUAGAGGAUCUAAUCAUAUCACCACAUUCCACAUGAAAGCUACG--CACUAAGAAAGUAAAC-UUUUAAAGAGAGUAACGCCAUUGCAGCUAAUCCUUAGGUGAUUUAAGAUUGGGCUAACGAAAAGCCGUCGUACGUUAUUUGUCAACUCGUGCGGUAGACAUAUUGAGAGC-----CUUCGCAAUCAGAAUUGCUUC-GCCAUGCUCUUCAUGACUAUUUAAGUCUACAG--AUAGCCUAAAUG-UUUAAUCCUCAAUCUUAAAAAUAUUCUAAUCCAACUCGUCUUGUAGUAUUUAUCUAGGGCCGACAAGAGAUCAAUAUGAUAUUACUGAGGGGCAUUAAAAGUUUGACCACAGUAAGGGAUUGCAACGGA-----ACCUAUGCGAACUAAGUCGUUCGGCGAUUCUUCAUACCGACUAAAUU--UUUGAGUAGUGCCACCGUGAUUAAACUUGCUUCAGUUCAAAUACCGGACUUAGAACCGGACAGCAUCUCAACAAAUGGGAACAAAUAAAAUUUAGGACGUAAAAUCGAAAGUUGUACGGAGACUAAUAUACG----AUCCAGAAGACCAUAUUCCCAUAAAAAAGGGUUGAGAACUAAUCGCCACGACGUCCUCCGUUAACUCUCU-AAACGCAUGUCUGUUAU-----ACUUGCUUGUUACAUAACCGAAUGGUUGCCGUGAUCUGCGACUCCUAUUCUACAUCGCCCAC-----UGCACUCUCGCAGCAUUAUAGAUAUACGAGAGGCCA-CUUUCCAUUUUUUAACCCGUUUUUGUCAAGAACGUAGUUUUGUGAUGGUCUAAAUAGUUUCAUGAUUAUAUAUGGUUUUGAAUCUACCGUUGUGGGGCUAUUCUAUAAACUUGGAUUUUUAUGCCU-GGAACGUCUUAAGCCCCAAACAGUACCGAUUGCACAACAUCUAUA-AAGCUUCUCUUGUAGACCAUCCGCUUACACGCUAGAAAGUUUAACAUGAUCCGACCUCCGAUAAACCCUGCAAUACCUUGCAAAUAACGGGA-AAAAGGGCCAAGUUGCUUAUUCGGCCCGGUU-CCAUUG-AACUUAUAUGUAGUUACCAGUCUAGGUUAUUUUG-AAAUUAGACAACUGCGUUACAACGUUGUUACUUA-CCUUUGGGUUGUGAAUCCUUGAUUAUCCGACCACGUCACGAGGUGAUAAGCUUGUAAGCUAAUGACAACUAA--GCAUAGGUUCACUUUUAUUUUACAGCC-UGGAGAUGAGCAUCAGUUAUGGUUAAUCAUACCCAUAUUGUCAGGGAUUUAUGUUAUCAUGAUGAAUUCGGUAAUCUUUGAG-CAGUUUAUACUUGUGUUUGGGUCGGUUGCUAUUAGGCUUUUACAACACAACAACUAAUAC-----GCUGCCGCUUG-AUGGACUUCUAGCAUUAAUAGAGACGUAUUAUUGACAUACUUAUAAACUUC--UACCAGUCUAUCACGGGAUUUGAUAACGUUUUACUUAUAGCUUG-GUAUUUCUAUUUCAUUUUUUAUUUGUAAACUGGACAGAUUUACAAAUUGUUGCGGUUAGCAUUGGGACGGAGAAGUCCGCAGACUU------UUAUGUGUAUCUAA-GCCGUCACGCCUUGUUAGAGAUGUCAUUUCGCGAGGGUCCCCAGACGACCUGUAUUUGUGAAAUU---CAAAUAUGAUCAGUAGUAGCUAUUCGAUCUUGACUUUACAGAGAUGCCUACUCAAAACGACCACAAACCAUUCUG-GGACAGUCGUCAGCAACGUUGUCUGACGGAUUUUAUUUGU--UGGAAUACAUUAUGAAAUGUACUCAU--CCAGUGCCAUUAUGAAGAGUCUUUGUUUCACAAAAAUACCCCGCAUUCUAAUCUUCGUUUUCAUAGAUGCCAUUCAAGCUAAAAGUCGGAGUU---CAUUGCGCAAC-UCAUAUAUCUAUGGGUUUAACCCGGCAUCAU--CUUUAAGUUCCACAGUGACUAGCGGAUUUACCUAGACUGCCGUUCGUAG-CCUCAUCCACGUGAUUCGAUCUCGUUGCCCGAAUACUGCAUUAGGUAUCAAAGCGAGAUGCCUAUAGAUGUUAUCCACGAUAGAAGAGCAUAUGGGUUUCCCGCUCCGAGGAGAAGUCUAGCACAUGUUAAAACGUAU-GUAGUCCUGUGUGAGAGCCUACUAAACAUCUCCCUCAACUAACUUAUGAGCCGCCAUUUCAUGACCUUGGGUACAUCAACUCU-----CUUGUCACCGGACGAAACUACAUGCAC-AGAAUUAUCUUCUACCUAAGCGGGACC-UAGACCU----UUAUUAUUACGCACGUGCCCUCUAGCAAAAAUUGGUAUGUGGUUGCAUUAGUUUUAGAUACGACUUAGCUAAUCAA-----------GUACAUAAAUAGAUACAUAACCAAUAUGUAAAUAUGAAUAGGCGAUAGUACUGC-UGUUUGACUAAGGUGGACAAC-AAGUGAAUCUAUGAAACCUACCCCUGAUCAUUUAGAUCUCGUAGGGUGCACCACUAACUCGUAUGCUGAGACUACAGA-AUUUAUUUUGUAACGCGAAAUCUUGAGCCGAUCUGCAGCACAGUGCUAAUACA----GACUCAUAGCCACUACAGGGUGUGUAGUCGGUACGCUACUUGUCAUAUCAGAUUAAAA-UCCCUCAUAGGUUCAAUCUAGUUUGGCGCCAAAACAGUUUGUAUCUAC-AAUACCUAGAUCAUACCAACCACUG-GGCACU-C-CGUCU-AAUCUACAUUUCAAAACCC--AAUCUGAACAUGUUAGUUUUCAAAGCA-------------AACUUUAUUUCAAAAAUGUUCCAGUAUAUAUUUAUUUGUAGGACCUAUCUGGGC--AGUCUCGAC----CAUUUGAUCUUACCG---AUUGGCC-UAUAUCAGGACA-UCUAAUGUUUUUUUGCAGCAAAUAUCUAGUUCUGCUGAAUUAAUCCAGAUGUUAUGAC---CAACUAAACCUUGUAGGAACCGAGCCCACGGUAAAUCUGCUUCCAGGUUUUAUACAACGGAUGCGCUCGUCUCCCUCCGACCUGGAUAUAUCGAAAUACAAUACAGAUCUGAGAAAUCAAAAAUCCUCAA-AAAUUAAGAAGACUUAAAUUAGCCAGGAGGUUAUAACAUACUUAACCAACCUGAUAAAUA-UUCUCUGCUCGUUGAAUGGUUCAACCAUAUUC-------AAACAGAUGGUUCACAGUUCCGUUUAACGGUGGAGGCUACCAAAUCA--AGGAAGAAGGGGUAACAUGACACGAAAGAAUUAGUGCAGUAAUU-UUUAUUCCCACACCGCUAGUACCAAA-AUCUCGUACAGCUCAAAAUUCUCGCCUCUUAGUUUAUUAAAAUUACUAAUAACAAUCGCGCCAAUGGAUCCUUGCUAUACAUAAAACAUGUGUGAAAUUAAUGAGUAGUAAGCAAUCCAAAUCAAUGCUAGCACACUACACUAUUAAGCUAU--AUCCCGCAAGAACCGUCGGAGCUAAGAUACU---CUACAUCUUUCUAAUUAUAAUAAUUAUGUUCUAGCUAGAGCCGUUCAACUGAUCAGUGCACUGUCUA-UUUGAUUCCUCACCAUUAUGGGGUACGAUCAUACAAAA-AUGAGUUAAAAAUUGGCAAAAUUCAUUCUUUGCUCUCAUGAAG-AGUGUUAACGUUUAAGCCCUUGUACAUUACGCGAACUUUCAUUGGCGAAAUUAGAGUAUCCUUAAUCGAUCC--GAUCACAACUCUCGGUUAAAUCAAGCAUGCUAUUAACCUUUUAGAUCGACAGGUCUAAGCUCAGUUUUCAGCUCAGGGGAGAUCCGGCUAACUCUGAAGUCCGGACCCAACUGUCAGUAAGCGGUUUUCUUUGAAGAAAUCGCUGUCUUUACUAGAAAAAGUGACAAAUUGAGAACAU-GUCAUAUCAAGGCCCCAGCGAGAAAAAUAUAUUUCACUGAAACAACGCUGCUGCGUAAUACGUCUUUAACACUCCUUAGUAGUU-CGCAAGAAACUAUUGUUUAUUAAAUAUGUAUCUUCGCAUAUACCACUACCAAGUUACUAAAUCGUA---CAAUAAGACCGAAUAGCGAACACA-----------------UGUCAAUCAAAAAGUACGUGGAGUUAGGGUGCAGCUGAUUGCGAUCGCCAGUUAGGGAGUAAGU-AUUGUUCAUGAAGAGAAUAAA--UACAAUGUCGCAACAUGAUG-UAGCCCUAUUAAAAUGGCUAGAGAAAACGGUAGACUGUGGGAUGUUCGGAAUUGGUGAUAUUGUACGUG-GUUCUGUGUCUGAGUCACACAAAUACUGAAGGCCCUAAGCAAACUUUGAUUAAAUGAAGCCCGAGGCCCAAUGUCCUGGCUGUAUGUC-UUCACGAGUUUUCUUCAUUAAGCCGAUGACAUUAUAUUGAGCCUAACUACUUGCUAUUGACUUCUGUAUGA-AAGAGUAAAAUCACAACAAACUCUUUUCAUUGUCUCGGUGCUUCCAUUGAUAGAUGAAUUAUUAUAGCUGACAAUGUUAUGACUGUGGCACUA-CAUUAUAUAUCCGGUCUGUACUCUUCCA-------------GUCCCAAGAGUACGGAGUCAAUUAUGCGAG-AUUACUCACUUCUUUAUGGGUUAUACACAAAAGGGAAUCGAUAAGAUGUGCCC----GUACAUA-UCGGGUAACAGCUUCGUAUAGAUCUUAGCUC-CAUAAGUAGUAAGGACUUUCAUCCUUAUGUGUUGU--------UAAUAUACUAACGAACUUAU----------------------CCCAGUAUAG-UUUUAAACACCCGUACG-AC------UUAUACGC-GUACUGGAUGACACACCCACUUAGAAAAGCCUCGGCAUAUGAUCGCUUUAAUUAAAGGAUGUAUGUGUAAUA-CCACGAUACAGCAGCUUGCGGUCGGGGUUGAAUUAGACACCCGUGGCCUUUCUGUUUUGGUAUGGUAUCUUCAGGCUCUGCA-CCAAGUGCUUUAACAUUAAGUG-CAUAUGUCCAACUUGCAAAGUUGGUACGCGGCGAGUUCGUACUGUAUACAAUGGAA-----------------------------UUACCAAUUAUACCUCUUUAAGCCGUA----UCAGUGACUA-----------UGACAACCUGGGUGCCCCGGAAUUUGAGUC-CAGGUGCGGUAAACCGCUAUCCAAGAUUCAU
>A2 5314
CUGGGCUUUUGUUAACACGAUAGACGAUGUCUUU-UGUCUAUC-ACGAGUCUUACAAUUUCUAGUCAAAUGUUAGACAGUCAAGGGGAUCCAAUCUUAUCACCACAUGCCAGGUGAAAGGUACA--CACUAGGAAGGUAAAC-UUUUAAAGAAAGUAACGCCACUGCAGCUGACCGUUGAGUGAUUCAAAAUUGAGCUAAUGAAAAGCCUGCGUAAGCUAUUUGCCAACUCGUGUAGUAAACACAAUGGGAAU-----CUUCACGAUCAGGGUUGUAUCGCCCGUGUUUUUUAUGUCUAGUUGAGCAUACAG--AUGGCCUAAAUA-UUUAACCUACAACCUUAAAAGCAUUCUAAUCCAGCUCGUCUUAAAAUACUUAUCUAGGGCCGACACAAGGUCAUUAUGAUAUUACUGAGGGGCGUUAGAAGUUUAAUCACAGUAGGGGAAUGCAACAGA-----ACCUAUGUGAAUUAACCCAUUCGGCGAUUUUUCAUACCAUCCAGA--AUUUUAAGUAGUAAUUACGUAACUUACCUUGCUCCUAAGGAAAUAACGGACUAGUAACUGGAGUGCAUCUCAACUAAUAGGAAGAAACAACAUAUUGAACCAAAAUUCGAGAGUUGUACGGCAACUAGUAUAUG----AUCCAGGAUACC--GCUCCCUCACAAAAGCGUUGAGAACUAUUAACUGUGCCGUUCUCAGGUAACUCUCU-ACCUGCUUCUCCGUGAU-----AUUUAAUUGUUACAUAACUUAAUCGGUUCUGUGAUUGGCGACCACUAUUUUACAUCGCCAUC-----UCCAUCUUCGCACGAAUAUAGAUCUCCAAUACGCUA-CUUUCCUAGUUGUAACCGGUUUUUGUCGAGAACGUCGUUUUGUGAUGCUCUAAAUAGUAUAAUGAAUCUAUAUGAUCUUGCAUCUAACGUUACGGGGUUACUUUAUAAACAAAGAUUUUUAUUCCU-GGAACGUCUGAAGAAACAAAAAGAGCCGAUCGCGUAACAUCUCUAUGAGCUUUCCUUUUAGACCACCCGGGUUCACGCGAGGGAAUUUAACUUGAUACAACUCCCGAUAAACCUUGCAAUACCAUGCAAAUAACGUGA-GAAGGGGCCAAAUUGGUCAGUCGGCCUGGGU-AGAUUG-UACCCAUAUGUGGGUUCCAGUCUAGGUUAAGUUG-AAAUUAGACAACUUCUUUGCAAUUUCGUUAACUGAUCUUUUGCUUGUGAAGCCUCGCUUGUACGACUAAAUGAAGAGGUAAUAAACUUGUGAGCGAAUGUGACCUAA--GAAGUGGUUCACUUUUAUUUUAAAGCG-UGGAGAUAAGCA-CAAUUAUUGUCGAUCUUACCCAUAUUGUCUUGGAUUUAUGUUAUCAUGGCGAAGUCGAUUAUCACUGAG-CAGUUUAUACAUCCGUCUGGUUCCGGUGCUAUAAGGUUUUUACAACAAAACAAUUAAUAU-----GUUGCCGCCUG-AUGGCCGUCUAGCUUUAAUUAAAACGAACUAUUGACAUACUCAUAAACGUCGGUUCCAGUAUAACACUGGAUUAGAUAACGUUUUAAAACCAGCUAG-AUAUUUCUAUCCUAUAAUUUAUUUGUAAACUGAACAAACUUACGGCUCAUUGCGGCCGGCAUUUAGAUAGAAAGGUCCGCAGACCU------UUAUGCGUAUCCAG-GCACUCACGCCAUGUUAGAGAUGUCAUUCCACGACGGACACUCGACAAACCAUAUGUAUGAAAUU---CAAAUAUGAUCAGUUAUAACAAUUACAUUUCUUCU------AAAAACCUACUCAAAGCAACGACAAGACAUUCUG-AGACAGUCGUCAGCGACGUUGUCAAACAGUUCUGACUGGU--UGGAAUACAUGUUAUAAUGUAUUCAU--CGGGCAUCAUUAAGAAGAGACGUUUUUUAGUAAAAAUACCUCGCACUCCAAUACUCGUUAUCAUAAGCGUCGUAUAAACUAAAAGCAGGGGUU---UAUUGCGCAAC-UCAUGCAUGUGCGGGUUUGACCCGGCAUCAU--CCUUAAGUCCCACAGUGACUGCCAGAUUUGCCUAAACGACAGUUCGUAU-CAUCAUCCACUUGAUUUGAUCUCCUUGCCCGAAAUCUGUAGUAGGUAUCACAACGAGAUGUCUUUAUAUCUUAUCCAUGAUGAAUAAACCCGGGAGUUACUUACUUCGGGGAGAAGUUUAUCAGAUAUUAAAACGUUA-GUAGUCCUAGGUGAGAUCCUAGCAAACGCCUUGUUCAACUAACUUAUGAGACGCUACCUCACUACCCUAGGGAGACCAACUCUCACCUCUCC-----AGAGCGAAUUACAUGCAU-AGAAUUAUUUUCCAUCUAUGU----AG-AACCUCUAUCAUUAUAACUAUACACGUACCCUCUAUAUAUAGUUGGUAUGUGUUUGAAUUAGUCUUAGUUUCCACUCUGAUAACCAA-----------GUGCGUGUACAAGUAUAUGACCAAUAUGCAAAUAUGAAUAUGCGAAAGUAUUAC-UGUUGCACCACGGUGGACAUC-AAGAGAAUCUAUGAAAUGUAACCCUGAUCAUUGUGAUUCCGUAGGGUACACCACUAACUCGUGAGCUGAGACUAGAAA-AUCUUUUCUAUAAUGGGAAAUCUUGAGCUGAUCUGCACCACAGUGCCGAUGCA----GACUCCGAGCCACUAUAGGCUAUGUAGCCGGUAGGCUACUUGAUAUAUCGGAUGAAAA-CCCCUGAUAGGGUCGAUCUAGUUUGAAGCUAAAACGGUUCGUGUCUGC-AAUACCUAGAUCAUACCAACUACUA-GGCACU-C-CAUCC-AAUGCACCUUUUAUAUCCC--AUUCUAGACAUGCCAGCUUUCAGGGCA-------------AAGUUUAGUUUGAAAAUGUUUAAAUACAGGUUUAUUCGUAGGCCCUGCCCAAGC--ACUUUUGAC-C---AUCUGAUCUGACUA---AUAGGCC-AAUAUUAGGACA-UUUAAUUUUUAUUUGUAGCAAAUAUUUAGUUCUGCACAACUGAUCCAGAUAUUAUGAAC---AAUUUAACCUUCUAAGAACCGAACCCAAGGUGAGUUUACCUUCAGGUCUUAUACAGCGGAUUCGCACAUUUCCCCACGACCUGGAUAUAUCAAAGUGCAACAAAGUUUUGAGAACUCAAAAACCCGCAA-CAAUUAAGAAAGUUUGAAUUGACUAGUUGGUUAUAACAUACACAACCAACCCGAGAAAGA-UUCUCUGCUUAUUGAAUGGAUCAGCCAUAUUC-------GAAGAGAUGGAUCAUAGUUUUGUUUAAUAGUUUACGCUACCAUAUGG--AGGAAGGAGAGGAAACACGACACGAAAGAAUUUGAGCGGUAACC-UUCAUUCCCGUGUGGUUACUACCAUA-CUCAUGUGCCGCUUUAAAUUCUCUCCUCUUGGUUCAUUGAAAGGACUAAUAAUAUUCGCGUCAAUGGAUCCUUGCAACAUUUAAAACAUGUAGGCACAUAAUUACUAGUAUGAGAUCCAAUUCAAAGCAGGCAAAGUAUACUAUUAAGACAU--AUCCCGCAAGAACCGUCGGCGCUGAGUUACU---CUAGACCCUUCUAAUUAGAAUAAUUAUGUUAUGUCUAGAGACACUUAACCAAUUAUUGCACUGUCUU-UUUGAUUCCUAACUAUUGUGGUGUACGAGCAUACAAAA-GUUAGUUAAAAACUGGCAAGAUUCGUAGUUUGCUUUCAUGGAA-AACGUUAAUGUUCAGGUCCUAACCCAUUGCGCCGACUCUCAGUGACUAAAUUAAGAUAUCCUCAACCGAGCC--GACCACAACUCUCGGCUGAAACGAGCUUGCUAUAAAUCAUAUAAAUUGACAACAUUAAGCACCCUCCUCUGUUUAGAGGCGAUCCGGCGAAAUAUUAAGUCCGAACUCGACCGUCAUCGAACGGUGCCAUUUGCGAAAAUCGCUAUUUUCAUUAGAUAAAGUUGCAAAUUAAGAACCC-AUCAUAUUGAGUUCCCAGCAAAAUGAAGAUAUUUUAGCAAUACAAGG-UACUGUGUAAUGCGUCCUUAACAUCCUUUAGUAGUU-CUGAAGAAGCUAUUAUUUACUAAGCAUGUUUCAUCGCAUAUACCACUGCCCAGUCGUUGAAUGGUA---CAGUAGGACCAAAUAGUGAACAUA-----------------CGCCAUUCAAAAAAUACGUGCAGUUAGGGUGUAAUUGAUUGUGAUUGCCAGAUAGGGGGGGAGU-AUCGUUCAUAAAAAAAACUAA--UAAAAUCUCGCAGUACGAUG-UGGCCCUAUUAAUAUGGCUACAGCAUACGAUAUUCCGUGGAAAGUUCGAAAUUGGUGAUGUUAUACGCG-GUGUUGUGUCUGCGUCACGCAAAUAUUGAAUGCACCAAACAGUUUGUGAUAUAAUGAAGCCCGAGGCCUGGUGUCCUGGUUGCGUAUC-UUCACGGCUUGCCUUUGCUAAGUUAACGCUUACAUGCUGGGCUCAACUGGUUAUUGCUGACUUCUGUAUGAGAAGAUUCAAAAAACAACAACCUGUUUCAAUGGCCCCGGUGCUUCCACAGAUAAAGAAAUUAUUAUAGCAGACCAUACUAUAGCUGCAGCAGUA-CCUUAUAUAUCAGGUCUAUGUUCUUCCG-------------GCGCCAAGGAAACGGAGUCAAUUAUGCGGG-ACUAUCUAUUUCUUUUCGGGUUAUACGCAAAAGGGAUUCGAUAUGAGGUGUUC----GUGCAUA-UCGUGUACCAGCCUCUUAUAGAUCUUAGCCU-CAUAGGUGGUAAGAACCUUCAUUCCUUUGUUUUGU--------UAAGUUAUCAACGAACUAUUUACUUGCAA------CAUCCAUCCCAAGGCAA-UUUCAAAUGUCCGUCCG-AU------UUGUCCGU-GUACUGGAUGAUACACCCGGUUAGAAUCACCUCAGGGAAUAAUCGUUUUAAUUGGAGGAUGUACAUGUAAUA-CCACGAUACAGCGUCUUGCGGUCGAAAUUGAAUUAGACAUUAGUGGCCUUUCUGUUUUGGUAUAGCACCUUUAGGCUUUAAG-CCAAAUGUUUUAACGUUAAGUG-UACUCGUCUAGUUUCCACGGUUAGUACGCAGCAAUUUCGUGAUGUAUACAAUGGAA-----------------------------CUACCAACUAUACUUCUUUAAUCCGUG----UCUAUGACUA-----------CGAUGACGUGGGUACUCCAGAGUUCGAGAG-CAAGAGCAAUAAACCACCAUCUAAGAUGCAU
>H3 5314
CCUUAAUGCCACGCAGAUGACUGACGGUCACUCU-CGGUCACC-ACAGUAGUGACAAGUUUUAGUCAGACUCUACCCAAUGGAAAUGUUUAAGACUUAUAUUUGCAUUUCGGAAAGGAGUCACG--AUUAGUAAGAGACGCC-CCUUUAUGAGAGCGAAGACAUUGAAAUCCGGCAUUAA---UCUAGUGAUUAAACCAGGGGUGGACUCUCACGUGUACUUUCACACAUCGUGUGACAAUCAAAACCGGGGUGAGAGCUCCGUAGGUUGUGGUGCGAGAACUUGACCAUUCGCAUCUAGUCGGGGUCAGUA-AGUAAUACAAACCUUUGAAUUCUCCGACUCUGGUGACCUCCAUUCAAACCGGCAAUGAAAUAUUUAUAUAAAGCCCUCUCAGGUGAAUUUCAAGAUCACAAGUGAACAUUAUAAAUUUUGCCACAUAGAAAAAGUAUAAUAAUUCGCAGCCUUGG-GUGUCAACUAGUCCAACCGGCUUCCAAAUAAUUAGGGC--------------AUACCGAGGUUUUAGCUGUUACUUCUGUGAGGACAGUAUUAACGUAGGAAGGCGGAUGAGCAAAUAGAAACGUGUUAUA--CAGGAGUUGAGUCUGGUUUUCCUACGCGUACAAGUAUCUG----AUUCUCUAUCUU--UUUUCCUCGAUACGACAAUGCAUGCCCGUAACAAAGGCUACUGGCCACAAGCUUCU-CUUUCACAGUACCUAUG-----UCUCGCAC---AUAUCUAUGUGAGAUUUGAGUGACUUGCAACGACCUGGUUACUUUAUGACU-----UCAGCGUGCAAGUGAAUUCUGAAUAGCAAUACCUAU-CAUUGCUACUGACGUCCUAUUUCUACUUGCGAUUGAUUAGUGCAAGGCUCAAGUUAACGCAGUAAUACACCAUGUCCUGACUAGUAAAGUGCAAAGGGUACUAUAGUAAGUGAACAUCCUACUCAG-GGGAGCUGUACCGAUAUACAGGGGACAGCUCGUCUACGCGCGACACCAACAAUGUUUUUAGCCGCAGCCCGAUAAAUUUUAAAAAUUUACCAAGAUCUUAAUCUUAUCAAAUUAUGCGGUGUAAGCCAAUAUGCGUGG-GAGUAAACAACUCUCCAUAUUAGGUCCAGAG-AAAUAG-AAUUCAUAUAGAAAUA-AAGUCUUUGUUCGGUGG-AACCGUAACAAGACAAUUGUCUUGCGGGUGAGUA-AUUUCAUUUAACGUUGCCUCACGCGAAAGACUAAGUUAAAAAAGAUUAUCUUUAAAAGCUGAUGUGUUCGAA--ACAGAGACUGAUCAACACUCCGAACCG-CGUCUGCACAGGUCAUCUGAUAGAAACUUCGUACAUAUAGAUUUAAUUGUGCCAUAUGACGGUUGUGCUUCCGAUAUAUAAC-UCGUUUUCUGAAACGUCGAGGUAAAAGAUUAUAUACUACCUUUCUUUGCGUGACCACAUG-----CCCACCGCCUU-CCAGUCCUGUUGACUAUAUUCCAGCGCUAUGGCCUUGCACUCAAGAAAUUCCAUAAUGGAUUAUGAUUUGUGUAUUGGGCUUCAUGUAUUAAACACGCCUUAUAAAACCCUAUAAAC-AGCUGCAAAUUGGCUGGAUACCCGGACAGCCAUGACCAGCAUUAAGGUAAAAAAACACCAGAGCCGAAGUUCAUACCUUGGUGAACUCCACCUAUCGCAUGUUAGAGAUACCAUGCUAUCCCGUCCGCAUCACU-CCAUUAGCUUUGAAUAU---UAGACAUAAGUAUUCCUGAAGGUUCUGUGUCUCCUAUUGAAAUUUGCUUCCUCUAAGCAAAUGGUCUUUGCUUU--GACCAGUCGUUGAAUAGCCUGCACGGUGGUCUUGGCAGCU--UAAGUCAGAUAUCUCAGCCUAUUUGA--AACAUAGCAUAAAGAUUUGAUUCUUCAGUGCAAUAAUAUUUUGUAUUGCCGGUUGCCUCUCUACUAAUGAGAUCUGACCUUAAAGGAGGAGUU---UACUGAAAUAC-AUAGCUAUAAGUAGCUAUGAGUCAACGUUACUUCGAUAGCUCUAUAAUACAUUAUCAUACGUACACGAUCGCUAAUUUGGAU-UUUAAACUAUUUAGCUAAACUCCGCCCUCGGAAGACCUAAGCGGGUAUAGUUGCCAUCAUUUUUGAAACCUACUAGGCAAUAUAAAUGCCUGAUACGCUCUCUUACGGAGAGAUACAUUAGCGUGACCGAGCAUAAAGUAUAUUUCCGGAUGAGGCUCGUCUAAAUAGUUCAACCUACUCAAUUUCGCGACUCCAUUCCAGUGCCUAGGACAUAACUAC-CUGGACUAUUA----AGAACACAGUAAUAACCGU-AAAAAUCAAUGCUUAAGAUAUCUAGAA-UAAUCACUGUAUCACAUCUUUUCACUAGCCCUCCAGAGAAAAAAUGAAGAGAAUAAAUCUGCCCUCUAAGUCGGUCCUAACAAACAAGU---------GUAUGAAAUAAUUAAGAGGUGUGUUGCACCAAGAAGUUCCAAUAAAAAUCCUGC-AGAUUUCGAAGGGUCAGAACC-UUGAGCCAUUAGAAUCUGAAUUACCAGCCAUAAAAAUGUUAUGCGCUG-AACACAAGUUUGAGCACUUCCCCUACAUA-ACUCUCUGUACACUGCGGAAAUUC-CGUUAAAUUACUGCACCUUAUUACCGCG----CAUAUAAAAUAAGCAUAGGAUGUAUGGGGUGCUGACGUCGCCAUGCUCGAGAACGGUAGUUUGUCAUACGGACAAAUCAAAGUAACGUCGAAACAAAUAACGCGCGG-GUUCCCUUAUUUAUACCCGCAGUUG-GGGGUCCAGUUUACCUGCGCUUCACUUGCAGCUC--AUAUAAAAUUCGUUAAUUGGUGGAGCG-------------UAUUUUAGAGACAAAGGUUCCCAACAAUGUUUUACAAGGGGACCCUAUCGAGGC--AGCCUUAGC-CUUUAGCUGGCCAUAAUC---AUAGGUCCAAAUUUGUAAUU-UUUUAUUUUUGCUCUUAAUCAGCGUUCUCCUUCGGUUUACUAUAAUGGAUGUUGACAGAUGCCGCAGAAUACUGUUAAAGUCAGGUUCUUAGGUCGUUUGCGUUUAAGUUUUACUUGGUCGAUAAACAAUCUCCUGACGCAUUCG------------------AAUAUUACCGGUUUCCAAACUGCCAAGG-GGAGCUAGGGGGCUUGAACCGGUCAUUCUGUUUUACCCAGGUACAAUGUCUCGGAGAUUG-CCUCAUGGCUUUAGGACGAAUAACGUCUAUCC-------UCGAAGCUAGAUCGAAGUAGUGUCUAACUACGUACGGUCAUUAAUCGUUUUGUGAAUAGAAAAUCGCGACCCGAAUGAACUCACGAGGGAAUU-UUCUCUAUCUUGUAAUGUUAAAUUUG-AUUGUAUGAUA-CACGAACAUACCCCUCUUUAACUGCGCCAGGGGCAGGAAUCUCUCCUGUUGUAGAAAAUUUGUGAUGUGUGAUUUAUACACAUAAACAAC-AAUUGAAAAAAUGUUAAAUGGAAAAAAGCAUAUUUCGAUAUUAAUACUA--UGCCCGUGACACAUACCAAACGUGUGAGGGU---UUAGUUUCGUGAGAAGCAACCAAUAAUCUUUAGUGGAGAGUAGGCCAAAUGUUAUUGGUCUUACUUC-CUAAAACCCGGACCACUAUCAAGCAGACAAAUGAAGGA-AC-CAUUACCUAUUGGCAAAGCAUGCUAACUACCCUAGUGUGA-A-UAUUUGCAAUAGAGUCUCAGUUAGCUGCCCUAUCUACUUGUCGCGGAUCUAAGGUAAUGAAGCUUAGUCC--AAGCUCAACUCUCAGGUAAAUCACAAUUACUGUAAACUUUCCAGUUCUGCCAGUCCUGGCACCUUUCUUUGAACGUGAGCGAUCUGAAGGGCUGUAGAACCUGAUAACGACUCAUAUCGAAUGGAUCUUUCUACAAAGGCGACUACCUGUGCUGAAUGACGACGCAAGAAAACAAAU--UUUAAGUCGUGCCAUUCACCAGCAUAG-UUUUCCUGGGAAAGCUAUC-UACCGCGCCAUACAUCCUUAACGUCUUUCAGUAUGC-CGGAGGAAUCUUGGACUUCUUAAGAUUGUACCGUCGAGCAUGCUAUCACCGCGAGGUUAGGCCGCG---UAAACAGACGAAUCGACGAACAUA-----------------UACCAUCAAGGUUGUUC-AAGAGGAGAGAUGUGAACAGUUAU--UUAUUAGAUAGAAGAUAAGCGAAUGCUCAUUGCGACACUUGA--CUAUGUGUUGAAAUUCUGAA-CCCCAGUUUCAACAUUAAUAGAGAAGAUUAUCUACCGUGCAGAGUAUAAGGUUGGUGGGGUAAGAAGUA-AAAGUAUAGAGCCUUUACUCAGUCGCAUGGAGUUUCGCAAAU-------------GAUGCCUGAAGUUCAGCCACUCAAGUAUAAGUC-GUACUAUAUGGCCCUAAUCUGAUUCAUAAUAUUUUUCACAGCCCAUCGGAUUGUCGUGGGUCUCUUUGUAA-AAAAAGCAUAUGAUACUACAUUAACCUGGUCACUCAGAUACUU-UGUAUACAUAGGGAUCGUCACGUUAAGCAAAGUAAUGACUUAGAUAGAA-CUUCACCUGCCAUAUCAUGAUCCUUUAG-------------GCUUCUGAAGCAUAAUAUCCGUGAUACUUU-GUUUGCUAUCUUACAUCGGAUCGUACGUCAAAUGGAUUUAAUAUAACGAGUUA----ACGUAUG-GUUGGUAUGGGUCCUCUGAAGCAUUCCGUUG-CCAUGACGGAGAGAACUUUGAUGUUUGUUUUCCGUUAUUACGACGAUGUACUGAAAAGUUCUUAGCUUGGAU------GAACUCGAUUAAAUCGC-UAUUAACUGCCCAUCUGCGC------CUUUAUGU-GUAUUCGUUAGCGUAUAUGAUUAAAAGACCUUUGUAACACAUCUCUUCCCAUUUAAUAAUGCACGCGCGCUACUCACGACGAAAUAAUCAGAGCUUGGAAUUAAACUAAGCAUUCAUAGCCGUUCCCUUCCGAUGCGAAGUUCCGGGACCCUUAG-UUAAGGUGUCGCUACCUGGGUU-CAGUCACAUCGCAUUUAAAGAUGACACGCAAUCAUUUUAUUAUGAAUAGAACAUCA-----------------------------CUACCAACCAUAAUCCUCAGAGUAAUA----CUUAUGUUUU-----------CGGAGAUGAAGGUCCUUCAAUGUCCGAAAC-UGGAUGCAAGGAUUCUCUCUCCAUAUUUCAU
>G3 5314
CCCUAAUGUUGCACUGGUGAUCGACGGUUACUUU-CGGCAACC-ACAGAAAUCACGAACUUUAGUCAAGCUAUACUCGGGGGAAAUGUUUAAGGCUUAUGGUUGUAUUCCGGAGAGGAGCCUCG--AUCGUUAAGAGAAGGC-CCUUCAGGAGAACAAAGGCAUUGAAAUCCGGCAUUGG---UCUAGUGAUUAGACCAGGGGAAGACUCUCACGUCUACUUUCAUACAUCGUAUGAUAAUUGAAACCACGGUGAGAGUUCCGUAGGUUGAGCUGCGAGAGCUCCGCUAUUCGCAUGUAACCGGGGCCAGUG-AUGAACGUCAAUCUUUAAAUUAUCUGACUCUGUCGAAUUCCACUCAAAUUGAUAAUGUAAUGUUUGUAUGAAACCUAUCUAGGUGAAAUGCAAGAUCACUAGUGAACAUUAUAAAUUUUGCCACAUUGGGAGAAUAUAGCAAUUCGUAUCCUUGGU-UGUCAACGAAUCCAACCGGCUUUCAAAUAAUUAGGAC--------------GUACCGAGGUUUUAGCUGUCACUACUGAUAGGACAGCAUUAACGUAAGAAGGCAAACCGGGAAAUAAAAACAUGUUCUA--UAGACGUUGGGUCUAGUAUCCGUACGCGUGUUAAUAUCUG----GUUCAGGAUCUU--UUCUCCUCGACACAACAAUACUUAAUCGUAACAAAGGCUAUUGGUGGCAACUGUU--AUCUCACAGUACCUUCG-----UGUCGCGC---AUAUGCAUGAACGAUUAGAGUGACUUGCAACUACUGGUUUCUUUCAUGACU-----UCAGUGUGAAAGUGAAUCCUCAUCAGCUAUAUCAAU-CACUAAUUCGAACGUUCUAUUACUGCUAAGCACAGAUUAAUGCAAGGUUCGAGUUAAUGCAGUUAAACACCAUGACCUUCUUAGCAAAAUGCCAAGGUUAUUAAAAGAACUAGAUAUCCUACUCCG-GGGAAGUAUACGAACGUACAGAGGAUAGCUCGUCUACCCGGGACACCAACAAUCCUUUUAGCCGCAGCCCGAUAAAUUCUAAAAAUUUACCGGGAUAAUUUUCCUGUCGAAUUACGCAGUGCUAGCCAAAAUGCCUGG-GAGUAGACAGCUCUCCAUAUUGGGUCCGGAU-AUAUUG-AAUUCAUAUA-GAAUCAAUGCCGUUGUUCGGUCG-AACUGAAACAGGACAGUUAUCUUGCAGGUAAUUA-CUUUCAUUUAGAGUUACCCAAUGUGUAAGAUCGAAUCAAAAAAGAUUAUCUUUAAAAGCGAAUGUGUUGGAA--ACAGAGGGUGAUCAUCUCUCCAAGCAG-CGUCGGUUCAGCUAAUCCGAUAGAUUCUUCGUACAUAUAGAUUCAGUUUUGAUAUACAACGGCGGAGUCUUUGGUGUAUAUC-UCGUUUGCUGAAACAUCGAGGUAACAUAAUUUAUACCACCAUCCUUUGUAUGACAACACG-----CACACUACCUU-UCCCUUAAUAUAACUAUAUUACAGCGCUAUCGGAUCGCACUCAAAAACUUCGAUAAUGGAUCAUGAUUUAUAUAUUGGGAUUUACGUAUUAAAUCCGCUAUAUAGAAACAUAUAUAC-AGCUGCAAAUUGAAUGAAUACCCAAACAGCCAUUGGUGGCAUUAAGGUAAAGAAACAUGGAAGCUGAAGACCAUAC-CUUGGUAGACUCCACUUGUCGCUGUCAGAAAUGCCAUCCCGUCUGCAUCACUCCAUACGCUAUGAAUGU---------UAGACAUAAGUAUUCCCAAAGACGCUAUGUCACCUAUUGACAGUUCCUUCCUCUAAGCAAACGGGUGUUACUGU--GACCAGUCGUUAUCUAGCCUGCAUGAUGGUCUUCGCGACU--UGAAUUGAAUAUCUCAGUGUAUUUGG--AGCAUAGCAUAAAUAUUGGAACCUUUAGUGCAAUUGUGUUUUGUAGUGCUGAUUGCAUUUUUAAUAAUGAGAUUCGAACUUACGGGAGGGGUU---UAUUGC-CAAC-AUAACCAUAUGUGCAUAGCACUCUAUGUUAACUCGUUGGCUCUAUAAUACAUUGUCAUAUGUGCACGAUCGCUUACUUGUAU-UCUAAAAUAUGUAGUUUAACCCCGCUCUCGAAUAACAUAAAAGGGUAUAUUUAAUAUGAUUCAACAAACCUACUCGACAAUAAACAUGCUUGAUACCCUCUGUUUCGAAGAGGUAACUUAGCGUCACAGAGCAUUGAAUACAUUUCCGUAAGACACUCCGCUAAAAAGUUCGGACUACCCAAAUUCGUGAACCUAUUCUAGCUCCUAAGACAAACGCAC-CUGGACUAUCA----AGAACCCAACAACAACCGUAAAAAUAAAUUGAAAAAGGUACCUUGAG-UAGUAAUUAAAUUACAUCUAUUCACGCGCUCUCCUCAGAAAUAAUUGAGAGAAUGAAUCUGUUCCUUAAAAUGGUCCUAACAAUCAAG---------UGGAUGAAAUAAUUAAAAUGUUUGUUACACUCAGAAGUUCAAAUAAAAAUCCUUC-UGGUCCAGUAGAGCCAGAAGC-CUGAGAAAUUAGAAUCACAACUUCUAACCAUAAAAAACAUGUGUGCUA-AACACGAGUUUAUGCGCUUCCCCUAAAUA-ACUCUUUGUACGAUGUGGAAAUUC-CGUUAAAUUACUGGACCUUUUUAUCGCG----UAUACAAUAUGAACACAGAAUUUAUGAGGUACCUGCGGCGCUAUUCACCAGGACGGUAGUAUGUUAUACGGACAAAGCAAAGUAGCAUCAAAACAAAUAGCGCUUGG-GUUCCCUUGUUUACACCCGCCACUGAGGGUUC-AGUUUACCUACAAUUCAUCUGCAACCC--AAAUAAAGUCCGUUAAUUGUUGGAGCG-------------AAUUCUAAGCACAAAGGUUCUCAACAAUGUUCUAUACGCGGAUUUUUUCAAGGC--AGCCUCAGC-CUCUAGCUAGCUAUAAUC---AUUGGUCCUAAUUUGUAAUU-UUUUAUUUUUGCUCAUGACCAAAAUCCAAGUCCCGUUUACUAUAAUGGAUGUUAACGAAUAUCACAGAGUACUGCUUUAGUCAGACCCUUGAGUCGUUUGCGUUCAGAUUUUAUUUGGUCAGUAAACAGUCUCCCAGUGCAUUUG------------------AAUAUUAUCGGUUUUCAAAUGGCCAAGG-GAAGUUAGGGCGCUUGAACUGGUUAUUCUGUUAUACCCAGAAACAAUGCUUCGGAAACUG-CUUCUCGUACUUAGGACGAUUAAUGUCUACCC-------UCGAUACUAGAUCGAAAACAUGCUUAAUUACGAACAGUUAUCAAUCG--AUUCAGGCAGAAAAUCGCGACCGGAAAAAACUCAUAGAGGAAUU-UUCUCCCCCCUGUAAUGUCGAAUUUG-CUUGUGUGACA-CUCGAAUGCACCCCUAUCUGUUCACGCAAGGGGCAGGAAUCCGUCCUCUUGAGGGUGAGUUGUACUGCGUGAUUCAUACGCAUAGACAAU-AAUAGAAAAAGUUUUAAAUGAAAAAAAGCACUUUACGAUGUUAAUUCUG--UGCUCGUGACAAGUGUUAAACCAGUGAGGUU---UCCGUUUCCUCAGAAUGAACCAAUACGCUGUCUCGGAGAGUAAACCAAGUGGUAUUAGCUUUACAUC-CUAGAACUCGGACCGUUACCAAGUAUACACAUAGAGGA-AC-CAGCUCAUAUCGGCAAAGAACGCCCACUGCACGAGCGUAA-G-UAUCUAUAAUAGAGCCUUCGUCAGUUGGCCUAUCUAUUUGUCGAGAAACAAGGGUAGUGAAUCUUAGUCC--AAGCUUGAACUUCAGCUAAAUCAUAAUUACUGUAAACCUUCCAGUUUUGCCAGUCCUAGCACCUUUCUUUGAACACGAGCGAUCUGAAGGAUUGUAGAACCUGAUCACGACUCAUAUUAAAUGGAUCUUUUUAAAUAAGCCACGAUCUGUACUGAAUUAUGACGCGAGAAAACAAAU--GUUAGGUCGUGCUAUUCGCCAGCAUAG-UUCCCCCGGUGAAGUCACU-CACCGCGCCAUACACUCUUAACGUAUCUCAGUAUGC-CGGAGGAGUCGUAGGCUUCUUAACAUUGUAUCGUUGCGCUUACUAUUGCUGUGAAGCUAGACCGUG---UAAACAGACGAAUCAACGAGCAUG-----------------UACCAUCAAGUUUGCUC-AAAAGAUGAAAUGCGAACAAUUAU--CCAUAAGAUAGAUAAUAGGCGAAUGCUCAUUGUAAGAUUUGA--CCGAGUGUUAAAAUUCUAAA-CCACAGUAUUAACAUUAAUAGAAUUGUUUAUAUACCGUGCAGAGUAUAAAAUUAAUAAGGUAAGAAGUA-AAAGUAUACAGCUUUUGUUCAGCUGCUUAGAGUUUCGUAGAA-------------GAUACCUUACGUCCGGCCACUUAGGUAUAAGUC-GUCCUCCACCGCCCUAAUCAGAGUCAUGAUAUUUUCCAGAGCCCAUCAGGUUAUUGCGGAUCUCUUCUCAA-AAAGGGCAAAUGAUACUACAUUAGCCUGAUCACUCAGAUACAA-UGCAUAUAUAGAGAUUGUCAUAUUAACCAAAGUAAUGACUUAGAUAGAA-CUUCACUUAUCAAGUCAAGAUCCUUUUG-------------GCUUUUAGUGCAUAAGAUUCGCAAUACUUU-GCUUGCCUUUUCAUAACUGAUAAUGCUUUAAAUGGAUUCAAUAUAACGAGUCA----GCGCAUG-GCUGGUACGGGUCCUUUGGAGCAGUCCGGUG-CCAUGAAAUAGACCAUCUUCACGUCUGUUUUCUGUAGUUACGGCGAUGCAGUAUGAAGUUCAUAGCCUGGAU------GAACUAGAUUAAAUCGU-UAUUAACUGCACAUCCGGGU------CUUUUCGU-GUAUUCGUUAGUGUGCAUAAUUAAGAGACCUUUAUAUAGUGUCUGUAUCCAUUUAAUGAUACGUGCGCGCUACCCACGACGAAAAAAUCAGAACUCGGAAUUAAACUAAGGAUCCGUAGCGAUUCCUUCCCAAGGUGAAGUCAUAGGACCUUUGG-AUGAGGUGCUCCGACCCAGGUU-GAAUCACACUGCAUAGUGAGAUGUCACGAGGACGUUUCAUGAUAAAUAGAAUAUCG-----------------------------CUACCAACUGUAGUCUCUAGAGCGAUA-------------------------------CUGAGGUCCUCCAAUGUUCGAAAC-UAAGUGCAAAGAUUCUCUUUCCCUAUUUCAU
>F3 5314
CUCUUAUGCUGCAUAGACACUUCACGGUUUUUCU-CAACUACUGACAGAGGUGACGAACUCUAUUCUAACUAUACUCAAUUAGAAUGAUCAGUACAGAAGGUUGCACUUCGGAGAGGACUCACG--AUCUGCAAAGGGGUGCUUCUUUAGGAAAGCAAAGAGAUUUAAAUUCGACAUUAA---GCCGAUGUUUAGACCUGAAGAGGCCUCGCACGUGUCCUCUUAUAUAACGCGUGGUAAUUAAAACCUCAAUGAGAAUUCCAUAAAUGGAGCUAUGAAAACUUUGCUAUUCAUACCUGACCAGAUUUACUA-ACGAUUAUAAAACUUUGAAAUCUCAGUCUUUGACGCAUUCUACUCAAACCGGUGAAGUAACGAUUUUGUAGAGCCUACCUGAGCUGAACGUAAGAUCACAGCUGAACGCUUAAAGUUUUGCUGCGCCGUAGGAAUAUAGCGAGCCAUACCCUUGGCGCAUGAACUAAUC--GCGAUUUUUUAAACUAAUUAGAGCGUUACCAGUAAUUAUGCUGUGGCUUUAGCUGUUACUACUCAGAGAUCAGUAUUAGCAUGGGAAGACACAUUACGAAGUGAAAAUACGGUAUA--AAGAACUACAGUAUACCUACCGUGCGCCUACUGGUAUCUC----AUCCGACAUCGU--UUUCUUCUUCCAAGAUAGUGAUUACUAGUAAUUAAGGCUAUUGCCGGUAGGCCCUU-ACCUCAAAGCAGCUUCG-----GCCCGCAAAUAAUAUGGAUAAAUUUUUUGAGUGUUUUGCAACAACAAGU-UCUUUUACGACU-----UCAGCGCGCAAAUUAAUCUUGAACAGGCGUACCUAC-CACGAUUACUCACGCUCUGAUCCUACUUUAAAUUAACCAAUGCAAGGCGCAAGUUAAUUCACUGAUGUCUCAUUUCCAACCAUAUAAAAUACAGAAAAUCCUAUAGGAAUUAAGGUUCUUACCCAG-GGAAACUAUACGAUUAUCCAAGGAACAGGUUGUCUACCUGGAACACCGACAACCCGCUUGGCCGUUACUUA-UCGAUUUUAAGACUUAACCAAAAUUUAAUUCCUUUAAUACUUCGCAGAGUCAGUCAAAGUACAAAA-GAGUGUAUAAAUCAGUAUAUUGGGUCUUGUA-AGACGG-AAUCUAUAUGUAGAUCCUAGUUGUACUUUGGUGG-AUCUGAAUCAUGGAAUUUGUUUUGUCGGCAAUUA-UUAUUGGUUCAUGUAGCCUUG--CGUAGGAUUAAAGCGAAAAGCAGUAAUUUUGGAAACUAAUGUGUUCUUA--ACAGAAGUUGAUAAAAUGUGCGAAGAG-CGACGGAAUACGCCAUCUAAGACAAAUUGCACAUAAAUUAGUUUAAUGUCACGGUAUACCGGAGACGGUCUUAGAAAUAAGAAUCCCUUGCCAGAACCUCAGCAUAACACGUUGUACACUUCAUAUCUUCGAAUGACCACACG-----CCCACCAGCUU-UCUGACUUCCUAAGUAUAUUCCAGCGAGAUGGUCUCACCAUCACAUACGUAGGUAGUGGAUUAUGCUUUGGAUAACUAAAUUUUUGUAAUAGGCGCGUGUUAUACUACUUCAUUGCC-AGCUGUGGUUUUGACCCAUCCGAGAACAGCCAUAACCGCCAUUUCGCUACAGAAACCUUGAAUUUG------ACAUGCAUACCUUGCCCCACCACACGCUGUCCCACAAUCCAACUUGUGAGCACCACACCAUGAGCUAUGAACUAAGGAUU---CAAUCGUUAUUAUUCACUAAAACUAGAUGUCGCCUAUAAACGAUUGCUUCAUCCAAGCAAACGGGGGUUGUUAUG-GAUCAGUCGUUAGCUAUCCUACUUGAUGGAGUUGACUAAU--UGGGUCGUAUCUCUUAAGAUGCUCGG--CACAUUGAAUAUGUAUUGGAAACUUUUGUAUAAUAUUGCGUGGUAUUAUUAAUUGCGUCUUUAUUAACUCGGUUCAAACUCAAUGUAGGGGGU---UAUUACCACAC-AGAACUAUAUCUAAAUAAGCCGCCAGUUUAUUUCGAUAGCUCUGUUAUACAUCGCCAUAUGUAGUC---CGCUAAUACGUAU-UCUACAUUAUCUAGUUUAACACCAUUAUUAGAUGAAGUAAAUAGGCUUAGUAACCAAAGUUCUACAAAACCGAUCGAAAUUAAACAUGUCCGACGCGCUCGCUCACGAAGCGGGAACUUACCUACACCGAACGUGCAA-AAAUUUCAGUCAGACAUCUCCUUGAAUGGCUCGGCCUGCUGACUCUUGUAACUCUUCUUCAUUUCCUAAGAUACA-AGUCUCUGGACCUUGA----AUGACCCAAUACCGACUAU-AGGAUAAAUUGCUUAAAAUAACUUGAA-UAGUUCUUAAACAACCUUCAUAUACCUUACCUUUUGAGAAAGAUGGCGGAGAACUGGUCUGUUCUUUGACUCGACCUUAAAAACAA------------GAGUGUCAAUAGAAUAAUGUUCCUUCCACCAGUAAGCCCGAGUAAGAACCCGUC-UGACUUAAGAAAGUCAGCACC-AUGAAAUAUUAAAAUUUCAAAUGCUA-----------------------AACACCAAUUUAUGCGCUGCCCCUACAGA-GCUUUAUGUAUGACAUAGAAUUUU-AGUUAAACUACUGAGAAUUGUUAGCACG----CAUACAAUUUGAGUACAGGAUGUAUGGGGCGUCGAUCGGUUCAUACGUCAGAACGGUGAGAUAUUGUCUGGAAGACGUAAACUUACGUCGAGAUAAAUAUCAUUUGA-GUUCCCUUGUUUACACCCGCAGUUU-GAUACUGCGUAUACCUUUGCCUCAGUCACAGCUU--AUGCAAAGCAUUUUAUUUAUUGAUGCU-------------AAGUCUACAUUAGGAAUUUCCCAAUAACUUUUCAUACGUGGGUUCUCCCGGGGA--AGCCUCAGC----CAACUGGCUGAAACC---AUGAGUCCUGGUUUGUAAUUAGAUUAUAUUUGUUCAUUACCACUAUCCGGCUACGGCUUUCUAUGCUAGAUGUUAACGGCUGCUAUAGAAUAUGAUUAAAGCUGGCCCCAUAGACCGCUUGCUUUCAAUUUGCACGUGCUUAAUUAAUAUUCUUCGGUAACGUCAG------------------GAAUGUACCGGUUUUCAAACAACUGAUG-UAAGUGAGACGCCUUCAACUGAUUCCGCAGAUUUACUCACAGAUACUACGUCAGGGGUUG-CUUCUUGUCCUUGGAACAAUUAACUCUUACGC-------UCAAAGCUGGGUUGGAAUGGUGCCUAAUGAUGAAGGGUUUUGGAUCG--GCUUAGGUAAAGGAUUGGGACCCGAAAGAACGAACCGGGGAAUUAUUCCUCCUGGUGUAGUGUGAAGUUUG-CUUCUCUAAUA-CUAGAACAGUUGCCUCCUUAUUUUCUCCAAGGACAAGUACCAGCCAUAUCAGAGUUAAUUCAUAGUGUUUGAUCCAUAGACGUAGAUAAU-UAGAGAGAAAAUUCUCAAUGAUAGAGAACGCCUAACGCUGUGAGUACUU--GGCCCGUAAAAAAUACCGAACCUGAGAGGUC---UAAGUUUCCUCAAAAGAAUCCAACUACCUUUCAUGGAGAGAAGCUUAAACAGUAUUAGCCUUACGUC-CGCGAACUCGGACUGUUAUUAAGGGUAAAUACAGAUGA-AU-CAUCACAAAUCAGCGAGGUACGCCCACCACCGUCGCGGAA-A-UACUUACUAUAGUGUCUUUGUUAAUUGCCCUAUCUGUUAUCCCCGAAACAAAGGUAGCCAAACUCGAUUU--AAGCACAACUUUUAACAAAAUCACAGUAAUUGUAAGCCCUUCAAUCUCGCCAAUCUAGGUUCUUUCCUUUGAACAUGAGCGACCUCGAGAGCUGCCGCAUCUGUUCACGAAUCACAUCGCAUAGAUUCCUGUAAAAGGACCGCUAUCUGUACAGUACAAUGUAGCAAAAAAACAACU--GUGACAUUGCGCAACUAACUAGCACAA-UUUUUCAGAAGAAAAUAUU-UACUGCUUUAGGCAUCUUUAACGUCCUUCCGUAUAU-CGGAGAGGUUUUAGGCUUUUUCAGGCUAUACCAUUGCAUUUACUUUCACCAUGAAGUUGGGACGAA---UAAAUGGACCAAUCGACUAACGUA-----------------UGCCAUUAAAAUUGUCU-AUACAAUAGGAUGUGUAUAGUGAU--UCAUAAGAU-GGAAACAAGCAAAUGCUCACCACAACGUUUGA--UGAAGUGUUGAAUCUAUAAC-UUCCAGCGUUAAUAUCAUUAGAGAAAAAUCUAUACUGUUCGAGUUAAAACGUUGAUAACGCAAAAGCUG-GAAGUAUACCGUUUGCACUUAGCAGCUAGGAUCCUCGUAAGA-------------GAUACCUAAAGCUCGGCCACUUAGUUGCAUGUC-UUCAAAUGUCGCCCCAAUCAGAUUCGUAGUACUUCCCUAGGCCCAACAGGCUGCUGCGGCUCUCCUUAUUA-AACGGGAAAGUGAUACCACAGUAUUUCGCUCAGUCAUAGACUUUUGUAUUUAUGGAGGUUGUUGCAUCUAACAAUGUUAUGACCUCAAUAGUG-GUUCAUAUACCAGGUCCAGUUCCCUUUA-------------GUUCUUAGAGUAUAAGACCUGUGGCACUUC-ACCUGACAUUUCAUGACAGAUCAUCCGAUGAGUGGAUUUAUUAUAACAAGUUA----GCAUAUU-GCAGGUAUUGAUCACCUGGGGAUUUGAGUG--CCGACAUGAAAAGGAUCUUGAUGUUUGUUAUAUAUUACUAUAAUAAUGUGCUAACUGGUUUUUAGCCUUGCU------GAUAUCGACUAAGGCGA-UACUAACCGCCAGUUCUUGU------CAUUACGG-GUAUUCUCUAACACUAAUUGCUCGAUGACUUUUGUAGAACCUAUAUUUCGGUUUAGCAAUGCGCAUCCGCUA-CUAUGACGAGGUAAUUAUAGAUCAGAACUAAACUAAGCAUCUAUAGCCACUCUCCACUGAUAUAGCGUAUAGGGACUCUUGG-UUAAGUUGUCCUAGCCCUGACG-CGAUCACACUGCAUUCUUGAAUAAUGUGCGACUAUAUCAUAACGCAUAGAAUGGCA-----------------------------UUACCAACCGUAAUUCCCGCAACGAUAUAGCCUCAUGGAUG-----------AGGCGACGGGAGUCUUUCGAUACUUGGAAU-AAAGCACAAGGGUUCCUUUCCUAUACUUCAC
>E3 5314
CCUGGACGAUGCAUAGAUGAUUCACAAUCUCUCU-CAACUACUGACAGAAUUGACGAACUCUAGUCAAACUACACUCGAUGGAGAUGACCAGAAUGGACGGUUGCACUCCGGAGAGGAUUUACG--AUCUGCAAAGGGCGCU-CCUCUAGGGAAAUAAAGGCAUUUAAAUUUGGCAUUAAGCUGAUU-UGAUUAGACCGGUGGAGCCCUCUCUGAUGCCCUCUUACAUAACACGUGGCAAUUAAAACAUCAAUGAGAAUUCUACAAGUGGAGCUGUGAGAAUUUUGCUAAUCACACCUAGCUAGAUUCACUC-ACGAUCGUAAAACUAUGAAUUUUCAGUUUCUGACACAUUCUAUUAAGACCGAAGAAAUAACGUUCCUUUAAAGAUUGCCUAAGCUGAACGUAAGAUCACAGACGAACACUUAAAGUUUUGCUACGGCGUAGGAAUAGAGCGAGCCGUACCUGUGACGUACCGACUAAUC--GCCAUUUUUUAGACUUGUUAGAGCGUUACUAGUGAUUAUGCUGUGACUUUUAUUGUGACUACUCACGGAUCAGCUUUAGCGUAGGAUUGCAAAUUAUGAAUUUACAACUCGGGAUA--CAGAACUUGAGUAUGCUCACCGUGCACCUACUAAUAUUACUUUGAUACAAGAUCGU--UUUCUUUUCACAAAAUAGUGAUUACUAGUGGUAGAGGAUAUUGCCAGCAGGCCCCU-AUCUUACAGCACCUUUG-----GCCCGCUAAUAGGAUAGAUAAAUCUCCUCAGCGUUUUGCAACAACCAGUUUA-UUUACAGCU-----UCAGCGUGCAAAUGGAUGUUGAACAGGAGUACCAAU-CACUACUAUGCGCGUUCUGCUUCUCCUUAAGAUUAUUCAAUGCAGGGCACAAGUUAAUACGCUAAGGUCUCAUUACCUACCAUACAACAUACAGAAGCUAAUAUAAGAAAGAAAUCGCCUAUUCAG-GAGAGCUAUACGAGCAUGCAAGGAACAUUUCGUCUACCUGUAAGACCGUCAGCCUUUUUAGCCGCUACUCA-CCGAUCUUAAAAAGUAAUCAAAAUCUAAUACUUUUAAUACUACGCAGAGUCAGUCGAAAUACAUGA-GAGUAUAUUAAUAGCUAUAUCGGGUCCGGCGAAGCGGGCAAUUUAUACGUAGAUCCAAGUUGUAGUGUGGUCG-ACCUGAGACAUGAAAUUUAUCUUUAUCGGAAUUA-UCUUUGGUUCAUUUAGUCUGG--UAUGUGACGAAAGCGAACAGCGGAAACUUUGAAAACUAAUGUGUUGAAA--AUAG-AGUUGAUCAAACCAGCGAAGAG-CGUCGCAACACGUCAUUUAAGAGAAACUGCAUCUAAAUCAGUUUAAUCUCACGAGAUAACGGAGAUGCUUUAGAAGUAUGAA-UCCCUUAUUGGAUCCCCGGGGUAACCCGGCAUACACAUCAUUUCUUUGAACACCCACUCG-----CCCGUCACUUU-UCUGGCUUCCUAAGUAGAUUACAGCGAUAUGGUUUCACGUUCACAUAAUUAGGUAAGGGAUUAUGCUAUGUAUAGCUCAAUUUUUGUAAUAGGGUCGAGUUGUGCGACCCUAUUGUC-AGCCGUAACCUCGACCCAUACGCGAACAGCGAUAACCAUCAUUACGCCAAAGUUACUUUGUAUUAG------AUGUGCAUACCACGCCCCACCACACGCUAUCCCACAUACCAACUCUUGAACACCUCACCUUUAGUUAUGAAUUUAAGAUU---UAAGCCUUAUAAUUCACUAAGAUUAAACGUGACCUAUGAGCGAAUACUUGAUUUAAGCGAACGGGGGUAGCUGUG-GAUCAGUCAUCGACUAUCCCAUUUGGUGUUCUUGACUAGU--UGGGCCUGAUCUCUUGCCAAUCUUUG--CACGUAGAAUAUGUAUUGGGAUCCUUAGCGCGAUAUUGUGUGGUAUUACUAAUUGCAGCUUUAUUAAUGCGGUCUAAACUCAAUAUAGGGAGU---CCUUACCACAU-AAAACUAUAUCUAAAUAGACUGCCAAAUUAUUGCGAUAGCUCUGAUAUCCAUUGCCAUAUGUACUCGAACACUAAUGCCUAU-UCUAAACUAACU--UCUAACUCCACUCUUGGAUGAAUAAAAUGGGCUUAGUAACCUUGCCUUUACAACACCAUUCGAGAUUAAACAUGACCGAUGCGCACUCUCACGAGUCGAGAACUUAACCACACCGAUCGCAUAA-AUGUUUCAGUCAAAGAUCUCCUUGAAUGGCUCGGUCUACUGACUCUCGUAAAUCUUCUUCAGUUCCUAGUAUAUA-AGUCUCUGGACCCUCA----AUGACCCAAUAACGACUAA-AGGAUGAAUUGGUAAAAUUAACUUGAA-UAGUUCUUAUAAAACCUCCAUAAACCUUACCCCUUAAAAAAUAUAGAAGAAAGCAUUUUUGUUCUUUAAUUCGACCCUAGAAAACAA-----------CAGUAUCAAGAGAAUAAUGUUCCUUCCUCCAAUAAGUCCAACUAAGAAUCCGGC-UGUCUGAAGAGAGUCAGCACC-UUGAAUUAUUAAAAUCUCAACCUCCGGGAGUAAAAAUAUUAGACGAUA-AAGACCAGUAUAUGCGCGGCCUCAACGGA-ACUAUAUGUAUGAUGCAGAAUUUC-AGUGCAACUAUUGAGCGUUAUUAGUACG----UAUAUAAAAUAAGUACGGGACGUAUGCGGUGUCGGCUGCAUCAUACGUCAGAACGGUAAGACAUUGUACGAAGAACGUAAACUAACGUCAAGAUUAAUAUUAUUUGA-CUUCCCUCGUUUACACUCGCCGCUG-GAUAUUCCGUAUACCUUCGCUUCAAGCGUUGCUU--ACGCAAAGCUUUUUAUUUUUUGAUGCU-------------AAGUCUACGUUAAGAAGUUCCUACAAACUUCUCAUACGCGGGUUCUAUCAAAUA--AACCUUAGC-UCCCAGCUGGCUGCAAUC---AUGAGUCCUAGUUUGAAAUUAGAUUGUAUUUGUUCAUGAUGACUGUCCGACUGCGGAGUCCCAUGCUAGAUGUCAACGGCUGCCACAGGAUAUUAUUAAAGCUGGUCUCAUAGAGCGCUUGCUUUCAAUUUUCACACGGUUAAUUGAUACUCUUCGGUUACAUCUG------------------GAGUGUACCGGUUUUCGAAUAGCCAUGA-AGAAUAAAGGGGCAUGGACUGGUUCUUCAGAUAUACUCACAGAUACAGCGUUGGGAGUUG-CUUCUUGUCCUUAGAACAACUAACCCCUACCU-------UCAAAGCUGGGUUGUGAUGGUACCUGAUUAUGGAGGGUUUUUAAUCG--GCUUAAGAAAAGGAUCUGGACUCGAAAGCACGCUCAGAGGAAUG-CUCUUCCUGGUGUAUUGUUAAAUCUG-CUUCUAGAACA-CUAGAUUAGUUCUUUCCUAAUUGUUUCCAAGGGCAGGUACCAGUCAUAUCAACAGUAAUUCAUAGUAUUUGAUCCAUAGAUAUGGCCAAU-AACGGAAAAAAUAUUAAAUGAAAAAAAACGUAUAAUGUUGUAAGUAGCU--AACCUAUAAGAAAUUUCGAACCCGAGAAAUU---UAAGUUACUUCACAAGACCCCAACUACCACUCGUGGAGAGCAGCCUUAACAGUAUUAGCCUUACAUC-CUCGGACUCAGACCGUUGUUAAGUAUAAAUACAGAUAG-AC-CAUCACAAAUCGGCAAGAUACGCCCACUGCCCUCGUGGGA-G-UACUUACUUUCGUAUCUUCGUUAGUUGCACCAUCUAUUAUUGCCGAAAUAAAGGUAGUCGAACUCAAUUC--AAGCACAACCUUUAAUCGAAUCACGGUAAUUGGAAACCCUUUAACUCCGUCCGUCCAAGUACCUCUCUUUGAAUACGAGCGACCUGGGGAUCUGUAGUAUCCGAUCACAGCCCACGUCACAUAAAUCCCUCUAAAAGGGAUACUAUCUGUACUGUAUUAUGGAGCAAAAAAGCAACU--GUCAUAUGACGUCACUGACUGGCAUAA-UGUUCCAGAGUAAACUGCU-UACUGCGUUGGGCAUCUUUAACGUUCGUCCAUAUAU-CGGAGGAUUCUUAGGUAUUUUCAUGCUAUACCACUGCAUUUACUAUUACCAGAAAGUUGGGUCACA---UAAAUAGACCAGUCGAUUAACGUG-----------------AGCCAUUAACAUUUGUU-AUAAAGUAAGAUAUGAAUGAUGAU--UUAUAAGAUGGGAAACAGGCGAAUGCUCGCCACAACGCUUGA--CGAAGUGUUGAAUUUAUAAC-UUUCAGCAAUAAUAUUGUUAGGGAAGAGUAUACACUGUUUGAGUUAAAACGUUAAUAACGCAAGGAUUG-GAAGCAUAUCGCUUGUACUUAGCUGCUAGAGUUCUCGUCUAA-------------GAUACCUCAAACUCGACCACUUAGGUGCAUAUC-UUCCUAUAUCGCCCAAGUCAGAUUCAUAGUGCUUCCCUGGGUCCAAUAAGUUGUCUCCACUCUCUUUAUAG-AAGGGGAAAAUGAUGACGCCUUAUUCCGAUCACUCAAAUACUUCUGUGUUUACAGAGAUUGUUACAUCCAGCAAAGUUUUAACCUCAAUAGUA-UUUCGUAUAACAGGUCAAAUUCCUUUUG-------------AUUUUUGGAGUAUAAUACCUGUGGCACUUU-ACUUGAUAUGUUAUGGCAGGUCGUCCGAUGAGAGGAUCUAAUAUAACGAGUCA----GUGUAUG-GCUGGUAUUGCUCCCCAGGAUAUCUGAAUG--CUGAGAUGGAGAGAACCUUGACGUUUGUUAUACAUUACUAUGGCAAUGCACCAGUAGGUCUCUAGCCUCACU------GGCAUAGACUAAAGCGA-UAUUACCUAUCAAUUCCCUU------CUUUACGG-GUAUUCGCUAGUAUCAAUAGCUAGAAGACUUCUGUAGAACGUCUGUUUCGGUUUAGCAAUGCACGCCCGUUA-CUACGACGGGAUAAUUGUAGAUCAGGAUUAAAUUAAACAUCUAUAGCCGCUCUCAUCUGAUGUGAAGUCUGGAGACACUUGA-UUAAGCUGUCCUAGUCCUGGUG-CGAUCACACUGCGUUCGAAGACAAUGUGCGAUCAUACCAUAAUGCAUAGACUGAUA-----------------------------UUAUCAACCGGAACCCCCAGAGCGAUAUACCUUCGUGACUG-----------AGGCGACGGGAGUCCUUCAAUACUCGGAGC-ACAGCGUAAGAGUUUUCUCCCAAAACUUCAU
>D3 5314
ACCGAACCGUGUGCAAAGGAUAGGCAGUUUCCCU-CGGCUGCA-AUUGGAGUAAAAAACUGUGGCCAAAGCAUGAAUAUAACAG-UGUCCAAAGCCUAUCGUCAAGUUCCUAAAAUAAAACAAU--GUAUGGAGAGGAGGGC-UCUUCAGAGGAACGGUAACGCAGGGGCUCGCCCUUA----AGUCAGAGUUGGGCCGGUGGAAGGCUUUUGUAAGCCCUUUCGUGAACCCUAUGAUAACUUAAACAUAAGUAGGAGCUUCACAAUUCGAAUUCCCACUUCUCUGUUACCCGCUUAUGGUUGGGUUCAGGG-AUUGAGGUGCGUC-UUUUGUUUUCAAUUUCUGACGAACUCUCAGCCUACUGGUUGUGCAAUCCUCAGGUAACACCCAUAUAGGUUUAAUAUAAACUCAUAAGUGCGCAUUAGAGGUUUUGUAAAACCAGUGAGGUAUAUAAAAUCUCCGCACAGGCGGCCCGGCUUAUUUACCCGCUCUCUGAACUAUACAGAUCAUUAUUAAGAAUGUUACUGUGGUUUGAUCUUCUACUGCCGAGUGAUCCGCAUUAGCCGAGAAAACCAUCUAAUCGACUUAAAGAAUGGUUUG--CGGGGAGUGAUUGUGGGAAAAUUGCGCCUGUUAACAUACG----AUCCAGGAUUU---AUUUCCUCAUGAAUUCAACGAUUUCUACAAACUAAGGCUAUUUACGACAAUCCUCCUAUAUCAUUGUACUCUUG-----CCACGCCCG-AGCGUGGAUUACUCGUUAGAACCAUGUGUAAACACCAAUUUUGUUCACAGCU-----UUCCGGUGUAAAUGGAUCCUAUAUUGCAACACCCAU-AUCAACGAUUCAUUUCUUACACCUAAUAAUCUGUAGUUCAUACUUGAUCUUAAGUAGUGCAAGAAUAUUACGAGUCACUGCUUGGGGUAGACAGUAAGCCAUCUGGCAACAACAUUGAAUCCACUA-GGACUCUGGUAAGUUAUCCAAAGGACGGGAGGGCCAGUUCCUGUGGUAACUAACCCUUCGGCCCUGGAUCUAGUCAUUCUAUGAAUUUAAUAUGAUCUA-UGCCAGAUCGUUUUCACAAUGAUAGAGAAACUACGCGA-UAUCAAUCGACUAGACAUAUACCCUUCGGAG-GAACUG-ACAGUAUUCAUGUAUAGAAGGUGUGAUUAGGUUAUGACUGUAAUAAAACCUUUAGGAUGUGGGUGAUUU-AUUAAGCUUCGCGUAACCUGAAUCUAUUGACAAAACGGCUAGAAAGAAACCUUAGAAACUAAUGAAUUUAAU--UCACGCGCUCUUAAACCCCCCCGAGGG-CGGAAGAUUAAAUCCUCUAAAUAAGACCAUAUCCUUAUUGUUUUAAUUUCGUGAUAUUAUGAUUAAGUCUCCGCAGCUUGAA-AUACAUUAUGACAUGUAGUGGUACCACAUUCUAUACUUCCUCACUUUUAAGUAUAAUAUG-----ACAAUAACAAUAAUUGUUAUCCUCUCAGGAUAAUGGCGUUCUCGUUACCCACUCGGAAACUCCGAAACUAGUUUCGUUCCUGACUCGUUAAGUGUGUAAAAUUGGCUCGCCUUAAGCAGGCCCAAUCCCCAUCCGUUAAUUUGCCUAAUCUGUAAACAAUCACAAUAAGUAUUGCGGAAGAAUAACUCGAAAUCGA------AUGUGUGAGCCUUGUUCUGUUAUACACUGUUAGAAUUCCGGAUUGGUGCGCAGUAUACCAUGAACAGUAAUUAAGGGACU---UAAAACUAAUUGGGCACAAUGAUUGUUUACUAGCCUUAAAGUGAUACUUGUUCUAUGCAUAAAGUCGACCUUGGG-GCACAGAAAUUAAUUUCUAUGUGCGUCUGCCUGGGCUUGU--UGGCGCUCUUAUAUUAACGUACUUGA--CAGGUUGAUUGAAAAUUGAAAACUUAGGUGCGAUCAUAGUUGCUGCUACUAAGUGCAGCCUAACCGAUGGGGUUGAAGCUCAAUGAAGAGGCC---UACCGUCACAC-AUAUUUGUAUGUGAACAGAGUCGGAAGCCACUAUCAUAUCUCUGUUAUGCACCCCUAUAUGUCGUGGAACGAUGAUUCGCAU-UCAAAACCAGCUAACUAGCCCACAACUUUAGAUACAAAAAAUGACUAUAAUAAGCUUAAGCUAACGAACCCAUUCGAAGACAAUACUGCCCAACAACCAUACCAUGAAGGUAGAAAUUUCACGUCUCCACAAAUGUAA-AUAUUAUCGCCAAAGAAUCUAUGUAACGUACUGUUGCUCUGACUCACGAGACGCUGUUUCAUGACCUGGGAAGUGUCAUCAAUGGACUGUUA----AUAGUCUAAUCUCGAACAU-UGAAUUAAUUUCUAAGCAUUUCUGCAA-GAAACCGGAAAUUAUAAUCAAUUACUUGUACUUUAGAGAAAAAAGAAGGAUAGUAAAUAUAGUUUGUGUCUUAACCCUGCUAAAUGA-----------GGUUAUAUCAUAAAAGAAGAUCAGGGCACGGAUAUGAUAAAGCAUGAACAAUAC-UGUCCUAGAAGUGUUAUUACUAAAGAAACUUUAGAAACUUGACAUUUGGGUGCAUGAAGCUCAUACAGCCAAUUAUUAACAUAUGUGCGACUCCUUCAUA-AACCAUUAUGUAGAGUAUAAGAC--UGUAAAUUUACAGUACCGUGUUAGCCCG----CAUGUAAAAUGUAUACAGGAUGUGGCGUGUAUAGACUACGUGGUUUGCAGGACGCAAACACCCUCUUGAUAACAACGUAACAUGAUUCAGGAACGGAAAGUUCUUGA-UUACUCUCGAUUUCAAACGCGACUCUGAGAAUACCUCUGCCUUCGUCUUCACUGCAUCUC--AUACAAAGCAUAUUAAUCUCUGGAGCG-------------AAAUCAAGGCUUAGAAGUUCCCACCAACUCUUUAUACAUGGAUCAGAUCAAGAA--AGUUUUAGG-AACUACGUGAUUAUAAUG---AUUGACUUUUCUUUAUUGUA-UACUAUUUCAAGUUAAGGCUGACAUAUAACUCAGAUCCAAUUUGCCGAGUGCUAACCGUGGUCAAUGAGCCCUGAAAAGAUCGUACCGUGAUAACGAUUGCUUUAAGAUCUCACAUGGUCAAUUUACAUUUUUCCGUCUCCUCUG------------------AAAGAUCUAAAAUUUCGAAAGGCUAAAU-AAAGUGAAGAGGUAUUCGUAAACUGAUCAGUCUUGCACACGUGUACUGUCCCUAGAAAUC-UGUCUUCUGUAUAGAACGAUUGACUCUUAACU-------UCAAAGCUGUUUUGGAAUGGCCAUUAAUUUCGAACGGUCAUCAAUUG--CCAAAGGAAGUAAUUCACGGCCAGGAAGAAUUUAAAAAAUAAUG-CUCUUCUUCCUACACGAUAUAAAAUG-CGUCGAUAACA-UCUAAAAGUGGAUCUCUUUAUUCUUAUAAGUGGGAAAAACCAUUCGCGUAAGAAGGUUUUUGCAACGCCCGAUACAUCUAUAUAGGUAAU-AGUAAGAAGAGUUCCAUAUAGGAGAUAGUGUACCACUUUAUGAA-GCAU--UACCCGCAAGAGAGGUCUACGCUGUGAGUUG----UAAUUUCUUCAAAGCAAACCAGUAAUCUUUCUGAUAGAGUAGCCGUGACCUGACUAGUAUUGUGUA-CUUGAAUUCAUGUCCUUACUAAGUUUACUUACAUAGAC-AU-CACUAACAGCCGGCAAGACAUGCGCAUUCACUUAGUGGAU-A-UGUUCGUUAUUGUGUCACCAUGAAUUAUCUCAUCCACGAGAGGAGAGAAUAAAGUAAUUACAUUCUCUCC--AAGCACAAUUCUCAACUGAAUUAGAGUUGCAAUAAGGCUUCCAGUUCCGGUAGCUUGAGUACUAAUCUCCUAUCACUGGCUACUAGGUAAGCCGUAAAACCGCAUUGCAAUUUGUGUCAAAUGAUUCUAUCUAGAAGAGCUGCUACCUAUGCCGAAUUACAUGAUAUAUAAAAAGGUC-GUUAGCUCGCAACAUGUGCUCGCUGAG-UUCUUAUAAGAAAGCUGCU-UACUGUGUUAUGCAUGCUUGGUGCCUCCUAGUAAUC-UCAAAGAACCUAUGACUUUUCAAAACAACUAUACUACAUCUACGAUUGACGUGGAGUUGAUCCACA---AAAUGCAAGCGACCAUCAUAUAUG-----------------UACCAUUGUAAUUGUUAUAUGAAGUUGAAUAUAUUCCAUGAU--GCACGAAACAGGCAACAAGCGACUACUCGCAACAACGGUUGA--UUAAGUAAGGCAGUUCUGUA-UCUCAGCAUCAACAUUGCUAGAGAAAUCUAUAUGCCGUGCAGCGUGUAAAUUCGGUAAUGCGUGACGUG-GAGACAUAUAAUCUUGGCUGUGCUACCGAGUGUUCCAUGUAA-------------GGUACACAAAGUCCGGUUAUUAAGUUGUUUGUC-UUUGGAUCUUGCCUCGAUUAAAUUUAAAGUGUUUUACCGAGCCCAGUCACAUCUCACGAAUAUCUGUAUAA-ACGAGGUAAAAAACACCAAUGCGUCUUGACUACUCAAUCACUUCUGUAUUUAUAUAUACCAUUACACCAAACAAUAUUACAACGUCGGUAAUA-CUCCGCUUGUCGAGUUGGUGUCCUAAUA-------------GCUCGUGGAGUCGAUAAUCGACGAUACUUG-AUGUGUCAUCUCGUAAUAGACUGUGCGUUGAAGGGUUUUAGUCUAACAAGCUA----CCGCGUACGACGGCAUCAGCUCUGUGAAGACUUUGUUA--ACUUGCUAAAGAAAACCCUGACACUUGACUUCUGC--------CGACGUACUAAUGGUUUCAUAGACUAAUU------GAGUUUAAUUGGAGUCA-GGUCGAAUGCCCGUCCG-AC------UGUUGUAU-GCAUCUAAUAGUGUAUUUAGUAAGGAGAUCUUUG-AGCAUCUCUUUCGAUGUAGUGAUGCGCGCAUUGAACUUCCAUGACGAGACGGUUGUGAAUCGGGGUUAAGCUGGGCAUCCUUAGUUACUCUUCUCCGAUACGUAAUUCCGGGAACAGGAG-CUGACGCGCUUUAUAUUGGAUG-CGGUCGUCCGGAAUUUCAAGAUAGCAUGCAAUAGUCUUAUAAUAUUUAGAAUGAAA-------------------------------UACAUCCAUAAUCCCCAUAACCAUA----CUCACAGCCA------------GGAAAACUGAGUCCUCUGAUCAACAAAUC-UGAGCUCGGGAAUUUGUUUUUCUGACCUCAU
>C3 5314
AUUAGAUCAUGCGUAAAGAAUAGGCGGCUUCUCU-CGACUGAG-AUAGAAGUGGAAAGCCGGGACCAAAUUCAGAAUAUAAGAGAUGUCUAAAACCUAUAGUCACAUUUCUGAGAAAAAACACA--GUCUGAAGAGGAGGGC-UCUUCAGGAGGGCGACGACGUUAAGGUUCGCCCUUA----ACUUAGAAUCGGACCGAUGCAAGACUUUCGUAGGUCUUUACGUAAACCUUAUAGUAACUGAAGCAUAAGUAAGAGCCUCACAAUUUGAACAGUCACUACUCUACUACUCGCUUAGGGUUGGGUUCAGGA-AUUGACGUAACC--UUAUAUUUUCAGUUUCUGACGUAAUCUAUACCUGCUGGUUAUGAAAUACUUUGGUAAAACCUAUUUAUAUUCAAUAUAAAAUUAUGUGUGAGCAUUAAGGGUUUUAUUAAGCCAGUGAAGUGUAGGAAGUCUCCACACAGGCGGACCAGAUCAUUUACCCGUCCUCUGAACUGUACAGAUUAUUAUUAAGAAUAUUACUGCCGUCCGAUCUUCUACUGCCGAGUGAUCAGUAUUUGCCGAGGAAAGCAUCUAAUCGGCUUGAAGAAUGAUGUA--CGGAAAGUGAUUGAGGGAGACUUACGCCGCCACGCAUACA----UUCCAACAAUCU--UUUUCCUGAUGAACUCAAUGGUUUCUACAAACUAAGUCUACUUUCGUUAGACCUCUUGUAUCCAUGUACUUCCA-----CCACGCGCAUCGCAUGAAUUAAUCGUUUGACUGAUGCGCAACCACCAAUUUUAGUCAUAUCU-----UCCUAGUAUAAAUGAAUCCUACAUUGCAAUACCCAU-GGCAAUGGCUGAUGUUUUACGGCUACUAAUCAGUAAUUUAUACUUGAGCUUAAGUAGUGCAACGAUAUUACAAGCCCUUGCUUGAGCUAGACAGUAUGUCAUCUGGCAACCAAAUUAAAUUUACUA-GAUAUCUAAUAUAUCGCCCAAAAUUCUGGAGGGCCAGCUACUAUGGCAACGAACCCUUCGGCCCUGGGCUUAUUCAUUCUGUGAAUUUAAGGUGGUCUA-UGCCAAAGAAUGUUCACUAUGAUAGCGACAUUACUUAA-UAUCAAGCAAGUGGACAUUUUCCCUUUAGAG-AAACUG-AAAAUAUACGUGUAUAGAUGGUGUGAUUAGGUGU-GACUGUAAUAAAACCUUCAGUACGUGGGUAUUUG-AUUAUGUAUCGAGUAACCUUAAUCAUAUAAUAAAAUCGGUAGAAAGGAACCUCAAAAACUAAUGAUUUUAAA--UCACUUGCUCUUAAAACCCCUCGAGAG-CGGAAGAUAAGAUCAUCUGAACAAGACCUCAUCCUUAAUGUUUUGAUUUCAAGAUAUUAUGAUUAAGUCUCCAAAGGUUGAA-ACGCAUUCAGAGGCGUAGUGGUACCACAUUCUAUACUUCCUUACUUUUAAGCAUAAUAUG-----ACCAUCACCUUAGUUAUUAUCCUCACAUGAAAUUGACGUUAUCGUAACAUACUAGAAAACUCCGAAACCAGAUUCGUUCCCAAAUAGUUAAUUGUCCGAUAUUGGCUUGCCUUACGCAGACCCAUUCCCCAGCCGUAAACUUGUAGAAUAGGUAAGCAGAUAUAACAGGUAUUGUGGACUAAUAACCCUAAAUCAA------AUGUGCCUAUCCUGCUCUGUUACACACUGUUAGAAAUGCGGGUUUGUGCGCAGUAUACCAUUAACCGUAAUUAAGUGACC---CAAUGCUAGUUGUGCACAAAGGUUGUUUGCCAGCCUUAUAGAGAUGUUUGUUCGAUGGAUAAAGUUGACCUUGUG-GUACAGAAAUUAAUUACUCUGUGCGUUAGUGUUCGUUUUU--UGGGGUUCCUGUUUUAACGUAUUCGA--CAUGUUGAUUAAGCAUUGAAGAUUCAGAUGCGAUCAUAGUUUCCGCUACUGAGUGCAUCCUAACUAAUGGGGUAGGAGCUCAACGUAGGAGCC---UACCGACACAC-AUGUUACUAUGUGAAUAGAGUCGGAAACCACUGUCACAUUUCUGUUAUGCAUCUCUAUAUGUUGUCGAGCGAUGAUUCGCAU-UCUGAAAUAGCCAAUAAGCCCACAGCCCGAGAUGAAAAAUAUGUUAACACUAAGCUUGAGUUAACAGACCCGUUUGAACACAAAAUUGCCUAACAACCUCCUUAUGAUGGUAGAUAGUUCGCGUCUCCUCAAAUGUAA-AUACUAUCGUCGAUGAAUAUAUGCAACGAAAUGGUGCAGUGACUUACGAGAAAUCGUUUUAUUUCCUAGGGUAUGUCUUCAAAGUACUGUUA----AUAAUAUAAUCUUGACCAU-UGGACUGAUCCCUGAGCUUGUCUGCAG-GAAACCAGACAUUAUAAUCAUUUGCCAGUCCUAUAGAUAUAAAAAAAGGAUAGUAAAUCUCGUUUGUGAUUUAACCCUGCGAGUAAUGA---------GGGUUUAACAUAAAAGAUGAUUAAGACACGGAUAUAAUAAAGUAAGACCAAUGCGUGUUCUGGAAGUGUUAUUGCUAAAGAUACACUAGAAUCUCAGCAUUUGGACACUAGAACCUGAUACAGCUAGUCAGUAAUCUAUGUACGACUUCUUCAUA-AUCUUUCGUGUGAUGUAAAGAUC--AGUAAAUUUACAAUACUGAAUUAACCCA----CAUAUAAAACGUAUACAGGAUGUGGCGUGUUUAGGCUAUGUAGUAUGCGGGACGACAACACCCUCGCGGUAACAACGUAACAUGAUUCAGAAACAAAGAGUGCUCGA-AUUCUCUCGAUUCUAAACGUGACUAAGUGACUCCGUCCACCUUCGCAUCCACCGCAUCUCAGAUAAAAAGCUUGUUAGUUUCUGAAGCG-------------AAAUCAAGGUUACGAAGUUCGCAAUGACCCUUUUUACUUAGAUCAGAUCAGGAA--AGUUUAAGC-UACUAGUUGAUUAUGUUG---GUUGACCUCUCUUUACCGUA-UGCUAUCUUAGGUUAUGGUUGGUAUCUAACUCCGAUCGAAUAGGCUAAGUGCUAACUGUUGUCGUUGAGAACUGAAAAGAUUGUCCCAUGACAACGACUCCUAUAAAAUCUCACAUGAUCAAUUUGCAUGUUUCCGUCUCAUCCU------------------AGAUAUCUAAAAUUUCAGAAAGCGGAAU-UAAGUGAAGAGACUUUCGUUAACCGAUCAGGCUUGCUCACAUGUACUGUCCAGAGAAAUA-UUUUUUCCUCAUAGAACCAUCGAUUCUUAACC-------UCAAAGCUGUACUGGACUGACGUUUAAUUACGAGCGGUUAUUAAUUU--ACUAAGGAAUGAACUUACGGCCUGGAGGUAUUUAAAAAAGAAUA-CCUCUCCUCAUACACUAUCUAGAAUG-CGUCGACAACC-CCUAAAUUUGUAUAUCUUUAUUCUUAUCAGUGGGAGAAACCAUUCACGCCAGAGGGUUUCUGUAGCGCCUGAUACAUCUAUAUAGAUAGC-AAUAAGGAGAGCUCCAAAUAAGAGAUAGCGUACCACUCUAUUAGUAC----UAUCCGCGAGAGAGGUCUACGCUACAGGUUG----UAAUUCCUUAAGAUCAAACCAUUAUUCUUUCAAAUAGAGUAGCCGUGACCUGAUUAGCCUUGCGUA-CUUGAAUCCACGUCCCCACUAGGUAUAAAUACAAAGAA-AU-CGUUAACAGGCGGCGAGUCAAGCGCACUCACUCAGUUGAU-A-UGUCCGUCAUUGUGUCACUAGUUAUUAUCUCAUCCACUAGAGGAGAGAAUAGAGUAAACACGUUCAUUCC--AGUCCCAACUUCCAACUGAACCAGAGUUACAAUUAAACUUUCAGUUUCGAUAGACUGAGUACUAGUCUCUCAUGACUGAUCACCAGUUGAGCCGGGAAACCUUAUUGCGGUUUGUGUCAGACGAUUGUAUCUAAGAGAGCAGCUGCCUAUGCCGAAUUACAAGGCAUGUAAAAAAGUC-GUUAGCUUGUAACAUGUGCUUAUUGAG-UUUUCUUGAGUAAGUUGCU-UACUGUGCUAUGCAUGUCUGGCGCCUCCCAGUAACC-UCAAGAAAUCUAUGAUUUUUCAAAUCUACAAUAUCAUAUCUAUGAUUGACGCGAAGUCAUUCCACA---UAGAGUAGGCGACCAUCGUAUGUG-----------------CGCCGCGAUGAUUGUUAUAUGAAGUUGAUUAUAUUGCCUGAU--UCAGGAAACAGAUCACAAGUGACUACUGACCACAACAAUUGA--UUAAAUAAUCCAUAUCUAUA-UUCCAGCAUUGAUAUUGCUAGAGAAAUCUAUGUGCCGUGCAUCGCGUAAAAUUAGUAAUGCAAGGCGGG-GAGAUAUAUAAUCUUGACUUGGCUGCCAAGUGCCUUAUAUAA-------------GUUAUAACAAGCACAGCUACUAAGUUACUUGUC-UUUCACUCUUGCCACGAUUAAAUUUAUAGUGCUUUACUGAGCCCAGUUGCUUGUCACUAAUUACUGUAUAA-ACACGGUAAAUAUUACCAGUCCGCCUUGGUUACCUAAACGCUUUUGUAUUUAUAUACACCAGUACACCAGACAAUCUCACAACUUCGGUGAUA-UCCAACUUGUCGAGUCGGCGUCCUUUUC-------------GCUUUUGGAGUUGAGAAUCGGCGAUACUUG-AGGUGCCAUCUCCUCAGAGACUGUACAUUGAAAAGUUUUAGUGUAGCGAGAUA----CCGCGUACGACAACACCCCUACCAUAGAGACUUUGGUA--ACUUGACAAAGAAAACCCUGACACUUGACCUUUGC--------CGAUGUACUAACGAUUGCAUAAACUAAGU------GAGUUUGACUGUAACAA-GGUCGAAUCCCCGUUCG-AU------UGUUGUGA-GUGUUUACUGGUGCGUCGAUUAAGGAGAUCUUUGAUAAGUGUCCGUUUCGACUUAGUGGUGCGCACAUGGAA-CCAUCACGAGCCGAUUUAGAAUUGGAGUUAAGGUGGACAUCUUUAGUUAUUCUUUUCUGAUAAGUAACUCCAGAGCUAUGAG-CUGACGUGCUUUAUAUCGAAUG-CGGUCGUCCAAAAUUUUAAGAUAACAUGCUAUAAACUGAUAAUGUGUAGGAUGAAAUAGAUCCAUAUUAAUACGUAAUCCCUAAGUUAAAAGUACUACUCUGAAGUCCUAUCGAUCCUCAUAAUCGUACUCGCAGCUAAGGAAGGUGGGUUCUCUGAUGUACAAAUU-CGAGCUUGGGAGUUUGCUUUGUAUAUCCCAA
>B3 5314
CCCGAAUCCCGCACGGCUUUUAGAUGGUUUCUUU-CUAUUGUG-AUAAAAUCAAAAAAUCCUGGCUAAAUUCUAAACAUAUCAAACAACUAUAACCUGUUGUUGCGGUUCCAAGAGGAGUCAUA--AUCUGAAAAGAAGAGC-CUCUCAAGGAGGUAUCGACAGAGAGGGUCGCCCUUG----AUCUAGAAUUCGACUGGCGCGGGAUUUUCGUUACUCCUCUGAUAAAGCCCAUAAUAAUUGAAAAAUAGUUGAACGCACCGCGAUUAAAGUUGUCACAAUACUACU-AUUGCUUAUAGUAGGGAUCGGAG-GCCGAUACAUUUC-UCUGACUCCCAAUUUUUGAAGUACUCAUCUCCAAUUGGUUGUGUGGUCCUUAAAUAAAGCCUAUUAUGAUUCAAUAUGAAGUCAUAAGUGAAUAUAGGAGGUUUUAUCAAGCAAGAUAAGUAUCGAGAAUCUCCAUACAGACGAAUCGGCUUAUAUAGCCCCUCUUUGUACGAAUCAAAUCAUUACCAAGGAUGUUACGGUAUUUUGGAUUCUUACCAUUGAGCGCUCAGCAUUAACCGAGGAAAGCAUAUCAACGGUUUGAAACAUGAUGUU--CGGAGGUUGAUUACGGGAUCGGUGCGCCCCCUAACACCUU----AACCAGGGAUUU--UUUCCCUCAAAAAAACAAUGGUCCCAAGUAACUAAGGCGAUCUCCGACGGUCUUCA-AUGUCCAUGUAUUCUUA-----CCCUGUGCGUAAUCUCGAUUAAUCGUCCGACUUCAUUGCAACUACCAACUUUGUUGACAGCU-----UCCUUGUUCAAAAGAAUCAUGUAUUACUAUAUCAAU-GACGACUACUCUU-CCCUACUCCCACUAAGCGGAGAUUGAUGCUUAACUUUAUGGAGUGUAAAAAUAUAUCAAGUCUCAGCUUGCAACAUUAAGGGAGCAAUACAGAUACUUUAUUACCUACCCCU-AGAAUCUACUCAAUCAUCCAAAGGACAUGAGGUCCAGCUCGUAUAGCAGCUAACCUUUCAGUAUCGGGUUUAUACGUUAGAUGUAUCUAUCAGAAGCUA-UUCUUACUAACUCCCGCUAAAACAGCCAAUAUGCGCGA-AGACCGGCGAAUGGACGUAACGCAUUCGG---AAUCUA-AAAUUAUAUGAUAAUAUAAGGUGUGUUCCGGUGG-AACUGAAACUAGAUAUUUACGAUAUCGGGGAAUA-CACGUGUAAUGCGGAACUUGAAUCAUACAAGGAAAUAGGUAGAAAGGUUUCUUGAGAACUAAUGAAUUUGAA--UCAUGGGCGGUUCCAUUUUCCCGUGAG-CUGAAGAACACACCAUCUAAGUCAGACCUUAACCUUAUUGUUUUGCUAUCUUGAUUUCAUGGAUAAGUCUCCUGAAUUUCAA-ACGUAUUCUUAAACUUAGGGGCAACACAACAUAGUCUGCUUUUUUUUAAAUAAUCAUAUG-----ACCGCUCCAUA-AUGAUCAUGAACACUGGAUAAUGGAGUUAUGGUCACACACUUGAGAACGUCAAAACUAUAUUAAUUAAUGAAAAGUCAAAUCUUCGAAAACAGUUUAUCUUCCACAUCCCUAUUUCCCUGCCGUAAAUUCGCAGGGAAUACAAGCGGUCAUGAAGAGCAUUGAGGAAUAUUAAUGCAAACCUUUAACCGGAUGUUCCUGCGCUGUUCUGUCACACUCUGUUAGAAAUGUGAAUUAGUCUAGAGUAUGCCGCAAACAGUAGGUAAGCAACC---CAGGAAUAACUGGGCACAAGGAUUGUAUACCGGAUUUGAAGGUAUGUUUAUUGUAUGUCAACAGAUGACCUUAUG-ACACACACAUAAUUUACUUUGUCCGGAGGCUUUAGCGUGG--UGUGCCACAUACUUCAAAGUAUUCAC--CAGGUAGAAUAAACAUUGGUAUGCUUGGCGCAAUUAUCGUUUCGACUACUAAUUGAAUCUUAAACAAUACGGUUGAACCUCAGCGGAGAGCCGCCAUACCGAAAAAU-AUAUUACUAUCUAAAUAGAGCCCGAAGCCACUGCCAAACCCCUAAUAUGCAGUGCCAAAUGUACUCGAAAGAAGAUUAGUAU-UCUAAUCUAGCUCGAUGAACCCCAACCCUAGAUGGAAAAAAUUGGUAUACUCAACAGGCGCUAACAAUUGCGUUUGAAGACGAAAUUUUCCGAUAAGCUCUUUAUCGGAGUUGGAAUUUCGCUUCUCCGCAGAUGGAA-AUAUGUACGCCAAAG-UCCCAUCCAACAAACCUGUCCACUGACUCACGAGACACUAUUCCGUUUCCCAAGAAAUGUUUCCAUUGAAUAUUUA----AUAGUCUAAUUUCGAUCUU-AGGAUUUAUCAGUAAAUGUUAGUCUAC-GUGACCAGACAUUAUAAUCAUUUGCCUGUCCU-UGAACAAAAAAAAAGAAGGGUAAAUCUAGUUUUUGAUUUAAGCAGAAUAAACAAUCGUAUCUCCUGGUUGUAAGAUAAAAUAUAAUCAUGACACGACUAGGAUCACGUAUGAAUCCUAG-CGUCUGAUAAGUGUUAAAACC-AUGAAACACUAGCAAUUCCACUUAUAAGUAUAAAGACCGCAUACAGCUAAUUACAAAUCUAAGUGAGAGAUCAACCCA-AGCUUUAUUGUGAUGUAAAGUUC--AGUAUACCAACAACAUCUCCAUAGAAUA----CAUAAAAAGUGAACCCAAUGUGUUUGGAAUGUAGGCAGCGUAGUACGCCGGACGACAA-UACUCUGUGAGGUCUAUGUAGUUUGACUCCGGAGCGAAAAGCACUUGA-CUUCUCUCGAUUACAGGCGUUGGGACGUAAUUCCAUCUAGCUGCAUUUUUGUCGCUUGUC--AUGCAAGGCACACUAGCUCUUGGCACG-------------AAAUCCUGGUCAAAAAGUUCUUAUCGACUCUUUAUACAUGGGUCAGACCAGUAA--UGCUUUGAC-CAUUAGCUGACUAUAGUG---GUCAACCUUACUUUACGGCA-CUUUAUUUUAGGAUAUGGUUAACAUUCAACUCCAAUCUAAUAUGUCGGAUGUUAACAGUGAUUACUAAACUCUGUAAGGAUCAUACCUAGAGACCGAUGGCCUUUAUAUCUUACAUGAUCGAUUAACUCUUUCUCGUCUCAUUUA------------------ACAUGUCUCAUCUUUCAA-UAGUUAAAG-GAAUGGAAGGGGCCUGCAUUAGUUACUCUGACUUACUGGUAAAUACUGUCCCGAGAA-------CUCUCCCAUAGAGCGAUUGACUUUUAGCC-------UCAAAGCUGUAUUAGAGCGCCACUUAAUUACGAAUAGUCAUCAAUUG--ACUACGGAAGAAAGUCACGGCGCGAGAGAACUUAAAUAAGAAUU-UUCUACUUCGUGCGGUGUUUAGAACG-CUCCUAUAAUA-CCCGAAGUUACAUCUCUUUACUCUCAUCAGCGGUAGAAACCAGCUAUGCUAGAGGGUUUUUGUAAUGCUUGAUUCAUAAUCAUAGAUCAU-GAUAGUAUGAGUUUCAAAUAAGAAUUGGUAUACCAUAUUCUACAGGCAUUUGAUUCGUAAGAAAGAUCUAUGUUGAGAGUUU---UUGACUUCU--------AAUCAAUAUUCUUUCGCUUAGAGUAGCUUCCAUCUGAUUAGCCUUGUGCU-CCUGAAUCCGCAUCCCUACUAGAUAUACUUAUGUAGAA-AA-CGUUAAUAGCCGGUAAAAACUACACAAUGACUUAGUGGAC-A-UGUUUUCAGUUAAGUCUGGAUUAAUCAUCUCGCCCACUAGAGCCAGGAUGACAGUAGCCGUAUUCAUUCCGAAGGAUCAAUUUACAGUUGAACCACAGUCGCUAUAGACAUUUUAGUUAAGCCUAGCUAGGUGUUUAUCUCCUACUAUUAGCGACCGGGUGAGCUAUAAAACCUGAGUGCGGUUUGCAUCAAAUGGUUUUUUUUAAAUCAGCCGCUAUUUAUGCUGAGGCGCAUAACAAACAAUUAAGCUGUUAGCAUAGCAUCACUUACUUGAUGAG-UUGCCCGGUGGAAACUGCG-UACUGUGUUGUGGAUGUUUAACGUCCCCUAAUGAUU-GAGUGGAAUUUUUAACCUUUCAGAAUAAUAGUAUUACAUCUUUCACUAAUGCGAGGUAAAACCACA---CAAAGGGGUCAACAAGCAAAUAUG-----------------UGCCGUUAAAACUGUCA-AUAAAGUCGGAUAUAGUUAAUGAU--UCAUAAGAUGCACAACAGCCGACUGUUCACUGUAACGAUUGA--UUGAACAUGAGAGAUCUGUC-CCCAAAUAUCAACGUUGCUAGAGAGUACAUUUUCCCGUCCAAAACCUAAUCAC------------CGUG-GAAAGAUAUAGCGCUAACUCAGCCUCUCAUCGCUUUAUAUAC-------------ACAUGACAAAGCCCGGUGCGUCGAUUGUAUGUC-UUUCAAUCUUGCCUUAGUUAAAUCCAUAAUGCUUUACUGAGCUCAAUUAGUUAUUGCAAACUCCGUUAUAG-ACAGAGUGAACAGUGCCACACUCCCCCCACUACCGAAACUCUUUUACGCAUGCGCAAGCUAUUCAAUCAAACAAUGUUAUAGCUUCAGUGGCU-CCCCACCUACCAAAUCAGUGCCCUUUUA-------------GCUUUUGGAGUUGAGAGUCCGAGAUACUUG-GCUUGAUAUCUUAUAACAGACCGUAUAUUGAGUGACUUAAAUGUAGGGAGCUAGGCGGCGCGUG-CGCACUAUCGCUUCUGAAGAGUCUCUACUAGGCGUUGAUGAAGAAAACCUUGACAUUUGUCUACCGU--------CAAUGUAUCAAGGAUCUCCUAAAUUAGAU------GAGUUGGACUAAACUAG--ACUAAAUGCCUGUUCG-AU------UUUUAUAU-GUAUUCAGUACUGUAUUAAGUAAGGAUACUUUUGCUGAGGAUCUGUCUAAGGUCAGUAAUGCUUACGCAGCA-UUCUGUCGAUACGGUCGGAAAUUGGGGUUAAAUUGGACAUCCAUGGCCGUUCUUUUGUCAUACGUAGUUCUGGGAAUAUGGG-UUAAGAUGCCCUAUACUAAGUG-CGACUGUCCGGGAUUCCAAUAUUACGAGCAAUAAUCUUAUAAUACGUAGAAUUGAA-----------------------------UU--CGGCAAUAACCCUCGGAACGAUA----CUCG--------------GCUAAGGAAGGCAAGUCCUUUGACAAUCAGACC-CGGGCCCAAGAAUUUGCAUUCCGCACUCUAU
>A3 5314
CCCGGAUCCCGUACGGUUUUUAGGCGAUUUCUUU-UUAUUGUG-GUAAGAAUGACAAACCCCGGCUAGAUUAUGAACAUACUAGACGUCAAGAACUUGUUGUCAUGUUUCUGAGGGGAGUGUCA--AUCUGAAAAGAAGAAC-UUCCCAAGGGGGUAUUGAUAUAGAGGAUUACCCUUA----ACCUAAGAUUGAACUGGCGCGGGAUUUUCGUUAAUUCUUUUAUAGAUCCUAUGAUAAUUGGAAAGUAAAUGAGAGAUACGCGAUUAAAGUUGUCACAACCCUGCUAUUCACGUGUAGUAGAAUUCGGAA-GUCGAUAUAGUUC-UUUGACCUUCACUUUUUGACAAACUCAACUCAAAUUGGUAGUGUGAUCCUGAGAUAAAGCCCAUUAGGAUUCAAUAUGAAAUCAUAGAUAGACAUCUGAGGUUUUACCAAAUAAGAGAAGCAUAGAAAAUUUCCAUACAAACAAAUCGGUUCAUAUAGCCUCUCUUUGAACGAAUUAAAUCAUUACCUAAUGCGUUACUGUAGGUUGAUCUGUUACUGUUUUGCGUUCAGCAUCAGCCGAAUAAAGCAUAUCAAAGUUUUAAAACAUGAUUUA--CGAGGGUUGAUUACGCAAACGGUACGCCCCCUAAAGCUUU----AUUCAGG---UU--UUACCCUCAAACAAACAAUGGUCUCUACUAACUAACGCGAUGGCCGACGGUCUUUA-AUGUCCAUGUACUCCUA-----UCGUGUGCGUAAUCUAGAUAAAUCGUCCGACUCUAUUGCUACUACCAACUUUAUUAAAGGCU-----UCGUCGUGCAGAGGUUUCAUGUAUUGCUAUAUCCAU-GGCAACGACUCAUGUCUUGCUCCUGCUAACUGGCGAUUUAUGCCUGACCAUAGGAAGUGUAAAUAUAUGUCAAGUCGCAGCUCGCAACCGUCAGGGAGCAAUAUAGGCACUGUAUCACCCACCGCU-GGUAUCUACUCAAUCAACCAAAGGACAUGAGGUCCAACUCGUAUGGCGGCCAGCAUCUCGGUACCAUGAUUAUACAUUAUAUGCAUUGAACAGAAGUUA-UUCCGAGUAACUCUCGCAAAGACAGCCAAUAUGCGCGA-AGACCGGUGGGUGGACAUAACGCAUCUAGAG-AAUCUG-AACGUAUGUGCUUAUAUAAGGUGUAGUUCGAUGU-AACUGAAACAAGAUAUUUGUGAAAUCGGGGAUUA-CUCGUGUUAUUCGGAACUUUAAUCGUAUAAGCAAAUCGGAAGACAGGUACCUCGAAAACUAAUGAAUUUGAA--UCAUGGGCUACUCCAUUUUUCCGAGAG-CAAAAGAACAAACCAUCUAAAUGAGACCUCCACCUUGUUAUUUUGUUAUCGUGAUUCUCUGAAUAAGUCACCUGAACUCUAA-ACGUUUUCUUAAACUCAAGGGUAACACAUCCUAAUCUUCAUUUUUUUUUAUAAUAAUACG-----ACCGCUCCCUA-GUAAUUAUGAUCACUGGAUUAUGGGGUGGUUGUCACAAACUCGGAAUCGUCAAAACUAGAUUUGUUCUAGAAAAGUUAAAUAUUCUUAAACAGCUUAUCUUACGCAGCCUUAUUUCCCGGCCAUAGAUUCACCGGGUAUGCAAACAGCCGUGGAGGGCAUUGUGUGAUAUUAGAACAAACCCUUAACCGAAUGUUGCUGCCCUGUUCUGUCAUAUCCUGUUAGAGAUGCUAAUUAAUGCAAAAUAUACCGCGAACAGGAAGUAAGCUACC---CAAGAAUAACUGUGGACAAGGAUUGCUUACCAGCUCUUAACGGAUGUUUAAUCUAUGCCACCAGGAGACCGGGCG-UCACACACAUUCUUUACUUUGUCUGGAGGCCUUAGCGUGC--UGAAACACAUACUUUAACGUAUUCGG--CAGAUAGAAUAAACAUUGGAAUCUUGGGCGCAAUUAUCGUUUCCACUACUAAGUGAAUCUUAACCAAUAAGGUUGAACCUCAACGAAGGUCCG---UAGCGAGAAAC-GUAUUUCUGCUUAAAUAGAGUCCGAGGCCACUGACAAACCUCUAACAUACAUAGCUAAAUGUACUCGAAAGAUUAUCAGUAU-GCUCAUCUAGUUUGUUGAAUCCCAACCCUUGACGUAAAAAAUGGGUACACUACACACACGCUAAUAAUUGCGUUUAAAGUCAAGAUUGUCCGAUGACCUCUUCAUCGAAGUGGGAAUUACGCAUCUCCGCACAAGAAA-AUAUUUACACUAAAG-UCCCACCGAAUAGAUCGGUCUGGUAACCCACGAGAUACUAGUUCCUUUCCUAAGAAAUGUUGACAUUAAACAUCUA----AUAGUCUCAUUUCGAUCAU-AGAAUUAAUCACCAGGUGUGUCUCCAG-GAGACCAGAGAUUAUAAUCAUUUACGUGUCCCUUGGAUAAAAAAGUAGGACAAUAAACCUAAUUUUUGUUUUAAUCCGACAACACGG-----------AGUUAUUAAAUAAAAUAUAAUCAGGACACGAAUAGGAUCACGUAGGA-UUCUAU-CGGUUGAGAAGUGUUAGAACC-AUGAGACAUGAUCAAUUCUACUUUCAGGUGAAAGGAUCUCAUACGGCUAAUCACAAAUUCAUGUAGGAGUUCUACGAA-AGUUCUAUUGCGACAUAAAGUUC--AGUAAACCAACAACACCGUCAGAAGACA----CAUAAAAGGUAGACAGAGAAUGUGUGAGGUCUAGGCAGCGUAGUACGCCAAAUGGCAA-UACCUUGUGAGAUCUAUGUGGCUUAAAUCCGCAGCGAAAAGCACUUGA-AUCCACUCGAUUGUAGGCGCAGGUGCGUAAUCCCGUCUAGCUGCAUUUUUGUCGCUUGUC--AUACAAAGCACACUGGUAUA-AACACG-------------AAAUCAAGGUCAAGAAGCUCUCAUCGACCCCUUACACAUGAAUCAGACCAAUAA--UGUUUUGUC-CAUAAACUAACUAUAGUG---GUUAACCUUACUUUGCAGCA-CUUUAGUUUAGGUUAUGGUUGACAUUCAACUCCAAUCCAGUAUAUCGGAUGCCAACAGUGGUCAUUGAAUAUU--AAGAAUUGUACCUAGAGUCCGUCGGCUUUUAUAUCUUAUAUGAUCGAUUAACUCUAUCUCGUCUCAUUUA------------------GCGUGUCUCCACUUUCGA-CUGCCAAAA-GAAGUGAGGGGUUUCAUGUGAACUAUUCUGACUUGCGGGUAAGUACUGUCCCGUGA-------UAUCUCCCGUAGAACGGUUAACUUUUAACC-------UUAAAGAUGUAUUAGAAUGAAACUUAAUUAUGAACAGUCAUGAAUUG--AUUACGGAUGAAAAUCAUGGCCCGAGUUAACUUAAAUGGGAAUU-UUCUGCCUAUUGCAUUGUUUAGAACG-CUUCUAUAAUA-CCUGAGUUUACAUUUCUUA-CUCUUAUCAGUGGAAGCGGCCAGUUAUACUAGAAGGUUCUUGCAAUGCUUGAUUCACAAUUAUAGAUCAU-GAUAGAAAGAGUUUCAAAUAAGAAGUAGUAUUCCACUUUCUACUCGCGUUCGACUCGUAAGAAAGAUCUAUGUUGAGAGUAU---UUGAUCUCU--------AAUCGACAUUCCCUCACUUGAAGUCGCUUCUACCUGUCUAACCAUGUGCU-CUUGAAUCCACAUCCCUACUAGAUAUACUUAUGUGUAAUAGCCGCUAGCAGUCGGUAAGAAGUACGCAAUGCCUUAGUGGAU-A-UGUCUAUCAUCGAGUCUGGACUAAUCGUGUCGCCCACUGGAGCCGGGACGUCAGUAGGCGUAUUCAUUCC--AGGAUCAAUUUACAGUUGAACCACAAUUACUACAAACCUUUUAACUAGGCGUAGCUGGGUACUUAUCUCUUAUAAUUAGCGAACGGGUGUGCUACAAAACCCGAAUGCAUUUUGCAUCAAACGGUUCUCUCUAAAAUAGUCGCUGUAUAUGAAGGAGUGCAUAGUAGAUAAGAAGGAC-GGUAUACAGGAUCACCUACUCGAUGAG-CUGCCUAAAGGAAACCCCG-UACUGUAUUAUGUAUGUUUAGCGUCCCCCAGUGAUU-UAGGGGAGUCUUUGACCUCUCAAAAUAAUGACAUUACAUCUUUAAUUAACGCGAAAUAAAACCAGA---UAAAGGGGCCGAUCAACAAAUAUA-----------------UGCCAUUAAAAUUGUAA-UUGAAAGCAAAUACAGUUAAUGAU--UCAUCAUGUAAACAAGAGCCGACUGCUCACUGCAACGGCCGG--UUGAACAUGGUAGAUCUAUC-CCUAAAUAUCGA---UGAUAGAGAGGACAUUUGCCCGUCCAAGAUCUAAUGUCAGUACUACAAGGCGUG-GAAAGAUAUCACUCCAACUCAGCUGCUGAUUGCUUCAUAUAC-------------AUACUACAGAGCCCGGUGACUAGGUUGAGCGUC-UCUCAAUUUUGACUUGGUUAAAUCCAUAAUGUAUUACUGAGCUCAGUUAGUUGUAGCAAACUUCAUUAUAA-CCAGAGUAAACAAUGCUAAACUCCCCUCACUACUCAGACACUCUUGCGUUUAUGUAGACUAUUACACCAAACAAUGUUAUAGCUUCGGUGGUU-ACCUUUUUACCAUGUCAACGCCCUUUUAGGUAAGCGAAUGUGCUUUUGGAGUUGAGAACCCGCGAUACUUU-GCUUGCUAUCUUAUAACAGACUGUACAUUGAGUGACUUUAGCGUAAAAAGCUAGGCGGCGCAUGCGCUUCUAUCACUCUCACGUAGUCUCUGCUAUGCGUUGAAGGAGAAAACCUUGACAUCUGUCUGCCGU--------CGAUGUAUCGACGAUUUCCUAAAUUGGAU------GAGUUAGACUAAACCAG--ACUAAAUGCAUGUUCG-AU------UAUCAUAU-GCAAUCAGUACUGCGUUCAGCAAGAUGACUUUUGAUGAGCAUCUGUUUCGGUUUAGUAAUGCUUGCGUAGAA-UUAUGACGAUGGGGUUAGAAAUCGAAGUUAAACUGGUCAUCCAUUGCCAUUCUUUUGUGAUACGUAGUUCUGAGAACUCGAG-CUAAGACGCCCUAUACUAAGUG-CGACUGUUCGAGAUUCCAUGAUAACAGGUAAUAACCUUAUAAUGUGUAAAACAGGA-----------------------------UU--CGACAAUAGCCCUCAGAACGAUA----CUCACGGCUA------------CGAAAGGUGAGCCCUCAGAAAGUCAGACU-UGGGCUUAAGAAUUUGCUUUCCAUAUCCCUU
>H1 5353
UCUUACUAGUAAGUUUGCCAUAUCAUAAAUUGUCAACUUAAACACUUUUAAAGAUCUUUAAUUGGUAAAGAUUGUAA-CACAUGA-AUAAACUUAUCAUUUAUGAUAUUAUGUUAGUUUUGCCUUGAAAGAUGCAACAGGUA--CGUUGCGAUGAACUUAUAGU-CGCUUUUGCUCCGUACAAGGCCCAUUUUGGAAUUCGUCCCUAUUAUGACAACUAAACAUGGUAACGACGGCAUUACGAUCCCACCUCAGUAAAUACUAUCACACCACUCAUAGUAAGAAGAAGCAGCUCUCGA-GAUAGAGUCACAACUUUCGUUACACGC---GGCACGGUCAUCUAUUUUAGCAGACCUGAUACUCUGCCCUCUGUAUAUGAUUUAUUCAAUCUACAUAC-AAU--AGGUUAUCAAGAAAUCAUAUCAUUCAAUCGCUGGAUUUAACCUCUACUGUUCAUGUAUCCUUUUAUUCAUAAU-GAACCAUAAAGUG----GUCUUAAUCCUUGCUGGAGUUAUAUUAGUAGUUAAAGGAAUAUCGUUAAUGAAUCAUACAGAAUAGACAAUGCUCCAUUGACAAUAGCGGAAC-CGCGUUUUCAAGAGUUAGCAGUA-GAUGCGUCGAAAUAAAGUGCGUAAGAUUUCUAGCACCCGAAAUCUGUAGUUGUCGCGACAUAUUACGGACGUCAAUUUAAGAUAUUCUAUCGAGAAGUAAGACAGCUUCUACCUGACUCAUUUAACAAA-UGAGCAACGCGCGGCAAAUCUGACA-GUAAUACGUGUUGGCUAAGUAUUGA--UAAGGAUUCGGAACUUAGCACCUCGACAGUUCCGUACCUUCUAAUGUAGCGAUAUGCCCGAUAGCCAUGGGU----GUGUGAAUCUAGAGAAUGAAUCCAAUACUAGAUUAAGGUACCAAAUCUUAAGCAUUCAUACGUUUCCGCACAAAUAGAGAUCUUGCGCCUUAUAUAGUUGUUUGCUCUAGAGUCAGAAGAGUAAAUAGAUCAAGAUUGACAAUAUAAUUCUUGGUUGCGCAUUUUUCUAAUAUCGAUCCGCAGGGUUAUGUCGUUACCACUCAGUAUAUGACUAAGUUGUGGUGAAGGAUUUGAUAUAGUAUUCUACCCCUGAAAUUGUAGUAUUUUCAUUCAGUUUCCGACAAUGAAC-CGGGUUUUUGAAU--AGUUUGAGCGGGUAUCGACGCGU--UGAUGGGCGAUAAAUUUCUC-AACAUGAAGAACACAAAGA-AUGUGAUAGGAGUGAUUCGCUACUAAUCUAGCAAACACAAAGCUAAAGUCUACAAGACAUCA--AAAUUUUAUUUCCGCUAAUGCCAGUUUGAUCGAUUUAAAUUGCGGCACUUUGUGCCUAUCGG---------------------------------------------------------ACUUAAACGUAG----GUAGCAUAACGGAUCGAAUGAGAAGUCCGCU-UAAUAUUACGUAAAUGGAGUGGUCAUCUAAUGCCCAUUGACAGG--AGACUCUUCCACAGGAAGGCACCUCUAAGGCCCACUUACCCGUGAUGAUUGACCGGGUUACAAACUAGUUUCU---CACCCGCAGUUUA------CUCUGC-CUCUCAGUUUGAGUAAAUGGUACGACUUAUCCG---AAUUAUUACCCGGGCCAUCAAUCAAAGUGAUCACAUAUC-CCUUCCUCGUUUUCAAAUU-UUCUUGUCUUUACAGCCCACAAAGGCCGAUAAUAGGCUGUAUCGUUGAACUUCUUUU-UGUAAUAUGUAUUUUGCUGCGAACUGUUGCCACUGUCACCU-CUGGACUUACUGGCGAACGCUAUAGAAAGACAACCGUCGUU-GUGGUGAAUUCUAAUGCCACUUCGACAUAAGUCAACAAUGAUUCGAUAACAAGCUUUCCUAUCGAUCCCUUCUGGCGACAAAGAGUUAACGG------CUCAAACACUACUAAGUACAAGCACAGGGACAGCGCAAAGUAGUAUUGACUUGUAACCUCAGAUAAUCGCACGUUUUCCCA-GUGAAAAACCCGCUCCAU-GAAUUGCGCGACUAUAAUCAUUCAAACCCCU-AUUCCGAGUGCGUGGAACUAAACC-AGUCUUGAUGUAGAUUUA-GCGAAUCUAUAUAUCUGUGCUCAUGAGUUGCUAAUGUCAUU--UCUCUGAUCUUACAACUACAGAACU--------------AGUUCUGAAAAGAUAUUUCCCACACUACUUAGGUUUCGAACCAUAAAGUACUUGUACUAUG--AUCGGAAAUAAAAAGUUAUGUAAAUCGCUGAUAAAGUGGAGGACCAAUAGGGGAGUAAAGAAAUACUCAUAUUACUUAUGCAUAGAAGUCAUGAUAAUGCAAA-UCAUAGGCUGUUUCUUAUAACACUUGACUACACACGGAUGGACCACAAAUUUGAUGUGGUAUCAAUAU-UGGUCUUACACC-GGGCAUAAAAUGGCGUUAAGGACGUAUAAAAUGGA--UGAUCACGUUACUGUGAAGCAUUAAAGGAUAGUGUGUAAUCU--UCCCCGACGGG-UGUUGCAAAUCCGAAUAUCCG-AUCGUGUAUGUUCCACACAACAGAUUAGCAACAGCAG-AAAACAUGUUUGGUCAAAAGUAGCUAUAUUGGCUCG--GUUCAUCU---AUAAUUACGGUGCAGUGAAAUACA----UGAUGUUUUCCAGCAGUACAGGCCCUCGUGCCAA-ACUUAGAUACCUGAAUGUUCCGGGC-CGUUCCCUCACGACCUCGAAGCACGGGA-ACCGAGUGCGAUGCAGUCUUACUCGUA----CUUUCGUUUCGAAAAUAAAACCUCCU--CAGCCACAUCCGGC-UAUUGUUCAUGCGUGUUCUUAUUAUUAAACGUUAACCGUGGUAUGCAUCGUAAAGUUUGGUGCUUUCGCUUGCU-CCUAUUAGAAUAAUAUUAACGGCUGAAGUAACGCCUGAUUGGGGAGCUCUUCAUU----CGGGUACCAUC--UUGCACCAAUCUAAACUUCACUCAUUUAACAGUCCCUGAGAUAA--CUUCAGAUAGUAAAGUAG-GUUAGUGGAGUGCAUAUGCAUAAGACGAGAAUAACCUCAUAAUCGCA-UUAGGGAUUAAUAUCCCUGGGAUCAUGAGGGUUUGGAAGCAAUACCUAAAAAGGGAGCUUUCGUAUCACAUAUCAUCCUGCUGUUUCUGAUCGGAUAGU-AUAUAGAAUGACAGCGGUUCCUGGAAGGCCA-UGUCCUA-AAUAUCUAUGUCUGGAUACAAUUGUACUGAUGAUUCACAGUUGAU-CAACUCGGCGGCAGUUUCUACGGCAUUGCGAUACUCUGGUAGUAAUAAGUGGUGCCAAUCAUUCCACGGAAGACGG-UGCGAUUCCUUCGGGACGUCGAACGGUCGUAGGUAAUA---GCACGGGUAUAACGGGAUUGAAUGAGUACC---UAUGCAAUCCUGUUGUUUCGUUUCUGAUGGUUGCUUUCGCUAUGUAUGAAAAUUGACACCCCUUAAGA---------CACUUGAAGACUCACAUCUGCAUCUCAUCGGUUUGCUGGUGAGUUUUGAUCGGCUGGUCAAGAGACUACUUCCAGGCGUGGCCAAAAAUUCAU-AUGUAAGAUAACUACAGGAGGAG-UGAACUAGCG-AGGGGUGCGGUGCCAUACAGAUGGCGAAAUUGUAGUAAAAUGCAUGAGAUGUUUACAAACGAAACAACGCUACAACAGCAUACCUUCGCU-C---AUGCAAA----AAGUUUAGUGACACCCUUCCAACUGGCCUAGCAUAUCGGAAUCUGGUUACACUAUGCCUU----AUGUUGUUCUGAUUGCUAUUAU-CAUCAAAUGGGUGGUCCGCGUAGGCUAUUAACAGAAUGAGU--GAAAAGAGUCAACACGAUCGAAUGACAUCCUGAAAAAAACA-UCUAUAUCACUAUCGGA--GGU-AAAACAAUGAAGAGCUAAGUUUGCGUGUCGGACAAUAAAC--UUGAUAGCCCUGUCCAA----UGUAACUUUUUGAUGUUUAGGCAUAUUAGCGAGUAUAUUGUUUUUAGAAAUUUAUAUAGACCAUC--AGGUUCACACGAUAGCAUU--CUCAAUCGUCUUGAAGGAAGUGAUGAUUAGA---GGAGUCUAGGCUUUGAAAUCGCGUUGUCCGAAUCUGCGCGGUGUUAACUUCGUCCGUGCAUGUGAGGG-CUUAGGAUAGUCAUCUGAU----------------------------UUGUAAAGCAAUUU---CGAUGGUAAUCGCUGG--GUUCGUAUAUUAA-AGCGCAUCGGUGC--AUUAUAACGAAUUUGUAGAAC--UCAUACUCAAUUAACUUACUAUAAACCC-UAACACUUGUCGAAAUUGAUUGUGACUGCUACACUUCGACUAAAUGAU-GCAUGACUUUAUACCUUGAAGUUGAUCCUACCUCAGUCGCUUGACCUUGUACUAUCAAUUGUUAUCAUUAUACGUCGAGGUCAAUCAUCAAACUUCUUAAUGCGAUGCCCGCUGUCC-GUUACUUGUUGU----AAAAGCGAUGUAUUCAGAGC-CACACGCUUUAAUCACUCCCACGUAACCCG-CGUAAGGCGCCACUUUUAUCACUAACUGACAGAUAGAUGCACAACCAAUGUCAAAUCAUGAAGAUACUGGUUCGGCUAAUCUAGAGAAAUAUCUCGACCAUCAAUGUGUUCAGGUAACUAA-UAUCCUAGUCAUUGGGAUUCCCAGUUAAAACACGCUGCUUGGCCAUCAUUAGUAG--GUACCAUUCAAUUUUAACAGACAGCACCACAUCAAAAAGGCUGGCCCACAUGAACUAUGUACGCCUUUUAUAUUACAUUACCCAUUCGGGCGAUCGUUUGUUGAUGCGAUUAUCACAUAAUCCAUU-AUGAUUACACUCAGAGCUGGGU-GUAAGUCAGGAAUUGAAAUAGUUGUCGGAUUGUUGAUUCAUUGAACGUAAAAUUUAAUUUAUGACAACACGCGCUCUCA----CAUGUUCUUAGAAGCUAGUGUAACUGUCC-CCAACAGCUACCUUUUAG--GCCUAGGUGUAUAUUCUUUAAGACGAUGCACGAUUUAGGAAUGACGAUGAAGU----------UACAAGAUAUUUAUACAUACAUCGUCAAUUAGC---UAGGAUUGCUGGGAAGUCACUUUUCGAUUAAUGAAACCUAUAUCUAGUU-------------------------------AGUUACAUCAACUCAUUGCGUAGUGCCUUUUGAUAUGCGCGCUUGAA-----UUCUAAGAGGUGUGACUACUUCCUAUCAGUUGAAUA-AGUCUUCC
>G1 5353
UCUUACUAGUAACUUUGUCAUGUUGUAUAUUGACAAUUUAAAUAUUUUCUAAGAUCUUUAUUUAACCAUGAUGGUUA-CGCAUGAUCUAGACUUAUUAUUUGUAAUGUCAUGAGUGUCUUACUUUGAGACAUGCUAAAGAUA--AGUCACGACGGACUCAUAGU-CACGACUGUCCCGUACAAGGCCCAUUUUGGAUUUCGUCCUUAUAAAAAAAACUUAAUAUGGCCGUAACGGCAUUACGGUUCCGUCUAGGUAAACACUAUCAUUCGACUUAUAGUAGGAGGGAGCAGCUCUCGA-AACAGAGUUACGCCUUUCGCCACACGC---GCCACGGUUGCCUAUUUUAGCGAAUCUAAUGCUCUACCCCCUAUAUAUAAGUUAUUCAAUUUAUGAGU-AAU--GGGUUAUUAGGAAAUCUUAUCAUUCACUCGCCGGAAUUAACCACUACCAUUUAUGUAUUCUCUUAUGCAAUAU-GAAUCAAGAAGUG----UUUUUAAUUUUUGCUAUAGUCAUUUUAGUAAUUAGAGGGGUGCCGUUGAUUGAUCAUACAGAAUAGGCGAUGCUCCAUUGAUAAUAACGGAAC-UUCGUUUUCAGGAGUCAGCACUA-GACGAGUCACAGGAAAGUGCAUAAUUUUUCUAGCACCCAAAAUCUGUCGUUAUCGUGUGGUAGUAGGCAGAUCAAUUUAGGAUAUCCUAUACAGAAGUAAGACUGAUCCCACAUUACAAAUUUGGAAAA-UGCGCAAGGUGCGGGUAAUCAGACA-GUAGUACGUAUUUGUUAAGUAUUAA--UAAGAAUUCGGAAUUAAGCACCUCGAUAAUUCCGUACCUUCUAGGUUAACGAUAUUUUCGAUAAUCAUGGGU----GUGAGAAUCUGGAUAGCUAGUCUAAUGCUAGGUCCAGGUCACAUAACGAAAUUAGUCGUAGGUUUUCGAGCAAAUAGAUAUCUUGGGCUUUAUAGCGUUGAUUGCUUCAAAGUCAAAAGUGUAAAUAAGAGAAGAUUAAAAAUGAAAUUCUUUGAUGCGCCUUCAUCCGAUAUCGAGACCCUGGGUUAUAUAGUUACCACUGAGCACAGGACAAAAGUGUGCUAAAGGAUUUCAUUUAGUAAUCUACCCAUGAAAUCGGAGAAUUUUUAAUCAGUUUACGAUAAAAAUGAUCCGGAUUUUUGGAUAGUUUGAGCGAGUAUCGACGCGU--UGAUGGUCGUCUAAUUUCUC-AACAUGAAGUAAGCCAUAA-AUGUAAUAUGAGUGAUGUGCUACUAAUGUAGAAAACGCAAAAGGAAAGUAUUCAAGACACUA--AGAUUUUGCUUGCGUCAAUGCUUGCUUCAUCGAUUCAAAAUGCGGCACUUUGUGUCUAUCGG---------------------------------------------------------ACUUGUCCGUUG----GUGACAUAACGGCUUGAAUAAGAAGUCCGCU--UGGUUCCUGUAGAUGGAGUAGUAAUCUAAGGCCCAUUGACAGU--AGACUGUUUCGUAGGUUGGCGUCUCUAUGCCCCGUUUACACGUGAUCAAUGGACAGGUCACAAACUUUCCUCU---UAUUCGCAGAUUA------CUUUGC-UUCCCAACUGGAGUAGAUGGUACAACUUAUCGG---AAUUAUUACCCGAGUUAUCAAUCAAAGUGAUCGCGUUUC-CCUUCCUCGUUUUUAAAUC-UUAGUGUCUUUACAGCUUACAGAAGGCAAUAAUAGACUUAAGCGUUGGUCUCCCUUC-UGUGCUAUAUAUUUUGCUGCGAACUGAUGCCACAGUUACCU-CUGGACUUACAGGCAAACGCUGUAGAAAAAGAGCUGUCAUU-AUCAUGAGUUUUAAUGACGCUUUAUCAUAAAUCAACCAUUAUUCGAUAAAACGCUUUCUUAGCUAUGCCUUUUGUUGACAGAUAGUUAACGG-------CCUAACAUUACUGGGUACAAGCGCAAGGACAGCGCGAGGUAGUACUGACUCAGAACCUCAGAACAUCGUACGUUUUCCUA-GUCAUAGAACCUAGCCAU-AAGUAACGUAUCUAUAGUCAUUCAUACGUCU-AACCCGGGUGCGUGGACCUGAGCC-AGGCUCAACGUAGGUUUA-GGCAAUCUAUAUAAGUGUGCACAUGACCUGCCGAUGUUAUU--CACCUGAUAUGACAUGUUCUUAACU--------------GGUUUCGAACAGGUAUUUUCCGCACUGCUUAGGUUUCGACCUUUAAAGCCGCUGUACUAAG--AUCGUGAACAAAGUGUAAUGUAAAUAGGUGAUUAAAUGGAGAGCCCAAAAGGCAGUAAUGAAAUGCUCACAUCGUUUACGCAAAGAAGUUGCAAUAACACAAA-UCAUAGGCUGCUUGUACUAACAUUUAAUUACACUUGGUUUGAUCACAUAUUUGAUUUGGUAUCAAUAUAUAGUCUUCGACC-GCGCAUAAUAUGACGUUAAGGAUGUCUUAAAUGGA--UGAUCGGG--AUCGUGGAGCAUUAAGGCAGAUAGCGUGACCC--UCCCGGGCGGA-CAUUGCAAAUUUAUAUAGCCG-UUCGUGGAUGUUCGACACAGCAGAUUGGCGACAGCAA-GAAACUUGUUUGGUCCAAAGUACACGAGCUAACUCG--GUUCAACU---AUAUCUACGGAGCACGAGAAUGCA----UGAUGUUUACCAUCAAUAUGGGUCCUUGUGCUAA-AUUAGGACACUUUAAUGCACCAUAC-CAUUCAUUCACGAAUACGAAGCACGUAA-ACUGAGUGCGGAGCAGUCUUACUUGUA----CUUUCGUAUGGCAAGAAGAAUCUCCU--CAGCUACAUUCGGC-CAAACUUCGUGCCUGUUCAAAUCAUGAAUCGUUAAUCAUGGAAUACACCUUUACGUUCAGUACCUCCGCUAACU-UCUAUUAGCGUAACACUAGCGACUUAAGUAACGCCUGAUCGGGGAGCUCUUUAUU----CGUAUACCACCGGUUACUCCAGACUAAAUAUUACUUAUUUAACAGUCCCCGGGAUAA--UUUAAGAUUGAUAAGUAU-GUUAGUGGAGUGCAUAUACGCAAGACAGGAAUAAUCUUAUAAUUGCG-UCAGGGAUUAGUAUCUAUUGGAUCACCCGGAUUCGGAAACAUUCCCUGAAAAGGGAGCUUCGAUAUCACGUGUCAUCCAGCUGUUUCUGACCAGUUAG-GAUAAAGAAUACCAGUGAUUCUUGGUGGGCC-GUGCCCCA-AAAACCUAUGUCUUAACACCAUAGUAUCGCUUAUUCACAGUUGGU-CCAUCCGGGGGCGAUUUCCGCGACAUUGCGAUCUUCCGGUAAUAGUAAGUGAUGCCAAUCGUUCCACGGAAGUCAA-UGUGAGUACUUCGCAACGCUGAACGAUACCAGCUAACG---GCGCGGUUAUAGCGUGAUCAAAUGAGUGCC---UAUAAAAUCAUGACGUCUCGUUUCUGAUGACUGACUCCGCUAUGUAAGGAAAUGGAUAUCCCUUAACC---------UACUUGAUGACUCACAACUGCUCAACAUUGGUCAGGUAGUUAGUUUUGGUCGGCUGGUCAAGGGACUUCUUCCGGGUGUGGCCGUAAAUUCAU-AUAUCAGGUAACUACAAGUGCAG-UACACUAGCG-AGUAGUGUAGGACUAUACGGAUGGCGAAGUUGUCGUAAAAUGCACGAGAUAUUCAUAAACAAAACAACGCUACAAUUGGAUAUCUUUGUUCC---AAGCCAA----AAGUCAGGUGACAGGCUUCCAUCAAGCCUAACAUAUCGGAGUUUGUUUGCAUUUAGUCCU----AUGUUGUUCUGUUUGCUAUUAU-CAACAAUUGCGGGGUCCUAGUAAGCUGCCGGAAGAAUGGGU--GAAAAGAAUUGACAUAGUCGAAUGACGUCCUGACACAAACA-CCUAGACCACCCUCGAA--AAU-AAACCAUUGAAGGCCUAAGCUUGUGUAUCGGGCUAUGGAC--UUGACAACCCUGUCCAC----UGUUAUUGUUUGAUGCUUUGGUAUGUUAGCGAGUGUACUGCAUUCAGAAACCUAUGUAGACCAUC--AGGUUCACACGAUAGUAUC--CUCAACCAUCUUGAAGGAAGUGAUCAUUAGA---AUAACAUAGCUUUUGAGACCGAGUUGCCCGAAUUCAAGCAAU-UUUACUUUGUCCAUACAUGUGAAGG-CUUUAGGUAGCCAUUUAAU----------------------------UCAUAGAACAAUUA---CGAUUCUAAUUGUUAG--GUGCAUAUAUUAA-GGCGCACCGGUGC--AUCAUAAUGAAUGUGUCGAAC--UCAGGCUAAAUCUGCUCGUUAUAAACCC-CGACGCAUGUCGAAAGUAACUGUGACUGCCACACUACUUAUGUACGAU--UUUAUACAGAUUAUACGAAAUUAAACUUGGCUCAGUCACUUGACCUUGUAAUAUCAAGUGUUAUCAUUACACGUUGAGG-CAACCACCGAAGUUUUUAAUGGGAUGCUCGCUGUCC-GUUACUCAUUGU----AUAAACGACGCAUUCAAAGC-CACAUGCUUUAGUCACUUUCACGUAUCCCG-CGUAAGGUAUUACAUUUAUCACUAUGUGAGCGACAGGUGCACAACCAAUUCUAGAACAUAAAAAUCCUGGUUGGGCUGAUUCAGAGAAAUAAUAUGACCCUUAAUGUGUUAAAAUAAGUAA-UCUCCUAAUCGUUGGGAUUCCCGGUUAAAUUGCCCUGAAUGACCGUCAUUAGUAG--GAACCAUUCAAUUUUAAUAAAUAGCACCACAUUGACAAGGCUAGCCCACAGAAACUAUAGACACUUUCUAACUUACAUUACCCAUUUGGACGAUCUAUUUUCGAUGCGAUUAUCACAUAGUUCAUU-AAGAUGACGCUCAGAACUGAGU-GUGAGCCAGGAGUUGAAUUAGUCGUCGGAUUUUUGAUUCAUUUGACGUAAAAUCUCAUCUAUAACCAUAUGUGCUUUUA----CUUGUUCUUAGAAGUUAGUAUAAUGGUCA-CCAACAACCUCUUUUCAG--ACUUAGGCGUAUAUUCAUUAAAAAGAUCCACGGUUUAAGGAUAACGAUGAAAU----------UAGAAAAUAUUCGUACAUACGUGACUAAUUAGC---UAAGAUUGCUGGGAAAUCAUUCUUCAGUUGAUGAAACCUAUAUCUAGUU-------------------------------GGUUACUUCAACUCAUUGUGUAGUGGCCU-CGAUAUACGUAUUUGGA--UUCUAAAUAAAGAUGAGACUACUUCCUAAUGGUUGCAUA-AGUCCUCC
>F1 5353
UCUAACUAGCAAGGUCGCCAAACCAUAAAAUAACGACUUAAAUACCCUCCAAAAUCUUUACUUGACCAGGAU------UACAUGA-UUAAACCUGUUAUCCUUAAUUUCAUGAUAGUCGUAUAUUAAGAGGUAAGG--------GAAAUAUGUCGAUGUUUAGU-CGCUUUUGCUUCGUGGAAAGCCCAUUGUGAAAUUCGUUUGUGUAACAAAAACUUAAUUUAGUGGCGACGGCGUCACUGUUCCGACUAGGAAAGCACUACGAUACGACUUAUAGCAAGAUGAAGCAGCUCCCGG-GAUAAAGUUAUGACUUUCACUUUACGC---GGCACUAUUCCCUAUUUUAGUAAGCCUGGCUCCCAGCCCAUUAUACGUAAGUUAUUCAAUCUAUACAA-GCU--ACGUUAUCAAGAAACCUUAUUGUUUACCCACCGGGAUUAACUUCUACCGAUAAUGUAUCUUUCUUUCCAAAGC-CAGCCCCAACGUU----UUUUUGAGACAAUUUGGAAUUACUCUAGUAAUUAAAGGCAUACUGUUCAUAAGUCGUAAAAAAGAAGCAAUGUUGCAUUGAAGAUUUCGGAAC-CGGGUUUUCAUAAACUGGGACUA-GCCGUGGGCAUAGAAAAUGCUUAACAAUUCUAAUGGCUUAGAUCCGAUGUUGACACGUAAUAGUAAGGACAUCAAUUAAACAUAUACCAUAGACCAGUAGACCUGUGGCAACAAUAGAAAUUUAGGGGAUUCACUAA-AUGCGGGGGUUCUAAUACGUAGUGUGUGUUUAAUAGAUACCCACUUAACUAUUCGGUACUUGACAAUUCGCUAGUUCCGUACUUCAGAAGACAUCACUAUAUUCGAAAGCCAUGGGU----GUGCAGCUGUAAAGAAAUAAACCAACACUAGGUGCAGAUACAGUAUCGGAGUCAGGUAUAUUUUUCCAAUCAAUUUAAUUGCUUGUGCCUUGUAUAUUUGGUUUCCUUGGGAUCCGUGGGAUAGGUUAGAGGAGAUUAAUGAUAUACGUAUCCAUUGUGCUUAUAUCCCACACUGAGAUGGAGUGUUAUACCGUUGCCACUCGACCUAUUGAUAGGUUGUGUUGAACGUUUUCAUGGCGUUUCCCACCCGCCAUUUCGAAUAAUCCACAAUCAGCUUCUGACAAUGACC-CUGGUUUCCCAAU--CGUUCGAGCGAGUAUCGCCUCAU--GGAAGGCAAACAGAUUGUUCCGGA-UGAAGUACAUAAAGA-CUCUAUUAUGCGUAAUGCG-UACUUAUCUAGCAAACACUAUGGGUAAAACUCCAGGAUAUCA--AUAUUGUGUUUCCGUCAAUCUUUGUUACAUUGUUUCACUGUGCAGCGCAGCAAGUCUUCCGU---------------------------------------------------------UACUAUGCGUUA----AUUCUCUACAGGGUCUAAUUAAGCGACCGGU-CAAGUUUUAAUAGAUAAAAUAUUAGUUGAAACCCAAUCGAUUAGA-UUAUUGUAGUACAUGAGGUUUCCUUCAUGACCAUGUUUUACAUGGUUAUUACUUAAGGCACAUUCCAUAUUCU---UAUUUGCAAACUA------CUUUGC-CUAACUGUUAGAGUAGAUGGUGCAAAUUACCAGAAUAG--ACCAUCCAGCUCGUCUAUUAAAGUAAUUCAAUAUCACCUGUCAGAUUUUUACGCA-AACUCACUUUCAGAGCCUAUCGAUUUCAAUAGUACGCUCGGUCGUUGAUCCGUACUC-UGGAACACACAUUUGGUUGCAAGAUAAUACCACUGUUACCC-CUGGACUUAUGAGUGUGAAUUGUAGAAGAAAAGGCAUUGCC-AGGGUGAAUACCAGUGAGAUAUCUAAAUAAGUUUUUUAUUGCUCAAUAAUAAGCGGUUAUAUCGAUAGCUUGUCUUUAUAGCUUGGUAUAAU-------CCAGUAACUAUUAAUUAAAAGCGAGAGGUCAACAAGAAAUGGUACCGGGUCGUCACCUCUGAUCAUCUGACGCUCUCCCA-GUCAUAGUUCCGCUCCAU-AAGUAGCAUAGCCACUAUUAUUUACCCGCCC-AUCCCGAGUGCGCAAAAGUACUCC-UGCCUGUAUGUAGAUGUA-GCGUAUACAUAUGAAUCCGCACAUGGUUUGUGAAUAUUAUU--GUUCUGAUCUUACAGUAUCUGAUCUUUAAGGUGUUUGACGGUGCCGACCUGAUAUUUAACAUAAUAUUUCAUUAUUAUUGCUUAAAGCAAUCGUAUUAUG--AUCAGGACAGAACUGUUCUGAAAAUUGCC-AUUAAUCCCAGAGUCGCUCUUGGAGUACAGAAACGUUCACAACAUUCAACCAUCAAUGCUGCAAUAAUACAAA-ACGUAAGGUGUCGUUUCAAACCCUUGAUUAUGCAUGCCUCAACCAAAUUUUUUGGGUGAUGUUAAUAUGUGGACUCAGGCCGGGGCAAAAAGUGGCGUCAAGGAUGUAUAAAAUUGG--UAACCACGAUAUGGCGAGACAUUCAGACAUAGAAUGUGAUCUAAUCUAUGGCAGG-UGUUAAUAAUUCUAACAUCCG-AACAUGAAAGCUUCACACGUCAGAAUGACGUCAAUCCGAAAAUAUGUCUAUUUAAAAGAAAUUGCAGGGCCCCU--CUACUGUC---AUAGCUAAUCUGAAUCAAAACACA----CGAGGCACAACAGUGGUGCGGAUACUGAUACUAG-AUUUAGACGUUUAGAUGUGCUGGAC-CAUCUAUUCUUAGAUACGAAUUGCACGA-AUUCGGUAGAAAACACCCUUGGUCGAC----CAACCGUAUCACAAGGGAAAUCUGCU--CAGCUCCACGCAGC-CGAAAUUGCUGUCCACCCCACCUUUAAAUAAUAACAUAUGGUAUGCGUCUUUAAGUACAAUCCUUCGGCAAAAU-CUUGUUAGUUCAACAGCAGCAACGAAGGUAACGCCU-------GAUUUUCUCGGC----AA--UACGAUGGAUUACUCCAGGCUGAACAUUACGCAUUUCAGGGUUCCCAAGAUAA--UGUGAAAUAGGAAAGUUU-UUGAUCAAAGAGCGUGUAUAAGAGACGAAAGUAAUCUCAUAGCUACA-UCAGGAUUUAGUCUAUGUCGGAUCACAAGAGUUUGGAAGCAAUAUCUAAAAGGGGAGCUUCCGUGUCACAUGUCAUGUCGCCGUUUCUGACCAGAUUGUGAGGAUGAAGGCUAUUGAUUGUUAGGAGACCAGUGUUUCA-UAUACCGGUAUCUAAAUAAAGUUGUAUCGCUGUUUCACCAUUACACCGGACCGGAGGUGGUGGGCACGGCGCUCUGAUAUUCCAGUAGUGACGCGCAAUGACAAUCACGCCAAGGAACUUAG-AAAAAUUGCUUCACAACACUGGACAAUCUCAGGUAACA---GUACGUUUCGAAUCCGAUAGAAUAAACACU---UAUACAUUCGUAGCGUUUUAUUUCCAAAAAUUGCUCCCAUUACGUAUUGAGACGGACUUCUUCUAGAA---------CACGUGAUGACUCUCACGCUCCUGUCAUUGGUCUGAUAGUGAGUUAUGACUCUUAGGCCCAGACACUCUUUGAGGGCGUGGACUGAAAUUCAU-AUUUAAGGGAACUGCAAGUGCAGUU-CAAAAGCG-AAUGGUGCAGUUCCUAACAGAUGCCGAAAUUGUUUUAAAGUUCAUUAAGUAAUUACAAACGGAACAAGGUUACAGUAAGAUAUUUUAGCUCU---AAGCAAA----AAAUUGGAUGAUGUUUUUUCAGCUCAGUUAACAUUUCGGAACUGGCCAGCACGCCACCUU----ACGAUGUUCUACGUAUCAUCUG-CGGAAAAUGCAGAAUCUUAAUAUGCCAUCAGAGGAAAGAGU--GACAAGAAUCGACUCGUUUGAGUGACACUCCUAGAAAAAAA-UCUAUACCACUCUAAGAGAAAAUAAACUAUCGAGAAGCUAAGUGCGGGCGUAGCGUGAUAGGU--UUAGUGGCCCUAUAUAA----UGUAAUUCUACGAUUCUUAGACGUUUUCGCGGGUAUAUUGCUCCCAGAAAUCUAUACUGAAUAGG--AGACUAACACGAUAGCGUU--CAAAAUUGGUUCGAGGAAAAUACUAGUUAGA---GAAGUAUAGAUCUUGUGGCUGCACUCUAUGAAUUUACGCAGU-UUUAUUUUACCUAAGUAUACGAAAG-CUUUGUGUUGUGAUCCAAU----------------------------UCUCAACACUAAUU---UGGUGUUGACACCCAG--GUCCGUGUACUAA-AAUUUAUUGAUGC--UUGACGCCGAAUAGAACCAGCAUCCACGAUUAGUGAACUUAUAAUAAAUCU-AGAUAUGGAUUGUAACUGACUGCGACAGUUAGACUUGAAUUAAAUGAU-GCACGAUCUAGUACCUUAAAGUUGAAUUUAACUCGUUCGCUAGAACUUAAACCACUAACUGUUGUCAUCGCGCGACAAGG-CAAUUGCCGAAAUUUUCAGUGUUAUUCUUGUUGUUC-GGUAGUGAUUCC----AUAAGUGGUGCAUUGAAAAU-CACAUUCUUUGAAUACUGUUAUAAAUCCUG-CAUGGUGCAUUAUUGCCUUCAUCAACUGCCCAUUAAGUGUACAAUCAACUGCAAAGUAUCAAGGUCCAGAUCUGGUUGAUUUGAAAAAUUGUCCUGAUCUUUAGCUUGUCGCGGGAGGUAA-CAUCCUAGUCGCUGGGACUCGUAUUUAAAACGCCCUGAACAACCAUCGCUAGUAA--GAAGUAUUAAAUUUUAACAAGUGAAACCAUUCUAAUAAAGCCAGCCCAUGUGGAUCACAUUCGCCUUUCACUUUACAUGACCCAUUCGGAAGAUCUUUAGUAGACGAGGCUAUCACACGAUCCGUC-AUAAUGAUACCUAGAGCUAGGU-AUAAGCCAAGAUUUAACAUUGUUGUGAGAUUGGUGAUUCAUUGAACAUGACAUCCCGUCUGUAAUUAUACUCACUCUUA----CUCGCUCCUGGAAGUUAAAAAAACCAUCC-CCAACAGACUCUCUUCAG--ACUUAGGUGCAUAUUUUUUAAAAUCAUCCAUGACUCAAGGGCGACAAUGUAAU----------CAUAAAAUAUUCGUGUAUAAAUAACUAAUCGGC---ACGGAUUGAUAAGGAGUCUGUCUUCAAUUGACGAACCCUGAAUCGGGUC-------------------------------AAGCGCGUCGAUCCAUCGUUUUAUAACUUUCAGCGUGUGGAUUUGGA-----UGUCAACUCGUAUGACUAUUUUCUUACAGUUGAAUAAGAUCCUC-
>E1 5353
UUUUACUAACAAGUUUGCCAUACCAUAAAUAAACUACUUCGACGGCCUCCAAGGUCUUUAAUUGACUACGAUAGUUA-CGCAUGG-UCAAAUCCGUUAUCCUUAAUUUUGUAACGGUCACAUCUUAAGAGGUGCGA--------AAAAUAAUUCGAUCUUUAAU-CGCUUUUGUUCCAUGAGAAGCCUAUUUUAAAAUUUAUUCGUGUAAGAAAAACUUAAUCUAAUGGCGACCACGUUACGGUUCCACCUAGGCAAAGACUAUGAUACGACCCAUAGCAAGGGGGAGCAACUCUCGA-GAUACAGUUAUGACUUUCACUUUACGC---AACACUGUUUCCUAUUUUAAAAAGCCUGGCUUCCGACCCACCAUGUAUAAGUUAAUUGGCAACCUAUACAAGCCACGUUAUCAGAAUUGCUUACUACUUACCCACCGGGAUUAAACUCUACCGAUGAUGUAUCCAUUUAUCUAAAGU-CAACCGCAACGUU----UUUUCGAACCAUUCUGGAAUCACUCUAGUAAUCAAAGGCAUGCCAUUCUUAGGUCGGAGGAAAGAAGCAAUGCUGCACUCAAAAUUUCUGAAU-CUGGUUGUCAAGAACUGGAACGC-GAAGUGGGCAGGAAAAGUGCUUAAAAAUUCUAGCGGCCUAAAUCCGUUGUUGAGAAGAGAUAGUACGGACAUAAAUCAAACAUAUACCAUAAAAUAGUAGGCCUGUGUCUAUAGCAGAAAUUUAGGAAAUUCGCUAA-AUGCUGGUAGUCUAACACGUAGUGUAUGUUUAUUAGGUAUUCACUUAACGAUUAGGUAGUUGACAACUCGCUAAUUCCGUACCUCAAAAGACUUCAAUAUGUUCGAUGGCCAUGGGU----AUGGAGAAAUAGAGAACGAAUCCAACAAUAGGUGCAGUUACAGUAUCGGAAUCAGCUAUGUGCUUCCAAUCAAAUAAGUGGCUUGCACCUUGUAUGUUUGGCCACUUUGAAACCCGGGGGCUAAAUUACAGAAGAUGAAUGAUAUAUGUAUCCAUUGUGCUUUUAUCAGACACCGAAAUGAAGUGUUAUACCGUUUCAACUCAGCAUUUGGCUUAGUCGUGUUUAAUGAUCCCAUGCCGUAUGCCAACCACUAUAUCGAAUAAUUCAUAAUCAGCCUCUGACAAUGACU-GUGGUUUCCGA--UCCGUUUGAGCGAGUAUCGCCGCAU--GGAUGGCAGUUA-GCUUGUUUAACACGAAGAACAUGAGGA-CUCUAGUAUGAAUCAUGUGCUACUUCUCUAGCAAACACAGUGGGAAACACUCCCAGAUAUC--UAUAUUGUGCUUCCGUCAAUGUUUAUUACAUUUUUUCACUGUGCAGCGUAUCUAGACCACCCU---------------------------------------------------------UAUUCAGUGUUA----AUCCAAUAUAGGCUCGUACGGGAAGACCGUC-CAAGUCUUCAUAGAUGAAAUAUUCGUUUAUACCCCAUCGACUAGU-UGACAGGCGCACAUGUGGAUUCUUUCACGUCCAUCUGUUACAUGGCUAUUAAUUAAGUCGCAUUCCAUAUUCU---CAUCCGCAAAUUA------CUCUGC-UUCUCAGUUAGCGUGGAUAAUAUAAAUUACCAG---AAUGAUUCCCCAGCGCGUCCAUUAAAAUAACUUAGUUUCACCUUUUGCUAUUUCAAGCA-UACUUCCCGUCUCAGCCGAUAGAAGUCAACAAUAUGCUCAGUCGUCGAUCCUCGUUA-CAGAACACAUAUUUGGUUACGAAAUAGUACCGCUGUUACCG-CUAAAAUUACAAGUGAAAGCUAUUGAAAAAUAGGCUUUGCC-AGGCUGAGUUCUAUCGAGACAUUGAAAUAAGCUUAUUAUUGCUGGAUAACAAGCAUUUAUA-CAAUACCUUCUCGUAAUAAAUAGGUAGAAA-------CCAGAGAUUAUUGAUUGAAAGCACGAGGUCAACCGGAAAUGGUACCAAGUCGUAUCCUCUGAUCAACUCACGCUGUCCCG-GUCAUGGAUUCGCUCUAUCAAGUAGCAUGCCUACUAUUGUUCAAACGCCC-GUUCCGAGUGCGUAAAACUAACCC-UGGCUCGAAGUAGAUGUA-GCGUAUGUAUAUGAGUCUACACAUAGGUUGUCGGUAUUAUU--GUUCUGAUCUUACAUUUUCUGAUCUUUAAAGUGUAUAACGGUGCUGGCCAGACAUUAUAUAUACCAUUUUGAUUUCAAUGUCUUAAGCCAUCGUAGUACG--AUCGAGAAAGUACUGUUAUGAAAAUAGC-AGUUAAAUCGAGAGUCGUUCAUGAAGUACAAAAACGUGCACAACAUUUAAGCUUCGAUGUCGCAAUACCCCGAA-ACGUAAGGUGUAUCUAUAAGCCCUUCCUUAUGUACGCGGCAACCGCAUGUCUUAUGUGAUAUUAACAUCUGGACUAAGGCC-UGGCAAAAAACGGUGUCAAGGGUGUAUAAAAUUGA--UAAUCACGAUAUGACGAGACGCUCAGACAUAGAAUGUGAUCU--UCUCUCGCAGG-UGUUAUCAACUCAAAUAUCCU-ACCAUAAAUGAUUUACACAUUAGGUUGAAGACAACCG-AAAAUACAUCUGUUUAAAAGCAAUUGAAGUGCCCCG--CUACGAUG---ACAGCUAUGGUGAAUUAAAACGCA----CGAGGUAAAAUAGUAGCACGGACACUAAUACUAG-AUUUUAACACCUGGAUACGUCAGAC-CAGCCAUUCCUGUAUACGAACUGCGCAA-ACUCAGUACGAGACAGCCUUGUUCGGA----CAUUCGUAUCGUGAAGAAAUCCUGUU--AAGAUCCACGCGGC-CGAAAUUGGUACCCGCUCUACUUAUGGAUCAUAAAAUAUGGUAUACGUCUUUAAGUACAAUCGUUCUGCAAAAU-CUUGUCAGUCGAGCACCUAAGACGAAGGAAACGCCUAAUUGGAGAACUCUCCGUCCAUGGAGAUAUGAUAGGUUGUUCCCGGCUAAACAUUACAUAUUUCAAGGCUCCCAAGAUAA--UCUGAAAUAGGAAGGCUU-CUGAUCAGAAAGCGUGUAUAUGAGAAAAGAGUAAUCGUAUAGUUACA-UCAGGGUUUGGUCUUUGUUGGAUCUUAAGGCUUGGAAAGCAAGGCCUAAAAAGGGAGCUUCAGUGUUACAUAUCGUAUCGCCGUUUCUGACAAGA-AGUGAGGAAGUAAACUAUCGAUUCCUAAGAGGCCCGUGUUUCA-UGUACCUGAAUCUAAACAAAGUUGUGUCACUGGUUCACGAUUACU-CGGCCCGGUGGAGGGGGUAACGACGCUACGAUAUUCCAGUAGCAAUGAGUAUUUCCAGUCACACCGAAGAAGGUAG-UAUAAGUAGUUCGCAACACUGGACGAUCCCAGGUGACC---GUACGUUUCUAAUCCGAUAGAAUAAGCACU---UAUAUAUUCGUGGCCUCUUGUUUCUGAAAAUUACUUUCAUUAGGUAUGUAAACUGACAUCCUUUAGGA---------CACUUGAUUACCCGCACACACUUAUCAUUGAUCUGAUAGUGCACUAUGGCUAGUAGGCCUAAAUACUAUUUGAGGGAGAGGACUGGAAUUCAU-AUUUAAGAGAAAUGCAAAUGGAGUU-CAAGAACG-AAUGAGGCAGUUCCUUAUGGAUCCCGAAAUCGUUUUAACGUUAAUUAAGUUAUUACAAACGGAACAACGUCACAGUAAGAUAUCUCUGCUCG---AAGGCAA----AAAUUAGGUGAUAUCCUACCAGCUGAGUUAACAUAUCGCAAUUGGCCAGCGCUCUACCUU----GUGUUGUUCUAGGUGUUAUUUG-CAAAAGAUACAGGGUCAUAAUGCGCCGCCGGAGGAACAAGU--GACAAGAAUCGACUUGUAUGAUUAACAUUCUUAGAGAAAAA-CCUGUACCAUUUUAGGAAAAAU-GAGCUAUUGAGGCGCUAAGUGCGGGUGUAGCGUAAAAGGU--UUGGUUACCCUAUAUAU----GGCAACUCUCCGAUGCUUAGACGUUCAAGCGGGUACAUAACUCUCAAAAAUCCAUAUUAACUAAG--ACACUAACAUGAUAGCGUU--UGGAAUUAAUUUGAAAAAAUUGCUUGUUGGA---GAAGUAUAGAUCAUGUGGCUGCACUCUUUAGAUUUACGCAAU-UUUAUUAUAUCUAAGUAUGUGAAAG-CUUUGAUUUGUCAUCCAAU--------------------------UCGCAAACCACUAAUU---CGAUGGUAAUGCCCGG--GUCCGUGGAUUCA-AACUUAUUGAUGU--UUUACGCCAGAUGUAACCAGAAUACACAAUCAGUGAGCUUUUGACAAAUCU-ACAUAUGAAUUAAAACUAACUGUGACGGCCACACUUAAAUUAAACCAU-CCAAGAUCAAGUGCCUUAAAGUUGACUUUGGCUCAUUCGCCUGACAUUGUACUACCACGUGUUGUCAUUACGCGCUAAGG-CAAUUGCCGAAAUUUCCAGUGUGAGUCUCGCCGUUC-AUUAAUGAUUGU----AUAGGUAGUGCAUUAAAAAU-CAUCUUUUUUGAACACUUCUACAAAUCCUG-UGUGGUUCACUAUUUCUUUCAUCAACCGACUAAUAGAUGCACAACCAGCUGCGAAGUGUCAAGGUCCGGAUUGGAUUGAUUUGAAAAAAGGUCCAACUCUUCAGACUGUCGCGGUGAAGUAAUAUCCUAGUUGUUGGGACUCUCGUUUAACACGCCCUGAACAGUCAUCAUUAGUUG-UGGACCACUUAAAUUUCACACAUGGAACCAUUUUAAUAUAAUCGGUCCGUGUGGAUCAUAUUCGUCUUUCACGCUACAUGACCCAUUCGGGCGAUCUAUGGUCGACGCAGCUAUAACACGAUUCGUU-AUAACGUUACUCAGAGCUAGGU-AUAAGCCAGAAUCUGACAUAAUUGUCAGAUUGUUAAUUCACCGCCCGUGACAUCUCUUUUGUAACUAUACUUGCUCUUA----CUUGUUCCGAGAAGCUAAAAAAGCUAUCU-CCGACGGCCUCUUUUUAG--AUUUAAGUGUGUAUUCUUUAAAAUCAUCCGUGAAUCAAGAGCGACGAUGUAAU----------CAUAAAAUAUUCGUAUAGACAUAAUUAAUUAGC--GCGAGAUGAUAAGAAGACU-GUUUUCAAUCAGUAAAACCUGAAUCGGGUC-------------------------------AAGCGCAUCGACCCAUCGUUUAAUAGCUUUCAUCAUGUGGAUUUGGA-----UGCCAAAUCGCAUGAGUCUUUAUUAACAGUUGAAUAAGCUUCUC-
>D1 5353
-UAGGCUAACAGGUUCCAUACGUCACAAGUUUUCAUUUUAAAUCCGCUCUAAGAUUUUCAAUCGACCACGGCGGUUGACAUAAAG-UUGGACCUGUGCUUUCAGGCACUGUAAUAGGCCUGCCUCGAGAGGUAUGA--------UAGAGAAACCAACCUGUAAU-UGGUUCAGAUUUAAAAA-----CAUUUUGAAGUUCGUCCGUGCAACGGAAAUUUAGUUUGGCCGUAAUAGCAACAUCGUCCUACUUGAUCAUGCAAUAUUGUGUAGCCCAUAGCAGCUAGAAGAAGCCUCUGA-GAC--------UACUGCUGCUUUUUGC---ACCAUCAUCAUCUACGAUCAUAAGUAUAACACUAUGCUCUUCGUAUACAAAUUAUUCGGACUCCGGGG-AAC--GCGUUUCCAAAAGGUUGUGCCAUUUGCUCGUUGAAACUGACCAUCCUCCCUCAUGUGUACUUCUAUUUAUGAA-AAGCCGU-------------UUAGACCGUGUUAGAGUCAUUUCAGCAAUCAUAGGGUUGCCGAUCUUG-AUCACGUAGAACUGGCAAUUAUCCAUUGAGGAUUAAAUCUC-AAUGACCUCAUGUCCCGGCACUA-GGCCAGGAUAAUGAAUGUUCACAAUCAUUCUAGCUAAUGAAACACGGCGAUGUUCUGCGAUAUCAC----GCCAUAUAAAAAAUUCGAAAGAAAGUGCAAUCUCGUCCAUAUGAUAGGAAUUUGGAAAAUUCAAAACAGACUAGGU--CCUGGCUCGUACAAUGUGUUUCCCAGGUACGUA--UACGAAGCGGAC--UUGACACAUACACAGUUCCGUAGUUUCUCAGGACGCUAUACGUUGCUUAGAUAUAAGC----GUGUAAAUGCAGAGACCUAAACUCACGUUUGGUUCAGGCAUAGCAUUGAAAUCAGGUAAAAUUUGACGGUCAAAUAAAUAGUUUGUGCCUGUGU--AUGAGCUGAUUUGAAAGCAGUCUCAAAAAAUCAAGGCGAUCAUUAAUUUAACUAUCCUUUGUGCUAUUAUUCGACCUUGGUAUGCAUCGCUUUAACGAUCCUUCACAAUAUAUGACUCAGUUCUCGCGAAUGAUGACAGUGAGCAUGCCACCCGUUAAAUGAAUCGCUCUAUAACUAGUUAUCAGCAGGUAUG-CUGGUUUCCGAGAAACAAGUGAGCGAGCAUCCAUGCAU--AAAUGGCCGAUAAACUGACCUAGCGUGGAUCACCCUGCGC-UUCUAAGGAAUAUACUUCGCGACUUCUCACUCAACCUCCAGUCGGACCUUUGCUAGACACCAUUUCAUUCUUCCUGAGUCGAUACCCGCACCAGCCACCGAUUAUGGACCUCUAUUUAUCCUCAAC---------------------------------------------------------GCUGAUACUCCG----AUGACAUACGUGAGCUGAAGGGAACUUCUAU-UAGAAUCUCGAAUAAGCAGAGAUAUACUGAAGCCGAUUGAGUAAU-AGAGAGUUCCCAAUGUGUUACACUAGACGGUCAGUUUUUGCUUUACUUGUGUUAAGGUAGAAAUCAUUUAUCC---CUUCCUCAAUUGG------GUACUU-CUUUUAGUAUGUGCCUAUGACACGAAUUACGGA---UGCUACUACUCGUCAUGUCUGACGACGUGAUUACAU---UCUUUUUGCAUCUUUGAACG----ACCUUUUCACAGCGUACAGAGAUCAAGGAUGAAGAUGCAUCUUGAUUUUCCCUC-UGCAGUGCAAAUUUAGUUGUAAAAUGUUGCUAGUAUUAUCU-GUGCA-UUAGGUACGAUUAUCGUAAAAAGAAAGAGUUCGUC-AGAGUGUGUCGUUAUGAGACCUUAGCGUAAGCCUACACUUGCUCAUUAAAAGGCAUUUUUGUUGUAGUGGCCGCCCAACGAAUGGGAAUCGU-------GCGAAAAUUAGUGGCUUUGGGCGUCCUGUCAAUAGUAAAACAUACAAAGAGAUAACUUAAAAUCAACUUGUGUCAUUACG-UAUUCAAAUCCUGUCCGA-AUAUGGCAAGUUUAUAGUAAUUCAUACACUU-ACCUUGAAGAUAUGUAAGUGAAAG-AAGCUCAACAUCAAAUUA-GGGAAAGAAUAUGAAUAUUCCAUCCAAUUGACCGUGUUAUU--CUUCUGGCCUCGAACUUUUUGAGCC--------------GCUCUCGAACAUAUAACUCCUAUCGAAGUAGGAUUUCGACCUUGAUAGCAACCAUAGAAUG--AUUUUGAAUAAACUAAUACGGAAGCAGUCAACCAAAUCGAGGGAUCCCGAUUGGCUUGAGGAUGGCGUAGAAAACCUAGACAUUAAAGGCUCAAUAUGAUCGU-UCUUAUACUGUUUUUGCGGGCACUUAAUUAUACAUGGCCGAAUUAUAUAUCUGCUCUGAUGAUGUUUUGCUGUCUCCUAGC-GUGCUUAAUAAGGUAGCAAGUACGCGUGAAAUCGU--UAACUAUUAUAUCGCGAUAUAUUCUUGCAUAAACAGUGAUCG--UUCUCAGUAAA-UAUGUUUAAUUUUGACGCCUG-ACCUUGAAUCCUUUAUAUAACCGUUUAACGAUGUUCU-AGAAGCUCACUGUCCAAAAACCGUUGAGCUACUCUA--AUUUCGUU---AUAUUUAAGGUCGAUCGAGAUGCA----AAGGGUUUAGACAUCUAAUGAGACUUCAUGCCUA-UCUCGAAAACCCGGACAUACCAGGC-UAUGCAUUGACCAAUUCACAACGAGCGA-AUCUGGUUCCUAGGAGUCUUGCUCGAGUA--CAUUUGUAACACGGAAAAGGUCUCCU-CCAGCUCUACGUGGA-CGUCAUUUGUACUCGAUCUGGUCACGGGUUUUAAACUGGCGUGUCGCACUGUAACUAUUAUCCUUCCACUACGU-CUGGUUUGAGCUGUACUGGCGACCGAAGCAACGCCUCUCUGGAGAUUUUUACGUU----CAGGUAUGUUGCGUCAAGCUUGACACAGUAUUGCCCAUCAUAAGAUUCUCCGACCAA--UCGGGAA-AGGGAAGUAU-GCUAGUCAAGAGCAUGUACAUAAUUAUCAAACCGUCCCAUAGAUACA-UCAGGGUUUAGUCUCCGUUAGACGAGGGGGACUUGUAGACAAUACACUAACUGAGGGCAUCCGCACUCAAUUCAGUAUCAUUGACUUUGGCCCAAUAGGGUGGAAUAAUAUUACCUAUCGUUAGUGGACCAGUGUGUCG-UAUCCCUGCUUCCGAACAGAGCUGUAUAACCGCAUCGUGUAUAUC-UAGUUCCGCGGCGCAAUCAACGACGCUUCUAUGUCCCGAUUGUUAUGGGGUGCACACAUCAUUUUACAUGAUAAAG-UGUAAUUAAUUCACUUUACA-AGUGACAUAGCGUAACC---GCGCGAUGGAUGCUUCAUGGGAUGGGUGCU---UAUAUAUUCAUGGCGUUAAAUUUUCUAUUCCUGUCUUCAUCAGGCAUAAAUAUCAAAGCUACUUGAAC---------CACUAAACGUCCCGUGU-CGUCUAUCAACGAUGUAAUUGUGAGUUAUGUCAGGCAGAACGAGGGUCUAAUUUUGGGCACAUAUAGAAAUCAAU-AUCUAAAGGAGCUAUACGUUCGGAUACAACGACG-CACGGAGUGGAUUUUAAGAAAUGUUAAGAAUCUCAUUGUACCUGUAAAAUAUUCGCAAAUUGAAUUACUCCAUAAUCAAAGUUUUAUGCCGU---AAGAUAA----AUGCUUAUGGUUGCUCUUCCACCUGGGCCAACGCAAGGAGGCUCCAUUGAGUGUUACCUU----GUGUUGUCCUAAUUAUUAUUAA-CAUCAAUCGCGAGACUCUAAUACGCUCCCUAGUUAGUAGGU--GAUAGGGGCGGCUUG--CCAACUGAGGACCCGGGAGAAAAGCCUUACGCUACCUUGUGA--AAG-GGCUAGUCGAAGGACUGAGUUGGGAUGUAGAACAAUGAAU--CUAAGGACACUAUGUAUACCCUACAAUUCUCUGAUGUCCAGACCUGUAAAGGAAGACACAGUAUCUAUAGAGCUACAUGGAACUAA--AGAUUCGUGCCACAACACU--CGAAAUCGUGCUGAGGAUUUCAAUAUCUAGG---AGGUUGUAAGUUUUGACGCUAUGCUCUUCAAACUUCUGCAAU-CUCAUCAGACUAAAAUACGUGCGCG-CCCUGAAUUUCCACUUUAU----------------------------UCAUGGAAUAUACA---UAAUGGUAUCUUCUAA--GUGGGAGUAUUGA-CAGUCAUUGCCAU--CUAACACCAGGCGUGAUGAAA--CCAUAAUUGUUUAAUUUAGAAUAAUUCUAAAACAUUCGCUGAUGCUGAUAAUAGCUAUCACACCUCGGUAAAUAGAU-ACACAAUGUUGCUCCUUGACGGCUUGCUACCCGCGGCUAUUCGCCGUUGUAUUACCGGGUGUUAUCAUUUGAUAUCGAGC-CAAACACCAAAACUUCUAGAUUUACUCCUACUGCUU-GCUAAUAGCUGG----AUAAGUUAUAACUUCAGAGC-CGCAUCUUAUAGACCCUGUCAGGUCUGCGG-CGUGGAACAUUAUUUUUUUUAAUGACUGGUCUAUAUAUUUAUGGUUAGCCCUAAAACUUGGAAAUUCUAGGCGGUUUUAGUUGGAAACAUACUCUACUUCUCAAGCUGUUAUGACAAACAG-CGUCCAGGUUCUUAGAAUCUCCGUUUGGAGCUCAUCGUAUGCCUAUCGUUGAUAG--GAAGUAUCCGAAUUUAACAAAAAGAGACGAUUGGACAAGGUCGAUUUAUACAAACUGCAUUUGGCUUUUGUCCUAAAUGAGCAAUUCAG-CGACCUUUGGAUGAUUCGGCCAAGACCCGAAUAAUU-GCGACAAUACCUAUGGCUUAGUCGUUGACCACAUGGUAAGAUAGCCAUCUGACGGUUAGUCUAUCGAACGCAAUAUCUUCUCUUUGUCAACACAUACUUUC-----AUAUAUCUUGGAAACUAGUAAGUUGAUCU-CCGAUAGUUCUUUUUCUG--ACUUGGGUACGUACCCUCCAAGAUCGUUUUUAUUUCAGGGGCGAUAACACAAC----------UAUAAGAUGUACGCAACCGCACGGCCAAUUGGU---AAGAAUUGAUAUAAAGUCAGUUCUCAACCGGUGGAGUGAGUAUCUUGAUU------------------------------AUGCGCAUCGAUUUAUCGGUUAGCGAUUCUCAUUACAUAGACUUGAA-----UUCCUAGGAGUGUGAUCUUCUC-CAAAAAUCGAACACAGGUCCCC
>C1 5353
GUGGACCAGCUGGCUCGAUAUAUUACAAGUUUUCAUUAUGAACCCGUUUUAAGAUUCUCAAUUGACCACGGCGGUCU-CGUAAAG-UUGGACCUGUGCUUGAGGAUAUUAUAAUAGGCCUGCCUUGAGAGGUGUGA--------GAGAGAAAUCAACCUGUAAU-UGCUUCUGGUUCAAAAA-----CAUUUU-AAGUUCGUCUGUACAACGGAAAUUCUAUUUGGCAGCGAUAACAAGAUUAUCCUGCCUGAUUACACAAUAUUGUAUAGGCUAUAGUAACUAGAACCAACUCCUGA-GACAAUGUAAUAACGGCUGCUUUUUGC---GCGAUCAUCAUUAACGAUAAUGAAUCUAGCACCUUGCUCAUCGUAUAUAAAUUAUUUGGGCUCCGGGG-AAC--GCGUUGACAAAAAAUUGUGCUAUUUGCCUGUUGAAACUAUCCACCUCCCCUUGUGUGUACUUCCAUUUAUAAA-GAGCCGC-------------UUAGAUCAUGCUAGAGUUAUCUCCGAAAUCAUAGUGUUACCGAUCCUG-AUCACAGAGAACUUUCAUAUAACUAUUGUAACUUAGAUGUA-AGUGUCCUCAAGACCGAGUACUA-AACCAGGAUAAAAAAUAUUCACGGUCAUUAUAGCAAAUGAAACACGACAAUGUUCUGCGAUGUUAUGGCUGCCAAAUAAAGGAUCCGAAAGAAUGUGUACUCUUGUUAAUAUUAUAGGGAUUUGGGAAAUUCAAAACGGACUAGGUA--CUGGCCCGCACUAUGUGUCUCCCAGGUAUCUA--ACCGGAAGCGAC--UUGAUAAGUCCACAGUUCGGUAGUUUCUUAGGGAGCAAUACAUUCUACAGGUAUAAAU----GUAUAAAUGUAGGGGCCUACUCACACGUUAAGUUCAGGUACAAUAUCGAAUUCAGUUAUGAAGUGAAAGUCAAAUAGAUAUCCUGCGGCUCAUU--GUUAGCUAAUUUGUAGGCA-ACUCAAAAAAUCAAGAUGAUCAGUAAUCUAACUAUCCUUUGUGCUAUUAUUCAAUUUGGAUACGAAUCGCUGUACCGAUACUGCUCAAUAUAUGACUCAGUUUUUGCGAGUCAUUACAGAGAGUUUGCCAGCCGUAAAAUGAAUCGUUCUGUAAGUCGUUCUCAACCGUUGCC-CGGGUGUACGAGAGACAGGUGAUCGAGCACCUAUGUGU--AAAUGACCGAUACAUUGAUCUCACUUGGAUUACCCUACGA-UUCGAAGAUGAACAGUUUGCCGCUUCUCUCUCAACCAGCAGUCGUAUAAUUUCUAGACACCAUUUCAUCCUUCCUGAGUCGAUAUCCGCACCAGCCAUGGCAUAUGGACCUAUACUUAUGCUUAAC---------------------------------------------------------AAUUUUACUCCG----AUGACAUUCGGUAGCGAAGGGUAACUGCUAU-UAUAGUUUCAAAGAAGCAGUUUUAUACUAAUACCGAUCGACUACU-AGAGAGGUCCCAAUGUGUUACACUAAACAUUCAAUUUUUGCCUUACUAAUGUUAAGGUAAAAAUCAUUCUUCC---CUACAUCAAAAUG------GUACUU-CUUUUAUCAUGUGUAUAUGAUACAAACUACGGA---UAUUAUUACUGUUCUUAUAUGACGACAUGAUCACAUAUCUCCUUAUGCGUUUUUAAACA----ACCUCCUGACAGCUUACAGCGACCAAGGAUAAGAAUGCCCCUUGGUAUUCCCUC-UGGAAGGCCUCUUUAGUUGUAAAAUUUCACUAGGGGUAUCG-CUACAUUAUAGCACGAUCGUCAUAAAAAGAAGAAGGCCGUC-AGAGAAUAUCAUGACGAGGUCCUAGCGUUAGCUAACACUGGUUCAUUAAAAGGCCAUUUGGUCAUAGUCGCCGCCCAACGCAAAGGAAUCAU-------GCGAAGAUUCGUGAUUUUAAGCAGCCGGUCAGGAGAAAGACAUACAACGCAAUGACAUAAGAUCAGUUUGUGUCAUCACA-UAGUCAGCUCCUGUCGAA-UAAGGGCACUUUUAUUAUAAUUCAUACAUUU-ACAUUGAAGAUAUGUAACUGUUA--AAGUCCAAUAUCGAACUG-GGCAAAUAAUAUUAAUAUUCCAACAAAUUGAUCGUGUUAUU--AUUCUGUCCUCGAACUUUUUGGACC--------------GCUCUCGAACAUAUAUCUCUAAUGGGAGUAAGACUGUGACCUUGAUAGCGACCCUACAAUG--AUUUUAAAUUAACAAAUAUGAAAAUAGCCAACCAAACUGAGGGCUCCUUAUUUAUUUAAAACUGAAGUAGAACACUUAAGCAUUCAUGAUUCAAUUUGAUCAU-UCUUAUGCUGUUCCUACAGGCACUUAAUUUUGUACGGCUAAAUUAUAUAUCGGUUCUGUUAUUUAUUUAUUGUCUCCUAGC-UUGGUUCUAAUGGUGUCAAAUUCGAGUAGAAUUGU--UAACUAUCAUAUCGCGAUAUAUUCUUUCAUGAUCAGUGAUCU--UUAUCAGUAGG-UAUGUUCAAUUUUACCGCCUG-UCCUUAAAUACUUUAUAUAACUGUUUGGCGACGUUCU-AGAAUAUCGCUGUCCAAAACCAGUUGAGCUACUCUA--AUCUCGUU---AUAUUUAAGAUCGAUCAAAAUGCA----AGAGGUUUAGAAAUCUAAUGGGACCCUAUGCUUA---------AUUUGAAGGGACCAGGC-UAUGCAUGCACCAGUUCACAACAUGUAA-ACCUAGUUGUUAGGGUUGUCGCUUGUC----CACUCAUGACACGGAAAAAGUCUCCU-CCUGUUCCACGUGGA-CAUUAUUCGUAUUUGAUCUGAUCUCAGUUUUUAUACCCCCGUGUCGUACUGUAACUCUAAUCCUUCCACUAAGU-CUUUUAUGAGCAAAAAUAGUAACAGAAGCAAAGCCCCUUCGGUGACUUUUCCGUU----CGGGUAUGUUUAGUCAAUCAUUACUCGAUACUGCCCAUCAUAAGGUUCUUAGACUAA--UCGGGGACAGGAAAGUAC-GCUAGGGGAGAACAUAUACAUAAUUAUCGAACCGUCUCAUAAGUACA-UCAGUAUUUUGAUUCCGUUAAAAGAGGGGGACUCGGAAGUAACACACUAACAGAUAGGAUCCGCACUCAACUCCGUAUCAUUGAUUCUGACCUGAUAGGGUGGAAUAACAUUACCUAUCGUCAACAAGCCAAAGUACCG---UACCGGUUUUCGAACAGAGCUACAUAGCUGUGUCGCGUAUAUC-CAGCUCCGCGGCGAAAUCAAUGACGCUUCAAUGUUCCGGUUGUUAAGGUGUAAGAACGUUGGUUGACGUGCUAGAG-CGUAAUCGAUACACGUCACA-AGUGAAAUUACGUCACA---GUGCAAUUAAAGCUUUAUGAGAUGGGUGCU---UAUACACCCGUGGAGUUUUGCUUCCAUUUCUUGUCUUCACAAGGCAUCAAUAUCCUAGCCACUUGAGU---------CACUCAAUGACCCACAU-CUCUUACCACCAGUGUAAUUGUGUACUAUGCCUGGCGGAACAUGGGUCUAGUUGUGGGCGCAGACAGAUAAAAAU-AUCUAAAGGAACUGUACGCUUGACUAUAGCGAUG-AGUGAGGUGGUUUUUUAGAAAUGACAAGUAUCCCGUUGUAUCUAUAAAAUAUUCGUAGAGUGAAUUAUGCCAUAACAAAAGAUUUACGCUGU---AAGACAA----AGCUUUAUUGGUAUUUUUCUACCUGAGCCGACACAGGGAGGUCCGAUUGUAUAUUAUCUU----GUGCUGUGCUAACUAUUAUUAG-CAACAAUCGCGGGACCUUAAUACGUUCCCUAGUUAAUAGGU--GAUAAGGUUGGCCUACUC--ACUGAUGAUCUGGGACAAAAACCUUACACCACCAUGAGA--AGG-GUGCAGUCGAAGGAAUGAGUUGGAGUGUAGUGUGAUGAAU--UUAAGGACACUGCCUAU----UACGGUUCUCUAAUGUUCAGAAAUGUAGACGAAUACACAAUACUCAAAGUGCUAUAUAAAGCAAG--AGAUUUACACAAUAACCCU--CAUAAUCGUAUUGGAGAACUCAGUAUCUGGG---AGGCUGUAAGUUUUGACACUACACUCUUCGAACCCAUAUGGU-CCUAUCAAACUAAACUACAUGCAAA-CUUUGGAACUUCUCUGUAU----------------------------UCAUGGAACAAACA---UAACAGUAUCAUCCAGGUGGUAGUAUUUUAA-CAGACAUUGCUAU--CUAACGCCGGGCCCGGCUAAC--CCACACCUUUUUAGUUUAGAAUAGUUCA-GAACAUCUGAUGGUGCUCAGCUUAGCUAUCACACUUCGAGAAAGAGAU-AAACGGUAUGGCUCCUUGAUGGUUUACUAAUCUCGGGCAUUCGCCGCCAUAUAACCAGGUCUUAUCGUUAGACAUCGAGC-CGAAGCCCAAAGAUUCUAGAUGAAUCUCUAUUGCCUGGGUAAUGACUGCAUCGAUAAGUUACAACUACAGAAC-AGCAUUCUGUGGUCCCUGUUGUGCGCGCAG-CGUGGAACGUAAUUUUUUUUAAUGACUGGUCUAUAUAUUGAUAAUUAGUCUUAAAAUAUAGAAAUUCUAGGCGAAUUUAUUAAGAAACAUGCUCAACUUCUCAAGCUGUUAUGGCAAACGG-CGUCCCGAUCCUCAGGGCCUCCGCUUGGAAUUCAUCAUGUUCCCAUCAUUGACCG--GAGGUAUUCAAAUUUAACAAACAGAGUCGACUGGACAGGGACGACUCACACAGGCUUCAUUUGGCUAUUGUCUUAAGUGAGCGACUCGG-CGAUUUUUGGACAAUUUGAUUAGGACAUGAAUAAUU-GUGGCAAUACCCAUGGCCAGGC-AUUGGCUACGGGGUAGUAUAGUCCUCCGACAAUUAGUUUAUUGAACGCAUCAUUUUCUGUGUGUAUACACGCACUUUC-----AUUUGUCUUCGGAACCAGCAAAUUGAUCU-CCGAUAACUCUUUUUCAA--ACUUAGGUGCGUAAUCUUAGAGAUCGUCCC--AUUUAGGUACGGUAACACAAC----------UAUAGAAUUCUCGUAUCCGCAUGACCAAUUGGU---AAGAAUGGGUAGGAAACUAAUUUUCAACAUGGGAGGUAUGUACUUAAUU-------------------------------GUGCGCAUCGAUUUAUCAUCCAGCGAUUCUCAAUACAUAGACAUGAA-----UCCCUAAGAGUGGGA-UCUUCCGCAAAAAUCGAAUUUAGAUCCCC
>B1 5353
GCCGACUAAAAGGUUCGAUAUAUCACAAGUUAUGAUCCUGAAUUUGUCCUAAAAUUUUUAAUCGAGCACA--GGUCA-CGUAAAG-UUGAAUCUACGAUUUCCGAGACUACAACGGUCCUACCUUACGAUACAUGA--------GAGAAAUAUCA-----------------GCUCUCUGAA-------------------------CAAUGGAAAUGUGAUUUAGUGGUGAAAACAAUAUAGUUCUGUCUGUUUAUACACUAUUACACAAUCCAUAGCAACCGGAGGUAGCCUCUGA-CAUAAGAUAACGACUCCUGCUUUUCGC---AUUAUUAUGAUUAAUUUAAACGGGUCUAGCUUCCUUCUCGUUAUAUAUAAAUUAUUCGACAUACAUGG-AAU--GCCUUAUUAGAAUAAUGUGUUGUUUAUCCGUCGGAGUUGAUCUCUCCUAUUUAUUUGUACCUUCUGUUCUGAA-AAGUAGCAAUGCG----UCUUCAAACCACCCUAGCGUUCUCUUAAAUCUCGAAAGAUAACAGUAUCAAGAUCGCGUAGAGUAGGCAAUUAUUCGUCGUAGGCUAUAAGUC-CAUGACCGUAAGAGCAGGUACAAGGGUUACUCUAAAGGAAGUUUGCGAUCACGCUAGAUUAUAAAACCCAAUGAUGUUCGGGCAUAAUAUGGCCGCCCAAUCUAGGCCCCCAAAGAAAGAGUAAUCCUGUUCAUGUAAUAGCUAGUUUGGAAAUUCAUUAUAG-AUGGGUAUUCUGAUCCGUUCGAUGCAUUUACCAAGUAUCAA--UAAGAAUCCGGA--UUGACAUCUCAAGAAUGCCGGAGCCUCUUAGGAAGUAAUACGUUGAAUACAUAUGAGU----GUAUGAAAGUAGAGGACUAAUUUCGCGUUCGAUCCGGGUACAGUAUCGAAAUGAGGUAUAAGCUCACGGACAACUUAACAUAUUACACUUCAGAGAGUUGCCUUA---AAAAACAAGGGCUAAAAAUUCAGGCGACGGAUUAUUUAGCUAUCCUUUAUGCUGUUGCUCAAAUCUAGCGUGAAUCAUCCCUCCAAUACUUCUCGAUAUAUGACUCAGUUUUAGCGAAUCUUUACGUAGGGCCUACCACGUGUCAAAUGAAACUAGGUAGUACUAAUUUUCGACGGUCAUA-CGAGUGUACGAAAAACGAGUGAGUAAGUCUGCAUGCAU--AAAUGUCUGUUAAAUUGUUGGAGCUUGUGACAAACCACGA-CGAUGAGACCAGCAAUAAGCUAUCGAUAUCUCAAUUACAAGUUUUAAACUUUAUACACAUCACCUUUUCCUUUCUAAGUGUAUUCUUGUUCUGGUAUUUACCUGUGCGGCUCUGUUUAUGCUUCAC---------------------------------------------------------AUCAAUAUGCUG----AUAACAUGCUAGACUGGAUACGAACUGGGAA-UAAGGUUUCAAAGAUGAAAUGAUAUUCUAAUGCCGAACGAUUCGA-UAAGAGUUCACCACUUGUCACACUAAAUGCUCAGCUUUUGUAUUGCUUAGGUUAAGAUAGAAAUCUAACUUUC---CUUCCGCAAGUUA------GUUCUU-CUUCCUACACGUGCUUAUGAGACAAAUCACGAA---CCUUAUUAUACCCCCCGGCCGGCCAGGUGAUCACAUAUCUCUUUGUGCAUCCUCGAACA----UGCACUUCACUACUUACAUAGAUCAAGUGUUAGAUUGCCUGGUACUCUUCCCUC-UGUAGUACAUAUUUCACUGUAAAAUGGCAUCAAUGUCACAU-CUUUAUUAUAGCAUGAGUGCCAUUGAAAGAAAGCGGUUGUUGAGAUGAAAUAC--ACGAUACUUUAACAUAAGCAAACAUUUACUGGUUAGAAAGCAUUCCGUUCGAGGCCGCCACCUGAUGAAUAGGAACUCG-------UCAAAAUCCGGUACAUGUGAGCGUCCCACCGACACGAAACUCUGCUAAGCAGCGACC-CAGAUCAGCUUGUGUUGUCCCG-UCGAUGAUUCCGUCCUAU-AAAUAACAUCUUUCUUUUUGUCCUUGCACUU-CUAUGGUAAGCAUGUAACUGAACUGAGAAUUCUAAUCAAAAUA-GGGAAACCACAUGACUAUGUCGACAAUUUGAUCGCGUUAAU--CUGCUGAACUCGAAAUUUUUGGACU--------------GCUCUUGAACAAAUUUCCCCAAUUAUAAUUAAUUUUCGAUCUUUAUAGCGACCGUACGUUG--AUUAUCCACGAACUAAUAUGGAAAUGGUUAUUUCCAUGAAGGGCUCCUUACCGAUUCAAAAAAGGAGCCUAACCCUCAAUCGUUGAAGGCUCAGUAACACCCA-UCUUACGUUGUUCUUGCCAGUAGAUAAUUAUAAGCAACUGGAUUUUAUAUCAGUGCUAUUGGUAAUUAGUUAUCUUCCAGU-GUACCUUUUAUAGUAUCAUAGACGCGUAGGAUAGU--UAUCCACGAUACCGUGUAAUACCCAUACAUAGCCGGUGAUUG--CUACCGACAGG-CGUAUCCAAUUAUCACGCUUGAACCCUGAAUGUUUUAUAAAACUGGUUGACGAAGUGUU-GAAAUGUUGCUGUCCAAAAGUAAUCGAGUCUUCCUG--UUUAGGUA---AUAUUUAAGGUCGAUCUUAAUGCG----AGGGGUUUAACAAUCCGACGGGACCUUAUACCAA-AUUUAGAGUCUUGGAGGUACCAAGC-CAUACAUUCAUCAAUACACACUAAGCAA-ACCCAGUUCAUAGCAGUUUUGCUUCUA----CAUUCGUAAGAUGAAAAAACUCUCCC-CCAGUUCCGCGUAGA-CGAGAAUGAUACCCGAUCUGACCACGAGCAUUUAACUCCUAUGUAGUAUUGUAAUUGUAAAUAUUCCGCUAAGUCCCAGCUUGGGCGACACCGGUGAGUUAGGGAACGCCCCUCCGUAGACUAUUUCGUU----CGGGUUUGGUAAGUACGUCUAGGCUUAAUAUUCCUUAUUAUAAGUUUCCUAAAGUAA--UGUUGGACAGAAAAGUGU-GCUGGUGGGGUGCAUAUACAUAAGUGUCGAAUAGUCUUAUAGGUACG-UGAGGGUUUAGCUUCCAUUAGAGGACGAGAAUUCAGAAACGGUUUAUAAGCAGAGAAACUCUACACUACAAUCUAGAUCAUUAAUUCUAACCUAGUAGUGUUAAGCAAUAUUACAUGUCGUCAAAAGGCUAGUUUACCGUUAUACUAGUUUUUGAAUAGAGACGUAUAUCUGUAUCGCGUAUGCC-CGGCGGCGUUACGGUAUGGACUACGGGGCAAUGUCCCAAUUGUUAAGGGGCGCGAGUAUUGUUCUACAUGGGUAAAUUGAGUUUAAUUCACAACGCU-AACGAAAUUGAGUAUCC---AUUCCGUUAACAUUUCCUGGAAUGGAUAAU---CAUCUAUUCAAGCCGCUUUGUUUUCUAUAUUGGUUUUCAUUAUGCAUGAGUUUGCGAACUAGUUUAGGACGUCCUCACAAUUAAUGACUGCCAU-CUCCUAUAUCUGAUGUAUUUGUGAGCUCUGGCGGACGGGUUAAGGGUCUAUUCUUGAGCGCGAACCAAAAUCUAU-GUCUAAAGGAACUACAAAUUCGGUUAAACCAGGA-GGCGAUGCUGUUUCUUAGAUAUGCCGUAGAACUCGUUGUAACGGUGAAGUAUUUGCAAACGGAACAACACCACAAUAAGAGAUUUGCGUCAA---AAGUCAA----AUAUUUGUAGGUACUCUUCCAGCCGAUCUGGCAUAGUGGGGUCAACUUGAAUGUGCGCCUU---GAACUAUCCUAAUUAUUACUAG-CCUCUGCCCCUGGACCUUGAUGCACUGCCUAGAAGUUGGGU--GGUGAGUGCCGAGUCG-CUGAGUGAUGUUUUCGGGGAAAAGUCCUAGUCCACCUUGAGA--GAG-GGCUAGUCGAUGGACUAAGUUGAGGUAUAGGAUAACGAAU--UUGAUGACACUGUCAAG----CCCAAUUCUCCGACGCUUAGACGUAUAAAGGAGUAUUUGGCUCAUAAAGCGUUAUAUCAAAUAAA--AGGUUUGCGCAAUAACAUU--CGAAGUCGAAUUGAAGUAAUUAGUCUCUAAG---GGGUUAUGAGUCUUGAGACUGCACUAUUUACACUUACGUAAU-UUUAUCAACUAUACUGAUGUUUAGG-CUUCCGGCCCCCACUCUGU----------------------------UUGGAAAGCUAUAA---CGAUGGUAUUUACCGA--GUGAAAAUACAGA-AAUGGAUUGCUGC--CUACCACCGAGCGGUGCAAAG--UCAUACUCUUUUCGCUUAGAAUGGUGCA-UAAGACAUAUUGGCACUGAGCAUAACUACCAUGCUUCGGUAAUGUGAC-AUACGAUUUUGGAUACUAAUGGUAAGUUCUCCUCGGCGAAUUAUCGAUGUAUUGCCAAAUGUCAUUAUCUGGCAUCAGGG-AAAUCGACAAAUCUUAUGGAUUGACUGUUCCUGCAU-AAUGAUAAUUACGGC-ACAAUUGAUGAUUUUAGCGC-UGCAUUCUGUAGCCGCUGUCGGUUAUGCAG-UGUUAAACAUAAUUUUUUUUGAAAACUGGUCCGUAAAUUCACAUACAGUCGCAGGAUGUGCAAACACGAGAUGGGUUUAUUUGGUUUCAUGGACCAACAUUCAGACUGUCACGGCAGGCAU-CGACUCAGUCCUUGGACUUCCCAUUAAGAGUUUAUCGGCUGCCUCUCGACAAUAA--GGAAUACCCAACUUCACCACAUGGAGCUGCACUAACAGGGCGGGUCCUCGCAAUCACCAUGCGCCUUUUCUACCAAGUUAGCACGUUGG-CGGUCUCAGGCCAAAUCGACCAGUACAUGAACAAUU-GUCACAGCACUGUAAGCUAGGU-GUAGAUCUCAAAGUAACAUAGUUAUUAAAUUGUCGGGAUAUUUAUCGUCACAAUCCCCGUCUAUCUAUGCACACUCUU-----ACUUAUCUUGGAAACUAAUAAAGUCAUCU-CCGAUAGUUUUUUUUCUG--ACAUAAGUACAUAUUCUCAAAGAUCGUUUUUAGUUUAGGAAUGUUCACGCAGU----------UGUGAAAUAUUCGUAUAC-CAUGGUUAGUAGGC---AAUAGUCGAUAGAACAUCAUUUUUCGAAAGGUUAAGCACAUCUUUAAGC-------------------------------AUGCGCAUCAAUUUAUCAUUUAAUAACUCUCAUUACAUAGAUUUAUG-----CUCUAGAGAGUGUUA-GCUUUCACAUAAAUCGGGCAUGGCGUACU
>A1 5353
GCCGACUAGUAGGCCCGAUAUAUCACAGGUUAUAAUUCUGAAUUCGCCCUAAGGUUUUCGGUCGAACACA--GGUUA-CGUAAAU-UUGAACUCGUAAUUUCCGACACUAUAACAGUCCUACCUUACGAUAUAUGA--------GAGAGGAAUC------------------------------------------ACCUGUUUGUACUACGGAAAUGUAAUUUAGCAAUUGAGACAAUAUGGUUCUGUCUAUUUAC---UUAUUACGCAACCCAUAGCAGCCGGAAAUGGCUUUUGA-CAGACGGCAACAGCUCCUGCUUGUCAC---GUUGUUAUCAUUAAUUUUAACAUGUUUAGCUUCCUUCUCAUUGUACAUAAAUUAUUCGAUAUACAUGG-AAU--GCAUUAUCAGGAGAUUGUGUUAUUUGCCCAUUGGAGUUGGUCUCUCUCAUUUAUUUGAACUAAUGGUUAUAAA-GAGUAGUGAUGUA----CCUUCGAAUUACCUUAGCGUUAUUUUAAACUUUGGAAGAUAACCGUUUGAAGACCGUGUAGAAUAGGCAAAUAUUCUUUGUAAAUUAUUAAUC-CAUGACUUAAAGAGUUGGUACAAGGGCCACUAUAUAGGAAGUUUGCGAUCACGAUAACAUGGAAAACCCGAUGAUGUUCUGGCUUAAUGUGGCCCCCAAAUUUAGGCAUCCAAAGAAAGAGCAAUCCUGUUCAUGUAACUAUUAGUCGAGCAAUUCACUAC-ACAUGGGUAGUCUAUUCCGUUUGAUGCAUUUAACAAGUAUUUA--UAACGAUCCGGA--UAGACACGUCUAGAAUUGCAUAGUGGCUUAGGAAGUACUAUGUAGGACACGUAUAAGU----GUAUGGAAGUAGAAGCCUAAUAUCGUGUUCAGUUCCGGUACAGUGCCAAAAUCAGGUAUAAACUUACGGACAAAUAAAUAUCCUGCGCUUCAGUGAGAUGACUGAUUAGAAAACAGAGGCAAAAAAUUAAGGCGAUUAAUGAUUUAAAUAUCUUUUGUGCAGUUGUUCAACUCAUGCGUGAAUAAUUCUUCCAAUCUUACUAGUUGUUUGACUCGGUUUUAACGACUGUUUGAAUAGGACUCGUCGCGUGUUAAAUGAAACCGGGCUGAAUUAGUGUUCGACGAUCAUA-CGGGUUUACGAUAAACGAGCGAGAGAUUCUGCAUGCAU--AAUUGACUAUGAAAUUGUUGGCACUUAUGACACACUACAA-UUGUGAGAUCAGUAGUAAGCUAUAUGUUUCUCAACUCCGAGUUUUAGAUUUAAUAAACACCACUUAAUUCUUACCAUGUCUGUUUUUGUUCAGGAAUUUCACUGUAGGGCUCUAUUUCCGCUGCAGAAC---------------------------------------------------AAUAUGCAGAUAACAUGCUAGACCGGAUGAGAAAAGCGACAGAAUACAAA-UAAGGUUUCAAAGUCGAGCUGAUAUUCUAAUGCCGAUGGAUUCGUGCGAGUGUUCGACAUUUGUAACACCAAGUGGUCAGUUUUUGUAUUACUUAGGUUAAAGUAGAGGUCUGUCUAUC---CUUCCCCAAAUUA------GGACUU-CUUUUAACAUGUGCUUAUAAGACAAAUCACGAA---CCUUAUUAUACCUCUCGUCUGGUCAAGUGAUCACAUAUUUCUUUUUACGUCCUUAAACA----UACACGUUACUGCUUACACAGAUCAAGAGUCAGUAUGAUCAGUGUCCUUCCUUC-AGUGGUACAUAUUUCGCUGUAAAAGUGCGACAGUGUUAGCA-CUUUGUCAUAGCUCGGACUCCUUAGAAAGAGAGCGAUUGUUGACAUGAAAUAC--GCGACACUUUAACAUAAACCAACAUUUACUCGUUAGAAAGCAAUCCUUUCGAGGGCGCUUCCGAAUAAAUAGGAAUCUG-------ACAAAAACUGGUAAAUGUGAGUGUCCGUCCGACAAAAAAUUAUGCUGAGCGGCUACUCCAGAUCAGUUUGUGUUGUCCCG-UCGAUGCAUCCGGGUCGU-AAAUGACAUCUUUUUUCUUAUUUAUACACUU-UUAUGGGAAGUGUGUAACUGAAUU-UAGUUCGG-AUUAAAUUA-GGGAAACCAUAUGAUUAUUUCGACGAUUUGGCUGCGUUGAU--UUACUAAUCUUAAAUUUUUUUGAAC-------------CGCUCGUAAAUAGAUUUUUCCUAUCAUAGUAAGUUUUCGUCCUUUAUAGCGACCAUACGAUG--AGUAUCUACGAACGAAUAUAAAAAGAGCAAAUUCCAUUGAGGGCUUAAUAUCGAUUCAAAAAAGGAGUUGAACCCUCUAUCGUUGAAGUCUCCGUAACGCUAA-CCUUACGUUGUUCUUGCUAGUAAUUACUUAUAUACAACUGGACUAUGUAUCUGCCCUGUUGUUAAUUUGUUAUCUUCUUGU-GUACCUUUUAUGGUAUCGUAGGCGCGCUUAAUUGU--AAUCCAAGAUACCGUGUUAUACUCAUACAUAAACGGUGACCG--UUACCGGCAGG-CGUAUUCGAUUCCCACGCUGG-ACCACGAAGGUAUUAUACAACUGCUUGACGUUGUUUU-AAAAUAUUGUUUUCUAAGAACAAUCGAGUCGCCUUG--AUUAGGUU---AUAUUUAAGGUCGAUCUCAAUGUG----AGGGGUUUAACAAUCCUACGGGACCUUACAUCAU-AUUUAGAGACUUUGAGGUGCCAGGC-CGUACAUUCCUCAAUACACAAUAAGCGA-ACCCAGGUCAAAGCAGUCUCGCUCCUA----CAUUCGUAAGAUGAAUAAUGACUCCC-CCGAUUCCACACAGA-CCAUAUUGAUACUUGAUUUGAUCACGAGCUUUAAACCCUUGUGCACUAUUGUAAUUAUAAGCCUUCCACUAAAUACCAGUUUGGGCAACACAAGUAAGUUAGGCAACACUCCUCCGGACACUUUUUCGUU----CGGGUCUGAUGAGUUUGUUUUGAAUAAACAUUCCCUAUUAUAAGAUUCCUAAAGCAG--UCGGAGAAAAAAAAGUGU-GUUGAUGAGGUGCAUAUAUACUACUGUUGAAUAGUCGUAUAGUCACG-UUAGGGUUUAGUUUCCGUUAGAGAGCAAGGGUUCAGCAACGGUGCAUGAAUAGGGGAACUCCACCCUACGACCCAGACCAUUGGCUCUAACCAAAUAGUAACCAGUAAUAUUACCUGUCGUGAAGAGUGGAGUUUACCG-UGUACAAGUUUUUGAAUAAGGUCGUAUAGCUGUACCACGUACAAC-CAGCCCCGUGGCGGUAUCAAGAAUACUGCAAUAUCACGAUUGUCCAGGGAUACCAGCAUUAUUCUACAUGGGUAAG-UGUGAUUAAUUGCCAACAUU-GACGAGAUCGGGUAACC---AUGCCGUUAAAAUUUCGUGGGGUGGGCACU---UAUCUAGUCAAGCCGCUUUAUUUUCAAUGUCCUCCUUCAUUAUGCAUGAGUUUGUAUGUCACUUUAGG---------AAAUUGAAGACUGAUGU-UAACUAUAACGGGUGUGAUUGUGUGCUCUGGCGGGCAGAUUGAAUGUUUUUUUUUGGGCGCGAACCGAAAUUAAU-GUUUCAAGGAACUACAAAUUCGACUAAACCCGCA-GGUGGUGCAGUUCCUUACAUACGCCGAGAAAUUCGUUAUAACUGUAGAGUAUUCACAAACGGAAUAACAUCACAACGAGAUAUUUACAUUGA---AAGUCAGAUAU-------UAGACGACUUUCCAGCUGAUCUGGCGUAGUGCAAUCAGCUUGAAUUCGUGCCUU---GCACUGUCCUGAUUACUACUGG-CAUUAAUCGCAGGAACUCAAUGCGCUUCCUGGAAGUUGGAA--GUUGAGAAUCGAGCCG-CUAAGUGAUAUUCUGUGGGAAUAGCCCUAUCCGACUUCAGGA--GAA-AUCUAGUCGAAAGGAUAAGCUGUAGAAUAGGAUAACGAUU--UUUAAGACACUGUCAAU----UGCAAUUCUCCAACGCAUAGUCGAAUAAAGGCAUAUAUGGCUGAUAAAGCGUUAUAUGAAAUAAA--AGGCUUGCACGACAACGUU--CGAAAUCGAAUUGAAGUAAUUAGUCCCUAAG---CGGUUCUAAGCCUUGAGACUGCAUUUUUCAAACUUGCGCAAU-UUUAUCAGCCAUAUCUAUAUGUAGG-CAUCAGGUCUUCAGUCUAU----------------------------UUAGAAAACUAUUG---CGGUGGUAUCUACUAA--GUAGAAAUACUGA-AAUGGAUUGUUAU--CUGGCACUGAACGCGGCGAUG--CCAUAUUCUUUUAGCUUAGAAUAUUUCA-UAAUAUAUGUCGGUAUCGAGCAUAACUAUAACAUUUAGGUGAAAUGAU-AUACGAUUCCGCAUACUGAUAGAAAGCACCCCUAGGCCACUUAUCCGGGUAUUACUAAGUGUUAUUAUCCGAUAUCAAGG-AGAUCACCAAACCUUACGAAUUAACGGUUCCAGCUU-GGUAACAAUUGGC---ACAAUGGAUCAUUCUAGCGC-UGCACUAUGUGGCGACUUUUGGUCGCACG---GUGGAACGUAAGUUUUUUUGGUAGCCGGUUGAUAAGUUCAUAACCAGUCGCAAAAUAUGCAAGCCCUAAAGGGGUUUAUCUGGUUAAAUAGAUUAAUACUCAGACUGUCUCGGUAGGCCU-CGGCCUGGUCCUUGGACUCAACGUUUGGAGUUCAUAGGAUGUCUCUCGUCAAUAA--GGAGUAUCCAGCUUCAAAACAUGGAGCCGCGCUAGGAGGGCAGGUUUUAGCAAAUACCAUACACCUUUCGUCUAAAAAUAGCAAGUCGG-CUAUCUCUGGCCAGUUCGACCAGUACAUGUACUGUU-AUGACAGCGCUCGCAGCUAGAU-GUAGAUCACAGGGUAGUAUAUUUAUCAAUUUGUCGAGUUAUUGGUCAUGACAAUUCCUGUCUGUCUACAUACAUUUUU-----ACUUGUCUUAGAAACUAAUAAAGUGAUCU-CCGAUCGUUUUUUUUCAA--ACUUGAGUACAUAUCCUAAAAGACCGUUUAUAAUUUCAGAACGCUAACAUAAG----------UAUGAACUAUUCGCAUAC-CAUGAUUAGUAGGC---AAGAGUCGAUGGAACGUCACUUUUCGAAACGUGGGACAUGUAUUUAAUC-------------------------------ACGCCCAUCGAUUUAUCGUUUAACAACUCUCUUUGCAUAGAUUUUUG-----UUCUGCCGAGUGCUA-UCUUUCGCAUAAAUCGAAUAUAGUCCCCC
>H2 5353
UGUAAUAUACGGGUUCCCCAUGUCAUAAGUUCGCAGCACAAACCC-CUUUAAAGUUACCGUUCGAACAUAAUAGUCA-CUGUGGG-UUGGACCUGCGAUCUUUCACACUCUAGUAGUCGUUCCCUAAAGGGUGCAA--------GAAAUUAAAUGCUUUCUGAU-UGCUACUAUUAUAUUAA-----CAUUCCGGAACACGUACUUUUGAUGGAUAAGUAAUCCAACGACUGGGACGUUAGUGACCCUGCUGUGCUAAUGAUCAUAAGAAACACACGGGAAGGAAUAGCAGCUCCCAC-ACCAGAAUCGUGCAAUAUAUAUCACAC---GUCAUUCUCAAACAUUCCAGCGUAGACAGUUCUUUGCUCGCUAUAAAAAGGCUGUAAGUUCUGCGGAGAAAU--AUGUUGUUAGAACAUCUUAUUACCCUCCAGUCGCGGUUCACCUCUGCAAUGUAUUUAUUCAAAUAUUCACAGG-AAGCCACAAUACG----UCUGUGACAUACAUCAGCACUGUUUUACAAAUCACAGAAAUAUCUUUUCUACUCGGUGAUGAACUUUUAAAUUUUUUUUAUACGUCAUGGUUC-CAAGUGUCCUAGAUAGGCCAUGC-GACUUGGACGCCGAGAGUACCGACUAGAUCUGAUAAGUAAGUGCUCUAGAUACCUCAUCGGGUUAGUGAGGCUGCGUCGCAGUGUACAUCUCAAUUGGGUAUUUGGAAUUGCUCCGCAGAUCGUUGUACAUUAGUAUCGUACAGGUUAUGUCACAUACGCUUCUUAAUUAUCAGGGAAUCU--GGCGGAAUCGGAUAUAUGCCCCCCCUCUGAUCGUGAAUAGCUUCAAAUAUAAUGCCC--AGUCGGCAUAGAU----GUAUCAAUGAAGAAAUCGUUUACAGCGAUAAAUAUGAGUAUGGUAACAUAGGCGGGAACAAGUACCGGAACGUCUAGGAUCCUUGACGACAAGGCCCUCGACAGGUAGAGGAGCAAAGCCAAGAAUUAUCUACUAAUUUUGAUUUAACUACCCGUUGUGCUUUAGG-CGGGUUUGAACUGUUUUAGU-UGCCGCCUGUAUGCUAAAUGUGACCCCACCAUGACGCCUGAAUCCACGCAGUAUAUCAUCCACUUAAAGCAUCUAGCAUUAAUUAAGUUGGGACAAAUGCC-GCUCCCAUCGCAUUGAGCAUGAGCCAGGUACUAUGUAA--AAGCGAUGGAUAUGUAAAUCUCCAAAGACACACACUGUAACUUGUGGCCUGCGCCGAGUACACAGCAUUGCGUGUAUGUAUACGGUCUAAAACCAAUCCCUCUUUAGAUUGUUUGAGUGUCACCAGGAAUUGCAGAUACAUACUGGUUAUCGCCUUUUAUGGGUCGU---------------------------------------------------------ACGCAUCCGGGG----ACGUUGCAGAGUAUCAUGUGGGUAGAUCGAA-CGAGGCUUUAAAGACUAAAAAAGGCUCUAGAGGCUAUCGUGUUGC-GGCUAUCUUAGAACACGGCUAGCUCACUGCUUGAGUUUUCGUUUAACCUGCGCAGGGUCAAUUCCCACUAUGCUCGCCUCUUCAAGUGG------UUACAC-CCUUCGUAAAGUCCGGGCGAGAUAAAUUCCGAACGCCGUUACUACUUAUCUUAUGUAGUGAGAUGUUGACAUGCACUCCUUCGUGUGCACAAGC--CUGCUGACUUAACACGUCAAAAAGUUUAGAAGUAGACUC-UUUGCUCACGAUCCCUC-UCAUAAACGUUUUCGAAAGUAAGACGGUACUCUCGUUCUCU-CUAGAACUCCGGGCUCAUAUUAUAGGUACAUUACACACGUUAACCAUAUGCCAUACCGGCGGCGUGUCCUAUUGUAAUGUGUUUCUGUGGAAAGCGGUACUUGGCGACAUCCACGGUUUGCGACAAGAAAUAAAUUCAAGGUUCGUUGACUGCAAUA-----UAUUUGGUUAACAAGAAGAGGUAAGAGACAACGUAUAUAUAUAAUCUAAUAAUUGCCCG-AGAAUGAUUCAGAUACAU-AAACAUCGCGCUUGAGAUCUAACGAUUGCAC-GUUCUCAAGAUAACGCACUUCCAU-AGAUACGAUGCAAGGUGA-GUAACGUUGGGAAAGUUCUAUUACAAAUCGCGCACACUAGUGACUCGUGGUUGGGGAUUCUGUCAUAG--------------UGCCCUUAUAAAGUACUUC---UAAAAUAUGACUUCCGACUCGCAAGUCGGACCUAUACUA--CCUUUAAACAAUCUCUUAUGAGGUCAUCCUAAUUGGUC-AUAUAUUCGCAG-GCCAAUAAAACAAUCUAGAACAUUUAAUCAGUU-UGCUGCAAGUACACAAC-UCGUGUGAUGCUUUUGCUUACAAUGAUUUGGGUAAUAUCAAAUCAUGCAUUUAAUGU--UAACAAAUUGUUAUUGUCCGUU-ACGCGUCAUACUAUGACUAGGUUAUGUAGAUUUGU--CAUCCUUGAAUUUAUAACGUUUUCACGCAUGGAGGAUGCUCA--AUCUCAGUUAA-UGCUAGCCAGUAUUAAACCUG-GCCCUGAACCGUUAACAUGAUUACUUGUCAGUGUUCG-AAGAAGUCACUUCUUUAAAAGGAAUGGGCUUCUCUAUUAAGAGAUU---GAGUCUGUAGUAAAUCAAGAAAAU----UGAGGUUUAGUAUCAGGACGUAUCUUUACAUUAA-AGAUCAAUACUUAGAAGCACCAGGG-UAUACGAUCCCGAUUGCAUGCUACUCGAAAUUAGGUCUAUAAAGCCACAUCCCUUA----AUGUAGGACUUUGAAAGGAAUGUUCCCAUGUAUCCGUACAGU-CAGAGAUGGUGCUUCCUCGUGCUACUAACCAUUCACAACUGUAUUAUCGUCGAAGUGUGACCCUUAUACUAGGU-UCCAUUAGCAUACUACUUGUGACUAAGCU--UGUUAUGUUGACUGCUCUAGCUUU----GAAAUCUGUUAGGUCCGUCAUGACUAAGCCUAACUUAUCUCAAAAUUUUCGAAGUGG--CCUAAUGGAGAUGGGUAUAGCAGUCGUCGU-UCUGUGUACAGUUAAAAAACGUUUUCAUAGUUAUA-UAAGCGUUUUGUCACUACUCAACAAUGAGUACCCUGUAAUAGCAUAUACGAAUGAAACUUCCGAUCCCCUCGACAUAUCGUUCCUACUAACCAGACAACAGGAAGGCUUAUUUCCGAUUCUUAAAAGAUCAUUUCUCCC-UACGCCAGCGUUUGAUCAAAACAUAGUGUCUGUUUUCCGUGUGAA-CUUCUUCAUGGUGACUGGCAAA-CACUAAAACAUUCCGACCGCAAUGUAUACUUUGUUUCGGCUUGCAAAAGACAG-GGCGGUUGGUCCAUCAAACU-GAUGGCAUUAACCAGCA---GCCCUACAAAUAAACGAUAAACUGCGCACU---GACUCACUAGAAGGAUUUUCCUUUCCGUGAUGCCCCACACAGUUGACGAAAAGGUAUAAUCCAUAUGA---------CCCUUGAUAGUUAUCUU-UGCCUAUCAUCGGCACGAUCACUGGAGAACAUCUGCGCAUAAAGAAAUUACUCUUAGGCGUGGAGUAAGAUCACU-AUCGCAGGGGUCCUUAAAGAGCAUAAUAAUCACA-AAUAAUGCAGUUUCAUAUGC------AAACUCCUGUCGUAUACAUUUGAGCCUAGUAGACAGAAAAAUGGUAUAACGGUAUGCCGACACUAC---AAAAUAAACCUAAUUGUUUAGAGAAUCUUCCAAAAAAAUUACCGAAUCC-AGUCCGCGCCACGGCCAAC------CCGUCAUGUUUUUCAUUAUCCA-CAAGAACUCUUAAAUUUUAAAG-GUAACCGAAAAAAUAUAG--AACAAGAAUCGACUCUCUCGAAUGACGCCUAGGAGAAAG---UCCAAACAACAUUAAUA--AAA-GUAUUACUUCAAGGCAAAAUCUAAGUUUUAGAUAAUCAGC--UUAAGAACCCUUCUCAU----UACAAUUCUUUGACGUUAAAACGUGUGUUAAUUUACGUUGCUUUUGGUAAAUUGUAUCGUUACGA--AUGGUUACGCCAUAACGUU--UAAAGUUGAAUAAAACAAAGUGACCUCUAAAUAAGGAGUGCUGACCCGCAAGAUGUGUG--CUGGAUCCGAGCAGU-UUAAUGAUAUCUUACUGUGUGGGGA-UUAUGCUGUAUCACUUAAC----------------------------CAGCGGGAUGAAUUAUUUGACAAUCACUCCUAU--AUUUAAGUAUUGA-AAUCCAGUGUUGU--GUGACUCCAAACGUAACUAGA--CCAUAUACAAGUUGAAAAUAACAAUA---UAGGUUAUUCCGGCAUCUGGCUCGACCGCCGUACAUUAGCAAAAUUGU-UCGCACAUUCGUACUUCAAUCGUGAAUUGGGCUCAAUCAAUAGCUGGAGUACUGAUGAAUAAUAUUGUGUAACAUCAUGC-UAGCUGAGGCAGCAUUCAGAUUGAUUCUGCUUGGUC-GUUAAUGAUUCU----AUAACUUUUUUAGCAAGAACGAGCACCCUGCCGUUACAUUUCCUGGUCUAA-UGUGGUACGGUAACUGAGCUGUAAGUUGGUCUGCAAAUGUAUGAUCUAUCCCAAAGUGC-UAAAUCUCAUACUAGUGGUCUCGGGGAAAUGCCUUAGGGGUCACUGUGUAAGAUUAGAGAG-CGUCUAAAUCGUGGGGGUCUCUAUUCGAAG-GCAAUAGAUGUACACCGCGAAGGA--UAAUUGUUCAAAUUUGACAUAUGCACUCGUACUAACUCAGACAGACUAAGUGGAAUCUAUAUGUCAAUCGUCUUGGCUACGAGACCGUA-UAAUCUUUGGCAAAUGUGGUUAGUACGAGAUCCGUU-AUUACGGCAUUCAGGAUUGGGC-GUAAUGCAUUUAUCGAGAUAGUCAAUAAGGCGCUAAUUCAUUGGGCACAGCAAGUUACUUUAAAUUAUAGAUAGUAUU-----UCUUAGCUUGAAUAUUAGGAAAGUUAUAC-CUCACUACUGUUACUCAG--AUUAUGUGUCAUACUUUUAAUAAACGUCCGCAAAUGAGGAAUCGUUAUACAGC----------AGUAAAAUUAUAAUAGGACCUUUGCUUCUCGGC--AAAUAUCGUUAGGAGUGCCGAUAUUUGUGAGACAAUACCGGUAUUUA----------------------------------GUGAACAACAAUUGUCGGUUCAGUGAGCUCCUUUUUCUCGAUUUAGA-----UUCCAUGCAAUUUAACUCCCUCAUGCAAACUAAAUAUGAGCCUCC
>G2 5353
UGUAAUCAACGGAUUCCCCAUAUAAUAGGUUCGCAGUACGGAUCC-CUUUAAAGUUCCCGUUCGAAAACAAUAGUUA-CGUUAGG-UUGGGUUUGCGAUCUUUCACGCUCUGGCAGUCGUUCCUUACAGGGAGCAA--------GAAAUUAGACGCCAUAUGAC-UGAUUUUAUUUUCCUAA-----CACUCCGGAACGCAUACUCUUGA-GGAUACGUAAUUUAGCGAUUGGAGCGUUCUAGACCGUGCUACGCUAAUGCUUUUAAGAAAUUCACGGGAUGGAAUAGCAGCUCCCGC-AACAAAAAUUUGAAAUAUAUAUCAUGC---GGCAUUCUCAAACAUUUUAGCGUCGACAAUUCCCUGCUUGCUAUAAAAUAGUUGUUUGAUCUGCGGAAAAAC--AUGUUGUUAGAACAUCGUAUUACCUUCCGGUUGCGAUUCAUAUUUGCCAUGUAUUCGUUUAAAUAUUCAAAGA-GAGCAACAAUAUG----UCCAAGAGAUACGUCAGCACUGUUCUAAAAAUCACAAAAUUUUCUUUUCUACAUGGUACUGAGUUUUUAGUUAUUUUUUACACGUUCGGAUUU-CAAGUUAUCUUGAUCGGACAUAC-CACUUGGAUACCCGGAGUACCGACUAGAUCUGACAAGUAAAUUCUGUCGGUUAAUCAUCGGGUUGUUGCAGUUGCAUCAUAGUGUCCACUUUAAUCCGAUAUCCGGAAUUGUACCGCAGAUCGAUGCAGAUUAGUGUCGUACAGUUUUUGUCCCAAUUGCUUCUUAAUUAUCAGGGACUCA--UGUGGAAUCGGAUAUAUGCCACCCUUCUGAUCGUGAACUUCUUCGAGUGUAAUACCC--GGUAGGCAUGGAU----GUUUUAUUGUAUAGAUCGCUUGCAGCUUUAAAUAUGGAUAUGGUAAUAUAGACCGGAAUAAGUGUCCGAAUCUCUGGGAUCUUUGACGGCAAGGCUCUCGACAGGAAUUGUCGCAAUGACAAGAAUUUUAUACUAUUAUGAAUCUUACUAUCCGUUGUCCCUUAGG-CGACAUUGAAAUG-UUUAAUUUAUCGCCUGGACGCGAUAUGUGACCCCACCGUCUCGAGUGGAUCUACGAACUAUGUCAUCCACUAAAAGCCUCUAGCAUAAAUUGAGUUUGGACAAAUGCC-CGAUCUAUCGAAUUGCACAUGCGUCAGGUCCUAUGGAA--AAGCAAUGGAUAUAUAAAUCUAAAGAGAUGUAUACUGUAA-UUGUUUCUUGCGCUCUGUAUAAAGCAUUUCGAGAACAUAUGCAUACUACAGCCUAUCCAUCAUUGAAUUGUUUGUGCGGCGCUAGUAACUGCAGAUACUUACCGGUCAACUCAUCUUAAGGGUCGU---------------------------------------------------------ACGCAUUCGGGG----ACGAUACAGAGUAUCAUGUGGGUAGUUCGAG-CGAGGUUUUAAAGACUGAAUAAGGCACUAAAUUUUAUUAAAUUGC-GCCUCUGUUAAUACACGUUUGCCACACUGCUUAAGGUUGCCCUUAACCUGCGAAGGGUCAAGUAUUAUUAUCCUCGCCUCUUCAAAUGG------UUGCGC-CCUUCAUAAUGUAUGGGCGAGAAAAAUUCUAGACGUCGUUACAGCUUACUUUAUGUAAUGCGGAGCUAACGUGAAUUUCUUUAUAUACACAAUC--CUGAUAUCUUGGUACGCUAAAAAGCUUAAGAGUAGGAUC-UAUGUUGAUAAUCCCUC-UCAUAAACUUCUUCCAAAGUAAGAUGGUAACCUUGUCUUAU-CAAGAACUUGGAGCUAAUACUAUAGAAACAUUACCCACAUUAACCAUAAGCCCUGGCUGCAGCGUGUUCUAUAGUUGUGCGGGUCUUUUGAAAUCUGCACCUGGUGAAAUCCAUAGUCAACGACAAGAAGCAGAUUCAAGGUCGGAAUACAGUGAUA-----CGUUAGGUUAGCAUAAGGAAAUAGGAGGAAGCGUAUAUAUCUAGUCUAAUAAUUAUCCGGGACGUGAUUCAAGUACGU-GAGUAACGGAUCUGAAAUCAAACGUUUGCAC-GUUCACAAGAUAAUAUAUUGCCAU-AGAUACGAUGCAAGGUCA-GUAACGCUGUAAGAUUUCUGUUACAAGCCGCGCACAGUAACGACUCGUGAUGGGGGAUUAUGUUAACG--------------CGCCCUGUUAAAAUGGUU---AUUAAAUUGGAUUUCCGACUUGCAUGUCGAGCCUACAUUA--UCGAUAAAAUACCCCAUAUGAGGAUAUCCUAAAUGAAUCACAUAUACAUAG-GCGAAGACAACAAUUUGGAACCAUUAAUCAGUU-UACUGUAAGAACACAAC-UCGCUUUGUGCUUUUGCUUAGAACGCGCUGAGCUAUAUCAAAUCAGGCAUUUAAUGU--UAAUGAAAUGUUAUUGUCCGUU-ACCCAUAGUAUUAUGGUAAAGUUAUGUAAAUUUGU--CAGCCUAGAAUUUAUGACUCAUUCACGCUUGGAGGAUGUUCA--AUUUCCGUCAA-UGCUAUCUAGUUUCAAACCUG-ACCGUGUAUGGUUAACAUAAUGGCUUGGUAAUGUUCC-AAAAUAUCGCCUCUUUAAAAGGACUGGGCUACUCUG--AUGGGGCU---GAGUUUGCAGUUAAUCAAGGGAAU----UGAGGUUUAGCAUUAGGACGCACUUAGACAUUAA-AAAUCAAUACCUAAGCGCACGAAAG-UAUACGGUUCUAAGUGCAUGCUGCUCAAGACUCUGUCUAUAAAAUUACAUUCCUUA----AUUCAGGAUUUUGAAAGGAACGUUCCCAUGAAUCCGUACAAU-UAGAGCUGGUGCUUCCUCAUGUUACUAUCCGUUCACAAUCGUGUAAUCUUCGAAGUGUGAUCAUUUUAAUAAGC-CUGACCAGGAGAUUACUUGUGACCGAGAUG--GCUAUGUUAACUGCUCUUGCUUC----GAAAUAUGUCAGGAUCGUCAUGACUAGACCUAGUUUAUCUCAAAGUUUCUGAAGUGG--CUUGAUGGAGAUGUGUGUAGCGGCCGUGGU-CAUGUGUACAAUUGCAAAACGUUCUCAUAGUUAUA-UAAGGGCUUAGUCACUACUCAGCGAUGAGGACCCCAUAGUGGGAUAGAUGAAUAAAACCUCCGAUCUCCUCGACGUAUCGUUCCCACUAACCAGAUAAUAGGAAGUAAAUUUUCUGAUUCUUAAAAGAUCAUUUAUUCC-UGCGGCGACUUUUGUUUGCAAUAUAAUGGCUGUGUUCCGUGUGCA-CCUCUUUAUCGUGAUUGCUAUG-UAAUGAUACAUUUCGACCGUGAUAGACAAUUCGUUUCGGCUUGCGAAAGACGGGUGGAAUAGGUACAUUAGACU-GACGACUUUAACCAGAA---GCCCUACAAAGGACCGAUUAGAUGCGCGCC---GACAUGCUAGAGGAAUUUUGCUUUUUAUUAUAUCCUACAAAGGUGGCGAAAAAGUAUCAUCCAUAUAA---------CUCUUGGUAGGUAUUUU-CGCCUAUGAUUUGCAGGAUCACUUGGGGAGAUCCGCAUAUGAAGGGCUUACUCUUAGGUGUGGUGUAAAAUCAAU-AUCACAAGAGUCCUCUGAGAGAAUAAUAAUCAUA-AGUAAUGCAGUCUCGUAUGC------GAACUCCUGUCGUACAUUUGUGCUUC--AAAAAAAGGAAAAUGUUAUAACAAGACAUCGACACAGU---AACAUAAACCUAACUCUCUGGAGACUAUUCCGAAAAAAUUAUUAAAUCC-UGUCUGCGUCUGGGUCAACCC----GUGUCGUCUU--UUAUUGUUCA-CGGUAAUUGUUAAACUUUAAAGUGUAGCUGAAAAAAUAUAA--AACAAAAAUUGACUCUCUUGAAUGGC--GCCAAGGGAAAAGUUCAAUCA-ACAUUAAUG--AAA-AUAUUGCCUAAAGGCGCUAACUGUGUUCAAGACAACCAAU--UUAAGAAUCCUUUUCAU----UAAGAUCUUUUGACGUUGAGGCGUGUGAUAAAUUGCGUUGUUUUCAGUAAGUUACAUCGUUAAAA--AUAGUCACACCAUAACAUU--UAAAAUUAAAUAAAACAAAGUGACCUCUGGAUAAAGAGCACUAACCUGCAAAUUACGUGUACUGAAUCCGGGUAUU-UUAAUUAUAUCUUACUAUGUGGAGA-UUAUGAUGUAUCACUUAAG------------------------------ACGGAAUGAAUUACCCGACAAAAACUCCUUC--GUGUAAGUAUUGA-GAUUCAGCGAUGU--GUGACUCCAAAUAUAAUUAGA--CUAUAUACAGGUUGAAAUUAUUAGU------AUAAGAUACGGUACAUGACGCGACCGCCGUACUUUGAGAAAGUUGU-UUGCAUAUAAGUACUUUAAACGUACGCUGGGCUCAAUCGGUGGCUGAAGUACUAAUGAAAAACGAUGUCUAACGUCGAGC-CAGCUGAAACAACAUUGAGAUUGGUUCUGAUUGGCC-GUUUAUGGUUUA----AUAAAUGUUUUAACAAGAGCGAGUACCCUACCGUUACAUUUCGUAGUCUAA-UGUGAUACGCUAAAUGAAUUACAGGCUUGUCUGCAAGUGUACAAUUUAACCCAAAGUGC-GAAAUCUCAGACUAAUGGUCUCGUGAAAAUAUGUUGGGUGUCAUCAUGUCAAACCAGAGAG-CGUCAUGAACGUGGAGGUCCCUAUUCGAAG-GUAUUAUGUUUACGCCGCGAAGAAUAAUUGAAUUCAAAUUUGAUAUAUACAUUCGUAUCAAUUCAUAUAAACUAAGUGAAAUUUAUAUUUCAACCGUCUUGGCUACGAGACUGCA-AGAUUUUUGGCGAAUGUGGUUAGUGCGAGAGUCACU-ACUACGGCUUUCGGGAUUGAAC-AUAACACAUUUGUCGGUAUAGUCAAUAAGUUCCUAAUUCAUCGGGCGCAACAAGCUGCUCGAAAUUACAACUAUUUUU-----UCUUGACUUGGAUAUUGGGAUAAUUAUAC-CUCACAAAUUUUACCUAG--AUUAUGUCUCAUAUUCUUAACGAAUGUCUGGAAUUGAUGAAUUGUUACACGGC----------UACAAAAUUAUAAGGGGACCCUUAAUUCUCAAC--AAAAGUGGUUAAGAGUGCCCAUAUUUGCAAGACGAAACUAGCAUUUG----------------------------------UCGUACAAUGAUCGUUUGUUUAGUGAGCUCCUUUUUAUCUAUUUAGA-----UUCCGUGCAGUUUAACUCUCUCGUGCAAACUAAAUAUGGUCCUCC
>F2 5353
UUCAACUAACGGGUUCUCUAUAUCGUAGAUUAACAGUAGGAAUCC-CAUUAAAGUCGUUGUUUGAUCACAAUGAUUC-CGUAGGG-UUAGACCUACGAUCUCUAACGCUUUGGUGGUCGUCCCUUGAGAGUUGCAA--------AAAAUCAAACGUCAAGCGGC-UGUUUGUGCUUUCCUAA-----UAUUAUGGAACACAUAUUUCUGUUGAAGACAUGAUUUCGCUAUUAGAGGGUUACGGAUCCUCCCGUACACAUGCUCUUAAGAAACCCAUAGUACCAAGUGGCAGCUCCCGU-GAUAAAGCCGUUAAAUAUAUAUCAUGC---GACAUUCCCGAGCGUUUUAGCGGAGGCAGUUCCUAACUAACUAUGACGAAGCUACUUAACCCACAGAGCAGU--AUGUUAUCAGAAAAUUAUACUACCCUUUAGGCGCGACUCAUCUCUGCCAUGUGUUUGUUCAAGUAUUCAAAGAUAAGCCGCAAUACA----UUCGUAGCAUGAAUCAGCACUGUUUCGGGGAUCACAAAAAUGCCUUUUCUACAUUAUAUCGAAUUCGCAUAUUUUUGUUAUAAAUCCCGAUUC-CAGACCUUCAGAAUCGGACACAA-GACGUGAAAACCGGAAAUGGGUACCAGAUCUGUCAAGAAAAGUGACGAGAUCCCGAAUCAGGUUGUGGAAGCUGCAUCAUGUUGUUUACUUUAAUUGUCUACCCGGGCCCGCACCCCAGAUCCUAUGAG---ACUAUCAUAUUGCUUCUGUUACAUAAACUUCAUCAUUGUCAGCGAUACA--GUGGUAAAUGGUCAUAUGCACCCCCUCUCAUCUUGAGCGUCUGAGAAUGUGAUACUC--GUUAGGAAUGGAU----GUGAAAAUUGAUCGAUAGCUUCCAUCAUUAAAGACAGGUAUCGCUAUAUCUACAGGAAUGUGUAUCGGAAUAUUGAGUAACAUUGAAUUCCAAAUACUUGCGUGCCAUCACAACAAAAACAAAAAUUCUUGCUGAAUUUCAGUUCAGAUGUUCACUGGGCAUUAAU-CAUAGUUGUAUUG-UAUGACUUACGAAUUGCUCGUCAGCUGGCGCCCAGUAGGAAAGAAAUAAUCUAUACACUUUUUCAUUCACUAAAAGCCACUACGAAUAAAUUUAUACGGACACAUGCC-UGUGCUACCGCAUAGACCUUACGUUUGGCACUAUGGAA--AAGCGAUCGAUAUAUUCAUAUAUCAAAACAUCUAAUGUAA-UUGUGCGUGGAGCCGUGUAAACAGCUUUUCGGGGAUAUAAUCGCUAUAGACCCAAUUAUUCACAGAAUUUCUUGUGUGCCCAUUGUUAUGGAUGAUACUUAAUCCUAAACCUCCCUCAUGUAUCGUCACUUAUUUGGGUUGAAUUCCUAAACUUUUGGGCCCAAUUACAAGAGGCAUCAGUAGACGUAUCCUUGAGGCGACGGUACAUGAUAUCAUGUGCAGAGUUCUCG-CGUGAUUUUAUAUACUAAGUAAUACUCUAAAGGAAAUCGAGUUGA-AUCUCUCUUAACACACGUCUGGCUUGCACCUUAAAUUUUUCAUUUACCUGCAAAUGACCCAAUUGCACUUGCUCCACUUCCUAACAUUU------UUACGU-CCCUAGUUAUGUACGGAUGAGAGAAAUUCCGCAAGCCGUUAUGAUUUAGCAUAUGUUAUAAAUCGCUGACAUAACUCCUUUUGAGCACUCUAUC--CUGCUGCCUUCGCACUCUAAACAGGUCACUAGUAGAAUCACUUGUUGACCAUUACAU-AUAUGGACGCUUUCCGUUGUACGACGGGGCUAUUUUUCCAU-UCAGAACCUGGGGCGAAGGCCAUAAGUACUUAACAGACGUAUAGACUGAACUAUAACGAGAGUCUGGCCUGUUAUUAUAUCUGGCCGAUGAGAUUCGUGCCUAGCGAAAUUUAUGGUCACCCAUGGGAAGUUGAUCGAAAGUCGGUGGACGGACAUA-----UAUUUGGUUGACAAAAAGACGUAAGAAGGGGCGUAUACACGUUAUUUAAUAACUACCCU-GCAGUUAUUCCAGUACGG-AUGUCACGCUUCUGAAUUUAUACUAUGACAC-GUUCAGAAAACAAUGGACUGACAC-GGGUUCGAACCAAGCAUA-GUAAUGGUGGAUAUGUACUAUUAUAGGCCGGCCACACUAAU--CUUAUGUGGCAUGAUCUUGGCAACG--------------GGCAUCGAUCAAAUAACU---GUAAAUGUCGUAGUACAACCUAUGCCGCACACCUAAAUGA--UUUCAGAACGAUCUCUUUUGAUAAUAUCUCUAUAGAGCCACAUGUUCGAAA-ACGCACACAACGGCUAAGAGCAUUUAAGCUGCA-UAUGGUGGGUGCACAAG-UCGUGAGGUUAUUUUGUUAAGAUCGGAGUGGGCACUAUCAAAUCACGUACUU--CCUGACAUUAAAAUAUUGUUCCCCAAA-AUGCGUCGUACUAUGGUAGGCUUGUCUCGACUUGU--CAAGCUUGCUUUUUUGUUUUAUUCACGCAUAGAAGAUACGAA--CUAACAGUUAA-UUCUAUUUGGGAUUAAACCCG-UCCGUGAUCAGUUAACAUGCCAUUUUGUUAAUGUUCU-GAAAAGUGGCUCCUUUAGCAUAAUUUAGGUGUCUCG--AUUGAAAU---AAGUUUGGGGUAAGUCGGGAAAGA----UGAUAUUUAGUUCUAGGAUGUGCCCUUACAUGAA-CAAUAAAAACUCAGGUGCACUAGAU-AAUACGGUUGCGAAUGCAAGUUGCGCGA-ACUUAAUCAGCAAAACUCCUUCUUGUA----CAUUGGUACCACGAGAGAGAUCUUCCCACGAAUCAGUACACC-CGAAGCUGAUGCUUCGUCGUAUUGCUUGUCAUUCCGAACGUUAUGGUCAGCAAAAUGUGACCCCUUUAUUCAGC-CCGUCCAGGAUGCCGCCUAUGUCUAAAG---AGUCCUGUUAACCAUUCUUGUUGU----AGAGUACGGUGCGGCGGUCACGUCUAGACUUGGUCUAUCCAAAACAUUCUGCGGUAG--CCUGUUGGAGAUGAAUGUAGCAGUUGCGAU-UAUCUAUGCACUUGAAAAAUAUACUCGUAGUUAUA-UCAGGAUUGAUCAACUGUUCAAGGAAGGACAACCCAUGUUACCAUCCAUGAAUGAAAUCUCCUGCUUUUAUGAAGAAUUGCAUUUACAAUCUGGAUAAUGGUUAAUAAUGUUCCUUAUUCUUAGUAGAUCAGUGCUCUA-CACACUAGCUUCUCUGUAAGACACAAUGACUGUCUCCCGUAUGCA-UAUCAUCAUGGUGACGCCCAGG-CACUGUAAUAUUUCAACUGAGAUGGAUUAUAUAUCACGUCUUGCAAAAAACAG-GCCAAUCGGUUUGGCAAAUU-AAUGAC-UUAAACACUA---GCCCUACAAAAAAUAGGUUAUGUGAACGCU---GAUUUGUUAAAUGAAUUUUCCUUUUUAUGCUUCCCGAUAUAGCCGCCGAAAAAGUAUAAUCCACUUCA---------C-CUCCGCAGUGAAUUU-CGCCAAUCAUCGGUAGGAUCAUUUGCGAUAGUGCGCACGUAAGGGGGCUGUCCCUAGGUGUGGAAAAGAAUUAAU-AUUAGAAGGCUCUUGAAAUAGAGUCAUAGCCGCG-AUGUAAGCGGUCUCGCAUGC------AAACUUCCGUCAGAUUCAUGAGUGCUUAAUAACCAGGAAGAUCACGUCACAGAACAUCUACACUAC---AAGGUAAACCCAAUAUUUUGGUGACCCUUUUAAAUGAGUUAUUAAAAUC-AGUGUGCUGCUAUGCCAGGCU----GUGCUAUUUUGUUUUACAUUCG-CUGUAACUACUGAAUUUUAAAGUCCAGCAGAAAAAAUAUGA--AACAAGAAUUAACUUUCCUGAAUAAC--AUCGGUGGAAAGGUUCAAUAU-ACCUUAAUG--AAA-AUAUCAUCCAGGGGCAACAAUCAAGCGUAGGGGAAAUAGC--UUAAUAACCCUUAUCAU----UAGGACUCUCUGAUGUUAAAGCGUACAAAAAAUUAUAACACUUCCAGUAAAUUUUAUUAUUAAAA--AAUGCUACAUUAUGACGUU--AAAAAUUAAGUAUAGAAAAGGGAUCUCUGAAUGAGAAAUAUAAAUUCAUAGGCUGUGUGCUCUGCAUCUGUGCAAU-CUAAUAAUAUUUAAAUAUGUGGACU-CUAUGGUUUAUCGAUCAAC----------------------------CGAUGAGACGAAUU---AGAUAAUACCCUCUAC--ACUUAAGUACCGU-AAUCCAGUGGUGU--GUGACUCCAAAUAUAACAUGA--CCACUUUUAGCUUAAAAAUAUCAGU------AUGUAUUGCGGCAUAUAGAACGAUUGCUGUACUUUGAAUAAGGUAU---ACAUAAUUGUACCUUAAUGGUGAACUCCGCUCAACCUCUGGUUAGUAACUUGCCGAGUGACGUUGUUCGACGUCGAGC-CUACGGGGACAUUUCUUAAAUCGAUCCGGAUUGUCC-UUUAAUAGCCUA----ACAAGUAUCUUAGCAAGAGCGGGCAUCCCGUCGUUACAACUAGUUGUCUAA-CAUGGCAUGCUAGAUAUGCUACAAACUGGUAUGCGAGUAUACGUUUUGUCUCAAAAUGC-GAAGCGUCAGAUGAGUGGGUUCGAGAGCAUACCUCAAUAGUCAUUACGUCACGUUAGAGAG-UAUCACGAUCGCUGAGGUUCUCAUUGGAAACGAAUUAAAUGCGAACCGUGAAGAA--CGACUGUUUAAGUCUAAUAGACACUUCCGCAUUAACUAAGCCAGACCAUUUGGAAUCUAUGUGUUAAUUGACUUGAAUGCAAGUCAGUG-AGAUUUUUGGCCAAUGUGGUUAGUAUCAAGUCUGUU-ACUGCGGCGUUUGGAAUUGAAC-AUAACUCUAUGGUCGACAUAGUCAUUAAGUUGCUAAUCUAUUAAGCGCAGCAAGUUGCAUCAAAUUAUAGAUACUUUU-----UCUAAUCCUAAACGUAAAGAGGAUUAUAC-CUCACAAUCUCUUCCUAG--AUUAAGUGUCAUAUUUUCAAAGAAUGGCUGUAAUUGAAAAGCUAUUACACAAC----------AGCAAAAGUACAAUUGGAUUUCAACUUUUCGAU--AAGAGGCGUUAGGAGGGUCAGUAUUUAAGCGACGAGAUCGGCAUUCG----------------------------------UCGUACGAUACUUGUCUGCUUAGCAAAUUCCUUCUUACCAGUUUAGA-----UUCCAUGCAAUCGAGCUUUCUUAAAGAAACUAGAUAUGAUCCCUU
>E2 5353
UCCAGCUAAUAGGUUCUCCGUAUUGUGCGUUGACAGUAUGAAUCC-CAUUAUAGUCGCCGAUUGAUCAUAAUGGUUC-CGUAGGG-UUAGACCUACGAUCCCCAAUACUUUGGAGGUCGUCCCCUGAAAGGUCCAA--------AAAAUUAAACAUCAGGUGAC-UGCUUUUACCUUCCUAG-----CAUUUUGGGGUCCACAAUUCUGCUGAAGACAUAAUUUAACUGUUAGAGGGUUAUGGACUCUCCUGUAUACACGCGUUUAAGAGAUCCAUAGCACUGAGUGGAAGCUCUCGU-GACAAAGCCGUUAAAUAUAUAUUAUGC---GACAUUCCCGAGCGUUCUAGCGAAGAUGGUUCCUAACUAACUAUAACAAAGCCACUUAGCUCGCAGAGCAGA--AUGAUAUUAGAAAAUUAUACUGUCCUCUAGGCGUGACUCAUCCCAGCCAUCUAUUUAUUUAAGUAUCCAAAGA-GGGCCGCAAUAUA----UUCGUAAAAUACAUCAGCAAUGUUUUGGGAAUCACACGGCUGCCUUCUCUACAACUUAUCGAAUUCGUAGAUAUUUUUUAUAAAUUACAAUUC-CACAUCUUCAGAAUCGGAUACAA-GAUCUGAGCACGCGAAGUCGGUACCAAGCCUGUCAAGAAAAGUGAGGCGAUCCCGUGUCAGGUUGUUGAAACUGAAUCAAGUUAUUUACUUUAAUUAUAUACCUGGGCCUGGAUCUCAGA---GAAUAUGUGACUAUCAUGCUAGUUGUGUUACAUACACUUCUUAAUAACCAGUGAUUCA--GACGAAAACGGAUAUAUGUACCCCCUCUGAUUGUGAGCUGCUGAGAAUGCGAUACUC--GUUAGAGAUGGGU----GUAUAAGUUCAUCAACCGCUUCCAGCAUUAAAUACAGGUAUUGAAAUAUGUACAGGAGUGUAUAUCGGAAUACUAAGUAAUCUUGAAUUGCAAACACGUGAGCGUCAUCGCAACAAAAACAAAAAUUAUGGUCGAUUAUGAGUUCAAAUAUUUGUUGGGAAUUACA-CAACGCUG-UAUUCUAUGACUUCCCGCUUGCUCGUAAGAUAUGGCCCAGUAGGAGAGAACGGAUCCACACACUGUUUAAUUUACUAGUAGCCACUACCAAUAAGUUUGUAUGAAAUCAUGCG-CGUGCUACCGCAUCGACCUUGCGUAAGCUAACGUAGAG--AAGAGAUGGAUACAUUCAUGUAAAGAAACUUAUACUGUGA-UUGUUCGUGGCCACGUUUAAACAGCCUUUCGCGGACGUAAUCGCUAUAGAACCAAUCAUUCCUUGAAAAUUUUGUGUGCUCAUAGUUAUCGAUGGUACUUAAUGUUCAACGUCUCAUAGUCG-------------------------------------------------------------ACGUAUCCUUGAGGCGACAGUACAUGAUAUCACGUGGAGAGUUCUCG-CGAGGUUUUAUAUACUAAAUAAUGCUUUAAAGAAAAUCGAGUUGA-GUCUCUCUUAACACACGUCCGGCCUGCACUUUAAAUUUUGCUUUUCCCUGCAAAGGGUCUAAUUAUAUUUGUCUUGCAUCUUAAAGUUG------CUGUAC-CUCUCGUUACGUACGGAUGAGAGAAAUUCCGAAAGCCGUUUUAACUUGGCAUAUGUAAUGAAUUGUCGACAUAUCUCCCUUUUUGUACUCAAUC--UUGCUGCCUCCAUAUUCUAAACAGGUAAAUAGUAAUAUCACUUAUUAACCCCCACUU-UUAUGGACGCUUUCCGGAGUACAACGGUACCAUCGUUCUAU-UCAGAAUCCGGGGCGAAUGCUAUAGGAACAUAACCAACAUUUGGACUGAACUCUAAUGAUAGUGUUACUUGUCGUUAUAUCUGCCCGAUGAAAUCAUUUCCUAGCGAAAUCCAUGACCACCCACGGCAAAUUGAUCAAAGGUCGAUAUACGGAAAUA-----UGCUUGGUGGACAAAAAGACGUAAGAGGAGGCGUAUACACGUUAUUUAAAAAUCGCCCG--AAGUGAGUCCAGUGCAU-ACGUAACUCUUCUGAAGUCGGAUGAUUUCAC-CUUCUGAAAAUGAAGAACUGACAC-GGGUUCGAUGUAAAAAUA-GUAAGUCUGUAUAAGCUCUAUUACAGACUAGCCACACUUGU--UUUCUGAUGCUUGAUUCUGGCAACA--------------GGCUUCAAUCAAAUA---CCAGUAUGAGUCGCCGUGCGAUCUGCACAUCACACCUAAAUGA--UUUCAGAGCGAUCUCCUUAAAUAAUAUCAUAAUGGACACGGAUGUUCAUAA-ACGCACCAAACAACUAAAAGCAUUUAAGCAGUA-UGCUGUGGGUAUACUAG-UUGUGUGGUGGUUUUGGUAAGAUCGGUUGGCGCACUAUCAUAUUCAGUACUU--CCUAUCAUUAAAAAAUUAUUGCCCAAU-AUGCGUCAUACUUUGGUAAAGUUUUGUUGAAUUCU--CAACCUGGAUCUUUUGAUUUACCCAUGCAUAGAACGUGCGAA--UUGCUAGUUCA-UGCAAUCUGGUAUUAGACCCG-AUGGUGAUCAAUUAACAUGCCACUUUAUUAAUGUUCU-ACAAUGUGGCUCCUUUAGCAUAACUUACCUGCCCUG--GAGAAGCA---AGGUCCGCAGUAAGUUGGGAGAGG----UGAAGUUUAGUGGUAGGAUGUGUUCUUACAUGGA-AAGCAAAUACUUAGACGCACUAGGU-UAUACGGUUACAAGUGCAAACUGCACGA-AUUUAGACUACAAAACUCCUCCUCGUA----CAUGGGUACCUCGAAAGCGAUGUUCCCACGAGUCAGUACACC-CGAAGCCGAUGCUUCUUCAUGUUGCUAGUCAUUCUGUAC-GUGUGGUUGUCACAAUGUGACCCUUUACUUCUGC-CCGUUCAGGAUGCCGCCAGUGAAUGAAG---AAUUCUGCUGACCUUGCUUGCUUU----AGAAUACGGUGCGUCGGUCAUGACUAAACCUAGACUAUCCACAAUAUUGCGAAGUAG--CCAGAUGGAAUUGAAUCUAGCAAUCUCGGU-UAUCUAUAGACUCGAAAGACAUUCUUAUAGUUAUG-UCAGGUUUGAGUAACUGGUCCAGGAGUGGAAAGCCAUGUUACCAUCCAUGAAUAAAAUCUCCUACUUUCAUAACGUAUUGUUUUCAUUUUCUGAACAAUGGUAAGUAAUACUCCCGAUUCCUAGAAGAUCAGAGCUCCA-CGCCCUAACUUCCCUGUAAAGCACAAGGGCUGUCUCCCGUACGCA-CAUCAUCAAGGUGACGGCCGUG-CUCUGUAAUAUUCCAACUGUGAAGGGUUACAUAUCACGUUUUACAGAAAAUAG-GAUAAUCGGUCCUUCAAACU--AAGGACUAAAACACGA---GCCCUACUAAGAAUCCGUUGUAUGAACACU---GAUGCGUCAAGGAAAUUCUACCAUUUAUGCUACUCGAUACAGCCGGUAAAACAGUAUGAUCCCCAUAG----------CUUUCGUAGCUAAACU-UGCCGAUCAUCUGUAGGAUCAUCUGAGAUAAUGCGCACCU-ACGGGAAUAUCCCUAGCUGUAGUAAAGAAUCAAC-AUAGGGAGGUUCUUCAAAUAGAGUCAUAGUCGCG-AUUCAUGCGGUCUCGCAUGC------AAACUUCUGUUAUAUUCACGAGUUCUUAAUGACCAGGAAAGUGGAGUGAGAAAACAUCUAUACUAC---AAGUUCGACCUAAUAUUGUGGAGACCCCUUCGAAAAAGUCAUUAAAUUC-AAUUCACUUGUAUGUCAGCCUAUAAAAGCUGUUUUAUUAUGCAUUCG-UUGCAACUGCUAAAUCUUAAAGUCUAGCAGAUGAAAUAUGC--GACAAGAAGUAACUUCCAUGAUCAAC--GCCGGAUGAGAGGUUCAACGU-ACCUUAAUG--AAA-AUAUUGUCCAGAUGCAACACUCGUGCGUACGGCAAACAAUACUUAAUAACCCUUAUCAU----UACGAUUCCUUGAUGUUCGGUCACACUAGAAAUCACAUGACUGCCAGUAAAUAGUAUCAUUAAAA--AAGAUUACAUUAUGAUGUU--AAAAAUUAAGUAAAAAAAAGCGAUCACUGAAUGUGGAACGUAAGCUCAUAGGCUGAGAGCUCUGACUCUAUGUGAU-CUAACUAUACCUAAAUAUGUGGACA-UUAUAGUUUUUCGGUCAGC----------------------------CAUUAAAAUAAUUU---AGCUAGUAGCCUCUAU--ACUUAAGUAUUGA-AAUUCAGUGAUGU--AUGAUUCCAAAGAUAGCAUGA--CCACAUUUAGUUUAAGAAUAACAGU------GCGUAUUGUGGCAUUUAGCACGACCGCCGUACUUUGACGAAAUUAU-ACAAACAAUUGUACCUAAAUAGUGAACUCGGCUCAAGCGGUGUCUAGUAGCUUGUCGGGUGAAGCUGUCCAACGACGAGC-CAGCUGGGACAUCACUUAGACCAAUUCUGGUUGCCU-UUUAAUAGCUGU----AUAAGUAGCUUAGCAAGAACAGGAAUCUCGACGCUAUAUUUAGCUAUCUAA-CAUGGCAGGCUCAAGAUCCUACAAACUGGUAUGCAAAUGUGCGUUUUCUCCCAAGAUGC-GGAACGUCAGCUGAUUGGGUUCGAGCGCAUAUCUCAGUCGUCAUCACGUGACGUUUGAGAA-UGCCAGGACCGUGGAAGUUCUCAUUUGAAACGGAUUAAAUGUAUAGCGUGACGAA--UGACCGUUCAAGCCUAAUAGAUACUACCGCAUUAACUAAGCCAGUCCAUCUGGAAUCCAUGUAUUGAUUGAUUUUGAUGCAAAACAGUA-AGAUUUUUGGCCACUGUGAUUAGUACGAAAUACAUU-ACUACGGUGUUGGGGAUUGAAU-AUAAUGCUAGGAUCGAUAUAGUCAAUAAGUUGCUAAUCCAUUGAGCGCAGCAAGUUGCAUCAAAUUGUAGGUAUUUUU-----UCUUGCCCUAAAUGUUGAGAGGAUUAUAC-CCCACAAACUCUUCCUAA--ACUAAGUGUCAUAUUCUUAAAGAAUUGCUGCAAUCGAAAAAUUAUUACACAAC----------AGUAAAGUACAAUUGGAU-CUCAACUACUCGAU--AAAAGACGUUAGAAGUGUUAAUAUUUGUGCGAUGAAAUCGGUGUUUCACCCCG----------------------------CCGGACGAUAUUUGUUUGC--AGUAAAUUCCUUCUUACCAGCUUAGA-----UUUCAUGAAAUCAAGCUUACUCAGAUAGAAUGGGUAUGAUCCUUC
>D2 5353
GCUAACAAACCAGCUCCCCGGAUUGUAAGUUAGCAGCCUGAGUUC-CUUCAAAACCUUCAAUGGAACCAAAUGGUUA-UAUAGGG-UAGGACUUACGUUUUCUAACACCAUGACGGUAAUUUCAUGAUAGAUGUAAUAAUGAGCUAGUAAAAACGACUUGCGAU-UGCUUUGAAUUUGCCAA-----UGGUCUGUCUUUAAUUGUUUUGUCAGAGGUAUAUGUUAGUGAUCAGAGCGCUAUAAAGCUUCACAUACAAGCGCAAUUAAGGAACCCAUUAUAUCGGGACACAGUUCUCAU-GACCGAGUUGGUAGAUAUGGGUCGCAU---AAUAAACAUAGACAUUCUGAUUGGGAUUGUUCCUUACUCAUGCUAAAGAGUCUAUCUAAUUUACAAAG-AGG--GUACUACUCAAGGAUUGCAUUAUUCUCCCGUCGUGAUCUAUGCCUGUCGUAUACUGGUUCUCUUACUCACAAA-GGGCCAUAAUCUA----UCCCUUACAUACUUCCACGUUGCUUCAAAAAUCGCAAAAAUGCCAUUUGUAAAUUUUGUCGAAUCAACAGUUUUCCUUCGUGGAGCACCAUCC-CAUAUGUUCAAUAUCUGGAACGCGGGCUAGGACAGUGAAAAGGAAUACAAAAUCUGGGAUAAAAAGUUAGGCAAUAUCAUUACACAUUGUAGAAACCUAAUUAAGGUGGCCGCUGGCGUUAUGAAUCCGGGUGUGUGAUUCAACUCGUAAGACAUUAUUCACAUGGUAGUAUGGCCAGUCAUGCCUCGUAAUCAUAGUGCGUCCA--CAAAGAAAUGAAAACCCCAACCGCCUCUGUUCGAGCGUUGCUCAUAGUAUGAUACCC--GAAAGGCGUCGAC----GUGUAAAUGUAAGUAUUGAAUCCAGGAUUAGAUCCAAGCAUAAUAGUGUUGUCAAGGACCAGUUACUGAAAAAUUAGGAUUGAUAAACCCUUGGUACAUCACAGUCACCGCAGUAAGUGCAGAAGUUUAAGGCACUAAC--GUUAAGAAAUUCGCUGGGCUAUCUC-CGACUCCAGGACGAUUUGAUUUAUUUUUAAUAUGUGCCAUGUGAUGCAGACGUGAUGCACGAUCUCGUAUAGGCUGUCGCCUCCUAAAAGGAUCUACCAAUAGAUACCUUUGGUCUGAUACC-CCCUAAUUCGAAUUGCUUGUGAUCUAAUGAUUAACUAA--GGACGGUUGGUAUAAUAAUCUAAGACCAUCUAUACUGAAA-UCGUUAGAUGCGAUUUGAUCAACACUCUACAAACGUAUGAACACUUGAAAGCCUAUUCACGUUUAUAAGUUUUAGCCUUCAAUAAUUACUGAAGAAAAUCAAUGUACAGCCUGUCUUCGAUAUCGU---------------------------------------------------------ACUUAUGAUUGA----UCGAAGUCGAGUGUAAUAUAAGAAAAAUGCU-CGAGCUCUCAGAGACUAGACAAUGCACUCCAGUAGAUCGAAUUUC-GUCUUUCUUACCCC-UACGUGACUAUCUGCUUGAGUUUUUCUACAGCUGGCGGAGGGUCAUUUCAGACUACACUUUUUUAUAGAAGUUA------UUUUGU-CCUCAGUUACGUAUAGACGAUAAAUGCUACGAACGCUGUUUUGUCCCGUCCAGUGUGACGGGGCGGUAACGCAUCUUCUUUUAAGUACCUGAAUUCCCCUGGCUUUUAUAUGCAAUAAAAGUAAAUCAUGGACUCGCAUUCUUAUCACCCGUA-UUAUGGCCAU-UCCUCUGGCAAAACUGUAUCAUCGUUCUAC-UCGGAUUUUGAAAAAAAUAUUGUAUGACCACCGUCGCCGUUCAAGCUCGGUUCUUUUGGCAGUGUGAUAAAUACUAGCAGCGGUUUGUCAAAAUAAGUUCCCAAUAAGAUCCUCUUUCAACGACGAGGA-UAAAUCAAAAAUCAGUAAGUGUGAAUU------UCUUUAUUUAGGAAACGCAGCAGCAACAGGCGUCUACACAUCAUUGAACAGUAACUCG-CUCGUAUGUUCAACC----AAGCAACGCAUCUAAGAGUAGGGAAACGUUU-GUUCUAGUGACAUUUAACUAACGC-UUAUCCGAUGCAAUAUCA-GAGUCACUGUACAGGUUUAAUUAGAAUGCGUUGACACCAAC--UUCUUGACCUGAAACAUUACAAUCG--------------GGUCGCAGGGAAACAUCUGCUAUUAGAAUUGAUUGUAUACCUACAACGGGGUUAUACAUUA--CUUAUGAGUCAUUUAUUAUAAGAAUAUUUUAACAGGCUUACAUGUCGACAU-ACCUGUAAAACAAAUCAGAAGAUGUAUAAGGUG-GCGUAUAGCGUAACAAA-UGCUGGGUCAACCAUAAUAUGACUUGGUAGUGCUCUGUCGUAUCAUGUGGUUGAUAUGACUUUAAACAUUAACUAUAAACU-ACACGUGGUUAGGUCUUAAACAUCCGUCAAAUCGU--UAAACGUUAUAUCAUGAUAUAUGCACAUAUAGGCAACAUACG--UCCCCUCUAUC-AGUUGCUUAAUAUUGAUCGGU-GUGAGGAAUGGCUAGGACAGAAGCCUAUGUUUGUACU-AAAACACGGCUGCAGUAAUGGAUAAAAGUCAAGAUGGGCUGAUGUCAUCUCAUUUUCUAUAAUUAGGAAAAUAUAGAUGAAGAUUGGCAUUAAUAUGUGUGCGUUCAUAAA-AGUUACUUGCUUGACUGUACCAGGA-AAUAUGGUUCCGAGGGCGAAGCGUAUGU-AAAUAGGCCGUAAUACUUCUGUUUGCG----CCUCAAUAUCUUGGAGAGAACUCAUUUUCUUUUUCGUACAGC-UGUAACUGCUGCUUUACAUCGUUACUAGCUGCGCACCAUAGUGUAGUUCUAAGAGUAUAUUCCUUUUA-UAGGC-CCGAUCAGGAUCUAAUUUUGGAUUGUGGUCUUCCCUCUUUGA-UAUCUUUUUGCU----AGAGUAUGCUAGGUCAGACUCAACUCGGCGUAGUUUAUCUCAAAUUUCCCAAAGUAG--UAGAAUGAAGAAGAGUAAAUUAGUAGCGAUUACCAAACAUGAUUUAUUAUCAAUCACACAAUUAGU-UCUGGGUUUUAUCACUAUUGAGGGCCGGAGGCCAGAUACCAGUGUGUACCAACCAAAUUUUAAAGCUGUAUAAUAUGAUGUUAUUACAGACAGAAAAAUAAUGGGCGAUAAUUCCAAGCCUAGGAAGAUCAGUUUUCCG-CUAGCCAGCUAUUGAACGCGAUGGGACGACUGUUAGACGUACAAA-CAAACCCGAUACGGAAACCGGG-UGUUGCUAUAUUCCGACUGUAAUGGCCUAUGUAAUUGGUUAUGGAGAAGUUAG-GACUAUCGCUACGAAAAAAU-CAUGGGUAUAAGUAUCGUGUACGGGAUCAAAAUUGGGAACAGAUGCCAUUAUAAACAUCUUGGGGAGGUCUUACUUAUCGUGAUACUCCUCACAGUGCCAAAAGACGAAUAAAUCUUGGGG---------CCUUUGAUAGCUUACGU-CACCUACCAAUGACGGGAUCCUGCAUGAGAGCUUGCCAAUCUAGGGAGUACUCUUAGGUGUGGAAAUACAUAAGUAAUAUAAGGAUACCGAAAAGACAGUCGAAAGUACG-AACCAGGCAGUCUAGCCCGU------UGGCUUAUCUUAUAUGCAUGAAUCUUUCAUAAGGAGAAUAGCUUUGUAACAUGACACCUACGCCAU---AAGGUCAACAUAAGUUUAUUAUCAUUUUUUCGGUAAGAGAGACACGUUA-ACCACACUUGUGUGCC---------AUGCUAUUCUAGUUAUCGCUUG-UUGUAACUGUUAAAUCCUAAUGUGUUGCUAAAAGAUUGCGUUCGACACAAGUCAACUAGCCUGGAUGGU--UUCAGGGCGAACACUCAAGGACACUUUAUGC---AG-GCUCCGGUCCACCGAUAUGUUUAUGUGUGGGGUAAUCAAC--UUAAUACCUUAAUACAG----UACUACCCUCUCACGUCUAGGUAUGUGACGGAUUCCAUGAUUAUUGGUGAAUUGCAUCAGACAAA--GCCACUAUAUCAUAAUGUU--CAAAGUUGAGUCACGGGUAAUGAUUUCCGAAUUAGAAACGCGAACCCGCUAAUUGUAUACUCCAAAUUUGGGUAAU-CUAACCGCAUCUGGAUAUAUGGGGA-CUAUGGGUUUUUAUUCAACGAAAGGUACUGAAAGAUUUCUCACCUCUCUAUAGCGUAAACU---CGACAGCGGCCUGUGC--GCCGAGGCACUAUGAAUUUAUUGGUAU--UUUACUCUAGACAUGAGGAGA--UUAAAGCAAGUACAUAAAUAACAAUCCC-AAAUAUAUUACGUAACCAAACUCUACAGACACGCUUUGACAAGAUUGU-ACACCCCAAACUAUCUUGAUAGUGAACUUGGUUUAUUCGCUCGCCAACGUGCUGUGGAGUAAUGCCGUAGGGCGACAAGG-CAGCUAAGAAAGCUUUUAGACUAGUGCCUGUUGAAC-GUUAAACAUUGU----AUAAGUUUUUUAUUUUGAGCGAGCAUUCGGCCGUCAUAUCUGGGUGUCUUA-UGUGGUGCGCUUAUUGUACUUCGAACUUGUCUAUAAUCGUUCAAUAUGUCCCAAAAUGU-GAAAUUCUUGAAAAGUUAAUUUGAAAACAUGUCUCGAUAAUUGAUGUGCUACGUCAGAUAG-UAUCUU--UACUGGGCAUUUUAGCUUAGAACGUAAUAAUUGUAUACUGUUAAUAA--AGACAGCUUAAAUUCUAUUCAUACAGCCGUAUUAUCCAAACUGAACCAUAUGCGAUCUAUGCACCGGAUGACCUGAUUGCGAAUUGGGG-CGUAUCUUGACCGAUAUGAUCAGAAUGGAAAUCAGU-ACUGCGAAGUUCGAAGCUAAAU-GUGGACCUUUGAUUAUCGCAGUCAAUGAAUUGUCGAUUUAUGGAACACAACAAAUUAUAUCAAAUCACGGUUAUCUUC-----UGUUUUCCUGAAUAUUAAAAAAAUUUCCC-AUUGUGACUAUUUCUUAA--ACUAACCCUCGCAUGCCCAAUGACAGUCUGCGAUUAAGAAACGGUCAUCUAAU----------GCUAAGAUUUUCUUAGAUCCUUGACUUCUCAAC--AGAAAAUGUCAGAGGUGCCAGCUUUUAUAAGAAAAGACCAGUAUUAAGUA-------------------------------AAAAAUAACGGUCUUUAGCUUAUCAAAUUAUUUUGUAUCGCUUUGAUUACUUUUCCCCACAAAUUAACUCCCUUAUAUAAGCCAUAUAUCGUCGAUC
>C2 5353
GCCAAUAAAGCAGUUCCCCGGAUCGUAAGUUAGCAGCCUGAGUCC-UUGUACGAUCAUCAGUUAAACAUGAUCGUCA-UAUAAGG-CAGGACUUACGUUCUUUAACACCAUGGCAGCAACUUUCUGACAGAUUUAA--------CAGUAAGAACCACUUGCGAC-UACGUUGACUUUGCCGA-----UGGUUUGGUAUUAACUGUUUUACCGAAGGUAUAGGUCUGUGGUGAGAGCGCUACAAAGUCUCACAUACCAGCGCGAUUAAGGAACCCAUUAUACCAGUACGCAGUCCUCGU-GACAGAGUUGUGAAAUAUAGGUCACAU---AAUAGAUACAGAUGUUUUGAUUAGGCUGGUUCCUUGCUCAUGUUAAAAAACCUAUCUAAUUUGCAAAA-GGA--GCACUACUCAAGAAUCGUAUUAUUCUCCCGUCGUGAUUUGUAUCUGCUACACGCUAGUACUCUUGUUCACGAA-GGGCUAUAAUAUA----UCUUCAACAUUCGUUCGCGUAGCUUCAGAAAUCGCAAAAAUGCAAUUUGUGAAUUUUGCCAAAUAAACAGUAUUCCUUCACAUAUCACUAUCC-CAUGUCAACAAUAUCGGUAACAA-GGUUAGGAUAAUGAAAACGAACACGAACUCUUGAAAAAGAAGUCAGGCGAUAUCCUAUCACAUUUUAAAAGCCAAAUCAGGGUGUCCGCUGAGGUUAUCAAUCCGGGUGUGUGAUUGAAUUUGUAAGAUAUUAGUCACGUGGUGGUACGGCCGGACAUACCUCGUAAUGUUAAUGGGUCCC--UAAAAAAAUGGAAACCCCAACCGCCUCUGUUCCUGAGCCGCUCAUUGUAUGAUUCCC--GAAAGGCAUCGAC----GCAUAAUUUUAGAUAUUGAAUCCAACAUUAGAUCCAGGUAGAGUGACGUAGACAGGAAUUAGUCACUAUAGAAUUAGGAUUGCGAAACUCUAAUUGCAUCUCAGUCACCGUAGCAAGCACAGAGAUUCAGGACGCUAAC--ACUAAGAUAAUCAUUGGGCUAGCCC-CGGCACCAGAACGAUUUGAUUUAUUUUUUACAUCCGACAUGUUUCACAGUCGUGAUGGACGAUUUCGUUUUGUCAGUUGUCUCCUAAAAGGAACUACCUAUAAGUAUCUUAGGAUUAAUACC-UCCUAUUUCGAAUUGCGUGUAAUGAACUGCCUAUGUAA--GGACGCUGAAUGUAAUAAUCCACAAUCACCUAUGCUUAAA-UCGUAAAAUACAAGCUGCUCAGCGCGCUACACACGUAUGCAUGCUUGAAAGCCAAUACACGUUUAUAAUCUUUGGCCUUCAUUAAUUUUUGAAGAUAAUUAAUGUUCAGCUUGUCUUCGGUAUGUU---------------------------------------------------------ACUUAUGAUUGA----UCGAUUUCGAGUGUGACAUAAGACAAUUGCU-CGAGCUGUCAGUGACUAGGCAAUGCUCUCCGGGAGACCGAUUUAC-GGGUCUAUUACCCCAUACCUGAGUAACUGCUUA---UUUUUCUAGAGCCGGCUGAGGUCAUCCCGGACCACACAUCCUGAGAGAAGUUA------UUCUGU-CUUCGAUUGUGUAUAGACGAACAGUGUUACGAACAAUGUUACGGCCAGUCCAGUGUGACGAGGUGAUGAAAGAUCUUUUUUUACGUACCCGAACUCCCCUUGUUUUUAUAUGCAAUAAAGGUAGAUGAUAGGCUCGCAUUUUUAUCGCCUGCC--UCAGGGCCUUUCCUACGGCAAGACAGUAUCAUCGUUCUAC-UCGGAUCUUGGAAAGGACGCCGUAGGACCAAUAUCGUCGGUAAAGCCCAGUUCCCGUGGCAGAGUGAAAAAUGCUAAGAGCGGUCUGUUAAAGGAAGCACGUAGUAAAAGCCCCGUAUAACGAUUGGGA-UUAAUUAAAAAUCAGUAAAUAUGAAGU-----UCUUUGAUUCAUGAAAAGCAGCAGCAACAGGUGCCUGCUCAUCAUUUAACCGUAACUCG-CUCGUAUGUCCAGUU----AAGUAACACGUCUAAGAUUAGGCAAGCGUUU-GACCUGGGGACUGUCGACUAACUC-AUAUCCGACGCAAUAUCA-GAGAUACUGUAUGAGUUGAAUUAAAAUGAGAUCACACUAAU--CUCUUGACCCCAAACAUUAUGGUCC--------------GUACUCAGAGAAACACAUGCUAUUAGACUUGAUUGUUGUCCUACGGGGGGAUUAUACAUUA--GUUAUGAAGUAUUUAUUAGGAGGAUAUUUUUUCAGUCUUACACGUUCACAU-UCCUGUAAGAAGUAUCAGCACAUUUGUACGGUU---GCGCAAUGUGACACA-UCCUGGGUCAAUCAUAAUGUGGCUUCUUAGUGCACUGUCGUGUCAUUUGGUUGAGAUGACUUUAAAAAUUGACUAUACACU-AUGCGUCCUAAAGUCUUAGACAUGUGUCAAAUUGU--UAACCGUUAUAGCAUGAUUUGUGCACAUAUAAGAGAUACACG--CCCCCCCUAUC-AGAUGCUUGAUAUUACUCAGU-GUGAGGAAUAGUUAGGACGGAGGCCUAAAUUUGUACC-AAAACAUAGCUGCAGUUAUGUAUAAAAGCUGAUAUGUCCUAAUGGCAUCUCAUUUGUGGCAAUUAGAAGAAUUUAGCUAAGGAUUGGCAGUAAAACGUGUGCUUACAUGGA-AGUCACCUGUUUAAAUGUAACAGGC-UAUACGGUUCUGAGGGCGAAACGUGUGU-AAGUAGGACGCAAAACGUCCGCUUGCA----CCUCAAUAUCUCAGAGAAAAUUCGCCUACAUUUUCAUACAGC-UGUAACUGCCGCUUUCCAUCGUUACUAGCUGCGCACCACAGUGUAGUCCCAGGAUAGUAAUCCCCUUACUAAGC-CCAAUCGGAAUUUAAUUAGUGAUUGUGGUCAUCUCCCUUUGU-GAUCUUUUUGCU----GGAGUAUGCAGGGUCAGACUCGAUUUGAAUUAGCUUAUUUCAAAUUUCCCAAAGUAG--UUUGAUAGAGAAGAGUAUGUUAGUAGCGAUAACUAUAUAUAAUUUAUAAUCAAUCUUACAAUUUUU-GAUGGGUUUAAUCACUAUUGUUGGCCGAAGAUCUGGUGUCAGUGUGUACCGACAAAAUUUUAGAGAUAUAGAAUGUAAUGUUAUUACAGACAUGAAAAUAGCGGACAAUGAUCCCAUGUCUAGAGAAAUCAGUUUUCUG-CAAUCCAGCCCUUAAACA-AGUGGCGUGGCUCUUACACAUAUGAA-CACAUCCGAGAUGAAAACCGGA-CGCUGCUACAUUCCGACCGUAACGGACUAUGUGAUUGGUUUGG-AUAAGUUAC-GACAAUUAUUAUAUAAAUAU-AAUGGGUAUAGGUAUCG---GCAAGAUCAAAAUUUGAUACAUACGCCACU---AACACCUUAGGGGGGUUUUGCUUGCCGCGAUGCUCCUUACAGUGCUCAGAGAUUGACGAGCCUUAGGG---------CCUUUGAUAGCUCACGU-UGCCUACCAGUGACAGGAUCCUGCAUGGGAGCGAGCCAAUUAAGGGAAUGUUCUCAGGUGUCGAAGCACGUAAAU-AUGUAGGGAUACUGAAAACACAGCCGAAUGCACG-AACAAUGUAGUCCAGUCCGA------GAGCUUAUCUUAUAUGCAUGAUACUUUUACAAACAGAAUGACUUUGCAACGUGAUACCUAAGCCUU---AAGGUCAACAUAAUUUUAUUAAUACCUUUUCGGAAGGAGUGACAUGUUG-AGCUCGCUCGCGCGCC---------AUGCUAUUUUAGUAACCGUUAGCCCGUAUCUAUUAGAUCCUAAUGUGUUGCUGAAAAAUUACGC--GGCACUAGUCAACUAAUCCGGAUGGU--UUCGGUAGGAAAGCUUAAGGGCACUUU-AUA--CAA-GCUCCAAUCCGUCGUUUCUUUUAUGGGUAGGGUAAUCCAC--UUAGCACCCCUAUGCAG----UGCAGCCCUCUGGCGUCUGGGAAUGUGACUGAUUACAUGAUUACCGGUGAAUCGUAUGAGACAAA--AUCAUUAUGUCAUAACGUC--CGAAGCUGAAUUAUGGAUAGUGAAUUCCGAAAUAGCAACGCGAACCCGCUAAUUGUGCAUUCCAAAUUCGCGCAAG-UUAACUACAUCUGAAUAUAAGAGGA-CUAUGGGCUCUCAUUCGAC----------------------------CUAUGGUAUAAGUU---CAAUAGUGGCUUGUGC--ACGGUGGCGCUAUGAAUUUAGUGUCAU--CCUGCUCUAGACAUAAGGAGA--UCACAGCAAGUCUGUAAAGAACAACCCC-AGAUAUAUUACGUGAUCAAGCUCCACAAGCACGCUUUGACAUGAUCAU-AUAUCCCAAUCUAUCUUAAUAAUGGACUUGGAUUAUUUGCUCGCCAGCGUGCUGUUGAAUAACGCCUUAUGGCGGUGAGA-UAACUGGGAAAGCUUCCAGAUUGGCGCGUGUGGAAC-UUUAAAUACUGU----AUAAGUCUUUUAUCUGGAGCAAGCAUUUGGUCGUCAUAUUCAGACGUCCUA-AAUGGCACGCCUAUUGAUCUAUAGACUUGUCUAUUAUUGUCCGAUUUAUCCCAAAACGU-GAGAUUCUUGGUAAGUUGGUUUGUAAAAAUGUCUCAAUGAUUGAUAUGUCUCGUCAGACAG-UAUCCU--UACUCGGCAUGUUAACCUGGAACGUAAUAAUUGUAUACUGUUAAUAA--AAAUUGCUUAAGUGGUAUCUAUACAGCCGUAUUAUCUAAACCGAACCACGUGGGAUCUGUGCAUUGGACGAACUGGCUACAGAUUGGGG-CGAACUUUGACCGAUAUGGUCAGAAUAGAAAUCAAU-GUUGUAAAGGCCGAGGCUAAAU-AUGAAUCAUUGAUUCUCAUAGUCAAUGAGUUGUUGAUCUAUGGAACAUAACAAGUUAUAUCAAGUCACACUCACCUUU-----UGCUUUCCUGAAUAUUAAGAAAAGUACUC-CUCGCCGCUAUUUCCUAA--GUCAACCCUCGCAUCCUCAAAGACUGUCUACGGUUUAGAAACGAUGGUAUAGC----------AGUAAUAUUUUCAGAGACCCUUAACUUCUUAAC--AAAACAUGUCAGGGGUACCAGCUUUUAUAGGGAAAAACCAAUGUUAAAUG-------------------------------AUAGAUAACGGUCUUUGGCGUAAUAAAUUAUUUUGCAUCGCUUUGAAUGCUCUGCCCUAUAAAUUGACUCUCGCAUGUAAACCAGACUUUGUCCAUC
>B2 5353
GUUCUCUAGCUAGUUCCUAGGAACGUAAGCUCGCAGUCUAAAACC-CUUUAAGAUGUUCGAUCGAAGAUAUUGGCAG-CAUAGAG-UAGAACUUAUAAAUCUUGAUGCUAUGGCGGUAGUUUCCUGGGAAAUGUAA--------UAGGAUAAACGACUCGUGAU-UACUAUUACCUCGUCAA-----CGUUAUGCCAUUCAUUAUUGUGUUGAUGAUAUUAUUUAGAGAUGAGAGCGUUACGAAGCCCCCCAUAUCGAUGUAAUUAAGAAACUUAUUGCAUUAAAAUGCCGUGCUUCC-GAAGGGGUAGCGAAAUAAGGAUCGCGC---AACGUUUACAAACGUUU---------------------------------ACUAUCUAACCUACAAAG-AGG--GUAUUACUAAAGGAUUGCAUUAUUUUUCUGCCUUGGUUCGUGUCUGCCAUAUAUUUGCCCACUUGUUCACAGA-GGGCCAUAAUAUA----ACCCUAACACACCAUAACGUUGUCUUAGAAGUCACAAGAAUGUAUGUUCUAUAUUAUAUGGAUCUAGCAGAGUUCCGCUGUAAAUCUCAAUUC-CAAGUCUUUAGUAUCGUUGGCGA-AUCUGUAACAAUGAAAGCGCAUACUAGAUCAUACAAAAAUAAUCAGGAAAUAUCCCAUUACAUUAUCUAGGAGUGAUCAAAGUGUCCGUCGGGAUUAUGUAUCCGAGUGUACUACUUGGAUCAUAUGAGAAUAGGCACGUAAUGAUAAACACACGUAUCGUUCGUAAUGAUAACGGGUCCA--AGAGGAUAUGUAAACUUGAAACACCUUUGUUCUUGCGUUACUCAUGGUGUAAUACUU--GAAUGGCCUAAAC----GCAGAAUGACAUAGACUUAAUCCAGCAUUUUAUCAUGAUAUAGUGAGAUAAGCGGGAUAUUUUUAACAAGAAAUCAGGAAUAGUGAACU--AGCUACUUUGCGUAAACUGCAAGGAGGGCAAAGAUUAAACUCGCUCACU--UUAGGAUGAAGAUUGGGUCACGCC-CGGCUUAAUG----UUCAGUAUACCGGUAAUAUGCGCCAUGUGACCCAGGUGUGAUGUACGAUUUAAUAAGGUGGAUCAUUUACUGCAAGGAACCAU--AGAUGUGCGUUUUGACAAAUAGC-UUCUUUAUCAAAGUGUUCGUAAGGGAAAGCCUGUGAAA--AGAUUCAUGAUAUGACUAUCUGGUAUGACCUAAUCAGUUA-UAGUAAAUCGCGUCUGGUACAACGCAUGCCGGACACGUGAAAGCUAGGAAUAGACUGCUUACCUAGAUCAUCACGGUCUCACUUAUUAUAGAUGUCAUCUAUCGUUCAAUUGAUCUUAUGUACCGG---------------------------------------------------------ACUUAUGAGUGA----GCGACAUCCAGGGGGAUAUGAAUAAUUUGCU-CAGAGCAUUAUAGACUGGAAAAUGCUCGUGAGAAGAUGGAGUUCC-GGGUUUCUUACCCGAAGCUUGACUAACGGCAUAAGUUUUGUCAGAGCCUGCGAGGGGUGCCAUCGGACUAUACAUAUUUUAAAAAACUA------UUCCCUUCUUCUAUUGUUUGUAGAUGGAAAAAACUUUGAACACGGUUACUGCA-AGCGACUGUAACGAUGGGAUGAAGGAUCUGUUGUGAUCUACUUAAACU-CCCUAGCCUUUAUACGCUCUAUUAGCCAAUAAUACAUUAGCCCGAUGAUCAUCCGCA-UUUGGGACAUUGCCCCCGGCAAGAGGGUAGCAUCCGUUCUACUCGGACCGUGGAAGGGGCGCUGUAAGAGAAAUAUCGUUGUUGAAGGUCGGUCUUAUUGACAAUGUGUCAAAUUUCGACAGCUGUCUGGAAAGAUGAGUACAUAAUAAAAUCCCAGAUCAAUAAUUAGGACCUAA-CAAAAAUCCGUAAGUGUGAAUC-----CCCUUGGUCCAAGAAAAGUCGUGGGAAGAGUUCUCUCCACACCAAUAAACAAUUACUCG-UUCUAAUGCCUAGCAUAU-AUGUAAUGCGACUAAGACUAGACGACAGUCUGAUUCUAAGGACGUGUAACUGACAC-AUAUUCGACACUAAAUCA-UAGACGCAGUAUAAGUUUUAUCAAAACUCGGUUAAUUUAAU--CCACUGACCUAAAACAUUGUCAACG--------------GGUCUCAACAAAACACCUACAAUUUGACUUGCGUGUUGACCUACGAGACGCCUAUAGAUUA--GCUAUAAAAGAUCUUUUCUGAAGAAAUUUUAACAGACUUACCUGCACACAU-UCCUGUAAAUCAAAUUUGUACUUUUAUGCUGUG-GCCCGUAUUGCUAAAAG-ACUGGAAGCAAAUUUACUAUGACAUAAAUGUGCAGUGUCGAAUCAGGUGGGAGAAAAGACGAUAAAAGGUAAUCGUUCUAA-AUGCUUAGUAGGAUAGUAAGGAUACGUCUAAUUGUCGUAUUCUUGGUAUAAUGAUUUAUUCACAUUUAGGAGAUGCGCG--CCCCAUACAUG-GAUUAUUUAACCCUAAUCUGG-AUUAUAAACCAUUAACAAGAACAUCCGAGGACGUUCU-AAAGGAUAGCCGUAGUAACGACUAAAAUGUAAGGAGCGCUGAGAAUAUCAAAUCUGCUAUAAACCGAAGGAUAACGAUAAAGUUUGGCAUCAAGACGCGUGCUUGCGUAAA-AGUUACAUAUUUGGGUAUCCCACGC-UACGUGUAUCCGAGAGUGAAUUGCUUAA-AUUUAGUCCGAGGUACCUUUCUCCGUA----CGUUAUUUUCUGGGAGAAAGUGUACACUCCAUCCCAUACAGU-UGAAUGUGUAUCUUCAUCGUGUUAGUAACUGCGUGCUAUAUCAUAGUCCGUAAAGUGCGAUAGUUUUACUAGAC-CCAAUCGAGAUUACACCAGUGACUAAAGGUGUCCUUCUUUGA-GACUCUUUCGCU----GAAGCAUGGUGGGUCAAGCACGCCUUAACAUAGCUUAUUUCAAAUUUCCUAGGGUAA--UCCUAUAGAGAAAAGCUUGUUAGUAAAGAUCACAGAAUGUAAUUUAGAAUCUAUCCUAGAAUUAUU-UCUGGGUUUGCUUACUACCUAUGGGCGAGGGCUCGGUGGUAGUACACACCAUUAAAACUUAUGAGAAUUUUGAUUUAUCAUCAUCAAAGGCAAGUUAAUAACACACAAUGAUACCAAGUCUUGGAGAAUCAGUGCUCCA-CAACCUAGCUGUAAAAUAAGAUAGAAUGACUCGCUCACACGUGCG-CACAUCCAAGGUGGAAUACGUA-UGCAGCAACGUACCAAUUAUAGUAGAUUAUGAGUUUGGUUCUACAGGAGUUAG-GAACAUUGUCGUCUAAAAAU-AAUGGUUGAAAGAAUCA---GUGCAAUCAACAUUUGAUAUGGUCGCCACU---UAUGCUCUCGGGGAGUUUUGCCUACUACUGUGUCCCUCACAACGCACAACAAUGGACGGGCUUUUAGG---------UUUUUGAUAGUUCACGU-CACUUACCUUUAACAGGGUCCUGCACGAGAGUGAGCCAGUUGAUCGGAUACUCUUAGGUAUGGGGAUGAAUUAAU-AUCUAAGGAUAUUGCAAACACGGUCAUAAGUACA-GAUACAGCAUUCUAGUACGC------GGACUUAUGUUAUACGCACGGACCUUUCGCAUAUAGAAUCGUUGUACAAUAUGACUCUUACACCGU---AAAGUAAACCUAGUUUUAUUAAUAAUUUUUUGAAAAAAGUGAAGCGUUG-GGUGUGCUUAUAUGCGGUUCA----ACGCUGCUUUAGUUGUAGCUAG-CUAAAACUGUUAAAUCUUCAUGUACUAAUGCAAAAUUAUGC--GAAAAAACUCGAUUUACCUUAAUGGC--UUAAAAGGAAUUACUCUACGACACUUUAAUA--AGG-AUUGCGCUGCAUCGUGACGUUUAUGUGUAGGGUAAUCUAU--UUUGCACCCCUAUUCUG----UGCGAUUUUUUGACGACCGAACGUGCGAUGAAUUAGAUGGCUUUCAGUAAACUGUGUCAAACAAA--AGGAUCAGCUCAUAAUGUU--UAGAAUC-AACUAAGAAUAACGAUCUCUGAGUUAAGAUGGUGGAC-ACACGGUUGUAACUACUGAAUUCGU-UAAU-CGAAUUAUUUAUUGAUAUCUGGAAA-CUAUGGGCUAUUACUCGAC----------------------------CUAUGGAAUAAAUU---UGGUAGUGGCUUCUGC--GCUGGAACCUAAG-AGAACGGCGGUGU--CCUACUUCAAAUGUAAAGGGA--UCACAAUAAGUU-ACAAUUAAUAGUCUC-GAGUAUAUUACAUGAUUGAGCUCAGCAGACACACCUUGACAGACCUGU-CUUUGUCAAUGAAUUUUAAUGAUGUACUUAGUUCGGCCGCUCGCCAUCGUGCUGUGAGAUGGGACUAUACGGAAACAGAA-CAGCUGAGAGAGCUUUCGGAUUAGUUCUUAUUAAAU-AUAAUAUACUAU----AAAAGCCUUUUACUUGGGGCAAGCGCCUUGCUGUUAUAUUCAGGUGUCCCA-CGUGGUACGCUAGCUAUCUUCCGGAUUGAUCUAUUAUCGUACAAUAUGCUCUCAAAUAG-AAACCUAUAGAUGAGUUUGCUUGAAAACAUGCCGUGAUAACCGCUGCACCCCGUUAGACAG-CCUGCU--UAUUCGGAUUCUUAGCUUGAAGUGUAUUGUAUGUAUACAGUUAUUAAAAGUGCCGCUCAAGUUUAAUGUAUACAACGUUAUUGACUGCCUCGGAUCACGCGACAUUUAUACGUCUAAUAGCCUGGCUGCAGAUUCAGA-UAAGUUUUGGAUGGUAUAAUUAGAAUAGAAAUCAUU-AUUCUAAUAUUUAGGGCUAAAA-AUAGAUCAUUGAUUAUCGAAUUCAUUGAGUUGUUGAGUCUUGGAGCGCAAUAAG--GUUUUGAAUCACACCCACCCUU-----UCUUUUUCUCAAUGUCAAGAAAGCAAUUC-UACGUGGCUUUUCCCUAA--ACAAAGCUCCACGUUCUCAAGAACUAUUUGCAAUUUAGAAACAAUAAUAUAAU----------GGGAAGAAUUUGAUAGAUCCUUGCCUUCCCAAC--GUAGAAUGCCUGGAGUGACAGCUUUCAUGAGACAAAGCCAGUACCCGAUG-------------------------------ACGGACAGCGGCCUUUCGCUUAACAAACUA-AUUAUAUCGAUCAGAA-----UUCCACAAAAAUUGGCUCCCUUAGGCACGCUAAAUACGAUGAUCU
>A2 5353
GUUCUCUAACUAAUUUCUAGGAACGUAUGUUCGCAGUCUGAAUCC-CUUUAAGAUCUUCAACUGAGUAUACUGGUAG-CAUAGAG-UAGGACCUACAAUUUUUAAUGCUGUUGCGGAAGUUUCCCGGGAGAUGUAA--------UAGGAUGAACGACUUGUGAU-UACUUUCACUUAGUCAA-----CGUCAUAGCAUUCAUCGUUGUGCUGAUGAUGUACUUUAGUGACGUAAGCGUUACGAAGCCGUCCAUAUAGAUGUAUUUAAGAAACUUAUUGUAUAAGAGCGCCGUGCCCGC-GACGGGGUAGCAGAAUAGAGAUGGCGC---AACAUUUAAAAACGCUUUGGUGGGACUAGUCUCUCGCUCACUCUAGAAAAACUAUCUAACCUGUAGAG-AAA--GUAUUACUAAAGGAUUGUACUAUUUUCCCACCGUGGUUCGUGUCUGCCAUGUAUUUGUGCACUUCUUCACGAA-GGGCUAUAAUAUG----GCUCUAAUACAUCCCAACGAUGUUUUAGAAGUCACAAGAAUGCAUUUUCUAUAUUACAUCGAACA-GCAGAUUUCCAUUGGAAAUCUCAAUUG-CACGUCUUUAGCAUCUGGAGUGA-AUCUGGAACAGAGUAAGCGCAUACUAAAUCAUGCAAAAAAAAGCAGGAAAUCUCCCAUUCCAUUAUCGAAGCCCGAUCAAAGUGUCCUUCGGAGAUAUGCAUACGAAUAUGCUAUUUAGAACGCAAGAGAUUAGCCACGUACUGGUAAUCACAUACAUACCUCGUAAUGAUAACGGGUCCA--AGAGGAUAUGCAAAAUUGAAACCCUUCUAUUCAUACGUUGUUCAUGGUAUAAUACCU--GAAUGACCUAGAC----GCAUAAGGAUGUAGAUCUCAUUCAACAUUAGACCCAGAUACAGCGACGUAAACGGGACCUUUUUAAUAAAAAAUCAGGAAUAGUAAAAU--AGCUAGUUCACGUACACCGCAAGAAGGACAAAGAUUAAAGACACUACCC--UUAAGAAAUCGCUUAGACUAUGCC-CGGCUUAAUGAUGAUUUUAAAGAUCGGUAAUAUGCGCCAUUUGAACCUGGCGUGGUGUACGAUAUCAUAAAGUGGAUUAUUUACUGUAAGGGACGACCA--ACGUGUGUUGGGUCAUAUGCC-UACUUUAUCUAAGUGUGCGUAAGGGAGUGCCUACCUAA--GGACACCUGCUAUGGCAAUCUGAAAUGACCUAAUCAGUGA-UUGUAAAUCGCGUCUUAUACGCCGCACGUCGAACGCGUGAAACCUAGGAAUCUACUAGUUAUCUAUAUCAUUUCGCUCCCCCUUACUAUAGAUGAGAUCUAUCGUUCAACUGAUCUUAUGUGUCGU---------------------------------------------------------ACUUAUGAAUGA----GCGAUAUCGAGUUUGAUAUGGAAAAUUUCCU-CGUGGCAUUGUAGACUGAAACAUGUUCUUAAGAUGAUGCAAUUCC-GGGCUUCUUCCCCCAAGCCUGAAUACUAACCUAAGUUUUGCCAGAGCCUGUGGGAGGAUCCAUCGAAAUACUAGUGUUUUAAUAAAUUA------UUACCUUCUUCUAUUAAGUCUGGACGGAAAAAAUUUCGAACACUGUACCUGCU-AUCGAUUGUAACGAGGUGAUGACGGAUCUGUUUUGAUCCACUUAAACU-CCUUAGCUUUAAUAGAUUCUAAAGUCCAACAAUAUGUUAGCCCGAUGAACAUCCGCA-UUAUGGACUUUGCCCUCGGUAAGAAGGUAUCAUCGUUCUCU-UCGGACCAUGGAAGGGACGCUGUAGGAUAACUGUCGUCACCGGAGGUCGGUCUUAGUGAAAGAGUGUCAAAUAUCGACCGCCGUUUGUUAAGAAGAGUACUUGAUAAGAUCACCCAUCAACAAUGAGGAUCUCA-CAAAAACCCGCAAGUGUGAAUC-----UACUGGGUCCAUGAACAGUCAUGGGAAGAGUUAGCUCCACAGCAUUUUACAAGUACUCG-UUUGUAUACUCAACAUAU-AAGUAGCGGGGCUAAGACUAGACGACAGUAU-UUCCUACGGACAAGUGACUAACGU-AUAUUCGACACUAUAUCA-UAAACGCAAUAUUAGUCUUAUCGAAACCCGGUUAACCUAUU--CGUGUGACUUAAAAUAUUGUCAAUG--------------GGUCUCAAGGAAAGAUUUACUAUUAGACUUACGUGUGGUCCCUCGAAGCGCCUAUAAAUUA--GUUAUAAGUAAUCUUUUAUGAAGAAAUUUUAACAGACUUACUUGUUCACAU-AAUUAUAAGCUGAAUUAGAACUUUUAUACUGUG-GCCCAUAGAGUCAAAAG-ACUUGGGACGAUCCUACUAUGACUUAAAUGCGCAGUGUCGAAUAAUGUAGUUGAAAUGACGUCAAAAAGUAGUCAUUCUCG-AUGCGUACUAGGUUGUUAAGGAUAUGUCAAAUCGG--UAAUUCUGAUAUCAUGAUUUGGUCACAUUUAAGAAUUGCGCG--CCCCCUGCAUG-GGUUGUUGAACGUUAAUCUGG-GCUAUAGACCGUUAGAACGAAAAUCCGAAGACGGUCC-AAAACAUGGCCGUAGUAACG-GCUGAAAUUGAGACGCGCUGAGGUUGUCAAAUUUGCUACAAACCGAAGCAUAUGUAUUAAGUUUGGCAUUAAAACGCAUGCUUGCGUAUA-AGUUACAUAUUUGGACAUUCCAGAC-UAUAUGUCUCCGAGGGUGAAUUGUAUGA-GUCUAGUCUUAAGUUCUUGUGCCUGCA----UACCACUGUCUGGGAGAAAAUAUGCUUUCGAUUCUGUGCGC--UGGGACUGUUGCUACGUCAUGUUGGUAGCAGCGUACCAUAUCGUAGUCUUUAUAGUGUAUUACUUUUACUAAGG-CCGAUCGGGACCACACUAGUGGCUGAGGCUCUCCUUCUUUGA-GAUUCUUUUGUU----GAGGCAUUGUGGGGCAAGCACGAUUUGAGAUAACUCAGUUCAAAUUUCCUAUAGUAG--UCUUAUAGAGCAGAGCCUGGUUGUAAAGAUUAUAAAAUGUAAUUUAAAAUCUAACUUAUUAUUUUU-UCAGGGUUUAUUUUAUACCGAUGGACAUGGAUUAGGUGGUAGUGUACACCUAUAAAACUUUCGAGUAUAACGAUUUAUUACCAUGAAUGGCAAAAUAAUAACGGACAAUGAUACCAUGUGUUCGAUGAUCGCGGUUCCA-CAAACUAGCCGCUGAACAAGAUGGAAUAACUGUUUCACAUAUGCU-CAGACCCAAGGUGAAAAACGAG-UGCAGCAGAGUUCCAACUGUAAAGCAUUUUGUAUUUGGUUCUGUAGAACUCAG-GACAUUUGGCAUCUAGAAUU-AAUGGCUGGAGCGAUUA---AUGCAAUCAACAUUUAAUGUGGUCGCCACU---UAUGCCUUAGGGGGGUUUUGCUAACUGCUAUCUCCCUGACAACGCACAAAGAUGGUCGGGCUUUAAGG---------CCUUUGAUAGCUCACGU-CACUUACUAAUGACGGAACCCUACACGAGAGUACGCCAGUUGAUGGAAUUCUCUUAGUUGUGGGAUUGAACUAAU-AUUUAAGGAUACUGCAAACAGGGCCAUAAGUACA-AAUAUCGCAGUCUAGCGCGC------AGGCUUAUGUUAUACGCACGGAUCUUUCACAUAUGAGAUAAUUGUGCUACAUGACUCUUACACCAC---AAAGUAGCCCUAAUUCUGUUAAUACUUUUCGGGAAAAAGUGAGACACUG-GGCCUGCCUCCAUACCGCUCA----AUGCGAUUUUAGUUAAGGUUCG-CUAUAGCCGUUAAAUUUCAUUGUGCUGAUGAAAAAUUAUGU--GACAAAAGUCGAUUCACCCAAGUGUU--UUUAAGGGAAUUGCUCAAUGAAACUUUCAUA--AAG-AUUUCAUUCCAUCGUGAUGUUUAUGUGUUGGGUAAUCCGU--UCAACACUCCUAUUCAG----UGCAAUACUCGGACGACCGGGCGUGUGACGAGUUACAUAGCUUUCAGUCGACUGUAUCAAAUAAA--AGGAUUAUCUCAUCACGUU--CGGAAUCUAACCAAGAGCAAUGAUCUCUGAGUUAAGAACGUGGGCACACGGAUUGUAAAUAUUGAAUUCGU-UAAU-CUACUUACCUAUUGAUGUCUGAAGA-UUAUGGACUAUCACUUAAC----------------------------CUAUGAAAUAAUUU---CGAUAGUGUCUUUUGC--GCUGGAGCCUAAG-AAUGCGGCGGUGU--CUUACUUCAAAUAUCAGGAGA--UCACAACGAGUUUGGAAUUAACCAUCUC-AAGUAUAUUACGUGGUUGAGUUCAGCAGGCACACCGUGACAAACUUGU-AUGUGUCAUUGAAUCUUGAUGGUGUACUUAGUUUGGGCACUCGCCAUCAUGCAGUGAGAUAGCGCUGUAUGGCAACGGGA-CGACCGGAAAAAGUUUCAUAUUAGUUCUUAAUGAAC-AUCAUAUACCAU----AUAAGCCCUUUACUUAGGGUAAGCACCUUGCCGUCAUAUAUAAAUGUGCCA-CGUGGUACGCUAGUUAUUUUUCGGAUUGAUCUACUAUCGUACAAUUUGCCCUCAAAUAUAAA----------CCGUUGGCUUGAAGACAUGGCUAGAUAAUCGCUAUACUCCGUCAGGUAG-UCUCCC--UAUUUGGGUGCUCAGCUUGAAGCGUAUUGUGUGUAUAAUGUUAUUAAAAGUGCCACUCAAACUUAGCAUACACAACGCUAUUAGCUACCUGGGACCACGCGACAUUUAUGCGUCAAACAGCUUGGUCGCAGAUUCAGA-UAAGUUUUGGGUGAUAUGAUAAUAAGAGACAUUAUU-GUUAUAGUGUUAAGAGCUAAAU-AUAGAUAAUUGAUUAUCGUAUUCAUUGGAUUACUCAGUCAAAGAACGCAAUAAGGUAUAGU--AUUACACCCACCCUU-----UCUUUUCCACGAUGUUAAGAAAACAACCC-CCCAUGGCUCUCCCCUGG--ACUGAUCUCCAGAUUCUCAAGGACUGUUUGCAGUUUAGAAACAAUAAUACAAU----------GGUAGGAGUUCGGUAGAUCCUUGACUUCCCAAC--GUAGAAUGUCAGAAGUGUUUGCUUUUAUGAAAUAAAACCAGUACCCAAUG-------------------------------ACGGAAAGCAGCAUUUGAUUUAAUAAACUA-AUUGUAUCGAUCCGAA-----UUUCAUAUAAGUUGGUCACCUCAGGUAAGCCAGGUUUGACAAGUU
>H3 5353
UCAAGCUAAAAAGUGCACUAUAGCCAAAAUCAACAGUUUGGGUCCUUAUUGAAAUUUCAUAUCGACCGCAAGAGCUG-CAUGAGA-UUAGAUUCGUUAUCCUUGAUGUUAUAAGGAUUGUCCAUAGGUAAGCACAU--------GAAACUAAUUGAUUAGUGUUCUAGUUUCGUCUUACUAA-----CCUUUUAAUAUCUACCCUUAUAUCGGGAACCCGUUUUGGCACCAAAAACGUUACAAGUGCCGCAAUAUAACUAUAAUUACGAAAGUAACGGCGUCAGGCAGCGGUUCCCGU-GGCAGGACCACGAAUUGUGUUUCCUAUAUAAUCAUCCUUAAGAGUCUUAGCGAGACCAGCUCCUUACUCCUUACAGACAGGUUACCCGAAUUACGAUG-AAA--UAACAACUGGGUGACCAUUCUCUUUGCCCGAUAAAAUUCGCCUACCACGAAUACCGUGCCAUUUAUUGAUAGA-GAGUGAUAACAUA----CGUUCGAGAUAUGUUUAAAUUAGUUUAGGAUUCAUAUGAAAUGCGAUUUUACAGCACGGUUACUAAACAGCUUUACGUAUACUUUGGAAAGAGUGUUGUUCUAAAGCUUUGAUAAUU-UACUUUCUCAAGGUCGGCUUGUAUCAAUUCUUGUAAAUUUUAGCCGGUGAUGU---GUACCGUAAUGAUAGGCAAAAACAGGAUUUCAUUACAACAGUAAACAAUGUUCUGCGAUUGAGACUCACAAGAUAGCUUGCGGACGGGCUAAUUAUGUAAAGAGUUGGUAGAAUCAAGGUGUCAA--GAUAGCACCGUUAUUCGGUACGGCCACCGAUACGGAGUUUCUAAUAGGGCGUAACUUUAGACAGGAAUAAGG----GUGUGAUCGCAGACUCUGGAUCCUACAGUAGAUACAAGGACAGUGACGUUACCA--AAUAAAGUUGCUAUUUAACGUAUGUCUUGAGGUCUGG-----UAGCUAGCUCGGAAAUUGAGGGGAACAGUAUAGCCGACUAUUGAUGGAGAUGGCAGGUGUAGUUUGGC-UAACUUUGAAAUGCCUCCUCUUUCCGUUUGGGUGCAACAUGCAUCGCAGACAUGGCGAGCAACUACUCACUAC-CGCAAUAUUCAAAUAUGGACAAUUCAGAGAGGAGUCUCAAAAAUUAUG-UGUU-UCUUGAGUAAUACUAGAACGAGUUUCUAGGUGGA-AAUUGUUAGUUACUUUAAUUGAUAAUGACGUACACGGAUG-GUGCGUGACAAGUAAGCCAUUUUUGCUCUAUUAUUCAUACAUGAAAAACCUAUUGGAGUUCGAUAUAUUAUUACUGUGUCGACCAGAAUACCAGAUACACAAUGUUUAUGUAUACUUCUGUAUCCA---------------------------------------------------------ACCUGUGUAUAAU---GCCAUAAAUUGGCUAUCAUAAGAAGUCGGCU-CCCGAUGCAAGAUACUAACUAAUAUUCUGAAGAAACACCGAUUGC-UCCCUAUUCACCCUGAAGCAAGCUAUCUGCUCAAGUUAUGUCUCCGCUUCAUAGAACUUGUAUUGUAUUAACC---UAUGCAGACUCCACUCUUGCCGUGCAUUUUCAUUAUGUAUAGGAAGAAAGAACUACAGG---AGCUUCUACACAUCUAGUUUAAUUACAAGUUAAUAUAUCUUUGUUCUAACUUUCAAACA-UCUUUGUUUAUUUACUAUGCAAGGACUAAUCGUACGGUCACUCGUUAACCUUCCUUG-UCACGCGCAAAUUCUUCUACGAUACGAUACCCUCAUUGUAU--UGAGAAAUGGAGAGAGCUACCUAGAUCAAAAAUCAUUAGU-GGAAUGUGGUCUAGUGAUAGCAUAUCAUACACUGACGAUGGCUCACCAAGGUGCGCUCCAAUUAAGAACAUCUUCAGUUAGUCUGGAACCGA-------UCUAAGAUUUAGAGCCUCAGACUUGUCAUUCCUAAGGAUUUAUAAUAAGAAACGUCUCCCGAGAGAUUUUGGUAAACCCU-AUGAUUGACCAAGUAUAU-GAAUGGCAUGUUUCGUUCCCAUUAAAACACAUUCGGGAAAGAUAAUAAGCUAAUAC-AGAUUGACUGAUGAUUAA-ACGAUAACUUAUGAGUUUUGCUACGAUAUGUUAAGAUUAUU--CGCUUGACAUAGAAUUUUAUCAAUC--------------GUUUUUGACUAAAUAUCUCCAUUAAAAUUCGUCCUUUACCCUAAAGGACAGAUGGACAGCU--GUUUUACCUACAUUAUUAUAAGGUUACCCUAUUAAAUCAACAUGUCUUCAA-AAAGAAAGAACAGAUCAAAAAUUUUAACUCCCGCUGACGCAACGCCAGAAAUUCUCUGAAUAGUCUGAUAAAAACUUAAUUACGCACAGGAGACACGUGUGUUCAGUGUCACACGAACAAAUCAUUCCCGGUU-AUGAAGCUUAUAAUGUAAGAAACGCUCAUGGAUAG--CGACCGAGAUAUUGCGAUGUACUUGCUUAUGUAGAAUAUUAG--AUUGUAGCUUA-AGAUUUUGCUUGCAAAACUAG-GCUAAGGUUGGUAUAAUUUACUAGGUAACCACAUUUU-AACAUUGAGCCUUUCAAUUCCACUAGUGACUUCCGG-AGCGUGAAU---AAACUUACGGAUUAUCGAAGAACA----UAAAUUACACCCUUGGAAAGUCUUCUUAAACGAA-ACCUAAACAUCUAAACGCAUUAUCU-UCUAUAGUGAUAAACACGGGUUACCUAC-ACCUGGUAUGCACACUCUUAAUUAACAAAGUUUCUAAUAUCUAGAAGUGCAUAUCCCUAUGUUUCUAUGUGGU-UGAAAUAGCUGUUCCCGCUU-UUACAAGUAGUUUACGGUGAUGUGAUUCAUUAAAUGUGGUUUGAUUUGUAAGC-UAAAUUAGGUACUUAC-AGCGGUAGGGGUGAUAGCUAUUCAGCAAUGCUCUCUAC----AAGGUACCGUGAGCAAGCUCUGGCUGAGCAGAGAUUGAUUUGGAGUUCCUGGUGUAG--UCCGAACAAAAAGAGCGA-GUUGGUAGCAAUCUUGUGCAAAAACUUCGUACAGUCUCACAAUUUCUCUCAAGAUUUGGACCUUACUGAAAAGCAGGAGUUAUAGAAUAAUGUAUACAACUGUCACUUCAGUAAUAUUUACCGCCUCGCUAUCUCUGAGCGGGCGAUGAAGAAUAGCAU--CCUACUUGUAGUAGGACAGUCUUUUA-UAAAACAGUUUCAGAACCUGACGUGACGGCUGCUACACCUAUGCG-UAGUUCCGUAGUGGCGUGCGCGCUUUCGCAAUAGUCUGUAUGCAGUAGCGCACUUGGCCCAUUUAUCUAAAGAUAA-CCUAAUCGAUACACGGUAU--AAUCGUUUUAGGCAGUC---GAACGAAUCAGACUUGCUAAUACUACUACA---UAUGCCUUAGUGGCGCGCGCCAUCCAAUAAACACUUUCAUACUAUACACCAAUGGACGACUCCUUAUU---------CACUUAAUAGCUCUUAG-CGCUUUUCAGUGGUAGAAUUAUUACUGUUAGAAGGUAGAUGAAGGCAGUGCAGAUGUAUCCCGAGGUACAUUACC-AACUAAGGGGACCAUCAGAAGGGCUAUAAAAGUACAAUGGUAGAGACCUACGAAU------UAACCCCCUUUAUCUAGGUUAGGUUAACCCAUUCAGGUUAGUACCACAGUAAAAGAAUGGCGUUCC---AUGGUAAACAUAAUUUUGUCCAUAUGCGACUAGCAAGGAUAAUACAUCGGAAUCUACUUACGGGGUACC------GUGGUAGUCUGAUUAUGAGCUA-CCGAAACCGUUAGAUUUUAAGGGACUGUCGAGAAAAGGCAU--GACAAAAAUCGAUUUCCCCAGAUAAUCUCUCGGGGUUAGUGUCCUGCAGCUAGUCAGUA--ACG-AACUCAAUUAGAGGUCAAGUUAAAGUGUCGGCUGAUAAGU--UCAAUGAUCAUUUUAUC----UGCGCCCGUAAAAUGUUUGAACUUGGGAAGAGAUGUAAUAUUGUUAGAACAGUAUAUCUGAUAGG--CGCAUCACACGGUAAUGGC--UAAAAUCCGAUCUGAUAAAAUGAUCGUAGAG---GAAGGGCAGGUUAUGAGUUUGUAAACCUUAAAUCCGUGUUAU-UUGAUAUUGCCCAGAAAUGUGCGGGCCUAUAGAAUAAUACUUUUC----------------------------UCAAGGAAUAAAUU---CGGCUGUAGCUUUUAU--AUUGAAGUGCCAG-AAAUGAGUGACGGAACCCAAACUUAAUGUGGUAAGG--UACAAUUCAGUUUGAUAAUAACGAUCUA-AAGUAUGUUAUGGCAUCAAGUGUAAAUGUUGCACUUUGGCUAGAUGCUAACACAUGUAUAUAAUUCAAAGGUAAACCCAACUCUACCGCCUAUUAUCGGAUGAUCGGUUAAUGAGACUGCGCUUUAAUA-CAGUUGUCAAAGCUUCUAAGCUAAUCACUGUUGAUG-AUUUAUGGGUGC----GCAAGAGUCCUAAACAAGGCAAGCAACAUAUGGCCAAUUUUAGUUAACCUA-AAUGAUACACUAAUUUUUCCGCUGAGUGACCUGUAAACUUACAACCGAUCACAAGACAUUGGCAUCCUGGAGUGUUCGAUGUGAAAAUAUCGCUUGUUUACCACGAUAUUCCACCCGACGG-UUCAUUACUCCUUUAAAUCUUAAGCUGGUGCACGAUAGAAGUUCAUUCCUAGUCG--AAACUACGGGGACUCGACAU-UAAAACCCCAUAAUUUGAGCCUGUCCACCAAAACUCUGUUAACUUGUCGUCACAGUUAAAAAUCGGAA-AAAUUCUUUGCGUGCAUCAUGAGUACACAAGCCAUA-GCUAUGAAGGUGGAGGUUGAAU-CCAAAUAACUAACUAAUUUAAUCAUCGGAUUGUUGGUUCGUGCAACCUACCAAUUUGUAGUUAAUUAUUUA---UCUU-----AUGUGUCUUGGAUAUGAACCAAAUUAUCC-UCGGCGCCUCUUUUUGGG--GACUAAGCGUAUAUUCUUAAAGAUUAUCUAUGAUCCAGAGACAAUAGCACAAA----------AUCAAGGUUUCGGAAAAUUCAUUGUAUGACCCCUGAAGGCAUGUUCGAGGUAAUUGGAUUUUACAAACGGAAUCAAUAUUCAAUA-------------------------------ACAACCAUCUCUUCGCUGUUUCACAUCGUUCUUUGUAUAAGCAUGGA-----UUCUAAAGGAAGUAACUAUUUCAUAUAAUUUUGACAUGGAUUACU
>G3 5353
GCAAACUGAAACUUACACUAUGCCCAAGGUUAACAGCUUAGACCCUCAUUGAAAUUCCAUGUCGGCCGCAAGGGCUG-CAUGAGA-UUAGACUUGUUAGUCUUGGUGUUAUAAGGAAUAUCCAUGGAUAAGUACAU--------GAAACUAAUCGAUCACUGUUCUAACUCCGUUCUAUUAA-----CUUUUUAUUAUCCACUCUUUUAUCAGAAAGUCGUUUCGGCACUAAAGACGUUAUAGACGCCGUCAUAUAAUCAUAAUUACGAGACCCAUAGCGUCAGUGAGCGGCUCCUGU-GGUAAGCUCGCAAAUUCUAUUUUUUAUAUAAUCAUUCUUAAAAAUCUCAGUGAGACUGGUUCUUUGCUCCCUACAGAUAGGUUACCCGGACUGCGCUA-AAU--UAACAAUUGGAAGACCAUUCUCUUUGCCCGAUAUAAUUUAUCUCCCGCGAAUUCUGUACCAUUUAUUGACGGA-GAGCGAUAAUAUA----GUUUCGAGAUAUGUUAAUAUAAGUGUGGGAAUCAUAUGAUAUUCAAUUUUGCAUCACGGCUACUAAACAGUCUUACAUAUACUUUGGCAAGUAUGAUGUUGUCAAGCUCUGAUAAUU-UACUUGCCCAGAGUACCCUUGUAGCAAUGCUUGUAAAUAAUAGCCAACGAUGUU---UGCCGUAAUGAUAGGCAAAAACAGGAUUUUAAUACAAUAUUAUACAAAGUUUUACGAUUGAUACUCACAAGAUAGCUAGCGGUCGGGCACACAUGUUAAUUAGUUGAUAGUACUAGGGAGUCAA--GAUAGUAUCGUCAUUCGGUACGGCAACCGGAACGGAGUUUAUUGUAGCGUGUCGCCUUGGACAGAAACAAGU----GUGUGAUCACAGAUUCUGGAUCCUGCUGUAGAUACCAAGACAGUGUCGUUGCCAAAGAAACAUUUGCGAUGUAACGUAUGUCAUGAAGUCUGG-----UAGUUCGCUCGGAAACGGAGGGAAAACUUAUAGCCUACUAUUAAUGGCACUGGCUGUCUUAGUUUGGC-UAACUUUGAAAUGAUACCUCUUUCCGUUUGGGAGCAACAAGCGACCAUGGUGUGGCAAAAGACUACUCACUAC-CGUAAUCUUACAAGACGGACAAUUUAUAAAGAUGUUUCAAAAGUUAUG-UGUUAUUUUAUGUCCUACUAAAACGAGUUUCUAGGUGGA-AAAUGUCUGCGACGUUAAUUAAUACUGACGUGCAAGAAUA-CUGAAUGACAAGAAGAGCAUUUUUGCACUAUUAUUGAUACUUGAAAAGCGUUUUGGAGUUCGUUAUGUUAUUUCUGUGUCAACAAUGAUACCAGAUACAUAAUGUUUAUGAAUACUACUGUGUUCU---------------------------------------------------------UCCUGUGUGUGGU---GCCAUAAAUUAGAUAUCACAGGAAUUCGGCUCCCAUAUAUCAGAUACUAAGUAAAAUUCUUGAGAAACACCGAUGGU-GACCUAUCUCCCCUGAAUCAAGCGACCUGCUCAAGUGCUGCCUCCGCUUCAUAGAAUUCGUAUUGUCUAAACC---UAUGAAGACACCAUUCCUGUAGUGCAUUUUCAUUACCUGUGGGAAGAACGAACUCAUAAG--CGCUUCUAAACAUCAAGUUUGCUUAAUUGGUGACGUGUCUUGGUUCAUACAUUCAAAUA-UCUUUGUUUACUUAGUAUGCAAAGACUAAUAAUGAACUCACUCGUUAACCUUCCUUG-UCAGACGCGCAUUCUGUUGUGAGACGAUACCAUCAUUGUAU-UUGAGACAUGGAGCGAACUACCUAAGUCAUAGACCAUUAGU-GGAAAUAGGUCUCGUGCGGAUAUAUCAUACACUGAUGAUGGCUCUCCAAAGAGCGUUACCAUUCAGAUCGUCGUCAAAUAGUUUGGAAGCGA-------UCGAAGAUUGGGAGCUUCAUACUUCUCAUUCCUAAGAAUUUCUAAUAAGAAACAUUUUCCGAGAGCUUCGUACAAACCCU-AUGAGAGACUAAAUGUUU-GAUUAGCAUGUUUCAUUCCCACCAAAACACAUUCGGGAAAGAUGAAGAUCUAAUUC-AGACUGGAUGAAAGUUAA-ACGUUAACGUAUGAGUUUUGCUACAUAAAGUUACGAUCAAU--CGCUUGACCAAGGAUUUUAUCAAUC--------------GUUCUCGACAAGAUAUCUACGAUUAAGUGCAGCCUCUAUGCGAAAGGACAGGUGGAUAUUA--GUUUUGCGUACAUCAUUCUACAGUUAUACUAUUAAAUAAUCAUGUCACUAU-GAAGAAAAAAUGGAUCAGAGAUUUUUGAUCCCA-CGAUGCAAUGUCAGAAU-UCUCAGAAUGCUCUUAUUUAGACUGGACUACACAUAGAAGACUCACGCGUUCGGUGUUACACGAAGAUAUUAUUCUUGGUU-AUGAAGUGCAUGGUGUUAUAAAUACUCUUGGAUAA--CGACUUAGAUAUCGCGAUGUAAUUACUUGUCUAGAGUGUCAG--AAUGUAGCUUA-AAAAUUUUACCGCAAAGCUGG-GUUAAGGUUGGGAUAUUUAAUCAGCUGACAACAUUUU-AAAUUAGAACUGAUCAAGACGAAUUGGAAUAGUCAG-AAUGUUAAU---AAGUUUGCGGUUCACCGAAAAACA----UGUACUACACUAUGGGAAAAUCUCCUUAGACGAA-ACCCAAUUAUUUAAACGCACUAACC-UCUAUAUUGAUAAGUACGGUCUACUUAA-ACUUAGUAUACAUACACCUCACAAGCAGCACUUCCAAUAUUUAGAAGUACAUAUCCCUAUGUAUGUAUGUAGU-UAAGAUAGCUGGUCCCCCUU-UUACACGUAGCUUACGAUGAUGUGAUUGGUCAAGUGUGGUCCGUUUUGUAAGU-UCAAUUAGGUACAUACUAGCGGUAGGGAUGAUACCUAUCAGGAAAAGAUCUCGAU----GAGGUAUCGUGAGCCAGUUUUAGUUAGGCGGGGAUUAUUUAAAAGUUCCUGGAAUAG--CUCGGAAUAAAUGAGCAA-GUUGGCAACAAUCAUAGAUGAAACUCACAUACAGUCUUACGAUUCUC-UUGAGAUUUUUAUUUUACUGAAAGACAGCAGUUAUGGAGUUGUGUAUACAACUGAUUCUUUCUUACUAGUUGCCGACCCGCUUUCUCUGCUCGGGCGAUGAAGAAUAGCAU--CCUGCUUUUUGAGCGACGGUGUCCUA-UAAAGCAGUUUCAGAAUUUGAUCUAACGGCUGGAACAUAUGUACG-UAGUUCCGCAGUAGUGUACGAGCUUUCGUAAUAGUCUGUGUGUAGUGACGCACUUAUCUGAUUUCUCGAAAGAUAG-CCUAAUCGAUACACGACAA--AAUCGUUCUAGGUAGCC---GAACGGCUCCGAUUUGCUAAUGUGAUUACA---UAUGCCUUAGCGACGCCCACCAUCCAGUAAAUACUUCCAUAUUAUACACGAAUGAACGACUCCUCAUU---------CACCUAGUAGCUCACAA-CGCUCCCCGUCAGUAUAAUUACGAAUGUUAGAAGGUAGUUGAAGGCAGUGCUGAUGUAUCCGGACAUACAUUGCC-AACAGUGGGGACCACUAGAAAAGCCAUACAAGUA-AGUGGCAAAGAUUUACGGUU------GAACCCUGGUCAUCGUAGUAAAGUUUACUCAUCCAGGAUGGUGCCACAAUAAAACCAUGGCAUUCC---AUGGUAAACAUUAUCCUGCCCAUAUCUUUCUAGCGAGGAUAAUACAUCGGAAUCUGUUUACGAGGUAUC------AUGGUAGUCUGAUCAUAAGCUG-UCGAGAACGUUAGAUUUUAAGACAUUGUCGGAAAAAAACAU--GGCAAAAGCUGAUUUCCCCGGAUUAUUUCUUGGAGGUAGUGUCCUGCAGCGAC-UAGUA--AAG-AUCCCGGUCAAAGGCGAAGCUAAAGUGUAGGGUAACAAGU--UUGACAAUCAUUUUAUC----UGCGCCCGUUGAAUGUUUGCGCUUGGAAAGAGAUGUAAUAUCGUUAGAGAGUUACGUCUGAUAGG--AGUAUCACACGAUAAUGGC--UCAGAUCCAAUCUGAUGAAAUGAUUGUUGGG---GUAGGGUAGCUUAUGGAAUGACGGUCCCCAAAUCAGUGCGAU-CUUAUUUUAUCCAGAAAUGCGCGUGCCUAUGGGAUAAUAUUCUAC----------------------------UUAAGGAACAAAUU---CGAUCGUAGCUUAUAU--AUUGAAGCGCCAG-GGUACAAUGACGGAACCCAAAUUUAAUGCAGCAAGG--UACUACUCUAUUCGGUAAUAACAGUCUU-AGGUAUGCUAUGGCAUUGAACGUAAAUAUUCCACUUCAGUCAAAUUUUAACACAGAUAUGUAGUCUGAAGGUAAACUCGAUUCUGCCGCCUCUGCGGGGAUUAUCGGUUAAUGUGACCUUGCUGUAGUA-UAAUCAUCAGAACUUUUGAACUAAUUACUGUUAUUU-AUUGAGGGGGGC----GCAAGAGUUUUAAUUGAGGUAAGUAAUAUGGGGUCAAUUUUAGUUAACCUA-AGUCGUACGAUAAUUUUUCUACUGACCGGCCUAUAAACUUACAAGCUGUGACAAGACAUUGACAUUCUUGAGUGUUCGGUGUGUAAAGAUGCCUUAUUUACCACAAUGUAUCCA--------UCCGUUACUCCUUGAAAUUUCAAGCUAGUGCACGCUAGAAGAUCGUCGUUAAUUA--AGACUACAGGAACUCGACAU-UAAAACCACCUUAACUAAACCUGUUCACUAAAACUUUAUUCGUUUGUCGUCACAAUUAAAAAUUGAAA-AAAUUCGCGGCGUAUCUCAUGAAUACACAAGCUACA-GUGAUAACGAUGGUGGUUGAAU-GCACAUAAUGACCCAAUUUACUUAUCAGAUCGCUAGUUCGUGCAUCCUACAAACUAGUAGUUAACUAUGUACAAUCUC-----GCGUGUCUUGGAUGUAAACUAAAUUACCC-GCUUCGCCUCUUUUCUGG--AACUAGGCGCAUAUUCUCGGAGGUCACUUAUGAUCUUGAUACGAUAGCACAAA----------UUCAGAACUUUGGGAAGACCUCUGCACGACACCUAAAAAUGUCUUCGGGGUAAUGGGAUUUUACAAACAGAAUCAAUAUUCAAUA-------------------------------ACAAAUGUCUCUUUGCUGUCCCACAUCCUCCUUUGUAUAAACAUAGG-----UUUUAGAGGAAGUAACUAUUUCAUAAAAUUCAGACACAAUUUAUU
>F3 5353
ACUAACUGAGCAGUACACUAUACCUAUAGUCAGUAGUCUGGAACUUUAUGAAAAUCUCAAAACGACCCUAUUGGUUA-AAUAAGA-CUAGACAUGCGAUUUUUGAUAUUAUGAGAAUUAUGCAUGGGUAAAAACAA--------AAAACUAAUCGACCAGCAUU-CUACUCUGUCUCACUAA-----CUUUUUAAUAUUCACCAUUUUUUUUGGAUUCCGGUUUGGCACUUAAAGCGCGAUGUAUCCCCCCAUAUAAUCAUAAUUAUAGAAUUCACAGCAUCAACGAGCGUUUCCUGC-GGCAAGAUUACAAACUGUAUCUUAUAA---UUCAUCCUUAAAAGCUUCAGCGAGGCUAACUCCGUACUCCUUAUAGAUAAGUUCCUCGAUCUGUGCCG-AAA--CUACAGUCAAAAGAUCUUUGUACUCGUCCGCCAGGACUGAUUUUUUGCACAUAUCAGUCGACUUGUUGACGGA-GAGUAAUAAUAUA----CCUUCGAAAUAUCUCAAUGAUAGCCUUGGAAUUACACGAAAUACAUUUUUACAGAAUCGCCAAGGGUUAGUUUUCCAGUUUUUGUGAUGCGUCCUAUGUUCUCAUGGUUUCACAUUA-UUCUAGUUCAUCGUAGACUUGUGUUAAUUCUGGUACGUAAUACCCGAUGUUUUC-UACCAUAUCAUGAUAACCAAAUUCGGGUCUACAAUAAAAUGGUAAACAAAGUUCGACAAACGACUUUCAAGAAGUUACCUUCGGAAGAACUAAACUUAUGAUUACUUCGUACGAAUAAAGUGGCUA--GGUAGCACCGACAAUCCAAACGGCAGUCAGAACGAAGUUUUGUAUAGGGUUACAUCUUAGGUGGCGGUGAGU----GUGUGAACACAGAGACUGGGUCCAAUGGUAGAUUCAGGGACAGAAGCUUUACUGGAAAAAAAUUUUGGAUUUAACGGAAAUUUUGAACUUUGAAA-GAUGGCUAGUGCGGAAACAUAGGGAGGCAUUAAACGCGACUAGUAAUAGAAGAGGCUGUCGUAGUCGCGA-UAACUAUAAGAUGAUCCCUCUAACCGUGCGGUCACGACAUGAGAUCCAGUAAUAGCGUAUAACCACUUGC-GCAAGCGAUUUUCUAAUAUGGACCAUGUAUAACAAUGUUACAAAAGUUACU-UAUUUUGUUAAGUUAUAAAUUGGCGCGCUUCUAAAAGA--ACAUUGUCGGUAAGAUAAUCGAAACUGUCGUACAUGCAUA-GUGUAUGACGAAGUGAUCGUUUCUCGUUUUUUAAACAUACUCGAAAGACCUUUCGUUAUUCGUUAUAUUGCUUCUGUGUCACCCGUAACACCAGCUACAUAAUUUCUAUCUGAUUUUAAGUGUUUA---------------------------------------------------------ACGUGUGUAUAAU---AUCUUAAAUUGAAUAAUAUGAAAAAACGGAU-CCAUAUGUCAUAGACUAAGUAGUAUUCUAAAGAAGAAGUGAUCGGAGGCUUAUCAACCUUCUGUCCAGCUACCUGCGUAGAUAUCGCCUCAGCUGUAUAAAUCUCGUAACCAGUUACGC---UUCCCAGAUACUGCUCCUUUUGUGC-UUUCCAUUAUGUGCGGGUGAAACGACCUACAAG---AGUUUCUACAUUUCUAGUUUAACUGCAUAUUAAGCUUUGUUCAUUUUCGCGUUUAAACA-UCUUUGUUUAUUUAGAAUGUAAAGUCCAACGAUACGAUCGUUCGUUUACUAUCCCUA-UCAACCAUAAAUCCUUCAGUAAAACGAUACCAUCCUUAUGU-CUGCCCCUCGGGUGGAAUGACUUAAAUAAGAUACCAUUCCU-GGUAGAAGCUUUAAUAACAAUUUGCUACACGUUGAGAAUUGCUCGUCAAAAAGCAUUCCCAUCAACACUUUCGCUAAAUAGCUGUAAAUCGG-------UCAAAGAUAGGUAAGCUCCAACACACUGCUCCCUUGAAUUCCUAAUGAGAAACUAUUUUCGAGCACUUUACACAGGGCCUAACCACAAACCUGUUAUAU-CAAUAACGCGUCCUGCUAUCUUUAAAGCUUAGUUGGGGAAAACAUCGAGCUAUUAC-AAGCUCGACAUAGAUUCA-ACUAUCCCGUUGGAGUUUGACUACAGAAGGUUAACAUUAUU--CGAUUUACUGAGAAUUUUGUCAACU--------------GUUCUCGACAAAAUAUCUCCUACGAAGUUCAUCCAAUGCCGUACGGGAUAAGUAGACCUUA--GUUUUUCAUACAUUAUAAUUAGGUUCUCUCAAAAGAUCUACACAUUAUUAU-AAGGUAAAAACGGUUUAGAAAUUUGAUACCGC--UGUUUUAAUCUAGGAAU-CCACGGCAUGAUCUCAUUGAGACUUGAUGACACACGGGAGGCUCAAGCGUUCGGAAUUAUGAAAAGAAAUUGUUAUCGGUU-GUGAUCCGUACGGUGAGAAAAGUAUGCAGCGAUAU--UGAUCGGAAUAUCGCUUUAUGUUCACAUUGGGAUAGUGCUUG--CUUAGAAUACU-AACUGAUCUUAGUAAAACCACCUAGCGCAGUGGUAUAUUAUUCAAAGUAAUAACUAUUG-AAAUUAGUGCCGUUCAAAAACUUUUGUGGUGACCCG--AUGCGAUU---AAGUUUAUAUUUCACUAGAGAACA----UGAGGUUCACUAUUAGAAGACGUGCUUAGACAAAAACCUAAAUACCCAGACGUACUAAACUUAUAUAUUGAUAAGUGCGGACUGCCGCG-UUUUGGUACGCAGACACCCUACUAGCAGUGUUUCUAAUAUCUUGAGGUACAUUUCCCUACGUUGCAUUAUCA--UCGAAAUAGCGGUUCCCCUUUUUAAACGUCGCAAACUAUGAUGGGGAUCAUAAAGUUUCGUCCGUUGUGCAGGC-UCAACCAAGUUUAUGACA-CGAUAGAAGAAGAGCCUGUUCGAAAUUACUCCCUAC----AAGGUACGGUGAGUCGGUUUUAGUAAGACAGGGGCUAGUUUAAAACUCUUGGAGUAG--UCUGAUAUAAAAGAGCAG-GUGGAUGCUACUUACAUACGAAUUGCUCGAACCGUUUCAUAAUUCCA-ACAAGCUAUGGUCCCUACCGAAAGACAAAAGUAAAGCAACCAUUUAUACAAAUGAAAUCGUCAUCCUUUUUGUUGCCUCGCCAUCUCUCAUCAGGAAAUGAGGACUAACACUGCUCACUCUCAAAAGGCCAGUGUUUGG-UACACCUGUUCCGAAACAAAGUAUGACGGCUGGCGCAGAUAUGCG-UAGUCCCGUAGUAACGCACACGCUUUUGCAAUAUUUUACGUGCAAUAAGUCACUUUUUUCAUUUCUCUGAGGGUAG-CCUAAUAGAUUCCCGUGAU--AACUGUUUUGCACGAUA---UAAUGAUUUAAAUUUUUCAUGGUGGACAUC---UGCGUAUCUGUGGCUUCUUCUUGCCUGUAAUCGCACUCAUAGCACACAGAAAUAGAUGAUCCCCCAGU---------CACGUUGCGGCUUACUA-CGCUUAUCAUCGGUAAAAUGUUUAUCUAUGAAAGGUGGAUGAAGGUGUUACAUGUAUGUACGAUUGCAAGUUGAG-AGCUGGGAAUGUUGUUCGCAGGCCCAAAAUAGUA-AACAGUACACACCUCCAGAU------GAACCGUUGCUAUAUAGGCGAAAUCUAACCAUCCGAGUCAAUGCUAGAGUAAAACAGCUACGUUCC---AUGGUGAACAUGAUGUUAUGGAUACUUGUCCCUUUAGGGUAGUGCAUAGUAUUUUGCUUACAGGGCCUC------GUGUUAGCCUGGUUAUGAGCUG-CCGAAAUCGUUAACUUUUAUAGUGCCACCGAAAAAGGAGGU--AACAAAAAUCGAUUUCUCCAAAUAAGCCCUUGAGAGAAGAGUUUUACAACUCUUUAGUA--AGA-AUGUUAGUCGGAGG--AUGUUAGAGCGUUGAUCAAUGAGU--UCGGUGACCUU--CAAU----UGUGACUCUUAGGCGUUCGCGCUUGAGAGGAGAUAUGUUAUUGUUACAAAUGCAGACCCGAUAGA--AGAACUACAUUGAAAUAUUCGUCAAAUCCAACGGAAGAAGGUGAUCGUUUAU---UGAAGAUAGGUUUCGAAUUUAUGGCUUCCGAUUCCGUGUGGU-UCUAUUCAAACCAAAACCGCGUAGGAUCAUGGAAUAUCAAGUUAC----------------------------UUAAAGGAUAAAGU---CGGUCGUAGCGUUUAAAGUUUGAGGUGUUAA-UAAUCAGUGAAG---GCGAGACUUGGUGUGAUAAAA--AACCGAUCAGUCUGGAUAUAGCAGUUCC-AUGCAUAUUACGACGUUCGGCGUGAGUGUCAUACGUCGUCAAAAUAGU-GCAUAGAUAUGCAAUUUAGGGGUGAGCUAAACUCUUCUGCUUGCCUGCGGACUGGCGGUUCACCUCAUGCUGUGUCAAUA-UAACCUCCAGAGCUUUUACACUAGCUCUCGACGACC-AUUGAAGGGUGG----GCGAG--GCUUCAUUAGGGCAUACAAUCUGAGGUCAUUUUUAGCUAACCCA-GGUAGUACACUAAUUUUUUUGCUGCCCGGUCUAUUAGUUUACAACCUGUCACAAAACAUUGAUAUCCUUGCAUAGUCGGUAUUUAAAGA-ACCUUAAAAAUCUUUAUGUUACAUUGGAAGGUAGUACUACUCACUGAAAUCCCAGGCUCUAGCAUGCUAGAUGCUCACCGUCAAUCA--AGGCUACAGGAAUUCGUUAUAUAAAAUCGUGUUGAUUAAGUCGGUUCAUUAAAACCCUAUUAGUUUGUUAUCACAACUAAAAAUUAGAA-UAGUCUUUGGCUUACAUUACGAACAUAUGAAUCGCG-UCCAUGUCGGCCGGGGUUGAU--GUAGACAAUAAGUUAAUUCGGCCACUAAAAUUUUGGUUUGUGUAACGCACCCAUUUAUACUUAGCUAUACAUAAUAUC-----GCACGUCUGAGAUAUUAAUUAAAUUGUCU-UUCGCAUCCUGCUUCUAG--AAUCAAGUGAAUAUUCUUAAAGUCCAUCCAUGAUCUAGAGGUGGUAGCACAAU----------UACAGAUUUUUGCGAAGUUCUACGCAAGACUCC--AAAGUAACUUAGAAAUAAUGGGAUUCUGGGAGCGAAAUUAAUAUUCAACA-------------------------------AUAAGUAUUUCUAUGUUGCACGACAACCUCCUCUGUAUAAACUUGCG-----UUCCAAAGCAAAUAGUCUGACCACUCAAACUAAACAAAAUGUACU
>E3 5353
GCUAACUCAAAAGUACGCUAUAUUUUUAGUUGACAGCCUGGAACUUUAUUAGAAUCCCAAAUCGACCAUGGUGGUUA-AAUAAGA-UUAGACAUGCGAUUCUUGAUAUGUUAUGAAGC------UGAUGCAUGGAUAAUAACAAAAAACUAAUUGACCAGUUUU-CUAUUCUGUCUCGCGAA-----AUUCUUAAUAUUCACCAUUCUUUUCGGACCCCGGUUUGGCAAUAAAAGCGCUGUAUAGCCCCCCAUAUAAUCAUAAUCGUGAAAUCCGUAAAAUCAACGAACAGUUCCUUC-GGCGAGAUUGCAAAUGGUGUCAUAUAA---UGCAUUAUUAAGAACUUCAGCGAGACUAACUCCCUACUCCCUACAGAUAAGUUCCUCAAUCUAUGUCG-AAA--CUACAAUUAAAAGAUCUUUCUAUUCGUCCGCCAAAUUUCACUAUCGGCACACACUAGUAGGCUUAUUAAAAAA-AAGCAAUAAUAUGCCUUCCUUCGAAAUAUAUCAAUGAUAGUCUUGGAAUUAUAUGCAGUACAUUUGUACAGAAUGGCGCAGAGAUGGUUUUCCCGCUUUUAUGAUGCGUCACAUGUUCUGAUUUUUUGAUAAGA-UCCUAGCUCAUCGUAACCUUGUGUCAAUUCUGGUGAAUAAUACCCGAUAAUGUC-UACCCCAUCAUGAUAACCAAAUGCGGGUUUAUAAUAAAAUGGUAAGUAAAGUUGCUUAAGUGAUUGUCAGAAAAUUGCACACGGAAUGGCUAAGCCUCUGAUUACUACUUACGAAUGGAGUGGCUA--GAUAGAACCGACAAUCCAAACGGCCGUCAAUUCGAAGUUGAGUAUAGUGUUACACUUUAGUCGGCGAUGAGU----GUGUGAAGACAGAGACGGUAUCCAACGGUGGAUUUCAGGACAGUAGCUUUAAUGGAAAAAACUUUUGGAUUUAACGGAUAUUUUGAGCCCCGAAU-UAUGGCUAGUGCGGAUACAUAGGGAGGCAUUAAACGUAACUAUUAAUAGAGAGUGCUGUCGUUGAGUGGC-UAACUAUAAGAUGAUCCAUCUCACCGUAUGGUCACGACAUGUGUUCCA--CUUAGCGUACCACAACUUGCAA-ACGCGAUUUUCUGAUUUGGAUAAUGUAAAAUGGUGAUACAAAAGUUACC-UAUUUUGCUGAGUUACGUAUUGGCGCGUUACUAGAAGA--UUAUUGUCGAUCAGAUAAUCAAAACUGCCGUACGUGAUUA-UCGCAUGACAAACGAUGUGUUUCUCGAUUUGUAAACAUACACAGGGGACCUUUUGUUGUUCGUCGUAUUGCUUCUGUGUCUGCAGAAAUACCAGCGACAUAAUUUUUAGCUGUAUUUUAGUGUCCA---------------------------------------------------------GCCUGUGUAUAAU---ACCCUAAAUUGAAUAAUAUGGAAGAACGGGU-UCAGGUGUCAUAGACUCAGGAGUAUUAUAAAGAAGAAUUGAACGUGGUUUUGUUGACCCUAUGUCCAGCUGCCUGCUAAGGUGAUGCUUCAGCAAAACAAAUCUCGUCGCGGAUUAUCU---UUCCUAGACACUCCUGCUUUUGUAC-UUUCCAUCACGUGUGGGUGGAACGAGCUACAAG---CGUUUCUUCACUUCUAGUUUAAUUACAUGCCGAGAUAGCUUCGUUUACGCAUUUUAACA-ACUUUAUUUGUUCAGAAUGUAUAGACCUAAGAUACGAUCACUCAUUAACCAUCCUUG-UCACGCACAAAUCCUUUUGUAAAACAAGAGGAUCAUUAUGU-CUGAACCUCAGGGAGAGCGACUUAAAUAAAAUACAAUUGUU-GGUAGGAGCUCUAGUAACGUUUUGAUAUACGUUGAGAAUUACACGCCAUAAAGCGUUCCCAUCAAAACUUUCACUAUACAACUAGGAAUCGG-------GUCGAGAGCAGUGAUCUCAAGCUUGUUGCUCUCAAGAAUUUCUAAUGAGAAACAAUCGCCGUGUAAUUUACACAGAGUCUAAUGAUAGACCCGAUACAU-UAAUACCGUGUCCUAUCACCUUUGAAUCUCAUUUAAGGAAAGUGAUGAGCUAUAAC-AGAUUCGGUGUAGAUUCA-ACAAUCCCGUAUUAGUUUUACUACGAGAGAUUGACACUAUU--UGAUUGACUGAGCGUUUUAUCAACC--------------GUUCUCGACAAAAUAUCUCCAAUAGAAUUCAUUCAAUACCGCAAGGGACAAGCGGGCCUUA--GUUUUGCAUACAUGAUUAUGAGGUCUUCUCAAUAAAUCAACGUGUCACCAU-AAGGAAAAAACGGUUCAGAAAUUUGAAGCCGC--UGUUGUAACGUCGGAAA-UCACAGCAUGAUCUCGUCGAGAUUUGAUUACACACGGGAGGCUCAUCCGUUCUGCGUUGGGAAAAGAAGUUGUUAACGGUU-GUGAACCGUAUGGUGAAAAAGAUGCUCAGCUAUAU--UGAUCGAGACAUUGACUCAUAUUCACGAAUGGAGAAUGCUAG--AUUAUAAAAUA-AGCUCUUGUUAGGUGAAGUAA-CUAACGAAUGGUAUAUUCAACAAAGUGAUAACAAUUA-AAAUUACUGCUGUUCAAAAGGGUUUGGGGCGGUCUG--AUGCGAUU---AAUUUUGCGCUUCAUACAAGGACA----UGAGGUUCGCUACCAGGGAGCGCUUUUAGACGAAGAUCCAAAUACCAAAACGUACUAAAC-UACUUGUUGAUAAGAGUGAACUGCCGUG-ACUUAGUACGCAGACAUCCUACUAGCGAUAUUCCUAAUAUCUUGAAGGAUAUUCUCCUACGUCGUAUUAUAG--UCUCAAUAGUGGUUUCCUUUUAUAAACGCCGCAGACCAUGGUGUGGAGCAAAAAGUGUGGUCCGUUCUGUAUGC-UCAAUUAGGUCCAUACUAGGAAUAGAGGUAAGGUCUGUUCGGAAGCACUCACUAC----AAGGUACGGUGAGUCGGUUUUGGUAAGAUAGAGACUAUUUUAAAGCUCUUAGAAUGA--UCUGAGAUAAAAAAACAG-GUGGGUAGUAACUGUACACAGAUUUAUUGAACCGUUUCAUAAUUCCA-UCAAGGUUUGGUCCUUGUUCAAACACAGAAGUAAUGCAAUCGUUUAUACAAAUGAAACUUUCAUACGUUUUGUUGCCUCACUGUCUCUGAUGGGAUAAUCAGGACCAACACUACUUACUCUUAUAAGUCUAGUGUUCUA-UACACCAGUUCCGUUGUAGGGUAUGACGGGUAGUGCAGAUAUUCG-UAUUCUCGUGGUGCCGUACACGCUUUUGCAAUAUUUUACGUGCAGUAAAGCACUUUUCUCACUUCUCUGAAGAUAG-CCUAAUAGAAUCAAGUCAU--AACUACUUUACGUAAUA---GAACUACUCAGGUUUGCCUAUGUGAACAUC---UACGCUUCAGUAGCAUCUUAUUCCCUAUAGUCGCACUCAUAGCACCUAGAAAUAGAUAAUUCCCAAGU---------CAGGCAAUGGAUCCACUGCGCUCAUCCUCGGUAGAAUGAUCAGCUUUGGGGGAUGGAUGAGAGAUUUACUUAUAUGUACGGUUGUGAGUUGUC-AGGUAAGGGUAUUGUUAGCAAGUCCAGAAUGGUG-AACUGUGUACCUCUUCAAAU------GAACUGUUGCUGUAUGAACCAAAACUACCUAUUCGAGAUAAUGCUACAAUAAAACACUGACGUUCG---GUUGUGAGCAUAAUUUUAGUAGUACUCGUCCUGCUAGGGUAGUAUAUUGGAUUUCGCUUACAGGGCUUC------GUAUUAGCCAGAUAAUGUGCUG-CCAGAGUCGUUAACUUUUACGGUGCUAUCGAAUAAAAGCGU--AACAAAAGUCGAUUUCACCGAAUAAUUUCUACAGGAAAGAGUUCUAUGGCCCUUUAGUA--GGG-AUGUAAGUUAGAGGAUAAGUUAGAACGUAGGUCAAUGACU--UCAGUGACCCUCAAC------UCUGACUCUUGGGCGUUUGUGCUUGAGAUGAGAUAUGUUAUUAUCACAGAUAUAUAUCAGGUGGG--AUAAUUAUACAUUGAUAUU--UAAAAUUCAGUUGAAGAAAAGGAUCGUUUAU---GGAAGGUAGACUUCGAAUUUAUGGCCUCCGAUUCCGUACGGU-UUUACUCAAUCCAAAAAUGUGCAGGAUUAUGAGUUACUAAGUUAC----------------------------CUAAGAGAUAAAGU---CACUCGUAGCUUCUAUUGAUUGAUGUGCUAG-UAAUCAGUAAAG---GCCAGACUCGAUAUGAUAAGA--CACAAACGAGUUUGGUGAUAGCAGUCCC-AAGGAUCUUACAACGGUUAGCGUAAAUGUCACACUUCGGUAAAAUAGU-ACACCGAUAUGCACUUUGGGGGUGAACGAAACUCUCGUACUUGCCUGUGAACUGUCGCUUUAUCUUAUCUUGUGCCAAUA-UAACCACCGGUGCUUUUAAACUAAUUCCUGA-GACU-AUUGUUGGGUGU----GCAAGAGUUCCGAUUAGGGCCUGCAAUCUGUGGUCAUUUCUAGCUAACCUA-GGUAGUACACUAGUAUGUCCGCCAAUCUGUCUAUUAACUUACAACCUGUCACAAAAUAUUGAUAUCUUGGAAGGGUCGGUGUGUAUAGA-GCUUUAGUUAUCUCUAUGCUACAUCAAAAGG-AGUCCCACUUCCUGAAAUUUCGGACUGUAGGAUACCAGAUGAUCACCGUCAAUCA--AGGCUACAGGAAUUCGCUAUGUAAAAUUGCGUUAACUAAGUCGGUUCACUAAGACCCUAUUAGUUUCCUGUCACAAUUAAAAAUUGGAA-CAAUCUUUGGCCUACAUUACGAAUACACGAAUCGUC-GCCAUGCCAGCCGGGGUUAAU--GUAAACAAUGAGUUAAUUUAGGCAUUAGAUUUUUAGUUUGUGCAAUGCACCCAUUGAUAUUUAGUUACGUGUAAUUUC-----GCACAUCUUGGACAUUAACUAAAUUGUCU-UUGGCAUCUUGCUUCUGG--AAUCAGGUGUAUAUUCUUAGAGUUCACACAUAGUUUAGAAAUGACAACACAAC----------UACAGAAUUUUGCAAAAUUCUUCAUAUGAUACC--AAAGUAGCUCAGAAGUAACGGGGUUCUGGGGACGGAAUCAAUAUUCAACA-------------------------------AUAAGUAUUUCUAUGUAACUCGACGCUCUCCUCUGUCUAAACUUGGG-----UUCUAAAGUAAAUAGUCCUACUACUCAAAUGAAAAAAAAUGUACC
>D3 5353
AUUAAAAACGACGUACGGUUUGCUAUAAGUCAGUUGUCCUGAUACCUUUUAGGCUCCCGAAUAGACUAUGACUACCA-UAUAAGA-UUG--CUUGUUACCCUGGUUAUGAUAAAAAUCAUCUCCUAAUAGAUGCAG--------AACACUAACUUACCAUAGUU-ACCUUCUGCUCUGCUAA-----UGUUUUCGAAUAUACUCUCUUAUCAGAAACUUGAUUUAACUUUGAGAACGCUAUAGGUCCUUACAUACAAACAUAAUUAUAAGCCUCACAUCAUCAAGGGUCAGCGCUCUU-GACAAACUAAAAAAUCGCAUCAAAUGC---GUUAUUUCUAAAAGUACAAGCGAGUCAAAUUCCUUGAUCACGACAAACCAAGAGUUCAAUCCCGGUCA-AAG--UUCUUGCAAGGAGAUCGUGCUAAUCGCCUGCUGUGGCACACCUUUUACGCGCACUGGUGCAUUUACUGAUAAG-UAGGCGUAAAAUA----UCUUCUAAAUACGUCUGAACCGAUCUGAGAACUAUGUGAACGGGGUUUCGAUAUCUUGGCUUAUAGACCGUUCUCCACUGUCUAUGAUGUGUAAAAUGGCCUCAAGACCUAGGAACU-UAUUGGGUUCAAGAUAGAACGAAAUCCUACUAUAAUAGAGCACCCAGUGAUGUCCUGCCAAAAUACAAUAGCUGGAUACUGGUUGCCAACGGAAUGGUAAAGCUUGUUUUAUAAUUGAAGUUAUGAAAGUGGCUUUCGGAUCGGGUAACCUUGAACAGAUUUCGCAUUCAUAAAGGACACG--AAUGGCAACGACAAUCCGCACCUCCACGGACUCGUAAUUUAUUAAAGAGGAAGAUUUAAGACAGGAGUAAUUUAAAAUACUAACAUAGACCCGGAAUCUAACCUCGGAUUCCAGAAGAGAAGUGGGCCCGGAGCGAACUUUCCGAUCGACAGGAUAGCUUGGAAUCCGACC-GUAAGUAGGCAGACAUACAUGAACCAAAACUGAAAUCAACACUUAGUUGGGAAACCUGUAGUGCUCAGUC-CGACUAAGUGAUGCACCCUCCGAACGUUUUAUUUCAUUAUGCGACUUUACUGGUACCACGGACUACGUAUAGAACGCCUACUCCCAACAUACACAAACCAAAUGUUAGGUUUUACUGUUACC-CGCUUUUUCGAAAUAGACCUGAGGGGACGCUUAGGAGACUCAAUCACUGAUAUAUUAAAUGAAACUGCCACACAUACAGA-GUCUUUGAU-CACAGAGCCUUUGUUGUUAAUUAGAAGUACAUUGAUAAUCUCCGUGUCAUCACUAUAGUAGCCCUGCGCCUAACAUACUUACAGCAACUUAGAAUUUAGUUUUACGAUUGUGGCUU---------------------------------------------------------ACCUACAUGCGAU---ACCACAUACUCUAUUGCAUGGCAUGUAGUCU-CGAGGUGUCAUAAGCGUAAUAGUGUUCAAAACCGGCACCUAAAGU-UGCUUGGUAAACCUAUGUCGAGCCGCCUCGCUUAGUGAUGCCUCAGUCCCAGUAAAAUCGUAGCGUAUUAGCC---GGUACGAAUAUUG------CUGUAA-UUCCCAUUGAGUGUAUGUAAAACAAAGUUAAAU---CGCUUUUACUCACCCGGUUUCUAAGGCUUCGGACUCAAGUCGCUACUCCAAGUCAUGCG----UUGUCUGUAUAUUAUGUCACGCUUUAUCCUACGAACUCUUGCUAACCCUACUUUACAAAGUUCAUAUCCUAGCAUAAUGUGAUACAGUUUUUAUAU-CCGGACCCUUGGCGGAGCACUUAGGGAAAAGUGCUAUAAUU-ACGGAAAGCUCAAGUGGUAAUCAGGUCUAUCCUAACAGCUGUAGGAUAAAAAGUCCUUCUUGAAAUCCCUCCGUAUAGCAGCGAAUAGAUGA-------UGAGAGAUCAUUAGUUGUUAACGUCUUUUUAACUAGGAAUUUUGAUGCAAAUCGACUUCCGAGGAGUAUAUUCAAACCCG-GGGAUAGGUGCGGUACAC-AGAUUCAGUGUCUAUUACUUACCACCUACGU-UAUCAAGAAUUAAAGAGCUAAGUG-AGGCUCAA-GUUGACCCU-GAUACACCGUUAGAGAUCAAAUAAAGGUAAUUGACCUUAAU--UUCUUGACUUUGAACUUGCCCAGCC--------------AGUUUCUAUAAAAUAACUCGUGAAUAGUUUAGACUACACCUAAAGAGACAGGUGCACUAUG--GCCUCGUAUGCGAUAUUAGGCAUAUGUCUUAAUGAAUCAUUACGUUGUCAC-GUAAAAAACACGAAUUAUCGGCUUUGAAUACCACUCCUGAAGCGGCCGAGA-UCGCACGAUGAUCUGAAUCAGGCUUGACUCUAUGCGAUCCAAACAUGUGUCCAGUGUAAUGGGAAUGAGUUAUGUUCGGCC-AUCGCCCGUAUAAUGUUAAAGACGCUCAAAGUCAU--UAACCAAGGCAUCGGCGUUUAGUCUCGUUAAUGGAUAGAUCA--ACUGUAGUACACCGCUUUUGAAUGUAAAACCAG-GCUAUGAAUGGUAAAGACAACAACGCCAUAACGAGUU-AUAAUAUAACUAAUAGAGAAGGAACUAGGUAUACCA--AUAGGGUU---UAGUUUACAGUAUAUUGAGAAAUA----GCUAAUGUUAUACUUGAACGUGUACCGAGUUAAC-AUAUAGAUUCUCAGGCGCGCCAAGG-UGCUUAUUAAUAGCGACAGACCGCUCAA-UCUGGGUUCACAG-AUACCUGCUUAAAGCAUCACCAACAACUCAGAGUACACUCCCUUGCACUUGGGUGUCUUGUAUAAAUCGUAUUUAUUCUUAUUACCCAGCGUCGCACGCGGCGUGGUACGUGUCAUAAAGUUCCUUUGUUGAGU-UUAAUUAGUUUUAUGCCAACAAUUGGAGUAGUAGCUGUGCCGACGUCUUACUUUC----AAGGUAUGGUUAGUUUGUCUUGGUUAGACAGGGACUAUGUCGAAGUACGCGAAGUUGUGUCUGGCAUAGGAGAACAG-AUUGGUGGGGAACCAAUACAUAUUUCUCAAACAAUCUCAUAGUUGAA-UCAACACUCAAUUCCUAACAAAAGACAGGAGUUAGACAGUAUUGUAU-UAUAUGAACCUUCUAUACUUUCCGCCGCCUCGGCAUCUCUUAUCAGAUAGAGAUGAGUAAGAUUAUUUUCUCCUCAAAGGCUGGCGAGGUU-GAUGCCAGUUUGAACAUAGGAGGAGACGUCUAGUACACAUAUAAG-CGGGCACACAGUGAUAAAUGUAUCGUUGCGCUAUACUGAUUAUAAGAAGCCGUGUAUUUCAUUUCUCGGGGGA----CCUUAUUAAUUCGUGAUCCC-AAGUAUUCUAGGUAAAG---ACAAGAAUAAAAUAUACCAAGAUGAACGCC---UAUGCCCUAUAUGCAUUUUUUCUUCUACGAUCGCUCUCAUU-CGCAUAGAAUUGAGGGAUGCUUAAGG---------CACCUACUAGCGGAAUC-UGAAUAUCGACGGUAAGAUGAUGAGUUGCAGUGGGAAGCUGAAGGAACUGUGCUUUUGCCUCGAGGCUACUAGUU-AUCUAAGAGUACCGUAAGGAAAUACGUUAUAGCG-AAAUGUAGAGGUUAGCUAAU------AAUUCAUAGUUAUAUGCAUGAGUUUUUAACAAACAUGAUAACGCUACGGUGAAACAUUAGUGUUUCUCAUAAGUGUAAUAAUUUUUAUCCAAACCGUCACAGGAAGGAUACCAUGCUAGGUUCUGCCUACAAGACUUCCCG---UUGCCAUUCUAAUUAACGUCCG-CUGAGAUCACCAAACCCUAUUGCAGCGCUGAAGAGACAUAU--UAUUAGCCUCAUAUUCUCUAAAUAAUCUCUUUGAGGAAAAGUACCACAGACCCCUGGUA--AUG-AGCAUAAUGAGAGGUUAAUUCAGAGCGUGCGGUCACAAGC--UUAAUAGUCCUCUUCAU----UGCAACCCUUAGGAACUUAGGGCCGUAGUGAAAUUCAUUACCGCUAGUGUAAUAUAUCGUACAGG--GGCGCUAAUCGGUAGAUUC--UCAAAUCGAAUAAAGAAACAGAAUUAUUGAG---AAACGGUAGAUCUUGAGCCUGUAGAUCCCGAGCUUAUGCAAC-UUUAUUUGAUUCACGUAUUUGGAGACCUAUAUGCUAUUACUGAAU----------------------------UGAUAUAAUAAACA---AGACAGUAGUUUUUAC--AUUAAAGGACUAG-AAAUCUGUGAUGU--CCGAAUUAUAGUGAGACAACA--CUCCAACUAACUCUCUAAUAAUGGUCCU-AAGUGUGUGAUGACGUUAUGCCCGGAGGCGACACCUUGGUAUGUCGAU-CUAUAGACACGCAUCUAAAUGAUGAAUUUGGCCCAGCCUCUUACCAAUAAAUUGUUGACUGAUGGCGCGACAUGUCGAG--CAAAAACCAAAUCUUGUAGACUAAAUCUUGUUUGCU-GUUACUAGUUCU----AUAAGUAUUGUGAUCAGGACGAACGUCGCAUGAUCACCCUUAAUUAACCUAUCUUGACUAAUCAAUUUGUCUAUUAUCCGAUGUAUAAACCUAUAAUUUGUCUUAAGUUAUGGAAAUCCUCGAGCUGGUGGCGUGAGAACAUGCCUGUAUUAAAGCUAUAUUCCGUCGGACGG-UGUUCUAGUCGUUUGGAUUUUAGGUUGGAAUACGCAAGAUGAAGACCGUCGAUGG--AGGUCAUAGAAAUUUGAAAUAUAAAACAGCAUUCGUUAAAUCAGAACACUAAGAUUUUUUAAGUGUCUUGCUAUAGACAUCAACUGAAACAUAUCUUUAGCCGAUGUCGUGGACAUACAAACCAUUGGCUGCAACGACCGAGGCUGGAU-AGUGAUCUUAAGCCAACCUAACCAUCAGGUUGUCGAAUCAUUGAACGCAACGCAUUAUCUUUACCCCUAUACAAUGUUAUUCCAGUCGUCUUGGAAGUUCACCAGGUUACUC-CCAAUAGCUCUUUUCUUG-GAAUUCGGAUUAUACAUUUAGAGACCAUCUAUAAACUGAAGG-GGUGGCAAAGUACUAGGUAUAUGCAGAAUACUGCUAAGUCCUCUGCCUAGUGUU--AAGGCAUGUUGAGGGUUCCGGUUCUCUAUGGGUUGAACCGAUAUUCCUUA-------------------------------ACAUGCAUCUUUUCCUCACGUGGUCGCCUGUUCCAUAUGGAUUUAGA-----CUCUUAGAGCUAUAACCCUGUCACACAAAUUAGACUGGGUAUAUU
>C3 5353
ACUAAGUACAAAAUACGGUUUGUUAUAAAUCAGUCAUCCGGAUACUUUUUAGGUUCCAAAAUUGACCAUGACGAUUA-UAUAAGA-UUG--UUUGUUAUUUUGGUUAUGAUAAUGAUCGCUUCCUAAUAGAUACAG--------AACACUAACCUACCAUACUU-UUUCUCUGCUCUGCUAA-----UGUUUUCGGAUUUAUUAUUUUACCAGAAACUCGAUUUAACUCUGAGAACGCUAUAGGUCCUUACAUAUAAGCGUAAUUAUAAGCUCCACUCUGUCAAGGAAUAGCUCUCGC-GACAAAUUCAGAAAUCGCCUCGUACGU---AUCAUUUCUAAAAGUACCAGUGAGUCAAGUUCCUUGAUCAUGGUUAAUCAAGUGAUUGAUCCUGGUUG-AAG--UUCUCGUGAGAGGAUUGUGCUAUUCGCCUGUUGAGACAUACCUCUUACGCGCAUUGGUGCAUUUACCGAUAAA-CAGACGUCACAUA----UCUUCGAAUUACAUCUGAACCGGUAUAGGAACCGUGUGAACGACGUUGCUGGAUUUUGGUUGAUAAACCGUUAUCCAUGGUCUAUGAUGCUUAAAAUGUCCUCAAGAUCUGGGAAUU-UUUUAGGUUCAAGAACGCACAGUAUUUUACUCUAGAAGAGAAACCGGUGAUGUUCUGCCCAAAUACAUUAGCUAGAUACAGGUUGCCAAUGGAAUGGUAUAGUCUGUUUUAUAAUUGAACCACCAAAAGUGGCCUUUGGAUCGGAUAACCUUGCACAGAUCUCGUAUUCAUGAAAGACACG--CAUGGCAACGACAAUCCUCACCUCUACGGACAUAUAAUUUAUUAGAGAGCAACAUUUAAUCCAGGAAUAAACUAAAAAUCUAUCAUAGAUCCUGGAUUCAACCGUAGAUUUCAGAAGAAAAGUGGUAUCGGAGCGAGCUUUCCGAUCAAAGGGAUAGCUUGGGAUCCGAUC-GUUAGUAAGCAGACAUGCAUUAGCGAGAAAUAAUAGCCAGCAUUAAUUCGGAAACCUGUGGUGCUUAGGC-CGCCUAAGAGAUGACCCCCCCUAACGAUUUAUCUCAUGAUGCGACUUUGUCAUUACUACCGAUUACGAACAGAAUGCCCACGCCUAACUUACACAAUUCAAAUGUUUAGUUUUAAAGUAACC-CGCUUUCUAGAGUUAGACAUGAGCAUUUUCUUAGGAGACUAACACACCGGUAUAUUCACUGAAACUGACGCACCUACAGA-GUGUUUGGUCACUAAAGCUAUUCUCGUCGCUAAGACGUACACUGCUGAUCGCCAUGACAUCACCAUAUUAGACCUGCGCCAAAUAUAAUUGCAGUAACUUGAAAUUUAGCUUUACUUUUGUGGCUU---------------------------------------------------------UUCAAUGAGCGAU---ACGGCAUGAUCGAUUGCAUGGGAUGUAGACU-CGAGUUUACAUAAGCGUAUUAUUGGUCUAUAUGGGCACUUAAAGU-UUCAUAUUACUCUUAUCUCGAGCAACCUCCCUCAGUGACGGUUAAGUCUCAGUAAGAUCGUAGUGUAUUAGCC---UUUACGAACUGAU------CUGUAU-CUUCCAUUACGUGUGUGUGAAACAAAGUCCAUU---CGCUUUUACUCACCCAGAUAAAAUGGUUAUGAUCUCAUCUCGUUUCUCUAGUUCAUACG-UAUCCAUCUGUAUAUUAUUUCAAGAUCAAUCAAAGGAUCGCUUGUUAACCCUUAUUCAUAAAGUUUAUAUUAAAGCAUAACUUGAUGCCAUCUUUCUAUACUGGAUCCCUGGCGGAGCACUUAGAGAAAAGUGCCAUAAUU-ACGGAAAAUUCAAGUUACGAUCUGUUUUAUCUUAUCAGCUUUUAGUCGAAAAGUAUUUUUCGAAAUCCCUCCGUAUAACACCGGAUAGACGA-------UGUGAGAUCAUUAGUUGUAAACGUCCUUUUGACUAGAAUUAUAGAUGCAAAACGACUUCCGAGAAAUUUACUCAAACCCG-GUGAUAGUUGCGGUACAU-AGAUAUUGUGCUCAUUACCUACCAGUUGGAU-UUUCAGGAAGAAAAAAGUUAAGAGAGGGUCUG--GUCAACCUG-GGUACACCCUGGGAGUUCUCAUACAAGUGAUUAACACUAAU--UUAUUGUCUCUUAACUUGUUCUACC--------------GGU-UUGGUAAAAUAACUCGUAUAUAGCCUAGGCUUCUACCAGAGAGGUGGCUGCACUAUA--GUCUCGUAUGCGAUGUUAGGUAUAUGUCUUAAUAAAUCAUCACCUCCUCAU-GUAUAUAGCACGAAUUACCAGUAUUGAAUACCACUCUUUAAGCGACCGAGA-UGGCACGAUGAUAUGAAUAAGACUUGACGCUAUACGAUGUUGUCUUGUGCCCGGGGUAAUAAGAAUGAAUUAUUUUUAGAA-AUAACCCGUGUAGUAUUAAGGAAACUCAAAGUCAU--UAACGGAUUCGUCGGCGUUUAUUCACGUCAUUGAAACGAUCA--ACUAGCGUCCA-CUCUUUUGAAUGUAAAAUCAG-GCUAUGAAUAGUAAAGAAAGCUACGCGACGACGUUCU-AAAAUGAAACUAAUAGACAAGCAUCUAGCCAUUCCG--ACGGGGUU---UAGUUUACGGUGUAUUGAGAAAUG----CCUAGCUUUAUACUUGAGCGCAUCCCGAGUUAAA-AUAUAAGUACUCAGACACGCCGAGG-CACUUAUUAAUAUGGACAAACCGCUUGA-ACUAGGCUCACAU-GUACCUGCCGAUAGCAUUACCAACAUCUCAGAGUACAUUUCCCUACACCUGGUUGUCAUGUCUAACGCAUGCUUAUUUUUAUUACCCAGUGUCAAUCGUGGCGUAGCAUGUGUUAUAUGUUCCCUUUGUCGAGU-UUAAAUAUUUUAAUGCUAGCGGUCGGAAUGGCAACUGUUCGGAAGUCUUCCCUUC----AAGGUAUGGAGAGUUUGACUUCGUUAAACAGGGACUAUGUCGAAAUACUUGAAGUCAUGUCUGGAAUAGAAAAAAAGAAUUGGUGGGGAACCAACACAUAAUUCUUAAACAGUCUCAUAGUUGAA-UCAACCCUCAAUGCUUGACAAAAGACUAGAGUAAGACAAAACAGUCU-CAUAUGAACCUUCCAUUCGUACUGCCGUCUCAGCAUCUCUAAUUAGAUGGUGAUGGACAGGAUUACUCUCUCCCCAAGGGCUGGCGUUAUU-GCUACUAGUUUCAAUAUAGGGGGAGACGGUUAGCCCACAUAUACG-CAGUCACAUAGUGAUAAACGUAUUGCGGCACUACCCAAAUUACAAGAAGCCGCGCAUCUCGUCCCUAGAGGGA----CCUUAUUAAUCCGUGACUCU-AACUCUUCUAGGUAAAA---GCACGAAUAAGAUUUGCCACUAUAAAUACC---UACGCGCUAUAUGAGUUUUAUCUACUACUGUCGCCCUCAUU-CGCACAGAAUUGAGGGACCCUUAAAU---------CACCUCCGAGUGGAAUC-CGCCCAUAAUCGGUAAGAUGAUGAGUUGUAGCGGCGAGUUGAAAGAAGUGUUCUUUUGCGCUGAGGCUACUAGCU-AUCUGAGGGUACGGAAGGGAAAUUCGAAAUAGCG-AAAUGUAUAGUUUAGCAAAG------AAUUCAUGGUUAUAUGCAUAACAUUUCAAUAUACAGGGUGAUGCUACGGUAAAACAUCUGUUUCUCUCAUAAAUGUAAUAAUUUUAGUCCAUCCCGUCAAAAGAAGGUUACUACGUUGGAUUCUGCUUGCAAGACUCUCCA---UUGCCAUCCUGGUCGAUAUUCG-CUGAGAACACCGAAUCCUUGUGCGGCGCCGAAGAGAUAAAU--UUUUAGUAUCAAUGUCUCCAGAUAAUCUCUUAGAAGAAACGUUCUACGAACCCUUGAUA--GUG-AGCAUAAUGAGAGGUUAAGUCAGAGUGUGAGGUCAUAAGC--CUAAUAAUCCCUUUCAC----UGCUACCCUUGGCAGCUCAGAGUCGUAAGGAAAUAUAUUACUGCUAGUAUAAUAUAUCGAAUAGG--CGUUUUAAACGGUAGAUUU--CCAAAUCGAAUUAUGAAAAAUAAUCAUUGAG---GAAAGGUAGACCUUGUGUUUAUAAACACCGAGCCUAUGCAAC-UCUAUUUUAUCCACAUAUGUGGAGGUUUAUAGGCUAUUACUCAAC----------------------------UCGUGUAACAAAGU---UGACAGUAGCUUCUAC--GGUGAAGCACUAA-AAAUCGGUCAUGU--UUGAAUUUUGGCGAGGCAAAG--UCCCAAUUAUGUCUGUGAUAAUGGUCCU-AAGUGUGUGAUGGCGUUAAGCCCGGAGGCGAAACUUUGGUAUGUUAAC-CCGAUGACACGCAUUUAAAUGAUGAAUUCAGCAAAGCCUCUGCCCAAUAAAUCGUGAAGUGUUGGUACGACAUGUUAAGU-GAAAUACUAAAGCUUGUAGACUAAAUCUUGUCUACU-GUCAAUAGUUUU----AUAAGUGUUGUGUUCAGAGCAAACGUCGCAUGGCCACCUUUAAUUAGCCUAUCUUGACAGAUCGAUCUAUCCAUUAACCGAUGUAUAUACCUAUACCCUGUCUCAAAAUGUGGAAAUCGUCGAGUAGUUGGUGUGAAAAUAUGUGUCGAUUAAAGCUAUAAUCUGUCCGACGG-UGUUCUAGUUAUUUAGACUUCAGAUUGGAGUACGCAAGGUGAAGACCAUCAAUGU--GGGUCAUAGAAGUUUGAUACAUAGAACUGCGUUGUUCGAGUCAGUACGCUAAGGCAUUAUAAGCGUUUUGUUAUAACAAUCAACUGAAAGCUAUAUCUAGCCGAUGUCGUGAACAUACAAACAAUUGGUUGCGACCACUGAGGUUGGAU-AGCGAUCUCGAGCCAACCUAAUCACCAGGUUGUCGAAUCAUUGACCACGACGCAUUGUUUUUAGCUCUGUACAACCAUGCUCCAGUCGUCAUGAUAGUUAACCAGAUUAACC-CCGACAGCUCCUUUUCUG-GAAUUAGGCUUAUAUUCCCAUAGAUCAUCUGUAACUUA-AAGCAGUGAUAUAAU----------UACAAAAUAUUGUUAAGCCUUCUGCCUGGUGUU--AGUGCAUAUUGAGGGUACCGGUUCUCUAUGGGUUGAACCGGUAUCCAUUA-------------------------------ACACGCAUCUUCUUAUCACUCAGUAGUCUGUCCUAUAUAAAUUUGGU-----UUCUCAAAUCUAUAGCCCUGUCACAUAAAUUAGACUGGGUAUAUU
>B3 5353
AUUAGAUAAAGACUAUGGUUUAUCAUGAUCCAGCAGUCCGGAUCCAUUGUAGGCUCCCGAAUCGGCUACGGUGACUA-UGUUAAA-UUCAACUUGUGAUCCUCGAUAUGAUAAGCGUUGUCCCGCAAUAUAUUCGAAACUUAG-GGCGUUAAUAGACCAGAGUU-CUUUGUUGUCCGACCAA-----UGUUUCCGAACGUUUUCUUUUAUAAGGAACUCGAUUUGACGUUAAGCACGUUAUAAG-CCUCCUGUACAGACAUAAACGUCAGUCCCAUAUCGGCGAAGAGUAACUCCCGC-GACAAAAUUAGAAAUCGUGCCUUACUC---AUCGCUCUUUAAAGUUUGAGCGAGUCCAGUUACUCGUUCCCGACAGAUAUCACGUCCGAUCUGCGCCG-AAG--UUCUCAGGAAGAGAUUAUGGUAUUCACCCACUG--GCCCAUCUGCCGCGUGUAUUGAUGCAUCUGCUGUUAAA-UAGCUAUAUUAGA----UCCUUGAAAUAUGUUCAAGUCGGUCUAGGAAUUACUUAAAGGCCGUUUCUAGUUCUUAGCUAAUAGACCGAUCUCCGUAGACAAUGAUGGGCC-AAUGUCCACAAGAGCUGAAAAUU-UACUCGGUCAGAGGAAGCGCGGAAUCCCACUGUAAGACAGACCCCGGUAAUUUCCUUUCUAAGUACGAUAGCUAAGUGCAGGGUUCUAACUGAAUAGCAGACCCUGUGCCAUAAUUGGGACACCAGAAGUAGCCUCCGACUUGGAUCAUCUUGCACGUCUUCCUUAUCCAUAGGUGACGCA--GAUGGCAACGACCAUCGCCACUUACGCGGAAAAGUUAUCUCUUCGAGAGUUAUGAUUGGGGCAGGAAUGACUUAAAUUGC--UCGUAGAGCCUGAAUAUAACCUUAGAUUCUAGAAGAGUAACGGUACCAGAGGUAAACCUCGAACCUAAAGGUUACCAUGUAAUCCGACC-GUUAUGUGGAAUCCUAGCAUGAGCACAAAUUCAAAGAGACAAUUUAUUGAUACAUCCGCAGUGCCUUGGC-CGACUAAGGGAUGAGCUCUCUGACUGUUUGAUCUCAGUAUGCGAGUUGGUUGUCACUGAUCACUGCGUACAAUAUACCCUCUCAUAAUAUGGACAACCCUUAAGUUACGCUAGGAUGUCCCC-AGUUUAUUAGGAUUACAUCUAAGUAUGGUCCUACGAGA--GAAUCACAAGAAUUACAAAUGAAGGCAUCUCGCACAAUGA-UGGGUUGAACAGUAGAGCUCUGCUCCUUAUUGAGACGCACACGGCUGAACUCCAGGUCCUCCCUGUAUUAGUUCUGCAUCGAGGACAAUCUCCAUGACCCAACGUUUGGUUUCACUCACGUGACGC---------------------------------------------------------AACUGCUUACGAU---ACGACAAAUUCAAUCAUGUCUGCAGUAUGCU-CCACGUGUUGGCCAUUUAGUAAUAAUCCGGACUAGCACUAAAAGC-UCCAUGCUAAGCCUAUGUCUAGCUAACUGCUUAAAUGACGCCAGUGCCUCCGAAAGGUCGUUUAGUAUUACCC---UUUCCGUAUAUGG------CUGUAC-CUUCCAUUAUGUGGAUGUGAAACACAGUUUAAU---CACCAUUAUACCGCCAAUUCAAUAAGGUGUAAGCAUACAUCGUUACUUUCAUCCAAACG-GAGUGAUCUGUACAUUAUGUCAAGAUCAUUAAUACGACUUAUUUUUAAGCUUUCUUUAUCGUGUACAUACCAUAUCAUGAACCGAUACCAUUCCUGUCC-UCGGACCUCGUACGGAGCGCCCUAUGAAGAAAAUCAACCUU-AAAGAAAACUCGAGCAACAAUCUCGUUUACACUAACAUUAGCUUGUUAAAGAGCGUUUUCUGAAAUCCCUCCGUUUAAUAACGAGGAAUCGAAAAUUUUCAGGCAGGUGAUCAUUACAAACAGCCCUUCGACAAAAACUUCUGAUAAGAAACUACAUCCAAGAAAUUUAUUUAAACUCG-GUGACGGGUGCAAUACCUAAAUAAGCGUGACCAUCAGUGAUUGAUCACAU-AUUGAGAAGUCAAAACUCUAAAAC-AGGUUUGAUUUAGUCCCG-AAUGCAUCGAAAGAGGUUUUAGAGAAACGAUUUACACUAGU--CUCUUGGCUCUGAACUUUUACAACC--------------AGUCCCGGUAAAAUAUGUCGUCUAUAUAUCAGUUCACGUCGAGAGAAGCAGCCGUACAAUACUGCAUUGUAUACACUGUUAUGUUAAUAUCUUUAUAAUUCAACAUGUAUUCGC-GUAUAGAGAAUGAAUCAUCAGUAUUAAACACCUCUCGUGAAGCAGCUGGGCUGCGCAUGAUAACCUUUCUAAGAUAUGAUUAGUCACGGUCGAAGAAUGUGUUUGGUCCAAUAGGAAUGAGUCAUUUACUGUC-ACAUAUCGAAUAGUGUUAAGCACACCUAAAAUUAU--UAAUUGAGUUACUGCGAAUCAUUCACGU-UAAGCGGCGGGACCGACUAUGGCACA-AGCUUUUAAUUGAUAAAUCAG-GCUAGGAAAAGUGAUUAUAGUAAAGCGACGGCGUUAU-AAAAGAGACCCAUUAGUAAAGAAUUUUACCAUAUAG--GUAGGGUU---UAAUGUGCCGUACGCUGAGAAGUA----CCAAAUUUACUACUGGAA-GCGUACCUGGGUUAA-AUAUGACCUUUAAGAGGCACCAAAG-GAUACUUUAACUAGGACGGGCCACUCGU-CUUUGGUCUGCAG-AGACUAGUUUUUAGAGUCCUUCACAUUUUAGAGCACAUUUCUC-ACGUCUCUAUGUCGUGCCAUGCUGGUGCUUUUUCAUAUCACGCAGGGCGACCUGUGAGGUGGAAAAUGAUGUAUGGUCUCUCCGUUGUGA-UUAAACGUUUUUGUGCCAGAAGUUGAAGUCACAGUUGUUCGGGAGUCCUACCUUU----AAGUUAUUGUUAGCCUAUAUUAGUUAGACAGGGACUAUUUUAAGGUACUUGUAAUCGCCUCAGAGAUAGGAGAUCGC-AUUUGUAGAAUGCCCACACAUGAUACGAAAAUAGUCUCAUAGCUCGA-CCGUUACUCAGUUCUUAAUAAAAGAAACGGAUCAGUCAUUACUGUAAACAAAAAAAUUAUUCAUGCUUCUUGCCGUCUUGGCAUCUCUGGUCAGAAAGUGGUAAACAGCACUAUUAGCUUUCCAAAGCCCAGCGCUACU-UAUGCCAGCUUCAGCACCGAAUGGAGCGGCUGGUUCAUAUAUGUG-CAGUUAUAUAGCAAUGACCGCAUUGCUACAAUAUUCCGGCAAUAAGCAACAGCGUGUCCCUUUAUCCAAAAGU----UAUAAUUAAGUCAUGACACU-AACUAUUUUAGAUAAAA---GCACCAUUAAAAUGUGAUAAGAUGCAUACU---UAUGCCCUAGAGGCUUCUUUUUAGCUUCAAUCGCAUUCAUU-CGCGUAGAACUCGAUGAUCCCUAUGU---------UACCUCACGUCUGACUU-CUACUCUGACCGGUAGAAUCAUGAGUUUUAGCGGAAAAAUAAAGGAAGUGCUUUCAUGCGUUGGUUUUAUUUGUA-AUCCAUAGAUACCGCAAGAAGACUCAUAAUAUCG-AGUUGCAGGGCCUAGAUAAU------AAUUCACCAUUAUAUAAAUAAAAUUUCAACAUACUUGAUAACACUACAAUAAAAUAUCAGUGCUUU---ACGAUGGCCGUAUUCUCGCCCAUACUUUCACAAGGAGGGUAAGAUGUUGAACUUUGCCUAUGAGACCUUCUC---GCGACGUCCUGUAUACCAUCCA-CUGUUAACGCUAAAUCUCUGUGCAGUGCAGAAGAAGUAAAU--UAUUUGAGGAACUCUCUCUAAAUAUGUUAUGAGGAGGAAGGCUCUUCUAUCCCCUUUUA--AUG-AUGUUAAUAUAGGGCUGAGUUAAGACUCAGGGCUUUAAGC--UCAAUAGCCUUUUUCAC----GGCGACCUUUAGAGUCUUGGACUUAUUGAAAAACACAUUACUAUUAAUUGCAUAUUUCAGAUAUAUCAGCGUUAGACAGUAAAUUU--CCAAACCCAACUAAAGAAAGUGAUCAGUGGG---GAUAACUAACCCAUGGACACGUAGACUCCGAACCGAUGUGAC-UAGAAUUUAUCUGCAUAU------------GAGCCAUUGCUCAAA----------------------------UUAUGUAAUAAAUU---UGACGGUGACUUCUA---ACUAAAGCGCUAG-ACGUCAGUGAGAU--CCGAGUUUCAGUGGGGUAAAA--ACCCAAUUAAUUCGAUAAUAAUAGUUUC-AAGUGUGCUACGAAGUUAAGCCCGGAGGUCACGUUUUCGAAUAUUUAU-ACACCAAUACGUACCUCAAUGGUGAAUUUGGCUCAGCCUCGUGCCAUUGAAUUGCCGAGAAAUGUCUCGCCACGUCAAGG-CAUACACCAGAGUCUGUAUCUCAAUUCUUGUUGGCU-AUUAAUAGGUGC----AUCAGCGUUACAUUUAGGGCAUGCGAUGUGUGAUCACCUUUAGUUAGCCUA-UUUAAACAAUUGAUCUGUCCAUUGCCCGACGUUUAAACCUACAUCCUGUCUCGAGGUUCAGAGGUCAUCAGGUGGUUGACGUGAGAAUAUGCUUUAAUCAAGACAAUAUCUCGUCAGACGG-UGUCCUGGUUGUGCGGUUCUCGGGUUGCAGUACACGCAAUAAACAUCGUUAAUAG--AGGUUACGGAAAUUUAACCCAUAAAAUCGUAUUAAGCAUCUUGGUAUACUAAAACCGUAUUAGCGUUUUGUUACAGCUGUUGAUUGGAAUAUAUCUUUGACCGAUGCCAUGAGUGUACAAAACCUUAAUUGCGACGCCCGAAGUUAUAU-AUAGACAUUGGGUCGACCUAGCUGUUAACUUGGUGAGUCAUUGAACGCUGCGAGUUGUUUUCAGCUAUACAAAAUCUU-----AUUAAUCCUAGAAGUUAAUAGAAUUAUCCGCUAACAGCUCCAUCUCUGAAAAUUAGGCCCACAUUCUGAGAAACCAUUAGUAAUUUAGAAG-GUUAGGGCAGU----------UACAGAGUUCUGGAGGGUUUUUUGAUUUAUAUU--AGGGCGUGUCAAGAGUACCAGUUUUCUACGGGCCGAAUCAAUUUCUAAUAUUUUUAACUCAUGGCCGCGGGCGAGCCACCAACACGCAUUUUUUUAUCGUCCGACCUUCUCCUCCAUAUAGAUUUA------------AAGGAUACAACCCUCUCAUAUUAACUGGACCUUGUAUGAA
>A3 5353
AUUAAAUAAAAACUACGGUUUGUUACGGGCCAGCGGUCCGGAGUCCUUGUAGGUUUCCAAAUUGACUACGUUGACCG-UGCAAAA-UUCAACUUGUGAUCCUCGAUAUAGCAAAUAUUGUCCCACAACAUAUGCAG--------AGCGUUAUCAGACCAGGGCU-CUUUUUUGUCCGGCUAA-----UGUUUUCAAGCUUAUUCUUUAAUGGGAAACUCGAUUUGAUCAUAAGGACAUUAUAAGUUCUCCUGUACAAACAUAAACAUCCGUCCCAUACCAACAAAGAGUAGCGGCCACGGACAGAAUUAGAAAUCGAGUUUUACUU---AUCGUUAUUAGAAGUUUAAACGAGUCCAGUCUCUUGUUCUUGACGAGUAUCAUGUCCGCUCUCCGCCG-AAG--CUCUCAGGAAGAGAUUAUAAUAUCUCCCUACUGAGGCCCGCUACUCGCGAGCAUCGAAGCAUCUGCAGUUAAA-CAGGUGUACUAUA----UCCUAGGAAUACCACUAAAUCGGACUAGGAAUUACAUAAAUGCCGUUUCUAGAUCUCAGCUAAUAGGCGGAUCUCAGUUGACAAUGAAGCGUCAAAUGUCCACGAGAGCUGAGAAUU-UAUUCGAUCAGAGUAGGCCCGGAAUCCCACUGUAAGACAGAUUCCGGAGACCUACCACCAAAAUACGAUGGCUGAAUGUAGGGUUCCAUCUAAAUGGCAAUCCUG-UUCUUUAGUCGAGACACUAGAAGUAGCCUUCGGGUUGGAUCACCUAGCACCUCUUUUUUAUUCAUAUGCGACGCA--GAUGAAAACGACAAUAGCUACUUACGUGGAAAAAUAGAUUCUUCGAGAGUUUUGAGUUAGGUAGGAAUAACUUAAAAUGCUAACAUAGAGCCGAAAGUUAGCCUUAGAUUCUAGUAGAGUUACCGUACCGGAGGUAAGCUCCGGACCAAAGGCUUGACAUGCGACGCUUUC-GUUAGGUGGCAUUCAAGCGCGAGUAAAAAUUGAGAGAGACAUUUUAUCGAUACAUCUAGAGUGCUUUAGU-CUAAUAAAGUCAGACCGCUCUGACUGUUGAAUCUCAUAGUCCGACUAGGUCGUCACUAACGGCUACGUCCAAUAUACCCUCUCAUAAUAUGCACAACGAGUAGAUUAGGUUGGAAUGUUAGC-AGUUUUUUAGGAUUAUAUAUAACUAUUUUCUUAGGAGA--GAAUCUCCCGAAUUUUAAAUAAAACCGUCUCGCAUAAAGA-CAGGCUAUUCAGCAAAGCUCGGC-CCUAAUUGACACGCAAACGUCUGAACUCUAGGUCAGCACUAUAAUAGAUCUGCGUCGAAAAUAAUCGCCGUAACUCGAUGAUUAAUUUUACUUACGUGGAUC---------------------------------------------------------ACCUGCGUGUGAU---ACGAUAAAUUCAAUCGUGUCGGCAGUUGGCU-CCACGGGUUGAAAAUUUCGUAAUAAUCUAGAGUAGCACAAAAAGC-UCCAUGCUAAGCCUAUGUCUAUCUAACUGCUUAAAUGACGCCAGUGCCUCCUGAAGGCCGAAUCGUAUUACCC---UACUCCAAGAUUG------CUGUGC-UUUCCAUUAUGUGUGUCCGAAAUUAAGUUUAAU---CGCCACUACACCCCCAAUUCAAUAGGGUGAAAGCAUAUAUCGUCAUUUUCAUACAAACA-CAGUGAUCUGUACAUUAUGUCGAGAUCACUAAUACGACCUAUUCCUAACCCUUCUUAAUCAAGUCGACAUCAUCCCAUGAGGUGAUAGCAUUUCUUUCG-UCGGACUUCGGGCAGAGCACUCUACGAAGGAAAUCAAUCUU-CAAGAAAAUCCAAGUGAUAAUCUCGUUUACACUGACAACUGUUCGUUAAAAAGCGUUUCUCGCAAUCCCUCCGUUUAGUAAUGAAGAAUCGAAAAUUUUCAGGCGGGAGACCAUCACAAACACCUCUUCGACAAAGACUUCUGACAAGAAACGACAUACAAGAAAUUUAUUCAAACCCA-GUGAUGGGUGCAAUACCUAUAUAAGCGUGUCCGUAGCUGAUUGAUCAUAU-AUUGAGAAGUUUAAAUUCUAAAAC-AGACUCGAUAUAAUCCCGAAUACAAUCGUAACAGUUUUUAGAGAAACGAUUUACACUAAUCUCCUGACUUUCCGAAUUUUUACAACG--------------GUUCUCGGCAAAGUCUCUCGUAUAUAGUUCAGUCCACGUUGAGGGAGGCAGCUGUAUAACU--GCCUUGUUUACACCGUUAUGUUAAUAUCUUAAUAAUUCAAGAUGUACUUGU-GUAUCGAAAAUGAAUCAUCCGGUUUACGUACCUCUCCUGAAGCAGCUGAAA-GUGCAUAACAACCUUACUUAGGCUUGAUUACACAUAGUUUAAGCAUGUGUUUGGUGCAAUAGGAACGAGUUAAUUACUGUC-AUAUAUCGAAUAGAGUUAGGUACGUCUAAAUUUAU--UAACCGAGCUAUUGCAAAUUAUUCACGU-UAGGCGGCGGGAUCGAUAAUAGUACA-AGCUGUUGAUCGAAAAAUCAG-GCUAGGAAAGGUGAAUACAAUAGAGCGAUGGCGUUAU-GAAAUAGACCUAUUAGAAAAGGAUUUAACCAUUCAG--AUGGGGUU---UAAUGUGCGGUGCAUCGAGAAAUA----CCGAAUUCAUUACUAGGA-ACUUACAAAGCUGAA-AUAUAACCCCUCAGGAGAACCAAAG-GAUACUUCAACUAGGACGGGCCACUCAA-ACUAGAUCCGCGG-ACACCAGUUUUUAGUGUCCUAAAUACAUAAGGGGACAUUUCCC-AUGUUUCAAUGUCGUGCGAGACUAAUGUUUUUUCUUAUUACGCAGCGUCACCUGUGAGGUGGUACGUUAUGUGUGGCCCCUUUGUUGCGU-UUAAAUGCUUUAAUGCUAGACCUUGCAGUCACAGCUGUUCGGGAGUUCUACCUUU----AAGCUAUUGUCAGCCUGUAUUAUUUAGAUGGGGACUAUUCCAAGGUACUUGAUAUCACGUCAGAGAUAGGGGAACGG-AUUUGUAGAGCGCCUAUACUUAAUAUUUGAACAAUAUCGUAGUUCGA-UCGACACUUAGUUCUUAAUAAAAGAAAAGAGUUAGUCCGUACUUUAAGCAAAUGAAACUUUCAUACUUCUUGCCGUCUUGCCAUCUCUGGACAGAAGGUGGUAAGCAGCACUACUGGCUUUUCAAAGCUUAGCGUUAUC-UGUGUCAGUCUCAUUACUGAAUGAAACGACUGCUUCACAUACGUG-CAGUCACAUAGUGAUGACCGCAUUGUUACAAUAUUCUGGCUACAAGCGACCGAGCGUCCCAUUCGCCAAAAAU----CAUAAUUAAUUCAUGCCACU-GACCUUUUCAGGUGAAA---GCACGAUCAAGAUUUGAUAAAAUGCAUACC--UUACGCCCGAGAGCCGUCUUUUCUACUUCAAUCGUUCUCAUU-CGGAUAGAACCGUAUGGCCCCUAAGU---------CAUUUAGUGUCUGAAUU-CUACUCUAACCGAUAGAAUCAUGAGUUUUAGCGGAGUCAUAGAGGAAGUGCUUUUAUGCGUUGACUUUAUUCGUG-AUCCAAAGGUACCUUAUGGGAACUCAUAAGAGUG-AGUUGCAGGGUCUAAGUAAG------AAAUUACCGUAUUAUGAAAAAAAUUUCAGCAUGUUAGAUAACACCACAACGAAAUUUUAGUAUUGC---AUGAUGGUCGUAUUUUUAUCCAUGCUUUCAUGAGAAUGGUGAGACGUUGGACUCUGCCUAUGAGACUUUCAC---GCGCGGUCCUGUACAAUAUCCA-CUAUGAACGCCAGAUCUUAGUGUAGUGCCGAAUAAAUAAAU--UACUUGAGGCAAUUUCUCUAAACGAUUCCUGAAGAGAAAUGUUCUACAAUCCCCUUUUA--AUG-AUAUUAGCGUAGGGUUGAGUUAAGGCUUGGGGUUAUAAGC--GCAAUAGUCUUUCUCAU----UCCGGUCUUUAAGGUUUUGGGGUUGUAACGAAACACAUUUCCGUUAGUUGUAUGUAUUAGAUAUG--AGCCCUAUACAGUAGACUU--CCAAGACGAGUAAGAGAAAGCGAUCAUUGGG---GAUAGGUAGACUAUGGGCUCAUAGAUUUCGAAUCAGUGCAAA-UUGAAUUUAUCCGCAUAUGCGAGGGAUUGUGAGCCAUUGCUCAAC----------------------------UUUUGUAAUAAAUU---CGACAGUAGCUUCGAC--ACCAAAGCGCUAG-ACACCAGUGAGGU--CGGAAGUUUAUCGGGCUAAAC--UCCCGAUUAAUUCGGUAAUAAUAAUUCC-AAGUGAGCCACGAAAUUCGGCCCGGAGGUCGCAUAUUGGCGUGUUUGA-AUACAAGUACAUACCUCAACGGCGAAUUUGGCUUGUCUUCGUACCAUUGAAUUGUCGGGAGAUGUAUCGCCCCGUCAAGG-CAUACAUCAGAGUUUGUAUAUUGGUUCUCGUUGGCU-AUUAAUAAAUGC----AUGGGCGUUACACUCAGAGCAAGUGACGUGUGAUCACCUUUGGUUAGUCUA-UUUGAACAAUUAGUCCGUCCACCAUCCGAUGUUUAGAUCUACAAUCUAGCUUGUGAUACGGAGUUCCUCGGAUCGUUGACAUGAGAACAUGCUCUGAUUAAGACAAUAUCCCGCCAGAGGG-UGUCGUGGUUGUGCGGUUUUCAGGUUGCAGCACACGCAAUGAAUGUAGUUAAUGU--AGGUUACGAAAAUUCGACACAUAAAACUGUAUAAAGUGACUCGGUAUAUUAAAACCUUAUUAACGUUUUGCUACGGCGACUAAUUUGAACGUACGCUUGACCGGUGCUAUGAACAUACAAACUCUUGAUUACGACGUCCGUGGUUGUAU-GUAGAUUUUGAGUCGGCCUAGUCAUUAAGUUGGUGGAUUACCGAACGCAGCGAGUUGUUUUCAGCCAAACACGAUCUU-----CGCAGUCCUAGAAAUUAAUGGGAUUAUCC-CUAGCAGCUCCAUCCCCG-GGAUUUGGUUUACAUUAUGAGGAUCCAUCUGUAAUCAAGGGA-GUUGAGAGAAU----------UACAAAGUUUCAAGAAAUUUUCCGCCUUGUGUC--AGGGCAUUUCAACAGUACCGGUCUUCUACGGACCGAACCAAUAUUCAAUAUUUUCAGCUUGCGGACGUGGGCUAGCUGACCACACGCUAUUUUUUAUCGUUCAACUUACUCUUCUAUAUAUAUUUGGA-----UUCUUAAAGAUCUACCUCUCCCAUAUUAAUUAAAAUUGAUAUACA
>H1 5266
AUGAUGCAUAUUGGGUUUGAAAUUGUAUCUUGUCGCUUACCGCGAAGAA-GUCAGGAUUAGCCAUCGGCACCAGA--UUUAUAAUCUCUUUCGAAUUGAGAAAAAGUUCUACGCAAU-AAAUACGCUGGAAUGUCCGGGGUUGAUUUUGUCGUUUUAAGCGGCUGUUUC-CGUCUUGGUCUAAUUAAUCAAUGAUAGUAUUCUGCCAUGUAUGUUGAAAAAAGCAUCACC-CCCGUAAGACGUUAGCUUAAGGUUUCAUUCACAUUCGAACUAACCCCACGGGUUUUUUGUUCG--UGU-AAUAAGGUGAUAAUGCAACAUUGAGCGCAGAUUAUGGUACAGGCCUUGCUCCUGCUUGUGAGGGGACG-UAUCGAUA-------CAAUAUUCACCGAUGACAACACUAUAUUUAUAGGAUGCCUCCAU---CAAUUAAUCAGAGCAUAAUUUCUUUUAGAGGACCUCCUGUCAUCGG--AUCCGGUUGCGUUCAGGUGGCAGUAACGAUAUGGCUAGACAAA-UUCUUGCUUUCUUGAACAAAUAUUAUUCUUCCCUGGAGGACUCGCGUUCCCACCUAGUCAGCAGACAGUUUCCUAGCAAUGUCACAGAUAAACCAACUUCCGGAGGCUAAGCUGUACAAUUGUAAUGCUCUCCUUUUC-AUACUUGAGUAACAUAAGUGGCCCAUCGAGAAUGAGGUCACACCAAAACGAUAUGACUCCUAGA-UCAUGAUCAAACUAUUAUUUUAUGAUUAGUACCGUCAAAGCAAGAA-ACGCAGCAUCGCAAUUGCUAGCACGCGCCACACAGAAAUAUUAAGAGUUAAAAG--UGCUAUAGCAUACACUGAGGGUGCGAUCUACA-----AAUUUUUGUGUUCAUGCCAUCGCGCGCCAGGGGCUGCUGGACUUCUUACCUUUGUUACAUCAGCCAGGGUAUUGCCGCUUAGGGCUAAGAUUAUUGUGAUUAGGUGCAUGACAACUGUAUCUAGU-AGCUUUGGUUUCGUCUUGGAUCCAUCGUUAGCUUAGAUCUCAAAACCUGAGCCUCUUACGCGG--AGUAACCAUUUUUGUCAGUUUGCAUCCCAGAUGAACUGGAUC-GUGUGAAUCCGUCUUA-ACAGUAUUUCAAGCGAUUCCCUUCAAUCUU-UUAGACCCAUAUAUGGCGAUACCUAGUGUA----UAUCAUAUAUAACAUC-UGUAUUAUGUAAUUUACAAUAGCUGCCGUAAUAGAAAAUUAUGCUUAUGGAUUCGACGGCAUCUAUUUG-AAUCGCGAGAAUCUAGAAGACCGUAUACUGAUAAAUUAGAUUCAUUGGUUAACGGGCUACGCCUCCAUAUAACUGACAUAAGUUUUAAGUCUGACCUAUGGUCUCACUUCCACCCACAAAUCAUAG-GUGCAUAAGAUCAAAU--ACCGUGAACCGCUGAUAAACAAACCGCGAAUAGGGUUUA--CCUGAACCA-CUCCCUCGUGAAAUU--UAUAAGGGUUUGGAAGGGUAAAGCUAACACUUGAUAAAUUUGAUUCUCAGCCUAGGUAAUACUAUUAAGAAUCAAUUGCCACC----GUUGAAGGUGGUACAACGAGGUGCGACGAUUUGGUGAUUU--------UCGUAGAGUGGGUGAGUCUGUCCGCUGGGAAACGACCAGGUGAUUAGAAAAAUGGUUCUUCGUAACUUAAAAUGGCGAUUCCCCAACGAUGAAGUUUGAUACCCUUGUUA---GUACUAAACAACAA-CAGAUGUCUCCCACCACGUAAACUUUAGCCUUGCUCCACGAUCGU-AUACAAUUCAUUGCUCACAGAGGAGCUACGCAGCUACCAACA--------------GUGAAAGUAAAAGCAUCGGUA-UGUAUAACUUUUGCAUGAAAUAAAUGAGGUAUAAUCCA-UCUUGGGGUUCACUCUCCUGUGGUAUAACAAGGUAGUGAAUUAUUAAACUCUCUUCAACGUUAUAGUGAAAAUUUG-----ACUCUUCAAAAGGAUAAUCCAGUUUUAUU--GAUAACAUAAACCCGUUCAAGUUAAAAGCAAGAAUAUUGCACGUACUUCCAAAUCUUAUGUAUAGAACCGUACAGAUGGCACACAUUAGACGUACGGACAAAC-CCCAAGAGUUCG----AUAAAGAUAAAGAAGAGGCCGUGAAAUGAUCUAAAUUAGGAGUACAC-UAUUAUCCCCUUGG--UGCGGUGAGCCGAUAUGAAGCCCUGUGUACCAUACAGCGUGCGCAUAACGCUA---GUAAGAGCAGCAUGUAAUAAUCAGCACUGUGUUACGGGGAUAGAAUUCGGUCGAACGCCGUGCUAUAAGC-CUGUUCAAG-CACCUAGUAGGGUGGGUGGCUGACUCA--GUUCAGUGUAUAGGUACAAAUAGCUGUCCUUUGAUAAAAUCGUC-ACAUACGCAUGCGACUAUCGUGCCG-----AGUCACA-AUUUUAACGCGUGAAUUAUUUCUGUCUA-----------------AUUACCACUAACGGGACGUCCUUCAUCCCUUAAAAAGACAAUGGUCCUUAACUAGA-AA---------UCAGUUAAACGGAUGAAUAUCUUUCGGGGUAAAGACAUUCAGGUCAUAUUAGAAAGUGACUAAGACCAACCGCGGAAAAAUGUGCUCGUUGACCUAAUGUCGCAACUAAUGAGCUCUUAAUAUUAGAACACAGAAAGUUUCACAAAUGUUCCACCGCAGAAAACGCUUACCAACUUAAGGUAUCUUGUUAGAUGAAUCAAAUUUAACACCUCGCCUUGAG-ACAUCCCACUACCCUUAAUUUGAUCAAUUUUGAAUUUUCUUUU-UGAUUAUCUUAUAUAGACAUUCGACCGCUAAUCUGCUAUGGCACUCCUUGCUCGUUUGAAUAGCCCUAAAAUUCUAGGUAACAAU------AUCGGUAGGAUCAAUUGGCAAUCUUCACUAAUUUACUUUAUUUUAAAUGUGUCCCAUUUAAUGAUUCU-GUGAACUUCCCGAUCAU-CUAACUGUCGAGAAUUACUCUCUUUCUCAACAAAGAUGUGCGGAACAUUACACGAACCUUACAGCCCCUGCAUUAUACGUCUUCAGGAAUAGCGUUACGAGUAUCAUUAGGUAACAGAAUCAUAUCACC------CACCUGUGUGUAGGU--------------------UUCUUAUAAAAUUCUACAGUAUACUUGCAUACGUUACAAGCC-AGUAUACCUCUGUUAACUGAAGCAGCAGUCGCCGAAAGCGAUAACGGAGCUUGGUAACAGGUUCUCAAUUGGGAUCUUUUGUGAUCAGCCCCUCUACGCGGAGUUUACACCGCCU---AAUAUGUAC---UU-CCCAGACUUGCAAUGAGUGGUAUAAAAA--AUCGAUUACGCCUGAUUCUUUAGAGAAUAU-GUUUAGAAGAGAGGACAUGUAACGAAUGAAUCAGGACCAAUAAAAAAAUUUUAACAACUCCGUGUUAGAUAUUAAA--------AAGCACUUCGAAAAUCAUAAAUUGACAAUUUUUGCAGCAUCAUCAC-CUUUAACUUCGAGUCCAUCCUUCAGCUUAACUGUAAAUUCAAUUAUUUCAAAAACAUUAG---GAUGUACCCAGAUUAGACAUUGCCUCG-UGAGCUGACCUCGUUGGAAAUGAUGGCUCUAUAAUGCCGAUUUCCGCUUUAGACUUCCACAGUGAGCAAUAGGCUACA---AUUGAGACGCUUUACGUUUCUGCAUAAACGUUGAGCAUCGGGCUUAACC--GCAAAUGAUACGACAUUAGAAUCAAAUGGACACAGGGUGCGGGACCUGUGCAAUGACAG--AUCAAGUAGAAUUAGAAGUAAAUUCUUAAGAUAGGCGUUUGGUCGAUCCAGCCUAUAGUUUUAAC-UAUGAGUCA-----AUAUUUUU--AACUUAGAUCUCUAGAUUGGU-CGAAGACGACACCCCCGAGUACAUGACUUCAACUUUCGGUGUUGGGUACUUC--AACAAAAGUGGAUCAAACCGACGCGGUG-UAGCAUAUGUAA-UUUUUCUAAGAUUUAUAACCCUAAGAUCAUUAGGUUUAAAUA-ACCACUAUAUCUGAGAAUUUAUAACCUGAAAAUGUUCUCGAAGCAAAUAUGGACACCCGGUCUGGCGCCCCGUCGUGUAGGUCUACAUGGCAAGGGUCCCGAGUAACUGGAUAUUAGUCAUCUAGCUCUUUCGACCUUGUUAAGUUUUAC-ACUGUUCUCAUGCCCACUAUUUUCUCUUUGCC---GGGUCGGC-UGAUUCAGUCCUUUAUUCGGCAAGAUCAUCA------CCGUUCUUAGACUAUAAGAAAGCC-UCAGGAUGUCAGAUGUAAAUUUAGUUCCCCCCGCUUACUGCAAC-------GUCUCAAUGCCUAGCUCGCCAAAAUGACUAUGUCCGAGGAAAUAUAGAAACGCAUAAUGUAUGGACGGAUCAAUCUUAGUCGUGGGGAUCCUCGU-UCGCUCCACCAGAUUGUGU--------CAGAUCAACACCGACAAGUGCGUAAGCCUUG--AGUAUAAGAAUAGAACGGUUGAUGUUGACCCAUUGGCAAC-AUCACUUAAUUUUGGACGGUGAUACUCGUCUCUUGAGGGAGGACAUUAUAGA-AGGUAUCGACCAG-GGCGUUGUACAGGUGUAGAACUCUACUGGCGCAGG--CUCAUCUCCAUUCUAUUGUGGACUGUAAAAAUGGUACGUGCC-CUUCU--GUAGCCUGACGC-GAACUAGUGUCAUAGGUGCUGAAUAUAUCGAGUGCGGCCGACGGGGUGACC-CUAAGUUUUAAGCGACGUUAAGUUUGGAGGGUGUCUUACGGCGCCCUGAAAGGUGAUCCACGCAAAAGUUAGUUUGCU------------------AAUACUAUAGAAG--CGCAGGUUAUGGUACGUCACAAAUUGCAGAGUGUAAACAGUAGCCCAUGGGU-GCUA------UACGAAUGCCGACUAUACAACUAG-AUUUUCAUUAUUAGCUU-AUAAGAAGGUGGAAACUUCGUUAUGUACAUACUAUGAAGUUCACGGGGCCGUCCAAUCCCUUAAU-ACGAUUUUGCGCUCGAAUAGAUGGUU-AUCAGCUCAGAGGUUAGAGGGCUCCGCUAACAAAUGGACA-GAA-UCGCAACCAGUCCGGGGCUGGGUCGAUGUCAAA--AUUCCGGACUAAUUAAUUUCUCA-----CGAUAUCUAGUAUUUAUAGGGCUUACUGCGUCCCAAAUGAU
>G1 5266
UUGUUAUAUAUUGGGUUCCAAGUUGUAUUUUAUUGCUUAUUGCGAAGAA-GUUGGGAUUAGCCAUUAGGAGCAGA--GCCAUAGUCUCUCCUGACUUGAAAAGAAACAAUAGGCUGU-AAAAAGAUUGGUACAUCAGGGGUCGAUUUUGUCAGUUUGUGUUGCUGUCUC-CGCCUCGGUUAAACUAAUCAAUAUCGGCUAACUGCCAUAUAUGUUGAGAAAAGCAUCACA-CCAGUAAGGCGCGAGAUCAAAGUUUCGUUUUCAAUCGAAUUUUCCCCACGGGUUAUUCGUCUG--UGC-GAUAAGAUGAUAAUGCAGGAUUGGGCGCAUACUAUGGUACAGGCUUUGCCGCUGGUUGUGAGGGAGCGACAUGGAUAGAAAAUGGAAUACUCACCGAUGGUAACACUAUACUCGCAGGACGUUUCCAU---UAAUUAACCCGAGCAUAACUUCUUGUAAACGACCCUCUGACAUCGG--ACCCGGUUGCGUUGAAGUGGUAGUAAUAGAAGUAUUAGGCUUA-UUCUGGCUUACUUGAACAAAUAUGAUUUUGCCCUGGAUUACUUGCCUUCUUACCCAGUCAACAGACGGUCUCUUCGCAACGUCAUAACUAAUCGAACUUCUGGAGGCUAAGCUGCAUGAUUGUAACUAACUCCGUUUC-UUACCUGAGCUAAGAAAGUGGCCCAACGAGGGCGAGAUGAGACUAGUAUAAUACAGCUCCUAGA-UCGUGAUCAAACUAUCUUUUUAUGAUGGGGACCGUCAAACUAAGAG-ACGCAUCGUCGCUAUUGCUAUUACGCGACAUCCAGAAAUUCUAAGAGCUAAGAG--UGCUACAGCA-AUGGGGAGGGUGUGUUCUACA-----AAGUUAUGUAUUCAUACCAUUGCCCGCCUGAACCUGUUGGACCUUUUUGCUGUGUAGCCUCAGCCAGGGUACUGCGGCUUAGAGCUAAGAUUAUUGAGAUUAGGUGCAUGACAAAUGCAUCUCGC-AUCUUUGCUAUCGACUUGGUUACAUUGUUAGCUUGGGUUUGAAACCCUGAACCUCUUAUCCCA--CGUAACCAUCUUUGGCAAAAUG-AUCCCGGACUAACUGAAUC-GUGUGCAAUAAUCACA-ACAUUUCUUCAAACGAUCAACUUCAAUCUU-CCUGACCUGACUAUGACGAUAGAGAGUAUA----UAUCAUAGAUAAAUAC-CGCAUUAUGUCAUUAAGUAUGACUGCGGUAAUAGAGACUCAUGCUUUUGGUUUUAACUGCACAUAUUUG-AAUCGCAAAAAUGUAGACGUCCGUAUCCUGAUACUUUCGAAUUUUUGUUCAACUGUCUACGCCUCCAUACACGGGACACAAGCUCGGAGUCCGACCAAUGGACCAAAUUAUCCCCAAUAAUCUUAG-GUUUAUAGGAUCAAAU--ACCGAGAACCGCUGAUAACCAACCCGCAAAUAGCAUUUA--GAUGAGUCA-CAUCCCCGUAAAAUU--UACAAGCUUUUGGAAGAGGGAACUUAGCACUUGAUAAAUUUGAUUUUGAGCCUGGGUAUUACUAUUUAGAAUCAAUUACCACCGAAAGUUUAAGGUGGUACAAUGAGGUACCACUAUUUGGUGAUUU--------UCGUAGAGUGGGUGAGUCUGUCCAUUGGGAAACGACUGGGCAAGCUGAAAAAUAAUUUGUCAUGACUUAAAAUGGUGAUACGUCAUCGAUGGAGUUUGUCGCAUUUUUUA---CUGAUAAACUGUGA-AUGAUGUCUGACAUCACACAAACUUUAGUCUUGCUCUUCGAUCGUG-UUCAGCUACUAGUUUACAUAUGAGCUGCACAGCUAUCAACA--------------AUAGAGGUAAAAGUAUUAUUU-UGUAUAACUUUUCCAUCAAAUAAAUGAGGUAUAGGCUA-UCUUAGAGUCCUAUCUCA-GUGGUAUGACAAAACAAUUGAUUAUUUAACUCUCUUUAACGUUAAAGUCGAAACUCA-----ACUGUUAGAAAGGAGGAAUCAGUUUUAUC--GACAACAUAAACACGUUCAAGUUAUACGCAAGAAUAUUUCAUAGACGUCCAGAAUCCAUAUAUUGUCCCAUACAGAUGCUACACGUUCAUUAAGCUGACGAGC-CACAUGUGUUAG----ACAAAAAUAAAGACGUGCCUGUGACGCGAUCUAAACGAAGUCUACAC-CACUAUCCUUCGGAUUUAAGAUGAGCUGAUAUGAAGCCUUGCAUGCCAUAGAGCGUGCGUAUCACGCUA---GCAAGACCAACAUAUUAUAAGCAGCACUGUGUUACGGGGAUAGAAUCCUGUCGAUCGUCCUGUUGUAAGC-UUGUUCAUA-CACGUAGUAGGGUGGGUUGCGGGUCCA--GUUCACUGAGUAGGUAUAAACAGAUGUCCUUUCAUAAAAUUGCU-ACGGACGCCUGCAGUUAGCGUGUUG-----AGUUACG-UUUUAAACGCGUGAAUUAUCUCUUUCUA-----------------UGUGCGCCUAGCUGGACGCCAUUUAUCCCCUAAAACGACAAUGGUCCCAAAUUUAA-AU---------UUAAUUAAACGAAGAAACAUCUUUCUGGGUAACGACAUUUAUGUAAUUUCAGAAAAUGGUUAAGACCAAUUGCGGAAAAACGUCACCGUUGAUCUAAUGUCGCAACUAAUGAACUCUUAACAGUAGGAUACGCAAAAUUCCACAAAUGCUCCACAACAGAAGACGCUGGCCAGCUUAGAGUAUCUUGUUAGGUGAUUCAAAUUUAACACCUCGCCUCUAA-CCAUCGUACUACCUUAAACUAGAUCAGUUUUGAAUUUUUUAUU-UGAUGAUUAUAUGUAAGCGUUCGGCCGCUAUUUUGCAACUACUCUUCUUGCUCAUU-GAAUAGUCUCGGGACGCUAGGUAACAAU------AUGGGCAAGAUCGGCUGGCGAUUUCAACUAAAUUACUUUAUUUUAAAUAUAUCCCACUCAAUGAUUCC-GUAAACUACCCAAUCAC-CUAAUUAUCAAGAAGUACUCUCUUUCUCGACAGAGACGUGCGCCACUUUGCACGAAUCGUACAGCCCCCGCUUCAUAUAUCUUCACAGAUAACGUUACAAGUAGUACUAGAACACAGAAUCAUAUCACU------UGCUUUUGUUAAGGU--------------------UUCUUGGAAAACUCUACAGUGUACUAGCAGAUUUCUCAAGCC-AAUAUACUUCUAUGAACUGAAGCAGAAGUACCCGAGAGCGAUCCCGGAGCUUGGUAAAAGGCUCUCAUGUGACAUCUUUUGUAAGCAGACCCUGUGCGCAGUGUUUAAACCGUCU--ACACAUGUAC---UU-CCCAGGUUUGCGAUGAGUAGCGUGAACA--AUCAGUUACACCUGACCCAUUAAAGCAUAAUGUUCAGAAAGGGAAACAAGUAACGAACCAACCAGGACCAGUAAGAAAAUUCAGAUAACUCCGUUUGGGAAAUGGAA--------AAGUCCUUUAAAAGU----CACUCGUUAAUUUUGUAGCAUCAUCAC-CUUUAAUUUGAAGCCCAUCAUCGAGCUUAACUGUAAAAUCAAUUGCUUCAAAAACAUUAG---GUUAUGCUUAGAUUAGACGUUACCUCGUCGG-CUUGCCUCGUUGUAUAUGAUGACUCUAUAACGCCGAUUUUCGUUUUGGAUUCCCGUAGUGAGUGAUGGGCUACA---AUUGAGAUGCUUCACGUUUCUGCAUAAAUAUAGAGCUUCGGGCCUAUCCCUGCAAAAAACACGACAGUAGAUUCGCAUGGACUCCGGGUCUGGGACUUGUGCAAUGACAG--AUCAAGUGGAACAAUAAAUAAAGUUUUAAGAUAGAAUCUUGGUCGAUCCAGCUUAUUGUUUUAGC-UACGGACUU-----ACAUUUAUAAAAGCUAAAUCUCUGGUUUGGU-UGUAGAUGUCACCCCCGAGUACAUGGCUUCAACUUUCGUUGUUGGUUGUUAU--AAUAGAUGUGGAUCCAAGCGACGCGGUAUGAACAUACGUAG-UUUUUCUAGGAAUGGUAACCAUAAGGUGCAUAUAAUUUAAACGAUCACGAUCGCUAAGAAUUCAUAAUUUAGGAGUUUUCUCGGAGCCAAUAUAGACACUACGUCUGGUGCCCUAUUGUGAAGCUUUACAUGUCAUGGAGCCGGAACAACUGGAUAUUAGUCGUCUAGCUCUUUUGGGCUUGUUGGAUUCUCC-AAUGUUUUUAUGCCCACUAUUCCCUCUUAGCC---GAGUCAGC-UGAUUUAGACCUCUAUUCCGCACGGCCAUCA------CUGUACUUAGAUUAUAAUAAAGCC-UCAGAGUGUUAGAUGUACAUUUAGUUCCCCACGCUUACUGCAGC-------AUCUUAGUGUCUAGCACGCUAAGUAGAUCAUGUCUCAGGAAAUAUAAAGACACGUAAUGGAUAGACGGAUGAACCUUAGUCGUGGGGAUCCUCGUCUCUUACCUUCAGGUCGUGU--------CAGAUUAAUUACGACAUAUUCGUGAACUUUG--AGUAAAAGAGUCGAACGACUGACGUUGACUCGUUGACAAU-AUCACUUGAUAUUGGGCAGUCAUGCUCGUCGCUUGUAGGAAGAAACUAUAAU-AGGUAUCAAUCAA-GGCGUUGUACAGGUAUAGAAUUCUACUAGCGUAAG---CUCAGCCGAUUCUAUUAUGCGCUGUAAAAAUGGCGCGUGCC-UUUUU--AUAGUUGGAAGC-AACUUAGUGUUAUAGGAGCUGAGUAUAUCGGGUGCGGUCAACGGGAUAGCU-CUAGGUCUUAAACAAUGCUAAGUCUGGCCGGUAUCUUACAUCAACCUGAAAGGGGUCCAAUGCAAG-----------------GGUUAUUUUCUUGAUUACUACAGAAG--UAAAUGUUAUGACUUGCCUCAAAUUUCGGGGUAUAAACAGUCGCCGACGAGC-ACAA------UACGAAUGACGACUAUACAACUGG-GUU-UUAUUAUUAAGUUAAUGAGACGCAAGGAGCUUCGUUAUAUGUACACUGUGAAAUUUUCGGGACUGCCCUACCCCUCAAU-CCAAUUUUGCGUUCGACUGGAUGGUU-AUCAGCUCAAGUGUCAGAGAACCCCCCUAAUAAAUGGACG-GAA-UCGUAAUCAGUUGGAGACACGGUCGAUGCCAUA--AUUACAAAUUAUUUAAUUUUCCA-----CGACAGCUAAUACUUAUAAGGCUUACUGCGAUCCAAAUAAU
>F1 5266
UUAAUGUGGCGUGGGUUUGGAGUUGCAGUUUAUAGCUUACUACAGAAGA-AUUAGGAUUAGCAAUUGAGGACGGG--UUCAUAAUCACUUUCGAUUUGGAACAGAGUAAGAGCAAAU-AGAAAGAUCGGAAUAGUAGAGAUCGUUUUCAUCAAUUUGAAUCGCUGUUUC-UGUUUCGGACUAAUCAUUUAAUGACAAGAAACUACCAUACGUACCGAGAAAAGCAUCAUG-CUAUUAAGAUGGUAGCUUGAGGUUUCAAUUUCAAUCGGAAUAUUCUCGCGGGUUUUCUGCUUG--CGU-GAUAACAUGAUUGUACAUCAUUGCGUGUGCACUCUGGUACAGGCUGGGUAACUGCUUAUGAGGGAGCGCCUUGAACG-------CAAUACACACCGACGGUGACGCUAUUCUUCUAGGUCGUCUCCAU---UACUAAAUCUGAGUAUAAUUAAUUUCUAACGGCCUUCUGUCAUCGUCGAUGCGGUUACGUUGAAGCAGUAUUACCAAUAGCGCUAAGGCAA-UACAUGUUCUCUUAUAUUAAUAUUUAUUAGUUCUGGACUACUCGCCUUUCCACAUAGUUAGCCGAUAGAUCCUUAUUAACUUAUCAGAUAAUCCAACUUUU-GACGCUAAACUCUAGGAUUUUAAUGCAUACCUUCUC-ACAC-AGAGUCACAAAGGUGUCUCGACGAAGGUGAGGUUACCCCAGGAGUAUCCCGCUAUUAAA-UCGGACCUAAAUUAUCUUUGUAUGUUUAGUACUAAUAAUUUAAGAA-ACUUGUAAUGGUAAUUCUUAACACUCAACAUACUAAAAAUUCAGAAGA-AUAGG--UCCUACAGUAUACGCGGAGCAGGAGGUUCACU-----AAGGCAUGUGUUCUUCCUCAUGUCUGUUUGGGUGUUCUCAAGCUGUUAUCUUUUGUAGUUAACACAGGGCAAUGUUGCUCAAGGCUACAAUUGCCUACGUUAAGGAUA-GCUACUUGUAUUUCAA-AUCUGUGGAUUUGUCUCAGCUCUAUUUUAGCCGCAAAUCUCAAAUAUUGAGCCUCUCAUCCGG--GGUACAAACGUAUAUCAAGGAC-AUCCCGUACGAACCGUAUU-AAGUGAAUUAAUGACA-GUAAUAACUGUAUCGUUUCGUUUAAACCUU-CUUGAAUUGUAUAUGGCGAUGGAGAGUAGU----UAUUAUAUACAACUUC-AGCGUUAAAUCAUUCAUUAUAGUUGCCAUAAUAUGUAACCGUGCUUAAGGAUCCGAUGGCAACUAUUUG-GUUCGAAAAAGUAUAGGUAAUCACAUCCCAAUAUGUCGGAUCCACCGUUUAACCGGCGACGACUCUAAACCCGUGAGACACAGUUAGAAUCUGACACUAGUUCCCAGGUUCGUUCAAAAAAGCUUAGCUUUAUUAGAUCAUAU--GACCUUAACCAAUGUUUUACAAACCGAAAAUAGGACAUA--GUUAAGCUU-CCUGCCUUCCAAAUUAAU--AGGAUUUAAGAAGAGUAACUGUAACUCUUUAAAUAUUAAGUCCUACUUCUGGGUACUAAUAAUCAGAUUGAUUUGCCACC----ACCAAAUGAUGUACAGUGAGGUACCAUCAUUUAAUGAUUG--------UUGGGGAGUAGGGGAAUCUAUUAGCUGGGAUUCGAAUAAGUGAGCUAAGACAGUAUGAGUCAUGGAUUGGAAUGAAGAUGUAGCAUCGACGGAAAUUGUCUCG--UAUUA---UUAAUAAGCUACCA-UAAAUAUCUUCCAUCAAGCCAACUCUAGCCUUGUUCCACGGGUGCG-UAAGAACACCUGUUUGCAAAUGAGCAGCGCAUCUAUCAGAA--------------AGAGUGGUAAAAGCACGGGGU-AUUAUCACUUUUCCAUUAAAUAAAAGCAAUUCGAACUA-UCUCCGAGAUUACACUUAUAUAGUGUAGCAAAAUAAUUGGUCAUUAAACUAUUUUUAAUGUUACAGUAAAAGCUUAAAACCACUAUUAUAACUGACAAUCCAGUUUUGUCG-GAUUAGACACGCUUAUUCAAGUUAUGCAAAGAUAUGUUGCACCUACGUGCGAAGUCUACGAAUGAUCCCUUACAGAUGAGACACCCUAGUUGAACUGCUGUGA-CCUAAGUGAUCA----GCAGAAAGAGAAGGGGACCUGGGAAGUGUUCUAUGUUAGGGUAAGAC-AAGUGUCCUCUGGG--CGAUCUAUGCCGAUGUGAGGCUUUGUGUGUCAUCGACCGUACAUCUCACGCAA---AAAAGACCAUUAUAACAUACCCAUCACUGUGUCACCGAGUUAUAAUCUUAAGAAUCGCCCUAUUAUAAGC-CUGUGUAAG-CAAUGAGGGAAUUAGGCUACUGUCACA--GUUCUUGGUAAAGCUAUAUUCAGUUAUCCUUUGACAGAAUUGUC-UCUGAUGCUUUUGGUUCUCACGAUG-----GGUCACG-UUUCUAACGCGUAAAUAACAACUUUCAA-UGUAGCAGCUCCGUACUCUAACUCUAGCUGGAUGCUAUUUAUCUCCUGGAAUGAUUAAGGUUCCAACUUAUA-GC---------CGACUUUGGCAAACGAAUAUGCUCCAGAGUGCCU-UAUUUGUGUCAUUUUAGACAAUGGUCAGAACGGAUUGCGGACUAGUGUGAUCGUUAACCUCACGUUGCAGUUAAUGAAUUCUUAACAUGCAUAAACAACGAUUAUCAUAUGCGCUGCACGUCAGGAAACGGUGUCUAGCCUAGGAAAUUCUGCCGGUUUAAUUAAAUUUAACCCUUUUCUUCAGA-CCGUUGCACUAACUCCUAGUUAUUCAGUUAUAAAUUUUAGCUU-CAAUG-UCCUAUAUAAAUACUCAACCGUUAUCCUGUAGAUACUUGCUUUAUCCGUUUGAAUAUCUUUGUAAUUAGAAACAUUGUC------UUGGACUUGCCCGGAUGGCGAUCUUUUAAAAUAUUUUAGGCAUUAAACGCACCACAUUUAGCAAUCCC-AUAAAUUGUCCGACCAU-UUAACUAUUGGAGGUAGUUUUUUGUCUCAUCAGGGGCAUGUGCGGUCUUACACGCAUCUUAUAGCACCUGUUAUAUACAUCUUCUAUGGUAUCAAUAGAAGUAAUACUGG---AUAGAAUAAUUUUACU------CGCCUGUGUGUAUGUAACUAGUAUUUGAAACGUGGUUUUUUAUAAAUUUUACUAUUCACUACCAUAUACUGCGAACC-UGUCUAGCACUAUUAAUCGAACCAGCGGUGACCGAGAGCUAUACUGGAGCUGGAUACAAAGUCCUAAAGUGGCAUAUUUUGUGACAAGGCUAUCUGUGUAUUACUCACUCCGUCUCAGUAUAUGUAG---UA-CGCAGGUUUGUAAUGAUUGGCAAUAAAA--AGCGAUUUUGACUAACCGUGUAAAGUGUAGUAUUCAGAGAAGGACACAAGAAGCGGGCGGAUCAGGUCCGAUAGAAGGGUUUUGAAAACUUUAGUUUAGUAAGGAAAUCU--------UCCCUUGAAAGUUCAGAGAUGACAAGUUUUGCAAAGGUAUUGC-CUCAAACUGGAUGCCCAUCUUCGAACUUAACUGUACAAUUAGAUGCUUUAAGCAGAUUAG---GUUGCGUACAGAGUAAUCGAUCGCUCAGUAGUCUUAUU-UCUUGUACAUUAUGAUUUUACAACCCCAAUUGCCGAUUUAGACUUCGAUACUAAGCAACAGGCUACA---AUUGAGACGUUAUACGUUUCUACAUAGACGUAUUGGAACGGGUCUGUCCCUACGAGUAACAUAGAAGUAAAUUUAGACGAACACCUGGUGCGAGGCUCUUGAAACAACAA--AUUAAGCAGAAUAA-UAAACUAAAUUAAGAUAGCAACUCGG-UCGAUCCAACUUGUUGUCUUAGU-UGUGAGAUA-----AUUCUCCCGUAAAUUAGAGAUCUUAACUGUC-CGUAGAACACACCCCCGACCGUUUGACAUCAUCCACCAUUCUUGACAGCCGU--AUUUGUAGCGGAUUAACUCCACGCAGUA-UAACAUACGUAG-UCUAUCCAAGAAUGAUUGCCGCAGGACGGCCAAGCUUAGACA-AUCACUGCGAUCGUGAAUUUAUAAACUGGAAAUGUUUGCGUAACAAACGUAAACCCCGCAUUUGUUGCUUCAGCAUGGAGCAUUAUGUACCCUAAUACCCAAAUAACCAGAUAUAAUCCAACCAGGUCUUCCAAGCACGUUAAGUUUCGC-GCCUUUAUCGUGCCUCCCACAUCUUCCUAAUC---GGGUCGGC-UUAUUUAGUCCAGAAUAUUGCGCAACCCCGA------UCUUUCUUGGAAUAUAACAAUGCC-ACAAGGUGCUGGAUAUGCUGAUAAUUAUCGACGCUCGCUGUAAA-------GUCUUAAUCUUUUUCAUGCUAAGAUAAAUCUGUCCGAGGGCAUGCUGGAACGCAUGGUUCAUGGGUGGAUCAACUUGAGGCGUAGGAAUCCUCCU-UUGUUUCACCCGAUUGUGG--------CAUAUUAAUGAUAG--GGUACAGAAGCUAUA--ACUAGAUUAAUAAAGCAGGCAACGUCAGCCAAUUAAGAAC-AUCCUUUAAUAUUAUGCGAUGAUGGUUUUGUCUUGGAGGAGGAAAAUAUUGG-AACUAUCAGUGGA-GGUGCCGUCCAGAUAAAUGAUUCUAUUAGCGCGAG---CUUGUUCGAUUUUGUCGUCGGCUAUGGAUGCGUUGUACACC-CCUAA--GCAGCUAUAGGC-CAAUCAAUCUUACGAGUGCCGAGUGUAUUACGCGCGAUUAACGGGGUAACC-CUGGUUCUGAAACAGUGUUAAAUUUGGCAUGGAUCUUACGCCGACUUGGGAAAUGUUCUAUGCAAACGAUGCUUUG-----------------CUAAUCACCGUAGAAG--AGCGGAUUAUAGUGCAUCAUAAAUUUCGAAAUGUUACCAGUAGCGGAAGGAU-AUGA------UAAGGAGGAUAAUUAUCCAUCCGG-AUUUUAAUUAUUUGCUUUAUAAGACGCUGGGAACCACACCAUGUGAACUCCACGAAACUUUCGGAUCCUUCAGGCCUCUCGAU-ACUAACUUGUUCUCAAAUGCAUGGUU-UUCCAGCCAGGUAUCGGAGAAUCUUGCUAACUAAUGGGCA-GGA-UCAUGUCUAAUCGGAAGCUCCGUCCACCUUAUA--ACUUAGAAUUAUUUAAUUUUGCA-----CGAUAGUCAACAUUAAUAGGGCAUAUCGUGGUUCGAAUAGU
>E1 5266
UUAAUGCAGCUAGGCCUUGGCACUGCAGUGUAUUGUUUACUGGAAAGAA-GUCAGGAUUAGGCAUUAGGGCCGGG--UCCAUAGUCUGUUUCGGCUUGGCACAGAGUAAAAGCAAAU-AAAAAAAUUGAAAUAGUAGGGGUCGACUUCAUCAAUCUGAGUUGCCGUUUC-UAUUUCAGACUAAUCAUUUAACGACAAGGAACUGCCAUGCGUAUCGAUAGAGGCAUCAUG-CCAUUAAGACGCUAACUUAAGGUUUCACUUUCAAUCGAAAUAUUCUCGCGGGCUUUUUACCUG--UGU-GAACACAUGAUAAUACAUGAUUGCGUGCACACUAUGAUACAGGCUUUGCCGUUGCCCGUGAGGGAGAGGCGUGAACG-------CAAUAUUCACCGAUGGGGACGCUAUUCCUCUAGGUCGCCUCAAU---UAAUAUAUCUGAGUAUAGUUUAUUUCUAAUGGCCUCAUGUCAUCAUCGAUUCGGUUACAUUAGAGCAAUAGUAACAAUAGCGUUAAGUCAA-UAUAGGUUCUUUUAUAUCAAUAUUUAUUUGCUCUGGACUACUUUGCUGCCCGCGUCCUUAUCCAAUAGAUUCUCACUAACAUUUCAAAUAACCCACCUUUC---AACGAAACAAUAGGAUUUUAAUGCGAUCUUUUUU--ACUCUGAGCUACAAAAGUAUCACGA------------------------AUCCAACUUCUAAA-ACGGACCCAAAGUAACUUUGUAUGUUUAUGACUAAUAAAUUGAGAA-AAAUGGAAUGCUAAUUGUUAACACGCGACAAUUUAAAACAUCAGAAGCUAUAGG--UGCUACAGUAUACGCGGAAGAUGAGGAUUUCU-----AAGUCAUGUGUUCUUGCUCAUGCCUGUCUGG--GUCUUAGAGCUGGUAUCUUAGGUAACUAGUACAGGGCAACAUUGCUUAAGGCUAAAAUUGCCUACGUUAAGGAUAUGAUAACUGUGUUUCAG-AUCUUUGGAUCUGUCUAUGCUCCGUCAUAGACGCGAAUUCCACGGACUGGGGAUCUUACAUAA--GGUAUUAACGUAUGUCAAAGAG-AUCCAAUACGAACCUGAUA-AUGUGAAUAAAUUGCA-ACAUUCACUCUAGAGGUUCGGUUAAGUUUU-CUUGAGCUCAAUAUGGCGAUGGAUAGGAGC----UAUCAUAUUUAACUAC-AGCGUUAAUUCACUAAUUUUAGUUGACAUAAUAGAGAACCGUGCCUCAGGAUCCGUUUGCAACUAUUUG-GAUCGAAGAAGUAUAGGAGUCCAAAUCUUCAUAGGUCGUAUCCAUUGUUCACCCGGCAACGACUCUACACCCAUGUGAAACGGUCAGAACCUGACAUUAGUUACAAGGUCGUCCUAAUAAGCUUAG-AUUUAUGAGAUCAAAU--AACUAGAAACUAUGAUGUACAAACCGAGCGUACUAUAUA--GCUAGGCUG-CCUGCCCGCCGAUUUAAU--AGGAUUUUCGAAUAGUUACAGUCACUCCAUAUAUAUUGUGUUCUACUCCUGGGAACUACUGUUUAGAUUGGCUUGCCAUC----ACCUAUGGUGGUUCAGUGAGGUAUCAUCAGCUGAUCUUUG--------CUGGAGAAUAGAGGAAUCUAGCAGUGUUGAAACGACUAAGUGUUCAAAAAAAGUAAGAGUCAUCGAUCGAAAUGAACAUGCAUCAUCGGGGGAAUUUGUUACUCGAAGUA---UUAAUAAAGUACCA-UAGGUGUCUUCCAUCUCGUGAGUUCUAGUCUUGCUCUACGGAGUGUAUAAAAAUCCCUGCUUGUAGAUGAAUAGCGCAGGCAGAAGAG--------------AUAGUGAUUUCAGUAUGAGGU-AUUAUCACUUUUCCAUUAAAUAGAAGCAAUUCAAGCUA-UCUUGUAGUUUACUCUUAGAUAGUGUAGUAAGAUAAUCGGUUAUUAUACUAUCUUUAAUGUUACAGUCAAAGCUCAACACCACUAUUAUAACUGACUCUUCAGUUUUGUC--GGUUAGAUAUAACUAUUCAUAUUAUGUAAAGAUUUGCUGCACCUACGUGCGAAGUCUACGCGUAAUCCUGUAUAGAUGAUAAACCCUAAUUGAACUGAUGUGA-UCCAAGGGUUCC----GCAGAAAGAGAACAGGACCUUUGAGGUGUUCUAUGUUAGGAUCAAAC-AAGCAUCCCCCGAG--CGAUCGAAGCCGGGGUGAAGCUUUGUAUACAAUAGAGGGUGCAUCUCAUGCAA---AAAAGAUCAACAUAACACCCCCAUCACUGUGUAACCUAGAGACAAUCCUAUGAUUCGCUCAGUUACAAGC-CUGUUUAAG-CAAGAAUGAAACUAGGCUACUAUCAAA--GUUCCUUGCAAAGGUAUGUCCAGUUGUCCUUUGACAAGAUGGCU-UCAGAUACUUUCC-CUAUCACGUUG-----GGUGCCG-UCUCUCACGGGUGAAUAAUAGCUUACCA-UGCAACAGACCCGCACUCUACCUCUGGCUGGACACUAUUUAUCUCUUAAAAAGAUAAAGGUUCUAAAAUAUA-GC---------CCAAUUAGGCAUACGAGUAUCCUUCUGGAUGCCUGCAAUUGUGUCAUUUCAGAAAAUCGUCAGGACCGAGUGUAGGCUAGUAUGAUCGUAAAUUUCAUGUUCCAUUUGAUGAGUUUUCAACAUGCAUAAACAAUUAGUUUCGUAUGUGCUGCACGAGGAAAGACACUGUCUAGACUAGGGAAUUUUGCCAGUUGAAUUAAGUCUGACCCCUUUCUUCAGA-UUGUUGCACCUUAUUCAACUUGAUCAGUUAUGUAUUUUAAUUU-UAAC-AUCCUAUAUGAAUAUCCGACCAUUAUCCUGCGGAUACUUUCUUUAUCCAUUUGUAUAUUCUUCUAAUUCGAAAUAACGUC------UUAAGUGUGCCGGGAUGGCGACCUUCACUAAUAUCCUCGACGUCAAACGUAUCACAUUUAAUAAUUCC-ACAAAUUACCCGACCAU-CUAUCUACCGAGAGUUAUUCUUUGUCUGAUCAAAGGCAUGCAAAGACUUACACGCAUUUUAUAACAUUUGUUAUAUACACCUUCAAUGAUACCGAUAUAAGUAAUAAUGG---ACAGGAUAAUUUUACG------CACCUGUGGAUAUAUACCUAAUACUUGGGCCGAGGUCUUUUGCAAAUUUAACUAUCUACCAACAUAUACUCGGAACU-UGUCUGCCUCUGUCAACUGAACCAGCGGUUACCGAGAGCUAUACUGGAGCUGGGUACAAACUUCUAAAGUGGCACACUUUGUAUCAAGACUCUGUGCGCAUUGCUCAUUCCGUCUCAGUAUUUGUAG---UA-CGCAGGUUCGUAAAGAGUAGCGUUGAGA--AUUCGUUUUCUAUAAUCGUAUAAAGUGUAUUGUUUAGAGACGGUGGUAAGUAUCGCGCGGAUCGGGUCCGGCAGGAGAGUUUUGACAACUUUAUUUUGGUAGAGAAAUUU--------UCUUUUGAUAAUUAAAGGAUGACAAGUUUUGUAGAACCAUUGC-AUCUUACUAGAUACCCAACCUAGAACUUGAUUGUAUAAUUAGAUGCUCUAAAAACAUUGG---GUUGCGUAUAGAAUAGUCGUUGGCUCAACGGCUUU-CUUCCUCGUAGAUUAUAAUUUUGCAAUCCCAAAUUCCGUUUUAGACUUCUGUACUGAGCGGCAGGCUGCA---AUUGAGACGCUAUACGUUUCUACAUAAACGCACUGAAAUGGAUCUAUCCCCGCGAGUAACACGCAAGUAGAUUCAGACGAACACCUGUGGCGAGACUCGUUAAGCAACAA--AUCAAGCAGAAUAA-UAAACAAAAUCAAAAUUGGAACUUGG-UUGACCCAGCGUGUUAUCUAAGU-UACGAGAUG-----AUAUUUCCGCAAAUUAGAUAUCUGAAUCCUC-CAUGGAACACACCUCCGACUUUGUGACUUCAUCCAACAUUCCUAACAACUCU--AUUAGUACCGGAUUAACUCUACGCGGUA-UGACCGGCGUAG-UUUAUCCAAGAACAAAAGCAGCAGGACGGUCAAGUGUAGAUA-AUCACUACGGUUGAGAAUUUGUAAACUAGAAGUAUUUGCGCUACAAACGUGAACCCUGCAUCUGUUGCUUCAGCACGGAGCAUUACGUAUUCUAGUAUCCAAAUAACCAGAAAUUAUUCAACCAGGUCUUCCGCACUUGUUAAGUCUCCC-GUCUUUAUCACGCUUCCCGUAUCUCCUUAAUC---GAAUCGGC-UGGUCUAGUCCUUAAUCAUAUCCAAUCCCGA------CCAUUAUUAGGAUAUAGCAAUGCC-ACAAGGUGUUAGACGUGCUGUUAAUUACCGAAGCUCGCUAUAAA-------AUUUUAGUCUUUCUCACGGUAAGAUAAGUCUGUCCGAAGGCACGUGGGAAAGCACAGUUUAUGGAUGGAUCAACUUGAGUUGUAGGAAUCCUCAU-UUGUUCAAUCCGACCAUGG--------CAUAGUAAUAAAAG--GGUACAGCAGCUUUG--ACCAGAUCGGUAAAACAAGCAAUGUCAACCUAUUGACAGC-ACCUUUUAAUAUUGUAUGGUGAUGCUUUUGUCUUGGAUGAGGAGAAUAUUAA-AAGUAUCAGGGAA-CGCGUUGUCCAGGCACACAAUUCCAUUAGUGCUAG---CUCGUUUAAUUCUUUUGUGGCUUAUGAAAGUGUUGUGCGUC-UUUAG--GUAGCUAGAGGC-CAAUCGAUGUCACAAGUGCUGAGUGUAUUUUGGGCGAUUCACGGGGUAACC-CUAGUUCAGGAACAGUGUUAAAUUUAACGUAGAUUUUACGCCGGCUUCGGAAAUGUCCUAUGCAAGAUAUGCUUUA-----------------CUAAUUAUCGUAAAAA--AGCGGAUUUCAGUGCAUCGCAAGUUGCGAAAUAUUACCAAUAGCAGAUGGGU-GCGA------UAUGAAUGAUAGUUAUACAUCCGG-AUUGUUAGCAUUUGUAUUACGAGAUACUCGAAACUUUAUCACGUUUACUCCGCAAAAUAUUCGGACCCAUUCAGCCUCUCGAU-AUUAUUUUGUUCUCGAAUAUAUGGCC-AUUCGAUUAGAUAUCCGAGAAUCUCGCUAACAAAUGGGCA-GGA-UUGCAUCUAAUCAAAAGCUCCGUCUAUGUUAUA--CCUUGGAAUUGUUGAACUUUGCA-----CGAUAGUCAACUUUAAUAGGGCGUGUCACAGUUCGAAUGAU
>D1 5266
UUGUC-------------------------------------------------------------------------------------------------------AAAGUACGU-UGAGGGCUUACAGCAUCGGGGGUCGAUUUAAACGUUCAGGGUUAAUGAUUU-UUCUUACAUUUAAUAAUCAGAUAAUAAUAAGCCGCUGUUUAUACUUAGUAAUAUACCAUA-CCGUUGAAACGCUUAGUUAAUACUCGAUUCUUAGACUAACUAGCUAUGGGGGUUGACUGCCUG--UAU-GAUAUCAUGAGGAUAUUGGAUAG-GUACAUAUUUUGGUGAGGGCAGUGCCAUUGUUUAUCGGAGAGUUCGGACAGUA-------CAAUUACCACCAGUGCUGCCGCUACUUUAACAGGUUGUCUCAGU---UAAUUUAUCUAGGUGUAAUAUCUUUCUAGUGAUCGCUUAUCAAUGU--AGUCUACUUCAACGAACCAUUAGUAUGGGUAACAUGGGGUUGG-UACCGACUGUUUUGCUUACAUAUUUCCUAGACCUGGAGCAGUUGCUAGCUUAUCUA-ACAGCCAUUGGCAUUUUAAUAAUUUGAUAGUUAAUGCAGCUUAU---AGCCAAAAUACGUGCGUUUACUGUAAUCCACUCG-AUUCGUUAGAAGAAAAUGCGGCUCCACAAAGUUUAUUUUCUACCGUAACGACGCAACAACUAAGGUUAUAUCUAAUUUAGCCUCGUAUGGUUAUUAGUGUCGCAUGGAGAA-AGCCGCUAUACUAACCGGUUUUCACCAUCAUUAAUAGUCAUUGAUCUCCUUAAG--UAUGGAAGAUAGCGUGGAGGAUCCGGUCAGAU-----GGAUGAUAUAUCUUAUGUGAUAACUGUUUGGCUGUUAACGAGGGGUAGAGUUAGGUAAUUGAGACAAGGUGGAGUUUCAUAGAGCUUAAAGAGUAUACAAUAGAUUAAAGAGAACUCGCUUGCGU-GUCUAGGAUUCAGUUAACAAAGCGCUUUUCGUUUGCGUUGCAAACUCUCAGAAUCAAAUCGGA--AGAACCCGCCCAUGACAAAUCA-AUUCCAUAUGGACCCGAUC-CCGAAAAUUAGUCGUA-AAUUUUCCUCAUGCAACUCGUUCAACGUUU-UUUAAUAUUCUCAUGGUGAGGCAACGCGGGCACGAGCGGUAGGUAAACAUCAGAAUUUAGUGCUCAUUGAAAGUUACUGACUAAAAGAACCACCCUGGCGCCCACAGGGACCAUAGUUCGAAAUCAGAUGUAUAGGGUUGUGCG--UUCUUAAAGAUCGCAUGUUUUGCUCCCCUGGAAGCGCCUAUAUACAUGUGGUACCCGUUGACUCACUAACAUAAUUUUUAACUGGAUCCCACAGAUCUUAG-UUCUCACAUAUCGGAU--GCCCCGAACCGAAGUCGGACAAUUCGUAAAAAAUGAAGAGAGUCGGCAGG-AACCCUAUCACACCUUGGACAAAAUUUGAGAAAACUAACAUUUACUUGUGUUAGAUUUGCCUUUAAGCCCGUGUAUUACUGUUUAUACUUAAGCGCCAUU----GUUC-AGGCAGAUUUAUGUUAUACCCUCGGUUAAGGGUUAAUAAGCUGUCGUGCACUAGAGAAGUUCAUCGGUUCAUAGAUCACACGGUCCACAAAAAAGUCAUAAACCGUGACUAGAAAUCAUGGUGUAGGAUGAAUGAUAUUCGUUACUUUUAUCG---UUAAUAGACUAUAG-CUGAUAUUAUCUAUUCUCCGAGCUUUGCUCUUAUUUAUUAGCUAGGACUAAUCUUCCGGUCUGCAGAUGCGUGCGAAAUCCAUCGCCA--------------AUGAGAGUAACAACUCUAAAUAUAUGCCAUUUUUUCAAUAAAUAAAGAGAGAGAGAACUC-UUGUGGCCGUUGAUUUCAUGUAGUAAUCCCGAUUACAUGAUAACUGAGCUCCCCUCCGUGUCUUAGUUAAACCUAA-----UUCAUUAUAAGAGACAAAUCAAUCAGCUA--------UCAAAAUUUCUCAGGCU-UGUCCUUGUGCGUGGCGCGAACGUGCCGAUUCCACGUAUUAUUCCAUUAAGAUGGUGCAUAUUAGUCGGAUUGAAGGUU-CUUAAGUGUACC----GCCGAUAUCGGUAAAUGCCCAUGAAGUACGCUAUGAAAAGGCUAAAG-UGGCACCCAACGAA--CGCUCUGGGUUGAGAUGUUGCUGUGCAUGCCAUAGACCGUGCACAUCCGGUUG---GCGAGAACUCAAUAAGUAAGUUAGCGCUGUGUAAUCACGUUACAACCGUCUUGGUCGCCCUGUGGCAGUC-ACGUUAGAG-UGACAGGUAACCUUAUUCUCUGGUGCG--GUUGUCGGUAGGGACGUAUACUGUCGUGGUUCCAUUUAAUUUUC-CGAAACGGUUUAGGUGGUUACAAGG-----GGCCACG----------------------------------AUGCCUUUAUACCUUGCACCCAGCUAGACGCCACUUAUCCAGAAAUGAGAUAACAGUUCCGAACAAGA-UU---------UCAACUAAUUAGGUAAGUGUAUAUUUUGGGGACUGCAUUAAUGCCUUAUUGCAGAUUGGUUGGAUUUGAUUGCGAAAUAAUAUCUUCGUAGCUCUAAAAUUAGAGUUGCUGGACUCUAAACAUGCGCAUACUGCACACCUAUCGGGUGCUAGAUCGCGUAACACGUUGGCCAGCCUAGGGU---UUGCUAGCUUA---AAGCAGAACUCCUUCCUUCAGA-CUGUGGUACUACUGUCGUAUUGAUUAAUUACGAGUCCUUCUUC-UUAUGAUCACAUAUAGCAUUUUGAGCCGUACCCUGUGGAUACUAUUUUUAUUUAUUUGGAGGCCUUUAUGAUCUUGAAUGGACUU------UUGUUCGAGGCUAAAUGGCAUCCUUCACGAAUUUCUAUAGUUUCUACCACACCUCAUUAGAUAACUCC-ACGGAAUACUCGAUUAU-CUGAUCAGUAAAUGUUAUUCUGUUUCUUGGCAGUGACCCACUAAACUUUACAGCAUUUGUAUAGACCUUGCGUUCUACACCGUCCUGGUUGCGGCAAAAGACGACAUUAGACCACAGAAAGAUAUAACUAUCUACUGGUUUCGUUCCU----------------------UCCACACUAAAAUGGUCCAGCUUAUAUUAUAUAUAAUGAAUC-ACUAUGCUUCUAUCAGCUAGAGUUUGGAUAACCGAGCGCUACGCUGCAGAUUAGUAAAAGAAAUUAGCUUGACAUCUGCUGUCUGUAAGCGUAGCGUGUGGCCUCCGUACCAUUUCGGAAUACGUAA---UA-UACAGACCAAUAACCAAUAACACAACCA--ACAGGUUAUCUCUUUUUGUGGAAUGCAUUUUUUUUAGGAAAGGUGAUGGGUUACGGACGUGCUAGAUCUGGUAAAGCAAUUUCAGAAAUCCCAUCGUGCAAAUACGACAUAUGCCAC-UUCACUAAACAGUCUACAAUGAUUACUCAUAUGACAGUACCAU-CCGUUGCAAAAGGCUCGUUUUUCGGCCGAUCGGUCC-AUCAUCUGGUUCAAAGACAUUGG---AUCGCGCAAGGAUUAGGCACUAGUCCGUCAGCUUU-CUUUUCCCGUGGUGAUGCCUCUGCGAUGCCGGUCUCCGUUUUCCACCCUCACAGCGAAUGCCAGACAAAU---AUCAAGACAUUAUAUAAUUCGGAAUAAAAAUGAGACAACGAAUCCUCCCUAGAAUAACUCACCUAGUCAGAUUAACACGAACAUGGUGGAUAAGAGGUCUGAGGCUAUCU--AAUAAGUAAAGCGAUGGAUAAAACCUAGAAUAAGAACCUGU-UCAAAUUAGCUUACCGUUUGGUC-UAUGUUUCUGUGUGAUUCUUUCACAUAUUAGAUGUCUGAGCUUGC-UCUCGAUAACCCAUCCGACCGCUUGCCGUAAUUUACCGCUGUCAGUGACUAC--CCGUAAUAUAAAUAAAAGCUACGAGUUA-GGAUAUGCGUAGAUUAAUCCGCAAACGAUAGCCUUGAUACUACCAAUGUCAAGUG-GUCAAUCCAGCCGAUAGUUUUUUGCCUGAGUGCAUUCGCGCAUAAAGUGCAAAUACCGCGAUUAUUGCUCUAUCAUAAAGUUUUAGGCCAUGCAGGAUCCAGGCGGAGGGACGUAACUCACCCAGUGUUUCCAUCCAUGUCGUUCCUUUC-GACGUUUUCAUACCUACGUUACCAUCCUGACC---AGGUCGGA-UAAUUUGGACGCCAAUUUGGCUGCUUCUCUU------UUACCAUUCAAUGAGAACGAGACU-ACUGUCUGUCGGAUAUGCGGUCAGUUACGGGUGUUAGUGAUGAGU------UUCUUGGUCUUUAUCACAUUCAAACGAUUCUGGCUGAAUAAAUAUAGAGAUGCAUGAUCUGAGGAUAGAUCCGCACUAGUCAUAGAAACCCCUGCAUCGUUCUAUAAAAUCUUGU--------UAUACUAACGGCAA-AGGGUCAUUCCUUUUAUUGGUAGCCAAGUCGAUCGUACUUCGAAAACUCACUGACAAU-CUUAUUUUGCGAAGCUCGACACCGACAUCUUUCUGAAGAAAAAUAAUGUAAG-AAAUGUUAGUCAA-AGUACUGCGUGAAUAAACGACCCCAUUAGAGCAAGGCUGUCCUCCAAUUCAACGGUAACUUGUUAAAAUGCUAUGGUUU-CUCAA--GUAACUGAAAGUAACCUCAUCGCCAUGGAUGCUGUACAUGUAAUACGUUAUCAACUUGGUAAUC-CCAAUAUAUAAACGAUGCCAAAUCUGGCAGACGUUA-GCGAACACUUGUGAAACAUUUUAUGUAUAACGUAUUUUAAUCGUA-AUUGAUAAAAUUGAUCAUCGUACAAGAUUAUAAUUUAUGGAAUACGACGGAUUACUAAGUGUUAACAGUAGUUGAUG-AUCACGA------UGCAGGUAGCGGUCUUGCAUUUGA-AUUUUUAGUGUUAGUUACACCCCAUACUUUGAACUUCACUAUGUGCACAGCGUUAAAUUUAUGGAAUUAUAUCAUUCUUCAGU-CCUUACAUGUAAUCAGACAUAUGGCU-AUUAGGCCAAACGUCGGGAAGUUCUGUCAUCAAAUGGGGG-GCA-UGGUAACCGAUACAAGGCUCUAUCUGUGUCAUA--CUUCGCGAUUGUCCAACUUCGCG-----CAAUAUCUAGUACUUUUAGAG-----GGUUAUCUAAACAAU
>C1 5266
UUGACAAAGUAAGUUGAGGGAUUAGAGAAUCGGGCCUCGUUUUAAACGA--------------------UCAGGG--UCAACGGUCUUUCCCGCAUUUAAUUA----------------------UUAGAUAGUAAUGGGCUACUGUUAGUACUUAAUA-----AGGUGUUAUGCCGCUAAGACGCCUAGUUAACACUCGACUCCUAGACUAGCUAGCCAUAGGAAAUCC-CCGCGAAAGGACAAAA-----------------------------GUUCGGGUUGACUGCCCG--UAU-AAUAGCGUGAUGAGAUUGAAUAG-GUAUACGCGUUCAUGAGGAUAAUGCCAUUAUUUAUGGGAGAAUGCAGACAGUA-------CAACUACCACCAAUGGUGACGCUAUUUUAACAGCUCGUUUUAGU---UAAUCCAUUUAGGUGUAGAUUCUCUUUAGUAAUCCCAUACCAGUGG--ACUCGGUUUCAACCAACUAUUAGUAUAGGUAAUACGGAACCGG-UACCGGCUAUAUUGUUUACAUAUUUCCUUGACCUAGCCCAAUUGCAUGUCUAUCUAGGCAGCCAUUGGAUUUUUAUCAAUUUGUAAGUUAAUCCGGCAUAU---UGACAAGCUACGUGACAUUACUGUAUUCCAGUCA-AUUCGUUUGAAGGAAAUGCGGCUCCACAAAAUUUAUUUUCUAACGGAACGACGCAACAACGAAUGUUAUCGCUGACUUAUCUUUUUUUCGCCAUCAGUGUCGCAUGAAGAA-AUCCGCUAAACUAAUACGUAUCCCCCGCCAUACCUAGACAUUGAUUUACUUAUA--UAUACAUUUUAGGGUGGAGGAUUCAGUCAGUU-----AGAUUAAAUAUUCUAGGUGAUACCUAUAUGGUUGUCAAGGAGGGGUAAAAUUCGAUAGUUAAGACAAGGUAGAGUCUCCUAGGGCAUAAACAAUUUACAUUCGAAUCAACAAAACAUUCUUGCGU-GUCUAUGGUUCAGUUCACAAAGCGCUUUUCGCUGGAAUUGCAAACUCUGACAACCAUAUCGGA--AGUACCCGACCAUAACAGAGUA-AUUACAUAUCGACCCUAGC-CGAAUUAUUUGUAAUA-AUUUUUCCUCAUGAAAAUCCUUAAGCUUUU-CUUAAUAUUCUCCUGGCGAUGCAACAUAGAUUCGAGCCGUAUAUAACCACGAGCAUUUAUUGAAUAUUGAUAGUAACUGACAACUAGAACCACUCUGGACCCCACAGGGGCCAUUGUAGGAAAUUCAAUGUGUAGGGGUGUCCG--UUCUCAAGGGUCGCAUGUGUUGCUUCCCU--------CUCUGUACUUGUGGUACCCCUUGAUUCUCUAACAUAAUUUUCGACAGGAUCCCAUGGGUCUUAG-UCUACACAAUUCGAAU--GCAUCGCACCGACGAUGACCAAUCCGUAAAAAAUGGAGAUCAUCUGCAGC-AGCCCUAUGGCAACUUUGACAAAAUUUGAGACGAUUAGCCUCUACUUAUGAUAAAUUCUGUUUUAUGGCCGGGUAUUACUAUUUAAAUUAAAGUCCCAUU----AUUC-AGGCAGAUUCAUGAGAUACCCCCGAUUGAGGGUUA--------UCGUGGACUAAAGGAGUUUAUCGAUUAAUAGAUCAUAUGGGUCAUAAAGAAGCCAUAAGCCACGACUAGAUACCAUGAUGUAAAAUCAAUGAUAUCUGUUAAUAUUAUUG---UUAAUAGACCAUAA-CAGAAAUGUACACUUAACUGAGUUUUGGACUUACUUCUGACCUAGGACAAAUCUUCCUGCUAGAAGAUACGUGCAAAAUCUAUCGACG--------------CAGAAAGCAACAACAUAAAAU-CAUGCUACUUUUUCAAAAAAUAAACGCGGAAAAAAUUC-UUGUGGUUGUUUAUUUCAAGUGGUGUUCCCGAUUGUUUGAUAAUUAAGCUUCCUUCCAUGUCUUUGUUAAUCCUCA-----CUCAUUAUAGGAUACGGUUCAAUU-------AGAAAUCAAUAAU-CCUCAGGCU-UGUCCUUGUGCGUUGCGCCAACGUGGCGAUUUCACAUGCUAUCCUAUUCAUACGGUACAUAAUAGUUGCAUUAAAGAUU-CAUGAGUGUACU----GGCGGUAUUGGUAAAUGCCCAUAAAAUACGCUAAGUGAAGGCAAGAG-UGGUAUCCUAAUAA--CGCUUUGUGUUGAGAUGUCGCUGCGCGUGCCACAGACUGUGCAUAUCAUAUUA---GAUAGACCUAUAUAAAUAACACAGCAUUGUGUAACCGCGUAACAAUCCUGUCGUUCGCCCUGAUGUGACU-GUGUUAGAG-UAAUAGGUAGCCUUUUUCUCUGGUGAA--GCAGUCGGUAGGGAUGUAUAUUGACGUGCUUCCUCUUGAUCCUC-CGAAGCGGUUUAGGUGAGAACCAGG-----GGCCACG----------------------------------AUAUCUUUAUACCUUGCCCCCAACUGAACGCCAUUUAUCCGGAAAAAUAGUAAAAAUUCCAAACAAGA-GU---------UCAGCUAGUUAGGUGAUUGUGUAUUUUGUGGAUUGCAUUUAUACCACGUUACAGAAUGGUUAGAGUUGAUUGUGAAGUUAUAUCUUCGUAGUUCCAAAGUUACAGCUGACGGAUUCUCAGCAUGCGCAUGGGGCUAACCUCUCGAGUGCUAAGUCGCGUAACAUGUCGGCCAGCCUAGGAUAUUUAACUAAAUCA---GAUCAGAACUCCUUCCUUCAGACCCGGGGUAUUAUUGUCGUACUGAUUAAUCUCGAGUCUUACUUC-UUAUAUUCAGAUACAACCGUUCAGGUCGUACCCUGUGAAUACUAUUUUUAUUCAUUUGGAUAUAUUUAUGAUUCUAAAUAGGCUC------CUGUUCAAGGCCAAAUGACAUCUAUCACAAAUUUCUAUAAUUGCAACCACACCUCACUUGAUAGACUCCAUGGAAUACUCGGUUCC-CUGGUCAGUAAAUGUCAUCCUACUUCUUGACAGAAACACACUUAACUGUACAAAUACCUUAUAGUCCUUGCGUUCUACACCGACCAGGUCAUGGUCGAAGAUGAUUUUAGACUACAAAAAGAAAAGAUUACCUAUUGACUUCGUCCAUU---------------------UUAUUCUUAAGUGUUCUAGUUCAAUAUUACAUAUUAUGAGUC-AAUUUGCUUCUAUCAACUAAAGCAUGGGGGACCGAGGGCUACGCUGGAGAUUGCCAAAAGAAAUCAGUAUGACCUAUGCUGUCUCUAAACUGAUUGCGAGGCUUACGCACCAUUCCGGAAUACCUAA---CA-CAGAGCCCAAUAACGAGUAAACCAACAA--GCGGGUUGUCUCUAGUUGUAGAAGGCAUUUCGGUUAAAAGAGGUGAUAAGACACUAACAUACUAGGUCUGGUAGAACAGUUUCAGUAAUCCCAUCGUGCAACUACGAUGUAUACCAG-UUAUCUAAACAGUCUACGAUGAUUAAUCAUAUAACAUUACUAU-CUGUUGCAAAAGGGUCGUUUUUGAACCGAACCUUAUAAUCAUCUGGUUCAAAAAUAUUAG---ACGGCUCGCGGGCUAGGCGCCAUCUCGACAGCUUU-CUCUCUCGGAGAUGUUGCCCUUGCGAUGCCAAGCUCCGUUCCUCACCCCCACAGUGAGUACAAGACUAAU---ACCAAGGUAUUAUAUGAUUCGGAAUAAAAGUAAGACAUUGAAUCUACCCUAUUGUAACUCAUGCAGUCAGAUUAAUGCGAAUAUAGGGCAUCAGAGUUGCGUAACCAUCU--ACUAAGUAGGGCGAUGAAUAAAACUUAGAAUAAGAAUCUGU-AUAAGUCAGCUUACCGUUACGGACUGUGUUUCG-----AUGUUUUCACCUAUUAGAAGUCCGAGCUUGC-UGUAGAUAACUCACCCGGCUGCUUGCCGUAAUUUGCCGCUUUCAGUGAUUGC--UCGUAACGUGGAUAAAGGCUACGAGUUA-GAAUAUGUGAAG-UUAAUUCUCGAACGCUAGCCUUGGAACUACCAAUGUCAAGUA-GUCGCUACGGCUGAGAGUUUAUUGUUUGAGUGCAUUUAAGUAAAGUGUGUAAACACCGCGAUUAUUGUUCUAUCAUAAAGCUUUAUGCAUUGCAAAGUCCAAGCGGCGAGAAAUAACACACCCAGUGUUUCCAUCAAUGUCGACGCUUUC-GAUGUUUUCGUACCUACGUUAAGGUACUGACC---AGGUCAAA-UGUUUUAGCUGCUAAUUUAGCUGCUUCUUGU------UUAUCAUUCAAUGAUAAUGAGACU-ACUUGG---CGGAUAUGCAGUCUGUUACGAAUGUUAGUUACUAGU------GUUUUAGCCUUUGUUACACUCGGACGAUUAUUACUGAUGAAAUCUAGGGAUGCAUGGUCUAUAAAUAGAUCCACCCUAACAGUAGAAACCCCUGUAUUACUCUAUCAGAUAUUGC--------CAUACCAAUGGCGAAAGGU---UAUUCUUUUGAGAUAGACGCGUCGAAUGUACUAUGGAAACCUACUGACAAU-CUUACUUUGUAAAGCAUGAAGCCGCGGUCUUCUUGAAGAGAGAUAUUGUAAG-AAAUAUUAGUCAG-AGUACAGAGCGAAUACACGACUCCAUCAGAGCAAGGCAUAACUCAGGUUCAAUGGUAAUUUUCGAAAACGCUGUUGCUU-CUCAG--GUAACUGAGGGU-ACUUCACCGUCAUGUUUGCUGUAUAUGCCAUGCGUUAUCAACAUGGUAAUU-CCAAAAUCUAAACUAUGCCAAAUUUGGCAGGCGUUA-GCGAACACCCGAGAAAUGUUCUAUGUAACAUGUGUUUUAAUCUUA-AUUUAUAAAACGGAUCAUCAUACGAG--CAUGAUUCACGGGACGCGAUGGAUUACUAAGUAUUCACAGUAGCUGAUA-GCCACGA------UGCGAGUAACGGUCGUGGGUCCGG-AUUUUUAGCGUUAGUUAUACCAAAUGUUUUAAACUUCUCUAUGUGCACAGCACUAAACUUGUGGAAUUAUAUUAUUCUUCAGU-CCGUUCGUGCGAUCAGACAUAUGGCU-AUCAGCCCAAACGUCGGAAAGCCCUGCCAUCGAAUUGAGG-GGA-UAGUGACCGAUACCAGGCUCUAUCCAUCUCAUA--UCUCGUGAUUAUCCAACUUCGUG-----CAAUAUCUGGUAUUUUCAGGG-----GACUAUUUAAGUAAU
>B1 5266
UCUUUACGGACGAAGUUGAGGUUUUUACUCUGCUGCUUACUGUGGAAAG-GCUAGGAACGGGUGUUAAGACGGGA--UCCGCAACCGGCUUCCUUGCUGAAGAAAGUCAAAGUAAGU-AGAGGGGUUAGAGGAUGAGUGGUUGAUUCAAUCGAUGAGAAUCAACGGUCU-UCUUCAAUGUUAACCAUAAAAUAAUAAGAGACUACUGCAUGUAAUCAAUGAGGUAUUAUG-CGGAUAUUAUGCUCAGUUAGAAUUCGAUUUUCAGGCUGAAUAUCUACACGAGUUGUCUGCUCG--UAU-GACAACAUAACACUACCGAAAGU-GUGCACAUUUUGUUACAAACAUUACCAUUGCUUAUAGGGGAGCGCAAUCAACA-------CAAUUACCACCGACGGUGGAGCUAUUAUGACAAGUUGUUCUAGUUCAUCAUUAGUGUAGGUGUAAUUUCUCUUUAAUGACCCCUUAUUAGUGC--AUCCGGACUCAACAACUAAUUAAUGAAAGUACCAUAUAGCGGA-UGCAGCCUGACUAACUCACUUAUUUCCUUGAGCAUGAAGAACUGUUUGCCCAUUUAUAUAGCCAAUAGAUUUCUCUUGAGAUAAUAGCUAACCCAAUUUCU---GGCUAAAUAACAGGCUGUUUCUCAGCUCUACUUG-AUAAGUUAGAAAUUGAAGCGCAUGCACAAAGUUUAUCGUAUACCGGAACAACCCAGCAACUAGU-GAGUGACUAAAUUUUCUUUCCAAGACCAGUAGCGAUGCACCAAGAA-ACUCGCUACAGAAAUUAGUAUCUCCCAGUAUACCGAGACAUUGAUUUCUUCAAU--UAUUGAUGUUUACAUGUUGGUAGCGGACAGCU-----AGAUUACAUACUCUAGCCGAUGCCCAUCUCGGAAUAGAGCAGCGGUAAUAUGCGUCAAUUAUUACGUCAUAGGGUCCUGUAGAAAUAAAACUCUUUACGAAAAACUCUCGGAAAAGUUCUUGCGU-AUCUAUGGUUCAAUUCAUGAAUCGCUUUUUACUUGGAUUGUAAACUCUGAAACUCAUUCCUGG--ACAACCCGCCCGUUGCACAGUC-GUCUCACAUAAUCCCAAUC-CUCAUAAUGAGUCGAG-AUUUUUUCCCUAAUAAAAUCUUAAACUUCUGCUAAAUAUAGUAGUGGUGAUGGAAAUUGAAAACGUACGAUGUAUUACAACCAGCAUUAAUUAGAUAAGUAUAGUUACCGAAAAAAAGAAGCAUGCUGCAGAAUUUCGGGAUAGUUGUUUAUUGCCACAAUUGUCGGAGUACAGGUCCUAUAAGUUGAACCAUUUGCUCC---CCUGGGCAGUUUUCAAUACCGAUAUUAUGUAUUAACAAUCUAGAGUCUGAUGUUACAGGUUAUCCGAUAUCUAAA-UUUUUAAUGAUGAUAU--GCAUGCAACCGAGGAUGAGCGAGCCGUAACAAAUGUAAA--GCUACGAGACCAACCCUAUAACACUAGUAUAAAGGCUCAGGAGGAGAGCCUUUACCUGUAUCGACGUUGUUUCUAAACCUGUGUACUACGGUUUGGAGUUAAGUGCUAUU----GCUUCGGUUAGCAUUGGCAGAUACCCUCGUUUGAGGACAC--------UCGAAGAAUAAG--AGGCUGUAGAUUCAGAUACCACUGGAAUAAUUACACAAUCACAACUUGUGACUUGAAGUCAUAAGGCAACAUCGACUCGGUUAGUUGCCGUUAUUA---UCAGUCAGCUAUAA-CAGAAAUCGCGCAUUACCUGAGCAUUGGUCGUAUCUUAUAGUGAGGAUAAACCCCCCAGCUUGCAGAUGCUAGGAAAAGCUAUCGACA--------------GUGAAGGUAACAACACCAGGU-CUCAGCACAAUCUCAAUAAAUGAAGGUAGUAAAAAGUC-UUGUGGUGGCUAUUUCCAUUUAGUACCCGUAGUUAACUGAUAACUGAAGUCUCUUCGGUUUAUCAGUUGGAUCUCA-----CUCAUAAUAAGCGACAAUUCGUCUAGAAAGCGAGGGUAUAGGAUUUCUCAGGCUAUACCCUUGUACGAUACUCGAACGCGUUAAUUCUACGUAAGGUCCCAUGUGGAUACCACAAACCAUUCUAAUCAAAGGUU-CUUAAGUAUUCG----GACGAAAUGGAGAAAUUCUAGUUAGCUACCCUACGUUAUGGCUAGAC-UAGUAUCUAACAAA--CGUUUUGGGUUGAUAUGUUGCUGUCUCCAC--------GUGUGUGACUCGCUA---UGCAGACCUACUCAAUUAACUAAGAGUCAUGUCCCCAUGGAUCAGUCCUGUCAUUCGUCCUCCUGCACCC-AUCUUAGAG-UAAUAUGAAAGAUUGUUCCUUGGUGCU--GUUGUUGGUAAGUGUGCGCGCUGUUGCGCUUUCAUUAGAUUAUC-UCGGGCUGGUUUAGUUAUCACGACC-----GACCACG-UAUUUAAACCGAUCAUGACUUCGGUCUA---CGAUAUCUUUAUCCCUUGCCCCUAACCGGACGCCAUUUAUAUGGGAGAUUGAAGACAGUACUAAAAAAAU-GC---------UCAGUCAGCCAAAUGAGUGCCUAUUUGGGUGGUGAAAUUUGUGACACUUUACAGAAUGACUUAAAUUGAUUGCGAAAUAAUAUCUUCGGACGUCUACUGUUAAAGUAGGUAAAUUCCUAAUAUGCGUAUACGAUCAAUCCCUCGGGCGUAAGACGGUGUCACUCAUCGGCCGGCCUGGGGUAUAUUACUAGAUUAAGCAGAUAUACCUCCAACUAUAAGA-CCGCAGAACUAUCGUCAUGUUGACCAGUCUCGAAUCUUGGCCC-UGGUAAUACCAUAUAGCAAUUCGGGC-GUAUCCCACAAGUACUCUUUUUCCUCAUUUGGAGACCUUUACGAUACUAAAUGGGUUC---------------------UUGCGGUUAUCACUAAUCUCCAUAGCUUAAGACACAUUGCGUUUAAUAAGUUC-UUGAGACACUCAUUCAU-CUGAUCCCUCAACGUUAUCCUCUUUUUUGACAGAAACACACUUAUUAUUAUGCAUAUCUAACAACCCUUGCUUUGUACACCUACCCGGUUGGGGUCGAAGAUAAUACCAAAUUACAGAAUAACAAAAUUACCAUUCGCGUUCUGUCAAU---------------------UUGUUCAUAAAUUUUCUGGCUUAACGUUAUAUCUCGUGAAUC-ACUAUACUUCUGUGAACUACAUUAGCGGUGACCGAACGCCAUACAAGAGGUAGGUACAAGGUAUCGAUACGCCAUCUAUUGUCUUUCAAUUCUUUGCGAAGUCUCAGCAACAUUAUGAUAUACCUAA---CA-CCCAAGCCAAUGACGAAUAGUAUAACAA--GCAGAUUGUGUCUAAUUGUGAAAGGCAUUUCGUCUGGGAAAGGUGAUACGAGGCGAACGUCCUACGCCUGGUAGAAGAGUUUCCGUGGCCGAACUGUACAAAUGAGAGGUAUAACAG-UCCUUCAAACAAUCCACGGUGGCUGAUACCAUGACAUCACUUU-UCGUUACGAGAAG-UCACUUUUGCGUCUCAUUGUUCGAUUAUUCGUUUCGAAGACAUUUAUCCAUCAUGCACAGAUCAGGCAUUAUCCUUGCCGUUUUCCUUUACUGUAAAUCAAGUCCUUUCAACUCCAAACCUCAUCCUCCACUCGUACGACGAGUGACAGAUUAAA---CCUAGUGCAUCUUAUGACUCGCUAUGAGUGUAGGAUAACGGAUUCA-CCGAGUGAAUAACAUACAGUCAGAUUGAGAUGAACACGUGGUACAGGACCUGUGCGGUCUUAU--ACCCAGCAGGACGA-UAAAUAUAUGUAAAACAAGGAUAUGCUUAAAUUCUACACACCGCUACUCU-CGACUUUUU-----ACACUUUCAUGUGUUAAAUCUUCCAGUUCGC-UUUGAAUUACACACUCGGCCGCUUGCCCCAAUUUACUGUCGUGAAUGACCAU--UCUAAAUAUCGAUUAUAACUACAAGUUA-GGAUACGCAAAG-UUAAUCCGUGGAUGAUAGCCUCGGGACUACCAAUCUCACGCG-AGCGCUUUGGCUUCGAAUCCUUCACUGGCAUGCGUCCAGGCAAUGUGCAUAAAUAUCGCGCUUAUUGCGCUAUCAUGCAGCUCUAUAUCUUACAGUGUCCAAGCAGAAAAGCACAACUCACCCGAUGUUUCCAUCCAUGUCAAUUUAUUU-AAGGUUUACGUACCUACCUUCUCAUCAUGAGG---GUAUCCGA-UGGUUUG---CUUUACCUGGCUAUUUCUCCG------UUAUCAUCCAAUGAUAACGAGGUU-AGUAUGCGCUAUCUAUGCAGUUAGGUACUCUCGGAUGUCAGUGCUAAGC--GAUUUGGUCUUUAUCAGAUUGAAAUGGCUCUGACUGGGAAAGAAUAAGGAUGCAUUGUCCGUAACUGAAUCCACUCUAGUCGUAAAAUUCCCUGUUUUUUUCUAUCAGAUCGAGU--------CAUGCUAGUAGCGA-AAGCUCAUGUUGUUUG--GGUAAACGAGCGGAACGAUCGUAAAAAACCUAUUCGCAAC-ACUACUUUACAAUGCACGAUAAACAUCCCGUCUUGAAGAAGAAUGAUGUAGAGGAAUAUCAUUCAA-AGUGUUGCGCGAGUACGCGAUUACAACGGGGCCAGGCUUUCAUUUGAUUCAAUGGUAAAUUGUAACAACAUUGUGGUGU-CUUAA--GUAACUACAGUU-AAUGUGCCGUCAUGACUGUUAUACUUAUGAUGCGUUGUUAAUUUAGUAACC-CUAAAUUUAAAGCGAUGUCAGACAUGGUCGACGUUC-GCGAGCACCGGAGAGACGUUCUACGCAGGAUUUGGCUCGACCUUA-GUCUAUAAACCUGAUGAUCAUACGAG--UGCAAUCUAUGAUAUACAGCUUAUUACUGGGAAUCAUAAAGAGUUGAUAUAUCAUGA------UGUGAGUAACAUUUUUGCAUACGG-UUAUUUUCUACUACCUUUACCUAAUAUUAUAGACUUCACUGACUGCACGGCGUUAGAUUUAUGCAACUCACUGACUCUUCAGU-UCCUUCUUGUGAUCAGACGGAUGGCU-AUUAACCCAGGCGUGGGGAUGUCUUGCUAUUAAAUGCAGG-GGA-AAAAUAUCAAUACAAAGCGCAUUCUGCAUCACA--UAUUGCUAUUGCUCAAUUUCGCA-----CAAUAUCUAAUAUUUUUGGUGCAUCUUGUAAUUCAAAUGAU
>A1 5266
UUUUUAUAGACGAGGUUGAAACUUUUAUUUUGCUACUCACUGCAG--------AGGUACGAGGGUGUUGGCGGUA--UCCGCAAUCAAUUUCGCAGUUAAAGUAGGUCAAGGUAGGC-AGAGGGGUUAGAGGGUGAGUGAUCGAUCCAAUCGAUCAGAGUCAGGAGUCU-AUUCCAGUUUUAAUUAUAGAAUAAUGAGGGGCUACUGAAUGUACCUAAUAAGAAAUCAUG-CAGUUAAAAUGCUUAGAUAAGCUUCGAUUCUUAGGCUAAAUAUCUACAUGAGUUGUCUGCUCG--CAU-GACAACGUCACACUACUGAGUAU-GGGCACAUAUUAUUAUAAACAUUACCAUUGCUUAUAAGGGAAUGCAACCAACG-------CGAUUACUACCGACGGUGGCGCUAUCUUGACGGAUUGUUCCGGU---UGACUAAUGUAGGUGUAAUUUCUUUUUAACGCCCCUUCAUUAAUGC--AUCCGGAUUCAACGAUCUAUUAAUGAAAGUACCAUACGACUGA-UACAGGCUAGCUUGCUCACUUAUCUACUUGUGCUAAUCUAACUGUUUGCCCUCCUAGAUACUCAUUGUAUUUUGUUAUACAUAAUAGUCAAUCCUAUUUCU---AGCCAAAUGACGCGCUGAUACUAAGCUCUACUCC-AUAAGUUAGCAAUAGAAGCGUGUGCACAAAGUUGAUCUUAUAGCGGAACGACGCAUCAACUAGU-UUGUGACUAGACUUACUUUUUACGGUCCGUAGUAAUGCACCAAGAA-GCCCAUUAAUGAAGUUAAUAUCUCCCUGUGUACUAAGACAAUGAUUUCUUCAGU--UAUACAUGUCUACGCGUAGGUUGCGGACAACU-----AGGUUAUAUAUUAUAGAUGAUACCCGUCUGGGGAUUGAAAGGCAGUAAUAUUCGUUAAUUAUUACGCGAUAGGGUCCCGUAGAACUCAAUCUCUUUACGAAAUAUUCUGGAAAAAGUCCUUACAU-AUCUGUGGUUCAGUUCAUGAAGCGCUUUUGGCUUGAAUUGCAAACUGGGAAUCUCAUUCCUGG--ACAAACCGGCCGUAGCACUGUC-AUCUCAUAUAGUCCCGAUC-CUGAUAACUAAUCGAG-AUAUUUUCUCUAACAAUACUUUAACCUUCA-CUUAAUGUGCUAAUGGUGAUGGAAAACGGAAACGCGUGGUAUAUAACAACCAGAGUUAAUUAUAGAUAGAUAGUAAGCGAAAAAAAGAAACAUGCUGCAGAAUUUGGGAAUAAUUGUUUG-AUGUAAGAAU-UGAAGGAGUCUAGAUCCUAAAG-AUCGAACCUUUUGCUCCGCUGCGAACCUCUCUAUUCCUAUAGUAUGUAUUGACACGCUAAAGUGACAUACUACAGGUUUCCAGAAAUAUUAG-UAGUGGAUGAUCAUCU--GCCCACAACCGAUGAUGAGCGAGCCGCAACAAAUGUGAA-CCCCCGGCCG-GAGACCUAUGACACUAAUAGGAAGGACCAGUAGGAUAGCCUUUACCUGUAUUAAAUUUGUGUCUAAACCCGUGUGCUAUUGUUUAGACUGAAGUGCCAUU----GCUUCAGUUAGCAUCGCUAGGUACUCUCGUUUAAGGACAC--------UCGUAGAGCCGGGAAGGCUGUAAUUUGAGAUACCACUGGGACAAUUAAAGAGUCGUGAUCUAAGACUAGAAAUCAUGAGUCGACAUCAGUGAAGUCUGUUGCCGUCAUUG---UCAAGAAGCUAUAA-CAGAUGUCUUGCGUUACCUCAGUUUUGGUCUUGCUUUAUAGAUAGGAUCAACCCCCCCGUUUGCGGAUGAGUGGAAAAGCUACCGGCA--------------AUAAAGGCAACAACACCAGGU-CUCACCACGAUUUCAAUAAUUGAAGGUAGUAAAAGCUC-UCGUGGUGGCUAAUUUUAUUUAAUGCGCGCGGUUAACUGAUAUCUCAAGUCUUCUCAGUCUUUCAGUUGAACCUCA-----UACAUUAUAGACGGCAAUCCGCAUAGAUAACGAGUGCAUAGGACUUCUCAGGUAAUACCUUUGUACGUUGCGCGAACUUGUUAAUUCUACGUAGGAUCUAAUGCGGAUGGUUCAAACCAUUCUUAUCAAAGGUU-CUUAAGUACUCG----GUCGAAACUGAGAAACUCUAGUGAGAUACCCCACGCAAUGGCCAUAC-UAAUAUCUAACAGU--CAUAUUGGGUUAAUAUGCUCCUGUGCAUGCUACUGCCCGUGCAUGUCUCCUUA---GAAAGACCUAUCUGAUUAGCUACGGGUUAUACGCCCACGGAUCAAUCCUGUCAUUCGUCGUGCAGCUGCC-ACGUUAGAG-UGAUAUGAAAGAUUGUUCUUUGGUGCU--GCUGUUGGUAGAGGUGGGCUCUGCUGCACUUCCAUUAAAUUGUC-UCAAACGGUUUUGGUUAUUACAUCC-----GGACACG-UAUUGAAACCGAUCAUACCUUCUUCCGA---CGAUAUCUUUUUACUUUGCCCUUAACCGAACACCAUUUUUUUCGGAGAAUGAUCACGGCAAUAAAUUAAU-UU---------UCAGUUAGUCAAAUGAGUGUCUUCCUGGGUGACAGCAUUUGUGACAAUUUACAGAAUGACUUAAUUUGAUUGCGAAGUAAUGACUGCGUAGGUCCAAUGUUAAAGUAGAUGAACUCUUAGUAUGCGUAAACGGUCAACCGCUCAGGGGCUAAAUCGUGUUGGAUUGUGGCCGGCCUAGGGUAUACUGCUAAACUAAGUAAGUAUGACUCUACCCUUAAGA-CCAUAGAACUAUCGUUACGUCGGAGACUCUCGAGUUCUUGGCCAUGGUGAUACCAUAUGGCAGUUCGCGC-GUAUCCUACAAAUAUUCUGUUUACUCAUUUGGAGACCUUUACGAUACUAAAUGAGCUC------CUGC---------------GGUCACCACCGAUCUCCACAGUUUAAGAUACAAUGCUUUUAAUAACUUC-UUGAAAUACUCGUUCAC-CUGACCUUUAAACGUUAUCCUAUUUCUUGACAGAAACAUACUUAUUUUUAUGCAUGUCUAACGACCCCUGCUAUGUACACCUACCCGGUUAGGGUCGAAGAUAAUACUAGAUAACAAGACAAUAAGCUUGUCAAACACUUUGUGGCAAC---------------------UUGUUUAUAGAUUUUCCGGCUUAACAUUAUAUAUUGGGAGUC-ACUAUCCUUCUGCCAGAUACAUUAGCGGUUACCGAAAGCCUCACCGGAAGUAGGUGAGAGGUAUUGAUACGACAUCUAUUGUCUUUCAAUUCUUACCGAAGCCUCGGUAACAUUCCGAGUUACCUAA---CA-CCCAGAUUAACGACGAAUAGUACAACAA--GAAGAUUGUUCCUAAUCAUGAAAGGCUUUCCGUUUAGGAGAGGUGAUGCGUGGCGAA-GUUCUAGGUCUGGUAAAAAAGUUUCAGCAGCUCAACUCUAUAAAUAAGAGGUAUAAUAG-UCCUUUAAACUUUUUACGACGCCUAAUAAAAUAAUAUCACCGU-CCGCUACAAGAAG-UUACCUUCGCGCCGCAUUGCACGGGCAUCUGCUUCGAAGACAUGUAUCUAUCACGCCCAGGUUAGGCGUUAACCCGACUGUUUACCUUUACUGUGAAUGAAGCCUAUACAAUGCAAGC-UUCGCUUUACAAUUGUACAACGAAUAACACACUAAG---CCUAGUACAUUUUACGUCUCGUCGUGAGUACAAGAGAACGGAUUUACCGCGGUCGAUAGCAUGCAAUUAGAUUAAAACGAACACAUGAUACAGGCCUUAUGCUGCCUCAU--ACUAAGCAGGACAA-AAAAUAUAUGCGAAAUAAGAGUGUGU-UCAAUUUCACGCAUCACUUGUCU-UGUCUUUUU-----ACACUCUCACGUGUUGAACCUUUCAAUUCGC-UUUGAGUUACACAUACGGCCGCUUGCCUUAAUAUACUGUCUUCAAGAAGAUU---CUUAAUAUCGAUUAUAACUACGAGUUA-GGAUACGCGAAG-UUAUUCCGUGAAUAAUAGCCUCGGGACUACCAAGCUCAAGCA-UCCACCCCAGUCUAGAAUUCUUUGCUUGCGUGUGUCCAGACAAUGUGUAUAAAUAUAGCGUCUUUUGCGCUGUCACAAAGCUUUAUGUUUUGCAGUGUCCUAGCAAUAAGACACAACUCACCCGACGUUUUCAUCCAUAUCAAUUUUUUC-AAUGUUUAGGUCUCUACCCUACCAUCAUGACG---GGGUCCGA-UGGUUUGGCCCCCAAUCUGGCUGCUUCUCCG------UUACCAUCCAAUGACAACGAGGUG-AGAAGGCGCUAGAUAUGCAGUUAGGCAC----------------------------------------------------------------------GGAUGC--------UAGCCGAAUCCGCCCUAAUCGUGUAAUACCCUGUUUUUUUCUAUCAGAUUGAGUCCCUCAAACAUACAAGUGGCAA-AAGCUCAUGUUCUUUA--GAUAAACGAGCCGUACGAACGUCGAAAAUCUAUUGGUAGC-AUUGCUUUAUAAUGCGCGGCAUACAUUUUAUCUUGCAGAGAGAUAAUGUAGG-GAAUAUCAUUCAA-AGUACUGCGCGGGUGCACGAUUACAGCGGGGCCGGACUCCCACUUGAUUUAACGGUUAGCUAUGACACUAUUGUGAUGU-CUUAA--GC--CUAGUAGU-GAUUCGCCGUCAUGACUGUUGUACUCAUCAUACGUUGCUAGUUUAGUAAUC-CCAAUUUUAAAUCGACGUCAAACUUGACAGACAUUC-GUGAGCACCAGAGAGAUGUUCUACGUAAAACGUGGUUCAAUUUUA-GUUCCUAAAUCCGAUGAUCGUACGAG--UGCAAUCUGUCAUAUACAGCUUAUUACUGAGAAUUGAAAAAAGCUGAAAGAUCGUAA------UACGAAUGAUAGUUAUGCAUCCGG-AUUUUUUCCAUUAGCUUUACCCAAUGUUAUAAACUUCACUGAGUAAACGGCGUUAGAUUUAUGCAAUUGUCUGACUUCUCAGU-CCCUUCUUUUAAUUAGACGGAUGGCU-AUUAGCCCAGGCGUGGAAAUGUCUUGCUAUUAAAUGUAGG-GGA-AAAAGGUCAAUAAGACAUUUUUUCUUCAUCGUA--UUCUACAAUUCCUUAGCUUCGGA-----CAAUAUCCAAUA--CUUAGUGAAUAUUGUGGUGCAAACGAU
>H2 5266
UUGUUGUAAAUCAGGUUCAAUUUCGAGUAUUGCGGCUCGAUGCACAAAU-AUAAGGAGCUGGUAUUGAAGCAAAAUGUCUAUAAUUCCUUUCAAGAAAAAAGAAAAUAAAAGGAGGG-AAAGAGCUUGUUGUCUGGAAGACGAAUCUUACCGGUAUAUAGCUCUAUUUU-CGUUCUGGACUAAUUGCUUGAUAAUGAGUAACUACCAUGCGAGCUGAACAGGGGAUCAUG-AAGACA---UGCUAGACGAGGAUACCAUCUUCGUCCUAAAUGUCUGUAGAUGUAUUUGGUCCA--UCUAGUUAACAAUAGGUCACUGAGCCG-CAGCACACUGUGUCGUCGGUUAUACCGACGCUGACGACAGAGCGAAGUGGACG-------UAAUCGCAGCCAGUGGUGACACUUUUUUCUCCGGUUGUUUUGAU---UAGUUAACUUGCGUCUAACUCUUUUUUUAAAACACCUUAUCAGCAC--AGCUUACUUCACC-AAUAACCAGCGAGUAUAUCUCGCCGCUAG-CAAAGCGUCUUCUGCGUAAUCUCUCUUCUUGUUACGUAAUUUUCCCUAUCUCUCUCUGUAUAACAUAUGACCCACUUA-UAUCGCCUUUCAAACAUUAUUU---GGUUAAGUUUCACAUUGAUAGCACACACCACCAC-CAACAGACGUAAUAGAAUUAUCCAGACACCGUAGCGAUUUAGGGAGCACGACAGUAGAAUUAGU-UUCUUUCUGC-CUGAGUCCGAGCUAUUCGCACUGAUGCAUUAAAAA-ACACAUUAAAGAUUUUAGUAAAAAUCACCCUUUUGGAGGCUGGAAAGUUGCGAA--UGUUACUAAGUAUUUACAGAACUCGGCUUGCC-----AUCCCACUCAUUCGUUUCAGUGUUUAACUCAUAAUCCUACCGCGUUCAUACUUAUCCUUAGUAACAACAUGGUAUCGCCUGGAGCUUAAGCUAGGGUCGAUACACUCAACGCAACAGCAUACCAU-AUCGUGUGUGUCUUAAAUAAAGCAUUUUAUCAUUAUGUAUUCGCGUCCUACGCCCAUAUACUG--ACGAACCAAAUGUACUAAAGUG-AUCCCGACUCAAUGGAAUUUUUAAUUAAUAAUCGUAGGUUAUGCCGCUUCCUCUGAGUUCGGUCAUU-UUUGACAU--CUUAACCGACGGACAGCGAAUUCUUGUCUUAGACGACCGC-CGCACUAAUGUAUGGUUACGCGAACUAGACAACAGCAAGCGUUUUCUAAUA-UCACAAGCCCGCUUGGG-AUUAGAAAAUGUGGGCUUGCAUAAUUGCCAAAACUCAGUUUGUUUGUA---CGGGGGGGUCAUUAUAUACCCCUAGACUUUUCCCACCACCAAACCUAUAAUUGUAUGUCCACUCUGAAGCCUUAC-CUUCGGAUUAUUGCAC-AUCAAAAGAACAACAACGAUCAAUUUUUGAAUAGUAUUUGUCUCUUUCAGA-UAGGGCUAUAUAACCAAUCGGAGACCAGAUAGAAAUCUCGCGAACUCGAGGCAAACUAGUUCGGAAUCCAGUCCAAUAAUAUGUUUUCUAAGUUACCAUU----UUUCAAGGUAUUGCUGUGAUUCUCUACCAGUUAGAGGUAG------------AGAAUGAGUGAAUCCGUUAAUUUGAAAUCUCCUCCCAGCAUUGAAAAACUGUGGACUAUGAUUUUAAGCAGUAAUACGAUGUCUAUUGUGUGAGUUACCGCUCUAG---UUGACAAAUUGUUA-CACAUGAUCCAUAGCACCUGGUCUUUAGUA-UAUACCAUUGUAUCGAUGCUUUACCUAGCUCACAGUCCUACAGAACGGUUAUUACCC--------------AGGCAGAUGAGAGCGGGAAAC-UCGACCAUUACCUAAAAAAAUAAAAACAAUAUAGGAUU-UAGUGAUAUUUAUUUUCGUCAGGUGCAAUAAAUAAAUAGAUAAGUAACCAUUUGUAUAAGCUUUAGCCGUGUUUCA-----ACUGUUAUGGAGACCGAUUCACACUCGAC--AGGAGUGUAGAAUGCUUCAAACGAUGACUUGCCAAGCUUACCAUAUAUUGCACCGUUGUGUGGAGUGUCAAACGACAGGAAUGCGAAAGUCGAGUCGGAGCGU-CUCGAGCGUAAUUGUUAUCGUAAAGGAACAUGGCCUGUGUAACGCCGUAGAUAAAGAUGAACU-ACAUGUGCUUUUAC--UUAUUUGAGCCAAUUUACUGGUAUGUUUGCCAGGGGACAAGGCAGUUACAUAAAACUAUGGUGCAAAACGCAAGUCUUAAGAACAUGUCACCUCGUUAGGAUCUUUAUUUCCGCGCCAUUCAAAGC-UUACUAGAGUCGAUCUCAGUAGGAUGCUUCUGAAAUU--AACUAAGGUAAACCUGUCGAUAAUUAUAUGUCAAUUAAACAUAUCAUAGAUUAUUCUGUAUACAAUAUAA-----GGUGACG-CUUUUAACGCUCGCUAAACUACCGUCUG-AACUGUAACUUCGUGGGUUGUUUUAAGAUGGAGGUUGUUUAUCCAGUUUACUAGUAAUGGGAACAAAUUAGC-GA---------UGGAUAAAUGAGAUGAACAACUUUAUGAGUAUUUAAGGUUAUACUAUUUCAAAAGGUAGGUAAAUUUAAAUUCAAUGUUAAAUGUCUGUCACCCUAAUGCCACAGACAAUUGUUUCUUGUCAUUGUGGUUAGCUUAGUUCCGUAAGCUCAUUACUACAUAGGGCGCUGGCCCGUCCAGGAUAUGAGUGAAUAUAGAUCAAGUAUGAUAACACCCCUUUAG-UUCUUAUACCAUCUGUGAGCCGAAUAAUUUCGCAGUGAUUGUC-AAAUAAUUAAAUAUUGCGAUUUAAUCCGUAUCUUACGAGUCCCCUUUUAACUGAUUCAAACUCCUUUUUUCCCGUAAGUGAGGUC------CUGGGAGUAAAUGAAUCAGAAUCUACACUAACUCUAUCGAUGCUAUAUGCACCACGUAAAAUAGUACU-GUGGUCUACACGAUCAU-UUGACCGUCGCAUGUUAUUAUUCAUUCUUACAGAAACACUUUAGGCCUCAUACAUGUCUUAAGACUCCCGUCUUUUUCAGGUAC---AGCGAUAUUAUGACUAUUGAAAAAGAAGAGUGAUCUGUAAUU------CUCCAUAAUUCA-----------------------AACUGAGUGAAUUUAUUAACUCACUUGUAUGUGUUGAAAUCG-CGUUUCUGUCUAUAAUCAGGCACAACAUCUGGUGUCAGUUACAAUGGAGGCCGCUAAAUAACGCAGAUGAGACACCUAUUUUUAGCA-ACUGUCUAGAAUAUAGUUAUGCCAUCUUUAUAUAUCCGAUAUGU-AGUGGUCCUAUGUAAAAUAGUAAAUGAA--UCCUGUUAUUUGUUCUCUCCCAGGGCUAACGAUUUAAAAAAACUAUUAAGCUAUGCCCGUCGCAGGAUAGGCGGGGAAGCUUUAACAAACUCAAUUCAAAAACAUGAUGAAUACUUAUCAUUUUGAAUGUUCGGCAAGGAAGAACCUUGUAUUAUGAUCGU-GUUGUAUUAUAAACU---GUUCGGGCUGAAUUACUUAAUCAUCCAAUCCAAAAUUGUACA---GUAGUACACUAAUCUAAUGUUGAUU-------UGCGCUACCCUUAAAAUGAUCACUCUACAAUGUUCAUAAAGCCUUUGCGUGACUAGAGUGGAAAAUGGAUUCAG---ACCUAUAGAUAAUACGGUUUAGCUAAAACGAAAUACAACAGGCUUAUCUUGAGAAGCAGCACCUUACUAAGUCAGAACUACUACAUUGCAAGAACCUUAUGAAGUGUCAU--AAUGAGCCAAAUAA-AAGGAAAACCCGGGGCUAAUAUUUGA-UCCACCCAACUAACCAUCUGCGC-UACUAUGCC-----AUAUUUUUAUGAAUCAGGUUCUUAAUUACUU-GU-AGAUAUUAUGCACGCUCUCUCAACUUCUCAUACCUUUAUGAACUACAGA--UUUUGCGAAAGACUAUGUCCUCGCGUUA-UAUAAUGCCUAG-UCGAUACGAGAAGAAUACCCGUAUAGUUGCCAAUUCCAGG-G-AUGGCUCCAGCUUCGUGUUUUUUAUCCAAGAUGAUGCGACAAACAAAAAUAGCUGUUGCAUGUCUUGCAAUAGAACGGCGCUCUAU-UUGUCGAGGUUC-GAUUAACUGGAAACUGAAAGUUUAGGGUAUUUACAGUGGUUGAUUUUUCU-CGCAUAUACAUCCCUACUAUGUCAUUGCAGUU---GGACUCGC-UGAUUUAGCUCUUGUUAUAAUGGCAUUUUGA------AUAUUCAUAGACUACAUCGACAAC-AUAAGGACCUAAAAGCUUUAUUUAUCGUAAGUCUUCUGUACAGGCAGUAUAAGGCCAGUCUUAUCCUUGUUGAGCCCUUGUCGGUUAAAGAAAUGCAAAGCUGCAAGUACAAUGAGCGAACCGACACUAAUUGUUUGAUUAGUACU-CUUUUCGACCGGAUUUUCC--------U-AACUAAUAACUGGGGGCUUUUAUUCGUCC--AGUAGGAGAUAAUGAAGAGAUGUGAGAACCCGUUGUCACCGAGAGCUUAGAAGUCCACGAUAGCGGUUAUUCUAUCAGACUGAAAAGUCUAAA-GAGUGUCGACGAG-AGCACCUCUUCGGUACACGACUUCAUUGACAUGCA---AUCACAUUAUAUCAUAAUAACCUGUUGAAUUUUUAUGCAUC-CCUGA--AACGCCAAACGC-GCUUUACUGCUACGGGUGCCAAAAAUGUCAAAGGACAUCAGUCUGAGAACC-CUAGAUUUCUUAAGGGAUUAUAUUUGGCAGGUAUUUUACGUAAGC--AAGACUUGUAACACGUAAGAUGUGUCGCAUUGUUC-AUUUG-AUGCCUCAACCUCUUAUAGA--CCUAAAAUACGGUAUGUUACGAUCUGCGGAGUAAUAAUGAUUGCGAAUACACCGUAGUCAAUUUGCAAAUCACGAUUGGACGUCAGA-AUCCUCUUUACCCAAUCUAGCCAACGCUAUGGGCGUUACAACAUAUGCGGCGCCAGUUACUUAAAUCUAAGGGUUCACAAGGU-CUUUCCCCGCAGUCAUGUCGGUGAUUGAUAGACAUGGGAG----------CUAUUGUAAAAUAAGU--GAG-CCGAAAUCGGAAGUAAGUUGUAGUCAUUUCUUG--GCUCAGGGUGACUCAACUUUGUA-----CAAUGUCAAAGAUUUACGAGAUCCAUACUUGAUUAAUCGAU
>G2 5266
UUGUUGUAAAUUAGGGUCAGUUUCGCAUAUCGCGGCUCGGUGCACAAGC-GUAAAGAGCAGAUAUUGGAGCAAAUUGCCUAUAAUUCCUUUCGAGAAUAAAGAAAAUAAAGGGAGGG-AUAAAGCUUGAUGUCUGGUAGAUGAAUCUUACCGGUAUGUGGCCCCAUUUC-CGCUCUGAUCUGAUCGUUUAAUGAUGAAUAACUACCACGCGAGUUAUACAGGAAAUCGUG-CAGUCA---UACUAGACGGGUGUUACGUCUCCAUCCUAAAUGCUUGUAGACAUAUUUGGUCCA--UCU-GUUAAUAAGACGCCGCUGAGCCG-CCCCAUAUUGUGCCAUAGGCUUUGCCAACGCUGACUACGGAGCUAAGUGGACA-------UAGUUAUCGCCAAUGAAGGCCCUUGUUCCUUCGAUUGUCUCAAU---UAAAUGUUCUAAGUCUAGAUCUUUCUUCACAACACCUUGUCGACAC--AGUUAGCUGCGCC-AAUCACCAGCAAGAAUGUCUAGCAGAUGG-AGAAGCGUCUUCUGCAUUAAUUUUUUUCUCGUUGCGUAAGUUGUCCUAUCCCUCUAUGUACACAAUGCGACCCACUUA-UAUUUCAGUUUAAACAUUAUUU---GUCUAAGUUUCACAUAGCUAGCGCACACCAGCUC-AAAGAUACUAAACACAAUCGUUCAGUCACAAAAGCGGUUUAGCCAGUAUGACAGGUGAAUUAGU-UUGUUUCUGC-CUAAGUUUGAACUGUGUGCACCGAUGCGUUAAAAA-UCCCAUUAAGGUUUUUAGUGAGAAUCACCCUCUUGGAGGCUCGAAAGUGUCAAA--UUUUGAUAAGCAUUUACAGAACUUGGUAUGCC-----AUCCAACGCGUUCGUUGUAGUA-CUACCUAGUAAUCCAGCCGCGUUCAUACUUAUUCUUGGUAACAAGAUGGUGUCACCCGGAGCUUACACUGGGAUCGAUGCGCGCAACGCAGCAGCAUACCUU-AUCGGAUGUGUCUCAAACAAAGCACUUCGUCAUCAUGUAUUCGCCUUGGACACUCACAUACUG--ACGAACCACUUGUACCAAAGUG-GGCCCGAAUCAACGGAAUUUUUAUUUAACAAUCGCUGGAUAUACCGCUACCUCUAAAUUCGGCCAUU-UUUAAUAUCACUAUACUAACGGAUAGCGAAUACUAGUCUUAAAUGACUGA-AGGCCUAAUGUAUGAUUACGGUAGAUAAACAACAAUAGCCUUGUUACAAUA-UCACGGGCCCGCUAAGG-AAUAGAAAAUGUGAGAGUGCCUAACUCCCAAAACACAGUAUCUUUGUAAUCCGGGGGAGUCACUAUAUACCCCUAAACUUUACUCACCAUUAAACACAUCAUUGUACGUUCACCCAGAAAUCUUGC-UUUGCGCUUAUUACAC-CUUAAAAGAGCAAUAGGGCACAAUCUUAGAGGAGUAUUUG--UCGUCCGGA-UAGAACUAUGUAACCAAUCGGAGACCAGAUGGAAGCCUCAUGUACUCGAGGUAAACUUGUUUAGAAUCCAGUGCAUAGUUGUGUUGUCUAAAUUGCCAUA----UUUCAGGGCACCACUGCGAUUUUCUGCCAAGUAGAGGCUG------------AGAUUGGGGGAUUCAGUCAAUUCGAAGUCUAUUCCCAGCGUUGAAAAACUAUGUAUUGCGUGUUUAAGGAGUAAUGCAAUGUCUAUUGUGUGAGUCACCGCUUUAG---UUGACAAAUUGUUA-CACACGAUCCUUAGUACCUGAUCUCUAGUU-UAUACCGUUGUAGUGAUGUUUUCUCCAAGUCACAGGCCUGCUGAACGGUUAUUACCC--------------AGGUAGGUAAUAGCGGGAGGC-CCGAUCAGUACCUGAAAAAAUAAAAACAAUGGAGGAUC-UAGUGUUAUUUAUUUUCGUAAAAUGCAAUAAAUAUAUAGACAAGUAACCUUUUGUUCAGACUUUAGCCGUGUUUCA-----ACUGUUAUGAAGAACGAUUCAGACUUGAC--AGUAGUGUAAAGUGCUUCAGAUGAUGCCCUGCUAAGCUUACCAUAUGUCGCAAUAUCGUAUGGAGUGGCAAACGAAAGGAUUACGAAAGUCGGGUCGAAGCGA-CUCGAGCGUAAGUGUUAUCGUGUAUGAGUAUGGUCUGCGCAAUGCCGUAGGUAAAGAUGAAGUGUAAUGUUUUUUUAA--UUAUUAGAACCUAUUUACUGCUGUGUUUGCCAAGGGACAUGAAAACUACGUAAUACGAUGGAGCACAACGGAAAUCUUGUGAACAUAUCGCGUCGAUCGGUUCUUUACUCUUACGCCAGGAAAAGC-UUGCUGGAG-CAAUCUGAAUAGGAUGCCUUUGCUAAC--AUCUAUGGUAAACGUAUCGACAAUUAUAAGUCGCUUAAAUAUAUCAUAGACGGUCCUGUUUAUUAUAUAA-----GGAGACG-CUUUUGAUGCCUGCUUAACUAACGUCUG-AGCUAUAAUUUCGUAGCUUGUUUUUAAAUGGCUAUUCUUUGUCCGGAUUAUUGGUAACGGGACCAAACCUAC-GC---------UGCAUAAGUCAGUUGAAUAACUUUUUGAGCAUCAAAGAUUAUAUUAUUUCAAAAUGUAGGUAAAAUUGAAUUCAGGGUCAAAUGUCUGUCACUGUAAUACCACAGGCAAUCAUCUCUUGUCAUUGAUGUUAGAUUAGUACCGUAAACACAGUCCGACAUAAGAGACUGAUCAGUCUAGAGUAAGGGUCAAAAUGUAUCAAGUGUGACACCAUCCCUUAUG-UUCUUGUACAAACUGCGAGCUGGAUAAUUUUGCAUUGUUUGUU-GGAUGCUUUAAUAUUGCGGUUUAAUUCGUAUCCUGCAGGUCCUAAUUUAACUGAUUCAAACACCUUCGUUAUUGUAAGUGAGGUC------CUAGGCGCAAACGUAUCAGAGUCCACACUACCUCUCUCGACGCUAAAGGCACCGCUUAAAACAAUACG-GUGAACUACCCGAUCAU--AGACAAUUGCAUGUUACUCCUCUUUCCGAUAGAAACACUUUCGGAUGCAUAUAGAUCUUAAGGUUCCUGUCCGAUUCAGAUACUGGGAUA---UUAUAAAUAUUGACAACGAAGGGAGAUCUGUUAUU------CUUCAUAAUUCA-----------------------GUUAAUGUACAUUUAUCAACUUGCUUGCACGCGUUGCAAGUG-CAUUUACGUCCAUAAGCAGGUAUAACAUUAAAUGACUGUUAAAACGGAGGCCGCUAAAUAUCGUAGGUGGGAUACCCGUUGGUAGCA-ACUGUCGACAACCUAAUUACUAUAUCGUUUUAUAUCCGAGGUGU-AACGGGCCUAUGUAGAAUAGCGAAUUAACUUCCAUUUAUGCGUUCUCGCUCAGGGCUAACAAUUUAAAAAAUCUAAUAUGCUACGCCAGUCAUAGACUCGGCGGGGAAGCUUUAACAAACUCAAUCUAAAAACGUGAUGUAUACUUAUUCUUUUGAAUGUUCAUCAGGUAAGAACUUUAUAAUAUGAUCGU-GUGGUAUUAGUAACUUAUGUUUAAGCCGAAUUGCUUAACUAUCUACUCCAAGAUUGUAAA---AUAGCAUACAACUUUAACAUUGACC-------UCUGCUACCUUUAAUACGAACACUCCACACUGUUAGUGAAGUUUUUGCUUGACUAUGGUGAAAAAUGGAUUAAG---GCCCACAGAUCAUACGGUUACGCUAAAACGUAAUACAGCGGGUUUAUCCUAAUAAGUAGAACCUAACUAGAUUUAAACUACUACAGUGCGAGAAACUUAUGAAGUGCUAU--AAUGAGUAAAAUAA-AAGGAAAACCCCGGGCUAAAAAUCGA-UUGACCCAACAUAACAUCUAAAA-UACUAUUCC-----GUACUUUUAGAAAUUAGAUUCCUAACUACGU-AU-AGAUAUUAUAUCCGAUCUCUCAACUUUUCUUACCUUUAUGAACUAUUGA--UAUCGAGAUAGACUAAGUCCUAGCAUUA-GAUAUUGCCGAG-UUGAAACGAAAAAAAUACUUGUACAGUUGCCAAGUUCACG-G-AUGGAUCUCACCCAGUGUUUUCUACCUAAGAUCAUUUGACAAACAAAAGUAACCGUUGCAUGCCCUGUAAUAGACGGGCGCUCUAU-UUGCCGAGUUUC-GAUCAGCUGAAAACUGAAAGUUUAGCGUAUCUCCGGUAGUUGAUUUCUCU-CGCAUAUAUGUACCUACAGUUUCCCUGCAGUU---GGACUGAC-UAAUUUAGCCCUCAUUUUAGCGGCAUUUUAA------AUAUAGACGAACUAAAGCAACGAC-AUAAGAUAUUGAAAGCUUUAUUGAUUGUAAGUCUUCUGUACAGAC------ACGUCAGUCUUAUCCUUGUUGACCCCUUUCUGGUUAAAGAAAUGUAAAGCUGCAAGUACGAUGAGAGAACCGACAUUAAUUGUGUGAUUAGCUCU-CUUUUCUACAGGAUUUUCC--------UAAA-UAAUAACAGGGGGUUCAUGUCCGUCC--AGUUGGAGGUAAUGAAGAGAUGUUACAACCCGUUGACACU-AGAGCUUAGAAAUCCACGGUCGCGG-UAUUCUAUUAAACUGGAAUGUGUAAA-GAAUGCCGACCAG-AGCGCUACAUAAGUACACGAAUUCAUUGACAUGCA---AUCACCUUGUCUCAUAAUAACCUAUUAAAUUGCUGUGCAUC-CCUGA--GCCGCUGAACGU-GCUUCACUGCUACGGGUACUAAACGUGCCAAAGGCCAUCAAUCCCAGGACC-CUAGAUUUCUUAAGGGGGUAUAUUUGGUAGACAUUUUACGUGAACCUAAGACAUGUACCGCGUAAGAUGUGUCGCAUUGUUA-AUUUCGAUGCCUCAACCUCUUACAGA--CGCAAAUUGUGGUAUGUCACGACCUGCAAAAUAAUAAUGAUUGCUGAUACACCGUAAUCAAUUUGCAAAUCACGAUUGGAUGUCAAA-AUCCUUUAUACCCGCUCCAGUCAAUGCCAUGGGCGUUGCAACAUAUGCCGCGCCAAUCACUUGUACCCAAGGGUUCACAAAGU-CUUUCCUCGCAGUUAAGUUGGUAAUU----AACUUGGGGAAU----------ACUAUGAAAUAAGU--GUG-CUGCAAUCAGUAGUUAGUUUUCGUCAUCCCAUG--GCUCAGGGAGACUCAAUUUUGUA-----CAACGUCAAACAUCAACGAAAUCCAUUGUGAAUUAAUUGAC
>F2 5266
UUGCAAUAUAAUAGGUUCAACUUUGCUUAUUGGGGCUCAAUACAAAAAU-AAGGAGAGCUGGUAUUGACUCGGGA--CCUAGAUAUCUGGUCAAGUUCAAAGAAAGUAAAAGGAGAG-AAAAGACUUAGUGUCAAGAAAUCAAAUCUUAUUAUCAUGUAGCGCUAAUUC-CGUCAGGGUCUAGUUGCUGGACGAUAAAUAACUGCCAUGCGAGUCAAGCAGAACGUCGUG-CUGUCA---CGCUAAAUGAAGAUUUCGUCUCCAUCCUAAAUGUGUAUAGACAUAUUAGAUCCG--UCU-AAUGACAAAACGAUAUGGAGCAG-GCGCACAUCAGGCGACUAGUUUGGCCGGCAUUCAUGGCAGAUCAAUAUGCACA-------GUAUCAUGACUAGAAAUAACCUUAUUUCUGACGAUUAUCUUAAU---UUGAGAGUUUAAACCUAGCUCUUUUCUCACAGAUAUCCGACGGCGC--AGUUAGUUACGCCUUAUUAAUGGCAACGAUGUCUUGAAGCCGA-UACAGAGUCUUUUAUAUAAGCAUUUCUUUCGUUACGUGAGUUUACCUACCUACUUACGCGUUCCAUGAGACCUACUUA-CAACGGAUUUAAACCAACAAUU---CCCUGAGCUUCACGUUUUAUUUGCGCAACACCUC-----AAGAGGAACCAACAUAUCCGGACACAGUAGAACUUUUGUCAGUAUGACACGUGUCUCAGU-UUGUCAAUAGACUCGUCUUAGUUUAAGAAUAGUGAGACGUUAAACA-ACCCAUUAUUGUUUUUUGUAGAAAUCAUUCUUUAGAUAGAUGGAAAGUUGCGGA--AGUGCCCAUGUACUUACAUGAUUCGGUUUGCU------CUUCACGUAUUUUUUGCAGUCCCCAGUUCGCAAUCCUCCUGCGUUAACACCUCCUCAUUGAACCAGGAUGAUGUCAUUUAGAGCUUACAUCCCGAAUGUUACGCGCAAAGCGGCUGCAUCCUCU-GUGGUGUAUUUCUCUCAUGGAAUAGUUGAUCAUGGAAUUUUAGCCGUUGACCCUUAUAAUCUA--ACGACCCGUAUAUACCAAAGUG-AGCCCGAACGAACAAAUCCUUCAUUCACCAACCGUA-AUUGUAUCGCUCGCUCUGGUUUCGAGCAUU-UUUAAUAUAUAAUUGAUGGCACUGAACGUAGUCGUGUAUUAGAUGUCUGC-AGCAUUAGAACAUUAAUACCGGAAGUGGACGACACUAGUCAUAUUCAAGGA-UUCUGGGUAUCCACUGG-AGCCAAGUAAGUAGGAAUGCAUAGCUCGCACUUUAUAAUUUCAUGCUC---CACGCGAGCAACUAUAUGCUCGUCAACCUUACUCACUGUUGAACAUAUUGUCGCUCAUACAUCCAGAAAUCUUACGCUUUGAAUUAUUACUUGAACCAAAGAGCUAUAAGGAACCGUUUUCAAAAUAAAUAUG--UCUGAGAGA-GAGGACUAUCGGACUAGUUGGUGACCAGAUAGAAUUCAUCUGUUUUCGGUGUAAACUGUUUCGAAAUCUAGCGCCUAAUUCUGUUAUCUGUAGUGCCAUU----AUUAGAGGCAGCACUGCGGUUCUCCGCUAAUUAGAGGUCA------------AUACCGGGUAUAUCAGUUAAUUCGAAGUUUAUUCCGAUCAUUGGGAAUUUAAGGAUCACGACUUUAAAAGGUGAUACGACAUCCAUUGAGGGAGUCAACCCUAGUG---UUGUUAAGCCGCAU-CAGGUGCUCGCUAGUUUCUGUCCUUUAGCG-UGUUCCGUGAUGGGGAUGCAUUAUCUGGCUCUCAUGCUUGCAGAACGGCUAUUACCC--------------GGGCCAAUAACAAUAGAAAUC-UCUACCCGUACCUAAACGAGCAAAAUCAACACAGGUUC-UAGUGACAUUUGUUUUCACAGAGUGCAAACAAUAUAUAGACAGCUAAUCUCCUCUCUAAAUUUUAGUAGUAUUUCA-----CCUAACAUCUAGGGCGAUUCAAAAUUACC--AGGAAUGUAAAAUGGUUGCAGUGAUGCACUGCCAAGCUUUGCGUCUAUCACAAUCACUCGUCGAGGGUCGUGCGGAAAGACUACAAAAGCCCAAUUGCAGCGU-CUCGACUGUAAUCGCUAUUGAGAAUGGCGGUUGCCAGUGACAUGCUGUACAUAAAGGCGAAAC-UAACAUUCUCCUAC--UGCUUCGAAUUAAUACAUUGCAGUGCCUGCCAAGGGACAUACAAGUUACGUAA---GAUUGAGACGAGACGAAUUCUCAACACCAUGUCAUCUCGAGAGAACUUUUACUAUCGCUCAUUUAGAGACUUGACUAGAG-CGGCUUUGUUACUACGUCUUCGGUAUU--GUCUAUUGCAAGGUUAUAUACAGUCAUAAGCCAGUCAAACUUAG-AUGGGCUUAGCUGAUUAGCGUUCAG-----AGUGGAG-AUUUCGAGGCUUACGCAAGUUCGAUCUA-AAAUGUAGCUUCGUGCCUUGUGUAUAGAUGGGUUACGAUAGUCCAAGUUGCAGGUGAUGGUUCAAAUUAGGG-GA---------UGGAGUAGUAAGAUGAGUAGUGUACCGGGUAUCUUAGUUUAUAGGAUUUCAAGAUGUACGCAAUAUUAACUCUAGGGUGAGAUGCAUGCCAUUCCCAUACCACAAUUAGCUACCUCUUGCCAUCUAUGUUAA--UAUUGCCGUCAGUACAGUACUACACAGGGCGAUGAUCCAUUAAGAAUAUUGGCAAACAUGGAUCCAAUAUAACAUCCUUGUUCUGG-AUGCUGUACCACCUUUGAGAUAGAUAAUUUCGUGAUUUUUAUU-UGAUGAUUUUAUCUUACGGUUUGACCUUUGUCCGGUGAGCCCUCUUUUAACCGAUUCGAACACUUUUAUUACUAUAGUCGGGGCC------CUAAGCACAAACGAAUUAGAAUCUACACCAACUUUUUCCAUGCAGAAAGCACUUUAUAAGAUAAUUUC-GCGAACUACCCGAUCUUGCUGACAAUUGCAUGUUAUUUGUUACUCUACCAGCAUUAUGAUCGACCUCAAAUAUGUCUUAAGGCUCCUAUCUUAUUUUGAUAU---AGCGGUAUCAAAGUCAUUGAUAGAGAAAGGGGGUGCCUCAUU------GUUUAUUAUUAA-----------------------ACUUAUGGGCGUUUAUAUUCUUAAUUCAACGUUUUAUAGGUG-UGUUUCUACUCAAGAGCAGAGAAAACACUGAACUAUAAUUGCCAUAUAGGUCGCUAAAAAGCGCAAGUGACAUACUUAAUUACACCAAAUUGCCUAUAAAGCGAUCCCACAAUUUUUCCACAUCCGG---UG-CAAGGACCCACGAAGUAUAUCAAAUGAA--GACAGCUAUUUGAUCUCGCGUAAGACAAAUCACGGAGAAAAACCAAUGAAAUGCGCCCGUCACUGGACUAGUAGGAAAACUUUCAUAACUCUAAAUUAAGAACUCUGUAUAUAUUCACUCUUAUAUAUAUUCGGCCAAGAAGAAUUUUAUACUCCGGUUAC-AUAGUGUUAGAAUUUCAAGUUUAAACUGAGUUGCAUACUUAUCUAUUACAAAAUUGUACA---AUAGCAUACUAAUCUAAAAUUAUUC---CGUGUUCGCUAUCUUCAGCAUAAAUACUCUGCAAUGUUGGAACAAGUUUUACGCGCUCAUAGUGGAUAACGACUUAAG---ACCUAGAGGUUAUACGGUUCGGCAAAAACGUAGUGCAGUGAGCCAUCCACAAUAAGAGGGACAUUGUUACAAUCAAGCGAAUACAGGGGAAGAAACUUGCUAAGUCAGAU--AAUGGGCAGAAUGA-AAUGGACACCCAGAGCUAAAAUAUAG----------------AAAGAGUC-UAUGAGUGC-----AUAUGUUCAGAAAUUAGAUUUUAAACUACUU-GC-GGACACUACAUCCGAUCUCUCGACUACAUUUACCUUUAUGAACAGCAGC--CUUCGAUGUAGGCC-AGACCUCACGAUA-AAACGUAUUUCA-GUGAUACUAAAAAUUUACUCGUACAGUGACUAAGAUCAGGUU-GUCGAUCCGGCUUAGUAUUUUCGACCUAAGAACAUUUGAAUAACAAAAGUAAACAUUGCAUGUCUUAUUAUAACACGGUAGCCUAU-UACCCAGGGCCC-GAUCAACCAAACACUGAAAGGUUGGUAUACUUAAUAUAGUCGACUUUUUUACAUAUAUUCAUAUCUACUAUAUUGUUGCAGUU---GGGAUGGU-CGACUUAGUUUUUACUUUAGCUACAUCGUAA------AUGGUAAUAAAUUAAAACAAAGAC-AUAUGGUCCUAAAAGCUUUAUUACUUAUA-GUCUUCUCUGCAUGC------ACCUCAGGCUUUUUCCUGUUAAACCGUUGCUGGAUAAAGAAAUCUAAAGAUACAAGUUUGAUGAGCGGACUGACACCAAUCUGGCGACCAUCUCU-CUUUUACAUCAGAUCACUC--------U-UAUAAAUAACGGGGGAUCCAUGUGCGUCC--GAUAGUUAGUAAUGACGAGUCGUUACAGCCCGGUGAUGCCAAAAGCUCAAUAGAUUACGAUGACGC-UGUUCUUUAGAAGCGAAA-GUAUAAA-GAGUUCCCCUCGG-AACAUCUCAUGGGCAUACGAAUUCAUCAAUAUGCA---AAUACCUGGUCUUAUAAUGACCAAUUAAAUUAAUGUGUGUU-CCUAA--ACUGUUAAAUGU-AAUUCAGUGCUGCGGGUUCUAAACGUACCGACGUUUAUCAAUCUGUGAACC-UCAGGUUUUGAAAGACGUUGCAUUUGGCAGACAUCUUACAUAAGCGAAAGAAAUGUCUCACGUAAGGCGCAUCAUUCUGUAG-GUUUAAAUGCUGCAACAUCUUAUAGC--ACCAAAAUUUAGUAUGUCAUGACCCCCGGAGCAGCAAUGAUGGAUGAUAGAUCGUAGCCAAUUUACAAAUCGUGACUGGACAUCACA-AUCCUUUCUAUUUGAUUUAGCUAAUGCCGUAAGCGCUAUCGCAGAUGCGGCGCAAGACACUCAAACCUAUGGGAUCACUGAGU-CUCUUUCCACAAUCAAGCCACUGAACAAUUAACUUAGGAAUCGAAAACUAGGGUUAGGAAACAAGC--GUA-CAGUAAUCAAUGGGAGGUUUUACCCACGCCUAG--GCUCAGGAUCACUCAAUUUUUCA-----AGACGUCCAACAUUCACAAAAUCUAUUAUGAAUUAGUUGAU
>E2 5266
UUGCAAUAUAAUAGGUUCAAUUUUGCACACUGCUGCUCGAUAUAACAAU-AAAUAGAGCUGGUGUUAGCGCGAGA--CCUAGAAUUCCGUCCUAGAUUAAAGAAAGUGAAAGGAGGGAAAAAGAUUGAAUGUCUAGAAAUAAAAUCUUAUCGAUAUGCGGCGUUAGUCA-CAUCGUGGUCUAGUCGACGGACGAUGCGUUAUCGCCACGCGAGUAGAGCAGAACAUAGUG-CUGUCA---CGCUAGAAGAGGAUUUCCUCUCCAUCCUAAAUGCCCAUAGACAUAUCAGGUCUG--U-U-GAUAACAAAACGAUAUGGAGCUG-GUGCACAUUAAGCUACAAGUUUGGCCGGCGGUUAUGGCAAAGCAACAUGCACA-------UUAUCAUGACUAGUAAUAACCUUGUUUCUGACGACCAUCUUAGU---UUAUAAGUUUAAACCUAGCACCCUUCUCACGGUUAUGCGUCGAUGC--AGUUAGUCACGUCUGAUUAAUAGCAAAGAUAUUUCUAAGCCGA-UACGGCGUCUUCUGUAUAAGCAUUUUUUUUGUUGCGUAAGUUUGCCUACCUACCUACGUAUUCGUUAUGACCUACUUA-UAUAGGAUUUAAACCAUCAAUU---CACCGAGCAUCACGUUUUAACUACGCACCACUUC-----AAAAGGAAACAAGGUGUCCGUAUACAGUUGAACUUUUAUCAGUAUGUCGCGUGACUUAGA-UUGUAAAUUUAUUCGUCUUGAGUUAUGAAUAUUGAGGCAUUAAACA-ACUCAUUAUAGUUUUUUGUGGCAAUUAAGCUGUACAUAGAUGGACAUUUGAGGAGUUGUGACCAUGUACUUGCAGGUUUCGGCUUGCU-----CUGUCACGUAUGCUUUGCUAUCCCCGA-UCGCCAUUCUGCUGUGUUGACACUUCCUCAUUGCAACACAAUAUUGUCAUUUAGAGCUUA---CCGGCACGUUACGCGCAAAGCAGCUGCAUCCUGG-AACGUUCGUUUCCGUCAUUCAACAAUUGAUCAUGGGAUUUUAGCAUUUAACGCUCAUAUUCUA--ACGACCCGCUUAUACCAAAGUG-AGCCCAAAUGAACUGAACUUAUAUUUACCAAUCGUA-AUCAUAUCGCUCGCUCUGGUUUAGGGCACU-UUUGAUAUCAAUUCGAUGGCACAGAGCGAAGUCGUGUAUUAGAUGUCUGC-AGCAUUCGAACAUUAAUACCAAAAAUGGACGAAAAUAGACAUAUCCCAGGA-UCAUGGGUAAUCUCUGG-AGCCAAAUAAGUGGGAAUGCAUAGUUCCCUUAUUGUAGUUUCAUGAAC---CGCGGGGGAGACUAUAUACCGGUGAACCUGACUCUCUUAUGAAUACAUCAUCGCACGUUCGGCCAGAAAUUUUAC-CUUUGGAUUAUUACAUAAUCCAGACAGCUUUAAGGAACAGUUUUUAAAAAAAAUAUG--UAUUCGAGA-AAGGACCAUGUAACCGGGUGAGUACCAAUUUGGAUUCACCUGUUUUCGACGUACACGGGUUCGUAGUUCAGUGCCUUAUUCGGUUUUCUGUAUUGUCAUU----AUUUAAGGCAGCACUACGGUUCUCCACUAGUUAGAGGUUA------------CUUCUGAGUAAAUCAGUUAAUUCAAAAUUUGCUCCGAGCAUUGAGAAUUUAAGAGUCGCGACUUUAGAAGGUGAUAAAACAUUAAUUGAGGGAGUCAACACUAGAU---UUGUUAAGCCGCAU-UAGAUACUCGCCCAGUCUUGUCCUUUAGCU-UGUGCUGUGGAAGUGAUGUGUCAUCUGGCUUACAUGUUUGAAGAACGGCUAUUACUC--------------GAGCCAAUAACAGCAGAAAUC-CCCACCAGUGCCUAAACGAAUAAAAAUAAUAUAGGUUC-UAGUGAUAUUCACUUCUAAAGAGUGCAAACGAUAAAUAGAUCGAUAAUCCCCCUUCUAGAGUUUAAUAGCAACUCA-----CCUAAUAUCAAGAACAAUUCAGACUUACU--AGGAAUGUAAAAUGGUUUCGGUGAUACACUGCCAAACUUUGUGUAUAUCACAACUACGCGUGGAGGUUCGAAUGGAAGGAAUACGAAAGCCUAAUUUCAGCGA-CUCGAGUUUAAUUGCUAUCGAAAAUGAUUGGAGCCUGUGAAAUGAUGUACAUGACAACGAGAU-UAAUAUCUUUCUAC--UGCUUCGCAUUAAUACACUGCUGUAACUGCUAAAGCGCUUACAAGUUACGUAA---GAUUGAGCCGAGCAGAAUUCUCACCGCCAUGUCACCUCAAGAAAAUUUUUACUCACGCGCAUUUAAAAAC-UAACUAGAG-UGAUCUUGAUAGUAUGUUUUC-GUAUU--GUCUAUAGUAAGGAUCUAGACAGUUAUAAGUCAGUGAAACUUAG-AAGGGCUUUAUUGAUUAGGAUACAG-----AGUGAUG-CUUUUAAGGCGUACGUAAGAUUAAUCUA-AAUUGUAGCUUCAUGUAUUGUUU-UAGAAGGCUUUUGAUAGUCCGAAUUGCAGGAGAUGGUUCCAGUUCUGG-AA---------CGGAUUAGUUAGGUGAGUAAUUUAUGGGACAUCUGAGUUUAUAGGAUUUCCAUAGAUGCGUA-AUAUGAAGUUAGGGUGAGAUGCCUAUAAUCCCUGUGCCACAGUUAACUACGUUUUGUAAACUAUGUUAAGCUAUCGCCGGCGGUACAGUACUACACAGGGCGCUCACCAGUUGAGAAUAUCGAUACACAUGGAGCAAGUAUGAAAUCGUUGUUUCUG-CCGCUGUACCACCUCUUAGAUGGAUAGUUUCGUAACUUUUAUU-CGAUGAAUGAAUUUUGCGGUUUGAUCUUUAUCCGGCGGACCCUGUAUUAACUAAUUCGAACACUUUCAUUGUUUGAAUUGAAGCC------CUAAGCACAAACGAAUCAGGAUCUACGCCAACUUUCUCGAUGCAGAAACCACUAUGCAAAACAAUUCC-GCGAACUACCCGAUCUUGCUGGCAUUUACAUGUUAUUUAUUACUCCACCAGAGACAUGUUCGGUCUCAAACAUGUUUCAAGGCCACUACUUCAAUCAGAUAU---AGAGGUAUUAUGGUCAUUGACAGAGAAGAGAGGUGUGUUAUU------GUUCAUUAUUAA-----------------------ACCUACGGGGGUUUAUGGCCGCAAUUGCACGUGUCAUAGAUG-CGUUUCUCAUUAAGGGCAGAAAAAACAUAGGAUUAUAGUUACAAUAAAGGUCGCUUAACAGCGCAAUUAGCAUACCUAAUUCAACCAGGUUGUCUAUAUGGUGGUCGCACCCUUUUAAAACAUCUGA---UG-CAAGGGCGCACGAAGAAUAGCAAAUGAG--GACAGUUAUCUUAUCUCGCUUGAGACAAAUCACCGACAUAAACUUAUAAGUUACGCCCGUCACAAGACUGGUAGGAAAACUUUCAUAGCUUUAAAUCAAGAACUCGAUAUAUGUUCACUCAUUUUUAUGUUCGGCAAAGAAGCAUUUUAUAGUUCUGUUAC-UUAGUAUUAGAAUCCCAUAUCUAAACUGAGUUGUAUAAUUAUCUAUUCCAAAAUUGUACG---AUAGCAUACCAAUCUAAAGUAAUUC---CGUGUUUGCUGCCUUAAGCAUAAAUACUCUGCAAUAUUGGAAUAGAUUUUACGGGCCUAUAGUAGAUAACGAGUUAAG---AGUUAGAGAUUAUGCGGUUCAGUAAAGACGCAGUUCAGCAAGUCAACCUCAAUAAGUAACACAUAAUUAGAAUAUAGCAAGUGCAGGAGAAAAAACUUACUAAGUUAGAU--AAUAAGCGGAAUGA-AAGGAACACCCAGAGCCAAAAUAC----------------------AGUU-UACGAGUCC-----GUAGAUUUAGAGAUUGGAUCCUUAACUAAUU-GU-GGACAUCACAUCCGAUCUCUUGGCUUCAGUCACCUUUAUGGACAGAAGC--CUUCGAGGUGGGCCAAGACCGCACGAUA-GAACAUACCUGG-UUGAUAUCAGAUAAAUACUUGUAUAGGGGUUAAGCUCAGGUU-GUCGAUCUGGUUCAAUAUCUUCGACCUAAGAACAUUUGAAAAACAGGAACGAACGUUGUAUGUCUUAUUAUCACUCGGCACCCUGU-UACCCAUGGUAC-GAGCAGCUAGAUGUUGAAAGAUUAGCAUACUUGACAUGGUCGGCUUUUUUACAUAUACUUAUACUUACUACAUUGUUGCAGUU---GGGAUGGC-UGAUUUAGUUUUUAGUUGAGCUACAUCUUAA------ACAAUAAUAGAAUAAAAAGACGAA-GUAUGGACUUAAGAACUCUAUUAUUUAUGAAUCGUAUCUACAGGC------AUCUCACGCUUUUUCCUGUUAAGCCGUUGCUGGCCAAAGAGAUGGAAAGCUGCAAGUUUAAUGAGCGAACCGACACUAAUCCGGUGAACAUCUCU-CUUUUGCAUUAAAUCAUUC--------U-GAUUAAUAACAGAGGGUUCAUGUUAGACA--GAUGGUUAAUAAAGAAGAGCUGUCACAACCCAGUGACGUCGAGAACUCAAUAGAUCGAGAUAUGGC-UGUUCUCUAGAGGUGUAA-GUAUAAA-AAGUCCUCCUCGG-UACACUCCAUGCGAAUACAAAUUCAUCAGCAUAUA---CUUGCCUAUUCUCAUAAUAACCAAUUAAAUCGAUAAGUGAU-CCCAA--ACGUUUGAAUGU-AAUUCAUUGUUACGGGUUAUAAAACUACCGACGUUUGUCAAUCUGUGAACC-ACAAGUUUCGGAAGACGUUGUAUUUGAUAGUAACUUUACAUGAGCCAAAGAAAUGUCUUAUGUAAGAC-CGUCAUAUUGUAA-AUUUAAACGCCGCAAUAUCUUGCCGC--CCCAGACCGCGGUGUGUCACGAUAUGCGGAGUGGUAAUGAUAACUGGUAUGUCGUGACCAAUUUACAAACCAUGACUAGACAUCAAA-AUCCUUUCUAUUGGCUUCAACCAAUGCCAUAAGCGUUAUCACAGUAGCGGAGUGAGACUCUCAAACCUAUAGGAUCACUAGGU-CUCUUCCCACAAUCAAGUCGCUAAUUAAUUAACUUAGGAAUUGAAAACUAGGGCUAGAAAAUAAGC--GCG-CAGUGAUUAGUAGGAGAUUUUAUCCACGCCGAG--GCUCAGGAUCACUCAAUUGUUCA-----GGAUGUCCAACAAUCACAAGAUCCAUUAUGAACUAAAUGAU
>D2 5266
GUGUUGCUAAUUAGGUUCAAAUUCGCGUCUCGUGAUCUACUUCGGUGAC-GCACCGAAUAGGCAAUAACGUAAA---UCCACAACAUCUUUUGAUUUAAAUUAAAGCUGAAGACAGU-AUGGGGCCUAAGUUGUGAGGGGUAAAUGUAAACUUUCUCAGGCACUAGUUUUUAUUCCGGCCUAAUCACUCGGCAAUAAAUAAUUCCAAAAUGUGCCGAAUAAGAUAUUGAG-CUGUGA---UGCUAGGUGCAGCUUUCGUCUCUAUCCUGACUGUCUAAACACAUAUCUGGUCCG--UCU-UAUAAUACGAGGACACUAGUCUA-GCAAAUACCGCACCAUGGGCUUUAUUGACGGCUAACUCAGCGUUAAGAGCAUA-------CGACCGUCAAUGAAGGUGGUCUUAAUUCCACAGAUCAUUUUGAU---UGAUUGAUUCAGACCAAGUUUCUCUUCAACGGUUCCUAGCCUGUAU--GUUCAGUCGCACUGGAACAACAGCAACGGUCUCUCCAAGUCAG-UGGAGCGUCUUUUGUAUGAUUUGUUCUAUCAUUGAGUAUGGUCUACUGCCUACCAUGAUAGGGCAUGCUGUUUAGCCA-CUUCACGCUUUAUCGCAUAUUC---GACUUAGCUCAUUAUUAUAAGCGCAAGCCACCUG-UGUCUUGAGAAAUAAAAGUUCCAGGGCAUAGUUGAGGAUGGGCCAGCUUGACGCGGGAUUUAGU-UUGAGACUACAUUACCCUCGAAAAAUUAACAUUAGUAUAAGAAGAA-ACCCACUAUGGUAAAUGGUAUGCACAAGCCUUUUGUAAGGCACGAUAUUACGUA--CGCCGCCAUAUACUUAGUAGACUUAGUCAGCC-----ACGAUACAUACUCUUAACUGUGUUCAGCUGGUAUUCCUUGCGCGUCCAAUCUUUUUCUGGGAAUAAGGAUUGUAACACCUAGAGCUUAUACCAAUUACGGUAAGAGUAUUAUAGCUGCAUUCCGU-AUCCUUUAUGUUUUUCAGUCAGUAUUUCGGCCAUGGAUAUUAUUCUCGGUGGACCGAAAAUUA--AUGAUACAGUCAGGACAGUAUA-AUUCCGUUUGAACAGUGUCCCCACGUACUGAUUGUA-CUUAUACCUCUUGCAUUAUCUUCGAAUACU-GUUAACCCGAAUACGAUGGCGAGCAGUUAAGUCCCGU---AAAUGACUAC-UGCAUGAAAGUAAGAAAUGCAUAGGCCUACUAUAGUAAGGUUGCCAGAGGA-ACACGGUUUACCGUCGG-CUCCAAUUGUGCAGGAGUCUACGUCUGCUCAUUUUGGUUAUUUUUUCC------UUGGGGCACUUUAUUCCCAGGUACUAUAUCAAGAGCCAUACAUUAGAUCUCCGGCUUGCUCAGAAGUGUCGU-CAUUGAAGUUGCGCAC--ACCAAAAACGAAUAAAGAAAGGUUUUUCAGUGGUUGAUG--CCUAUGAGC-CAUCAUUAUGUAACCAAGGCA-GCACUCGGAUAAAUGAUCGUGAGUCAGGAUGAAUGCGUUUUUAGGUGUGUGCAUAAUUGCGGAAGUUAAUUCCUGAUU----GUUAGUAAUAGUACUGCGAUGCUGCGCUAGUUCGAGAUGA------------UCGCUGAGCAUGCCUAUUUAAUCAAAAAUCGAUACGGUUUUUAAAAGGAUUUGUACCGAGCUUUUAUGCGAUCAUUUAAUAUAUGUUUAUUAAGACAAGACCAUAA---UUCUAAAACUGUUAGGAGAGUUUCACUACUUCAUAUCCUUUGUUU-UAUGUUCUAGUUAUGAUUUACCUCCUGGCUUUUUGACCAGUAAACCGGUCGAUAAUC--------------AGACCCAUAACACAAUAGGGU-UCCACCAGUAGUUUAAUGACUAAGGAUAGUGGCAGUUU-UAGUAAUAUUCACAUUCAUAUAGAACAGCAAUCUCGUAAAUGGAUAGUCUCUCGUUUAAGUUUCAAAUGUGCCUCA-----ACAAUCUUCAAGAUCAAUCCAUAUUUAUU--AGGAAUAUAUAACGUACCGGGCGAUCAUCACACUAGCCGCGCACAAGUCAUGAUAACUCGUAGCGACUUGUAUGGAAGAAAACUAAAAAUCCAAUUAUAGUGU-UUCAAGUGUUCGCGUUAGAAAUCCUAAUAAUAGUCCGUGUAAUCUGUUACAUAAGGGCUACCU-UAUUAUACUUCGUU--UGCUAUUAUUUAAUAUAUUGCUCCGAUUAUCUUUGGACUUGCAUAUCGCGAAU---GACAAAACCGAACAGGAAUCUUGAAGACAUGUAAAUUUAAGGCGUUUAUUCGUCUCGCUCCACCAAAGAU-UUGUUAGGG-UAAUCUCGAAACUAUGCCUCCUGAAUGUUGCCGGUAGUAAAUAUCUCAUCAAUUAUAAUUUGACUAGAUGCUGUCAGAACUUUUUAGGCGGAUAUGUUA-----GGUCAUG-UUCUUGACGCCUACUCAAUCUUCUUUUA-ACCGAUUAUAACACACCCUGGUCCUAGGUAAACGCGUUUUUUUCGCGUUACUGGCAAUCACCCCUAGCUAGC-CA---------GGAAUUAGUUAGUUUAGUGACGUUCUAAGUGAUUGCUUUAAUAGGACACCAAAAGGUUUAUGUUGUUGAAUGUUGGGUAAGUCAUCAGCCGCCCCAAUGUCACAACAAAUUGCCGCUCGAUAUUCGUAUAGCCUUAAUUUCGUGAGUAAUAUACAGUAUUGAGCAUUAGGACGUUCGGGGUACCGUGAUAGAUCAGCAAAGUACAUCCCUGCCCUUUUGG-CUAUCGCACCAGCUAUGAACUCACGAUUCACGUUACUUUUUCC-CGACGAGUCAAUAUUGCGAUUUGGGUCGUAUCGAAUAAGCGUCCCUCUGAUUGAUUUGAACACUUUUCUUGUUAUAAUCGAGGUC------CACAGCACAAAGAAAUCGAAAUCUCCACUAACUUAUUCGAUAACGAACGCAUUACCUUGAAUUAAUAC-GUAAAGCACUGGAAACU-CCGAUUAUUGUAUGUUUUUGGCCUCCAGAUCGGAAACAUGUUCACCUUUUUAU-UGUCUUAAAGCUCCUGUUCCACUCGCCUGC---AGCAGUAAUUUAAAUAUUAAUAGGGAACGGAGAUAUGUUAUU------UGGAACCAAUGA-----------------------GUAGAUGAGCCCUUCACCGUCAGAUUGCACAGGUUAUAAAUA-UGUUUAUUUCUGCCAGUUACAAAAACAGUAGCCGACGAUUUCAACUAGGAUUGCGGAUGGGCACGAAAAGGGCACAUAUAGCUGUCUAGCAGUCUUAAUAGUAUUCGCGGCAUCUUGGUAUAUCUGA---AG-CGUGGGUUCUAAGACACUUGUGAAAUAG--GCCAGGAAUCUGUUCUCGAUUGGUG-ACAUCGUCUAGGAGAGCUAUUGAGUUCCGUGCGUACUAAGCCGGGAGGAAACGUUUUAAAAACUCUACCUUUAGACGGGAAUGUACACUGA-UCUUUUGAACAGUCAGGAGUUAGAAGUUCUAUAGUGUUUUCAC-UUCUUAUUAGAAACCCAACUUUUUAUUGAA-UAUACGAUCAAUCCUUACCAGGAUAUACA---GUAUUCAAAUGUUUAGAAGUCAAAU---AGAGUUUACUACCUCUAACGCGAUGAUCCUUCAGUGUUAGUAAACGGUUUACCCUCCUGUAAUAGGCAGUAGAUUAAA-CGAUCAUGGUAUCAUGCGAUUAGGUGGAAACAUGUUACGGCAAGAUCAUCUCGGUAAGUGAUACGUGACUGGAUUGAAACGGACAAAGAAAAGAAAACCUGUGAAUUUGCAU--GGUGAGUAAACUGG-AAGGAAAACUCAGAGGAGAUAUCUAG-UAGAGCUAGCCCAUUCUUCAAAC-UAUGAUCCU-----UCCUUCAUAAAAGUUCAAAAUUCAACUGUCU-AU-GCAUGCCACAUCCGACCCCUCAGCUUCAUCCACGGCUAUAAACAACAGA--GUUCGUUGUAUCUUAAGACCGCGAGUUA-GAAUAAGCUCGG-UCGAUCUGAGAAAAAUUGCUGCACUAUGACGAAGCCUAAAUC-GUCGAUUCAGCCCAGAGUUCCCCUUCUAGUAGCAUUCAAACAAAAAGGAUGAACGUCCCAUGUUUUGUUUUAACAUAGCGCCUUAU-UUUCUAGCCACC-GAGCAGCUAAACUCUGUAGAUCUAGCGUAUGUAACUCAUUUGGUUUUUCU-CACGUUUGUGUCCUUAUUAUGUCAUUUUGGUGCCUGGAGUGGC-UGGCCCGGUUCUUAGUUUGACUGCACCUUAA------UCAUUAAUAGAUGAUAUCCGCACC-GUAAGGUUCUGAGCGUGCCCCCAUUUGUCUACCUCCACUAUAGUA------GGUUCCGGGUUUUUUCCAUUAAUCCAACUUUGGCUAACGAAACGUAUCACCUUCUGUUUAAUGAAUCAAUCUGCGUCAGUGGGGCGAGGCAUCGU-AUUCCAUACCAAAUUACUA--------U-UACUGACGACAGAAAGUUGGUAUUUGUUU--UGAAAAUAAUCGUAAAAAGGGAGGAUGAGACGUUUAUACCCACAGUUUACUAAUUCACGAAAGCGA-CGUUAUCAGAGAAUAGGU-GCAUAAA-AAGUCCCGGUCGGUAGCGUUCUAUAGGAAUAUUCCGUUCGUCGGUGUAA--AUUCGCCUGGUCCCAUACUAGCAUGUGAGAGCGUGGUAUCCU-CUUGUACUCAUCUAGAUGU-AAUCUGCUCUUACAAGUACUAAACAUACCACAACUUGCCCAUCUUUGAAUC-CUAGACUUCAAAGGAUGUCUAACUUGGCAGGCUUGCUCUGUAAACAAAAGAG-UACCCUACUCUAGGAUGGGCAAACUCUUGCAUCUAGACGACUGACCCUCUUGUAAC--CUUACGACAUGAUAUGACAUAGACUAGGGAAUGUCAACAGCAGUUGAUAAGUCAUUA------GAUGAGUGACGAUAGUACAUUAAG-ACCCUUUUCGUUAAUUUCGUUCAUUAUUAGAAGCGUUAUUAGACGUGCAGAACGAAACUCUCGGAUCUGAUGAUCUACACGGA-UUACCACGGCUAUCAGACUUAAGGCUUACUAACCCGGGUGUAGGAUAGUUGUACUAGCAACUAGGU--GAA-AAGAAAUUGACAGGAAAUUCUACUUACACCAUA--GUUUAGGACCGAACAAGUUCAAA-----CAAUCUCCAACAUAUACAACGCUAAUUGUGAUAUAAUUGCU
>C2 5266
GUGUUGCAAAUUAGGUUCAGACUCGCGUUUUGUGAUUCACUCUAAGGAC-ACAAUAGAUCGGUAAUAACGUUAA---UCCACAACUUCUUUUGGUUUAAAUUAAAACAAAAGGAAGU-AUGAAGCUCAAAUUGUAGGAGGUAGAUCUAAACUUUCUUGGGCAUAAAUUCUUAUCCUAACCUAAUCACCCAACGAUAAAUAGCUGUAAAAUGUGUCGAAUAAGAUAGCGAG-CCGUCA---UUUAGGAUGCAGCAUUCGUCCCUAGACUGACUAUCUAAAGAGAAACCCAUCCUG--UCU-CAUAGCACGACGAAACCAGACUU-GCUCACACCGCGCUACGGGCUUUUCUGGCGGUCAACUC-GAGCGGAAAGCAUA-------CGACCGUUAAUUACGGCGAUCUUAAUUCCACAGAUCAUUUUAAU---UGAUCGGUUCAAGCCUAGUUUUGCUCUGACGGUUCCAAGUCGAUAU--AUUCGGUCACAUCGGAAUAGCAGCAAGGGUCUCUUGAGGCCGG-UGGAGCGUCUUUUGUAUAAAAUAUUCUAUCAUCUAGUGUGGUCUACUGCCUACCAAGACAGUGCAAGCUGCUCAGUCA-UUCCACGAUUAAUCCCAUAUUC---GACCUAGCUCCGUACUUUUAGUGCACGACGCCUA-UGUCUUUAGAAAUAAAGCUACCAGGACACAGUUGAGUUUAUGCCAGCAUGAGGCGAGAAUUAGU-UCGGUAUUACAUUACCCUUGAGUAAUUAACACUAGGACAAGAACAA-ACACACUAUGGUAAGUGGUAUGUACAAGCCUACUGAACGGCAUGAUGUUGCGUA--UGUCACCAUAUAAACAGUAGGCUCAAUUGGUC-----AUGAUACAUACUCGUGAAUGUGCCCAACUGAUGUUCCUGGCGCACUCAUACUUCUUCUGGGAAUCAGAAUUGUACCAACGAGAGCUUAUGCCAGUUACCGUAAGUGGACGAUGGCUGCAUUCCGU-AUGCUUAAUGAUUUUCAGCCAACACUUCGGCCAUGGAUAUGAUUCUCCGUGGGCCGCAACUUC--AUGAUACACUCACGACAUUGUG-AUUCCGAAGAAACAGUGUCCCCUCGUGCUGAUUGUAUCUUAAACCUCUUGCAAUAUCUUUGAGUACA-GCUACUAUGAAUUCUUUGGCGGGUAGUUAAGUCACGAAACAGCUGACCGC-UGCAUGAAAGUAAUAAAUGCAGAUGUCUACUUUAGCAAGGAUGCCUGAGGA-ACACGAUUUCCCGUCGG-AUCCGAUCGUGUAGGCGUUUCCGGUUGUUAAUUUUAGUUGUUCUUUUC------UUCGGACACUCUAUCUCCAUGAACUAUGUAAAGAGCCAUACAUACAAUCUCACGUAUACUCAGAAGUCUUAA-CAUUAAAGUUUCCCAC--ACCAAAAAUGGACAAAGAAAGAUUUUUCAUCAGUUGAUA--CCUACGAGC-CAGCACAAUGUAGCCGAGGCA-GCUCUCGGAUGAAUGACAACUAGUCAUGAUAAAUGGGAUUUUAGUUCACUGACUAAUUGCGGAAGUUAAAUCCUCAUU----GUUGGUGGUAGUACUGCGGUACUGCGCUAGUUAGGGAUGA------------UCGCUGAGUACGCUUAUUGAAUCAAAAAUUGUUACGGUCUUUAAAAGGUUAUGUAUUGU---UUUAUACGAACAUGUAACAUAUAUUGAUUAAGACAACGUCUUAA---UUCAUAGCCUGUUAGGAUGGUUUUUCUACUGCAUAUCCUUUAUUU-AACGUGCUAGUGAUAGUUUACCUCCCGGCUCCUAGAUCAGCAAACCGGUUAAUAAUC--------------AUACAGAUUACACAAUGGGAU-UCCAACAGUAUUUUAACGACGAAGGACUGUCGAAGUUU-UAGUAAUAUUUAUAUCUAUAUUGAAUAGUGAUCUAGGAAAUAGAUAAUCUCCCGUUCAAGUUUUAACUGUAUCUCA-----ACAUCUCUCAAGAUCUAUUUAUAUCUAUU--AGGUCUAAAUUAUGUAUCAGGUAACGAUUAAACGAACCGCGCAUAGAUCGUAAUUGCUCAUUGCGAUUUGUAAGGAAGAUUCUUGAAAAUCCAACUAUAGUAU-CUCAAGUGUUCGCAUUGGAAAAAGGCACAAUAGUCCUCGAAAUCAGUUACAUAA-GGCUGCUU-UAUUAUACUUCGUU--UGCUGUUAUUUAAUAUAUUGCUCCGAUUGUCUGUGGACACGCAUAUCACGAAU---AAUAAACCCAAACA-UAAUCUCGAAAACAUGUAACGUCAAGGAGUUUAUUCCUCUCGUUCCAUUAAAAGC-UUGCUACGG-UAACAUUAAAACAAUGUCUCUGGAAUGUUGCCGAUAGUAAAUAUCUUAACAAUUUUAAUGUGAAUGGAUCCUGUCCGAAUUUUUUUGGAGGUUAUAUUA-----GGUCGCG-UUUUUGACGCCUACUCCGCUUUCUUUUA-AUUGAUAAUAUCGCACCCUGUUCCUAGAUAGACGCUAUUUUUUCGCGUUACUGGCUAUUACUCCAAAUUCGC-CA---------GGAAUUAGUUAAUUCAGGGCUCUUCUAAGUGACGGCCUUUAUAGUCCACCAAAAGGUAUAUACAGUUGAAUGUUGGGUAAGUCGUCUGCCGCCCCCAUAUCACAGCAGUUUGCAGCGCGAUAUUCGUAUAACCUUAAUUCUGUAGGUAAGAUACAGUAUAAAGCUUUAGGACGUCUGGGGUACUGUGAAGGAUGUACUGAGUAGAUCCCUGCUCUUCUAG-CUAUCGUACCACCUAUGAACUCACUAUUUUCGUUACUUUUUUC-CGAUGAGUUAAUAUUGCGAUUUGGGCCGUAACGAAUAAACCUCCCUUUGAUUAAUUUGAGCACUUUUGUCGUUAUAGUUUAAAUC------CACUACACAGAGAAAUCGAAAUCUGCAAUAAGUUAUAUAAUAACGAGCGCAUUACCUUGAAUAAAUAC-AUGCAGUAUUGGAAACU-CCGACUAUUGUAUGCUGUUGGCAUCCUUAAUGGAAACACGUUUAGCUACUCUCAUGUCUUAAAGCCCCUGUUCCACUCCCCUGC---GGCGGUAAUGUAAAUAUUAAUAGGGAACAAAGGUGUGUUAUU------CAGAAUGAAUCA-----------------------AUUUAUGUGCUUUUUACAAUCAGAUUGUACAAGUUAUGAACA-UAUUUAUUUCUGCAAGUCACCACAACAGCCGAAGACGGCUACACUUGGGAUUGCGGAUGGGCACAAGUAGGACACACAUAGUUGUCAAUCAACCUGCGUACUAUUCGCGACAUCUAGGUAUACCUGA---AG-CGUGCGCUAUAAGACACUUGUGAAAGAG--GCCAGACACCUAUCCACGAGUGGCG-ACAUCAUCUAGGAGAACUAUUGAGUUCCGUACGUACCAGGACUUGCAGAAACGUUUUAGUAAUUCUACUUUUAUACGGAAAUGUACACUGA-UCUUUUAAAUGGUCUGGAGACAUAAGUCUUAUAGUCUUAUCGU-UUGCUACAAGAAACCCACCUUUGUAUUAAAUUAUACUAUCAAUCAUUGCAAGAAUAUGCA---AUAAUCGACUGUUUAGAAGUCAUCU---AGAAUGUACUAAUCCUAAUCCGAUGAUUCUACAAAUCUAGUAAGCGUUUUACCCUCCUAUGAUAGGCAACAGGUCAAA-CAACUAGGGUAUCACAUGAUUAGGUAGAAACGUGUUAUAGCAGGAUCAUCCCGGUAAGUGAUACGUGACCGGAUUGAAAGGGGCGAAGAGACGAAAACCCGUGAAUUUGCAU--AAUGAGUAAACUUA-AAGGAAAACUCAGGGGAGAAAUAUAA-CAGAGCUAGCCUAUCGUUAAAAC-UAUGAUUCC-----ACCCUCUUCGAAGUUCGAAAUUCAACUGUCU-GU-GGAUAUUACAUCCGACCCAUCGGCUACAUCCACGGUUAUGAACAACAGG--GUUCGUUGUAUAUCAAAACUGCUUGUGC-GAACACGCUCGG-UCGAUCUGAUAAAAACGCCCGCGCUAUAACGAAGCCCAGAUC-GACGAUUCAGUCCAGGGUUUUCCGUCUAGUAGUAUCCAAACGAUAAGGGUGUGCGUUACAUGUUUUGUUUUAGCACAACGCCCUAU-UUUGCAAUCACC-GGGCAACUAGACGUUGCAAAUCUAGUGUAUGUGAUCUAUUUGAGGUUUUA-UACGUUUUUGUGCCUACUAUGUCAUUUUGGCU---GGAUGGGC-UGGUUUAAUCCUUGGUCCGACCGCAUUUUGA------UUAUUCACAGGUGUCAUCCGCGCC-GUACAGCUCUGAACAUACUCCUAUUCGUCUGCCUCCCCUAUGGUC------AGCUCCCAUUUUUUCCCAUUAAUACAUCUCUGAAUAACGAAACAUUCCGUCUCCUAUUCGAUGGAUCAAUCUGUUUCGGUAGGGCGAGGGAUCGU-----AAUGCCAAAGCACUA--------U-UACUGAGGACAGAAAGUUGGUAUUUGCUU--GGUAAGUAAUCGUAAAAAGGUAGGACAAAUCGUUUAUACCCACAGUUUACUAGUCCACGAUAGCAA-CGUUGUCGGGGAGUAGAU-GCAUAAG-AAGUCCCGGUCGGUAGAACUGUAUAGGGAUAUUCGUUCGUCGACGUAUU---UUCACCUGGUGCUAUAGUAGCAUAUAAGACCAUUGUGGUCU-UUUAUACUCAGCUAGAUGU-AGUUUACCCUUAUAAGUACUGAACAUACCACAAGUUGUUCAUCUCCAAAUC-CUAGACUUCAAAGGAUGUCUAAUUUGGCAGGUUUGCCAUGUAAACCGAAGAG-UACCCUACGUUGCAAGUGACAAACUCUUGCAUCUAAACGACUGACCCUCUUAUAGC--UCUUAAUCCUAGCAUGAUAUAGAUUAGGGAAUGUUAACAG--ACCGAUAAGUUAUUA------GAUGAUUAACGGUAAUACGUUAGG-GCCCUUUUUGUCAACUUUGUGCAGCAUUGGAAUCGUUACUAUACGUGCAGAACGAGACUUUCGGAUCUCACGAUCCACACGGA-UUAUUGCGGCAAACAGACUUAAGGUUUGUUGAUUCAGGCGUCGGAUAGUUGUACUCGCAACUAGGU--GAA-AAGCAAUAGACAGGAACUUCUGCUUACACCACG--ACUUAGGACCGCUUGAGGUCAUAUGAUCUAAUUUUACACAUACACAAAGCUCAUCGUUGCAUAAUUGAU
>B2 5266
GUGUUAUAAAUUGGGUUCAAAUUCACAUUUUGUGGUUGACUAUACAGGU-GCAAUCUACUAGUGAUAAUACGAGG--ACUAUAAUUCCCUUUGACUCCAAGGCAAAUAAAAGGAAGU-AUAAAGCUUGUAUUGAAGGAUGUAAUUCCGACUUUCCUCAGGCGCUAGUCC-UGUCCUGAUCUAAUCUCUCGACGAUAUGUAGCUGCUAAACGUGGUGAACAAAAUAUCGCA-CCGGCA---AACUAGGCGAGAUUUUCGUCCCCAUCCCGAUUUUUUAAAGAGGUACCUGGUUCG--UUU-UAUAACACGACAACACUGAACCA-GCGCACGCCGCGCCACCGAUAUCGCCAGCGUUUGAAAAGGUGUGAGAUGCAAA-------UAGUCGUUAAUGACGAAGGUUUUUAUUCGACAGGUCCUAUUAAC---UGGUCAAUUAAGAUCUAGUUUGUUUAUGAUAGCUCCUAGGCAGCAC--GCUCAAUCGCACUGAAGCAACUGCUAGGAUCUCUCCAAGCCGA-UGCAGCGUCUUCGCCAUGAAAUUUUAUCUCAUUUAGUUUGUUUCUCCACCAACCCGGGCAAUUGUAUUCAGCCUAGUCAUUUGCCCAUGAAACCUUACUUC---GACUCAGCUCAACGUUCUUAAUGCGGGACGCCAU-UCAUUUGCGAAACAAGAGUACCGGGACACAGUCGAGGCUGUGCCAGAAUCACACAUGAAUUUUU-UCGAGACUGCAGUAUCCUUGCAUUAAGUACGCUGGGGUAAGAAGACCACCCCCCAUGGUACGUGAUACACGUACCCCAUUUGGAUGCCGGGCUACUGCGUA--UACUACGAUAUACGAAGGAGACGUAGCUGGCC-----AUGUUAAGAAUAAUUGGUUGUGUUUAACUCAUAAUCUUUAGUCUCUAAUACUUUCUCUUGGAACCGGGAUAGUAUCAUCCAGUGCUUAAAUCAGCUACGUGUAAAGUACAGAUGUUAAAGUCCAU-ACCCUUUAUUGUUUUCAGCCAACCCCACGGUUUGGUUUGUUC---ACUGUCGCCCACAGAUAG--AUGACUGUCUCAUAGUAAAGUG-AUUUCGUAUUAAUCGAGUCCCCGUGUCAUACUGGUG-CUAAUACCUCUCGCAAUGGCAUCGACAACU-UUAAAUAUGAAUCUUGCGGCGGGCAGAAAACCUUUGUAGAAUAUGACUGC--CGAUUGAAAGCGUACAUACAGAAGCCUACUUUCAAAAAUACGGUACAGGU-ACAUGGUUUACGGUCGC-CUCCAGUUAGAGAGGAGU-CAAGUCAGUUCAAUUACGUUGUUUGUUCC------CUCGGGCAUUCUAUACACGGGUCCUUUAUCACUAGGAAUACAUUAGAUCUCACUUUUACUCAGAAGACUUAC-CAUUGGAUCUUCGACC--AUUAGAAACCUAUAAAAAACAAACUCUAAUCAAUAGGUA--ACUAUGAUA-GUGGAUCGUGUAAGAAGGGCA-ACUCUCUGCUGGAUAACCGUCAUUUGACCUGAUAUUGUUUCUAGUCCUGUACCUUUUUGCGUAACUUAAAUUAUCAUU----GUACGAGGCCACACUGUGAUUCUGCGCUAGUUACGGAAAG------------UCGCCGAGGGAGCCUGUAUAUUCGAAAGCUGUUAGGUUCUUUAACAGUUUAUGAGUCGUAACUUCAUAUGAGCAUUCCACAACUAGCGAAUAACUCAUCAUCAAAA---UUCACAACCUACAA-UAGAGGUUAUCUACUCCCAAUUCUUUGGUU-UGUAUCCUGAUUAUGCUUGACUAUCUGGCUCUUAGACCUGCAGCACGGUUGAGACCU--------------AGGAAUAUCACAUCACCAUGC-UUCACCAGUAUUUAGAUAACUAAAGACAAAAGAAAUUC-UAAGAAUGUUUAUAUUUUUAUAUUAUAGUAAACAAACAGAUUGAUAAUCUCUCUCUUAAGCUUCGGCCGUUUCUCA-----CCUAUCUUCAAAGUCGAUUCAAACUUACC--CGGAAUAUAUAACAUAUCGGCCUAUUUAUAACACAUUUAAGCAUACGUCGAAGUUGCUCGCAGUGUCCUGCAUGGAAGAAGCAUGAAUAUUGCAUUGUAUAGA-CUACAGUGCUCGCGUUGAUAAACUUGUUAAUAGACCUUGAACUGCGUAAUGAACGAGCUAGGA-UGAUGUACCUUGUU--UCAUGCGAGUUAAUACAUUUCUGGGUGCGUCUAGGAAAAAGCAGUUUAUGAGA---GUCAAAACCAAACAGUAAUUUCUAAAAUAUGUUACUUAAAGCGAGUUUUCCAUAUCGCUCUAUCAGAAGC-CUGAUAGAG-UGAUCUUAUGACCAAUUCGCUGGAAUG--GGCGCUAGUCAGUACCCCAAAAGUCAUGA-UUAAAUAAAUUCUG-CCGAAAUUCUUUGGACGUUGUGAAC-----GGUCAGC-UCUUUGACGCCUGCUCGAUUUCUUCUUA-AACGAUAUUAUUAGAGCCUGUUACCAGAUAGACGCUGAUUAUCCGCGCUAGUAGUUAUCGCCCUAAGGUGGCAGA---------GAAACUAGUUAGCCGAACUGCUUUCUGUACGACUGCGUUUGUGGAACUUCACAGGAUAUG--AAGUUCGUAGUUGUUUGGGUCGUGCGCCAAUUCAAUAGCACCGUCAAUUGCCUCUCAACAAUCAUAUAAGUUUAAUGUCGUAGGCAAUAUACCGUAAAAAAUACUAGUUAGUCUAGGUUAUCAUGAGGGAUGAAUGGUAUGCAAUUCUAUCCUUCCUG-CUAUCGUACCAUCUAUAAACUCAUUAGUUUCGUUUCUUUCUUC-AGGUGAGAUCUUGUCGCGGGUUGGCCCGUGUUACACAAAUACGCCUUCAAUUGUUUCCAAUGGCUUCUUCUUCAUAGUUAAAGUU------CACAGCACGUAGGAAUCAGAAUCUCCACUAACUUACUCGACGACAAAUGCAGCAUCUAGGAUAAGUACGGUGUAUUCCUAUACGAG-CCGACUAUUGUUUUUUGUCGAUCUUCUCUACAGAGACGUAGUCGG-UUUAAACGUGUCUUAAAGUCACAGUUUCAUUCAACUGU---AGCGGUAUUUUAAGUAGUAAUAGGGACCAAAAAAAUAUCAUU------AUGCAUCAAUCAU----------------------UUUCUCGUGUGUUUAACAAUUAGAUUGUGCAAGGCAUAUACC-CGUGCAUUUCUACCAGUUAUAGCAACGCUGGUUGUCAAGUGCGAUCGGGAUCGUGGCAGGAUAAGAAAAGGAAGCCUCAAGUCGUCGUACUGUCAGUAUCUUUUUUGCAAGGUCUUGGUAUACCGGA---UG-UCUGGACUUCAGCAGACUUGUGAAAUAG--AGAAGUAACCCAUAGUAAAGUAAGUAACACUAUAGGGGGGAGCGAACGAGUUGCUCAUGUACUACGAGAACCAAGAAGGCUUUAGGGAUUUUACUUCAAAACGGGAGUGUACAUUGA-UUUUUUGAGUGGUCUGAAAUUGUGACCUUUAUCACGCCUUUGU-CGGUGAUUAGCGGUCCAUCUUCAAACCAAAGUGUAUGAUUAACCGUUUGGAAGAU-UACG---ACAAUCCGCUAAUUAGAAGGCAUCG---CGAGCCGACUGCCUCCAACACGAUGACUCUAGAAUGCUAGUGGGCGUUUUACACUCCUAUAACAAGUGACAGAUCAAA---AUUAAAGCAUUAUACAUCUCGACAAUAACGCGUCACAGCGAAGUUACCCCGACAAAUAGUAGCUGACCAAAUUAUAACGCACAAAGGAAAAGAAACCUAUGAUUUUACGA--GAUAAGUAAAGUGG-GAGGAAAACCCAGAGUAGAAAUAUGG-CCAAACUAGCUUUCCUUUUGAGC-CAUAAACUC-----ACCUUCUUGAAAUUUAGAACAUCAACCAUUU-AU-AUAUAUUACAUCCGAUGACUUGACUACACAGCCUGUUAUAAACAACAGG--AUUCGACGUAGAUUAAGGCCACGCGUUA-UAAUAAGCGUGU-UCGAACUCAAGAAGUUACUUAUUUGAUAGCUGAUCCUAGGUUAAUCAGUCUAGUCUAGAGCUUUCUAUAUAGUACCAUUCUAAUAAGGAGAAUAAAUGUCACGUCUCACAUUUUUGCGUGGCGCCUUAU-CUUUCAAUGAGC-GGGUCGUUCAACACUGCAAUUCUGGCGUAUACGACUUGCUCGAUAAUUCC-UACUCCUUCAUGCCUACUAUCUCACUUUACUU-AGAGACUAAC-CGGUCCAAUUCUUGGCCUGACAGCAUCUUAG------UCAUUAACCGGAUAAAACAACGUC-AUAUUGUCCUGGACGGACUUUUGUAUGGGUGCUUUUCCUAUGGUU------AUCUUCGUCUCUUUCCUUUUAAGCCGUUUCAGGCUAAGGUAGCGUAAAGUCUCCUAUUUGACGAAUAAAUCCGGUCCAAUGGAACGAAGUACCGU-UUCCGGCACCAAAUCUUUC--------U-UACUAAGAGAAGAGAGCUGGUACUAGUUC--CGUAAGGGGCAAUGAAAAGGUUGAAUGAGCAGUUCAUAGUCAGAGUUCACUAAUUCACCAUAGAGG-CGUUACCUGAGAGAGGCU-GUGUGGG-AAAUCCUGAUCGG-AUCGCUGAACAGGAACAUUCAUUUCUCGGCAUAAC---AUUGAUCCGUCCAAUUAUGGUGCGUGGGAAUAAAAUGUUCU-ACUAAAUGUAACCAGAUGU-AAUUUGCAGGUACAAACGUUCACCACACCUCACAUUGUUAAUUUCUGGAUA-CUAAAUUGCGAAGGAUGUUAAAUUUGUCAAAUUUUUUACAUCAUUCAAAGGGAUACCCUACAUCAGAAGCGCCAGACACCUAAGCUUAAAUGGCUUAUCAUCUUAGAGU--UCAGAGACAUAGUGUAAUAUGGGCUAGAGAGUGCUCAUAGCAGCGGA-----CAUUA------UCUAAAUAAUAAUUGCACAUCUGGAAUCCUGUCUGUCGAUUUCACUUAACAUUAAGAGCAUUACUAUAUAUGCAGAAUGCGCAUUUGGGAUUUAACGAUCCACGCGGA-UUAUUACCGCGGUUAAAUCUAGGAAGUAUUGACCUGGGAGCCGUAAACGCAUUCAGGUAAGUAAGU--GAA-AAACGAGAGCUACGAGAUCCUAUCCAUACCGUA--GCUCAGGAAAAUUCUAGUUCGAA-----CAAUCUCCUACAUUUACGAGAUCCACUGUCAUAUAAUUGGU
>A2 5266
GAAUUUUAAAUUGUACUCAAAUUCACAUUUUGUGGUUUGCUAUAUAAGU-GCAAUCUACUAGUAGUAACACGAAG--ACUCUAACCUUCGUUGAUACCAAGGCAGGUAAGAAAAAGU-AUAAAGCUUAAAUUAAAGGGAAUAAAUUCCACUUUCCUCGCGCUCUAGUUC-UAUCCUGACCGAAUUUCUCAACGAUAUGUAGCUGCUAAACGUGGUCAACUGAACAUCGUU-CCGGUA---AACUAGAUGUGGUUUUCGUCCUCAUCCCGUUUUUCUAAAGAGGUAUCUGGUUCG--UUU-UAUGACGCGACAACACUGAACCA-GCGCAAGCCGCGCUAUCGGCUUUGCCUACGUUUGAGACGGAGUGAGAUGCAAA-------AGUUUAUCAAUGACGAUAGUCAUAAUUCCCCAUGUCGUUUUGAU---UUGUUAGUUACAAUCUAAUUUUUUUUAGACAGCCCCUAGUCAGCAU--AUUAAAUAGCACCAGGGCAACAGCAAGGAUCUCUCGAAGCCGA-CGCAGCGUCUUUGCCAUGAGUUCCUUUCUCAUUGAGUAUGUUCCCCCACCAACCUUUACAAUGUGUUCUGUCUAGUCA-UACGCCAAUGAAUCCCAACUUC---GACACAACCCCACGUUUAUAAAGCAUGACGCCUA-UGGUUUGAGAGACAAAAGUACCGGGAUACAGUUGAUAUUGUACUAUAAUAACACGUGAAUUCUU-UCGAGCCGACAGUAUCUUACAACUAAGAACGCUGGGAUAGGAAGCCUACCCCCCGUGGUUGGUGGUAUGCGUACACCUCUUGAAGGACAGGGUACUGAGGA--UUCUACCAUUUACGAAGCAGGCGCAGUUGGUC-----AUGUUAAAAAUAAUUAAUUGAACUAAACUAGUAAUCUUUAAGCUCUAAUACUUCUUCUUGUAACCAGGAAAGUAUCACCAGGUGCUUAAACCAGCUACGUGAUAAGUACAGUAAUUAAAAUCCAU-AUCCUUUGUGAUUUUCAGCCAAAACUUCGGUUUCGUAGUUUGUGCACUGUCGCCCACAGAUUG--AUGAAUCACUUAUAGUCUAGUG-UUUUCGUAUUAAUCGAGCCAUAGUGUUGUACUAGUA-CUAAUGCCUCUAGCAAUUACUUCGACCACU-UUAAAUAUGAAUUUCUUGGCGAGCAUUAGACUCAUAUAGGAGGUGACUAC-CGCAUGAAUGCAAUAUAUACAUAAGCCUACUAUCUAAGAUGUGGCAGAGGU-ACACGGUUUUCCGUCGG-CUCCAGUCAAUGAGGAAUACAAGCCAGCUCAAUGAAGUUUUUGCUUUU--------CUCGGGCACUAUACCCAAGUCCCUUAUCCCUAGGCAAACAUUAAACCUCACUUUUACUUAAAAGUCUUAC-CAUUGGAUUUUCGCCC--AUCAAAAACCAAUAAAAAAUAAGUUUAAAUGAAUAGAUA--UCUACGUAA-GAGUUUUAAAUAAGCUACGCA-UCUCUCGGACGAAUGACCGUUAUUCGAGAUGAGCUUGUUUCUAUUCCUGCGUCUUAAUGUGUGACUUAAGUUACCACU----GUACGAGGCAGCACUGCGGUCCGACACUAGUUAGGGAAAA------------UCACCGAGGGGGCCUGUCGAUACGAAUAUUGUCACGUUCUUUAGAAAUUUAUAGAUCCUAACUCUAUAUGAUCGUCCCAUAACUAUUGAAUAACUCAACACUAAAA---UACAUAGCUUACUA-UAGAGGUUUUCUAGUUCCCAUUCUUUGGUU-UGUAUUCGGGUAAUUAUUUAUCACCUGGCUCUUAGACCUGCUGUACGGUUAACACCU--------------AGGCAAAACACACCAUCAAGC-CCCACCAAUGUUUAAAUGACUAGGGACAAUAGAACAUC-UAGGAAUAUUUUUGUUU-UUUAGUACAGUAAAUAAAUAGAUUGAUAACCUCUCUUUUAGGCUUCAACUGUUUCUUA-----AUUAUCCUUAAAUCCGAUUCAAACUUAUA--AGGAAUACAUAACGUAUCGGGCUAUUCGCAACACAGCUGCGCAUACGUCGCAGUUGCUCGUAAUGUUUCCUAUGGAGAAAACAUGAAUAUUACAUUGUAUUGG-CUACAAUGUUUGCGU-GUAGAGAUUAAUAUUAGGCCUUGAAAUGCGUCAUGAAGGAGUUCGGU-UAGUGUACCUUGUU--UAAAGUGAGUUAAUACAUUCCUGCGAGCGCGUUAGGCCAAACAGAUUACGAGA---GUUUGAAACGAACAGCAAUUACAA-AUUAUGUAACAUUAAGAGACUCUUUCCUUUCGCUCUAUGAGAAGG-CUGAUAGAG-UGAUCUUAGGACUAUUCCACUGGAAUU--GCCGCUAGUUAGUAUCCCUAAAGUCACGA-CUAGCUAAAUCCUG-CCGAACUUUCUUAUACGCUAUGUAA-----GGUUACC-UCUUUGACACGUACUCGAUUUCUUCUUA-CACGACAAUAUUGUACCCUGUUACCAGGUAGAAGCUAUUUUUCCGCGCAAGUAGCCAUUUCCCAAAGUUAGC-GG---------GAAACUAAUCAGGCGAACUACUCUCUGAGCGAUCGCGUUCAUAGGGCUUCAAAAGGUGUAUAAUGUUCGUCUUUGCGCGAGUCGUGUACCGAUCCAGUAGCACCGUCAAUUGUCCCUGGACGUUCGUUUAAGUUUAACAUCGUAAGCAAUAUAGUGUAAAAAGCGUUAAGUCGUCUAGGGUAUCGUGAGAGAUAGAUCAAAUACAACUCAGCCCUUCCUA-CUAUCGUGCCAUCUGUAAACUCAUUAGUUUCCUAUCUUUUUUC-AAGUAAGGUCAUAUCGCGGUUUAACCCGUGUUGUACAAUCACACCUUUAACUGAUUCAAGUGCCUUCUACAUCAUAGCUAAAGUA------CACAGCACGAGGAAAUCAAAAUUUCUGCUAACCUACUCGACAACGAAUGCAGCAUCUUGGAUAGGUACGGUGAAUUCCUAUAUAAU-CCGACUAUUGUUUGUUGUCGGCCUUAUCAGCAGAGAUGUACUAGGCUCUA-AUAUCUCUUAAGGCCACUGUUUCAUUCAACUGC---AGCAGUAUUGUAAAUAUAUAUAGGGAACAGAAAAAUAUCAUU------AUGCAUCAAUGGG----------------------UUUAUUGUGCGUUUAACAACUAGUUCGUUCAAGCUAUAUACC-CGUUUAUUUCUACCAGUAACAGCAACGCCGGCUGAUAACCGCAAUGGGGAUCCUGGCAAGACAAAAAAAGGCAACCUCCAGUUGUCACACUGUCUGUAUCGAUGCCGUAGCAUCCUGGUAUACCGGA---UG-CCUGGGAUCA-GAGAAUUUGUGAAAUGG--GCCAGUCACCUGUAUUCAAGUUGAUCAAACAAUAGUGGGGAACUAAUGAGUUGCUCACGGGCCAGGAGAAUAAGGAAGGCCUUAGAAACCUUACUUCAAAACAGAAAUGGACACAGA-UCUUCUGAGCGGUCUGAAGUUGUGGGUGUUAUAAUGCUUUCGU-CUGCUAUUGGCGACUCGUCUUUAACCUAAAUUGUAUGAUUGACCGUUUCCAAGAUAUACG---AUAAUCCGCUAAUUAAAAUGCAUCU---CGAGCCGGCUGCCUCCAUCACG-UGACCCCAUGAUGUUAGGGGACGUUUUAAACUUCUAUAAUAGGUGACAGGUUAAA---ACUAGGGC--CAUACGUUUCGUCAAGAAUGUGAUGCAGCGAGGUCAUCCCGACAAAUGGUGGCUAAUCGGAUUAUAACGAUCAAAGAAAAGAAAUUCUAUGAUCUUACGC--AAUAAGUAAAACGG-GAGGAGGACUCAAGGUAAAAGUAUGG-CAGACCUAGCUUUCCGUUCUUGC-CAUGACCUC-----ACUUUCUCGAAACUCAGAUCAUUAACUAUCU-AU-GGAGAUUACAUCCGAUGCCUUGACUCCACACACUGUUAUGAACAGCAGG--AUUCGACUCAGGUUGAAGCCACGCGUUA-UAAUAACCGUGU-UCGAACUCCGUAAAAUACUCGUGUGAUGUCCGAUACUGGGUC-AUCAAUCCCGUCUUUAGCUUUCUAUCUAGUAACAUUCCAAUAACAAGAAUAAAUGUUACAACUCAUGUUUUAACGUGGAAACUUAU-CUUUCAACGAGC-AGGUCGCUAAACACUACAACUCUAACGUAUACAGCCUGCUCGGUAAUUCC-UACGUCUUCAUUCCUGCUGUCUCACUCUGUUU---GAGAUGGA-UAGUCCAAUCCUUGAUUUGACAGCAUCUUAG------UCAUUAACCGGGUAUAACAACUAC-GUAAUGUCCCGGGCGGGCUAUUAACUGCGUGUUUUUCCUAUGAUC------AUCGUCAUCUGUAUCCUCUCAAACCGUUUCUAACUAAAGUAGCGUGAAGUCUCCUCUUUGAUGAAUGAAUCCGGCUCAUUAGAACGAAGUGCCGU-UUUCGACACCAGAUCACUC--------U-UAAGAACAAAAGAGAGUUGGUAGUUGAUC--AGUAAAUGAUAGUAAAAAGGUAGAAUAAGUCAUUAACACCCGGAGUUUACUAGCUUACGAUAGCAG-CGUUAUCCGAGAGAGGAU-GUGGAAG-AAGUCCUACUCGG-ACCGCCUUACAGAAACAUUUAUUUUUCGGCAUAAA---AUUUCUCGGUCCAACAACUGUGCGUAACAAUAAUACAUUCU-AAUAAAUUUAACCAGAUGU-AAUCUGCUGGUACACGCAUACAUCAUGCCUCAAAUUAUUAAUCCGUGGAUC-CUAAAUUGUGAAGGAAAUUAGACUCAUCAGGUCUGCUAUAUGAUUUAAAGGGAUAUCUUACAUUAGAAGCGCCAAAUACUCAAGUUUAAAUGGUUUACCAUCUUGUAGU--UUAGAAGCGUAGUAUGAUAUGGACUGAGGAGUGCUAGCAGCAGU-----GGUCCUUA------UAUGAGUAAUAAUUGUACGUCUGGAAUUCUGUCUGUCAGUUUUAUUUAGCAUUGAAAGCGUUACUAUACAUGCAGAAUGCGCAUUUCAGAUCUAACGAUCGACACGUA-UUAUUAUCGCGGUCAAAUCUAGGAAAUAUUGAUCUGGGGGUCGUAAACUUAUACAAGUAAAUAAGU--GGA-UAGCGAUUGAUACGAUACUCUCCCCAUACCGCG--GCUCAGGAACAUUUAAGUCGGAA-----CAAUCCCCAACAUUUACAAAGCCCACUAUUAUCUAACUGGU
>H3 5266
CGAUUGUACGUUGCGUUUAAAUUUGAAUUUCGUUGUUUACUGUGAAUCCCGCGAAACGCCUGUACUGAGACACGA--UUUAAAAUUCUUUCUGGAUUUAUGGAAAAUAUACGUGGGUUUUGUACUAUAAGAUGUUAGAGCCUAAUACUGCGAAUCUUUAUCAUAGUUUC-CACAUGAAUCCGAUUAGUCAAUGAUAAGACGUUACUACCUGAAUAGUAUAAGACAUUAUA-UUGUCAAGAAGCCAGUUAGUUACCCCGUCCUCAAUGCAGCCAUUCACACGUGUAUGUUGUUCG--CAU-AAGAGUACCAUAGCGUUCAAACA-GCACAUGACUUGGCUUCAAUUUUGCCUUAGAUUGAGGGGGAGCAAAGCAAACA-------UAAUUUCCUCCACUAAUGGCUUUUUUGUCAAGUGUUAUACUAAA---CCAUUUAUAGACGAGCGGAUUCUUUUCAACGAUACCUUGUCAAUAU--AUUCAACUGUUCUAGACCUUCAAUAAAGAUUAUUGGAAGUUAAUUAACGACUCUGCAAUACAAAAUUGUAUUUCGCUCUGUACAUUUACAUACCACCGCAGGCUAUCAAUGUUAUCGAUUUU-UGGUUAAGUUAAUCGUAAUUUU---GGCUUAGCACUAUUCUUUUAAUGUACAACACUUC-AAACAUGUAAAACAAAGGUGACCUGACACAGUAGAAGAUUUUUUCGUUUGACAUACUAGUAGCA-UCGUGAUUGAUCCGUCUAGCAAUCAUCAAAAAUGGGCCUGAAACAG-GCUAUUUAUGGUAUCCGUCUCGAACAAUCAGUCAAAAAUAUGAAUCUUUGCGAA--UGGAACUGUGUACGUAGACAGCUGCCUUUCGC-----ACGUCAAUUACACCUGGUCAUAGUAGUUUCAAAAGCCCGGAUUCUCAUUACUUCUCUUGGUAAAAAUGAGGGUAUCAUCUUAAAUGUUAACAGGUCACAUUAACUACAUGACGACUACUUUUUGU-GUCUUAAAUAUCUUUAUAAAGUCGCUAAGUCUAUGCAUAGCUCACAAUGGGCUUCAUAGUGGAGUCGGGCGCUCCUGUAGCGAACUG-AUUCAGGAUUCAUCGGAUA-ACGAGAGCUAUUAAUA-AUUAUACCUCUUGUUAUCCUCCUUAGCUUU-CGUUAAAUGAAUUUGCGGCUGUGCAGUGAAGGCGUAUAGUAGGUGGCUGC-AGCAAUUUAGUCAUAAUUAUAAAUUUCAACAAGACGUUA-AUCUUAUAAGGACCCUUAGGGAUAAUUGC-UAACAAGAAUGUAGUUCGCUAUACGCUCCAAAAUAAAAUGUACAUACC---CCAAUAUGAACCUAAGUAUAUCUGAUUUCUGCUCUAUCAGUAACCAACGCCCCCAUAACGA--UGAAAAUCUUAG-CAUCAUAGCGUCACAC--AUUAGAAAU-----AAGAGUAGUCCGGUAACAUUUUUGA--ACUACACAG-CAUCACUGCGAAAAUAAUCUAGGCUGUCGGAAUACUGAACUUGCGUAGAUCAAAAUAAGACUAUUAUUAUGUGCAUUAACGAAUAGGAUACAUUACCAUG----GUCCGAGGUAGCGGUACGAUGUACUA-CAAUGAAAGAGUG------------UUGCUGACUUAGUCAGUUGGACUUUAGGCCACCUCAGGUGUUACAAAAUUGUGACACGUAGCUUUGGUCGCCCAAGUAUUAUUCGUCCAAUGUCUCACUGUCAUAG---CUGUGGCAUGAUAG-UAGUCGUUCCUCCUUAUUUGUCUUUAGAUC-GGUUUUCUAGUUUUGACUUAAUCUCUAAUCUACAGGUUAAAAGAGCGCUCGCUAUCUGUGAAAGUUGCACAAUGCUGAUAACAGCAUCAAGU-CCAUUCACUACCUGAGAUAAUACUCAAAGGCAGAGAUU-UAUUGAUACCUAAUUACAAAUACUGCAUUAGAGUAAACAGCCGAUGAAUUCUUUGUUUAAUGCGAACUAGAACGUCA----CUCGUUUGUAAGAACGGCCGAGAGGUGUU--AAGUAUAUAGAACGGCUCAGCCUAUAUACCAAUGAGUGUUUCCUGCCGUUAAGUUAUACGCGGGGCUUCGCGAGAAAGAUACAUGCUAGUUAAAUUAAAGUGG-AACAAGUGCCCGGGAUGGAGGACUAGACGAUGGCUUCUGAAAGGCCUGGACUUACUUGCCAUAUCAGUAUCUAUAUUCUGCGUUCUAGGUGGCUGAAGUGUUCGGUCUGAUAUAGG----AUAUAUACCGAAA---GAUAGGGCAAUA-GGUGAGAUUAGAGGUAUUCGACUACGAGCGAACUCCACAAGGCGUUUUAUC-UAAGC-CAGUCUAAG---CUUCCUAGACACGGUUUUUGGAAUC--GGCGUGUAUAAGAGGUUAAGUGCUUGUGAUAUAAUUAAAAUCUC-CGAGGGGUUAUUGGUUACCAGCUAG-----GGUUGUGGAUCGCAACGGUUACUUAGCUUCUAUCUA-ACCCGUUAAUUUGUUUUGCGUCCCUAGUUGGACUUAAUUAAGCCGCGUGAGUGUUAAUGGUUCCAGAUCAACGACGAGUACCUGUUAAUUAGUCAGGGAACUCUCUUUUUGGGCAACUGCGUUCGUAAGAUCUGUAAGUUGAGUGAAAAUUGCCUACACACU-------CCGACAGUUCAAUGUCACUGCCAACGACCUUAAGUCGUGCGCAUAAAGACAAUGACACGGGCUCUACAUUACUUAAGGUAUCAGGCCACUCAGUGUAGCUAGCAAUAUAAAUUAAAUAUAACCACUUUCCUCGGG-UAAUUGUAUUAUCUACGACUUUAAUUGUCUCGAAUUCCUCUUU-CGAAAACCCCUUGAAAUUAUUUGGACCAAAUUAGAUACAUUCCCUCAUUAUUUAUUCAGACAUACUCGUGACUAUAAUAUAAAUAGGCCUAUCAUGCAGGAAAAAAUAAGGAUAUGCACUACUUUACUUAGCGUGGAUCACCCUGCAUUAGGCAAUCAC-GUAAACCGCCCAGCCUU-CUGAUUGUUAAGAA-CGUUCUACUUCUCAAUAAGUAGACGUCCAUGCGCUUGAACAUCAUAAACCCCCUGUCUCACUUAUCGACC-GAAUAGCGGUGUCUCUGUUGAGAAAGGACAUGGCUCUACGAUA------CCCCUUCACCGGG----------------------ACAUAUGUUUGUUUAGAAUGUUAAUAGUAUAGAAUAUAAUCC-ACUAAUCUCCUACAAGUUCAAGCAACGAUAACUAAGAGAUACGUUGGGGACUUAUAAAAGGUCAUAAAACGACGUUUAUUACCAUCAGACCAUCCGUACACUAGUCACACCAUAGCGGAAUAUCUUG---AG-CCCCGGCUGUUAAAAAGCUGUUGAAUAA--GUCGGUUUUGUCUUCCGGUGUAUGGAAGGUGGUUGAGGGUUGCCAGGAAGUCUUGUAUAUACAGGAAGAUAGAGUACAGUUGCGCGAGCUUUCCUGUGUAAGUAUGGUCUAUACCAA-GAUAUUAAAUAUUUUACAAUAACUCAUUCUAGACUAAUGCUAG-UCGAGGAAAGAAGCUUAUCUUCGAACUGGACCAUAUAAACGACCGACUCAAUAGUC-------GUAGUAGACAGACCUAAGUAAAACAUCCCGAACUUACUACGUUUAAAGCCAGGAUUUUAUAAUGGCAAUGUGCGUUUUAUAGUCUCGUCAUACGUAACAAAUCAAA---ACCCAGAGAUUAUUCAUACCGCUAGAGAUUCCAACCUACAGAUAUCCCCUAAGGCCCAAGCUGCAAUGAGGCAAAAAUAAGGGUGAGGCGAGCACUCUGUAAAUUUACUU--GGUAGAUGGAAUAA-AGGGCGGAUCUCGGAUAGGAAUUUGG-UUAAUCCUUUUUAUCGUAUGAAC-UGUGCCUCC-----GCGAUGGUAUCAAUCAGUUUACUUACUGCCC-UUACGAUAUUACAUCAGAUUCUUCAAGUUAUUGUGCUGUUGCAAAAGAUAGC--AUAUUGCGUGGGCUAGAGGUCCACGCUA-GAAUACACUCGG-UAGAUCCGAGGAUUUGUAUCGUGAGGUGGUCAAGCUUCAGAA-GCGAGCCCAAUUGAGAAUUAUUAAUUUAGAAGCACGUGCCUGCAAAAUAUAACCAUAGUGUCCCUUAAUCUGUCAGCAGAUCCA---UUUUUGAGCGUAGAGGUAAACAGAUCUUGGAGAUCUAGUAUAUUCGUCUUUGCCGAGUUGUUC-CCAGCUAUUGUAU-AACUACGAUAUCUAAGCU---GGAUGAAUAUGGCUUAGUGUUUAACCCGACGAUAUAUUCG------UCGUCACUAUAUUGCAACAACAUC-AAUAAGCCUUAAAUGUGCUAUUACUUAGAGCGUUUCUCCGCUUAC------AUCUCAGCUUAUCCGCAGUUAAACAGAUUUAGACUGGGGAAUCUUAAACUCACGCAUUUCAGGAACGGAUGCACUGUAGCGGAAAGAAGCUUGCC-UUGGUUCAUCAGGUCACCU--------UAUACCGGUUGUGACAGGAUCUUGAGAGUUA--GAUGGGAGAUUGUGAGGAGCCGUGUUAACCCCGGUGCGGCUUGCCUCUAGAAAUGGGCGCCAACUA-AAUUCUUUUAAGCUAAAA-GUAUUUA-AUGGGUUGGUGAU-AGCGGCGCAUGGGCACACGAUGGCCGUUGGUCAAG---CUUAUAUGGUUUAGCGAUGAACCACUAAAAAGUCGAGACUU-CCGAA--AUGGCUGGACAC-ACUUCGUUCUUAUGGGUGCCGCUCAUAACAUGAAUAAUCAACUUAACGAUUCCUGAGUCUUAAAUGGUAUCAUAUUUGGCAGAAAUCCUACAAGAAACUAAGAGACGUUCCGACUCAGACUAACUCGAAUCUCA-AUUUGCACGUCCGAUUGUCGCACGAG--UGUAAAUAGUGAUAUAUUAUUCCUUUCGAAAUGGUCAUAAUUGUCAAUAGGGCAUGG------AGCAAGUGAUGAAUGUAAGACAGC-AUAACAUUUGUAAAUGUUAUCAAUGACUACCAAC-------------CGGUGUGUAAAUUUUGGAACUACAGACGCCCCCAGU-GUAUUUGGGUAAUCAAACCAUCGACU-ACUACACUGGGAGCCAAAGAAUUCUACUGGAAAGUAAGCAUAUA-UAGCAAAAAGAAAGCGGUUCUGCCCACAUCCUA--GAUCAGGGUUACUCAUGUCCGCA-----UGAUAGCUAA-AUAUGUAGGGCGUACUGUGAUUUUGAUAAU
>G3 5266
CAAUUGCAGAUUGCGUUUAAACUUGUAUUCCCCUGUUUACUAUAAAUCCCUCGUAACGCGUGCACUGAGACACGA--UCUAAAAUUUCGCCUCGGUAUACGGAAAAUAGACAGGGGUUGUGCACUUUAAAAUUUCUGAGCCUAAUCCUGUCGAUCUGUAUCAUAGUUUC-UAUAUGAAUCCAAUUAAUCAAUGAAAGGAUGUUACUACCUGAAUAGCAUAGGACAUCACA-UUGACAAUAAGCCAGUCA-UGAUUCCGUCCUCAAUGUAGCCAUUUACACGUGUACGUUGUCCGUACAU-CGCGAAACCAUAACGUUCAAACA-ACACAUGACUUGACUCCAAUUUCGCCUUAAAUCGGAGGAGAGUGGGACAGACA-------UAAUGUCCACCAUUUAUGGCUUUAUUAUUAAGUGUUAUACUGGU---CCACUUCUAAAUUUGCGGUUUCUUUCCGACGAUCCCUUGCCGACAU--AUUCAGCUACCCUAUACCUUCGAUAAAGACUUUUGAAUGUUAGUAAAUGGCUCUCCAGCACAAAAUUGUACUUCGCUUUGGAUAUUUACAUACUAACACAGGCCAUAAAUGCUAUUGCUUUG-UGGCCAAGUUGAUCCUAAUCCU---GGCCUAGCUUUAUUCUUUUAAUGUAAUCCACUUC-GCACAUAUCAAACAAAGGUAUCCCAAUACAGAAUAACAUCUUACCGCGUGACAUACUAGUUUGA-UCGCGAUAAAACCGUCUAACAUUCAUUAAAAAAGAGCAUGAAACAA-GCUUUUUAUGGUACCCGUCUCGGACUAUCAGUACGAAAUAUAAAUAUUUACGAA--UGUAACUCUAUACGUAACCGGCUCGGUUUCGC-----ACGUUAAAUUUUCUUGGGCAUAGUUGUUUUAAAACCCCGGAUCCUCAAUACUCCUCUUUUUAAAUAUGAGAUUACCACAUUACAUAUUAACGGGUCACAUUAACUGCAUGACGACUGUUUUUUGU-GUCUUGCAUGCCAUUAUAAAGCCACUAUGUCUAUGCUCGGCUCAAAAUGGAUAUCAUGGUGGAGUAGGAUACUCCUGUAGCGUACUA-AUUAUGGAUACAUCGGAUA-ACAACAGCUAUUAAAA-UUUAUACCUCUCGGUAUCCCUGUGUGCUUG-CGUCUUAUGAAUUUGCGGUUGCACAGUGGAGCUGUAUAAAAGGUUACUGC-AGCAAUUUAGUAAUAACUAUAGACUCCAACUUGACGUUA-AUAUGAUAAGGAUCCCUUGGGGUAUUUAU-UGACAAGAUGGUAGUUCGCCAUACGUGCCAAAACAAUAAAUAUGUACC---CCAAUAUUGGUCUGAAUUGAUGUGAUUCUGGCUCUAUGUCUAUUAAACACCCCCAUAAUGG--CAAAAAUCUUAG-CGUCAUAACGUCAUGC--AUCAGUUACGCACUAAGAGUCGUCCAUAAACAUUAUAUA--ACCACACUG-CAUUACUUCGAAAAUGCUAUAGGCUCUUGGAAGACUGAACAUGUCUAGAUAAAUGUACGUUGAUUAUUCUGAGCAUUACUAAGUAGGUUAUGCUACUAUU----GUCCGUGGUUGGAGUACGAAGUGCUACU-UUUAAAGAGUG------------UUGCAUAUUCAGUCAGUUAGACUGUAGGCCACCCUGGAUGUUAAAAAAUUACGAGACGUAGGUUUGGUCGGCCAAGUA-------UUUAGUGCCGCACUGAUAUAG---CUGUGGUGAGAUAG-UGGGCGUUCCUCCUUUUUUGUCCUUGGAUC-GGUUGUCUAGUUAUGACUAAAUCUCAAGUCUACAGGUGUAAAGAACACGCGCUAUCC--------------GUGCGGAUAACAGCAUCGGGU-CCAUUCACUUCCUCAAGAAAUACAUAAAGGAAGACGUU-CAUUGAUACCUAAUUACAAAUACUGCAGUAGAUCAAACAACCGUUAAAUCCAUUACUUACGAUGAACUACAACGUCA----CUCGUUUGUGAAACGCGCCGGGUCAUAUU--AAUAAUAUAGAACGAUUUAGCCUGUAGACUAAUGAGUGCUACGUACGAUAAAGCUAUGCACGGAGCUUUGGGAGGAGGUUACAUGCUAGCUUAAUUAAAAUGG-UAGUCGUGAUCGGGCUAGGGGACUAGACGAACGCCUGUGAAAGGCUUGGAUUUACUUGCCAUAUCAGCAUCUGUAUGU-CGAUUCUAGGAAAUUGCAGUAUUUGGUCUGAAAUAGG----AUAUAUACCCUAA---GAAGGGGCCAUA-GGAGAGAUUAGGAGCAUGCGAUUACAAGCGAAUUACAUACGGCGUUCUAU-AUAAAC-CGGCUUGCG-UAUCUUAUACACGGUUUUUGUGAAAUC--AGCGGGGAUAAGGGAGCAAGCGCCUGUGAUUUAAUUAAAGGCUG-CGAGGAGUUAUGGGCAGCCAGAUAG-----GGUUGUGACACACAAAGGGUACUUAGCUUCCAUCUC-ACCCGUUAUUCUGUGUUGCGCCCCUAGUUGGAUCUAAUUAAACCGCUUUCGUGUUAAUGGCUCCAGAUCGACGACGAAUACCGGAUAAUUAGUCAGACAACUUUCUUUAGGUGUAACUGCGGUCGUAGGAGUUUAAAGUUCAAUGAGAGUUGUAUACACACGCA-------GACGGCUCAACGUCACUACUAACGACUUUAUGUCAUGCGUAUAAAGACAUUGAUACGGGUUCUACCUUACCGGAGGUAUCGGUCCAUCAAGGAUAGCUAGCGAAAUAAACUAAACAUAACACCUUACCUCAGA-UCACUGUACUAUCUACGACUUUAAUAGUUUCGAAUCCCUCUUC-CGAAUAUCCCUUAAAAUCGUUUGGACGAAAUCUGACCAACCCUCUCCCUAUCUAUUCGGACACACUCGUGAUUUUAAUAUGAAUAGGUCUGUCAUGCAGGGUGAAAUAAGGAUCUUCACUAUUUUACUUAGUGUAGACCGUCCCGCAUCAGGUAAUGAC-GUGAACUGCCUACCCUU-CUGAUUUUUAACAA-CGUUCUUCUUCUAAAUAAGUACACGUUUAUAGGCCUAAAUAUCUCAAAUCCCUUGUUCUAUUUAUCGGCC-GAAAAGCGGUAUAAAUAUCGAGAUGGAACAUGGCUAUGCGAUU------CCCCGUCACCGGG----------------------UCAUAUGUUCGUUUAGAAUGUUCGUAGUAUGCAGUAUAAUCC-ACUAAUACCCUAUAAUUUCGAGCAACGGUGACUGAGAGGCACUUAAGGGAUUCAUAAACGGUCAUAAAAUUACUUUUAUUUCCAUCAGACAACCCGCUCACUAAU--CAGCUUAGCGGAAUACCUGG---AG-CCCCGGCUUUGAAAGAGCCGUUGAACAA--GUCGGUUUAGUUUUCCAGUGUAGGGCACGUGUUCGAGGGCUACCAGGAAGUCUCGUAUAUACAUAAUGGUUUACUACAGUUGCUGGAUCUUUUCUGUGUGGGUAUAAUCUCCACCAA-UAUAUUAAAUAUUCCACAGUGACUCAUUCUACACUAAUGCUAG-UCGAGGAAAGAAGCUUAUCUUCAAACAGGACCAUAUCAACGAUCGUCUCAAUAGCACAGA-----AAGACACACCUAAAUAAGUCACCC--CAAACUUACUACGUUUAAAACUAUGACUCGAUAACGGUAAUGUGUGUCUUAUACUCCAGCGAUAGGUAACAAAUCAGA---ACCCAGGCAUUAUAUGUAUCGCUGAAAAUACCGACCUACGGAUAUCCCCUAAGGCCUUAGGUGCAAUUUGGUAAGGAUGAGUGCGGGGCAAGCCAUCUAUAAAUUUACUU--GGUAAGUGGAGCCA-AGGACGGAGCUCAGCUGGGAAGUUAG-UCGAUCUUUUUUAUCGUGUGAAU-UGAAAUUCC-----ACAAUUAUAACCAAUAAGUUUAUAGAUUUCUCUUAGGAUAUGAUAUCGGACUUUUUAAAUCCUCCUGCAGUUGCAAAAGAUAGCAAAUAUUGUGUGAGCUACAGGUACAUGCCA-GAGCAUAUUCGG-UAGAACCGAGUAUGUGUGAGGGGACGUUGUCAAGCUUCAGAA-GCGCGCCCAAUUGGGAAUUCUCUAUUUAGAAGCAUAUGACUGCAAAAUGUAAACAUAGUGUCCUUUGAUCUAUCGUCAGAUCUCAU-UUCUGACCGUGA-AGGUAGUCAAAUCCUGAGUAUCUAGUAUGUUCGCCAUUGCCAAGUUAUUC-UCAGCGAUUAUAC-AACUAUAACGUUUAAGCC---GAGUGAAUAUAACUUAGUACUUAACCCGACGACAUGUUA-------UCGCCACUAUACUACAACAACAUC-CGUAGGCCCUGUAUGCGCAAUGACUGGGAGCGUUUCUCCACUUAU------AUCUCACCUUAUCCGCAGUUAAACCGAUUUAGACCAAGGAAUCUUAAACUCGCGCAUUUCAGGAAUGGAUCCAUUUUAAUGGAAAGAAACUUGAC-UUGGUUCACCAAGUCACUU--------UAUACUGGUGGCGACAGGAUCUUGAGAUUUC--AGUGAGAGAUUGAAAGGAGGCGUGUUAACCCCGGUACAGUUUGCCUUCAAAAGUGGGCACUAAAUA-CAUUCUCUUGUGCUAGAA-GAAUUUA-AAGUGCUGCUGGU-AGCGGCGCAUGGAUACACGAUUGCAGUUGCCUAAG---CUUAUAUACUUUAACGAUGAACCACUAAAAUAUCGAGAUUU-CCGAA--GUGGCUGGACAU-ACUUCACUCUUAUGGGAACCGCUCAUAACACGAGAGAUCGACUUGAGGAUCGCUAAAUCUUAUAUGGUAUAAAAUUUGGCAAAUGUCCUACGAGAAUCUAAGAAAUGUUCUGUGUAAGACAAGUUCAAAUCCCA-AUUUACACGUCUAGUCAUCGUACGAA--UGUAAGUCGUGAUACAUUAUUGUUUUCGAGGUGGUCACAAUUGCCAAUGGAUCGUGA------AACAAGUGACGAUUGUGAAGCGGG-AUGACGUUUAAGAAUUUUACCCACGACUAUUGAC-------------UGGCGUGGAAACUUUGGGACUACCGAAGCCCCCUGU-UCAUUUUUAUAAUCAGACUAUCGACU-ACUAUACUGGGAGUCGAAGAUUCCUACUAGAAAGUAAGA--AUA-UAGCAAAAAGUCUAAAACUCUGCCCACCUCUUA--GCACAGAGUUACUCAAGACCACA-----UAAUAGCU-ACAUAUGUAGGGCGUACUGUGAUUCGCAUAAU
>F3 5266
AAAUUAUAGGUUGGAUUUUAAUUUGCAUUUCCUUUUCCGCUAUCAACUCGAGGGAACAAUUACUUUUAGACAGAA--UUUAGGAUUUCUUUCUAAUUUAAAGAAAAUCAACAGAAAUAUAGGAGUUUAAAAUCUAGGAGACCAGUCUUGGUGACCCGAGCAGUUGUUCU-CACAUAAAUCCACUUAGUCGGCAAUAGGAAAGUACUACUAGUGUAGUACAAACUAUCAUA-UUGUUAGGCAGCCAGGUAUUGGUUCCAUGCUCAAUUAAACCAUUAGCACGGAUACAUUGCCCG--UAU-GAUAAUCAAAUAUCGGUCAAACG-ACACAUGUUUUGGUUCGGGUUCUAAUUUUAUUUGAGAGUGAAUAAAACAGACA-------UGAAUUCCACGAGCAAUAAUAUUGUUGCUAGGAGUCAUACUGAU---CUAUUGAUAGACAAGUGGUUUUUCUUUGACGGUACCUUGACUAUAU--ACCUAGCUGCCCCGGACCAUCGAUUAAAGUUCUUGAAUGUUAG-CAAAUUCGCUCCGGUAUAAAAUUUUUAUUCACACAGCAUAUUUACCUGCCAACAUGGGCUAGCAAUGCUACUGCUAUAUAAGUAAAGUGGAUCUUGUUAAU---GGCCUGUUACUAUUUUUCUAGUGUACUCAACCUU-AAACAGGGAAAACUUAGGGAGCCUUGCACAGUUGAGACUUCAUCCGUGCGACAUGAAUUUUAGA-UGGUGGUUAAGCUAUUCGACAGUAGUUAAUAGUGGGCAUGAAAUAA-ACUCGUGAUAGUGACCAUUUCAAAUAGACGUUUGGCAACAUAUAUUCCUAUGGA--UGUAUCAGUGUACGUAAACGGCCCGGUUUCCC-----GCGUUUUACGGACUCGGCAAUGGUCGCCUUGAGACUUCGAAAUGUCUAUAUGUCUCCUGUUAGAAAUGUUGGUGUUGCCUAAAACAUCAACAGGUCACAUUAACUGCCUGACGGGUGUCUCUUCU-AUCUUACAUGGCUUGAUUAAGACACUAUUUGUUUAACUAGCUCAAAAUAAUCUUCUUCGUCGA--AGGACCCUUAUGUAGCGAAAUA-ACUCUAGCUAUCUAAAAUC-ACAAGCGCAAAUAAGA-AUCUUAUCUCUAGUUGUUACUCUGACCUUU-CUUAACACGAAUUUGCGGCUGGACGGUGGUAU--UGUAGCAGGUUACUCU-AAUAGUGACAUAAGAACUAUGGUUACCAGCGUAUCGUUA-AUACGAAACGGUGCCCCGGUA--UAUUAGAGCGCGUGAAUGCAGGCCGCCGUGCGCGCUAAAGUACACCAUUUGUAUC---CGCAUGUGCGUCUAAAUACUGGCGAUCUUAGAACUGAGACUAGUAUAAGACACCAUAAUGACCCGAAAAUCUUAA-CGUCAUAGCGUUACAC--AUUAGUAACGAUUUAAGAAUAAUCCAGAGACGGUAUAUA--ACUACGGUA-GUUUACUGUGAGGUCAGUAGUCACUCUCUGCUAUCGGUCCGUUCCUCGAC-UAGAUCUGUAUACUAUCCUCUGAAUUAGUUUGUAGUAUACAUCACUUUU----AUAUGAGGUAACGAUACGAUGGACUA-CGGUUAAAGAGCG------------UUGCAAUGGCUGUCUAUUGGACUGUAAGCCAAGCUGGGUGAUAUUAAAUAAUGAAUAGUAUGCUUAUAUGCCCUACCAUAAAUCGUCAAGUUCGGCACGGUCGCUA---CUGAGUCGUGAUGG-CAGACGUGCCUUCUCUUUUGUAGUUUGACC-AGUUCUCUAGUCUUAACACAACCUCCGGCAUUCCAAUUUGAAGAAUAGUUAUUAUGG--------------AGGUGGGUAACGACAUUAGGU-CCUAUUACUCACUCAAUAAAUGUUGAGAGCAAGAGCUC-ACCCGAAAACCGAUUACAUAUAGUGUGGUAAAUUAUAUGAGCGUAUGACUCUUACCCUAACAAGAAUCAUAACACC-----ACUGUUUCCACGAAUAGUCGCGAUAUACC--GAGGAUAUAGAACACCUCAGCCUAUGCAAUGAUGAGCACUAUGUACGACAAAGUGAAAUAUAGAGUCGCGUACGGAAGAUAAAAGCUAGUCGAGUCAAGGUAU-CACCCUCAUUCGAAUUGUAGAAUUAAGUAAUUGCCUUUGAAAGGCCUGGAUUUGCGUGUCAGAUUGGUAUCCAGAUGU-UUGUCCUAAGUUUUCGAGUUUCUCGGUCUCCCACAGG----AUUGAUCUCAUUA---GAAUCGGCAAUUUGAUAAGUUCAGCAGCAUUCACCCUCCAGCGGGUUCGACAAUGCGGCUUCGUAAAAA--GUACUCUAGGUGUUCUACUAACUGUUACUUCACCAUU--AGUGUAGGCAAGGGAUUAAGCACUUAUGAUGCAUGCGAGGCAUC-ACGGGAACUAUUAGUAAUGAGGACG-----GAUUACGGUCCACAACAGUUGCAAAACCUCUAUCUG-ACCUAUUUUUUUAUACUGCGUUACUGGGUGGACUUAGUUAAUUUGCGUGGGUGUUAACGGCUCCAGAUCAAC-GU---------UUACUUAGUCAGACGAAUGUUUCCUUAGGUGCUUGUGUAAGUAGGAACUUUCACAGUAGCAAAGAUUACUCAC-------UAUCACUGCCGCUCCAAUGUCACGGCUAACAACCUUCCGGUGUGUGGGAAAAACCAAAGAGACGGUUAAUAUCACGCAUAAAACGUCGGGCCGCUAAGGAAAGCUAGCGAUAUAAACUAAGAACAACCCAUUCUCUCAAA-CUAUUGUGCUAUCUUCGAUUUUAAUGGCUCCAAUUUUUCCUCU-CGAUUAUCCCAUAGAAUUGUUAGGAUCGGAUUUUUCAAAUCCAAUCGUAAUCAUCUUGGAUAUUUUCAUAAUUCGAAUAUAAAUA------CAUAACAGGUCAAAGUUGAGGUCUACCCUAGUUUUCUCAGUGCGAAGCAUCCCGCAUAAAACAAUUGC-GUGAAUUCCCAAGCUUU-CAGACUUUUGAAUG-CGACCUACUUAUCAAUAAAUAUACGCCCUGACGCCUAAGUAUACUAAAACUCCUGUUUCAUUUUCCGACC-GGUUAGCCGGAUAGAUAUUUAGAGAGAACAUAGACAUGCGACU------CCCCCUCAUCCGU----------------------UUAUAUGUUGAUUCAUAACCUUGGUAGUGUACAGUAUAAUCC-ACGAAUCCCUUGCAAUUUAAAGCAGCGGCAUCAAAGGGGCACCUACAAGAUUAACCCAAGA----AAAAUGAGAUCUAUCAUCAUCGAACGACUUGUGCAACAAUCACACCACCGCGGAAUGCUUAG---AU-CCUAGGUCGUCGAAAGGCUGUGUAACAA--GCCGGUUUCACCUUCCCGCAUAGGGCACAUGGUUGAAGUUCGUUGGAUAGUCACGCAUAUACAGGGUGAUACAGGAGAAAUGUGGGAUCUCAUCUGUGAAAAUAUAAUCUAGACUAG-ACUUUUGAUUACUCCAUAAAGACUCAUUUUACACUAAUGUCGG-UCAAGGAAAGAAACUGAUGUUCGCACGGGAUUAUCCAAACAACUGUUCUGAACAUAUGGU---AUAACGCACCAAAUA--UGUUGUCU---CAAUCUUGUUAAGUUUGAGAUUACGGCACAACAACGGCAAUGUGCAUUUCAAACUACUGUAGUAGGUAACAGUUCAAA---UCCUAGACCUUAUUCGUUGUGUUAGAGAUACCGAGUCGUAGAAAUCGCCCGGCACCUAUUAUGUGAUAAGAUAAAAAAAAGUACGUGAUAAAUAGUCUAUAAACUAAUUU--AGUAAGUAGAAAAA-AGGGGAAAGUUCAGAUAGGAAUUUGG-UCGACCCUUUUUAAUGUAUGAAC-UAUAAUUCG-----AUACUUUUCUGAAUGAGUCUAUCCAUAGCUC-UUCGAAUAUUACAUCCGAUUACUAAAUCCGUUCUGCCGUUGCAAAAGAUAGC--ACACUAUUUGGGUUUAGAGUCCCAGUUA-AAGCAUACUUAG-UGGAUCUAAGGGUGAUCGCCUUGAAAUGAUCAAUCUCCGGGA-GUAAUCUCGAUUGAGAGUUUUUUACUAAGAAGCACUUGACGGACAAAUGUAAACAUAGCGCUCUUUGUUCUGUCCCUAGGUUUAAU-CUUUGGACUUAGUAAGCAGUCGGGUGUAGAAGACCUAGCAUGCUUGUCUUUGCCGGGCUGUGC-UCGGUUGCUACGC-UACUAUAACGUCUUAACC---GAAUUAAC-UAGCGCAAUUUGUAACCCGACGACAUGUAAA------UCGCCGCCAUAUUACAGUACUACUAACUGGGCCGUGUGUUUGCCAGGGCUUAGAGCGUUUCUGUACUUAC------AUCCCAGCUUAUCUGCCAUCAUGCUAAUAUAGUCUGAGGAAUUGUGGAUCCGCAUAGUUCAAGAAUGUAUGGUCUCUUGCCGAGAAAGGAUCGCC-CCGUUCAACCAGGUCACUU--------UAAACUGAUGAAAAUAGAAUCGUGUACUUUC--AGAAAACCAUUGAAAUAGGCCGCGUUAACCAUGUCGCAUCAUGCGUUGAAAGACGUGCGACGACUU-CCUUCUCUUAGGCUAGAG-GUAUUUA-AGGUCUCGUGGAC-GGCGGUGCAUGGGUCUGCAAUUUAGGUAGAUCUGG---CUUAGAUGCUUUAAUAAUUAACCACCUAAAUAUUGUGGCUU-CCAAA--GUGGCCGGACAU-ACUUUGUCCUCUUCGAUGCCGCCCGUAUCAUAAGAUAACAAUGUACUAGCC-CCAAAUUUCAAACGACAUGGUAAUCAGCAGAAGAUGUGCGAAAAAUUAAGAGUUAAGUUGUGUAAGACAUGUUUAAUUUUCA-ACUUUCACAAUUAAUUGUCGUACUAA--UGUAAAUUGUAAUAAGUCAAUACUCACGAAGUGACCAUGAUAGCUGACAAAUCAGGG------GACAAGUGCCGAUUGUAAACCCGA-AAAACGCUUACCGAUAUUGUUUAAAGCUGUUGAC-------------UGGUGUGAGAGUCUUGGGACUAUAGACUCCUCCAAU-UUGUUCUCGUAAUUAAAUCAUCGGCU-ACUACACUGGGGGUCGAAAAUGUCUGCUGAAAAACAAGU--GCA-UGGCUAACAUUAAGAAGUUCCAAUCACAUUUUG--GCUUGGCGCCUCUCAACUUUGCA-----UCAUAACU-AUAUAUGCGGGACGUAGUGUGAUUUUGAUAAC
>E3 5266
AGAUUAUAGGUCAAAUAUUAUUUCGCACUUCGAUAUCUUCCAUCACCUCUGGGGAGCGCUUACUUUGGGACAGGA--UUUAAGGCUUCGUUUUAACCUAAAGGAAGUAAAUAGUGACAUGACAGUUUAAGAUCUAGGAGACUAAUUCUGGUGAUCUGAAUAAUUGUUCC-CACAUGAACCUAACCAGUUAGCAACUGGGAAGUAUUACCCGUGUAGUACGAUCCAUCGUA-UUGUCAGGUAGCCAGAUACUGGUUCCAUGCUCGAUUAAACCAUUCGCACGGGGAUAUUGCUUG--UAC-GAUAAUACGAUACAGGUUAGACA-GCACAUGUUUUGGUUCGAGUUCUAAUUUUGUUUGAGAGUGAAUGAAAUAGACA-------UAAAUUUCACCAACGGUAAUAUAAUUAUCAGAGGUCAUACUGGU---CUGUUGAUGGGUAAAUGGUUUCUCUCUGACAGUACUUUGAUUGUAU--ACUUAGAUCCCCUACAUCAUCAGCAAAAGCUCUUGAAAGUAAG-UAAAUUGGCUCCGGUUUAUAAUUUUUAUUCGCUUAGCGUAUUUACCUGCCGACUUAGGCUAUCAAUGCUACUGAUAUA-AAGUCAAGGUGAUUUUAUUCAU---GGCCUAGCACUAUGCUUCCCGUGUGUUGAACUUC-AAACAGGUAAAACUAGGGUAACCUGGUUCAGUUGAGGUUUUAUCCGUGCGACAUGACUUUUAAA-UCGUGAUUAAACUAUCUGACAAACGUUAACGAUGGGCAAGAAACAA-GUUCGCUAUAGAGGCGGUUACAAAUAGACAUUUGGCAUCAUAAAUUCCUUCGGU--UGUAUUAGUGUACGAGGACAACACGGUUUCCC-----AUGUUUUGAAGACACGGCUACGCUCGCCUUGAGACCCCGAACUGUCAAUAAUACUCUUGUAAGUAAUGUGGGUGCCGCCCGAAACGUCAACAGGUCUCAUUAACUGAUUAUCGGGUGUCUGUGGUAAUCUGGCAUGUCCUUACGAAGCCACCAUUUGCAUGCCUAGCUCAAACUAGACCUCAACAUGGA--AGCACCCUUCUGUAGCGAUACG-AGUCUAGAUACAUUGAAUC-ACAAGCGCAAACAAGA-AUGUUAUCUCAUAAUCUUUCCUAUGACCUUUCUUAACAUGAAUUUGUGGCUGGACAGUGGCAC--UGUAACAGAUUGCCCU-AACAGUGACGUGAUAACUAUGGGUGCCAACGAAACGUA--AAUUUGAAGGAAUGUCCCGGUAAAUUUGA-GAACAUGAAUGUAGGACGCCGUGCGCGCCAUAGUAAACCAUUUGUACC---CCCAUUUGCGGCUUAAUACUGGCGACCAUUGGAUUAAGCCUAGAGUAAGACACCAUUACCACCCGAAAAUUUCAG-CGCCAUAGCGAUACAC--AUUAGUAACGAUUCAAGAAUAGUCCAGAGACCGUAUAUC--ACUAUGGUG-CUUUACCGUGAGAUCAAUAUACGCUCUCGGCUAACUGUCCGUUCCUAGAUACAGAUCUGUUUGUUAUCAUGUGAACUGGUGUAUAGUCUACAAAACCAUU----GCCUGAGGUAAUAAUAAGAUGUACUA-CGUAUAAGGAGUG------------UUGCAGUGGCUAUAAAUUGGACGGUAAGCCACCGUGGGUGAUGUUAAAUUUUGACUUAUAGUUUUAGAUGCCCAGGCAUAAUUCAACAAGUUCCGCACGGUCCCUA---UUAACGCAUUAUGG-CAGGCGUCCCUCCUCUUUUGAGCAUCGCUU-AGUUCUCUAAUUUUGACGCGACCUCCAGUAUUUGAGUUUGAGAAACGAUUGAUAUGG--------------AAGCAGGUAACGACAUUAGGU-CCUAUCUUUUACUUAGUAAAUGCUGAGAGCAAGGGCCC-UCCCGAGAAUUAAUUACAUAUACUACGGUGAACUAUAUGAGCGUAAGACCUUUUU-----UUUAAAAAGAAUCUUAACGACAUUGUAUUCACGAAUAGUCUAGAUAUACC--UAGACUAUAAAACACCAUAGCCCAUGCACUAAUGAGCGCUCCGUACGACAAAGUGGUACAUAGAGUUGUAUACGGAAGAUAUAUGUUAGUGGAGUCAAGGUUU-CACCGGCAUUCGAGUUGUAAAGUUAAGUAGUCGCCUCUGAAAGUCCUGGAUUUUUUUGCGAGACCGAUAUCCGAAUGU-UUGUUCGAAGUUUCUGAAUUUCUCGGUCUGCUACAGG----AUUUAGCUCAUUU---GAAUCGGCAAUUUGACAAGCUCAGAAGUGUUCAACCACCUGCGAGCUCCAAAAUGGGGCCUCUUACCAAC-UAGUCUAGG-UAUUCAAGAAACCGACACUUCAGUUUU--GGUGCAAACAUGGGAUUAAGCACUCGUGAUUUAUUCGUUACCUC-CUAGGAACCUUUAGCAAUGAGGUGG-----GAAUAAAAUCCACAAAGUUUGGGAACCCGCUAUCUG-ACCUAUUAUUUUAUACCGCGUUACUAUCUGGACUUAAUUAAUUUCAGUGAGUGUUAACGGCUCCAAAUCUAC-CU---------UUUAUUAAACAAACUAUUGCCUCCUUAGGUGACUGUGUACGUAUGAUCUUUAAGAGUAAUAAAAAUUACUCACUAACA-------UUGCCGCUGCAAUGUCGCAGCCAACGAUCUUUCGUUAUGGAGGGGGAACUAAUGACACGGGCAAUAGUACGCGUAAAACAUCGGUCCGCUAAGGGGAGCUAGCAGAAUAGAUAGAGCACAACCCCUUCUCUCGAA-CCAUUAUGCUACCUUCGACUUUAAUGGGUCUGAAUCCUUCUUU-UGAUUAUCUUAUAGGAUUGUUUAGACGGGGUUUUUCAAAUCCAAUUAUAAUCGAUUUGAAUAUUUUCAGAAUUCUAAUACAAGUA------CGUAACAGGACAAAGUUGGGGUCUUCAUUAUUUUUCUCAGCACGACGCAUCUCGCAUAAAGUAAUCGC-GUGAACUGCCAAUCUUU-CUGAUUUUUAAAUA-UGUCCUGCUUACCAAUAAAUUUACGUCCUGACAACCUAGUAUCCUAAAACCCCCGUUUCAUUUUUCGACC-GAAUGACCGGCUGGAUAUUUAGAGUGAACAUAGAUAUGCGUUC------CCCUCUCACUUGU----------------------UUCUGUCUUAAUAUAAAACCUUAGUAGUGUACAGUAUAAUCC-ACAAAUCCCCUGCCGGGUGUAGCGACGUUAACAAAGUUGCAACUUCGGGAUUGAUACAUGAAUAAAAAAUGAGCUCUAUUAUCAUCGAAGAACCAGUGAAAUGGUCUCACCAUCGCGGAAUGCCUAGCUCAAUCCCAGGUCGUCGAAAGGUUGUGUAACGA--GCCAGUUUCGUUUUCCUGCAUAGGGCAUAUGGUUGAAGUUAGUUAGAUAAUCUCGUAUAUACAGGGUGAUGCAGGAAAGUUGUAGGAUCUCUUCUAUGAAAAUUGAAUCUAGACCUA-CCUUCUGACUACUCCACAAAGAUUCAUUUUAUACUAAUGUUGG-UCGAGGAAAGAAACCCAUCUUCAAACUGGACCAUCUAAACAAUCAGUCUGAACGUAUGGC---AUAACGCACC-CCAAUAAGUUGUCU---CGACCUUGUUAGGUUCAAAAUUACGGCACAAUAACGUCAACGUGCAUUUAGUACUUCUGCAGUAAGUCACAGCCCAAA---AUUUAGACCGUAUUCGUUUUGUUAGAGAUACAGAACCGUAGAAGUCGCCCAGCACCGAAUAUGUAAUAAGAUAAAACAAGGUACGUGAUAAGUGGUCUGUAAGUUAAUUU--AAUAAGUAGAAAAG-GGAGAAAAAUUCAUAUAGAAAUUUGG-GCGACCAUUUUUCGCAUACAAAAGUAUGAUUUC-----AUACUUUUCUGAAUUAGUCUAUUGAUAGCUC-AUCGAAAAUUACACCCGAUUAUUUAGUUCAUCCUGCCGUUGCAAAAGGUACU--ACAUUAUAUGGGAUUAAAGUCCCGGUUA-AAGCGUACUUAG-UGGAUCUGAGGGUUGUUGCCGCGAGAUGAUCAAGCUCCGACA-GUAGGCCUGAUUGAGAGUCUUUUACUCCGAUGCACUCGACAGACAGAUGUAAACGUAGCGAUCUUUGAUUUGUCCUUAGGCCUAAU-CUUUGAGCAUAAUAGGGAGUCGGGUGCAGAAAAUCUAGCAUACUUACUUUUGUAAAGUUGUAC-UCUGCUACUACGC-UACUAUAACGACUUAGCC---GAAUUAAC-UAACGUAAUCUGUGACCCGACGUCAUGUAGG------UCGCCGCCAUGUGACAAUACUGUU-AACUGGGCGUGAGCUUGCCAGGACUGAGGACGUUUCUGUACUUAC------ACCUCAGCUUAUCCGUCGUUUUACUGAUAUGGACUGAGGAAUUAUAAGCCCACAUAUUUCGGGGAUGAACGACCUUUAGCCGGAAGAAGCUUGUC-CUGUUUCACCAGAUCACUC--------UAAGCUGAUGAUAACCUAAUCGUGUACUCUC--GGAAGACGAUUAAAAGGAACCGCGUUAACCUAGGCGCACCAUGCGCUGAAGGAGAUGCGGCAACUU-CGUUCUCUUGUGCUAGAG-GUAUUUA-AAGCGCCGUUGAC-AGCGUUGUACGGGUUUACAAUUUCAGUAGAUUUAG---CUUGGAUACUUUAAUGAUGGAUUGCCUAAAUAUUGGGGUUU-CCGAA--GUGACUGGACAUGCUCAGUCUCUCUUGGAUGCCGCUUGUAUCAUGAGAUAUCAAUGCGCUAAAC-GCAAAUUUCAAGCGACACGAAAUUCAGUAAAUGCUUUGUGAGAAGUUAAGGGAUGUUAUGUGUAAGACGUGUUUGACUUUCA-AUUUGCACGACUAAUUCUAGUACGAA--CAUAAAUUGCAGUACGUCAGUACUUACGAAGUGAUCACAGUAACUGAUAAAACAAGG------UACAAGUGACGAUUGUAAACCAGA-AAAACGCUUACCGAUUUUAUUUAAAGCUACUAAC-------------UGGUUUGAAAAUUUUGGCACUAUAAACUUUCACUGU-UUGUUCUUGUAAUUGAAUCGCCGGCU-AAUACACUGGGCGUCGAAAGUGUCUGCCGGAAAGCGAGC--GUA-UGGCUCAUAUUAAGAGGUUCUACCUACGCCUUA--GCUCAGGGACACUUAACUUUGGG-----UCAUAAAC-AUAUAUAUGGGGCGUAGUGUGACUUUGAUCAC
>D3 5266
UGGUCACAGACCAAAUUCUAAUAGGUAGUUUAUUAUUUAUAACAAAUUCCACGAAAUACAAGUACUGCAGCGAAA--UUGAGAUGACCACUUAGAUCUAAAGAAGGCAUACGAAAGU-AAAUAAUCUAGAGCAUUCGGGAUCAAACCUAUUGACCUUAAGUCGCUGUUUUUAUCCGGAUUUAGUUAGUUGAUGACGAGAAACCACUACCUAUGUAGCUUAGAGCAUCAUC-UUGUUAAAGAAUCAAGUAGGAAUUAUACUUUCA-UUUAAUCACCUGCAUGGGUACUCUACCCA--UAU-GACGCCAAGAUAACAACGGAACG-ACGCAUGCUUUGGUUCAAGCUUUGCCUUUGUUUAAUAGGAGACGGGAUGGAUA-------CAGUCUCCACCGGUGGUGACUCUAGUUCAAAGAGCCAAAUUGGU---CCGGUAAUCUAUAGGUCGUCUCUUUUCGGCAACCCUUUCUCGUUCU--ACUCAGGUGCGUCAAGCUAUCAAUAAAGAUACCUAAAAACCAC-UUAAGCGUUUCUCACAUAAAUUUAUUUUUCGCUAAGUCUGUACCCCUACCCACGUAGCCAGAGAAGGC-----------CUCGAUCGUUGAUCCUACUUCU---AGCCAAGAUCUUACCUUUCAGUGCACUCAGCUCA-AAAUAUUGGAAGCGAGAGUAACCUGUUUCAGAUACGAAUUUACCCGUUUGACACAACAGUCGUA-UCGAGGCUUAAUAAUAUUUCAAUCGCCAAAACUUGACUACAAACAA-ACUCUAUAUGGUAUCCAGUAUGAGUAAACCUUGCGGACCAUAAAUUGUUGCAAA--UGUACCCGUGAACACGAAAAAUUCGGUUUCCC-----CUGGUAUGUGCUUAUGGCGAUGUCUGUCUUUUAAUCCCUGUACGCCAAGCCGUUUGCCUUGGGAGAUCAAGCAACAAUCAGAAGGUGCAGCUAAAUACCUUUAGUGCUAAGUAACCGUUUUAUAA-UGCAUUAGAAUUUUCCUUAACUAAUUGUAUCUCUGCCUCUAGUUAUCUGAGCUACAAGGUAGA--AAGACCCGCUUAUAGCAAAACU-ACGCCACAGGUAGUCUGUC-GCAGUAGUAAAUAGUG-AUUAGAUAUCUAGUCAUGCAUCAAACCCUU-CUGAAAACGAUUUAGCUGAAAUACAUAGGUGUCCUGUAGUAUAUUACUGU-AUUAAGACAUCUGGGUAUAUAGAUCAUAACUUGAAGGACUAAGUUAAGGGA-UCCCGAAGCAUAAUUA--UUCCAAGAUUGUCGGUGCCCGUUUCCGCAUCAUUUAAUUGUAUUUAGU----CUGUGUACACUUAGACAUUUAUGAUCUUUGUUUUGUAACUCACUCAGAAUCCAAUGCUUAUCCGGCAGAGUUAG-UUUCUUCGGGUCAGAC--AUUAGUAACCCAUUGAAGUCUAUUUAUAAACAGUAUAUA--GCGCCGAUG-UGUAGCUUCGAAACAAAUUUCAGGUCCUAGAA-AUUCUCCUAUAGUUCACAAAUAUCAGUUCUUUAUCCUGUACAUCAUGGAGUCGUGUGUGAUAUCAUU----GUUUAGAGUUAAAAUACUUUUUACCAUCUAUUGAAUAGAG----UUGUUGAGGGGAACGAAUAGACCGUAGGCAAGUCGCU--CCCGGACGAGUACGAAAAUAUGAAAUCUAGGUUUAGCUGUCGAUGCAAUAUCCCUAUAGUGCGGUACAAUUAUUA---UUGAGAAGCUGCAA-GAAACAUUCCCUACUAAUUGUUCUCAGAUC-UUUUCCAUGAUUCUAUUACAUGCUUAAGCGGCAAGGUGAGGUCAACGGUCACUGUUU--------------UUACAAACAACAGUAUCAGAU-UAUACCUCUUUUUCAGUAAAUAUAGACGGCCGGAGCUUAAUUUCAUAUAUAAACUUAACUUAUCGAGCAAAUAAAAGGAACCUGAGACUCUUUUCCGAUUGUCGGUCGUAUCGUU-----UCUAUUUCCACAUGCGGUCCGGAAACUCC--GAAAAUAUAAAACAAACUGGGCCGUGAACUUACAAGUUACAAGUAUAUGGUAGUCAUAUGAACAAUAUGGAACGGAAGACGCCUGGCAGUCACAUUAAAUUGU-AUUAAGUAAUCUUGUUACUUAAAUAGAGAAUGGCCUGAUAGGGGCUAGUCUUUGCAUGUAAGGUUUGUUUUUUAUGCU--CGUUUUGCGUUAAUGAGCUGUUCUUUUUGCCGUGGG----GCAUAUUACAUUA---GCAACUGCAGUAUGAUAAAUUCAACACCAUAUCGCUACAAGGAAAGUCUGACAUGUACUCUAUUGUAACA-CUGUUUCAG-CAGUCUCUACAUAGCAUCUCUUAGACG--GGAAAGGUCAAGUCAUUCAGCAAUUGUAAAUUUAAUAUAUUCUC-AUGGGAACCUUAGGUCACGACGUGA-----GCUUACAACGCUUGGCGAUUACAUAAUGUCUUGCUACGGCGGAAACCUUAGGUUUUGCCCCCAAAUGAUUAUCGCCGAAUUGCACGUGUAUCAGAGCCACCAAAACAACGAU---------UGAUUAGUUCAGCCAUCUGCCUCCAUGGACGAC-GCGUGCUUAAAACAUAAACAUGUAAAUGCAUCUGCAAGCACGCCGAGUUGCUCGCCAUAUCAUUCUCACGGCAAUAAAAACUUCGACAUACAGAUUAGACUAUUGACUCUGGUACUGCAACGCAUAAAGCGUUUAUACGCUUAGGAUUUCACGAAGGAUAAAUAAUACAUAGCCCCUCCUCUGAAG-CCAUUGUAUUAUUGUCUUGAGACGUGGGCUCGAAUUCCUUGCC-CGGUGAUUUCGUGUAGUUGCUUGAGACGAAUUUUAUAACUUCCUUCAUGACUUAUUCAGCUACCGUUAUAAUUUAAGUGCAUAUA------CUGCACAUGGCGUAAUGAUAACCUUCAC-AAUUUCUCUAGUGUAGGAAAAUUUGCAUUUAAGAAUUAC-AUGAAUUCUUGGAUCGU-CUGAUUAUUAAGUG-UAUUCUCCCUCUUCAUAGACAUACAUUCAGCCGUUUAUAUAGCUUAUAACCUAUGUUUCACUUCUUUACC-GAAAAGCGUUAUUAGUAUUAUCAAGGAAUAUCGAUCUUUCAUU------CCCUUAUAUCCGU----------------------UAGUGUGCUCAACCUAAUGCACAAUCGUGUACAAAAUUCUUCUACGAUGGUUCUAUAGAUUGAAGAAACAGGGACUAAAAGGUGUGUUGGGGAUUGAUAGAAGGUGCUAAAAUGACGUUUAUAAUCAUUAGGCUAGCUAUGAAGUACUCGUAUCAUCUCGACAUACCUGG---UG-UUGAGCCGAGUUAAGACGUGUACAACAG--ACCGGUCAAUUAUUCCUGUGUUUGGCAGUCUGUCAAGGAAGGUUAACAGUUUCUACACAUAUUAAAUGAACUAUGAAAGUUAUGGCAACUUAUUCUUGAUAGUAAAGUGUAGAUCUA-UCCUGUAAACUCUUCGAAAAGAACCAUUUUAUUAUGACACUAG-UCGGAAAAAGAAGCUCCAUUUUGAAAUAGGCGGUAAGACUAACUAUUUUGAGAUCAUGAA---AUAAAGUA--AAUAAAUAAGUCAUGU--CGAAUUUGAUGCUUUAAGUAUGGUGAACCUAUAUUGCCUAUGCGCGUUUUAAACUCCUGCAGAGGGUAACAUGUAAAAAUAGUUUAAAUAUCAUGCGUUUAGGUCAGAAUAGAGUACGGAAGAUAUCCUUAAAUUAAGACAAUGUAGCUUAAUGAAGAUGGGCAAGAAGUGAGGAAUCUGCGCAAUCACAU--GGUUAAUAGA--AA-ACAGAAAACCUAAGUCUAGAAUUUAA-CUGAUUUGUCUAUGCGUUUUUAG-CCGAAUCCU-----ACACUUUUUUAAUUUAUAUUAUUGAAAGCUUCAUAGGUUUCUACGUCCCGCUUGGUAAUAUCUUUAGCCGUUACGAAUGACAAC--GUAUUGUGUGUGUUAGAAUUCUAUGUCA-AAUCGUACUCGA-AUGAUCCAAGGGAAAUUGCCGCAAAUUGGCUUAUCUCAGAUA-CUCUACCGGAUUGAGAGUUUUUGACUUACGAUCUUACGAACAAUGAAGAUAAACGUCGCGUUCCUUGUUCUGCUGCCAAGUGCCCC-CUUAGAGUGUUU-AACUAGCUAAACACUGGAAACACGGCAUGUGCAUCUAUGUUGCUCCGUAC-UCUGCCUUUAUGUCGACUAUAUCAUCUAGUUA---GGAUUAAC-UAGCUUGAUUUUAAACCAAGCGACAUAUUGA----GGCCAUCACGAAGUUAUAACCAUUCU-AUCAGGCUUUAGGCCUGUUAGGGUUUAAAGGUUUUCAUUACUUGC------AUUUUAGCCUACUCCUCGAUAAGUUAAUUCAAACGGGGGAUUCGUAGAGGAGUACAUUUUAAGAACGGUCAUACUUCGACCAAAGGAAGUUUCGC-CUCAACCUUCAGAACACUU--------UUUGCCAAUAAUGGUAGGAACGUGGCCCCUC--AAUAAGUCAUUUCGGAGAGUCGUCAUAACCCCGUUAUACCUAGUACUAAGAAGU-CAUGGCGAUUA-CGCUGUCUUGGGCGAGAG-ACAUUUA-ACGUAUUGCUAAC-AGCGCUACAGGGGUAAACGACUAUCAUUGGCUAAA--GUUAAUCUACUUUGAUAAUAAGUCUCGGAGGAAUUGUCAUUU-AUUGA--GUGGUUAGACAU-GUUCCAACCUCGCGGAUAUCGCAUGUAUCGCGAAUCAUCAAUUC--CGACC-CUAAGUAUAAAACGUAGUCAGAAUUCACAGAUACCACACAAGGAAAUGAGAAACUUUGUAUGUAAGACGUGUCUGCUUCUCA-GUUUGCUUGGCUAAGUUGCGUACGAG--UACGGAUUGUAAUACGCCACGACAUGUGGUGCGCCAGUAAUUGCUGACAAGUCACGA------UGAGA-CGACGACCGUUCGGCUGA-AUAACUCUCAUUAACUUCAUCCAGUACUUUGCAG-------------AGCCGCAAACUCUUUGCAAUUAUCUACAUUCUUAAU-AUAUUCCAGGAACUGAACUAAUGGUU-AUCGAUCCGGAAGGCGAAAGUUAGUGCCAACAAGGAUCAGCGAA-CAGUAUACAGUAGGAAAAUAUAUUCUGACCAUAUCGCGCCGGUCUACCCCCCUUUGUA-----CUAUUAUCUAAACAUGCAAAACGUACAAUGGUUUGGACUAC
>C3 5266
UGAAUACAGCCCAGAUUCUAAUAAGUAAUCUGUUAUUUAUAACAAGUUCCAUGAAAUACAAGUACUGUGGCGACA--UCCAAUAUACCUUUUAAAUCUCAAAAGGUCAUACAAUAGU-AAAUAAUCUAGAAUAAUCAGGAUUAAUCCUAUUAACCUUAAGUCGCUGUUUCUGUCUAGAUUUGGUUAGAUGAUGACAAGAAAUCAUCACCUAUAUAGCUCACAACAUUAUC-UUGUUAAGAGAUUAAGAAGGGACUCCAUCUUUUAUCUAAGCAUCUACAUGAGUACCCUACUCA--GAC-GCCGCCAUGACAACAUUGAAACA-GUGCAUACUUUGGUUCAGGUUAUGCCUUUGCUUAAUAGGGAACGAGAUGGAUA-------CAGUUUCCGUCGGUGGUGACUCUAGUUCUGAGAGGCAUACUGGU---CCAUUGAUCUAUAAAUCUUCUCUAUUCAACAAUCCUUUCUCGGUUU--ACGCAGGCGCGCCCAGUUAUCAGUAAAGGUCCCUAGAUACCAU-UUAAACGUUUUUAGCGUAAAUUUUUUUUUCGCUAAGUCUGAACACCUACCUACAUAACCAGGGAAGGUCUCGGAUCUA-UAUAUCCGUUGGUCCUACUUCU---AGCCAGGAUUUUAUCUUCCAAUGCACUCCAUUCCGAGACAAAGGAAACAAAAGUAACCUGUCUC-GAUAAGAAUUUAUCCGCUUGACAGUAUAGUCAAA-UGCAGGCUUGAUAAUUGCGCAAUAGUCUAAGCUUGACUUCAAACAA-ACUUGAUAUGGUAUCCGGUGCGAGUAAACCUUGCGGAACGUAAAUUGUUGCUAA--UGUACCCGUGCACACGCAAGAAUCGUUUUGCUUAAGACUGGUAUGUGCUUAUGGCAAAGUCCGGGUUUUGAUCCCCAGACGUCUAGCAGUGUGCCUUUAGAGGUCGAGCUACGGUUAGGAAUUUCCACUAAUUACUUUUACUGUUCAGUUACUAUUUUAUAU-UUCACUAGAAUCUUCUUUAACUAGCUGUAUUUCUGCCUCUAAUAAUCUCACGUGGGAGGUUGA--AAGACCCGCUUAUGACAAAACC-AUGCCAUAAGUUGUCGGUU-CCAACAGCAAAUAAUG-GUUCAAUCUCAGGUAAGGCGUUAGAUCUUU-CUGACGACGAUUUAGAUAAUAUAUAUAGGUAUCGUGUAGUAUAUUACUGU-AUCAAGACAUCUGGAUAUAUGGAUGAUAACUAGAAAGAUUAAUUUAAAGGA-UGCCGAACCAUAAUUA--UGCCAGGAGUGUUGGUGCUGCUAUCCGUAACAUUAUAUUGUUCUUAGC---CACCUUUACGUUUAUCGACUUGUUAUCACAGUUCUGUAUCUAAUAAAGAAUCUAAUGCUAUUCCGUCGGAGUUGGUAUCAUUAGCGUCACAC--AUUAGUAACCAAAUAAAGACAAUCUAUAAACAGUAUCUA--AGGUCAAUG-AAUGACUUCGAAAUCAAUUUAGGGUCCCAGAA-ACUGUCGUAUAGUUAGCAUUUAUCUCGUUUUUGUCCUGUACAUUACGGAGUCGUGCCUACUAUCAUU----GUUUAGGGUUGAAAUACCUUGCACCACCCUUUGAAUAGAG-UUAU---AGACGGGAACGGUUAGACAAUAAACC--AGCCGCACUUGGACGAGUAUGAAAUUAUGGACCUCAGCUUUAUCUGGCGAUGCAACAUCCCUGUAGUCCGGUACAGUUGUGAUGCUUGAGAAGCUAUUG-UAGUCAUUCCCCACUAAUUUUUCUCUGAUC-UGUUGUCUGAUUAAAUUACACGCUCAAGCUGCAAGGUAAGGAGAACAACUACUGUCU--------------AUACGAACGGCAAUAUCAGGU-CAUACCUCUCUUUCAGUAAAAAAAGACGGGCGGAGAUC-AUUUGAUAUUUGCUCUCAAUUAAUCGCGUAAAUCAAUAGAAUCUAAGACUAUGUUCCGAUUGCCGAUCGUAUCGUC-----ACUAUUUUCACGUACGAUCCGGAGACCCC--GAAAAUAUAAAGCAAAUUGAACUUUCCACUGACGGGCCACAAGUAUGUUGUAGUCAUAUGAAUAAUAUAGAACGGAAGACACCCGCUAGUUGUAUUAAGUCGU-AUCAAGUAAUCCUGUUGCUCAAAUAAAGAAUGGCCUGAUAAAAGCCCGUCUUUUCAUGUAAGU-GUUUAUUUCUUAUGUUCGCUUUGCAUUUAAGAGCUGCUCUUGCUGCCAUGGA----ACAUAUUAUAUUA---UCAACGGCAAUAUGAUAAAUUCAGCAAUACAUAACUACAUAGAAAGUCUAACAUGUGCUAUACAGUAAGU-CUGUAACAG-UAAUCUAGAAACAACACCUCUAACAUU--GGAAAAAUGAAACAAUUAUACAAUCAUGACUUAUCUAUAUUCUC-GGGGGUACUUUAGGUCACGAUAUGG-----GGUUACAAACCUUAGCGGUUAAAUAAUGUCUCGUUACGUUGAAAACCCUAGGCUUUUUCGCCGAACGGUUAUCGCUGAAUCGCAUGUGUAUUAGAGCCGCCAAAUUGAGGAU---------UGAUUAGAUCUUACAUCUGCCUACAAGAAGGAC-GCGUGCGUAAGACGUUAACAUGUAAAUACAUCUGCAAGUGGGCGAAAUUGUUCGCCAUACCAUUAUCACGACAAAAAAGCUUUCGAUAUAUGUAUUAGACUAGUGACUCUGGUACUAGGUUGCAUAAAGCGUUGGUCCGCUUAGGGCUUCAUGAAUGAUAAUUAAUACAAAGCCCCUCCCCUCAAG-CCAUUGUAUCUUAAUUAAGUAACGUAAGUUCGAUUCUUUUUUC-UGGUGGUCUCGUAUCAUUGCUCAAACCAAAUUUUAUAAAUUCUUCCAUAAUUUACUCAGCUACCGUUAUAAUUAAAGUGCAUAUA------UUGCACAUGGCGUAAUAUUAACCUUAACUAUAUUCUUUGCUAUAGAAAA-AUCGCUUUUAAUAAUCAC-ACAAAUUCUUGGCUCGU-CUUAUUGUUAAGUG-AAUUCUCCUUCCUCAUACACACACAUUCGGCCGUUUAUAUAUCUUAUAACCCAUGUUUCAUUUAUGUACC-GAUGAACGCUAUAGGUACUGUUGAGGAACAUCGAUCUCUCAUU------CUCUUUUAUCGAU----------------------UUAGUCCCUCAACGUAAUGCACAAUAGUAUACAAAACGCUUC-ACGAUGGUUAUAUAGAUUGGAGCAACAGGGACCAAAAGCUACGUUCAGGAUUGAUAGAAGGCGCUUAAUUGACGUUUAUUGUCAUCAAGCUGGCCAUGAAGUAAUCGUCACAUCUCGAUACAUCUAC---UG-CGCAGGCUAGUUAAAACCUGUACAGCAG--ACCGGUUCAUUAUUCCUGUUUGAAACAGAUAGUCAAGGAAGGCUGAUAAUUUUUAUACAUACCAGAAGAAUUACGAAGGUAAUGGCAACUUUUUUUAGAAAGUACAGUGUGGACCUA-UCCGUUGUAUUUUUCGUAAAGAUUCAGUUUAUUAUGGCACCAU-UUGGAAAAAGCAGCUCAUUUUCGAACUAGGCGGUAAGACUGACUAUUUUGAAAUCAUCGA---AUAAAGUUUCAAUAAAUAAGUCACCC--CGAACUUGAAACCUCAAGUAAGGUGAACCUAUAUUGUCGAUGUGUGUUUUAAACUCCUGCAGAGAGUAACGCGCAAAAAUAGCUUAGAUACCAUGCGUUUCGAUAAAAGAAGAGUACGGAAGGUAUCUCUAAGCUAAGAAAAUGGACACUAAUGAAAAUGGACAAGAGGUGGGGAAUUCGUGCAGUCACGU--GGUUAACAGA--GA-ACAGAAAACCCAGGUUAAGAAUUUAA-CUAAUUUGUUUACACGUCUGAAC-AUGGAUUCU-----AUACUUUUAUAAAUCAGAUUAUUGCAAAAUG-GUAGGAUUCCACGCCUCGCUCCCUAAAAUCCUAAAUUGUUACAAAUGACCGC--GUAUUGUGUGUGUUAGAAUUCCAUGUCA-GAGCGUAUUCUG-ACGAUCCGAGGGUAGUAGUCGCAGGGUAG---AUCUUAAGUG-CUCUGCCUAAUUGAAAGUUUUUAUCUUACGGCCAUACAGACAACGAAUGUAAACGUUGCAUCCCUUGUUCUGCCGCCAAGUACCCU-CGUAUAAUGUUU-AAUUAGUUAAAUGCUAGAAACCCAGCAUGUGCAUCUAUAUUGCCCUGUAC-UAUGCCUUUGUAUGGACUAUAUCACCUGGCUC---GGUUUGAC-UGGCUUAAAUUUAAACCAAGCAAUGUACUGA----GGCCAUCACUAAGUAAUAAUCGUUUU-AUCAGGCUUUUGGCCUGUUGUGAGUUAAUGGUUUCCCUUACUUUU------AACUCAGCCUACUCUUUGAUAAGUUGAAUCGGAUAAUGGAUUUGUAGACAGGAAUAUUUGGAGAACGAACAAAUUUUGACAAAAGGAAGCUUUGC-CUCAACCAUCAGAUCAUUU--------UUUGCUGAUAAUGAUAGAAUCGUGACCCUUC--AACAUGUCAUUUAGGAUAGCCGUGUUAGUCCCAUCAUAUCUAGUAUGCAGAAGC-CGUGAUUAUUG-CGCUGUCUAGAGUGAGAG-AUAUUUA-AUGUAUUGAUCAC-AACAAUGCAGGGGUAUACGACUUUUAUUGGACAGA--GUUAAUCUACUCUGAUAAUAAGUCUCGCAAAUAUUGUCAUUC-UUUGA--GUGGUUAGAUGU-GGUGCAUCCUUGCGGAUAUCGCAUGUUUCGCGAAUCGUGAACUC--CAACC-UUAAGCUUAAAAUGUCAUUAAAAUUCACAGACACUACACGAGGAAAUGAGGGAUUUUGUACGUAAGGCGUGUCUGCUUUUCA-GUUUGCAUAGCCAAGUGGCGUACGGG--UAUAGGUUGUAAUAUGCCGCGACUUAUGGUGCGCCACUGAUGGCUGAUGAGUCACAA------UGCGA-CAGUGAUCGUAUGGCUGG-AUCACUCUGAUCGACUUCACCCAGCACUAUCAGA-------------AGCUGCAAACUCUCUGCGAUUAUCUAUGCUCCCGAU-CUGUCUCAGAAACCGGAUUAUUGAUU-AUCGGUCUGGAAAACUAAAGUUAGCGCCAACAAGGAUCGGCGAAGCGGUAUACAGUGAGAAAAUGUAUUCAGACCAUAUCGCUCAGGUCUGCUCCAUUGUGUU-----CCAUUAUCUUAACAUACAAGACGUACAGUGGUUCGGUCUGC
>B3 5266
UGAUUGGAGAUUAUAUUCAUAUGCGGAUUUUGUUACCUACUACGCAUUCCGCGAAACCUAAGUACUAUAGCAAUA--UCUAAAGUUCUUCAUAGAUUUAGGGAAAACAAACAAAAGU-AAAAGAACUAAGAUAUCAGAAACCAAUCUUAUUGAUCUUAAAUCGUUAUUGCCGUCUAGGUUUAAAUAAUUGAUGACAAGAAAUCACUGCCCGUGUUUCCCAAGACAUCAUCUCUAGUAAGCGAUCAAGUAGGGCUUCCAUCUCUCAUCCAACCCUUUGCACGCGUUCCGUACCUA--UAU-GACGACAUGACAACGCUGAAACG-GUGCGCACUUUGGU---AAUUUUACCCUAUCUUGAUAAGAAACGAAAUAGACA-------CAGUGCGCACUGGUAGUGGCACUGCUUCCAGGAGCCAUGCUGUU---CUUUUGACCUACGAGUAAUUUCUUUUUAAAGAGCUCUUAUCAGUAU--ACUCACCCGCACUAAACCGCCAAUAAAGACCCUCAAAAGGCAA-GUCAUCGUCGCUCGUCUAAGGUUUUUUUCCGCUUUGUCCGUCAACCCAUGAACAUAAACGUGCUAAGCCCCAGAUAUA-UAGCUUAGCUGGUCCUAUUGCG---AACCAAGAUCUUAAACUUCACUGCAAGCCACUCC-AGACAAGGGCAACAAAAGUGACCCGGCAGAAUUAAUGUUUUAUCCAUACGACACUACAUCUCAU-CCGAGACUUAGUAAUUUCACAAUUCCCAACCCAUGGAUUCAAACAA-ACUCCAUAAGCUGUCCGGUGAGAAUAAACAUUGCAAAGAGCGAAUUGUUGCAGA--UGCAACUGUGCAUAUACAAGACUCGGCCUCCC-----GCGGUAUGUACGCAUGGCAAUGCAUGUCUUGAUGCCCCUAAGUGCAAAUCCGUUAACCGAUAGAGCUGAAAGUAUUACCAGAAACUUAGACCAGUUACUUUAACUUCUUAACUACGGUCUUUUGC-CUCACUGGAAUCUUCCCUAAGUGACUUUAUAUUAACUUUUAGUAAUCUGAACAUCGAGGUCGA--AGGACCUGCCUAUAGGAAGGCA-GUACCGGAUGAAGCGGAUC-CUAGUAGCAACUAGUGUAUUACUUC-CAAGUGUGACCCCCGACCGCU-CUGACGACCAUUCUAAUGACGUGCCUAGGAGCCGUUAUAGAGUUGUUUGC-AAUAUUGCGUCUGGGUAUUGGGAUAUCAACAGGAAGUGAUAGGCCGUAGGAUUCC--GACAUUUGUUUA-UGACAACAGUUUAGGUGUCCAUAUCCACGAAAUUAAAUUAAGUUUAAC---UGAUUGUAUGCCUAUACACUGGUGAGCACUGUUAAGGGACUAACUUAAAAUCAAAUUUUGAACCAGCUGUCUUAG-UUUCGUAGCGUAGAAC--ACUACUAACCAGUGGGGAACAAUUCAUAAACGGCGUAUC--GCGACGAUU-UGCAACUUGUAAACCAAGUUAACAUCUUAAAAGAAUACGCUACACUUGAUAUAUAUCUAUUUCUCGGCCCGUACCUUAUUAAGUCGAAUGUAUUACCGUU----UUCCGUGGUUUUGAUGCCAUGUACCGUCAUUUGAACCGUG---UUGUAGAGGGGUUACAGUUAGCCCGCAGACCACUCGCUUAU--GGGUGUGUACAAAAUAUUGCACCGCGACUCUAUGCGUUGGGGCAAUGUUCGUCAGGAGUUGUACAGUUGUCA---UUGAAAGGCUGCGG-GUAAGGGUCCCUCCUUAUCGUUCUUUGAUC-UGCUCUCUAAUUGUUUUGCAUGCUUGAGUUUACUGGUGUGAAGAACGGUUAAGAUCU--------------AGACUGACCACAGUAACACGU-AAAACCUCUCUUUAAAUUAAUUGCGACAGUAGGCGUUC-ACUUAAUUUUUACAUUCAAUUAGUAGAGCAGAUGAAUGGGAUAUAAGGCUUCAUUCUAAUUACCAUUCGUAUCAUC-----AUUAUCUUUAAGUGCGCUACGGACACUUA--AGAGAUCUAAACCGGCUUGGAAUGUUCAAUGACGAGUUAUAAACACGUAGGACAUAUACGUAGAGAGUAGGGCCGACGUUAGAUAGUUAUUGAAUAAAGUUGUACGCAAGUAAUCUUGUUGUCUCUAUAGGGAAUCCCUUAAGAGAAGAGCUUUUUUUCACGGUAGUUUAACAUCCUAUGCC--CGCUAUGAUUUUAUUAGUUGCUCUUUCAGCCAUUGC----ACAUAAUAUGCUA---GAAAGGGAAGUAUGGGGAACUUAGCAUAAUGUAACUGCAAAAAGAUCCUAGCACGGGCCCUUUUAUAAGC-UUACAUCAG-UAGUCGAAAAACAACAUCUUUAUAAUU--GGAAAAGGGACAUAAUUUAAUAGCUGUUAUUUAACCAUUUUCUA-CUAGGUAAUAUACGUCACGAAUUAU-----GGUUAUCUUCCUUCAUGAUCACUAAACGUACUACUACAUCAUGAACUUUAGGUCGUAUCCCCAAUUGGUUGUCAGUGAGCCUUAUAAUUGAUGAGAGUUCCAAACCAACAAC---------UCAUUGGAUCAGACAUCUGUCUCCUUGAAAGUC-GCGCGAGUAGGAAAUUCAGAUGUAGGUAUACCCCCAAUCAGGCUAGGUCUCUUUCCAUACCAAUAUCAGAGCUAAUGAACUUUCGAUAUAUGAAUAAGGCUAAUGCAUCGGGUAUUACAUCAUAUAAAGUGUUGGUCCGCCAAGGACAUCCUACAGGAUAAAUCGAACACAACUUCUCCUAUCGAA-CCACUGUACUAUUCUCGAGUAACCGGGUCUCAGAUCCUUUCUC-CGACAGACUAGUACAAUUAUCAGAGUUGAAACUGAUAUAACUUUUCAUGGUUUAUCUAGAUAUCGCGGUGGUGUAAGUAUAAAUU------CUGAGCGCCGUGUCAUAAUAAUAUUUAUUGUUUUCUUUGAUAUGGAAACAGUCGGAUUAAAUCCCUAC-ACUAACUAUCAAAGCGC-CUGAUCAUUGAGCA-UAUUUUCCACCUUCACAGUUAUGUGUCAAGUGACUUAUACAUUUUGAAACCCGUUUUUCACUUAUUUUAC-AAAGAGCGUCAUGCGUAUGAACAGAAAAUACAGAUCCUUUAUU------CUCACUCAUCUGU----------------------UUUUGUGCCCAAUCAGAUGCAUAAUAGUAUACAAAGCACAGC-ACUAAGCUUUUGGAAUUCCAAGUAUCAGGGACCGAAAACUGUGUCGAAGCUUGGUAUGACGUGCUAAAAUGACUUCUAUUAUCUUCAAGCUGGCUAUAGGGUAAUAGCAGCGCCUUGUUACACUGAG---UA-CAAAAGCCGACUAGGAACUGUGUAACGG--GCAGGUGAUUUAUCCCAGCGUUUAAAUAAUCUUCAUGGAAAGGUGGCGAUGUCCUUGGUUACCAAAAGAACUGCUAAAAUUGUGGCAAAUUUUUUUUGAACGUGAAAUAUAGACUCA-UCAGUUGAGUUCCCUGUAAACGUCCAGUCUGCUAUAGUACUAUACCGGAGCAAUAAGCUUAUUACCGAACUAAGCCGUAGUAUUAAUUAUUCUAAAAUCAUGUA---AUAAAGUAU-AUUUAUAAAUUAUCC---CGAGUUUGACAUCUUUGGGAUUUUGAAAAAAUAUUGCAUAUGUGCAUUUCAAACACGAACAUAGAGUACUAAGCCAAAACUACUUAGACUUCAUACGUCUUGUUAAAAAAAAACUACAAAAGGUAUCCUUAAGCAAUUAAAAUUCUAUUAGAUGAGAAUGGGCGGGAAGCGAGGAGCCUGUGAGGUUUUAU--AGUAGGCAAAAAAA-AAAGAUAACCUAAGACUGAAAACUAACAUAAUUAGUAUUCCCGUUUGAAC-CAUGAUCAC-----AUAUCCUCUGUAUUGAGAUUAUUGAACACCU-ACAGAAUUUUCCGUAUGGCUCCUUGAUGGCUUCAACCGUUACAAAUGACAGC--AUAUAUGGGAGAUUAAAGUUCCAGGUCA-AAGCAUAUUUAA-UUAAACCGGAGAUAGUAGUCAUGGGAUGGCUAAGUUCUAGUA-GUCUGCCCAUUUAGACAUUUUAGACAUGGAAGCAUGCGACGAACAUCUGAAGGCGUCGCUUUUCUUAAACUGUCACCAACUUCCCU-CUUUGAGCGUCG-AACCAGUUAAAUCUUGAAGUACUAACAUGUAUAUUCAUUUCGUUCUGUUC-UCUGUCUUAAUGCUAACUAUAGCAUCCGGGUC---GGAAUUAU-UGACUUAGCUUUAGGUCAGGGGAUCUGUUGACCAUCACUAUUACAGAGUUAUAGCCACACU-ACCCGGCUCUUAGUGCGUUACGGUCUAGAAAAUUUCGCUUCGUUU------AUCUAACUCUAUCCCUUAUUAAAUCGGCUCAAUAUUAGGAGUAUUAGAUUUGAAUAUUUCAGGAAUGAAGAAGCUCCGAUCAAAGGAAGCUCCAC-CUAACCAAUCAGAUCACUU--------UAUACUGAUAAUAAUAGGCUCGUGAUCCUUC--AAUAGGCGAUUUGGAAGAGUCGCAGUAGGCCCAUCACAAUCAGUACUUAGAAGUACAUGUUAACUG-CAUUGUCUUAGAUUGGAA-GUAAUUA-AUGUAUCGAUUAC-AAUAAUUCGUGGGUAGAUGUUGCCAUUGAAGUGAG---AUAAUUUAGUCUGUUAAUGAGCCUCGUAUACAUGACGAUUCACUUAA--GUGGAUGGAUGU-AACUCGUUCCUACGGUUUUGGUGUAUCCUAUAAGUUACCAAUUC--CGACC-CUGGAUUUUAAAUAACAUAGAAUCUGACAGACACUAUACAAGGAAAUCAGAGGCAUUUUGUGUAAGACGCGUCUAGUUCUUC-ACUUACAUGACCAAGUAAGGUACGCA--UACAAGCUAUUAUAUGUCACGUUUUGUGGAAUGCCAAUGAUAGUUGACUGGUCGCGA------UGUGC-CGCCGAUCGUAUG-CAGG-AUCACCUUAAUUGACCUUACCGAUUGCUAUUAAA-------------UGGUGAAAAACUGUCGGAAUUACC-ACGCUCUCGAU-UAACUCCGGUGAUCGCAUCAUUAGUU-AUCAACCUGGAAGACGAGAAUUAGUGCUAAUAUGGACCGGCGCA-UAGCCUACAGUAAGAGAACCUACCCAUGCUACU--GCUCAGGAUAACACCACCUUGCA-----CCA---CUAAAAUACACAAGACGUAGUGUGGUUUGGACCAC
>A3 5266
UGGUAAGGGAUCAGAUUCAUACACGUACUUUGUUACCUACCACAAAUUCCGGGUAAUCUUA--AUCAAUACGGAA-------AGUUUUUCUUAGAUUUAAGGAAAGCUAACGAAAGU-AAAAAAGUUAAAAAAUCAGAAGAUAAUCCUAUUUAUCCCAAGUCGCUAUUGUCGCCAGGGCUUAAUUAGGUGGUGAUAAGAAAUCACUGCCCAUACUGCCCAAAACGUCGUC-UUAGUAAGAGAUCAAGUAGGGAUUCCAUCUCCCAUCCAAUCGUUUGCAUGUAUUCCAUACCUA--UAU-GACGAUAUGACAACGCUGAAACG-GCGCGUACAUUGG---AAGUUUUACCCGAUCUUAUUAGGGAACGAGAUGGACA-------UAGUGUCAACUAGUAGUGGCACUACCUCUAAGAGCCAUGCUGGU---CUUUUAACUUACAAAUAGUUUCUUUGUAAAAACCCCAUACCAGUAU--AUUUACCCGCAUCAAACCGACAGUGAAGAUCCUAAGAAGCCAA-UUCAUCGUCUCUUGUCAAAGGUUUCUUUCCACUUUGUCUGCUCACCGAAUCAUAUAAAUAUGCAAGGCACCCGAUUUA-UAGCUAACCUGGUCCUACUCCU---UGACAAGGUCUUAAAUUUUGGUGCAACCUACUCC-AGACAAGGGCGACGAAAGUGACUUGGCAUAACUGAUGUUUCAUCCGUAUGACAAAACAUGUAGA-UCGAAACUUAACAAUUUUACAAUUUCCAAUACCUGGUUACAAACAG-ACUCUAUACGUUACCUGGUUAGAGUAAACACUGCAAAAUUCAAAUUGUUGCAAA--UAUAAGUAUGCAUAUACAAAACUCGACUUCCC-----GUGGUAUGUACGUAUGGCAAUAACUAUCUUGGUGCCCCGAAACGCCAAUCCGUGAGUCGAUAGAGGUGAAAGAACUACCGGAAACCUAAACUAGUUACUUUAACUGAUUAACUACUGCCCUUCGC-CUCGCUGGAAUCUUCCUUAGGUGACUUUCUAUUGGCCUCUAGUAAUCUGAGCUUCAUGGUAGA--AGGACCCCCCUAUAGGAAUAUA-GUACCACAUAAAGCGGUUC-UUAGUAGCGAUUGGUGUAUUACUCC-CCAGUGAGACCUCCGACCCCA-CUUACAACAAUUCUGAUAAUGUACAUAGGAGGCGUAUAAGAGAUGUACGC-AUUAUUGCAGCUGGGUAUUGGGAUAUCAACAAGAGGUAAUAGGCCUUAGAAUUCC--GACACUUGUUUA-UGACAACGGUGUAGGUGUCCUCAUCUGCCAAAUUAAAUUAAGUUUAAC---AGUUUGUACGCUUCUACAUUUGUGAGCUCUAUUCAGAGACUACCUAAAAAUCAUAGAUUGAACAAGCAAUCUUAG-UUUCAUCGCGUAGCAA--AUUAGUAACCAAUCGAGAACAAUUCAUAAACGGCGUAUA--GCGACGAUA-UACAACGUGGAAAACAAGUUAGGAUCUUAGUAGAUUGUGUGAGGCUUGACACACAUCUAUGUCUUGUCCGCUACAUUAUUUAGUCAAAUGUAUUACCACC----GACCGGUAUUGUAACACCAUGUACCACCAUUUAAAUCGUG----CUGUAGAGGGGAACAGUUGGUCCGCGAAUGACUUGCUCAU--GGGCAUGUGUGAAAUUUUGCAUCGUAACUUUACACGUUAAGGCAGCGUUCGUCAAGAGUGGUACAGUUGUCG---UUGAAAAGCUGCGG-CCAAGGUACCCCCCUUAUUGUUCUUUGAUC-UGCUCUCUGAUUGUUUUACAUGCGCGAGUUUAAAGGCGUGGGAAACGGUUACUAUUU--------------GAACUAACAACAGCGACAACU-UAGACCUCUUCUUCAAUAGGAAGUGACUAGCAGGCGGUCACUUAGUAUCUAAAUUCAAAUAAUAUAGCAACUGGACGGAAUAUAAGGCUUCCUUCUAAUUAUCAUUCGUAUCAUC-----ACUACCUUCAAGUACUAUGCAGACACCUA--CGAAAUAUAAAAUGGCUGGGACUCUCAAAUAACGAGUUAAAAGUACGUAGAACAUAUACGGAGAGACUAGGGCAGAAGAUACAUAAUAACUGCAUUAAGUUUUUCUCGAGUACUCUUGUUAUUUUUAUAGAGAAUUCCUUAAAAUAAGACCUUUUUUCUAUGCGAGAAUUGCCUCCUAUGCU--CGCUUUGAGUUUAUGAGUUGCUCUUUCGGCCAUGGC----AAAUAACACGUUA---GAAAGAGCAGUAUGGUGACCUUAGAAAAAUAUAACUACAGAAAAAUACUAGCACGUGCCCUAUUACAAGC-UUAUAUCAG-UAUUCUAAAAACAACAUCUCUAUAAUG--GGCAAAGGGAGACAAUACGUUAGUUGUUGUUUAAUCAUAUUAAC-UAAGUUAAUAUACGUCACGAAUCGAAUCGCGGUUAUCUCCUUUGAGGAUUACAAAACGUCUUAUUGCAUCUGAAGCUUUAGGUUGUGUUCUUAGCUGAUUGUCGAUGAACCUCAUAAUUGUUAAAAACUCCAAAUGAACUGU---------UCAUUACAACAGACACCUGUUUCCUUGAAAGUC-GUGUGCGUAGGAAUUUCAGUUGUGGGGAUACCCGCAAUUAGGCCAGGCUGUCUACCAUGCCAAUAUCACAGCUAAUGAACUUUCCAUAUGCGAACGAAACUAGUGUAUCGAGUAUUGCAUCGCCCAAAGUGUUGCUCCGCUAAGGACAUCCUACUGGAUGUAUCGAGCACAUUUUCUCCUAUCAAA-CCACUGCAGUAUUCUCAAGUAACAGGGUCUCAGAUCUUUCUUC-CGAUUGACUAUUACAGAUAUUAGUGCCGAAUCUUGUUAUACCUUUCAUGGUUUAUUUAGAUAUCACAGAGCUUUAAGUACCAAUA------CUGUGCGCCUUGUUGUAAUAAUCUACAUUAUUUUCCUUGAUGUGGAAAAACUCGUAUUAAAUUCUCAC-GUUAACACUCGAAGCGU-UUGAUCAUUGAGCG-UAUCCUCCAUCUUCGUAGUUGUACGUCAAGCCUUUCAUACAUUAUAGAACCCGUGUAUCACUCAUGUUGC-AACGAGAGUCAUGCGUAUGAACAAAAAAUAUAGAUAUCUUUUU------CUCACUCAUCCGU----------------------UUAUGCGCCCAAUUAAGGAUCUAAAAGUAAACAAAACAUUGC-ACUAAACCUCUAAAAGCUCGAAUAACGGGGACCAUAAGCUGCGUUGAAGAUUGAUAUGGUGUGCUAAAAUGACAUCUACUAUCGUCGAGCUGACUAUCGAGUAACAGCCGCGUCUAGACACACCGAC---UA-UACAAGACUAUUAGGAGCUAUGUAACGG--GCAGGUUAUGUAUUCCUGUGUAUGGCAUGUCCUCGAGACAAGGUGACAAUGUCCUUCGUUACCAAAAGAACUGCUAGAAUUGUGGCAACUUUUUUUUGAAAGUAAAAUAUAGGCUCA-UCGUUUGGAUUCUCUGUAAAGGUUCAGUUUAUUAUAGUACUGGCCCGAAAUAAUAAGCUUAUUAUCGAACUAGACUGUAAUAAUAAUUACUUUAAAAUCAUAAA---AUAAAGC-UUAUUGGUAAAUUAUCC---CGAGUUCAAUAUUUUCGGGAUUUUGAAAAAGUAUUGUGGAUGUGCGUUUAAAACUCGGACACAGAGUAAUAGACCAAGAUUACUUAGAUCUUAUAUGUUUUCUUAAAAAAAAACUACAAAAUGUCUCCUUAAGCGAUUAAAAUGCAAUUAAACGAGAAUGGGCAGGAGGUGAGGAGUCUGUGAAGUGACAUCAAGUAAGCAGAAGGA-AUAGAUAACCUAAGACUGAAAACUAG-AUAAUUCGUCUUACGGUUUAGAC-CAUGAUUAC-----AUAUCCUCAUAAAUGAGGUUAUUGAAAACCU-ACAGAACUCCGCGUACGGCUUUUUGAUAGCUUUGACCGUUACAAAUGAUAGC--AUAUAUCGUAGGUUAGAGUUCCAUGUCA-AAGCAUAUUUGG-UCGACCUGGAGAUAGUAGCCUUGAGGUGACUAUGCUCUGGUA-GUCUACCCAAUUAGAGGUUUUAAACCUGGAGGCAUAAAACGAACGGAUGCAAACGUCGCAUUUCUUGUCCUGUCGCCGAAUUGCCU-CCUUAAGCGUCU-AAUCAAUUAGAAACUGUGAAAUCAACAUGUGUGUUCACGUUGUUCUGUUC-UCUGUUUUAAUGUCGACUAUAGUCUCUAGGUC---GGAUUGAC-UAACUUAACUUUCGGUCGAGGGACAUGUUGACCAUCACUGUUGCAGAGUUAUAACCACUCU-ACCCGGCUCUUCGUACGUUACGGUCUAGACAUUCCCUCUGCGUUC------AUCUCAGUUUAUCCCUUAACAAGUCUGUUUAGCCUAAGGAGUAGUAGAUUUGAAUAUCUCAGGACUGAACAAGCACUGACUAAGGGAAAUUCCAC-GUAAUUCAUCAGAUCACCG--------UAUACCGAUAAUAAUACGAUCGUGACCCGUU--AAGGGGCGAUUCGGUAGAGCCGCAGUAAUUCCGUCAUACCUAAUAGUUUGAAGUACAUGUUUACUG-CAUUUUCCUGAGUUAGGA-GUGAUUA-AUGUAUCGAUCAC-AAUGACUCAUGGAUAUAUGUUUUCGUUGAAUUGAG---GUAAUCUAGUCUGAUAAUGAACCUCGAAAACAGUACGAUUCACUUAA--GUAGAUUGAGGU-GCGCUAUCCUUGCGGUCAUGGUACAUUUCAUAAGUUACCAUUUC--CAACC-CUAAAUUUUAAAUAACAUUAAAUUUGACAGACACCAUGCAAGGAAAUCAGAGACUUCCUGUGUAAGAGGUGUUUGGUUUUCC-ACCUAUACAACUAGAUAAGGUACGAG--UACAAGCUAUAAUGUAUGACGCAUUAUGGAGUGCCAACGAUAGCUGAAAGGUCACGA------CGUUC-UGACAAUUGUACG-CAGG-AUCACCUUUUUCGAUUUCUCCCAUCGCUGUUAAC-------------UGGUGCAAAACUUUUGGAAUCAGCGACGCCGUCGAUCUUAUUCCGGUGACAGCACCAUUAGUU-AUCAACCUGGAAGGUGAAAGUUAGUGCUAAUAUGGAUCGUCGAA-UGGCAUAUGGCAAGAGAGCCUACCCCUACCAUU--GCUCAGGAUUACUCCACUUUGUA-----CCA---CUUAAAGACACACGACGUAUUGUAGUUCGGAUUAC
>H1 5366
ACUCAGAAGAUUUGUCCUUAGACCUAGUAAGAAUGCAAA--UUACUUUGCAAUCCGUAAUCACG-----CUCUAAUAAGG-----AACGAUAAGCACGCGUUCAAUACGAUAUAGAUACAAAUUCGUUUUGCAGAUUCUUACUAGUGUGCUUAUAGUGGUCAGAAUCACGUGU-UAUUUUAUGGCUUGAUUGCUUCACGUAAGGCUGGGCGGUAAUACCUACAGAUGAGACUCGAAAGUAUCUAGUUCUGUAUGGUCCAUCAGCC-CUGUGUGGAAA------AGGUCCACUCAGUUAGACGUCAUGGGACCACUUGAGAGGCAAUGCCGAAAGACAGGAGAUCAGAGACGUC--CGGUAUCAAAAAGUGUGAUCGAUUCGUAAAAUAUAGAU------------UGAAAGGCUAGGCUUCUCCAAAAAUAGUAGCGGCUAUGUCAGUAUUCUGCCUAUCU--UCCUGUGUAACGCUUCAUGCUAUAGA-UCC---GUAUAGCAACU-----AUCGUAAAUAGUCCAUCAUACCAAAAAUAGUG---GUUUUUAGACACGAUAUCUUAACUGG-GUGUAUUAUAUA-UUUAUUGAACUACUCCUUCAAUCCUGGCUUUUUAGAAAGCUAAGAUGUAAUCCCUAC---AAU-UGUAUAGGCUUCGGAUGUACUCGUAUGCGUACAUCUGGCUCAUAACGUGUCGA-AGGUAGACAUAUAAUCAUCAGGAGAAUUCAAAACAUGAUUAAUACUCGAGGUGACUUGUA------CGUAUCUGAUCAC--UUGGUGGUUUCAAAUUACUUAGAUCAAAUGGUAUU-UAGAUUGACAAUUUCCAGGCUAUGUCAACUUUUAUGUUAGUACGACACCUCUAAUUGAAAAAGCUGUGAA-ACGAAAAAUGUUUAAUUAGAAUAAGUAUAUCAGUAGAGGAAGCAAUAUAAGUCUUAUAUUCUAAUUCCAAGUCGAAAGUUGU-GGGCUUCGGCGAU---UAGUUCACACAAGAGUAACAGCCAGUAGCGUAGUCUAUAAUCACACUAGCAUUGCAGGUAGUGUAAAUAACUCAACGUGUUAUACGAUCUACUCUCAACCAAAUUUAGUCAUUU------UGAGGAAUUGGAUAAAAUUCCCAU--AAAGUUAAAAAGUUCCAGU-CCAUAU-UACUCCCAUGCUACGGGAAAAC-AUAGUCAGAAGUCAGUU---CCUUCAAACGACUUAAGUUUUAAACCCUAAUUUAAAAGGUUCGUAUACGAAUUAUCUCGGGAGCACGCCAAAAACACCGUCGCAACCUGUGGCUAA--AGUCUUGUCCUUGUACCCCUAUGUACUUUAUCCGGCUAAGAUUCGUCCAUU--------GCAUUGCUACUAGGUAACCGUAUAGAAGUAUCACGAUAGCUGAUUAUUGUAGGGCUUAACCACUUGUACGU---CCACGACUGAACUUCGUGAGGGCCCUAUUCGAGUUUCCGUGCUUCGUAUAUGCUU-CUCGAAAGGACCUUCGACGUCACUCCAGCGUGAUGACAAUUGACUGAGU-AAGAAAGCGACACCUGUACGUAACCCGAG--CUUAUAAUUAGGUUCAUCCAUUCAUGGUCUUAUCCGUGUUGCACGAGGUGUGAAUGU----------GUGGUAUAUCUCCGUAAACCCCGAUCCGUCUUAGUUUAUAUUUUAUUAGAUUCUAACGCCCCCAAAUAUGGGCUUACACUUCAUCAUACUAUGAUGUUGAAUUAUACUGAAAU-UAAU-AGUUUUAUUUAAUUGUUCAUGCGUACUAUACUUACCGAAACAUGAU-------UACCCACCGAGCAUCACAUACAAUUUGGUCA-GUCAAUUUAUU--GAGCGGGUUUUCAUACAUAUAAGUCCUUUUAUUGAUCAAGGUAAGGCAUUUAGUAAUUAAUACGAGAAAAACGGAUUAAUGUGUACACCCCUAAAAUAGUAAUUAACC---------------------------------------------UGUACUCUUUUAGAUUCCUGCGAACAUGAGAUUAUUGAUCGCAAUACUCGGA-----UUACGGUCAAGUGCGGUACAUGUAUCA--ACACGAGCUCGUGCGAAGCGC-CCAACUAGUAAAUUUAGUAUGAUAUCAACGUCAUAGUGAUGAUUACCUUUUCCACCUCAUUAAUCUAUUCCAAUUUCUAAG-GCGACCCUACUAACUUUAAUGAGUAUCAGUAACCGUUCGAUUCGCCACUUGCAGUUAGAUGAAUAUAUUACUUGGAUCCAGAUUAGAAUCCCUUAGCGGGAGGUCUGAACAUACGCUUGACAAAU---AUAUAUAGACAGUUGACGUUAUGGGUAAUAGGACUAAAGUAAUAGUGGCGCCAGGCUG--------------------------------GGGUCUAAUUUAG-GAAAUCCAGCGCUUUCUAGGAAUAGGAUUCUUU---AAUAGGAAGGC-UCUAAAGCCGACAAGCAAUAAAAAAUUUGUAGCCGCGACGAAAU-ACCAACCAUAGAAAGGGCAAAUAACGUGUAGGAUUGAUCCAAAUGUUAAUUAAUACUUAGAUAACCCACCAAGCGUGGUCGUGGCAAAUAACACUUCCGGAUUCAGCUAAUAUUCAUGAGAAUAGCUUGAACAAAUGUACCGAAGGAAGCUUUCACAA---AAACUUUAAGCGGGUUGUAAACUUAUAAC--GCUUAUUAAUCUACGAGGUAAGCACCACUUCGUGGUUUGG-AUUAUAUAUACCGUCGUUUUGCC------UUAACUCCUUGGAUCGCAG--CCUUUUGAGUAGAAGACGACUCCAACAAGCAACGUUCUGAAAGGUAGCAUGGAGGAAAUUUCGACGAAAAGCAAUAAGCUUAGAAAUAAUAGCAAAUUGUGGCGAAAUGCGUAUUGAGCAAUAGUUACAGAUGUUUUGCCAGGGACUUUGGUGGGUAAUUAAAUCUUGUAAUAUCAC--AUUAGUGAUUUAGGA-UAUUGAAACU----UUUGUAUUGGCGCUAAU----CUUUAUCGUAGGAGUAGGCAUAAAUUUU------GCAUAAGGCGUAAUUUUU------------------AAUGCGAGAGCAUGGAACCCAGAUCGACAACAU---ACUUCACAAAUAGAACUCUAUGAGUGGUUUUGAUACGACGAUAUUAGCGGGAUUUA---UCUGGUCU-UUCCUCCAGUACUAACGAUAUUUAAUGAUAAGUCGAGCAAAUUUA-UCCUCUCGUGGGAGUAUCACCAGAUAGGCAUUACAUUAAAUCCAAAACGAUUGUCAUGAAUUCAAUCCGAUACGGGCAUGCUAAGAGUGAGUAUUAUCACCGAAAUGCUCACUUUCAAUUUCAUAGAAUAUGU-GUAUCAUCUAAUAACCGAUACCUAGUUGAUUUCCGUAUAGUAGAGUCGCGCU--------UAAAUCGACAAUUAUGAACUUGAGGACUUCAUCACUGUGAGUUAAGAACUAGUUGGCCCAGUUAAAGGCUGUAAUGGGCCAGAACAGUUCAUUUUCGUAUUGAAUGAUGUUCUGAUUAGGCUCAAGUAUCGACAUCCUCUCGGAACUUACAGGCCCGCAAUCAUCUACAGUCUCUGUUACAUUUAUU-UAAUACGAUAGAUGAAACCCGUUCUAAACUGACUUACUACAAAUCAUCAAUAUUUUAUAAUUGCGUCAGAUAAGUUUAAAUUAUGGAACAUACAAUAAUUCACCUAUUUGGAAAUUUGUUUGAUGACUAGAACU-AUGUUUACAGUGAUUACCAACAUAUGGUAUUGCUGCUUACUAGCGAAGAUCAAGAGAUCA-CAUAGUCUGCCAUCGAGAAGCUGACUUGUAGUUUGUGAUAAAUUUGUUUAGUUAAC-----------UUGGUACCAUUUUUCAGCAUAUACAUUACUGAUUCUU--GUCGUCCUAUUUAACUACCUCAUACUGGAAAUG-AUUUCUUUCCUUUACAUGUGGGUUUGGGAUAGCAGCAUAUAAGA-------AUAGUCUUUGAAUGUACAUACAAAUUCUUAAUUGUGUACACUCGAAUAAUUGCGUAACACGAAUACUUGGAAUUAAGAGCGCUAAUG-GCUGUAACAAACUUGAU-AGAAGGGAGCGACUGUA----UACCAUAAAACGACUACUUUCUUCUUAUUUGGUAUAGUAUAUUUGGACCCCUGAGUAUCCGGUCAUGACAUUCGGACACCUCAAAUUGCAUCGUUGUCGAG-------AGGGUCGGUUUGCAGACUAAGCGUGUG-CCCUAUGGGCCCGGAAUCAACGAGCGGUGGACAUUUAACUUGUAUAACUGGCUCUAGUUCAAUAUAAAGGAGCUCUUAAGAAUUGG--ACGGUCAUAGAAUACCACUAUGAUAAAUACGAGAGAAUUGAUGUCGAUAAGCGCAUUAAAAAUGUGCUAUAGUGGAUAUGAAGGCCGCUACAUCGUUAAUGGACGACCCUAAUAGGACUGGACCGUGCAGUGGUAUAUGUUGUAGCAUUAAUAAUCGUUUUGAAAUAUUAUUGAAAAGAUCGGUAGACAUCCUGUGCAAUAUGGUGGUAA-G-AGGACAGUUUGCACAGUUUGGGCAAACGAAUA-GACAUUUAGCUUUUCUAUAUUUAGGAGUCGU------------AAAUUAAUUAUUAAAUACAUUAGUAGUGAUAAGGUUAAGUGUGUUUAUUGCGAAAUUCAAUCCCGC--GGUUUUAGUAUGUCGCAGAAC-GUAUUCAAUUAUUACUAAUGGGGCCUGAUGAGCUUAUUGUACUAUUUAAGGAAAGGU-------CGCGAUUUUAAGCAGUAGCACUACCUUAUAGCAUGGAUGGUGACUUA--CGACCAUCGUUGUUAGUGAUA-CGCCUGCUCCUCUUUCGAUCU--UUCGAAAUCUCCUCCAAACUACCU---ACUAGUGGGUGUUACUUUAGAGGUCGCAGAAAC-CUAUGCAGCAUAGUCACCCAUUUGGUGUUAUGCCGUGUUCCUCUCAUAUUCCCCAUAACC-GUCUAACAUAGGCA--CUUUAAUAUCUGACUGUGGUUAGUGAAAUGCAACGUAAAAUAUCUUUAGCCGUA----------UAGUCUUGUGAG--GCAGCUCAAUAUCCAAAGGCUCUAAUAAGAUUUCUACUUCUACACCGGUGAUAUCAG-ACCGCUAUACUUCAGUUCACCAUCGCGAGAUAACAUCUCGUGAAUUAGUCAUGGUCUC-AUGCGUCCAUUUCAUCGUUAUCAUUAGGUGUAAAGUACGAAAGAUCUAUCCAUGUAAGUGAC--GGAGUCUUAGAUUACUCUCCCGGAAAAAUUUAUCAACUAUUAAAAGUGCAG
>G1 5366
ACUCAGGACAUCUGAUUUGGUACAUAACGAGUAUGCAAA--UGACGUUGAAACCUGUAAUUACG-----UCCUAAAAAAG-----AACGAUAAACACACGUUCAACACAAUAUAGAUACAAAUCCGUGUCGCGGAUUCUUACUAGUUUACGUACAAUGGGCGGAGUCACGAAU-UACUUUUUGGCCUCAUCGCUUCACGUAAGACUGGGUGGCAAUGCCUAUAGAUGAAACUCGCAAUUAACUGGUUCCGUAUAGUCCAUCAGCU-UUGAAUAGAAG------AGGUCCACUAGGUUAGACGUAAUGAUCACAUGAGAAACAAAGU--UGAGAAACAGGGAAUUAGAGACAUC--CAGUUUCAAAGUUAACGAUCGAUUUGCAAAAAGUAGGU------------CGGAAGGCUAGGCUCCUCCGAAAAUAGAAACGGUCCUCUCUGAAUUCUGCCCACCC--UCCUGAACAACGCUCAAUGCUAUAGA-UCC---GUAAAGUAACU-----GUCGUAGAUAGUCUAUUAUAUUAAAGGUAUUG---AAUCUUAGAUACGAAAUUUCUACUUA-GUCUAUUCGAUA-UCUAUUGAACUUCUCCUCCAAUCCUGACUUUUAAGAAAGUUAACAUGUAGUCCUUAC---AAU-UGCCUCGGCAUCGGCUAUAUCUAUGUGCGCACAUUUCGCUCAUAACGUGCCGU-AAGCAGACAUAUAAUCUUACUAAGAAUUCAAAACAUGAUUAGUACACGGGAUGACUUGGA------CGUAUCUGAUCAU--UUGUUAGUUUCAUGUUACUUAGAUCAAGUGGUAGUCUUAAUUGGCAAGUUCCAGGUCAUGUCAACUUUUAUUUUAGUACGUCACCUCCGAUUGAAACUUCUCCGAA-ACAAAUAGUGUGUAACUAGAAUAAGUAC-------------UCAAUAUAAUUCUUACAUUCUAAUCCCUAGUCGAUAACGGU-AGACUUCGACGAU---UAGUUCAUACAAUGGUAACAGCCAUUAGCGUAAACUAUAAUCAAACUAGUAUAGCAGGUAGAGCAACUAACUCAACGUGUUAUACGAGCUAACCAAAAGAAUGUUUAAUCACCU------AGAUAAUUUGGACAUAAUCCCCUU--AAUUUUAAUAAGUUCCAGUCCUAUAU-UACGCCCAUGUUACGCGAAGAU-GUUGUCAGUGGUCAGUU---CACCCAAACUACUUAAUUUUUACAUUCUAAUUAGAAAGAGUCAGCUACUAAUUCUCUUUGGAUCACGCUUAAAACACCGUCGCAACCUGGGUUGAAA-AGUUUG-UCUUGAUACCCCUAUGUUCUUUUUCCGGCUAUAAUUCGUCAAUU--------GCAUAGCGGCUCGGUAACCGUAGACAAACAUCACGAUGCAUGGUCAUUGUAGUGCGUGAUUACCUGCUCGU---CCCCAACUAAACUCCGUGAAGACCCCAUCCGAGUUUCAGCGCUUCUUAUAUCCUU-UUCUAAUAGGCCUUCAAUGUCACUCCGGAGUGAUGACUAGUGUUAGUGU-GAAAAAGCGACACCUGUAUGUAACUCGAG--UUCAUAGUUAGGUUGUUCCGGCCUUUGACUUAUCCGUGUUGGACGAGGUCUGAAUGU----------GGGGUAUAUAUCCGUAAACCUUAAUUCUUCUUAGUUAAUCUAAUAUUAGUCUCUAUCGUUCCUAAGCAUAGAAUUACACUUCGACAAACUAUGAUGUUGGAUUAUAUUGAAAU-UAAG-AUUUUUAUUUGAUUGUUUAUGCAUAUUAUACUCUCCGGGACACGAU-------UACGUUUCGAGUAUCACAUACACUUUGGCCA-GUGCAUAUACUUUGGUCGCGUUUUCAUACACAUGAGUCUUCUUACUCAGCAAAGUAAAGCAUUUAAUCACUAAUACGAGAAAAACCAAUUAUUGUGUACAGCUCCAAGUUAAUAAUUAAAC---------------------------------------------UGUACACUUUUGGAGUCCUAAGUACAUGAGAUUAUUAAUCGCAACACUCGGA-----CUAUGGUCAUGUGUAAUACAAGUGUCA--AGAGCAGCAUGUGAGUAAUGC-UCGGUUAAUAAAUUUAGUAU-AUGCAUACGUCAUCGUGCUCGUUUCCUUUCCCACCUUCUUAAUCUAUACCAAUUUCAAAG-GCGAUCUGACUAACUUUAUUGAAUUUAAGUAACCUUUUGAUACGUUAAUUGCAGUCAAAUGAGCAAAUUAUUACGCUCCAGAGCAGAGCCCCUCAAUGAACAGACUGGUCAUAGACUUGAAAAGU---AUAUGAAGGUGGUUACCGUUAUGAAUAUUAAGACUAAACAAAUAAUGACCCCAGGGUG--------------------------------GGCUCCAAGUUAG-GAAAUCCAGCGCCUUCCAAGGAUAGACUUUUUC---AAAAACCAGAU-UCAAGAGCAGACGGGCAAUUAAUAACAUGAAGCCACGACGAAAU-AUCUACCAUAGAUUAUGCAAAUAUCGCGUGGGAUUGAUCUAAACAUCAAUUUAUGCUUCGAAAACUCCUUGAACACAAUCUUGGCACGUAGCACUUACGAAUUCGACUAAUAUUCAUGCAAAUAGUCUGAACAGUUGUAUCGAAGGAAGAUUUCUCAG---GAACUUCAAGCGGACUGCAAACUUGUCAC--GCCUAGUGAUCUACGAGGUAAGCACCAUCUCGUGGUUCGG-ACUAUAUAUACUGCCGUUUUGUU------UCUACCCCUUGGAUCGCAG--CCCUCUGAGUAGAGGACGACUCUAAUAAGCAACAUCCGGAAUAGAAGCAUGGAGAAAAUUUCUACGAAAAUCAAUAAGCCCAGAAGUGAUAGCAAACUGUGGCGAAAUGCGUGCCGUGCAUUUGCUACAGAUGUUUCACCAGGAACUUCAGUGGAUAGUUACGUUUAGUGGUCUCAC--AUUGGUGUUUCAGAA-CUGUGAAACC----UUUGUACUGUCGCUAAG----CACUGUCAUAGUAUGGGGCAUAGAUUUU------GCACAAAGGAUAAUUUAU------------------AAUGCGAGAUCAUGCAACCCAGUUCGAAUAUG-----CUUCACAUAUAUAAUUCUAUGUAUGGUUGUGAUAUGCUGAUAUCAGCGGGAUUGA---UCUGGUCU-UUCCUCCAGUAUUAGCGAUACUUAAUGAUAAGUCCGGCAAAUUUA-UUCUCCCGUAGGAUUAUCAAGAGGUAGACCUUAAGCAAAAUCCAAAACUAUUGUCAAAAAGUCAGUCCUAUACGGGAAUGCGAAGAGUGGGUAUUAACACCGAAAUGCACUUUUUCCAUUUCAUGAUAUAUUU-GUAAGGUUUAAUAACUGACAUCUAGUUGAUUUAAGUGUAGUUGAGUCGGGAU--------UAAAUUGCUCAUCAUGAACUUGAGGACUUCAUUCGUGCGAGUUAAGAACUAGUUGGGGCAAUUAAAGGCUGUAGUAGGCCAGAACAGUUCACGUUCAUAUCUAAUGACGCGCUUAUUAUACCCAAUAGUCUACAUCUUCUCGGAAGUUUCAGGCCCACAACCAUCCACAGUCUCUGAUCCGUUUCUC-UAAU---------------CGUUUUUACCUGACUUCCUACAAAUCAUUGAUAUGUUAAAGUCUCACCAGAUAAGUACAAAUUCUGAAACACUUGAUAAUCCACCCAUUGGGAAGUCUGUUUGCUUGUUGGAAUC-AGGUUGAUAUUGGUUAUCGGCAUGUGGUACUGCAGCAUACUAGUGCGGAUUAAUAGAUCG-UGUAGUUUGCCCUCGUGAAGCUAACUCAUAAUCUGUAAUUCAUUUGUUCAGAUAAU-----------GUGAUACCGUUUUUCAGCGUAAACAUUACUGAUUUUU--AUCUUCUCGUUAAACUACCUUAUAUUAGAAAGA-AUUUUUCUCCUUUAAAUAUGAUCCUAGGAUAACAGUGUAUAAUA-------GUAAUUUUUGAAUGUACAUUCAAAUUUAUAAUUGUGCACGCUCAAAUAAUGGCCUAAUAUAAACACUUGAGACUAAAGGGGCUAAUC-GCUAUAACAGACUUGAC-AUAAGGGAGCGAAUGCA----UACUAUGCAAGAGCUACUUUCUUCGUAUUUGAUAAAGAAUAUUCAAACACCUGCUUAUCCGGCCAUAACAUUCUUACUCUGCGAAUCGCAUCAUUAUCGUA-------GGGGUUGGUAUGCAGACUAGGCGUCUA-CCAUAUGGACCCGGACUCAGCUAGCGGUGAAUGUCGAGCCUGCGUAACUAGCCUUAGUUCAAUAUAAAGGAGCUCUUAAAGAUGGG--ACGAUAAUAGAAUACCAUGACGAUAAGUGCGAAAGACCCAAUAUCAAUAGGCGCACCAAAAAUGUGCUAUCGUGGAUAUGAAAGCCCCUACAUUAUUAAUGGGUUACCUUAACAAGAUUGGACUGCACGGUAUUGUCUGUUCGAAUAUUAAUAAUCGGCUUGAGAUAUUAUUGAAAAGAUCGGUAGACAUCCUAUGUAAUAUAGUAGUAA-G-AGAACAGACCGUACAGUUUGGGUGGACGAAUA-GACAUUUAGCAUUCUUAUACUUAGGAAUCGU------------AAGUUAAUUAUUAGUUACAUUAAUAGGAAGAAACUUAAGUGUGUUUAUGACAAAAUUUAAUCCCUC--GGCUAUAAUACGUCGCCGAAC-GUGCUCAAUCACUACUAAUGGGUCCUGAUGGGUCUAUUGUACUAUUUAAGAGGAGAU-------CAUAAAUUUAAGCGGUAGCGCCAUCUUAUAGCAAGGAUAGUGACUUA--CGGCCGUCGUUGUUCCUGACC-CACCUGCUCUUCUUUUAAUCU--ACAGCUAUCUUUUCCAAACCACCU---ACGAAUGGAUGUCACUUAUGACGUCGCAGAAUC-CUAUGUAGAGUAGUCACCCAUUUGGGGCUGUACCCUGUUCCUCUCAUAUUCCCCAUAGCC-GUCUAAUACAAGCA--CUUUAAUAUCUGACUAUGGCUGGUGGAAAGCAACGUGAAAUAUCUUUAUCCGUA----------UAGUCUUGUGGG--ACGGCUCAAUAUCCAAAGGUUCCAAUAGGAUUUCUACUAUUACACCAGUGAUAUCAGGUCCAACACGUUUCAGUUCACUAUCGUGAGAUAACAACUCGUAAAUUAGUCGUAGCCUC-ACACACCCAUUUUAUCAUUGUCAUCUGGCGUGAAAUCCAAAAGGUCUGUUCAUUUAGAUGAU--GAAGUCUUACAUUACUCUCGCGGGAAAAUUCAUCAUCUAUUGAAAACGCAG
>F1 5366
AUUCCGAAUAUUCGGUUUUGGAGACAGAGGGCAGUCUAA--UUACUGUAUAAUCUAUAACUACG-----UCCUAAUAGAG-----AGCAAUAAACUUGGGUUCACUGUGACAUAAAGAUAACUCUGUUGCGCGGACUUUUACUGCUUCGCUUACAAUGAGUUAAAUUAUAUAG-CACUUUUUGAUUCGACGGCUUACUAAAGGUCCAAAUGGUUCUAACCAUCCAUAAAGAUCACGACUAGCAAACCUCGGAUAGUCCAUCGGUU-CUAGGCAGAAA------AGUUUUACCUCGCUAGACAUUA-G-GAUCACAUGGUAGGUAGC--UAGAGGAUCGGGGAUUAGGGAUAUU--UAAUAUCAAAAUGUAUGUUUGAGUCUUUAAAAGAAGGA------------UGUAGAGCUGGGCUCCUCCGAAAAUAGUAGUAGCCCUCUCACAAUUUUGCUCAACC--UCCAGAUUAAUGCUUAACGCCAUAGAUUUAGCCAUAGAGUAGUCCUAAUGUCUAGACUAAUCCAUUAUAUUAUUAGUAUCG---AAUUUAAGACAAGACAGCAAAGCACG-AUGUAUUAAAUGUUUUAUAAAACUAUUGGCUUAACCCGGACGCUUCGGAAAGGUAAGAUAUAGCCUACAA---UAU---GCUGGGCGUCGCCUGUAUUAAUAAGCUCAGGACUGACUCGUAGUGCGUCGA-UGGCGGUCAUAUCAUUUUCUCUAGUAUUCAAUUCAUAAUAAGUACACUUGAUUAAUUCUA------CGUACCUAAUCUC--UGGCUUGCCGCAAACUACUUUUAUCAGGUGAAUGAUUCAAUUUACAACGCACAGUACAGGUCAGCUUUGAUUUGGCUACGCGAUAUCUACGCAAUAAAGUUAUACA-AUGAAAAGUGAGUAACUAGAACGGACAC-------------UCAAUAUGGGUUUUACCAUUUACUCACAUGUCGAUAACAGU-AGAUCCGAAUAAU---UAAUGUACAAGGUCAUUACGUCCAGUAACCUAGAUGAUACCUAAAUUAGUAUGGAAGGUGGUGCAGAUACCUCAAAGCGGAACAUGAUCGACAGACAUAUUAUGUUAAAUACCA------AGAUGAUAGUGACGUACUUCCCCU--GCCACUAAUAGGUUCCUGUGCCAGAU-UAUUUCCAUCUGACCCGGAAAU-ACUGUGAGAGACCAGUU---CGUGAACAUCGUUUAUCGUUUAAACCCUAGAUUAAGAGGGAAAGGUACGUCUUUUGUUCGGACCCUGCCAAAACCCCAGUCGCAACCUUUGGUAAAA-UGUUGG-UCUGAGUACCACUGUAUUUUUUUUGGGGCUAAAAAUACUAAAUU--------ACAUGGCCGUGUGUUAACCGCAAUGAAACAUCAGGAUAGCUGAACACAGAGGUGUGAAAUUAUUGGCUCUCAUCUCGCGGU----CUCUGUAAUCACCACAUUGGCGUCUAUGAACUUC--AUCUUCUU-UUCCAUUUAUCAGUUAACGGCACUUCACCGUGAUAACUAUGGUCAGAGC-UCAAAUACGGCAGCGGAAUGAAACUCACG--UCCCUAGUUAGUUUGUUUCAGCUUGAAUAUUCUCCGUGCUGCAUGAGGUUUCAGUAU----------GGGGUAAUCUUACGU--ACCCCGAUUCGUCUUAGUUAAUCUACUAUCCGUUUCUAUCACACUUAAAUAUGGGAUUGUCUUUUGAUAAGUUAUAACCGGAGAAUGUUCCGUCAU-UAAG-AGUUUCCGUGAGGUGUUUUUGCAUAUUAUAAUCUUCGAAGAGUGAC-------UACGUAGGAAGUAUCACACAUACUUUCACCA-GCGCACGUACUUUAGUCUCAUCUUCAUCUAUAUUAGUCUUAUAAUUCAGACUUAUAACGCAUUUAAUUAUUAAUACGAGAAAAACCAAUCAGUGUGAACACGUCUAAAAUAUUGAAUGAAG---------------------------------------------UAAACUCGCUUAGAAGUUUAUAAACAUAAGAUCGUUGAUCUCACCAUAACAU-----CUAUGCUCAUAUGCGGUAUAAGCAUCA--ACACUAGUUAUUACAUUUGGG-ACAUCUAAUGAUCCUAGUCU-AAGUAAGCACUACCGCACUAAUUACUCACCGCGGUUGGUCUUGCUAUUCCGAAGUCUAUA-AAGAUGAUAUGAGUCUUAAUAUGUAUAAGUGGCCGAUCAUUUUGUUGAUGAGAGUCAGAUGUAUCAACUUCUAGUAUCCAUAUAAGAACUCCUGAAUCGGCAGUUUAAACAUAAAUUUGAAAAGU---AAAUUUGUAUGGUUAACGAUAUCAGAAAUAAAAUUAGACUCAGGAUAGUCUCAGAGUG--------------------------------GGGUCGAACUCUG-GAUAUCCAGCGUUCUCUAGAAAUAAUUUUUUGC---GUAAAGAACAU-UUAAUUACCAACGGACAUUUGAACAUCUAUAGCCGCGCGCAUAUAAUUAGGCUAGGAUUGGGCAAAUAAUGCGUGGGCUCGGUCUGGAUAUUAAUUCAUGCUGAUGUAAUUCGGCGACUACAAUUUUGACAUAAAAUACCUACAGAUUCAGCUAAUGUAUAUGAUAAAGGUUUCAACAACCAUAUCGUAGGGCGAUUACGAGA---GAACUUUAACAGAACUAAAAACUCACAGC--GCCCAGUAAUGUACUAAGUAAACGCCAGUUCAUAACCCUG-ACUAUAUAUACUGUUGUCUUUCC------CUUGACCCUGCGAUCAUAG--CUCGUUAGGAUGAGACCGACUCCGACGACUAAUUAUUUGAGUAUAAGCAUGGAGAGUAAUAUUACAAAAGUGAGUAAGUCUUGAAAUAUUACCUGGUUGUAUCUAAAUGCUUAUGGAGAGUUAGCUAAAAAUGUUAUGCCGGAGUCUCUGGUAGGAAGUUAGAAGUUACGGUUUUAC--GUUAAUGAUCCAGAA-UUAGGACACU----UUUAUCCUAGCGCUAAG----UUUUGGCGUUAUAGGCAUCGUAAAUUUUA-----AUACAACCCGCAGUUAUU------------------GAUGCGUAACUAUGUAACCCCGUUCGAACGGA-----CAUCAUAAAUAUAACCACUUGGGUGGAACUAACAGUGUAAAACUAGCGGGAUCCA---UUUGGUAU-UGCCUCCACUACUGGCAAUAUGAAACAAUCAAUUGGGCGUAUUCACUCUCUUUGUAAGAGAAUCACUGAGUAAGCUGUGUCCUUGGUCUAACACGAUUACGCGGAAUUAAGUCAUCUAUAGAUAGUUUGUGAGUGAGUAUUAAUCCUACUAUGGACAUUUUCAUCUCCAUGGACUGUCC-GUGACGUCUACUAACCAAAGUCC-----ACUUAAGAGUGGCUGAGCCGGGUU--------CAAAGUGUCUGUCAUGAACCAGUCGACUUUUGUGACGUGGGUUAAGAACUAAAUAGGUCAAUUAUAGGCUCUAAUUGGCCAGAAUGAUAAACUCCGGUAUUGAACGAU-AUGUUGAUUUGGUCGAUUGCCAACGUCUUAUCAGAACAUACAGGCCUACAUCUGUUCUCCGUCUUCAUUCUGUCACUC-GAAU---------------GGUUCUGAAAUAUCUUCCCGCACAUGAUAGAUGUGUUUAAGUAGGAACAAA--AGUACUUAUCAUGAAACGCCCAAUAUUUUACUCGUCGAAAUCUAUGCGUGUUCACUACAGGUUGGUCGGGCGUUGGUAGUCGGCACUCGGUACUGCUGCUUAUUAGAAAGAACUAUGAGAUCCUAUAACGGUUUCAAUGUCAAAAUACGUGCCAAUCUAUAGUAGAUUCGUUUUGUUAGU-----------AUGGUACAGUGCUUCAAGGUAUGUAUUACUGACCUUC--AUUAUCUCGGCGGAUUACCUCAUACAAGAAACG-ACUUUUGUUUGUUGCGCGUGAUUCUAGAACGGCGGUUUAUGUAA-------AUAAUACUAAAAUAUAUAUUGAAAUAUAUGGUUGUGUAUGUUCAAAUAAUGAUAUAACAUAACUCCUAGAAGCUAUAGGGGCUGAUCAGCUGUAAUAAGCCCGAU-UAAAGGGGGCAACUGUA----UACUAUACUGGAUUUACUAUUUUCUUACUUGAUAUAGAGUAUUCGAAUCGCUGCGCACCCA----CGACACUCUGACAACGUCGACCGCAUUAUCACAAAG-------GGGGUUGGUACUCAGACUAUGCUUUUA-UCUCAUGAUCCCAGAAUUGAUGAGCAGUGGGCGCUAAAUCUACAUAACUAGCUCACGCGCAGAGUAGAGGAGCCCCGAAAAGUGAG--ACUAUCACAGAAUACCAUUACGACAAAUAUAGAAAAAUAGUUGUUGGUCAGCACAAAAGAAUUAUGCCAUAACGAAAAUGGAGGCCGGUACUUAAUUAAUGGAGUGUCCCUACGAAUGUGGACCUCGCAGCGCUGUCUCUAGUAGUAUUAACGAUUGGCUUGAGGGAUUAUUGGUAGGAUCGAAAGUUAUCCUCUGUAAUAUGCUGGCAA-G-AGGACAAAACGUACACAUUGGGCAGACAGGUG-UACAUUCAGCAUUCUUAUACGUUGAAAUCUU------------AAACUACCUACUCGGCAUAUCAAUAGGAGCAAUGCUAGGUGUAUGUAUGACGAGAUACCAU--CUCCCGGUCAUUAGAUGUCACCUAAC-GCAUUCAAUCGCUGGUAAUAGGUUCAAAAGGAUUUACCGUACUACUUAAGGCAAUAA-------CAUGUGUUUGAAGAUUAGCAUUAUCGAAUAGCGUGGAAGAUGCUCCA--CAACCGUCUUUGCUUCUAGCUGCGCCUGAGCCUGUUUUGUUAU--AUGUAAAUCUCUCCCCAAUUGUUUUC-UUAAAUAAUUGUCGCUUAAUUGACCACAGAAAC-UUAUAUAUAGUACUCUCCCUUUUGGUCUUCUUCUGUAUUCCUCACACACUCCAGAUGAUU-UCCAAACAUCAGGA--CUUUGGUAUACGAUCCGGGAUGGUGAAGUAUACCGUAAUAAAUCUUAAGCUGUC----------UGAACUUGUGGG--ACAGUUCGACGUUCAAAGGCCUUAAUAAAACCUCUAUUCCUAUACUAGUAGUACUAGGCUCACCAAGCUUCAGAACACCACUGCAAGAUGGCAAUUUGUAAAUUGAACAUAAUCUC-AUACACACAUUUCACUGUCGUCAAUAGACACAGAAUAUGAAAGAACAGGUCGUUUUAAUUAG--GAAACCCCAAGUUAAUCUCGUAGGUAAACUGAUUAUCCAAAGAGGGCGCAA
>E1 5366
[truncated: 12,597,089 more chars]
