# Supplementary material for: Imputing missing distances in molecular phylogenetics
Source: PeerJ. 2018 Jul 24;6:e5321. doi: 10.7717/peerj.5321 (PMC6063210; doi:10.7717/peerj.5321)
Supplement: Supplemental Information 4 — Simulated data organized in 10 files named Group0.fas, Group1.fas, ..., Group9.fas, with no gene deletion in Group0.fas, but progressing to more gene deletion from Group1.fas to Group9.fas. Can be used to replicate Figs. 6 and 7 [file peerj-06-5321-s004.zip › Group1.fas]

>H1 5413
GAUGA-GUGUCGACGAA-ACUAGCGGAACAGGGAUAUUUAAUAAAUGGUAGGUCUGAUUUAGAGAGUU-UCUGACAGGGCUGAUUAGUAUUACGGAAGAUAGUAAAUCCUUUGAUAAUGUGAGGAUCUUGUAGGUUAUCAAGGGUGGGAAUCACACACUCAGACACU---------AUGGUCUGUCACGAAGGAUAGGGAUUGUAAAAAAUUCACUUGCUUUCUCUCAG-UUUUGUAAUCACGAAGAGUUAGAUAAUAGCACUAUCUCUCAUAAAGGAUGUAUAGAUUCGAGACCGGUGUACUUUAGCAAGACUACAGCUGAACAUAGGAAUGUUU----UAACAG-AACUCAGUCUUCCCCAACUAAAACCUCUUGAUCUAAAAAGCAUGUUAUUUAUUGGUC------------CAGUUGCUUACCUAGCCAUCAAAUACAUUAGCCGCCUCUUUCAACAGUAAGGUUA--CGGUAUUUGGCUAGAUACAAGUCGGGAUUCAUAAAA-------------UAUCCUGUUAUUAAGUCUUAAAUUCAAUCGAUUAUCCCGGGAGGCG--ACCUGAUACAACUUAA----------------GCUGUAAUGGUA----UGUUGAUGUCAAGUA-GCAAGCUUUGAUCGUAGGA-UGCAUUAACACCCACACCAGAACUUAUGAGUCGUCGUAUGUAUAUACUAACCGCGUCUUCAGAGCGCUGU---UUCUAUUUGUCUUGACCCA-GAAUCAUGCCCUUCAAUGAUUUUAAUCGACGGAAAUGA-AUACUAUGUUCAUGUGCAACCAGUCUUUCGGAAUCUCGAUUUGGACUUCACCAGUUCGGUAAGGAACCCAAGACGUCUUAGCUUAGAUACUUUAAAACACGUU-CUGGGCACAUACAUCAUGGGCGA-UCGAUUCUUUGGGAUCAGCUCCAGUUACACCAUUCCAGGAGGUCCAAAGGAUAUAAUGAACACAGCUAAAGACUAUGAAAGCAGCUACGAUAAAUAUCAUUUGUCUGGU--GUGAAAAUGCAUGCGGUCUUAGUUCUUCCCCUCAGGAG------------------------------------------------------------------------------------------------------------------------------------------------------------------------------------------------------------------------------------------------------------------------------------------------------------------------------------------------------------------------------------------------------------------------------------------------------------------------------------------------------------------------------------------------------------------------ACGCUAU-UAAGAAACAUAGAGGAGCAGGG--CGAUCCCCCUACUUAAAAUAAGGGCCCUAAUCUAAAGAGUCUUUCAUCCGUACUGGCACCCUAGGCGAGCC-CCUACUCCAGCUUCCAUUAAGAUAACAACAGAGCCAAGUGGUUAAC---GGUAAUGCCUACCCUUCUCCUAGAAUUAGCCUUUUCGAAUUGCUGGGCGU--GAUAAUAAGGCCCGAUGGUC---UUUUAAACAUAAACCCAGUUGUUCACUAUAGUCUGUCGGCCUACUAAUAUCAAAUGAUCAGCGCC--ACACUUAUAAGUAAUUUAGCUGGUUUCUUA-UUCCCAGAUUUCACAUAUUUAGCAUGCGUAUAAUGCGAUACAUUAUAAGUUGAAAAG-AUAACACAUUAUAUAUGCUU-UUGAAAUCUCAAUGUACUGAACGGUCUAUGUACGGGGAAC-GAUGUUAAAUCAAAUAUAACGCGAGCCAUAUCAGACCAGAACCUCUUAGUUG-UAUAGUUCGAUUGACAAAAUUAGAUUCUUCCUAUCUGUCAAGGCGGACAUAUAGUUCGAUCAAUCGACUCCAUACCGAAUUUUAUAUUUACCAAAAACAUUUUAGAUGA--UUUGAAUGUGAACAUUUUAUGUAUUCCAAAGAAUCAUGUCGCCUUUACUUCAGAAAGUUCGCAAACAAAGCCGCAAUA-UUCUCUACGGAACAAAAUUAUCUGCGCUUGCCCCGAUGUGUCAAUUUGAUUUCGC---CAAACAUGAUUAUGUGAUGAAAUUCGA--GUAGAACUCGAAUAUAUCACUAGU-GUACCGUAUUAUUAUUUUGCUCCCAGAGUAUUCUAAAAAACCA----UUGCUAAAUAAAGCCGGAUAGAACCUCAG-UUUCCAGAAGCGUA---------------AGACUGCUCUAUGGACCAAAGGAAGCAAGAUUAUGUGUGGGGGCUCACAAGGGAUUU--UGUGGCGUUCAUUAUGUUUAGACCCUCGUGCUUUGAGAUAGUGUAGCAUCGUCCUAAUAUGAGCUCUUAGCCAGGGCAAUUGA------CACUAGGUGACCUGA-CUUUUUCUCCCGCCUGAGAUUGCUUACCCGAGAAC-AUAUUUUCA-AGUACACCCAGUAACCUGACAG-----CGGGCUG-UUAUCAGCUUAGUUCAAAAUC------U-------------AUCGGAAGUACAAGACUCUCUGCGGUGAAAUAAUUGUGCCAGUCG-UUAAUGUUUCAAUUCGCUAACCAGUGAAAAAUGCCUAGAGGUGCUUCACAAGCCUAUGCAGUGAAACCUGAUUGUCCCAUGA--AGUGAGAGAGGCUACUGCCUCAGGUAAUGACAACUGAAAAUAUGAAAGUU-CAUUUAUAAUAAUUAUCUGGAGAUUUUUGAAGCGC-CUUUACGGCGGACAUUGUUAUGAGUU-UGACAGAUUCACCCCGUCCUACGCAUAAUAUCAUGCAA---AGCUUCCCAAUGGCAUGAAAA---UUUUCCAUAUUUAUGUUUCAUGUUUCUAGCAUCAAUCCUAAGGGAAUAAACUUUUGUAACAACAAGGCUAAAGAGACAACG-AUGCC----AGCCAUACCCUAACAUGUUAC-CGUUGUUAUUUCGCAUAGCUGGGCUCACUGACGCUAUA---------UUCUAUUAAUUCUCAUGUGAUAAUA-AUUUUCUUAAC---UG----ACCUACAGUCCGGAUUAUGUCAGGGGAAUUUCUAUGCGGAUGUAAUUUUUAUGCUACGCCCGGUUGUUAGUUCUUAUUUGACAACUAAGUAGACUCACAGGACGAUUUGGCGCCUCAAACA-CCACGCAGUGGCUAUUUACCAUUGUAAAGGAUUUUAGGUAUUUACAAUAGCAAACGCGGCACAUAUUGCUGAAUCCUGAUGCCACC---CGU-GUCAUGUAAGAACAACUAUUCAAUUAUCGGUGUCGGAACUUGGCGUGGACUGAUCUACUGUCACGGCGGUCGGGUCGACCGUUUCGGAAAUCCCAAAUAU--------AAAAUCUCUAGGAGUACACUUAGAGCAGUGAUAAUGAUUACAAACUUCCACGAUACUUAUAAAGCACGUAUCCUGUUCUAAGUCUCCGAAUUACGAAGGGCAAACAAGAUAUACCCUAC----UCGCUUGAGAUCAGAUUUGACUAUAGCCACCAA---AAGAUUCUAAAAACGUACUAGAAUGGUGGCAAUCU-AA-UAAAUACGAGAGUUAA---------ACAGUAGUAUUGUAUCUUAUCAUAGCACAUUUGCAGGUAAGCGUCAAAUUUCGUGCAAGUUAAAUUGUGCAUCAAAGUCCAACUAAUCGCAUUAGUAAGUCGGUUUUAGUCUUUUAUAUGAAGUUGAAUUGCGAUAAGCUCUCACAUAGGAUAUUCGAAGGCCAAGUUUUAAAACAAUUAUAUGACAGAA-AUGGGACAGCAGCUGUGUUUUAGGCAGAAGAAUGGUCUCAAAUCCACCCUAGUCCACUAAUUCCCAUAUAUUAAUAA-GGUGUGGCUC-GUCGGUUAGAUCCGCUAGUGCUAGAGAUCCUAAC-AUAGAAGACAAGGAGCACCACUGCGCAUAGGUAAAUUUGCACUUGCCUCACCUGGUGAC--AGUCGUCGCAUGGG-------------------------------------------------------------------CUAAUACGCAUGGUUUC------------------------------------GAUAAUAGGAGCACGAAGAGACAACAGUCAGGAUU--UACGUAGCUGAUGCAAUGCAAAGU---UGACCAUUUCAAUUCAGGGAGGGUAAG-UUUUGAUAUCGUUAUCACUGACAUAAAUCCAUGGGAUGAU--UAUUAUUAUUGUACCAGGCUUAAUCACAUAGUACCAAUAAGAGUUCUUUCUGUUAUCGCGAGAAGCUUUCCGAC--GAGUAACCGAGGACUUAGUUCA-GGUUGGUGAGCACAAAAGCCCGCCUGCAUGUUUCCAAUUCCGCGCCGCAUACCAAAGAUCUUUUGGGCUAGUUAAAU-GGCCCAAUAUGACAUGCUUGAAUUAGAAGACUGUGGGUCAUUCUUACUUAUCAUAUAAG--UUAUUUUUGAUCUACAACUCUAAUAAGUGUUAGAUAAUAAAUGCAUCCGGGA-GGAAUUAGUAAGCUUAAGGGAACACGCC--AAUCCAUGUUAG--UGCUACAGGCUUUUAUUGUCAGGCUUAUUUAUAAGGGUUAAAUAGACCGAGCUUUAUAUGGGAGAUCUAAAUCUGUAUCGAUUAUUUUUUCAUAAUGACUCCGGUAUUAGAUGUUA-------AUUAGGACAGGUACAUGCAGUCAUAAA---UUCCCUGAACUGAUUUGAUAAAUUCGUGACUCCCCAUCAAGUCGUACAACAAUUUUCCCGGCAAUUGCUUGUUGCAACUGGAACGUCCCAAGCCAAUGUAGUAACAGUAACUGCGCCAUGC--CUUCUUAUAAGGAUGACUAGUCU----CCUAGACCUCCUUACAUCCCAGUUAUUAAAUUUAGUGG-AGGAGAGAUAUUUGAUAUGACCUGUAUGUGCAUCUCGC-CCAAACCGGUCGACCGUAUCAAUAGC-UGUUGUUUCCUACUUUCUACGGAUAUUCGAGGUCUUUUUCAGAGA----CACGUUAACCUUUAAAAUUUGGUUUUAUCUUUUUUUGCCCAGGUGUAGGAUCGCACUCAUGUAUCAUCUACAAUCUCAUUGUAUUUUAUUCGCCGAAAUGCCUUAAA 
>G1 5413
GAUAA-GCGUCGACGAA-ACCAAAGGAAUAGGGGCGCUUAAUGAGUGAUAGGUAUGGUUUAGAGAGUU-UCUAGCGAACCCGAUUAGUAUUGUAGGAGAUAGGCAAUCCUUUGAUAAUAUGGUAGUCUUUUAAGUUAUUAAGGAUGGAAAGCACACUCUCGGACACU---------AUGGUCUGCCGUUAAGCAUGGAGAUUGUAAAUAAUCCACUUGCUGUCCCCCAGUUUUUACAUUCACAAAUAGUUGGAUAAUAGUCCUGUGCCUCAUGGUAGAUUUGUAGAUUAGGAACCGAUUUACUUUAACAAGACUACAGUUGAGUUUAGAAAUGUUU----UAACAG-AAUGCAGUCUCCCCCAACCAAGUACUCCUGAUAUAAAGAGCAUGUUUUUCAUCGGUU------------CCGUCGAUUACCUAACUUC-AAGUAUGUUAGUUGUCUUUUUCAACAGAAAAGCUG--CGAUAUUCGACCCGGUACAAGUCAGGAUUCACAGGA-------------UAUUCCGUUAUAAAGCCGUGAAUUCAUUUGAUUAUCACUAAAGGUG--ACCUGAUUCAGCAUAAGGAG----------------UAACGGUG----CGAUGAUGUUAGGUA-AAACGUUUCUGUUAUUGAA-UGCAGUAACACUCACACUAUUAUUUUUGAAGCGCUGAAUGUAUAUGUUAACUGAGACUAUAGAACUCUGU---UUCUAUUUUCCCGGACCCU-GCAUUAUGCCCACCAAUGAUCUUAAUCAACGGAGAUGA-AUACAAUGUUCAUGUACAACCAUUCUUAAAGAAUCUUAAUUUAUUUUUCACCAGUUAGGUUAGGCAACUUAGAGGUGUUAGUUAAGAUACUCUAAUGCACAUUCAUGGUUGCAUACAUUAUAUUCGA--CCACUCUCUUGGAACAGCUUUAGUUACACAAUGCUAAGA-GCUCCAUGAAUACAAUGAAGACAGCGAAAAUAUAUGAAAGUAGCUACAAUAAAUAUCGUCUGUUAGAU--GUGAACAUGCACGCGGUUUUAGUUCAUCCUGUCAGGAUCAGUUACGACACUACUCCACUGACACGCGGUUUCA-UAUCCUAUCGGGAGGUUGCCUUAGUUACAAUGUCUUCUUUUAUAACCAUUGAAAAGCAUUUAAGGAUAU------------------------CCAUGCCUGUCGUGUGGUUUCGCAGGAUAGCAGCAUGACUCUUGAGCCUAUUACUG-----------------UACUUCGACAAUUGCCCCCUUUGCAUUACGUCCUUAAUGACGAGGUUG-CCAUUACAUUCUAGAUCGAGCCCUCGUAUAAGGCUCACUAUCUCAAGAAA---UAGGGCCUUCAGUUAGGUCAUCAAGUAUUUGGUCUAAUGGUGCAUUAAAUAGAGCGAGAGUAAAUGAAUUUUUGUUAUUC--CGAUUGUCGUACAUUGAAACCUGAGCUUCCCAUGACUCGAUGCUUAGCU-GUCCUGACACGCUGUUGGGUUAGUAGUUUCUCUCGCUAGGUCAGAACAAGGACACAGUCAAACGAAGCGG-AAGGUUGGACGUCAAAUUCACCCAAGUUGAGUUCAUAUAACGAA---------------------------------------------------------------------------------------------------------------------------------------------------------------------------------------------------------------------------------------------------------------------------------------------------------------------------------------------------------------------------------------------------------------------------------------------------------------------------------------------------------------------------------------------------UAUCUGCGAAGGCGGUCAGAUAAUUUGAUCGAUCAACUCUAUACCAAAUCUUACAUUUACCCAAAAUACUCUAUGCGA--UCUGAAGGUAAACAAUUUAUGUACGCCCAAGAAUCAUAUCGCCUUUACCUCAGAAAGUUUAGAAAGCACGCCGCGAUA-UUCUCUAUGAAACAAAAUUAUCUUUGCUUGCCUCCAUGUGUCAAUUUCAUUUCGU---UAGACAUGUUUAUGUAAUAAGAUUCGA--GUAGAACGCGAAGAUAUUACAAGU-AUUCCUUAUCAUUACUUCUCUCCUAAAGUAUUGUAAAAAACCA----UUAAUAAAUAAAACCCGAUAAGACCUAGG-UUUCUAGGAGCGUA---------------AGACUUCUGUAUGGACUAAAGAAGGCUCGGUUAUGUGAAAGGGCCCGCAAUGGUUUU--UGUGAAAUUAAUCAUAUUCUGACCCUCGUGCCUUAGGAGAAUGUAGCAUCGUACUAUUAUGAGUUCUCAAUCAUAGUAAUGGA------AGCUGGGUGAAUCAA-UUUUUUUUCCCAUCUAAGAUUGCUUGCACGAGAAU-AUUUUUACG-ACUACCCUCGGUAAUUUGCCAG-----CAGGCUG-GUAUUAGUUAAGUUUAAAAGC------U-------------AUCGGCAGUACAAGACUCUCGGCGGUGAGCUGACUGCGCCGGUUG-UUAAUGUCGCUAUUUGGUUAAAAGUGGAAAAUGACCAGAGGCGCUUCAUAAACAUAUGCAAUGAAACUCGAUCACCCCAUAAGAGCUGAGUGACGCUAGUACCUCAUUUAAUGUCUACUACAAACAUGAAAGUACAGUUAUAAUAAUUCAUCUGGAAAAUUCUAAAGCGC-UUUUACAGCGGAUUUUGCCACAAGUU-UGACAGAUUCACCUCGCCCUAUAUUCAGUAUCAUGCAAUUCUUCUCCCCAAUGGCGCGAUAA---UUCUUUAUAUUAAUAUUUCAUGUUUUUAGCAUCAAGUCGAAGGGAAUAUAUGUCCAUAACAUCUAGGCUAAAGAGACAACG-ACGCU----AGGUGAACCCUAAUGUGUUGC-CGUCGUUAUUUUGUAUAGCUGGGCUUACCGACGCUAUA---------UAUUAUUGACUCUCAAGUUAUAAUA-AUUUUCUUAAC---UGUCCCACCUACAGUACAGACGAUGCCGGGGGAGUUUUU--------GUAAUUUUUACACUAUGCUCGAUUGUAAACUCUGAUUUCUCGAUUAAGUAGGUUCACAGAACGGCUUGGCACCGCUAACA-CUAUGGCACAGCUAUUUUUCAUAGGAAAGGAUUUUAACUAUUUACAUAAACAAACUCAACACGUGUUGUUGAACUCCGAUGCCACC---CGC-GUCAUGUAAGAAUAGUUGUCCACUUUUCGAUCUCGGUCCUGAGUGUGAACUGAUCGAUUAUUACGGUGUUCCG----------UCAACCCGUUUCAUAAUUCCCAAAUAUAAAAUUAUGCAGUGUACUUAGAGCAGGAAUAAUGAUUACAAACUUGCAAGAUAUGUCGCAAACACGUAUCAUGCUCUAAGUCUCCGAAAGUUGAAGGGCAGAUAAGAUAUGCCCCAU----UCGCUUGAGUCCCGAUUUGAUUACAGCCAUCAG---GAGGUUCGAAUGACUCACCGGAAUAGUGUCGGUCU-UA-UAAAUGCGAGAGGUAA---------AUAACAGUAUUGUAUCUUACCAUAGCACACUCGCAGGUAAGCGUCAAAUUUCGUGCUAGUUAAGUUGUGCAUCAAAGUCCAAACAAUUAUAUUGGUAAGUCGAUUUUGGUCUUUUAUAUAAAGUUGAACUGCGACAAGCUCUCACAUCGCAUAUUCGAAGGGCCAGUUUUAAGACAAUUAUGCGACGGAA-AUAGGUCAGGAGCUCUACCUCUGACAGAAGAAUAGUCUCAGAUCUUCCCUAGUCCACCACCUUCCAUACAUAGGCAA-GGGAUGGUCC-GUCGGUUAGACUCACUAACGCUAAAGGUCCUAAU-AUAGGAGACAAGGAGCAUGACAGUGUAUAAAUGAAGUUACACUUGCUCGACUUGUUGAC--GAUGGUCUCAUGGG-------------------------------------------------------------------CUAAAUCAGAUUGUUUC------------------------------------GGCAACCGGAGAACGAAAUGUUAACUAUCUGGAUU--UACGUAGAUAAUGCAAUACAAAGU---UGUCCGUUCCAUUUCAAGGAGGGUGAG-UUCUAAUGUAGUUAUCACUAGUGUAAAUUCAUUGAGUGUU--UAUAGUUGUCGUACAAUGCUUAAUCAUAUAGUAUCAAUGAUCGUUGUGUCCGUUAUCGCAAGAAACUUUCCGAU--AUGUAAUCGAAUAAUUAGUUCA-GGUUCAUGAGCACAAAAUCUUGCCUAAAUGUUUCCAAUCUCGAGCCGCAUAUCAGAGAUCUUUUCGGCAAGUAAAAU-GGCCCGAUCUUACAUGCAUGAAUCUGAAAAUUGUGGGUCAUUCUUUUUAAUCGUAUAAA--CUAUCUUUGAUCUACGAUUCUACUAGGUGUUAGAUAAUGAAUGUAUGCAGGA-AAACUUAAUAUGCUUCAGGAAAUAGGUC--CAUCUGCGUUAG--UGUAACAGGCUUCUAUAGUUAAACUUAUUUAUAAGGUUUAGAUAGAUCGAGCUUUAAAGAAGAGAUUUU---UUGUAUUGACUACAGUUCCACAAUGACUUCGGUAUUAGAUAUUGAGU-------AAGUCAAGUACAUACAGUAGUAAG---UUCUUUGAGCUGAUUUGAUAAAUUCCUGAUUACCCAUUAAAUUGUACAACAAUUUUCCCAGCGAUUACUCAACGCAAUUGGAGUGUCCCAAGCCAAUGUAGUAAGAGUAAUUGCGCUAUAC--ACUCUCUCAAGGAUGACAAGUCU----CCUGAAUUUCCUUACGUCCGAGUAAUUUAAUCCCGUGG-AGGAGAGGUAUUUAAUAUGACUCGUACGUAUAUCUCGC-CCGAAAUUCUCGACCGUAUCAAUAGC-UGUUGUUUCUCAAUCUCCACGGAUAUCCGAGAUGUUUUUCAGCGA----CACGUUAACACUUGAGACGUGGUUUUGUGUUUUUUUGUCCAGGUGAAGCAUCGCACUCAUCCAGCACCUACAAUCUUAUUGUCUUCUGUUCACCGAGAUGCCGUAAA 
>F1 5413
GAUCG-GCGAUGCCGAAUUCCGGUGGUAUAAAAACAUUUAUAAAACGGCAGGCUUAGCUUAGAAAAUU-UCCAGCGAGGAUGAAAAAUAUUGGAGGGGAUACUCAAUAUCGUGAUAACUUGGGGGUUUUGCAAGUUCUUGGCGUUGGACACCACGAUCUCGGGAACU---------AUGGUUUGCUAUUGAGGGUAGGGUCUGUAAAAAAUUCGUCUGCUUCAUAUUCG-UUCCAUUAUUGCGAGGGAUUGUAUAAUGUUCUUGUUACUGCCGGAGAAUAUAAAGAAUUUGGACCCAUGUACUUUAGUAGGACUAUGGAUGCAUAGAAAAAUGUCUCAGACAGCAG-AAUUCAAUCUUCCUUAACUAAGUCCCUUUGAUCUGAAGUGUGUGUUCUUUCUUGGUA------------UCGUCAGUUAUCUCGUAUC-AAGUAUAUGAGGUUUGUUCCCCAGCAAAAAGAAUA--CGAUAGCAGGCCAACUAUAAGUCGAGAUCCAUAGCA-------------AAUCCUGUUAUAAAGACGUAUUUCCAUUUGAUUAGAUGCAGUGACG--ACCUGAUUCAGUAAAAUGAGCUGUUGU------------------------UCAUGUUAAUUU-ACAAGCUUUAAGUGAAGGA-UGCAAUAAUACUCCCCCUCCAAUUUGCCAGAUGUAAUAUGUAUAUUUCAAUUGUAUCAAUUAAACACUGC---UGCUAUGUGUCCGGACCCA-GGAUUAUGCUCUCAAAUGAACUCCAUGAACGGGAAUCA-AAACUUUUUGCAUAGACAAGCAUUCUCUCACAAUUUCGAUUUAAUUCUCA-CAGAUAGGUAAGGUAGAUUUGACGUGUUAGUUAAGAUAUCCUACUGCAG-UUACUGGCCACAUACAUCAUGUGUCA-CCGUCAAUUUCCGGACGUCUUUAAUUACACAUUGUUAAGAAGUCUUAAAGGUGUAAUCAAAACAGCUAAAACGUGGUAGAGGGGGCUUAGAAAAUAUCGUUUUUCCGACCAAUAAAAAUGUAUGAGGUCUUAACUACUUCUAUCAGAAG------------------------------------------------------------------------------------------------------------------------------------------------------------------------------------------------------------------------------------------------------------------------------------------------------------------------------------------------------------------------------------------------------------------------------------------------------------------------------------------------------------------------------------------------------------------------AAGCUUC-UUGGUAACAGCGAUGAAUAUGG--CAAUCCUCCUGUUCAAAUUAAUAACCGAAGUCUAGAAAAUGUUUCAUCCGUAUCGGUAUACUGGGAAAUCC-UCUGCAGCCGCUGUGAUUUAACUAGUAAUAACGCCAGGCGAGCAAC---AGCGAUGCUAAUUUUUCUCUUAAGAUUAGGCGUAACGGAGUGCCCAAUAU--AACAUUUCAGCCUUAGAGUA---UCUCACCCGCUAGCAUAGUAGUUCGUUGUAGUCGUUGG-------------UAGUCAAUAGCGCC--GCACUAGUAAAUAGUCUAGUUAAAAGAUAA-UUUCAAGGUUUAUCAUAGUUAAUACGCGUCGGGUCCAUCAUAAUAUAAGGCGAAUAG-AUUGCACUCUAAAUAUGUUU-CGUGAACCCUCCUAUAACGAUUGGCUAAUUCGUGUGGAAA-GGGUUUACAUUAAAUAAAUCGUAAGUUAUAUAUAACCAAGAAUUAUUUUUUA-UGGAAUAGCAGAUAAAAGAUUUUAUUUUGUUUACCUGUGGGGGAGAUCAUAUAGUUGGAUCGAGCCCGACGAUAACAAGUUUUAAGUUCCCCAUAACUAUUGUGUAUGC--CUUAAAGCUUAACACCCUAUGAACGCUCUUAAAACGUAGAACUUUAACCUCAAACAUUGUGGAAACAGAGCCGAG-UA-UACACUGCGUAAUAAAUCUGUCAGUGCUUGUCUAAAUGUGUUAAUUUCAUUACGC---UAAAUAUGAUCAUCUGACGCAAUCCGA--UUUGAACAAGUUGAUAUCACGAGU-GUGAAGAAUAAUUCUUGAACUUUAUAAUAAUUCUUACAAAGCUA---UCGGGAAGUAAUCCCGGUUGACUCGUGAG-UUUCUAGGAGAACA---------------AGGUUGCCUUAUAGACUAGUGGAGGUAAGAUUAUAUGAAAAGGCUUAUAAUAGAUUG--UGUGAUUUCCCCCAUGUCUUAACCCUCGGUCCUUAAGUUUAAAUAAUAUGUAGGUAUCAUGCGUUUUCAACCAUAGUAUGUAC------CGUGGAGUGACUCAA-CUCCUGCUCCUAUCUACGAAUCCUUGUAAAAUUGC-GUUCUUUCGU-GUAGUCUCAGUAAUCAUGCAG-----GCGAUGUGGCAUCAGUUUAUUCCAAAUGU------U-------------GUCGGACCUAGAAGAUUAUCGUUGGUGAAUGGAUUGUAUAAGUCA-UUAAUAGCCUAGUUCGGUAGCCGAUGAUGAAUAGUGACUGUCCUUUCAUAGGAACAUACAACGAUACUUCAUCAUUUCACGAUCGGUGGUAAAUGUCUAAACUUUUCGUAGCGUCAACUGCCAACGUGCAAGUC-CAUUUAUAAAAAGACAAUAGGGAAUUUAUAAGUUU-UUCCAUAGUGGGAAGGUUCACCAGUU-UAACAGAUCCACCUCAUCCUGUGUUCAAUGCCGUUCAAUCCCUCUCUCCAAAGAUUCGGUAG---UCUUUUAAGUUGUAGCCUCGUAUUUA--ACAUGAAGAUUAAGGGAACAACUAGAUAUUACGACUCAGCUAGCAAGACGACG-ACGUU----AGAAGUAU-CGAGCAUACUGU-CACCGUUAUUUAGUCCUGCUGGGCACAUCAUUGGUAUA---------ACCGAUCGAUCCUCAUGUGAUAACA-GUCCUCUGAAC---UCACCCACCUACGGUCUGACUGAUUUCGGGGGAAAUUGU--------GUGAUUUUCAUGUCACGCUCUACCUUUAGUCCCUAUUUAGCUAUUAAACACACUCAAAGAACGGUUUGACACCGCGAACAAGUAUGCCAUAGCUAUUUAGCGUUGGACAGGAUUCUAAUUAUAUACAAUACCGAAGGUAGUAUAUGAUGUUAAAAUCUGAGAUCAGC---CGU-ACCAUGUAAGAAUAGGUAUCAACUAUUCAAUUUUAUAAUGGGGCGUAGACUGUCCUGUUAUCUCGGUAUGUGAGAAGAACUUUUAGGAAACCCUGAAAAU--------GAAUUUUCUCUUAGCGCAUUUAGAAUAGUGAUAGCGAUUAUAUACCUCCGAGAUACGUCAUGAGCAUGUAUACUAAGUAUAACGACCGCAUUUCGAAGGUCAGAAAAGAUAUGUCUAGU----UCGCGUGAAGCCGAAUCUGAGCAUAAACACCAA---AAGAUUCUGAGGCCAUACCGGCGUGGUGUUCAACU-CA-AAAAUAGGUGAAGUAA---------GCAAUAGGGAUGUAUUUUAUCGUAACAUACUUACUGGUAAGUGCUAAACCGUCUGAAAAAUAAGCUCUACGUCAAAGCUCAAACUAUUUCUUGGGUACAACGGCGCUAGUCGUCUUCACGAAGCUGAACCCCAACAAACUUCUAUAUGGUAUGUUCAAUUGUACACAUGAAAGACACUUAUAUGAUGAAA-AUUGGACAACAACUAUGCCUCACGUAGAGGAAUAGUCUAGGAUUUCUCUAAGUGCACCGACUCCGAUAUGUGAGUAG-ACUGCGAUCU-AUAGAAUAACUUCGCAAGCGCUGCAGAUCUUAAU-AUAGAAGAUUAAUAGCGUGACAGCGCAUCAAUAAACGUACGCUGAAUCCGCUUGCCACU--GAUUAUCUAAUUGG-------------------------------------------------------------------CAAAAGCAUGUUGUUCA------------------------------------GGCAACGUGGAAGUAAGAUGCUGAUUAUUAGGGAA--UAAAUGGAUAAUACGACGAAGAGG---UGGCCACUCCAAGCCAGGGAGGGUGAG-UUUUAACGUCGUAAGCACUAAUGUAGGU-CAUAAAGUUUU--UCUUGUCUUCGCACUAUGUUUUAGCGUACUGUACCGACUAGCAGCAAUCCUGUAAUUCUGAGAAAUCUCCCGAC--GUACGGUCCAGGGUUUGAUUCA-GGGAAGUUACGCCAAAGUUCUACGUACAACUUUCUAACCCUGAGCCGCAUCCCGAUCAUCCUUUACACUAAUAAACU-GGCUCGAUAUAACAUGCCUGAAUUUGCAGAUUUUACGUUAUGCCUACCAAUCGAAUAGA--UUGUUAUUGAUCUACAACCCUAUCAGGUAUUAAGUAAUGACCAUAUCCAAGA-AGAAACGACAUACUUAGGGGGACAUACC--CACCUACGUUAAACUGUUAUUGGCUUCUAUAGUUGAGCCUACUUGUAAGAUUAAAAUAAACCGAACUUUAUAGAGGAGAUCGCGAUAUAUAUCGACUAUAUUCCCGUAAUGACAUCGGCAUAAGAUAUUUGACCUGUGUCAAGCCAGGAACGUACAGUCAUAAG---UUCUUUAGACUAAUUCAAUAAGUUAGUGCCCAACGAUCCGGCAGUGCAGCCAUUCUUCCAAUAUCUGCUCAGCGUGGUUGAAUAGUUCUGGGUCAACGUAGUGGGAAUGAUUGGGUCAAAC--CAUCCAUUAAAGAUGACAUGUUA----GUGGGAUCUCUUCGCAUACCGGUUGUCUAAUUGCGCGA-AAAAGAGAUAUUUGAUACGGCUCAUUUUUGUAUUUCGU-CCAAAAUUCUCUGCUGUAUCAACAAC-UGUUAUUACUUGCCCUCUACGGAUAUUCGGGUUCUCCUCCAAUGA----CACGGUGGCCUCUAAAAUGUUAUCUGGUCUUCAUAUAUCAAGAUAGACUAUCACCCUUACGCUUUACCCACAAUUUCAUUAAAAUCUAUUGGUCGAAAUGUUAUUAA 
>E1 5413
GAUCA-ACGCUGCCAAAUUUCGGCGGUAUAAAAACAUUUAAUAAACGAUAGGCUUAGAUCUGAGAGUU-CCCCGCGAGGACGAGAAAUAUUGGAGGGGAUAUUCAAUACAGUGACAAUUCGGGGAUAUUACAAAUUUUUGGGGCUGGAAACGGAGCGCUCGGGAACU---------AUGAUCUACCGUUGAGGGUGGAGAUUGCAAAAAAUCCACCUGCCUGAUAUCAG-UUUCAUUAUCACUAAG-AUUAGACGAUAGUGUAGUUUCUAUCGGAGAAUGUAUAGUAUUCGCACCCAUGUACUUUAAUAAGAUUAUGGAUACACACAAAAAUGUCU----CCGCAU-AAUUCAAUCUUCCACAAUUAAGUCCUCUUCAUCUGAUGUGUGUGUGCUUUAUUGGCUUAAUACACACCACUGUCACGUAUCUGGUAUC-AAAUAUGUGAGGUUUCUUUCUUAGCAGAAAAAUUA--CGAUGCCAAACCGAAUAUAAGUCGGGAUCCAUCGCA-------------AAUCUCGUUACAGAA-GCUUUUUCUAUUUGAUUAUAUCAAGUGAUG--AUCUGAAUCGGCAAGGUGAA----------------CCUUGAUU----CUUCGAUGUUAAUUU-ACAAGUUUUAGUUGUAGGA-UGCAAUAAUACCUCCUCUCCUACUCGCCAGAUCUACCAUGUGUAUUUCAAUUGUAUCAAUUAAACUUUGU---UGCUAUAUGUAAAGACCCA-GGAUUAUGCUCUAGAAUGACCUCGAUGAACGGAAGUAA-GAACUUUGUGCAUAUAUAACAAUUCUCUCAGAUUUCCGAUUUAAAUCUCA-CAGAUAGGUAAGGUACAUCAGACGUAAUAGUUAAGAUAUCCUGCUGCA-UUCUCUUGCCACCCAAAACAUGUAUGA-UUGUCAGUUUUAGGUCGUCUUUAACUCCACAUUACUAAGAAUUCUUGAAGGUAUAAUCAAUACAGCUAAAACGUGCUGAAGGGGCCUUAAAAAAUAUCGUUUUUCUGACUAAUUCAAAGGUACGAGGUUUGAAAUAUCCCUCUCAGGAGCAGACAAGACACAACUCCAAUGACAAACGUUAAUACUAUGCCAUCGAGUGUUUGCCCUAAAAACCUUAUCUUUCUUCAUCACCAUUGUAAUAUAUUAAAACAUAC------------------------CCAGGCCUGUUAUGAGAUGUUAUGGGGUAAUAUCGAAAGAGUUGAGCUUGUCUCUG-----------------GUCAUCGACAAUCACUCAUUGGGUUGUUGGUAAUUAGUGCCCAGCUAA-CUGAAGCAAUGUAGAUCCAGCCCCUGACAAUAGCAGCCGCAUUAAAGAAA---UAAUACCAUCAGUCAGGUCAUAACGAGUUCGCAGUAAGGCUUCAGAAAAUGGUCAAUAGUAAUUUCGUGUUUGUGAUGCC---GCCUGGAGUACAUUUCAUACUGGAGCGCCGCUAACUCGAAGCCCAGGU-GUUCUAUCACAACGUUUAGACAGUAGUAUCUUUCGAUUAGCCAGAACCAUUACUCCGCCAAACAACUCGC-AAGUUUAGGUUUCAGACUAACUCUGAUUUAGACUCUAUAUCGUA-AAGCUAC-UUGGAAACAGCGGUAAAUAUGG--CGAUCUUCCUGCCUAAAUUAAUAACCGUAGUCUAGA--GUCUCUCAUCCGUAUCGGCUUACUGACAAAUCC-UCUGCUGCCGAUGUGAUCUAACUAAUAAUAACGCCAGGUGGGCAAA---AAUGAUGCUCAUUUUUCUCUCAGGAUUAGCCACAACGGAAUGCCCAAUAU--AACAUUACGGCCUUAGAGUA---UCUGAACCACUCGCAUCGGAGUUCACUGUAGUCGCUCG-------------AAUCCAACAGUGCC--GCAUUAAAAAAUAAUCCAGUUAACUUAUAA-UUUCAACGUUUAACAUAGUUAGCACGUGUCGGAUCCACCAUAUUAUGAGCCGAAUAG-AUUGCACACUUGAUAUCCUU-CGUGAACUCCCCUAUACCGAUUAGUUAACUGAUGUUGAGG-GCGUUUACAUUGAAUAAAUCGUAAACCAUAGAUGACAAGGACUUAUUUUUAA-UGUAAUAGUACAUAAAAGAUUUUAUCUUGUGCAUCUGUGGAGGUGAUCAUGUAGUUUGUUCGAUCCAGACGAUACCAAGUUUAAAGUUCCAUAUAACUAGUCUAUAUGC--UUUGAUGAUUUACGUGGUCUAAACGCUCUUUUAACGUAGAGCCUAUACCUCAAACAGUAUGGACACAGAGGCGCG-UA-UACUCUGCGUAGAAAUUCUGUCAGUGCUAAUCUUGAUGUGCUAAUUUCAUUACGC---GAAAUACGAUCACGAGAUGCAAUCCCA--GUUGAACAAGGGAAUAUCGCGAAU-GUCACGUAUAAGUCCUGAAAUUUAUAAAAAUUCUCACAAAACCA---UCGGUAAGCAAUCCCGGUUGAGACGUGCG-UUUCUAGAAGAACA---------------AGGUAACCUUUUAGAUUAGUGGGGGUAAGAUUAUGUGAAAAGGUUUAUAAUAGAUCG--UGUGAUUUCCCACAUAUCUUAACCCACGCUCCUUAAGCUUAAAUAGUAUGUUCAGAUCAUGAGAUCCCAAUAAUAAUAUCUAC------CGAGGGGUGACUCAA-----------------------------------------------------------------------------------------------------------------------------------------------------------------------------------------------------------------------------------------------------------------------------------------------------------------------------------------------------------------------------------------------------------------------------------------------------------------------------------------------------------------------------------------------------------------CGGCGUCAUCUAGCCUUGCUGGGCAGACCAGUGGUAUG---------ACUGAUCGCUUCUUAUUUAAUAAUA----AUCUCAAC---UCGCUCACCUACAGUCCGACUGAUUUGGGUGGAAAUUGU--------GUGAUUCUUAUGCUACGCCCUACCCUUAGCUUUUAUUUUACUAAUAAACAAGUUCAAAGAACAGUUGAACACCGCGAACAGCUACCCCAUGGCUACUUGUCGCUAUAAAGGAUUCUAAUUAUUUACAAUACCGAAGGGAUGACAUGAUGCUACAAUCUGAUAUCAACUAUCGU-ACCAUGCAAAAAUAAUUACCAUCUAUUUGAUUUUGUAGUGGGGCGUG--CUGUGCUAUUUUCUUGCCGUUGGGGAAUAGAUCUUUAGGAAUCCGAAAAAC--------AAAUUUUCUCGCAGCGCGUCUAGAACAGUGUUAACGAUUAUCAACUUUCGAGAUACGUCAUGGGCAUGUAUGUUGAAUUUUACGCCCGCAUGAUGAUGGACAGAAAAGGUGUGCCUAAG----UCGCGUGAAGCGGAAUUUGAUUACAGACACCGA---AAAAUUCUAAGGACUUAUCGGCGUGAUUGUUAAAC-CA-AAAAUACGUGAAGUGA---------UCAAUAGGAAUGUACUUUACCGUAACAUACUUGCGGGUAAACGUUAAAUUAUCUGCAAAUUAAGACCUCUGUCAAAUUUCAGACUAUCUCAUUGGCAUGGCGGUCUUAGUCGUUUACACAAAGUUGAAUCCCGACGAGCUUCUGUUUAGUAUGUUCAAAUGUACACAUGAAAGACAUUUAUAUGAUGGCA-AUAGGACAGUAACUAUGCUUCAGAUCGAGGAACAGUCCAGAAUCUCCCCUAGUACACCGAUUCUAGUGGGUGAGUAA-ACUGUGAAUC-GUCGAAUAACUUCGCAAGCGCUGCAGAUCUUAGU-ACGGAAGAUUAAUAGCGGGACAGCGUAUCAACAAAUGUACGCUGAAUCCGCUUGUUGAU--AGUUGUCUAGUUGG-------------------------------------------------------------------CAAAAACGCAUUGUUCC------------------------------------GGCAACAGGGGAAUGAUAUGCUGACUACUAGGGAU--UAAAUAGAUAAUUCGACAUAGAGA---UGACCACUCCAGGCCAGGGAGGAUAAG-UUUUAUUGUCGUAAGCACUGACGUAGAU-CAUGGAGUUUU--UUUUGUCUUCAUAUUAUGCUUAGGCUUACCAUACCGAUGGAUGGCAACCCUAUAAUUCCGAGACGUCUCCCGAU--UUUCGAUCCAGGGUUUGAUCCA-GUGUUGUGAAAACAAAUUCCUGCAUACAUCUUUCUGACCCCAUGUCACCUACCGGUUAUCCCUUUCGCUAAAAGACU-GUCUCGAUGCGUCGCGCCUGGAUUUGCAGAUUUGAAGUCAUACUUACCUAUCAUAUUAG--UUAUUUCUGAUCUACAACUCUACCUGGUUUUAAAUAAUGAAUAUAUCCAAGA-AGAAUCGACAUACUUAGGGAGAUAUGUC--CACCCACGUUAGAGUGUCAUUGACUCUUAUCGUUGAGUCCACUCGCAAGAUUAAAAUCGACCGCACUCUAUAGAGAAGAUCGUAACAUCCAUCGACUACACGCCCGUAAUGACAUCGGUGUAAAAUGUUGAACCUGUGUCAAACCAGGUACGUGCAGCAAUAAG---UCCUUUGAGUUAAUUUAAUAAAUCAGUGGUUGACGAUCCGGCAGCGCAGCAACUCUCCCAACAUUUGCUCAGCGCAGUAGGAAACUUCGGGGCCAACGUAAUAGAGAUGAAUGGGUUAUGC--UCUCUAUUAAGACCGACAUAUUU----CUGGGAUCUAUUUGCAUACGAGUUGUCAAAUUCCGUGA-GACAGAGAUAUUUGAUAUGCCUCGUAUUUGCAUAACGU-CCAGGAUUCCCCACCGUAUCAAUAAU-CGUUAUCAUCCACCUUCUGCGAAUAUUCGGGCUUUCCUUCAAUAA----AACGGUAGCCUCUAAAGCCCUAUUUGAUCUUUAUCUACCAAGAUAAAACAUCAUCCUCAAACUGUAUCCACAAUCCCAUUAGUAUCUCUUGGCCGAAAUGCCAUUAA 
>D1 5413
GACAA-ACGCCAACGGG-UCCGAUAUCAUUGCAUUGUCUAAAGAGUGAUAGGUUCAACCUAGGGCGGUUUCGAUUGAAGAUGACAUAUGUUAUUAUAGAUAGAAUAUACGGUGAUAAAAUGAGACUUUUGCGGAUUUUCAAGAUUAGGGAUCUUAAGCUUUAAGCU----------AUGAUCUGCUGCUUGAGAUAGGAAUUGUAAAGAAGUCACUUUUUUUAUACGGG-CUUUGCAACCGCGAAGCGUUAAAUAAUAUUAUCGUUCCUGGCAAAAAAAAUAUCAAUUUGAGUU-AGUGAACUUCGUUAAGAUUAUAGCUACGCUUGGCGAUUUAC----UAGCGG-AAUUAAAUUUUCCGCAAUUGGGUUUUAUUAAUCCAAAGAGUAUGUCUUUAAUUAACU----------------UCUUUGCCGAUUACU-AAGUACGUUUGUGUUACCUCUUGACAGAAAGACUGAUUCACUUCUGACUCGGUAUAGGUCAAGAAUCGUGGAA-------------CAUUCGGCAAGGGUUUGGUAUAUCCAUCCAGUUAUCUGAGGUUGUA--AUCUGGCUUGGUAUACGCAA----------------UAACAGUC----AUGGUUUGUGAAUAC-ACAAGUUACCGUCGUCAGA-UUGGGAUACUCUUUCGUAGCUUCUAAUCCAACGUACUUCGUAUGUCCUAACGAUGGCUAUUAAUGCCUAU---CCCUAAAAAGUCCGAAUUA-AUAGCACGCCACGUUAUGAUUUUGUACCAGGAAAAUUA-AUUUUAAGUGUUUCUUCUACCGUGCUCUCUGACACUGAUAUCAAUUUCCA-GGCCUUGGUAAGGUCCUAUUGGCGUGGUCGUUAAGAUACGUUACUGCUUCUAACGAGGCGUUUACAUCAAAUAUGU-AUGUCUGUACUUGGCUUCAGUUAGUGACCACAUACCUUUAAGUUGUGAGGAUACAAACAUUAAAACUAAAACUCAUCGCAGCUACCGCGAUGAAUAUCGUUUGUCCAAA--AAGAAACGAGAUAGCGCUUAAGUCAUCCUUCAAGCGAGCAUAGAAUAAGCGUAUCAAAGGAAUAUAAUUUCCA-GAUGACUUCGACAGACUGUCUUGGUAUGCUGGAUUAUUAUUCAAACGAUUGAAGAAUAAUAAGGCGCAA------------------------CAAGAAGUAUUACAAGGUGACGUAAGAUAUCCGCUAAACUCUACAGCUUAAUAAUG-----------------UUCCUCCACACAUAGUCCAUAGGCUGUUGGUUGCUGCAGAUGAAGUGU-UCAAAACAUUGCACACCCGCCGUUUGACGACGUGUUCCAACAUAAAUAGA---UAUUAUCUUCGGACACGUAAGAGAGUACUCACCACUACAUAGCAGAAUUUGCUGGGCAUUUUAAGCAAUGCUUACGUUCA---GACUUUAGUAACAAAAGAUCCAACAUCCUCAUGACUAUGAGUUCAUAU-UGAACACCCCAACGCAGAAUUAAUUAUAUGUCCUGGCCAGCCUGAAUUAGUAUUCCACCUAAUGAACAGC-AAUCCUAAUCUACAGAUCAACCCUAGUUGUUGUAUUAAAUCAUA-AUAUUAC-UGGAAUCCAGCAUUGAGCAUGAACGAUUCUGCCAACCGGAGCCAACAUUGGCAAUCGAGGGAGUCCUUUUUGCGUACCGGACGGCAGAGUUAACU-UCUGUUUCUGUCUGCAUUGGUUUCAUCUCGUAACGAGGUGAAUUAC---CAUAAUUUCCACGUGUCUCUUGAAAUAAACUAUGGCGGAUCCCUCAGUUU--UGCGUUUGGUAGUAUCGAUU---CCUUAACCACUAGCGUGGUUAGUCGUUAUAAACGAUCA-------------CAGUGAUCCGUGCA--UCUCGAAUACGUAUUGUAGUUGAUUUUUUA-UUCUAAAUUUUUACAUAAUCGGCGUGACUAGACUUCAUUGUAAUCUUUAACGAAUGG-GCUACAUAGUAGAUGUGCAG-UAGCAAUUUUCGCAAAUUGACUGAUUGCUAUCUUAGGGAA-GUUGCUACAACAGAAAAACAGUGUACCAUAAUUGUCUAGUACCCUGUAAUGA-AGGAGCUAAACAUUCAGUAUUAAAUCCUUAAGAUAGGUGGACUCAAACCGACGACCUGAUCAACCCAGGGGACAUCAGGUGCUACGUUUCCAGAUACUACUCCUUGUGU--UGUGAAUGCGUAUAGCUUUUGCACACUCGAGCAACAUGGUGCCUCCACUUCGAUCCGCAUUGCGGUGAGGGUGCC-CU-UACCCUUAGAAGAAAGCAUAUGAUUGCUCAAUUUGAUGGGUUAUUUUCGAUUCGC---AAAUCAAAAUAGCGAGAGGCAUUACUA--UAUGUGCUAAAUGAUAUUCCGGAU-AUUUUGUAUGAGUCUUUCACUCAAAAUGAGUUAAACGAUAUCA----UUUGCACAUAAUCUCUGACGAGGUAUGUG-UCUUCGGGAGCUAA---------------CCAUAGCCCAGAGUUUCGAAGGAUGCGAAUUCAUUUGAGGAGGCUCUCAAUAGAAUU--CCAGGUGUUCUGUAGGCCCCAACCCUCACUUCUAAUGAUUAUGAAAGAAUCGGGUAUCAUGGUUCCUCAGCUGUAGUAAGGGA------UUCUUUGUGUCUUCA-UUUUGGCUCCCACAUAAGAACGCACGCAAAAUCAG-ACGAUUUCAUAAUAACCUUAAUAGUAUGCAGUCAAUCUUACUUUAAAAUUAAACAACUCAUAAGGCAAUUGUCUUACUCUAAAGCGAACAGAGACGUAAAAGUAUUGAUGGUUCGAGGAUUUUGACAACCA-GUAAUACUAUAAGCCGGGAGGUCACUAAAAAUGGUCGGUGGCGCCUUUCAGUAGCUUACAAUAGUACCCCAUCAAUCGACGCUGAA---GAGACGUUAGCAGUCCACUUAACCUCUGCUCUGAACCCGUAGGUC-AAGUCAUCGUGUGAAAGCGUGGAAUUCUAGCGCUU-UGUGAAAGUAGACAUAGUCAUCGAUA-UGUCAGAUUCAUAACUUUCUUUGUGUGACAACAAGUAACUAUGUUUAUCAGCGAAAUGAAAG---UUUGUUAUGAUGACAUCGCACGAGUA--GCAGCGAACUCAAGGAAUCACAUAGUGACUUCAACUAGUGCAAGGAGACGACG-AUGCU----GACAGUGCUCUGGUAUGUUAU-UAUUAUCAUUUAUCCUAAUUAAGUACGCCAGCGACGCAG--------AUCGACUGAUUCUAGUGUGAUAAUA-AUAUUCUUACU---UCUUCCGCCCAUAGCGCGGCUGAUUUCCGGGACGGUGCU--------AUAACUUUAGUGCUACACUCGCAUAACAGGCUUAGUUUGUCUUUCACACGAAUUUAUGGGAUAGAGUGGCGCCUAUAAAAACAAAGUCAUCACUACCUGUCAUUGGCAAGAAUUUAAAGUGCUUUCUAUAGAGGACGACGCACAUGCCGCUGUACGCAGCAAUCACC---UGC-UCCUUACAGGAAUUAAUAUCCGCUUUAUGAAUUCGCUUCUAUGUGUGGACAUGUUUGUUGUUAAAGCGUCUGGGAUAAGCCACUUUUAAAUCCAAAGAAU--------AUAGUUCUCGAUUGUGCAUCUCUAGGGGUGAACAUGAUUAUAAGCCUGCAAUUCAAAUUGUUUGUAUGUGUGUUAGGCUCGUUUUCCGUAUGACGUAGAGCGAUCAAUACAUCUCCUACCGAUUCACUUGAAGACAAAAACGAUUGAAUCCAUCAG---AGGAUUGUGAAGUCUUAUCAGUGUUGUGAAGAGCUCAACGAAGCCCGAGGAGUAA---------GCAAGGAAGGAGUAGCCUACUGUGAAAAACUCAAGACAAAACAUUCAAUUGCGCAGAACACAGAUCUUCUGUGAAAGCUCAAGUAAUUACGUCGAUAAGUCGAUUUCGAUUUUCCGUUCGAAGCUGAAGUUCAACCAGCCUUCAUAUAGCAUUUCUGCUAAUUCAGAUUGAAAAGAGUUAUGCGAUACUG-CUUAGACAACAGCCACCAUUUGGGUAGUGGAGUAGUAAAAGACUUCUCUAGGUUCGUUGACUCCUUAUUUUAGGUAA-AGAGUCUUUU-GUUGAACAGAUUUACUGACGCUGCGACUAUUGGU-GGUGAGGGUUUAUGUCGUAAUGUCGUACAGCCAAACGUAUGCCUAAUGCGCUGAUCGGC--GUACAUCAUUUUGA-------------------------------------------------------------------UCGAAACGAUUAAUUCA-------------------------------------------------------------------------------------------------------------------------------------------------------------------------------------------------------------------------------------------------------------------------------------------------------------------------------------------------------------------------------------------------------------------------------------------------------------------------------------------------------------------------------------------------------------------------GGGUUUUUGCAAAAAGAUCUUAGUCUGUACCAAUUUCAUCACCCUGACUAUAUUAGUGUCUAAUGCUAUAUUUUUAUAGGGCCAGACACAUAUAGCAGCAAG---UUUUCUAAGCUGAUCUAAUAAAUUCGUGGCUACUCAUUCGUUGAUGUAGCAGCUUUCGCAGAAUUUGUCCAGUGCUAUUAGGGCGUUUCGAGCCGACGCGACGACAGUAUCAGAGCAACACUUAUUUGUUAAAAAAAGCUACUGCU----ACCGGGUAUUUUCGAGUAUCAAUUGUCUGGUUUCGUGA-CGGAGGAGCACCCUUCAUGGCCUGUACCUGCGAGUUGC-CCAGAACUUUUCAUCUUAUCAGUGACGCGCGACACGUGACUCGCUACAAACACUCUG-------------------CACAUCAGUCACUGAGACAAAAUCUUAUUGUUAUUUGUUUAUGUAGAUUGGCUCCCCCACGCAGUAUCGAGCUUCUCGACGUAUUCCAAUGCCUUGAGUUUCGUUAG 
>C1 5413
GACAA-AUGUUGACGAA-UGCGAUGUUUUAGUGGUGUCUAAAGUACGGUAGGUUUAACCCAGGGGGGC-UCUAUUGAAGAUGACAUAUGCCAUUAUAGAUAGGAUAUCUGGUGAUAAAACGAGGGUCUUGCGGGUUCUCAAGAUUAGGGAUCAUACGCACAAAGCU----------AUGAUUUACU-CACGAGGUAGAAACUGUCAUGAAUUCACUUAUUUUUUAUGGG-GUCCGCAACUGCAAAGCGUUAAAUAAUAUGACCGCUUCUGGCAAAAUAAAUACCGAUUU-GAAUCAGUGAACUUCACUAAGAUUUUAGCUACGCGUAGUGUUAAGC----UAGCGG-AAUUAAAUUUUUUACAGUGGGGUUCUAUUAACCCAAAAAGUAUAUCUUUAGUUAACU------------CCCUUAUUUGCCCAUUACU-AAGGAUGUUAGUUUCACCUCUCGACAGAAAGACUU--UCACCUCUAACUCGGCAAAGGCUAAGAUGCGUGUAA-------------UACCCGGCAAGAGCCCGAUAGACC-------------------------------------------------------------------------------------------------------------------------------------------------------------------------------------------------------------------------------------------------------------------------------------------------------------------------------------------------------------------------------------------------------------------------------------------------------------------------------------------------------------------------------------CAUAGAACAUGCGUUUACAAAGAGUUUAAUUAACA-GAUGACGUCGGGAGACUGCCUUGGUAAGCUGGACUAUUAUUAAGAUCAUUGAAGAAUACUAAGGCACAGUAAGACUUAAUACAAGGUGUUGUAGGGUAGCAGUGAAACUCUAUAGCUCGUUAAUGCUUUCCUUUUUUGGUAUUCUCUUCAUUAAUCUCAGCACCAAUUCCUCCACACUUGGUAAAAAGACUGUUAGUUGUUGCUGAUGAAGUGU-UCAAAAAAUUGCAAACCGGCCGUUUGGGGAUGAAGUCUAACAUAUAUAGA---UGUUCUCUUCGGACAGGUUCUGAAGUACUCGCAACUAAAUAGCAAAAUUUGCUGGACAAUCUAAUCAAUUCAUAGGUUUA---GACUUUAGUAGCCAAAAAUCCAACACCCUCAGUACUUUAAGUUCAGAU-GGAACACCACAACGCUGAGUUAGUUAUGUGUCCUGCCCAGCCGGAAUUUGCAUUCGACCUGAUGAACAGC-AAGCCUAGUAUUCAGACCAACCGUAGUUGUGGUCUUCAAACGUA-GUGCUAU-UUAAAUACGACAUUGACUAUGAACGAUUCUGCCAAUCGGAGCCAACAUUGGCAAUCUAGGGAGUUCUCUAUGCCUACCGGCCGGUUAAGUUAACU-UCUACUACUGUUUACAUUUAUAUCCUCUCGUACCUAGAUAGGUUAC---UUUAAUUUCCUCGUUUCUCUUGGAGUAGACUAUAACGUAUCGCUCCGUUU--AUCGUUUAGUCUUAUUGAAC---CAUUAAUCACUCUCAUGGUUGUUCGUUAUGCUCAAUCU-------------AAAUGAUCGAUGCA--ACUCGAACACAUAAUGCAGUUGAUUUUUUA-UUCUAGAUUUUUACAUAAUCGACUUGGCUAGAGUUCACUGCAAUCAUUGUCGAAUGG-GCUACAUAGUUGAUAUGCAG-UAGUAAUUUUUAUAAAUUGUAUGGUUGCCAUCUCUGGGAA-GUUGCUACAUCAGAAAGACAGUGCACCAUGGUUGGCCAAUACCCUAUAA---------------------------AUCCUUAGUGUAGGUAUAGACAACCUUACAAUCUGAUGAAUCCAAGUGACAUCAAGUUCAACGUUUCCAGAUCCUACUGCUCUUGUUGUGAAUGCGUACCGGCUUUGCACGCUCGGAGACAACAUGCUGACGCCACCUCGAUCCGCAUUGUCUUGAAGAUACG-CA-UACCCUGAGAAAAAAGCGUAUCACAGCUCGCCUCGAGGGUUUUAUUUCCUUUCGC---AAAUCAAAAUCACAAGAAUCAUCACGA--AAUGGACCGAAUAAUAUUCCGGAU-ACUCUGUAUGAUUCAUUCACUCGUAAUGAAUUAAACGGGAUCA----UUGGCAAAUUCUUUCUGACGAGGUAUGAG-UCCCCAGUAGCGAA---------------CCAUAGUCCAGAGGUUCGAAGGAUACGAAAUCAUUUGACGAGGCUCUCACUCGAAUU--CGAGGGCGCCUGUAUGUCCCAACCCUAACUCCUGAUGAUUAUAUAAAAAUCGAGCAUCAUCGAUCCUCAGCUGUAAAAAGGUG------UUCUGUGAGUCCUCA-UUUCGGCACCCACUUAAGAGUGUAUGCAAAAUCAC-GCGAUUUUAUAACAACUUUAAUGAUAUGCAAUCAGUCUUAUUUUGUAGUUAAACGACUUAUAAUGCAACUGUCUUACUCUAAAGCCAUCAGAGACGUAAGACUAUUGGAAGCUCGUGGAUUUUUUUAACCA-GUAAUACUAUAACGCGGGAGAUGACUAAAGGUGGUUGGUGGCGCCUCUCAAUGAUAUAUAAUAUGACCCCUUCGAUCGACGCUGCGUCAUAGACGUUAAUAGUCCCAUCAACACCUGUUUUUAACGCGUAGGUA-AAGUCAUCGUAUGAAAGCGUAGAAUUCUAGAACAU-UUUGAAACAACAUAUAGUCAUCGAUA-UCCCAGGUUCACAACAUGUUUUGUUUGAAAACAAAUAACUCUAUUUCUGAGCGGAAUGAGAG---UCCGUUAUGUUGAUAUUCCACGACUA--GCAGCGAAUCAGGGGAAUUAAAUGGUGACCCCAACUAGUGCAGAGAGAAAACG-AUGUU----GAUAGAACCCUGGCAUGUUGU-UACUAUCAUUCAUCCUAAUUAAGUACACCAGCCGCGAGG--------ACCAAUUGAUUCUAGGGUGAUAAUA-AUAUUUCUAAU---UCGCCCGUCUCUAAAGCGGCUGAUUUCCGGGGCGAUUCU--------AUAAUUUUUGUGUUACACUCGGAUCAUAGCCUUAGUUUAAUUUUCAAGCUUAUGCAUAAGACGGUGUGGUGCCUACAAAAACAAAGUCAUCACCACCCGUUAUUGGCAUGAAUUUAAAGUGCUUUCUAUUGUGAUCGAUGCACGUGCUGCAGCACCCAACUGUCACC---CGC-UCCCCUCGCGAAUAAAUAUCCGCUUUAUGAAUUCGUCUUUAGGUGUGGACAUGUUUAUUAUUGGGUCGUCCGGGAUAAGCCAUUGCUUGGUCAUCAGAAC--------AUAGUUCCUCGCAGUGCAUUUAAAACGGUAGGUAAGGUUAUAAACUUGCGAUACCAAUUGUUUACAUGUGUGCUGGGUUCGCGUUCCGUAUGACGGAGGGCGAACAAUACAAACCUUACCGAUUUACUUGAAGGCAAAACUGAUUGAGUACACCAG---CGGAUUGUGAAGCCAUAUCGACAUUGUGUAUAACU-UA-AAAGCCCGAGGGGUAA---------GUAAGGAAGGAGUAGCCUGCCUCGAAAGAUUUGGGACAAAACAUUCAAUUGUCCGCAACACAGAUCCUCUAUGAAAACCGAAGGAAUUACGUUGAUAAGUCGAUAUCGAUCAUCCGCUCAAAGCUGAACUUUAACAAACCUCCAUAUAACAUUUUCGCUAGUUUAGAUAGGGGAUGGUUAUGCGAUAGUG-CUAGGACAACAGCCACCGCUUAGGUAAUGGAUUAGUAAAAGAUCUCCCCAGGUUCGCUGACUCCUAUAUUUGGGUAG-ACUGUGUUUU-GUUAAAUAAAUCUAUGGCUGCUAUAACUCUUAGU-GGUGAGAGUAUAUAUCGUAAGACCGUAUAGCCAAAUGUAUGCCUGACCUUCUAUUCGGC--AAGCAUCGUCUUAA-------------------------------------------------------------------UGAAAAAGAUUAAUUUC------------------------------------GACUACACAGGAACGAGGUGUUCAAUCAUUUGAAC--CGGUUAUAUAAUACGAUAAAAAGU---UGGCUCUUCAAACCUAAGGAGGGAGAG-UUCUGACGUCGUAACGGACGGCGUAGAUAUACAGAACAUU--UAUCGUUCUCAUGUUAUCCCUGAGCGUCUAGUAUCACAAAGCGGUUCUUAAUUAAUCUCGUUAAACUUCUUAAU--GUAUAAGCGGAGGCUUAGCGAG-UCACUAUGAAUACAAAAUCCUAUAGACAUUUUCCUAGUUUCAUUCCGUAUAGCAAGUAUCUUCUACGGUAGUAAACC-GGCCUAGUAAGACAUACUUGAAGGUGCUAAUUUUGAGUUACCAUUACCCGCGAUAAAGG--AGAUUUCUGAGUAAUAAUUUUUCUGGACGUGAAAAACGGAAACGGGUGUAAGAAGAUGAAGUAUACGCGAAGAGACACGUC--CCCCUAUAACAAAAUGUGAACGACUUCUAUUACUGCACUCACUUGUAUAACUUAACGAGACUGGGUUUUUGACAAAAGGUCUGAAUUUGUACCGAUCACAUUUCCCUGACGAUAUUAGCAUAUAAUGCUAAACUUGUAUGGGGCCAGAUACAUAUAGCAGUAAG---UUUUCUAAACUGGUUUGAUAAAUUCAUACU----CGUUCGGUAGUACAGCGGCUUUUACAGAACUUAUCCAGUGCAGCUAGAGCGUUUUGAGCCAACGCAACGAGAAUAGCAGAGCAACGCUUGCUUGUUAGAAAAUGCCAGUGUU----ACCGGGUCUUCCUACAUACCAGUUGUUUAAUUCCGUGG-CGGAAAAGCAUCCUUUACGGCCUUUAUACGCCAGUUGC-CCAGAACUUUUUAUCAUAUCAGCGAUGUGCCACACGUAACCCGCAACAAACAGUCUGCGUCUUUCUCAAAUUGUAGUAUGUUAGUCACUGAGACGAAAUCUUAUUAUUAUUUGCUCGUACAGAUUAGCUCCCCCACGAAGUAUCGAAAUUAUCAAUAUAUUCCAAUUCCUCAAGUGUCAAUAA 
>B1 5413
AAGAC-GCGUGGACGGG-UCCGGCAUUAUAGCAAUGUCUAAGAAGUGGUUGGUUUAACUUAGAGGAAU-UCCUGUGUAGAUAUCAAGUGUCACAAGAAAUAGAACAUACUGUGAAUAAACAAGGAUCUUUUGAGUUUUCAGAGUUAGAGAUCAUACACUCGAGAACU---------AUGACCUGCUAUUUAAGCUAAGGAUUGUAAAAAAGUCAUUUAUUUUAUAUCGG-UGUUACAAUUGUAAGGCGCAGAAUAAUAGUGCUCAUUCUGGCAAAAAAUAUAUGGAUUCUUGAU-GGUCAUCUUCAGUAAGACUACAGCUACACUUGGUAGUCGCU----UAGCGU-ACUUCAACCUUCCCUAACUACGUCCUUUCAGUCCAAAGAAUGGAUCUUUUAUUAAUU------------CCGUCACUUACCCAGUAUC-AAGCAUAAUAGUUUCACUUGUUAGCAGCAAUACUA--UGUUCUCUAAUCACGCAAAGGAAGAGAUUCGUGAGA-------------UAUCCGG-UAAAGAGCCAUAGAUUCAUUUAGAUAUCUCUAAUAGUC--AGCGAUCUCUACUUACGAAU----------------UAAUAAAU----UCGCCAUAUGUAAGC-ACACAUUCGAGUAGUCGGA-AUCGGCCACAAUCGCAGAGUUGCAUUUCAGACCUACUAUGGGUGUAUUGCUAAUAUCUAUUAAAAAGUGU---UGUGAAAUCGACUGAGCC--GGAUGACGCUUUUUAAUGAUUUUGUAUGAGGAAAAUCG-AUUUUAAGUGCUUCUACCACCAUUCACUCAGACUCACAAAUCUCUUCUCA-AGGUUGGGUCAUGUACCAUUGGCGUGGUCUUAGACAUAUUUUGCUGUUCUUACCAAGUCGUGUACAUCCAAUGUAU-AUUUGAGCCUGCGUCCACAGUCCAUAACACAUUUCUCCCAAGCCCUGAGGGGAUAUACAUUGUGACCAUACCCGUUUACAUCAGCCACUAAAAAUAACGUUCCUCUUUU--UUUACAUAAUGUGCUGUCUAAACCAUCUCUCACCGGAGCAGGUAAUAUCUGUCUCUUAGGAGUAUAGUUAAUC-CACGAUUACGUGAUACUGUCUCGGUAAGCUGGACUAUUGUUAUAAUCAUUGAAAUCCAGUCCAUUUCCUAAUUCAAUAACAAUAAAGCACAC-CCAAACUUAUUGAAUGAUAUAUUAGGAUAGCAGUGAUACUCCACAGCUCUCUUACG-----------------UUCCUCCACAUUUACCCACUAGGAUAUUCGUUGCGCAUGACGACGUUG-UUAAAACAGUUCAGGCCGGAGACUGGACUAUAACAUAUGAUUGCCACAAA---CCUUUUCUCCGGACAAGUUAAUGAGAAAUCGAUCUAGGAUUUUAGCAAGUGUAGGACAAUAUAAUUAAUUCUCCGGGUUA---GACUGAACUAAAUGAAUUGUUGACAACCUCAUGACCCGAAGGUCAAUU-GGGACGGCACAACGAUAAGUUAGUUAUCCUAAAUCGCCAGCCGGCACUGCUAUACCCUCAAAGGAACAGC-GAGGCCGGAUAUUAGGUUAACCCCACUUGAAGACCCAUUUCGUU-ACAUUCU-UUGGGGUCAAUUAUUAACAUGA--AUCUUUCUCCCCCGGUGUCAAUAUUGGCAGCCCAUGAAAUUUUUUGUUCGUACCGACCGAUUAAACGAACU-UCUGUUGCUGUUACGAUCGGGCUUAUCUCGUAGGUGGGCGAGCGACUAUUAUAAUUCCCACUUUUUUCCCGAGAUAAGUCGUAACGAAUUAAUCAGUUU--UACGUCUUGGCCUGGUGAUC---CCUAAAUCACUGGCAUAACUGUUCAUCAUGGCCGGUGA-------------AAAUGGUCCAUACA--ACGA--AUAAGUAAUGAAGUUGACUUAUUA-UUCUAGACUUCUAUAUACUAGACAUGCAUCGGUUAUAAUGUAAUCUCAGUCGAACAG-GUUAGAUAAUAGACAUGUUG-UAGUGAAUUCUGCAUAUUGACUGAUUGCUUUCUUUAGGAA-AAUGCUACACCAUAAAAACUGUAUACCAUAGCUGAUCGAGACUCUACAAUUG-UCUCGCUUUGUGCACAGAGUUAGAUCCUCGGAACGGGCGGGGACAUACCUUCGCCCCAAUCAAUUCAAACGAUAUUAAGUCAUACGUCUCCCGGUACCACUCUUUAUGUAAUGUGAUUGCUUUCACGUUAUGCACGGUCGAGCAAAAUGUUGCAUCCACCUCGGAUCGUAUUGUGGCGA--GCGCGGCA-UUGACUGCAAAAAAAAAGUAUCAGUCCUCACCCUGACGAAUUAAUUCUGUUUCGC---GAGUCAAUAUCGAAAGAAGCGAUACGU--GUUGAACGGAAUGAUAGAUCGGAC-GUGCGGUAUCACUCGUUAUUUCCAAAGGAAUAAUGGACAAUAG----GUGGUCGGCACUCUCGGAUGCUGUGUGAG-UCUGUGUAAGCGUA---------------CGAUAGCUCAGUAGUCCUGAGAACAUGAGGUCUUUUGAAGAGUUUGUCAAUGUAAUU--UGAGGUAUUCCGCACUCCCUAACCCACGCUCCUAUAGAUCAUAGAACAAUCAUGAAUCAUGUUUUAUUACCUGUAAUAGUUGG------UUUUGUGUGUCUUAA-----------------------------------------------------------------------------------------------------------------------------------------------------------------------------------------------------------------------------------------------------------------------------------------------------------------------------------------------------------------------------------------------------------------------------------------------------------------------------------------------------------------------------------------------------------------UGCCAUCAUCUAUCCCUAUUAAGUACAUUAGCGUUACAG--------ACCUACAGCUUCUAGGGUGAUGCCACAUCCUUCUAGC---UCGAUUAUUUGUGGCGUUGCUGACUUUUGGGAAUUACUC-------UACAAUCUUCCUACUACAAUCUAAUGAUUGACAUUCUUUGACUUGUAUAUAAGCUACAGGGGCAAUUUGGCGCUUACAACAUCUGAAUCAAGGCCGCUUGUCAUUGGGAAGGAUCUUAAGUACUUGUGGUAGCGAUGUUUGUAAAUGUUGCUGGACGCAGCUGCCACC---AGC-UCCGUACAGGGACAAAUAUCCACCUUCUUAGUUUGUAUUUAGAAGAAGAUUGAAUUAUUAUUAGGACAUUCGGUAGAUACUAUUUUUAGGUUUAUAGCGU--------AUAUUUCCUUGCAGUGCACUAGGA--GGUGAAUAGGGUAGAAAACUUCCAGUACAGGUCAUUGGCAUAUGAGCUAAGCUUAUGUUUCGUAAGACAAAAGGUGGACUAGAGACAUCUCAC----UCGCUUAAAGACGAGAUCGAUCGCACGCCAGAA-----GAUUAUGAGGUUCUAUCGGAAUUAUGCACAUCU-CG-AAAGCCCAGGCAAUAG---------GCAGCGACAGAUUAUCCUACCAUGGAAAGCUUAAGGGAAGACAUUCAAUUACGUGCAACAUACAUUCUUUGUGAAAGCCUAAUCUAUGACGUUAAUACCUUGACUUAAAUC---CGUUCCAAACUUAACUUCGACGAACUCUUAUACAGCAAUUUCACCAAUUCAGACUGAGUAUAAUUCUAC--------CCGGAACGACAACUACGACUUAAGUAGUAGAUUAGUAUAAGGCUCCUCUCCGCUCACUGAUCUCUAUAUCUGGAUAG-AUCGUGUUUU-GCUGAAUAAAUCUAUUAUCAGUGUAAGUCUUGGU-UGGGAAUAUUAGUACCGUAAUAGCGCACAGUCGAACGUAUACCUAAUCCACUAAGCAAC--AUGAACCAUAUUGC-------------------------------------------------------------------CCAAGACGCAUGGUUUC------------------------------------AGUUGAACAAGAAUGUAGAGUUAAGUCAGCUGCAU--UGGCUAGAUAAUACGAUAAAGAGU---UAGCUUUUGUAGUCCAAUGAAGGCAAG-UUUG------GUAACCGGUGACGAAGGUAUACAAAAGAUU--UACCGCUAUUGUCUCACACCUAAGCUUCUCAUGUAACUAAGCGGCUCCUCUGAAAUUUCGCUAGACUCUCUGGU--GAGUGGUCCGGGGCUUGGUUCA-UAGUUUUGGAUACAACAUCCUGCAGCCAUUCCCUCAAUUUCGUGGCGUAUAACGAAGAUCUUUUGCGAUAAUGAAGC-UGCCUGGUAAGACAUACUCCAAGCUGCAAAUUUUAAGUUACUCCUACCCAUCCUAAAGGUCUAAUCUCAGGUUAUCAAGUUUACUGGACAUGGAAAUUGUGAAUGGGGAUAACAGGAACCAGCAUGUAGGAGGAGACACGUC--UAUAUACAAUAAAGUGUGUAUAGCUUCUCUUAAUGGAUUCAUUCGUCUAACUAAGAUAGAUUGAACUUUUGAAAAAAUACCUUAGUAUGUACCGGCUACGUCUUCCUUAUGACAUUGGUAAAUGAAGCCGAAUCUCUGUAGAGCCAAAUAUAUGUAGGGGUAAA---UUCCUCGAGUCAAUUUAAUAAAUUCGUAGCUAACCAUCCGAUAGUAUAAAAGCCUUUGCAGAAUUUGAUUACUGCAAUUGGAUCGCCCCUGGCUAACGCAGUGAGGGUAGCUAGGCCACAC--ACUUGUUCGAAAAUGAUACUGUU----UCCGGACCUCUUUGUAAACAAGUCGCCUAUUUCGGUGG-UAGAUAAGGAUUGCUGAUGGCUUGUAUACGUCCGUUGA-CCAGAAUUCUCCGUUGUAGCAAUUGCGUUUCCCAUCAAGCUCUAUACGAACGGUCGGAGACUUUUUCAAUCCGCAGUACAUUGGCCACUGAGA--GGAUUUUAUUACCGUUUGCUCAAGUAGAUCAUCUCCCUGAUGCUAUAUCGAAAGUUUCGACGUGUUCUAGUGCUUCGGAUCCCAUUGA 
>A1 5413
GAGUC-GUAUGGAUGAA-UCCGGCGUUAUAGUAGUGUCUAAGGAGUAGUUGGUCUAAUUUAGGGGAAU-UCCUGUGUUAGUGGCAGGUGUCAUAGGAAAUAGGACACUUUGUGAUGGAACGGAGGUUUUGCAAAUUCCCGAGGUUAGAGAUCAUAUACUCGAGAGCC---------AUAACUGGCUAUUCGAGCUAAGGAUUGUAAAAAAGUCAACUUUCUUAUAUCGA-UUUUACAAUUGUGAAGCGCAGAAUAAUAGUGCUCCUUCUUGCGAAAAAUAUAUGGAUUCUUGGU-GGUCAUCUUUCGUAAGCCUACAGCUACACUUGAUAUUCGCU----UAGUCUAAUUUCGAUCUUCCCUAAUUACGUCUUUUCAGUCCAAAGAAUAGAUGUUUUAUUAUUU------------CAGUCACUUACCCGGUAUC-AAGCAUAUUAGUUUCACCUGUUAGCAAAAAUACUA--UGUUCUAUGAUCGCGUAAGGGGCGAAGUUUGCGAGG-------------CGUCCGG-UGAAGUGCCAUAGAUUCAUUUAUGUAUCCCUAGUUGCC--AUCGAUCUCUACUUAGGAAU----------------UAAUAACU----UUGCCAUAUGUAAAU-ACAGAUUCGAGUUGCCGGA-UUUGGUCAUAAUCGUAGAGCUACAUGUGAGUCCUAAUAUGGGUGU--UAAUAAUGUCUACAGAAAACUGU---UGUGUUACGUUCGAAGCGU-GCUCGACGCCUUUUCAUGUCUUCGUAUGAGGAAAAUAG-AUUUUAAGUGCCUCUACCACCAGUCUGUCAGGUUCACAAAUCAAUUCUCA-GGGUUGGGAAAUGGGCCUUUGGCGUGAUCGUAGGGACACUCUGCUGCUCGUUCCAAAUCAUGUACAUCAAAUGUGU-AUGGCACCCUACGAUCACACUUAAUAACACAUUUGUCUAAAGUCCUGAGGUGAUAUACUUUGCAACUAUGUACCAUUAAAUCCGCCACUACAGAUAACGGACUUCCUAG--UUGACACAGUAUGAUGACUUAACCAUCGCACACCGGAGCAGAUAAUAUUUAUCUCCUAUGAAUAUAGUUACUC-CACGACUUCGAGAGACUUUUUUCGUAAGUUGGACUACUGUUAUCACCUUUGUAAAAACCUAAAGGACAC------------------------UCAAACUUACUGGAUGAUAUAGCAGGAUAUCAGUGAUAGUCCUAAGCUCACUUAUG-----------------UUUCUCCGCAGUGGCUCACUAUGAUAUUCGUAGUUCAUCACGAAGUUG-AUAAAACAUUGCAGGCUGGAGAUUGGAAUAUAAGAUAUGACUUCAACAAA---CAUUUUCUCAGGACAAGUCAAUGAGAAAUCGUCUUAGGAUUUCAGCAUUUGUAGGACAAUAUUAUUAAUUCUUCGGGGGA---GGAUGAACUAAAUAAAUAGCUGAUAACCACAUAAUCCGAAGGUCAUUU-GGCACGGCGCUACGCUGAGUUAGUAAUACUUCAUGGCCAGCCGGUAUUGCUAUACACUCUGAUCAGGAGC-GAGGCCAGGUAUAAGCUUAAUCUUAUCCGAAGGCCCAUAUCAUU-ACGUCCU-GUAAGGUCAAUGACGAAUAUGU--AUCGUUCUCUCUCGGAGUUAAUAUGGACAUUCUUUGAAGCUUAUUAUCCGUACUGACCGAUUAUACGAACU-CUCGUUGUUAUUACAAUCUCGCUUAUCCCGUAGCUAGGUGGACUAU---UAUAAGUUCCACUUUUCUCUCAAGAUAAACCGUAACUAAUUUGUCAGUUA--UACCUCUUGGCCUGGUGAUC---CCUUAACUACUGGCAUAACAGUUCGUUGUAGCCGGUGA-------------GACUGGUCCAAACA----UCAAAAAAGUAAUGUAGUUGCUUUAUCA-UUCUAAACUUCUAUAUAAUCGACGUGAGUCAGUAUUAAUGUAAUUUUAGUCAAAAAG-GCUAGAUAAUAGAUAUGCUG-UAGUAAGUUUUGCAUAUUGACCGAUUGUUUACUUUUGAAA-AAUGCAGCAUCAUAAAAACUGUAUGCCCUAGCUGAUCGAGACCUCGCUAUUG-CAACGCUUGGUACACAGAGUUAUAUCCUCAAUACGGGCGGGGACAAACCUAUGUUCUGAUCAAUCCAGCCGAUAUUAUGUCCUACGUCUCCCGAUACAACUGUUUAUGUGAUAUGUAUGGUUACAUGUUUGGCACGGUCGAGUAACAUGUCGCUCCUACCUAGGAUCGUAUUGUGGCGAAGUGGCA----UCAACUGCGAAAAAAGAAUAUCAGUGCUCACCCCGAGGAGUUAACAUUGUUUCUC---AAAUCAAUAUCAAGAGUAGCAAUACCC--GUUGCACGGAACAACAAGCCGGCU-GUUCUAUAUAGUUCGUUAAUUCCAACAGAAUCAUAUGUAGUCU----UUAGACAACACCCUCGGAUAACGCGUGAU-UCUAUGAAACCGAA---------------CGCUAACUCAGUGGUUCGAAGAACCGGAGAUCGUUUGAAGACCCUGUCAACGGAAAU--CGAACUAUUCCGCACAUCCCAACCCGCGUUCCUUUAGAUCAUAGAACAAUCGAUCAUCAUACAUUAUCAGAUGUAGUAAAUGG------UUUGGUGUGUCUUAA-AUAUUACUCCCAUGUGGAAACGCUUGCAAAACGGC-GUAAUUUCACAAUAGUCUUUGUAUCCUAC-AG-----UCCGUGGGGCAGUAGUUUUGCCUAAAAGU------U-------------GUCAGAGGCGUAAGACUGUUGGUAGUGUAUAGAGUUCACUAACCG-GCAAUUUCAUAACCCGGGAAGCUACAAGACAUGCUCAGAAACGCUUAUCUACCACACAAAAUAAUGCCCCAUCCGCCCAUUAGGGGCCAGAAAGGUUGACACUUAAAUUAGCAUAUGCUCCCAAUACGUCGUUC-CAUUCAUCACGUAAUGGUGUCUAAUUCUGGACCGU-UUGACAAGAUAUCAUGGUCGUCGCUA-UAACAGAUUCAUGACGUUUUAUGACUAACAACACAUAAUCCUGUUCCUCUGAGAACCGAAAA---CUCUUUAUGAUGAUAUUCCACGACUA--GUACUUAAUCUAUGGAAAGACUUCGCAGCUGCAGAUAGUGCAAAGAAACAACGAACGCU----AUUAGUGCACUAGCGUGGCGU-UGUCAUCACCUAUCCCAACUAAACACAUCAGUACUCCAG--------ACCAACAGUGUCUAGGAGGAUGCUACAUCCUCCUAAU---UUUCUCACUUAUAGCGCGGCUGACUUUUGGGAGUAAGUC-------UAUAAUUUUUCUGCUACACUCUAAUGAUAGACAUUCUUUGACUUUUAUCUUAGUUCCAGGCACAAUCUGGUGCCUGCAUUAUCUGAGACGACGCCACUUGACACUGAUAAAGAUCUUACGUGUUUGUGGCAGCGAUCUUUGAAAAUGUUGUUGGACGUAGCUGUCAUC---AGC-UCCUUGCAGGGACAAAUAUCCACCUUCUUAGUUUAGAUUUAAGUGGAGAUUGGUGUAUUGUUAGGACGUUCGGUAGAAACUACUUUUAGGUUUAGAGGAU--------AUAAUUCCCUCAAGUGUAUU--AAUCAGCGAAUGUGUUCGUAAACCUCCAAUACAGGUCAUUGACACGUAUGCUAGGUUUAUCUUUCGUAAGACAAAAGGCGGACAAGAGACAUCUCAC----UCGCUUAAAGGCAAGAUCGAUCGUAUGCCAGAA-----GGUUAUGAAGUUCUAUCGAAGUUAUGUAUAUCU-UA-AAACUUUGGGGAGUAG---------ACAACAACAGACUAGCCUACCAGGGAAAGCUUAAGGCAAGACAUUCAACAGUGCACAACAUAGAUUCUCCGUAAAAGCCUAAGCAAGGGCGUCAAUAGGUAGAUUUAAGUCAUUUCUUUCGAGUUGAUCUUCGGCGAACUUCUAUGUAGUAAUUCCACUCAUUCAGAUUGAACAUAGUCCCACGAUCGCG-CCAGGACGGCAACUACAGCUUCAGUAGUGGA-UGGUAUGGGGCUCUUCUUAGCUAACUGAUUUCUACAUCCGGAUAG-AAUGCGAUUU-GCCGAAUAAAUCCAUUAUCACUGUAAGUCUUGGU-AGAGAAUAUUGAUACCGUAAUAGUACACAGUCGAACGUAAACCCGUUCCACUAAUUAAU--AUGAACUAUAUUGC-------------------------------------------------------------------CUAAAACGCAUAUUUUC------------------------------------AGUUAAAAAAGAAUGAAAAGUUAAGUCGCCUGAAU--UGAGUAAACAACAUGAUAAAGAGCUUAUAUUUUUUCUAUUCCAAGGAGGGCAGG-UUCG------CUGAUCGGUGUCGAAGGUGUACAGAAGAUC--UGUCGCCGCCGUCUUACACUUAAGCGCUUCUUAUUACUGAGAGGCUCCUCUGUAGUUUCGAUAGACUCUCAGAU--GUACGUCACGAGGCUUAGUACA-UGGUUAUGAAUACAACAUCGUCCGGAAAUGUCCUUAAUUUCGUGAAGUAUAACAAAGAUUCUUUGCGAUAAUAGAUA-AGCCUAGUAGGACAUACUUUAAUCUGCUAAUUUUAAGUUACCCCUACCCAUUUUAAAGAUCUAAUUUCAACUUAUCAAGUUUACUGGACAUGGGAAACGUGAAUAGGGGUUAGAGGAUACGGUGUGUGGGAAGCAGCACGUC--UACGUAUAAUAGACUUUGAAUAGCUUCUCUUAUUGAACUCACGUGUCUUACUAAGCUCGACU------------------------------------------------------------------------------------------------------------------------------------------------------------------------------------------------------------------------------------------------------------------------------------------------------------------------------------------------------------------------------------------------------------------------------------------------------------------------------------------------------------------------------------ 
>H2 5413
UACCA-CCGUUGCCGGC-AGGGGGUCUAUAGUAGUGCUUAUUAAAAAAUAUAUUCUACUUGAGACGUU-UCUGGUAAGGGUUACAGGGGUUAUGAGGUAUAAACAAUUCCGCAAUAAUACGACAAUCUUGCGAGUUGUUGACUCAGAAAAUGGCAUCACCAGAACUU---------AUGGCAUGCUGUACGAGUUGGGGAUGAUGAGAACGUCAUUGACAUGAUCUCGA-AUUCGUAAUCGAAAAGGAUUGAAUAAAAGAACGGCCCUUAGCAGGGUACGAAUAGGAUUGGAUCCAACCCACUUCAGAAAGACUACAGUAGCGCGUUUAUAUAUCU----CAUCAG-GGUUUAACUACUCGUGACCUGGUUUUACUAAUGUAAAGCCGAUAUCAUUGACUCGCC------------UCGCUAGUUAUCCGUUAUC-AGAUAUUCCAACUUUACCCGUCGACAAAAACAUUG--CGACCUCAACCGAAAUAUGAAUUAGGAUUUAUCACA-------------UACACGACUGGGAAGCACCAGUUUCAAUAAAACGUCUCGAAUUAUG--UCCGUAUAUACCAAUGUGAGAUUCUUUAUACAAGUCUCACGAAU----CCAACGAGGGAACUC-GUAUUAGGACGUAGUUUAU-AUUAGUCUC-CUCUCACGCCUACUGGUUACGCGUUGGAUACGUAUAUUCGCAAUAACUAAUUAGGCUAUU---UAUGAGAGAGUCAAUUAGA-AAUUACUAUGAUCUCGUUAUCCGCAUCUCGGAAAAUGC-ACAUAAAGUAUCGGCUUUACAAUUCCCCCAUACGGCCGUAUUAAUGCUUA-GAGAUAGGUAGACUCUCCUUGCCUUUAUCGCUUGGAAACCC-ACAGCCGAUGUCUAAAUAUAUCGCUUUGAUAUGU-CUUACUAAGUUCGUUCCUCUCUAGCUAUACAACGAUUAGACGUCCGAAGAAUGCGGCUGAAACAACUCCGGCUUGAUGAGACCACCAUUGCAAACAUCGGCUUGACGAG--UUAAAACGCCGCGAUCUACUAACUAGCUCCCUCAGGGG------------------------------------------------------------------------------------------------------------------------------------------------------------------------------------------------------------------------------------------------------------------------------------------------------------------------------------------------------------------------------------------------------------------------------------------------------------------------------------------------------------------------------------------------------------------------AUGAUAU-UCGGGGAUUAAUACAGAUGCGG--UUAUCUAUUCCAUGAGUCUAGUCUAUGUUACCUACAUUG-AGACCAUCCGGACCGGUAAGAUGAGCGGACU-UUUGUUGCCACCUACGUUUAUUAAAUUGUAAGCUGUAGUGAACACU---GGCAAUUUCCAUUUUUCUCUUAGGAUUGUCUGAAACGGAUAGCCCACUUG--AACGUCUAGGAUUUAAAAUU---UCUGAACCAAUGCCAUAGUUAUUUGUUGUAGAUGAUCG-------------UGGUGGGAAAUAUC--AUCUACAUGACCCA--AAGUUAAUCUACAG-ACUUGUACUAUUAGUUCUCAAACAAGGGUUAUAUCCGUCGUAACUUGUGUUAAUGCAUGUGGCAUAUCUGAAGAGUAAAUAUCAGUGUCUGAAUACUGAUCUGUUAUCCAGCUAGAAUA-CGUCAUUUGUCAAAUGAAUUGUGCCCCAUUUGCCAGCCAAUCUUA-UAUUGA-UAUAGUAAAAGAAGCGCAAUCCUAUUUCCAUUACAGGUGAGGCUAAAAGUUUACCUAGAUCUCUUUUGACUAAAGCAAACGCUCC-UCCGCCAAUCUAAUUCUUCAUUU----UCGAGAUUAAUUCCCCAGGUCUGCUAGUGCAUUGUGUAGCUUAUUCCUUAAAGGACCUACUGAUUAAGCCUUU-CA-UACAUUGCGAUAUAGUAUAAGAAGUCCGCCAUUCAUGGUGCUAAUUACGAGUUGCUA-UCUACCCAAUCACAAGCUAUAAUCCGU--AUAGGGUGCAUCGAUAUCCGGGAC-AUAUUGUGUUUUUUCUUCGCCCUAAAAGCAUUGCAGAGAAUUG----AUAGUGAUCGAUCUUGACAAUUGGAUAGC-UAACUUGUCGAAAU---------------CUUUAGCCUUAUGGACAAGCGGACGUAAGACCGUUGAUAGGCGUUCGCUACAAAACU--UGAGAUGAUUCCUUGUUCCCAGUCUAUACAACGUGAGAUUAGAUAAAAAGAAAGCUUAAUAGGCUUACCAUCGCAUUGACCUG------UCUCCUGAAAUCGAUAUUUUUGCGUCCCUCCGGAGUCGCUGACAAAACUAA-AUUAUUUCACAUUAUACUCUGUACCAUUCGA------UCUGUCCGACGCUACUACUGUAUAAGAAA------C-------------AUUAAGAAUGUAAACCCGCUGAUAAGGAGAAGCUCUCGUGUAUUA-AAUACUCAGGAAUGAGGGUUACAGUUAAAUCCAAUGGUCAACGCCCAUUAAUCACAUGCAGUGCUAUA---CCAGACGACGCGCAGGAAACCUCGUUAAUGUUCUAAUUGAUAUCAAUUUGCAAUAUAUAACUC-UGUUCUAAGCGAGGGGCUUCAGCAUUAUGGCUCGU-CUUAGAGUCAAAAAUGAUUGUUGAUA-CAUUAGCCUCCUCCAAUCUUAUGAUUAGCACUGAGUACCGUAGUUCUACAGGGCCACGAUGC---GCUUUUCUCAUAGAGUCUCAAGCUUC--GCACCAAACCUUGGGGAAUAAACAGCCAACUCAAGAAGUAUUAAAGCUCAAUA-ACGUU----AGAAAUAUUCUAAAUUACUUC-CAUUACCAUGAGUCAUAGAUGGGUAUAUAAGAAUGAAGUUUUUGUUUGUUGACUAGUGCCUUGAUGAUAAUA-ACCCCUUUCAC---ACACCAACCUGAAUUCUAGCUGACUUGCUAUAACUUUCC-------AAGGAUAUGUGUUCAACUCAUUAACGUUUGGUUUUUUCUGACUUUUAUACUGUUUUUGAAUAUAAUUUGCUAGUAU-----------UCGAUGCUUCUUAUUACUAGAGAUCAUUCAGUGUACUAAAGAUAGCAAUGACAGUCUUCUUUUUCCCACGUAAUUGUUUAC---CUC-CCAAUACUAGUAUCAUUGUUCUCCUUUCGCUUUUGUUGCUUUAGUCGGACUGAUUUAUUAUUAUGGUGCUUGUGAAGAGUUCUUUAGCGGUGCUUAGCAUGCGAAAGUGAAUCAAUUAGUAUUUCACCUAAAUCGAUAAUAGUGACUAGAUAGUUACUAUAUAUGUCCUGAGUAUACACAGUAAAAUUAGUUUAAAUUUUACCAGGGGCUAAUAAAGCAUGUGUUUU----CACCCUAACACUGGGUUUAACUAUGAACAACAGGGAGCAGAUUUAGAGGCUUGUCCACGUUCUGCAUAUUU-CG-AAAGAUCGAAAUGCGA---------ACGACGAAAGUAUUGUUCAU-ACGGUUCAUAUGCAGAAGGACGCUAGAUAAUAUGAGAAUGGGGUAGCCUACAUAAAUUCAAACCACUUCAUUGGUGAUCAGACUUAAAUCACUCGUCCUACAUCGAAAUUCAAAGAUGCUUUGCAUGGGAACGUCGUAAAUCUAAAUCUGUUAAACAUGUGUAAUGACAUAUAGAAUUAUACUUAAAGCUGAAACAGAAAAGUAGAUCACACUUGUUUUCGACGCAUUGACUUUAGCACGUAGAAAAGAGUGUGUUUUUUUAGAGUGCACCUGUCAACAAAGCAGGGUUCAGU-ACACAAAAUCGGCAACGGGUCGCCGUAUAAUCAAAGGUGUGUUUGAUCCACUUAUUUUUCGGAGUAUUCUGUUGA-------------------------------------------------------------------UUAACCUGCAUCGUUUG------------------------------------AAUAAUACAAAAGUGAGACGUUAACUUUCCUGGAG--UCGCUAGGAAGUAUGAUAGUGAGU---CUAAUCUUCCAAUCCAGAAAAAGUAAG-UUCCAACCUUUUGACCGAUCGUACAGGCUUGAGGAAUGUU--UGUGGUUGUUAUCUUAUGCUCAGGUAUAUAAAAUUAAUGGUUGGCUCUUUCAUACCCCUAAAAAACUUCUAAAC--UUGCGAUUUGUCGUUUGCCAUAUGGGAUCUAAAGACAAUAUUUCAUUAAAAUUCACCUACCUUCCUAAGGUAACCUGAAAAUC-CUUCGGUUGGUUAUCU-GGCCCGGCAAAAUAGACUUGAAAUUGAAGAUUAUGCAUUACUCCUAACGAACGUGUGCAUGUGGUCCCGCAUCCUAUCAACGG-GGCGCAUCAAGCAUAAUGUGACCGAAAGA-AGAAACGGUGUCCAGUAGGAGGCAUUUU--CACCUGUAUAAAGAUGUGACCAGUUAUGGUUGCCGGACUUAUUCCCAAGAUUGGUUUAAGUAGGGCUAAUAACAUGGAAUUUCAAAAGAAAUCACCUAUACUCUGGGGGCGAUACCAAUACAAGAUGAUGAGGACGUAUAG--CCAGAUAUGGACAGACGUAGGCAUUUUCUUAAAUAGCACUGACGGACAUACAAUUA--UGCCUAGUAACGUCGCGUCCUUUUCAACAUCUGCUUGGUGCAAAUCGAGCGCUUUAGAACAAUACCGCAGGGUCGAUCGGGUUGCGU--AUUUGUUUGAGGUUGGCAGUCUU----UCCGGUUCUCCGUCUAUGUUAAUUACCGUCAUAAGUUA-UAAGGGGUGAUUCGCUACGGAUCAUCUACACUUGACGU-UGGAAAUUAUAGAUUGUAAUAAUGUU-UGUCGUACUCUAUUUCUCCCGAAUAAAAGAAGCAAUUUCUAUUUC----AAGAACCAUUUCCGCGACGUGAUUAUAUUUUCAUAAACUAAAAAAAGCUGUAGCCUCCAUCUAGUUUCAAAGGUCUCAGUGUGUCUCAGUAAUUGCAAUCCCGUCAG 
>G2 5413
UAUGA-GUGUCGCCAGU-AGGGGGUCUAUUGUUGCGCCUAUUGGGAAGUAAACCCUAUUUGAGGGGUU-UCCAGUCGGGGUUACAGGGAGCAUGAGAUGUAAACAAUCCCGCAAUAAUACGAGAAUAUCGCGAGUUGUUGUAUUAGUGAAUGACAUGACCAGAACUU---------AUAAUUUGCUGUGCAAACUAGGGACGAUAUGAAUGUCAUCUACUUACCCUCGA-AUUCAUAAUCAAGAAAAAUUGAAUAAAAACACGGUUCUUAGCAGAGUAUGAAUGAAAUUGGAUUCAACUCACUUCAGAAAGAUUACAGUGGCGCGUUUGUGUAUUU----CAACGG-GGUUUAACCGUCUGUGACUUGGUUUUACCAAUUCAAAGCCAAUAUCUUUGACUCGCU------------UCGCUAGUUAUCCGAAGUC-AGAUACCCCGACUUUACCCGUCAAUAGAAAUACUG--CGACCUCGAUUGAAGUGGAAACUAGGAUUCAUAGAA-------------UGCACAACUGGAAAGUAUUAUUUUCAUCAGAACGUCUCGGAUUAUG--GCGGUAUACACCAAUGUAAGAUUCGCUAUACCGUUCUCACGCACGAAUCCAACGUGUAAACCC-UUAUUUAGAUGUAGUCGAU-AUUAGUCUC-CAUUCUCGCCUACGUGUUGCACGUUGGACACGUGUAUCCCCGUUACCUAAUUAGGCUAUU---UAACAGAGGGUCAGCUAGA-AACCACUACGAUCUCGUAAU----ACCUCGGACAGUGC-ACCUUAAGUAUACAUUCUACAGUUCUCCCGAAAGGCCGCUUAAAUGCUUA-GACAUAGGUACACUUUCCUCGCUGUUAUCGCUUGGAAACAA-ACAGAAGGACCCUAAAUAUUUCCAUUUAAUAUUU-CUUGCUAAGUUCGUUCAUCCCUACGUAAAUACCGACUGGACGUCCCAAGAAUGCGGCUGACAUAAUUCUGGCUUGAUGAGAGAACCAUUAUACACAUCGGCUUGGCGAG--UUAAAACGAUGCGAUUUAGUAACUAGCAUCCGCAGGGG------------------------------------------------------------------------------------------------------------------------------------------------------------------------------------------------------------------------------------------------------------------------------------------------------------------------------------------------------------------------------------------------------------------------------------------------------------------------------------------------------------------------------------------------------------------------GUGCUAU-UAGGGGAUUAAUAUCAAUACGG---UCAUCAAACGCUAAGUUCAAUCCGUGUUACCUACGCUG-AAAUCAUUCGGCCCGGUAUGAUAAAACGACU-GAUGUUGCCACUUACGUUUGUUUGAUCCCAAGCCCUGGAGAGCACU---CGCAGUUUCCAUUUAGCUGUUAGGAUUAUUUGUAACGAGUUGCACACUUG--UGCGGCUAGGCUUUAUAAUU---UCUAAACUAAAACCAUUGUCAUUUGCUGUAGAUAAUCA-------------UGGUGGGAACUACC--ACCUACAGAAC--ACCUAGUUUAUUUACAG-AUUUGCAUUAUUGGAUCUUAAACGAGGAUUAUACCCGUUAUAGCCUGUGUUAAUGCGUGUGUCAUUUCUGAAGAGCAUAGAUCAGUGUCGGUAUACUAAACGGUAAUUAAGCUGGAAUA-CAUAAUUUGAGGAAAAAAUGGUGUCCCAUUUACUGCCUAGUGUUG-UAUUGA-UGUAGUCUAAGAAGUGCGUUUCUAUUUUCCUUACAGGUGGGAGUACUAGUUUACUUAGAUCGCUUUUGACCAGAUUAAGUGCUCCUCCAGCCUCGUUACUUCUCUAAAU----UGAAGGUUAACAUCCUAGGUCUGCGAAAGCAUUAUGUAACUUUUUCUUUGAAUGAUCUACUGAUUAAAGCAUG-CA-UACAUUGCGAUAUAGUGUAAGAAGUCCGUGAUCCAUGGAACUAUUAACGGGUGACUC-CAUACUCCAUCACGAGCUAUAAUCCGU--GUAGGGUGUAUUGAUGUCUAGGAU-ACAUUAUGUUGUUUCGUCCCCCUAAAAUGAUUACAGAGAUGUG----AUAGUGAUCGAUCUGGGUGAAUUCGUGGG-UAAUUUGUUGAUCA---------------CGAUAGCCUUGAUGACAGGCGAACGCAAGGAUGUUUAUAGGGGUUCACUACAAAAUU--UGAGAUGAUUCCUAGAUUCCAGUCUAUACGGCAUGAGAUUAUAUAAUAACCAAGAUCCAUAGACUUACCACCGUAUUAAUCUG------UCAUUUGAAAUCGUUAUAUUUGGUUUCUGUCGGGGUCGCUGGCAAAAUUAG-AUCAUUUCGCAAUACCCUUUGUAACAUAC-GA-----UCAGUCUGACGCCGAUAUUGCAUAAAAGA------C-------------AUUAGAAAUGCAAACGCGCUGAUAACGAGAAGCUUUCGUGUAUCG-AAUACUCAAUUUUGAGGGCUACGGUUAAACCCAAUGGGCAACGCCCUUUGAUCACAUAUAUUACUACA---CCAGACGACGCGACGCAAACCUCAUAGAUGUUCUAAUUGAUAUCAAUUUGCAAUUUGUAACUU-UGUUUUUAGCGAGAGGGUUCAACAUUAUGGCUCGU-CUUAGAAUUACAAAUGGUUUUUGAUG-CAACAACCUCCCCUAAUCUUAAGAUUGGCACUGAGUAGCGUGGUUCCAUAGGGUCACGAUAC--UCUUACCUCCUAGAGGCUUCUAGCUUC--ACAUCAAAUCCGGGGGAACAGAUAACCAACUCAAGAAGCAUUAAGACACAAUG-ACGUU----AGAGAUGUUCUAACAUACUUA-CACUACCACAUUUCAUAGAUGUGUAUGCAUGCAUGAAGUUUUUAUUGAUCGAUCAAUGGCUCGAUGAUAAUA-CCCCCCUUGAC---ACACCAACCUGAACUACAGCUGAGUUGCUAUAACUUCUC--------AGGAUUUUUGUCCAUCUCAUGAUCGGCCGGUUUUGCUUGACUUUUAUGCUGUAUUGGAAGAUAAUUUGACAGUAU-----------UCCAGGCUUCUUAUUAUUAGAGAGCAUUCAAUGUCUCAUAGAUUACAAUGAUAGUCUUCUUUUUCCUACAUAAGUAUCUAU---AUC-UGAAUUUUAGUAUCAUUAUUCUCCUUUUGCUUUCUUUACUUAAGUCGGACUGAUUUAUUAUUAUCGCUAUUGUGAUAAGCUCUUUAAAAAUUCUUAAUAUGCAAAAGUGAAUCAUUUAGUAUCUCAUCCCAAUUAGUAAUAGUAACCAGACGCGUAGAAUAUAGGUUCUCAGUAAGAAUGACAAAAUUAGGUUUAACUUCACUAAGGGCAAACUAAACAUAUGCUUU----UAACCUGACACUGAGUUCAACUAUAGGCAGUAGGGAGCAAACUUAGAGGCUUGUCCACGUACUUCAUAUUC-CG-AAAGAUAGAUAUGCUU---------ACGGCGAAAAAGUUGUCUAC-AUGGCAUUUAUACAGAAGAAGGCUAGAUCUUAUGAGAAUCGGGUAGUCCACAAAGGAUCAAACCAUUUUAUUGGAAACCAAACUUAAAUCACUCGUCCUACAUCAGAAUUCAAAGACCCUUUAUACGGCAGCGUUGUAAAUCUAAAUCCGCUACACAUGUAUGAUUGCA-AUAGCACUAUACUUAAAGGUGGAGCAGAGGAGUAGAUUAUACUUGUCUUCGAUGCAUUGACUUUCUCACGUAGAAGA-AGUGUAUUCUGGUAGAGUACAUUGGCAAAUAAUACAAGAUUCGGC-AUAUAAAAUCGGUGACAGGUUGGCGUAUAAUCAAUGGUAUGUUUGAAUCACUAAUUCUUCGGAGCAUUCUAUGGA-------------------------------------------------------------------UUAGCUCGCAACGUUUG------------------------------------GAUAAUACAAAAAUGUGAUAUUAACUCUCCUGGAU--UGUCUAGAAGAUACGCUAGAGAGU---UAAAUCUUUCAAUGCAGAGAAAGUAAG-UUUUAGCGCUUUAAGCGAUUGCUCAGACUCGAAGAGUGUU--UGUGGUUAUUUUCUCUAGCUCAAGUAUUUAAGAUUAUUGGUUAGCUCUUUCAU-ACCUUAAAAAACUUCUAAAU--UUACGAUCUGUCGUUUAAUAUAUGGAGUCUAAAGACAAUAUUCCGUUAAAAUUUCUUUACCUUCCUAACGUAUCCUAAAAAUCCUUUCGGUUGGUUAUCU-GUCCCAGCAAAAUGGAAUUUAAGUUGCAAAUUUUGGACUACGCCUAACAACCGUAAGCAUGUAAUGCGCCAUCCUCUUGGACG-GGCGCAUCCAACAAAAGGCGACCGAAGGA-GGAAACGGUCUUCGCUAGGAAGCCCCUU--CACCUUUAUAAAAAUGUGAACACCUAUGGUUGUCGGACCUAUCCUCAAGGUUAGUUUAAGUCAGGCUUAUAACACGGAACUUUAAAAAAAGGUGCCCACACUCCGAGGAUGAUACCAGUAUAGGAUGAUGGGAAUGUGUAG--CUAAAUAUAAAGAGACGUAGU---UGUCUAGAAUAGCAUUGACGGACGUGCAAUUA--CACCUAGUGACGUCGCGUCCUUCUUAACAUCUGCUUAAAGCGAACCUUGCGCUUCAACACAAUGCCGUGGGGUCGAUCGAGGAGAAU--AUUUGUUUAAGAUAGGUGGUCUC----UCCGCCUCUUCUUUUAUGUUAGUUACUGACUUUAGUUA-UAGGAGGUGAUCCGCUACGGACUAGCUACACUUGACGU-UGGAAAUUUUUGAUUGUAUUAAUAUU-UGUCAUAUCGUACUUCUCCCGAAUAAAUGAAGUAAUUUCUAUUCC----CAGAGUUAUCCCCGAGGUAUGGUUAUAUUCUCAUAUGCUAGAAUAAACCGAGGCUC-CACCUAGUUUUAAAGGUCUCAGCGUGCUCCGGUAACUGUAAUCUCGUCAA 
>F2 5413
UACCA-ACGUUACGAGA-AUCGAGCUUACGGUGUUGCUUAAUGAGCAGUAAGUUUCAAGCGAGAGGCU-UAUAGUAGAGGUUCCACGGGUUACGGAGGAUGAACAACACCGCAAUAAUGCGAGAACCCUAUAAGAUGUUGAAAUUAGGAGUGACGUCAUCGGAGCCU---------AUCGCUAAUUACACAAUCUAUAAAUGGUAAGGGGGCCAUUCGCACGACCUUGA-GUUCGAAGUUUCAAGGGAUUGAGUAAAAGUACGGCCCUUGGCGAAACAUGAGUGUAGUUAGAUUCGACCCAUUUCAGAAGGUCUGUGGCGUCGCGUUUGGACCUUC----UAAUGG-AACACAACCAUCCACGACUCCGUUCUCUCAAUAUGAAGCAAGUUCCUUUGACUGGCC------------CAGCUACUUACGCGGUAUC-AAGUAUUCCAACUCUAUCCAUUGGCGAAGACACCA--CUAUCUCUGCUGAAAUAGAAGCUAGGACUGGUAGUA-------------CGUACUGUUUGAAAGCGCUAAAUUCAUAUAAUCAUCUCCAUUUGUG--GCCGUAUACGAAAAUGUGAGAUUUUGUAUCUCGAUAUAAUAGUU---CCCAUUGUGUUAACUUGAUAUGAAGAUGUAGCCGAU-AGUAGCCCCACUCACACGCUUACUUGUUGAACGUUGCGCACGUCUAAUAACAUUACUAAUCUGAUUUAAU---UACGAUAAGCUCAUAUUUA-CUCUACUACGGCUUCGUAAUUGGUACCGCAACUAAUUGCGUAUUACGUGAUUGUUCUACGAAUCCUUAGAGAUACGGCAUCCAUCCCUA-GGGUUUGUUAAGAUUUCCUCGCGGAGAUCGCUAGAGGAUUC-ACUGUGGAUUCCUGGGCAUACAGAUUUUAGAUGU-CUCGUAAGGUUAGCUCAUCAAUAGGACUACACCGCUUAGAGGAGCCCGGAUUGUUUCUGAAGGAACUCCGACUUGACGAGGUCACCAUUGCAAACGUCGGCUCUACGAG--CUCAAACGAUGCUUGGUAGUAACCAGCUAGCUCUGGGGCGGAAAAUACUCUAAUCUUACCAAUAACUUUUACA-UGGCAAAGUCAGAGAUUAACCAUGUAAUCAGGAAUCUGAUUUUCACCAUUUAAAAACAUAUAGGUAUAC-----CGAGAUCCAUUGUAACGU-GGAACGCGAAGGAAACGUGAUCGUUCAGUAUAUUACGGAGAUGCGUACUUUACUGACCAGGCUGUAGUUGUUAGAGGAUGAAGAUGACU-----GGACGGUGCCAAUGAAAAGCUUACAUG-CUACACUCGUAUAAAAAGACAUUUACCCGGUAAUUUCGUAAGAUUGUUCC---CGCUUUGAUAUCUUGAGAAAUGUAAGACUCUUGCAUCGAUUCUGAGUGCCAAAAUAAGGUCAUUUCAGUAUUGAUGUCCAACUGCCUGCGGGGAGUCGAGUUAUUGUCGAGCCUUGAAUAGCAUUGUUUGA-AUAAUGUCUUUAAGCACAGAAGUUGGCAUGUCCUAGUAGGUUGCACUUGUACGACAACUAAAUAUCACGA-G----ACGUGUGCAGUCUACCAUUAAUUAAGUCCAUGAGUCGUU-UUUACGU-UCGGUGAUUAACAUCAAUGCAG--GUACCUCUUCGCUGAAUUUCAGCUGUGUUCUAUACGCCGUAUACUAUUCGUUCUUGUAGGGUAAACUGACA-UCCGCGGCUUCUUACCUUUUUUUAAUUUCGCGCCCAGGUGGGCUCC---UGCGGUACCCAUACCGCUCUUCGGAUUGUUAACAACGGACCACCCACUCG--UAAAUUCGCGUUUUAAAGUC---UCUAAGCCAAAACUACAGUCGUUAGUUGAUGUUGAUGA-------------UCGCGGGUAGUUUC--ACCUAUAAAACACUCCCUGAUUGCUUGCAA-UUCGGGACUGUUUAAUCAAAAACAGGAAUGAUACCAAACGUAAUAUGUGACGAUACGCGUGACAUAUAUCAAGAGUUGAUGUUGAUAUCUAAAUACUGAUUUGUU--CUUGCCAAUAAG-UACAAUUAAUAAAAUAAGCUAUAUACUAUUAUUUACCUAGACAUAUAAAGA--UGUAAUUCAAUAGAUAAAAGCUUAUUUUCCAUACAGUUAGUGGUAAGACUGUACCUAGAU--AUUAGGACGAAAUCCAGUUCUCUUCUAUCCGGUCUAAGUCUAUUCAU----UGGAGGUUGACAGCCUAGGCUUGCGAUAGAGUUGUGAACCGUCUUUGAAACAAGUUUUCAAUGCUGAGACGCA-AU-UGCAUAGCGAUAAAGUGCAAACACUACACAGUUCCCGAUACCAGUUACGUGUUGCUA-CGUGUACAACUACGAACCGUAUUAUGC--GCGUAGUGUAACGAUGCCCAGGAU-AUGUUGUAUUCGUUCUUUAACCUAGAAUUAGCACAAAGACUUG----ACAGUGAAUGAUCCUGACGCGCGCGCGCG-UAUAUGGUAGGGAA---------------AGGUAACCUUAUGCAGCGAUGGGCGCAAGACUAUUGGUAGUGUCUCGCACCAAAAUU--UAACAUUACUCCCCAACCCCAGCUGAUGCGGUAUAAGAUCAUAGACAAUGCUUGAAUCAUGGGCUUACCACCGCAGUAAUCUG------CCAUGCAGCUUCGUCAUUCUUGCCUCCUUUCGAGGUUGAAUACCAGAUUAG-GCCAUUUCACAGUACUCUUUGUAACAUUCUA------UCUCUCUGACGCUAACGUUGUCUAAAAUAAGAUGUC-------------GUUAGAGAUAUAAACUCGUUGAUAGUGAAUAACUCUCAUAUAUUG-AUGACUCCAUACUGCGGGUAACGGUUAGUUCUAGUGGGCAACGCCCUACAAUCAUAUGCAAUUCUACC---UCAGUUAUUGCGCAGUCUAACUCGUUAAUAACCUGAUUAACGUGAAUUAGCGACAUGUAAUAC-AGGUUCUAGCUAGAAGAGUCAAAGAUAAAGCACGC-AGUGAAUCCGGACCGGGUUAUGGAUA-GUACUGCCUCCAUUUAUAUCACGAUUCACACUAAGUACCACAUUCCCAUAAGGUCACAAUAU---UCUUUAAUCCAAGAGCAUCGAGCUAU--AUACCACAAAAAAAGGAAUAAUUAAUCAGCCCAAGGAAACUAAAGAUG-AAUA-ACGUU----UGCGAUGCACUAUAAUGUUUA-CAGUAUCAUGUAUCAUAGAUGAACAUACUGUCUCCUUUA--------AUCGAUUAGUACCUCGAUGAUAGGA-ACCCGCGUAAC---CCGGCAACCUGCGUUACGUGUUUUUUUCCAAAACUUUCU--------GUGGCUUAUAUUCAACCCCCGAACGGUAGUUUUUUUCUGACUUUUAUGUUAUUUUAGAAAAACAUUUGACACCAU-----------UUAUUGCUUUCCAUCACUAGAGAGUAUUCGGAACACUAUAUAUAGCAAUGGCAGUCUAUGUUACCUCAGGUAGGUGACAUC---GGU-CCAAAGCUGGGAUAAGCAUUCCCCUUUGGCUUGUGUGGACUAGGGCGGAUUGAUUCGUUGCAACAGCCUUUGUGAAUAGUUACUUAACCUUUCUUAAUAUGCUAAAAUGAAUCAUUUAGGAGUUCACCGAGAUGGGGACGAGCGAAUAGAUCUUUAUAAUCUUGGGGCUUGGUCCUUAUGUUAAAAUCAAGUUCUAUUUAACCAACUGCAAAUAGAGUAUGCACUCC----CCACUCGAAACUGAAUUUGAUUAUAGGCAUCUAGGAGUAAACCCAUACACUUAUCCAUUUUCCGCACAUUA-CG-UGAGUUCAAAAUGUCG---------ACGGCGAAAGUGAUGCUUUC-AUCGCCUAUAUUCAGAAGGACAUUAAACUAUAUGAGAAUCACGUUGUCUAUCAAAGCUCAACCAACUUUAUUGCCAAGUAUACUUAGAACGCUCGUCCUAUAUCGAAAUUCAAAUAUUCCUCAAAUGAUAAUGUUGUAGGUCUAGACCUGAUACAAUGAUACGAUGACA-AUAAAACUAUACUGAAAACUCAGCCAGUUAAGUAGCUUAUGAUUGCCUUAGACACGUUAGAUUUAACACAUAGACAA-AGAGCAUCUU-GUUUGACAAGUCUGCCGGCGCUAGACAUUUUAGU-UUACACAAUCGGCGACAGGAUGGCGCAUAAUCAAAUGUAUGCUUGAUUCAUUAAUUGGUCGGAGCAUUUCAUCGA-------------------------------------------------------------------UUAAACCACAUUGUUUG-------------------------------------------------------------------------------------------------------------------------------------------------------------------------------------------------------------------------------------------------------------------------------------------------------------------------------------------------------------------------------------------------------------------------------------------------------------------------------------------------------------------------------------------------------------------------GGACCCAUGACAUGGGUUCUUAAAAAGCAGUGCCUGCACCUCGAUGGUGAUGCAAAAGAAAAGCGGAGAUACUGUGUUA--CCAAACGUACGAAGACGUAAU---UUUAUCAAGCAGCACUUAUGCAUGUGCGCUCGUUCAUUUAGUGACAUCGCAUCAUUCUCAAUAUCUGCUCGAUGCAGAUUGAGAUCUUUGAGACAAUGCCGUGGAGGUAACUAGGCCACAU--GUUUAUUUGAGAUUAACAGUUCCUUUAUCCGCUUCUUCUCCUGUGUCAAUUCCCGAUUGUAGCUC-UAGAAGGUGAUCUGCUGCGA-CCGCCCAAAUUUAGUGU-UCAGAAUCCCCGAAUGCAUAAAUGCC-UCCUAUACCAUGUUUCUUUCGCACAUGAAAAGUAACUUUUAUUUA----CUAGGCUAUUCCCGAUACAUGGUUACAUUAACAUAUGCUAUAACCAACCGCAGCCGCUACCUAACUCUACUGGUCCCAGCGCGUCCCGGAAAUUGCAAUCUUAUUGA 
>E2 5413
UACCA-GAGUUUACCAGAGGCGAGAUUGCGGUAGUGCUAAAUAAGAAGUAGAUUUCGCGCAAGAGACUAUUCAUUAGAAACUACGCGGAUUGCGAGGGAUGAAUAACCCCACAAUAAUACGAGAACCUUGUAAGUUGCUGAAAUCAGGAAAGACAUUUUCGAAGCCU---------AUCGCUAGCUAUUCAAUCUAUAAAUGGUAAGAAAACUAUUCGCAUGGUCUCGA-AAUCUUAGCCUCAAGAGACUGAGUAAAAAUACGGCCCCUGACGAAACAUGAGUGUAAUUAGAUUUAACUCACUUCAGAAGAACUGCGGCAACGCGUUGGAAUCUUC----CAGCGG-GAUAUAACCACCUGCGACUCGGUUUUCACAAUAUAGAGCCAUUAUCUUUGACUGACC------------CCACUACUUACUCAGUAUC-AAAUAUUCCUGCUCUAUCUGUUGGCAAGGACACCG--CGGUUUCUGUUGAAGUAAAAGCUAGAAUUGGUAAUA-------------CGUACGGUUGGAAAAGACUAAAAUCAUAUAAUCGUCUCCAAUUAUG--ACCGUCUACAAAAAUGCGAGAUUUUGUAUAUUGACCACAUACUU----UCAAUGUGUUACUUA-AUAUGUAGAUGUCGCCUAC-AGUAACCCCACUCACCCGCUUACUUGUUGAACAUUGUACUCACCUAAUAACAGGACUAGCCUAAUCUAGU---UACGGUAAGCUUAUACUGA-UUCUACUACAGCCUCGUAGUUACUACCGCGAAAAAUUGCAUAAUAAGCGAUCGCACUUCCAUUCCCCGGCGAUGUGGCAUCCAUCCCUA-GGGAUUGGCAAGCUCUCAUCGCAGUGAUUGUUGAAGGACCCAUUUUAGAUUCCUAAGCGAUUCAAAUUUUAGCUGU-UUCGCAAGGUUAACUCAUCCUUAGGACCACACCGCUUAGAAGUGCGCAGAUUGUGGCUGAAAGAACUCCGACUUAAUGAGAUAACCAUUGCAAACGUCAGGUUUGCGAG--CUAAAACGAUGCGUGGUGGUAAUCAGCCGCCUCUGGGGCAGAGAAUACACGAGUCAAACCGAUAACUUUGACA-UAGCAACUUCAGAGACUAGCAAUGUAAUCAAGUAUCUGAUUACCUCCAUUGAAAAACAUAUAGAUCUUC-----CGGGAUCUAUUGUAACGU-GGAACGCGAAAGAGACGUGAUUGAUCAGUAUGUUACGUAGAUACGACCUUUACUGACCAGGAUGUCGUGGAUAGAGGACGAAGAUGACU-----GAACGGUGAUAAUGCAACGCUUAAACG-UUACGCUCGUAUAAA-AGAGGUAUACGCUACAGUUUUGUAAACUUGUUCA---CGCUUUGAUAUCUUGAGAAAUGCACGAGACUUGUAUCGGCGCUGAGGUCCAGAAUAUGGUCAUCUAGAUAGUGAUGCCCAACUGCUUGCGAGGAGUACAGUUCUGGCCGACCCAUGAAUGGCAGUUUUUCA-AAAAUGCCAUGAAGGUCAGAAGUUGGCAUGCCCUGGUCGACUGCACGUGAUUGACAACUACAUAUACCGA-----GCCGUGUACUGUAUAACCUUGAUUAAGGUCAUUAGUCGGU-UAGAAGU-UCGGGAAUUAAUAUUAAUGCAG--GUACCACAACGCUGAGGUUAAUCUGUGUUAUUUACGCUGUACACUAUUCGGCCUUGUAGGAUAAGCUGGCU-UAUGGUGCUCUUUACCUUUUGUUCACUUCAAACCCAGCUGGACUCC---UGCAGUUUCAAUGCCGCUCUUCGGAUUGUUAAUAACGGGCCGCCCACUCG--UACAUUUGUGGCUUAUAGUA---UCUGAGACAAAACCACAGUCGCUUGUUGAUGUGGACGA-------------UGAUGGGUGGUUUC--AACUACAUGACAUGUUUCGAUACCAUGCAA-UUCUGGACUGUUAAUUCAAAAACAGGAAUUAUACCAGUCGCAAUAAGUCUCGAUUCGCGUAACGUAUCUUAAAAGUUGAUGCUAAUGUCUAAAUACUGAUCUGUU--UUGGCUAAUAGA-UACAAUACAUAAAAUAAAUUAUGUGCCAUUAUUUACCUAGCCUUAUAAAAG--UGUUGUUUAAUAGGUAAAUGCUUAUUUUCCUGACAGGCCGAGGUAUCACUGCACCUAGACAUAUCUUGAUUAAAUCAAUGCCCCUUUUAUCCGAUCUAUAUCUCUUCAU----UCGAAGUUGACAGCCAAGGCCUGAGAUAGAGUGGUGACCCUUCUCCGUUAGGAUAUCAAAGGACUUAGACGGA-AU-UGCAUUAAGAUAUAUUGUAAGCACAACGUAGUUCCUGAUACCAGUUAUGUGUUUCUACCGUGCAAAACUACGAGCUGUACUAUGC--GCAUAGUGUAACAACACCCAGGAC-AUAUUGUAUUAGUUUUUUGACUUAGAAUUAUCACAGAGACUUG----ACGGUGAAUGA-CCCGGCAAACGCGCGGA-GAUCUUGUAGCAAA---------------AGAUAGCCCUGUGGAGCAGUGGCUGCGAGGCCAUUGGAUGUUCCUCGCCCCAAAUGA--UAACAUUACUCCUUAUCCCCAGCUUAUGCAGCCUGAGAGGAUAGGCGAUGCUUGAUUAAUGGGCUUACCAAUGAAGUGACUUG------CCAUGCAGAAUCGCUAUUUUUGCUUCCUCCCGGGGUCG-AUACCAGAUUAG-GUUAUCUCACAGUACUCGAUAUCGCACAUAA------UCUCUCUGACUCUAACAUUGUCUGAAAUAAGACUUC-------------AUUAAAAAUAUGAACUCGUUAAUAGCGAAUAGAUUUCGUACAUUG-ACGCCUCCAUAAUGCGGGUAACGGUUAAGUCCAAUGGGCAACGUCCUUUAAUCAUGUACAAAUUUACA---UCAAUCGCUGCGCAUUAUAUCGCGUUGAUAUCCUUAUUAAUGUCAAUCAGCGAUAUAUGAUAC-GAGUUUUAGCUGGAAGGUCCAGAGUCAUAACGCGG-ACUGCAGCCAGGCAGGGUUAUCAAUA-UUACAGCUUUCAUUCAUAUUACGAUUGAAAUUAAGUACCAGAUUUCCAUAGGGUCACAAUAU---UUCUUCACUCAAGAACCCCGAGCUAU--AUACUAAACCAGAAGGAAUAAAAAACCGGUCCAAAGAAAAUAAAGAUGUAAUA-GCGUU----GGCGAUGCACUAUAAUGCUUA-CACUAUCAGGUAUCAUAGAUGGUCAUACUAAAGUUAUUG--------AUUGAUUAAUACCUCGAUAAUAGUA-ACCCGCUAAAC---UUGCCAAUCCGCGUUACGACUGUUUUUCUAAAACGUUCU--------AUGACUUGUACUCAACUCCCAGUCGGUUGUUUUUCUCUGACUUUUACGCUGUUUUAGGAAACCAUUGGUUACCA-----------AUAAUUGCCUUACAUCACUAGAAAAAAUUUGGAAUACUAUUGAUAGCAAUGGCAACCUAUGUUGUCUCAUAUAGGUGACACC---GGU-UUAAAUCUAUUAUAUUUAUUCACCUUUUGCUUGUGUUUUCUAAGACGGACUGAUUCAUUACUAUGGUAUUUAUGAACAGUUGUUUAUUGAUUCUUAAUAUGCUAAAAUUCAUUAGUUAGCAGUUCACCUAAAUGUGUAGGAACUACUAGAUAUUCACAAUCUUGGUUCUGGACCCGUAUGUUAAA-UCAAGUUCCAUUGAACUAAAAGCAAAUACAG------------------------------------------------------------------------------------------------------------------------------------------------------------------------------------------------------------------------------------------------------------------------------------------------------------------------------------------------------------------------------------------------------------------------------------------------------------------------------------------------------------------------------------------------------------------------------------------------------------------------------------------------AAUAAGCGAAAAAUGAGACAUUAACCGUUCCGAAU--UGGCUAGGUAGUAUGGUAGAGAGU---UAGGUCCUUUCACCCUAAGGAGGUAAG-UUAUAACCCUAUAAUCUGUUGGACCGGCUUAGGAAGCGUA--AGUGCUUAUUAUGUACUGCGCAGGAUUCUAGUAUUAAUGGUUGGCACUUCCCCAAUCUUUUAAAGCCUUUAAGUCCUUACAAUCCGGCGUUCAAUCUGUACAAUCUAAGGGCUACAUACCAUUAAGAUUUCCUUAUUUACUUGCUGAAUCUCGUAGAUUCUUUUACUAAUUUAGCU-AACCCGGUAAAAUACACUCGGAGUUGUGGACGUCAUAGCACUCCUACCCAUUGCAUGUCUUUGCUGCACCAUCUUAUUGAGUA-GGCAGAUCGAGCAAGAGACGACCGAGGGA-AGAAACGAAGUUUGCUAGGAGACACUUC--UACCUGCAUUAAGAUGUGAACAGUUAUGACCGUUAGACGUACAUCUAAGAUUAGAUUAACUCGAACUUAUAACAUGGGGUAUCAACAAACAUUGCCUACACCCCAGUGGUGAUGCCAGUAUAAGUCGAGGAUACUGAGUUA--CCGGACGUAUACGGGUGUGGU---UUCUCCAAGUAGCACUUCUGCAUGCGCGCUCGAUCAUCUGGUGACAUCACAUCUUUCUCACCAUUGGCUUAAUGCAGAUCGAGCCCUUUAAGGCAAUGCCGUGGGAGUAAUCAGGCCGCAC--GUUUAUUUGAGACUGGCGGUUCUUUUAUCCACUUCUUCUCCUGUAUCAAUUGUAGACUUUAGUUA-UAAGAAGUGAUUCGCUUCGGACCGCCUAAAUUUGGUGU-UCAGAAUCCCCGAUGGCAUAGAUGUU-UUCUAUGUUCUGUUUCUCUCGCAUAUA-GGAUUAAUUCUGAUUUU----CUAGGCUAUUCCUGGGACAUGGUUAUAUUACUAUAUGCUAUAUCAAACCGCUGCUGCUUCCUUAUUUUACUGGUCCCAGCGCAUCUCGGAAAUUGCAAUCUCGUCAA 
>D2 5413
-ACCAAUUGUUAUUGUC-AACGAGAUUGUAGUAAUGUCUAAUAAAGAGAAAGUUUGGCCUCAGGUAAU-CCCAGUGGAAAUGACAGGUGUUACCAAAGGUAAAUAGUUCCGCGAUAAUACUGGACGCCCGCAAGUUGCCCGAUUAGGGAAUCGCGUAAUCAUAGUCC---------AACGUCCGUUGUCCAACCUAUAGCUAGUAAAGAAGUUAUACAUAUGAUUUCGG-UUCCAUAUCUACCAGGAGUUGAAAAUAAGUCUCAACUCUGAAAAACCACAAACGGAGUAAUGCUCGACUCACUCCUGUAAAACUACGGUGACGCGUGUUACCCUUU----CAGCGA-AACAUACCCUUAAUUAACCUGAUCCAUUCAAUUCAGGAACCAUAUCUUUGACUGGCA------------UGGUUACUUGUCUGGGAUC-AGGUACCCCAGCUCUGUCCACUGGUUAAAGUCUUG--AGCUCCGCAUUAGUGUAAGGGCUGUGAAUCAUAGAG-------------UGCACAACUGGUACGUGCUAGAUCAAUAUAGAUGCCUAGAAGGAUA--UCUUUUUGCGCCUAGGUGACGUUAUUUAUCUUAGUUUCACGGUU----CCAAUACGUGAAUUU-GAACUAUCGUAUUGUAGGU-CUUAGUCCCA--CUUACGCCUACAUAUGGCACGUCAUAUACGUGGGUAUACGACAAAGCAUGAAGCCAGC---------AUGGUCGGGUUCU-CAGUAGUACGUCUUCGAAAAUUACAUUGAGGAAAGUGG-AUAUUUAGAAUUUGGUACACCAUCCCCCCACAAAGCAAGAUUUUUUCGUU-GAGAAAGUUAAGACCUACUCGGCGUGAUCGAAGCCACGCUG-ACCGCAGAUCUCAAGUUAUGCAAAUUUUAAAUGU-CUCUCAAUUUCACCCUAUCUUUAGAUCCACACCCGCCAAAUGUCCUGGGAUUGUCGCUAAAGCAACACCAACACUAUCAGGAUACCAUUGCAGACGCCGGCUCUCCGAA--UGUAAGAGGAGCAGGAUUUUAACCCUGCCCACUUGGAAUAGAUACUCCAUAAUUUAUAUUGACAACUUUAACG-UAUGAAAUAAAGUAGAUGCCCUAGUAUGCAUGUCUUUGUUUAAAGCCAUCAAAAUGAUUAAAGAUAGACGACACCUUUAGUAGUACGUAACU-GUAGAGUCAAUACCACGCGGCCCUUCAGCUUGGUCUGAAACCGGGAGCAUAAUUGACUUUUGAAC--------CGCGAUAUAAAAUUGAUAGUAGGCAAUUGCUGGUCCAGCGGGAGGAUG-ACUAAUCAUUACUAGUGGAAGAUGCACAGAUAAUGCCCGAUUUCAGGGCA---UCGAUUCUAAGAUUAGGCGAUGUCGUACUCGCUUUGGGACCUCGGAAGAAGCACGAAUAUUAAUUAUAUCAUGAGUUCCA---GUCCAUACGGAAUUUCCAUCGCGACACCCUUUGAUUAGAAAUAUACGAUUUAAUAGUAGUAU-CUCAGUUGUUCUUAUAUCUGGGUAGGUUCCGGUUUAUAAACUUUACCUCUAGGGUA-GUUUCUAGAGCCGUUCCUAACGAUAGAUUAAGACAUAUUCAGUU-GACAUCU-ACGAGAAUUAUCAUUACUGUAA--CGUCUGCAUUGCUGAAGUUAAUACAUAUGAUCCAGGUGAUAUGCUGUUCUGCUCGGUAAGACGAGUGAAAU-UUUGUGACCGCUUCCAUUUAUGGGACGCAGAUUUCAGAAGCACAAC---CACGAUUAUCAAUCCCCCCUUAGGAUUAGUCAUAAUAGAUCGCACAGUAU--UCUAAUUAUAUAAUAUAACC---UGUUAACCAUUAGCUUGGACGUGCAUAUUGGUUGAUUA-------------UGGUGUCUUGUCCA--UUCUCCAUAACGUGUUUAGUUAACUGGUUA-CUUCAAAA--AUAAACGUUAGAUGUGGUUUAGGGCUGUACUAAGUGUGGUCGAAUAGCGCGGCCCGCCUCAUGCGUUAACGUUAAGGUAUGAAUUCAGACUAGUUGUUAGAGGGAUAAG-CAUGAUUUAGGAGACGAAACAUAGACCGGAGGUGGUUGAGACUUACAAGUGG-UUUGAUCUAUUGUAGCAAAUCCUAUUUCCUAUGCUUCCGGUGGAGUUCGUGAGAUUUGCGCGCUUUUGAAUGUAUAAAGUUUUUCUAUAAACGAUCUUAUUCUAUGUAU----GUGAGGCUUACGCCCUAAGUGUGCUUUAGAAACG-ACAGCCUCUGUAUCAGAAAUUCUAUCGGCUUAGGUGCG-AA-UACAUUGCAAGAUAGUAUGAGAACUGCGUAGAUACUGGUGUCAAUUGUACUUUACAC-UAUACACGUUCGCUUAGCACAUCUCGAGCGCAGGAGGCGGCGAUAUCCAGGCC-AAAAUGCACUCCUUAUUUGCAAAAAAAAAGUAAUAGACAGUUC----GUACUGGAUAAUCCCAGUGAGUGCGUGUGCUUAAUUGUGGAUAA---------------CCAUAUCCAAACGGCUCGGUCAACGCAAGAUCAUCUUCAAGGGCUCGCUCCAACAUA--UAACAAUGUUUUCUGAAUCCAGCUCACACUCUGUGUGAUUAAAAAGUAAGGGAGUUUAUUGGGCUUACCGCCACAGGGGUUUU------CCUUGGGUUUCCUUGUUUUUUCCUUCCCCCCUUGGUCGGCUACAGGCUCAU-GUUGUUAAACAGUAUCUCCCAUAACAUAC-AA-----UUAGCUCGACGCCAAUAUUAACCAAAAGA------U-------------AUUUGAGAUAUUAAACUGCCGGCGGUGUAUUAACUUUUACUACUC-GCCAUACCCUAAUGUGGUAAGUGGGCAGAAACGAUAGGCGUUACCUUUGAUUCUCUUGUGGUAGUAAU---UCAUUUGGUGCGUAGUGAGGAUCAUUAAAAUUUUGAUAAACGUAAAAUUGCGACGUGCAAUUC-CGAUCUCGAUGGGAAGGAUGGGAACCUUAAUUCGU-CAAGUCAUCAAGUUUUGUUAUCGCUC-UGGCAAAUCCUGAUAAUUACAUGGUUGGUAAUCCAUAUUUCCUUUCACAAUAACUAAAAUAG------UCUACUUUAAAGCUUCGCGCUUU--ACGCCAAAUCUGAGAGAUCAAAUAGCCAGUACAGUAAACCUAGAGGCACAAUA-ACGUU----CGAUGUGCACCAUUAUGCUGA----------------------------------------------------------------------------------------------------------------------------------------------------------------------------------------------------------------------------------------------------------------------------------------------------------------------------------------------------------------------------------------------------------------------------------------------------------------------------------------------------------------------------------------------UGAGUCCCUU----UCAUAUGAAGUAAAAUCUGAUUAUAAACAGUAA-UGGUGAUUCUAGAGUCCCAUUCGUGUCGUGUGCAAUC-UA-AGUUUCUGAAAUGGAG--------UGUAAUGAAAAUACUGCUUCCUAUGGCGUAAACACUUAAGGACCAGAAAUCACGUGACAGUCAGGGUCUCUCACAAAAUUCGAAUAAUUUCAUUAGUGAGUAGACUUAAACCACUCGCUGUAUGCCUGGCAUCAGUACGCCCUCAUACAGCGGCCUUAUCGGUCCAGAUCGAAAAUAGUCUUGACAUGGCA-AUAGUACUGCGCGCAUGGCUCAAAUGAAGGAGUUGCUUAAAAUUUCCUUUGAUUCGCUAACUACUUUAUAUAAAGAA-ACAGUGUUCU-GUACAAGACAUUUGCGAGCACUGAAGGAUUCAAU-AUAGGAAGUCAGCAACAUGUUGGUGGGUAAUCAAACAUAUAAUUAGUUACCGAUUUGAC--GACCAUCUCAUCGA-------------------------------------------------------------------UUUGACCACGUUGUUGC-AAUGGCCAGAUAUAUUGUCUUGAAAAAAUAGAACCCGCAAUACAAUAAUGAGGAGAUGAAUGACCUAGAC--UAGCUCGGAGAUGCGACCAAGAGC---UUGAUGUUCUAUUCUAAAGUAGGAAAACCUUUUAUUCUGUAGUUAAUUGCACGAGUCAGAAGAGCGAU--UUUGAUCGUCGUCUUAUACUGUAAUAUUUAAUUUUAAUGA-UAGCACUUUUAUCAUCCUUAAAAGCCUCCAGAU--GUAUGACCUAAGUUCUGGUAUAUAAGAUUUUGGUGUAAUAUGUAAACGAUAUCUCUCUGUCUACUUACUGGAUCCCAAAAGAUUCUUUGAACAAUGACUC-GGUCCGGUCAAAUACAUUUGAACUUACGGAUUACGCAGCAUCCCUUCCCGCCACAUACCUCCGAUGCAUCGUCUUAUUGAACG-UGCGCAUCGAACAUAAGAUGCUUGCGAGU-GAAGGCAGCGAUCGUCAGGAGGCAUUUU--AUACUGUAUUAGAACAACAAUAGUUAAGACAGAUGGAUCUAUCUCUAAGAUUAGAAAGGACCGUGCUUAGGAAAGUAGAUCUUAAUAGGCUCCAGCUAUAGUUCAAUGGUGACAAUAGUGUGAGAUAGUAAGCUUGAAUGG--CCAAAGGUAUACAGACGCAAG---AUCUUUAGGCAGGGUUAAUAGGUCCGCAGUCAAACAUUCAGUAACAUCACACCUUUUUCAACAUCUGAUUAGUUUAUUCGGUACAUUUUGAGCUACUGUGGUGGACACGUCUGGGCCCCGC--ACUCAUCUGAGAUGAGCGGAUCC----GCUGCGCAUACUUGUUCUUUAGUUGUCGAUUGUGGCUG-UGGAUAGCAACUCGCGGCGUGUCACCCAUUCCCGACAU-UUAGAAUUUUUGGUUGUGUUAACAAC-UGUUAUAUUAUAUGUCCCUCAGGCAUAGAGAGCGGUUUUUAUGCC----CACAAUCAUUCCCGAAGCCCGGUUAUAUUUACUUUUACCAAAACAAACCGUCGGUCACAUCUGGAGUUUAGGAUCCCGGCGUGUUCCAUUAACCCAUACUUUCCUGG 
>C2 5413
------------------------------------------------------------------------------------------------------------------------------------------------------------------------------------------------------------------------------------------------------------------------------------------------------------------------------------------------------------------------------------------------------------------------------------------------------------------------------------------------------------------------------------------------------------------CAGACAGGUGUCUAGAAGUAUG--ACCUUGCCGGCGUAGGCGAUAUUAUAUAUGCUAUUUUCACCGUC----CCAAUAUGUUAACUU-GAAUUCGGAUAUUGUGGAU-CUUGGAACCGCU-UCAAACCUACUUAUAAAACAUUAUAGACGGGUAUGCACGCCAAAGAAUGUAGUUAGU---------AAGGUCGGAUUCG-CAGUAGCACACCUUCGUUAAUUUCAGUGUGGAAAGUGG-AUAUUCAGUGCUUGAUACACCAUCCCCCGACAAAGCCAGAUUUAUCCCUU-GAGUCAGAUAAGUCCUCCUCUGCGUGAUCGCUGCCACACUC-ACCGCAAGUCCCUAGGUAAACAAAUUUUAUAUAU-CUCUCCUUCUUCACCUGUCCUUAGAUACACACUCGCCGAAGAUCCUGUAAUUGUCACUAAAGCAAGACCAGUACUUUCAGGAUACCAUUACACACAUUGGCAUUCCAAG--UGUAAGAGGAGCAGGGUAUUGACCCGUCACACUGAGGGUAGGUACUCCAUAAUUUAUAUUAACUUCUUUAACG-CACAAAAUAAAUAGGGUGCUGGAGUAAGCAUGACUCUGUGUAUAACUA-AGAAACGAUUCAGUGUACACGACACCCAUAGUACUAUGUAAGG-GGAGCGUCAAAAUCACGCGAAUCUGCAGCUCAGUCGGAAUCCAGGUCCAUAAUUCACUCUCGAAC--------CGCCUUAAAAAUUUAAUUGUGGGCUAUUGCUUUUUGAGUGCGAGGAUG-ACGAGGCGUUACUAAUGGGUGCUGCGUAGAUAAAGUCCGAUUUAAGGGAA---UCGAUUCUAUGAUUAGACGAUGUCGUACCCGCUUUGGGACCUUGGAAAGUGCAAGAGUACUCAUUAAGUUAUGAAAUCCA---GCCUACAAGGACUUGCAAUCGCGACGCCCCUUGAUGAGAAAUAUAAGA-AUUAUGACUCGUAUCUCAGCUGUUUGCAUAUCUGGGUAGGCAGCGAUUUAUCGGCUCCAUUACCAGGGUA-GCAUCUAGCGUUCUGCCUAACAGCAGUUAAAGACAUAUUCCUCUGUCAGUCCUACGAGAAUAGUUAUUACUGUAA--CGCCUGCGUUGUUGAGGUCAAAAUAUGUGAACUAGGUGAUGUGCUGUUUUGCUUGGUAAGACAAAUGAAAU-UUAGUUACCGCUUCCAUUUCUGUGAUAACGGUUUCAGGAUGGUAAC---CAUGCUUAUCAGUCCCCCCUUAGGAUUAGUCAUAAUGGGUCACCUAGUAG--UAUCUUUAUACGCUAUCGCC---UGUUAAUCAUAAACACGGAUGUUCAUAUUGGCUGAUUA-------------UGGUGUUUAGUACC--ACCCCCAUAACAUGUUAAGUUAACUGGUUU-CUUUGAGC--AUAAGCCCUAAAUGUGAAUUAAGUCCGUGCUAAAUGUUGUCGAAUAGCGUGACAUGCCUGAUGCGACAAAGUUUAGGUUUGAGCACAGACUAAUUAUUAUAGAGAUAAA-CAUGAUAUAGGAGACAAACCAUAGAGUAGUGGUGGUCCAGACCUACUAUGGC-UUUGGUCUAUUGUAGCAAAUCCUAUUUACUAUGCCAGAGGAGGAAUUCGUAAGCUUUGCGCACAUCUGAAUGUAUUAAGUUUUCCGUUUGUCGAUCUUAUGCUAUGUGU----UGGAGGCUUACAUCGUAGAUAUGCGUUAAUACCG-ACAGCAUCUGUAUCAGAAAUUCAAUAAACAAAGACGUG-AA-UAAAUUGCAAGAUAGUAUGAGGAUCAGAUCGAUACUGGUGUCAAUUGCACGUUACAC-UUUACUCAUUCACGUGGCACAAUUCAA--GCGAGGGGUGACGAAAGCUAGGUU-AUAUUACACUAUUCAUUAUUUGCCAAAAAAAAGUAAUAGACAG-UGUAGAAUGGAUAAACCCGGUAAACGCGUGCGUUAUUUUGUGGAUAC---------------CCAUAUCUAAUCAGUUCGGUGAAUGCAAGAUCAUUUGUAAGGGCUCGCGCCAAAAUA--UGAUAAUGUCUUCUAAACCGAGCUCACAUUCGUUGUGGUUAGAAAAUAAGGGAGUUUACAGGGUUUACCGUCACAGGGAUUUU------ACUCGAGGUUACCAGUUUUCUACUUCCCCUCUGGGUCAGUUACGAGUUCAU-GUAAUUACAGAUUAUCCCUUAUAACAUCC-AA-----UUAGCUCGAUGCCAGUAUUGGUCAAAAGC------U-------------ACCUGAGAUAUUACAUCGCCGACAACGCGUCAAUUUUUGUUACUC-GCCAUAUCCUAAUGCGGUAAGUGGAUAGGAACAACUGGCAAUACCUUUGAUUCUCUUACAGUGGUAUU---UCAAUCGAUGCGUAGCAAGGGUUAUUAAAAUUUUGAUAAACAUAAAAUUACAAAGUGCAAUUC-CGAUCUCAAUAGGAAGGAACCGAAUCUUAACUCAU-CUUGGUAUCAAGUUAUGUUAUGGUUU-UAACACACCCAGACAAUUACGCAGUUGGCAAUUCAUAUUGGCUUACUCAGGAGCCAAAAUAG---UUUGCUUUUUUAAAACUUCGCGCUUU--ACACCGAAUCUGAGGAAUAGAAAAGCCAGUACAGUAAGUCAAGAGACACAAGG-ACGUU----CGACUUGCACCAUUACGCUGU-UUUCGUUAUAUAUAAUCGAAAGUUUGGCAAGCGUCUGGU--------UUCGGUGAACGACACGAGAGUAAUA-CCCUUUCUAAC---CCACUAGCUUGUAUUAAAAAUGAUUACCCAUAAAAUUUC--------AUGGUCCAUUUUCCAUACUCAAGCGCUAGCUUUUACUGAAUUCUUAUACGAUUUUCAGGGAUA--UUGCCACUAUAAGUAUCUACAUCCGUGUACCACAUUGCUAUAGAGAACUAAAUAAUGUAACAACAGCCAUGAUAAUCUACACUACCCCUUAUCAUUAUAACA---GGC-UCCAUGCCAGGAUAGCUCGUCAACUUUAACCUUCAUGGCAGGCAACUGUGUGCUUGAUUGCUAUAAUAUCGGCGCAGCACUACUUCACGAGUCUUGAUACGCUAGA--GAAGUGUCUCAGUGUUCAUUUAGAUCGAUAACAGCGGCUAGAAACUUACAAUUUGUGUUGCAGGUACAUAUGGUAGAAUCGGGUUUCCUGUUAUCAAGGGCAAGCAGGGUGUGCCGCUA----UCAUUUGAGAUCAAAUCCGAUUAUAAAUAGCAAAUAAUGAUUCUAACAUCCUAUCUGUGUUGUGUGCAAUC-UG-AGAUCUAUAACGGAGU----------GCAAGAAAAUAUUCCUUUCUAUAGCGUAUAAACCUAGGGACAAGACACCACGUGACAGUCAGGGUCUCUAUCAAAAUCCGAAUAACUUCAUUGGUGAGUAGGCUUAAAUCACCUGUUAUAUACCUGACUUUAGUGCGCCUUCAUAUAGCAGUCUUAUAGAUCCAGAUCGAAAAUAAUCGUGCCAUGGUA-AUAGGAUUAUGAACACGGCAUAAAUAAAGAAGUUGCUUAAAAUUUACUUUGAUUCGUUAAACACUAUAUGUAAACAU-ACAGUGUUCU-GUACAAAACAUUUGUAAGCGGUGAAGGAUACAAUGCUAAGAAACCAACAGCAUAUAAGUGGAUAGUAAAACAUACAAUUAGUCAACGAUUUGAC--GAUCAUUUCACCCA-------------------------------------------------------------------UUAGACCGCAUUGUUGC------------------------------------AACAAUACAAUAAAAAGGGGUUAACUGUCCUAGAC--UCGCUUAGAGAUACGAUCAAGAGC---UUUCUGGUCUGACCCAAAGCAGGAAAUCCCUUUAUUUUGUAGUCGAAUGCACGAGUCAAUAGAGCGAU--CAUGAUUAUCGUCCUAUACUUACAUAUUUCAUUUUAAUGA-AAGCACUUUUAUUAUCUUAUAAAGCCCCCAGAU--ACAUAACCUAAAGUCUGGUAUAUAAUAUCUCAAUACAAUAUUUUAACGAUGUCUCUCUGUCUACUAACCGAACCCUGAAAGACUCUAUGAAUAGUGCCCC-AGCCCGGUAAGAUAUACUUGAGCUUGCGGAUUCCGCAGCACAACUACUCGCCACAUACGUCCGAUGUAUCUUUUUGCUGAACA-UGAGAAUCAAACAUGAGUUGCUUUCGAGU-GGAAGGAAUGCCCGAUAGGAGGCACUCC--AUACUGUAUCGGAAUGAUAGCAGUUAGGUCAGCUGGAUCUACAUCUAAGAUUAGAAGAAUU-GUGUUUAGGAGAAAAGAUUUUAAUAGGCGCCGGCUGUAAGUCAAUUGUGACAAUAGUGUAAGGUAUUAAGCCUGAAUCA--CCAGACGUACACAGACAUGAC---UUGUUUAGGCAGCACUCAUAGAUGCGCGACUGUUCACGCAGUAACAUUACACCUUUUUCAACAUCUGCUCUGUUUAGUCGGUACACCUUUAGCCGAUGUGGUUAGAACAUCUGGGCCAUGC--GCUCAUCAAGGAUUAGCGGUUGU----UCUGCGUAUACUUAUUUGCUAGUUGGCGACUGUGGCUA-UGGGUAGAGUCCCGCGGCAUGUCGCCCAUACUCGACGU-UUAAAAUUCCUGGUUGUAUUGACUAU-UGUUAUAUUAUAAAUCCAUCGCGCAAAGAGAGCUGUUAUCAUGCC----CACGAUCUUUCUUAAAACCUGGUUAUAUUCCCUUUUGCCAAAAUAAAUUGUUGCUCACAUCUGGGGUUAAGGGUCCCAGCGUAUUCCGUUAGCCUUUACCUUCACAA 
>B2 5413
CACCA-ACAUACACGGC-AAAGAGAUUUUAGUAAUAUUAAAUAAAUAGUGAGUACAGGCUGAGACGCU-UCUAUCAACGAGGACGGGUGUCGCAGGAAACGAACAGUUCAGCCAUGAUACUGGGAAUAUGAAACCUGUCCGAGUAAGGGAUCGCAUAAUCAUAAUAC---------AGCGUCCCCCGUUUAGAUUGGAGCUAGUAGGAGAGCUAUUUAAAUGAUUCAGA-UUCCAUAUUCACGAGGGA---AAUUUGAAAACUGCCUCUAAAGAAAUACGACUGAGAUUAAGUUCAGCCCAUUCUUAUACGAAUACAAUAACGCGUACGAAUCUUC----CAGUGA-AGGACGAUCUGAACCAACUUGGUCCCGACAACUCAGAGACUAUAGCUUCAAUCCGCU------------UGAUUACUUAUUUGGUAGC-AAAUGUCCCGGUUCGAUCCGUUGAUUAAAAUAUUG--AGUUCUUUGGCGGUGCAGAGGUUAAGAAGCAUACAA-------------UGUACGAGUGGAAUCUACUUGCUUUACUUUAUUUUUUUGAAUUAUG--GCAUUACUCGCCUAAGCGAAAUCAUGGAUUACAACUUCAUG--C----CCGCUAUGUUCAUCG-GAUUUAGGAUAUUGUCGAU-AUCAGUUUCA-UCUCACACUGAAUUAUACAACGUACUAUGCGUCUAUUAACGACACAAAAUGAAGCGAGUCCCUACGACAUGAUCAGAUUAG-CACUAGGACGUUUCAUAAGUUUACCCCGGUGGAGAUCG-CGAUUUAGAGCGUUAUAAGACAUCCUAUCACAAAGCAGGAUUUGUGCCUA-GAGGCAGGUACGACCUCCUCAACGUAAUAAACGGUACACUA-ACCGCAGGUCCCUAGGUGAACAGUUUUAUUAUGG-CUAUCAGUUCUUGCUUAUCGUUGGAUGCACACCGCUCAGAAGUACUUAAAGUACCGCUAAACCAUCACCGACACGAUCGAGCUACUAUUAGGAACGUCCGUUUGCCGAA--GUGAAGUAGUGCAAUAUUUUAACCAGAACCAAUAGAAGUAGAUACUCCAUAAAUCAUAUAGACAAUUUUGAAA-UACAAAAUCAAGAACCAUCUCUCGAAAGCAAGUUUCUGUUUCUAACUAUGAGACAGUCUUAUGAGACGC------AAGAUCGAUAGCUUAGU-GCAAAGUCGAUAUAAGAUGACCCCUCAGCUUGGUAUGGAGCUAGGACAGUAACUUAAGUGUAAAU--------CGCCGUAUAAAAUUGGUACCUGGUAAUCUCUGGUUUUGGGCGAUCAUA-ACGUAACGAUCCUAUUGGAUACUUUGUAUGCGACGGCCGAUUUCACGGAG---UAGGCUCUAUUAUUAAGUAAUACCGUUACCGGUUUGAGAUCUUGCAAAACGCACGAUGCCUAAUUCGGUUAUGAAUUCCA---GACCAUAGGUAAUUGAAUAGCCACCUUCCAUAGACCAAAAGUAGUAAG-AUAAUAUCAUGAA-UACAGUUUUUUGUAUGUCUGGGAAGAGAGUGGAUUUUAGGCUUCCCUUCAAGCUUA-GAAACAAGAGUAGUGCCAAACUAUAGUUAAAAAAAUAGGUUGUA---UCCAC-CAACGCGAGAUAGUACUGCCGUAACACAUGCAUUGCUGAGUUUAAUCUGUGUGAUCAAGAUGAUAACCUGUUUGGCCCAGUAACAAAAAUUGAAU-UCUGUUAUAGUUCUCAUUUAUGUAAUACCAGAUCUAGGGGAAUAAC---CACAGUUGUCAAUUCUCACUGAGGAGUAGUUAUUUCGGACCGCCUAGCAC--UACAUUUAGGUACUGUAACC---UAAUGUUCAUAAGUACGGCUGUUCUUAUUAUUAGAUUA-------------UAGUGUUUGGAUCC--ACUUACAUGAUAUAUUUGGUUUACUUAUUA-UUCCAAGA--AUAAGGCCUAGAGGCGCAUUAGGUCUGUUCUUUGUGGUGUCGAAUCUGACGACCUAUCUAAUCCGACGAUGUUCAGAGCUGAAUACUGACUCGACGUUACACAGACAAA-CAUGGUUUAAGGAAUAAAAAAUAGAUCAUCAUUGAUUUAGAGCUACUAGGGA-UGCGGUUUAAUCUAGCAAAUCCUAUUUUCUUUGGUGUACUAAAAACUCGUGAGCCUUGAGUGAUGUUGAAUAGAUUAUGUUCUUCAAUAGACGAUCUUACUCUAUGUAG----UAGAGGUUGGUAACCUAAGUGUGGUCUAUCACGGUGCAGCCUGUGGAUCAGAAAUUCUAUUGACGCAAGCGCA-GA-UACGAUACGAGAGAGUAUAUGACCUAUGUAGUCUGACGCAUCAUCUGUGUUUUACAC-CUAACCCGUUAACGUGAUAUAAUCUGA--CCGAGUGGUAACGAGAUCCAGGAU-GUAUCGCACUGUUGAUUUGCAGGAUAAGAAUUAUAUAUAAUUG----ACGGUCAAUAAUCCACGAGACUGCGUAAG-UAUACCGUGAUUCA---------------CAAUAGCCAUAUAG--UAGCAAACGCAAGAUGUUUAAUAGCGACUCGUACCAAGAAU--CGACAGUAUACCCUGAUCCCGACCCACACGGUUUGAAAUUUUAAACUAAGUUAGUUUAUUGGGCUUUCCUUAACAGAGAUUUU------CCUGGGACUCAUUCGUUUUUUACUUCUCUCCUGAGUAACUUAUAGGAUUAU-GUUAUUACACACUUUCGCAAAUAACAUACGGU-----CAGUUCC-ACUUCACUAUUAACUAAAAUA------U-------------AUCACAAUCGUUAAAAUGAUGACAAUGUAUAUUUUUUGAAUACUU-GGUUUUCCACACUACGGUAGGUGACUAGAGACAAGCGGUGGUGCUUUUGGUGCACAUACAGUAAUGCU---UUAUUUGAUAUUCUGCAUAAGACAUUAAAAAUUUAAUAACUAUUAACUUGCAACAUACAGCUUACGAUUCUAAUAUGAGGGUUGCAGACUUUA-----------------------------------AACAGACUCAGAAAAUUUUAUGGGUAGUAUUGCAGACCUCCAUAUCUAAGGGCCAAUAUAU---CUUUUUAUUUUAAAACUCCGCGCGUC--GCAUCAGAUCUCUGGGAUCUAAUAGCUAGUUCAAAGUGUCUGGAGACGUAACG-ACGUA----CGGAAUACACUCUUAUUUUGACGAUCAUUAUAAAUAAUGGAGAGUUGCAUAAGCAUGUACU--------ACCGUUUAGCGACCCGGGAGUAAUA-GCCCGGCUAAC---GCGCCAGCUUGUAUCAAAGCUUGUUUCCUAUAAAAUUUA--------AUGAAUGAUAUCCGGCACCGAAACGGUAGCGUUAAUCUGACUUUUAUACAGUUCUAAGGGACA--UUGACAUCAUAUAUAUCUACAUCACUGCUUAUUACCACUAAAAACAAUAUAUUGUACUAUCGACAGCAAUGGCAAUCGACACCACCCCACGUCAUUGAAACA---AGU-UCAAUGCUAGAAUAAUUACUCAUCUUUUUCUAUCUUGGUACGAAAUUGACUGAUUUACGACUAUGACGUCCGUGUAAGCAUUCAUAAUUGGUCAUGACAUUCUGAA--GGAGCCUUUCACAGCUCACUUAAAACGGCAAUAGUAACAAGAAUUCUGCGAUCUAGCCUACGGGUACAUCGGGUAGAAUCUUGUUUCAAAUUAGCAAAGACAAACAAAGUCUGUCCUUC----UUACCUGAGGUCGAAUUCGUUUAUAGGUACUAAACAGAGAUUCUAAAGUCCUGUUCGGGUCAUGUGCAUAC-CA-AGAUCUUAAAUGCUAU---------GCUACGGACGUGCUGCUUACCAUAGAAUAAAUACCAUAGGACGUGAAACCAUGCGAUAGCCAGGAUAUCUCUCAGAAUCCAAGUAGCUACGCUCGUGGGUAGUCUUUAAUCACUUGUUCUAUAUCUAACUCUAGCGCGCUCACACAUAGCAACCUCGUAGAUCCAAUUCUAAAUCAAUGAUGUGAUAGCA-AGAGAACCGUACGCCAGGUUUAGAUAACUGAAUGCCUAGAAAUUUCCCUCAAUUCGCUGAUUACAGUAGAUAAACAA-ACGGCGGUUU-UGAAAGUAUAUUCAUCAGCACAGUAGGGUACAGU-AUAAGGAGUCAGCCAUAUGCUGGUGUACAAUCUAACAUACACUUGAUCUACUACGUAAU--GUACAUUUCGCCUA-------------------------------------------------------------------UUGAACCGCAUUUUUAC-------------------------------------------------------------------------------------------------------------------------------------------------------------------------------------------------------------------------------------------------------------------------------------------------------------------------------------------------------------------------------------------------------------------------------------------------------------------------------------------------------------------------------------------------------------------------GGACUUAUGAAAAAAGAUCUUAUUAGGCGCCGACUAUAUUUUGGGGGUAAUACGAACGUGAAAUAUUGAAUAUAAACAA--UCAGAUGUAUACAAAUGUGAG---UUCUUUAGGUAACCUUGACGGGUACGCGAAUACCCAUCCUUUGAUAUCACAUCUUUCUCAACAUAUGUUUAGUGCAGUCAGACUGUUUUGAGUCAUCGUGAUCAGAACAUGCGGGCCGCGU--UCUCAACUAAGAUCGCUCAUUCC----UGCGAAUCUCCUUGUUUGUUACCUGUCGCCUAUAAUUAGAAGAAAGUGGUUCUCGACUGAUCGCCCAUAAUCAGCGU-CCACAAUUCUUGGCUGUAUUAACAAU-UGUUAUAUUAGACGGUCUCUUAACAUACAGAGCAGCCUCUCUACU----CACUAUCAUUCCUGAAAUCCUGUUAUAUUUCCAUCUACUAAAAUAAACCUUGGCCUACACUUAAUUUUCAAGACCUCGGCGCGUUCCACUAGUUUAUACCUCACUAA 
>A2 5413
------------------------------------------------------------------------------------------------------------------------------------------------------------------------------------------------------------------------------------------------------------------------------------------------------------------------------------------------------------------------------------------------------------------------------------------------------------------------------------------------------------------------------------------------------------------UACUUUAUUGUUACGGAUUGAA--GCAUUACUAAGCUAACCACGAGUAUGCAUUGCAGUUCUAUGAUC----CUUAUAUGUUUAUUC-GACUUUGGUCAUUGUUGUU-AUCAGUUUCA-UCUCACACCAAAAUGUAUAACGUUCAGCACGUUUAUUAACGACACAGAAUGCAGGCAGUCCCCUAGACACGGUCAAACUCG-AACUAAUGCGUUUCAUUCCUGUUUACCGGUGAAAAUCG-AGAUUUAGAGCAUUAUAAACCAUCCCCUCACAAGGCAUGAUUUGUAACUA-GAGGCGGAUAAAACCUCCUAGACGUAAUCGAUUGCACACUA-AUCGCAGGUUCCUACGUCUACCGAUUUUUUACGU-UUAUCAGUUUUUGCUUAUCGUUAGUCACACACCAC-CAAAGGUACAGAAGGUGUCGCUAAAGCAUCACCGGCACUGUCGAGCUACCACUACACGCGUCGGCCCGCUGAA--GUGAAGUAGUGCUAGGUUUAAACUAGAGCCAAUAGGGGUAGCUACUCCAUGACGUAUAUUCACAUUUUUGGCA-UACAAAAUCAAGAACCAUCUCUCGUAAGUAAGUAUAUAUUUGUAACUAUGGAACAAAUUUAAGAUACAC------AAGUUCGAUAACAAAGU-GGCGAGUCAAAAUAAUACGACCCUUCAGUUUGUUAUGGAUCUAAGACCAUAACUUACGCGUAAAC--------CGUGGUAUAGAUUUAGUGGCUGGCAAUUUUUGGUUGAGGUCGAGGAUC-AUGUAGCGAUCCGAUUGGCUACUUUUUAUGCGACGCCCGAUUUUAUGAUG---UAAGUUCUAAUAUGAAGUAAUACCGUACCCGCGUUGAGUCCUUGCAAAAUGCAUGAUGCCUAAUUCUGCUGUGAAUUCCA---GACCAAGGGUAUUUGAAAAGUCACCGUCCUUUGGCCAGAAGUAGAGAA-AUAAUAUCAUAAUUGACAGUUGUUUGUAUGUAUGGGUAGGGUGCGGAUUUUAGACUUACUAUCAAGAUUA-GUAACAAGAAUACUUCCUAACAGUAGUUAAGGAUAUAUGUCGUAACCGUUA--ACAGGAAAUAGUAUUACCGCGA--CGUAUGUAUUGCUGAGUCUAAUCUAUAUCAUCCAGAUGCGGACCCGUCUGGCCCGGUAAGAUAAAUGGAAU-ACUUAUAUCGUACUCAUUUACGUAAUGCCAGACUCAGGCGAUCAAC---CACAGUUGUCUUUUCUCAUUUAGGAGUAGUUAGUUCGGACCGCACAGUAU--UACCUUUAGGUACUCUAACC---UAAUGACCCUACGCACGUCUGUUCACAUUAUUUGAUUA-------------UAGUAUCUAGAUCC--ACUUAUAUAGCAUACUCAAUUUACUUGUUA-UUCAAAGA--AUAAACCCUAGAUGCGGCUCAUGUCGGUCCUAAGUUUUAUCGAAUAUCGCGACCUAACUGGUGCGCUGAUGUUUAGCUCUGGAUGCUGACUCGGUGUUACGCAAAGAAA-CAUCAUUUAGGGGAUAAAAAAUAGACGGUAGCUGAUUUAGAGUUAUUAGGGA-AGUUCUUUAUUGUAGCACAUCCGAUUUUCUCUGGUAUUAGGGAAGCUCGGAAGCUUUGAAAGAUGUUGAAUAGUUCAUAUUCGUCGAUAGACGUUCUUACUCUAUGUAA----UGGAGGUUGGCAAACUAGAUACGUUAUAUCACGGUGUAGCCUAUGGACCAGAAGUUCUAUCGAAGCAAGCGCG-AU-UAAGAUACGAGACAGUAUAAAGCUCACGUAGUCUGUGGUGUCAUCCACGUCUUACACGCUUACACGUUAACGUGGUAUUAUCUAA--UCGAGUGGGGAUGAAAUCCAGGAC-AAACCUCGAUGUUGAUUUGCUGAACAAUAAAUAAAAAUUAUUA----CUAGUCAAUAAUCCAUGAGACUGCGCGAG-UAUGUCGUGGCUCA---------------CCAUAGCCAAAGGG--CAGCGAACGCAAGUUGUUCAGCAGCGGCUCGCACCAGAUAUAAUGACAGUGUUCGAUGAUCCCAAUUUUCUCUUUUUGAAAUUAUUAAUUAGGCUAGUUUAUUGUACUAACCGCAACAGGGACUUU------CCUUGUUUUACUUCGCUUUAUACCUUUCUCCUAAGUCACUGGCAGGCUUAU-GUUAAUACAUACUUCCACAUAUAACAUAUCAG-----UCAGCUCAACUUCAGUAUUAACCAAAAUG------U-------------AUUAAAAAUAUCAAGACUAUGACAAUGUAUGACUUUUGUAUAUCC-GGUUCACUAUAAUAUGUCAGAUGAUUAAAGGUAAGGGGUAGUGCUUUUGGUUCAAGUACAGUGAUACU---UUAUGUGACGUCUAGCCCAAGACAUUACUAACUUAAUACGCAUUAACUUGCAACAUGCAAUUUACAAUUCUAAUGGGACCGCAACAAACUUCAUCUCGC-CUUGUAGUCGGGCUUAACUAGCGCUU-UGGCAGACUCGGAUAAUUUUAUGGUCAGUAAUGCAAAUCUCCUUACCCAAGGGCCAAUAUAU---UUUUUUAUUGUAAAACUCCGCACUCU--GUAUGAGACCCAUGGGAUCUAAUGGCUAGACCAAAGAGCCUGAAGACGCAACG-UCGUU----UGGAGUGCACUCUUAUAUUGA-CAUCCUUAUGUAUAACAGAGGGUUGUAUAAGCAUGUAGU--------AACGGUGCGCGACUUGGGAGUAAAA-CCCCGUCUAUC---CCACGAACCUGUACUAAAGCUUGUUUCCUAUUGAACAUA--------AUAAAUGAUUUCCUACACCUAGACGGUAGCUUUUAUCUAAUUCUUACACGGUCCUAAGAGACG--UUAAUCACACUUAUACCUACAGUACUGCUUGUCACCACUAAAGAGAAUCUAGUGUACUAUCGUCAGCAAUGGCGGUCCGCGUCACCCCACGUCAUUAAAACC---AGU-UCGAUGCUAGAAUAGUCGCUUACCUUCUGCUUUUGUUGCACUAAAUUGAGUGAAUUAUGGCUAUGACGUCCAUGUAAAUAUUUUUACUUAGUUUUGACAUCCUGAG--GAAGCUUUUCACACCUCAUUUAAACCGGAAAUAACGAAUAGAAUCUCGCGGUCUAACUUACGGGGACAUCUGGUAAAAUCUUACCUCAAAUCAUCUUACGCAAACAAAGCUUGUUCUUC----UAACCUGCGAUUGAAUUCGAUUAUAGAUACUAAAUAGUGAUCCCAGAAUCCUGCUCUAAUUGUGUGCAUAC-CA-AGUUCUCAAAUGUUAU---------ACUACAGACAAGCUAAUUAUUAUAGAAUAAAUACCAAAGUACGUGAGAUCAUGCUACAGUCGAGACUUCUUCCAGAAUCCAAGUAGCUACGCUAGUGAGUAGACUUUGAUCACUCGUCCUAUAUCUAACUCCAGAGCGCUCACAUAUAGCGGUGUAGUAGAUUCAGGUCUAAACCAAUAAUCUGAUAGCA-AGAGAACUGUUCGCAUGGUUUAAAUAACUGAAUAGCUAGAAACUUCUCUUGGUUCGCUGAUUACAGUAGGCAAACAA-ACGGCGCUUU-UGAAAGUACAUUUAUCAGCCCGGUAGACCAUGAU-AUAAAGAAUCGGCCACGUCCUGGUGGACAAUCGAGCAUAUAUUCGAUCCACUAUCUAAU--GUACAUCUCACUUA-------------------------------------------------------------------UUUAACCGCAUUACUGC------------------------------------GAAAAUACAAUAAUGAAAUGUUAGCUGUCUUGAAC--UGGCACGGAAGUACGGCCAAAAAU---CUGCUAUUCUAAUCCAAAGCAGGUUAGCUCUCUGUUUUGUGGUCGCCUACUCAAUUCGGUAGGGUGUU--CAUAAUUAUCGACUUAUCCUUGAAUAUCGAACUUCAAUGA-UCGCCCCUUCACAAUUACGAAAAGUUCCUAGAU--CAACGACUCAAAAUUUGAUACA-UAGUGACUUGGACUAUAUUCAGUCGAUACUUCUCUAUCUCCUUGAUAAAUCCUAAAAAAUGCCUUGGUCAAGGUGCC-GUCCCGGUAAGUUAUAGUUGAGUAUGCGGAUCUCGUAGCAUAAAUACCCUCCGUACAAGUCAGAAGCAUCAUCUUAUUAAAUA-UGCACUUCGCACAAGUAAGAAUUGCGGGA-GGGGUCAGUGCCAAUUAAGAUACACUUC--UAUUCUUAUCAAAAUGAUGAAAGUUAAGAUUAUUGGAUCGAUUUUUAAGAUCAGAAUAAAAGGGACUCAUGAAAAAAUAUCUUAUUGAGCGCGGACUAUAAUUUAAGGGUAAUACGGUUGUAAGAUAUUAAAUAUAAACGA--ACAGAUGUAUACAAAUGUGAG---UUCUUUGGAUACCCCUAACAGGUACGCAAUUGCCUAUCCGUUAAUAUCAUACCUUACUAAAUAACUGCUAAGUGCAGUCGAACCGUUUUGAGUUACCGUAGUAAGCACAUUUAGGCCGCGU--GUUUAUCUAAGAUCGGUGAUUGC----CACGUAUCUCCUUGUUUGUCAACUGUCGCCUAUAGUAA-AAAAGAAAGGUGCUUGACGGAUCGCCCAUACUCGGCGU-CUAUAACUCUUGGCUGCAUCGAC--U-CGUUAUAUUAUAGGGUUUCUGAACAUAUGGAGCAGUCUUUUUGCU----CACUCUCAUUCCCGAAACCCUGUUACAUUUCUGUUUGCUAAAAUAAACCUUGGCUCAUACUCAAUGUUCAAGACCCCAGUGCGUUCCACUAGUUUAUGCCUCGCUUA 
>H3 5413
UUUUG-GAGCCGACAAG-AAUGACACUAUGAGGACACCUUAAGAAUAAUAAAAAUAUUCUGAGGAGCU-UCAAGUGAAGUUGGGAAGUAUCACAGGAGCCAGGCACUUUGGUUGCGAAUGCAAGAACUUGUGCGCUUUCGUAGCUCAAACUCACACUACUGAGAACUAAGUUAGAAAUAAUCUGCCAUCUAAGAUAAGAGAAGUAAAUAAGUCGCCUGUAUAAUUGCGACUUCAUAUUCGUUGGAGGAUUGAACGAAAACGGCACCCUCGUUAAAAAAGAUGUAUAACCCGGUUCGUUUUACCCUAGCACAACUGUAUUUGUUCGUGGGAGCG-------CAAUGU-UCGAGAUGCGUUUUUAAUUAGGGCGUUCUGAUUCGACGAAUCCAUUUCCCUUCGGUU------------CGGUUACUAGGCCCGUAUC-AUCUGUCUUAAUUUAACUCAUUUACGAAGAUGUUG--UGGUGAUUAACAUGAGAAAAGCCGAGAUUCAUAGUA-------------UGUGCGAAUAAAUUGCAA-GCACCCUGUGAGUAUUCGCGAGUCAUG--AUGUAACUUGUCAUAGUCAUGUAGUGUAUACCAUUUGCACGGUC----GAAGACGGUUAAUAC-UCCCGGUCUUUGUGUCAGG-AUCAGUCACAAUCUCAUGACUAUUGGUCCGAUGUUAUUCGGAUAUACUAUCAGUAUCUAAUUAGGCCAAU---GACAACCUGGUCUGACCCA-GUCCUCCACUCCUUUAUAAUUUGAACCGUGCAAAGACG-ACACUCCGGGUUAAUUCUGUCAUGCUUUCAUUCUAUAGGAAAAAGUCUCA-CCGUUAUGUAAGACGCUCUCAACAUAAGUGCUAUAAUGCCACGUUGUAGAUUUCUGUACAAAUAAGUGCCUCUCGGGCUGUGAGUUU----ACUUAAUGAACCAUA-GCCGCUCAGAACAGCCAAGAAUUUCGUUAAAACUUCUUGAACAUCUCAAGAUUACCACAAUUAUGAGCGCGGCGACAAG--UUAGUCCUGUACGAUCUUUCUGUGAUCCCUUUCACGAA------------------------------------------------------------------------------------------------------------------------------------------------------------------------------------------------------------------------------------------------------------------------------------------------------------------------------------------------------------------------------------------------------------------------------------------------------------------------------------------------------------------------------------------------------------------------UAGUUGU-CUGGAAGUUGUGACAUAUGU-GGUGACUUUCCCACU-AAAACUAAUAUCCAAAUCCAAUAGAGUAUUAUGUGCCGUGAAGUAGGGUAAAAGAACU-UCCGCUGCCGCCUUCAUUGAUCUCAUGUUAUCGUUCCGUGAACAAC---CAAAGCGUUCACAUUUUUCUUAAGGUUCGAUGCAGUAGAUUGUCUAAUUUCCUAGAGUAUAGUUCUAUAGUCCGAUCCUUAAUAUAGCUUCAAUUCUUCACCUUUGUGGUUCA-------------UAGUGAUCAGAUCUGAAGCUCCGGAACCUACUGAUCUGACUUAUAC-AUUCAAAUUUUUACAUACUUGCAAUGGAAGAGCGCAGUCAUGAUUAUAGCUAAGAAGUGUAUCAC-GUUGUAUCAAAG-AAGUCAGUAUUUCAACUUAAUGAACGGAUUUACUAAUCAA-UAUACUACAUGGAAUUGUAUGUGAACCUCAACUGACAUGAACCUAUUGAUGG-UGUAGUUUAAAAUAUUAAACCAUAUUUACUAUAUAGCUGGUGAUGUUCUUGGAACUCGGUAUAUUUAGACAAGAUCGAGUUAGGAACUAUGCCAUACUACUCAUUCCAU----CAGACGCUCAUGUCCUAUACAUACUUUUCCUUCAAGCGGUCGCUACCUGGGAGGAUCUGAAGAAGAAAACCCG-AU-UAUAUUGAGUUAUCCUGUAAGCAAAGUUAGGUCUGUAGUGUCAUUUGCAUCUUGU---UAACCGAAAUUAUAAGGGACAAUACGA--AUCAGGUGUUACGAUAUAUAUGACAGUAUCGUACAUUAUGCUUGCUUCUAAAAAAACCAAAAAAAUUG---UUUAGUACUUAUUUGUAGCGAUAAAGUUAAUUCCGGUGAAACUUAGUCCGCGGGUUCUCUUUCUGUCAGUACUAGCAAUCGCACGUACGUUUAAUUGUAGCGCUCGGUACUGGAGUU--UGAGAUAUUGAUCGUGCUUUUACCUACUCUUCAUAAGAUUAUUUGGUAAGUUAGUAUCAUGGGAUGAUAGUCAAAGUCAGCGG------UUUAGGGUGCUUGAG-ACUUUACUUCCGUCCAAGACUCCCCUCAAGAUUAG-GUUGUUUUACAGCAAUCUCUAUUGCCUAC-AU-----UUGGUCGGACACCAGUAUUAUCACUGGGG------C-------------GUUAACAGUAUGAGUUUAUUCUUAAGGAGGAGAUUUCGCCAACUA-ACGAUACUAUUAUGCGGCAGAGGGUUUAAGACACUCGACUGCACAAGUCAACUACAUACAGUAAUAUU---CAUUCGAUAUUAUAACAUGAAACAUUGUUGUUUCAAUUAAC-CUAAACAUCAACCUUCAAUAU-CGUGUUCAGUGUGAUGCUGCAGUAUUCUGUAUUGUCUUUUGGGACCGGGAUGGCCAUUACUC-UUGAAGAAUGGAUUUGAUUAAUAUCUGUCAAAGAGCAAUCUCCUAACCAAGAGUCACGCCA-------------UCGAAAGUCCACGUCUU--GUAUCAUACCUAAGGGAAUAAAUGGGCAGAACAAUUAGUGCACUGGGACAAUA-GCGCUGCGAGGAAAUGAAUUGGUAUGCUGC-CAUUAUUCUCUGUUCUAAUCGGUUACAUUAGAGCAGUG---------GGUGGUGAAAGGUGGGAUGGAAGUA-AGCCACACAGU---UCACCAACCUGUAGAGACUUUAGUUGCCGAGUACAUUCU--------GGAACUCAAGGACAAAUGAAGCACGAUAGAUACCAUCCAAUUUUAAUAAGGGUAUAAGAAGCAAUUCAAUGUCAGAUGCAUCCACAUCUUUCGUUCCCAGUGUUGAAAGGAAUUUUGAGUAUUUACCAUAACUAGGGCAACACUCGAAAUUAAACGUAAUUAUCCUUUGUAGAAUUAUUGCUACAAUUAUCAUACAUUCUCUUGUUUUGCAACUAUAUACUCACCGGUUUCUUAUCACAGCUUUUGGGAGGAGUUAUUAAACGGAUACCGGUACCCAAAUGUCU-GCUUCUAAGGGUACACUUAAGGCAGUAGUUGUUAUUAUCGACAUUCGCGUUGGCUUAGAGAUAGGGGAGGUAGGUAUAUGCGUCACAAGUCGCACGGCGAACAAUAUGUGCCUUAU----CUAUUCGUAUCCAAAUCCAAUUAUACACAGUAGGUAUUGGUCCCAAGGGACUGGCCAAAACCUAUGCUAGC-UA-AUUACUUAAAAGGUAG----------GUAACGAAACUGUGUAUAUCAUAGCUAAUUAACAGGUGGGCAUUAUAUUAUAUGAGGAGGAGCUGCUCUAUGGUUUUUUAAGUCAUUACGUUGCCAAAUUAACUUGAUUCGUUUGCCAGAAGGAGGGGUCCAAUUAACCCCAAUAAAACAUAUUUGUGGAUUCGAGUUCAACCUCGCUUUAUUAUAAUA-GUGCCUCCAUAGAUAAAACUCAGAUAGUGAGACAUCUUAAAAUUCUCACCAGUUCAUUUGCAUGAAUUCGUGAACGA-AACGAGUUUU-AUUAGAUAAAUUUUGUAACGUCAAAGACUCCAAC-CUAAAUAGGUCGCGGUAUAACGGCAUUCGACAUAAUGUCAGCUUGAACCGCUAAGUAGC--GAGCAUUCUAUUGU-------------------------------------------------------------------CUUAAACACGUAGUUCU------------------------------------AGCUACCCCAGGAUAAAAUAUAGACUGUUCAUGAC--UGGCUAUAUACAGCGUUAAGGAGG---UGGCUCCUCUAAUUCAAAGGGCGUAGG-AUCUACCAGCGUAGUCGAGGAUAUUGGUACAUAGAGUACU--UGCUGUUGCCGUAUUAUGUUUACGCAGCUAAUACAAACGGGUUGCAUUAUCACAAUUUUGCGAAGCCCUUAGGA--CCACAGCCGAAGAUCUGGCAUA-AGCCUGCAAGAAUGGUAUCCUUCCCUCAUUUACCCAAAGUCUUACUGCAUUUUGAUAACCACCUUGAAUCAGGGACUAGGCCUAAUAAGACAAACUUGGACUUGCAGAUUUUGAGCAACCUCAGUUCGUCGGAUAGG--UUAUCCUUAAUGUAUUGUUUUACUGCGUGUAAACUAAAAAGUGAUUGUGUCA-AUGAAUAACAAUCUCGGAGGGGUACUAC--CUCCUUUAUCAAGGUAUUGCAAAUUCAUACGACUGGGUCCAGGUACAACCUUAACCUAAGAUCAUCUUCUAAGAAGGGAUUUUAAGAUGUACCGAUGAUAUUCCUAUGAUGACCCUGGCAUAAACUAUCAAA-UCGCACGGCGACUAAAGUUCGGGUGUGUAAA---CCCCUU-AAUUAAUUCAAUAAAACUACGUAGAUCCGUCUA-----AUAGAAGCUUUUUUAACGUUUGCCUAAUACUACCAGAACUCUCCGAGCCGUAAUGACGCUAGCGACUGAGCUGCAU--GCUCAUUUAAAAUAAACAGCGUA----GCUGGAUACCAGUGUGUGACUAUUGUUCAAGUUAAUGC-AGGGGACUAAUCGAUCUCGACUCUCCCACAGACGGAGUGAAAGAGCGCUAGGUCAUACCAUCAAU-UGCUGUGUUUCACCUUGUCGAAGCAGUCAGAGUCGUCACUGUUUU----UGCGGUGACUAAUCGAAUAUGGUUUUACUUCCAUCUGUCCGGAUAACUAGUCACAAGUACGACGUAGUCUCAAGCUUAUCCUUAUUCGUUAAUUUAAAUUCCGCCAG 
>G3 5413
UUCUG-GAGUCAACAAG-AAUGACACUAUGGGAACACCCUAGGAAUAACAACACUAUUUUCUGGGGUC-UCAAGUAAAGUUGGGAGGUGUAACGGGAACUAGUCAAUACGGUAGCGAUUGUAAGAUCUUGCAAGCUUUCGUAGCUCAAAAUCACACUACUGAAAACUAAGUCAGAAAUUGUAUAUCAUCUAAAGUAAGGGAAGUAAAUAAGUCGCUCAUAUGAUUGCGACCCUUUAUUUGCUGGAGGGUUGAACGAAGGCUGCAUCCCCGUCAAAAAAUAUGCAUAGUCAGGCUCGUCUUACCCUAGUAUAACUAUAUUUCUUCAUGGGAGCGCAG----CGUUGG-AGGCGGGCCUU---CAACUAGGCUAUUCCGAUUCGAAGAAUUUGUUUCCGUUUGGCU------------CGGUUGCUAGCCCCGUAUC-AUCUGUUUUUAUUUAACACAUUGACGAAGAUGUUG--CAGUAAUUACCGGGAGAAAAGCUAAGAUUCAUAAUU-------------UGUACGAAUAAAGUGCAG-GUACCCUGUGAGUAUCUUAGAGACAUG--AUGGAACUUGUUAUGAUGAUGUCAUGUAUACGACUUUAACGGUU----AAAAACAGUUAAUGC-UGCCGGACUUGUUGUCAGA-UUAACUCACUAUCUUAUGUCUCUUGGUCCUAUGUUCUUCGGAUAUGCUAACAAUAACUACUGAGACCAAU---GACAAUAUGGUCUGACCAA-GUCCACCCCUCCUUUGUAAUUUGAACCGUGCGAAACUG-ACACUCCAGGCUAACUCUAGCUUGCCUUAAUGAUAUAGGAAAAAGUGUCA-UGAGCAUGUAAGACGCCCUAGACAUAAGCGCCAUGAUACUACGCUGUAGAUUUCUGGACAACUAAAUCGCUUUCAGGCUGCAAGUUAUCUGACUUAACGAACUAAA-ACCGAGCAGAAGAGCUAAGAGUGUCGUUAAAACCUCUGAUACAUCUCAAGGCUAUGACAAUUAUGAGACCAGUGGUGAG--UUAAUCCUGUACGAUCUCUUUGCAAUCCCUCAUACGAAGAGAUCCGCGAUAAAUUGUAUGAGUAUCGGAUAUA-GAUUACCAGCAGAUGGUUCUUAUAGAUGGCAUGUUCUGACGAUAAUCAUAGCAGAGUAUUGAGAGACUU------------------------CCAGAUUGAUUCUAACGUGUAGCUAGUCAGUAAUAUGAUUCAAAAGUAUUUUACGG-----------------UUUGUUGACCUCUCAUCGUCGUGCUAUUCGUGGUUAAUGACGUUAACC-AAAAAGUAUUAUAGCUGGUACGUUUUACGUCAACGUGAGUAAUCGGGAAA---UAGAUUUCCCGAUUGGAAAACAAAGACGACUCUAUUAUACCUAAGGCACUGACCGAUAUUUUAGUUAGUUCCAAGCGCCA---GCCCGGCUUAUGUUAGAUUCUCGCUACAAAAGAACGUGAGUAGGACGA-AUGACUACUUUGGCGUGAUUUAUUCGUAUGUUUCAACAGAUAGUAAUACCUCUACUUGGGGGAAAGCGCU-AUAGAUGGUUUUAUCACUAUCCAACUUAGAAAAUCUUUAAAGUC-UAGUUGC-UUGGAAGUUGGGAUAAAUAUGG--UGACUUUACCACUGAAGCUUAUAUCUAAAACCAAGAGACUAUUUUAUACUGUGGAAUAAGGUGAUGGAGCUAUCCUUUGUCGUAAUUAUUUACCUCAUAUAAUAGUUCGAUUAACAAC---CUCAAUGUUCACAUUCCUCUUGAGGUUUGAGGUACUAGAGUCUCUAAUUU--UAGAUUAUAGUUCUGUAAUC---UCUCUAACAUCGCUUCAAUUGUUCACUUUUGUUGAUCA-------------UAGUGGUCAGAUCUGAAGCUAUGGAACUUAUCGAUCAGACUUAUAA-AUCCAAAUUUUCGCACACUUAGGAUUGAAAGACGCAUUCCUGGUUGAUGCUGAAUAGUGCGUCAUAUACUAUUCAAG--AGGUCAAGAUUGCAACUUAAUUAACUGAUAUUCUAAUCAA-UAUUCUACUUGGAAUAAUAUGUAAACCUCAAGUGACAUAAACCUGUUGAUAG-GGUAGCUUAAAAUCUUAAAUCCUAUUUACCG-------------------------------------------------------------------------------------------------------------------------------------------------------------------------------------------------------------------------------------------------------------------------------------------------------------------------------------------------------------------------------------------------------------------------------------------------------------------------------------------------------------------------------------------------------------GCUUUACUUCCGCCCAAGUCUCCCUUAAAGAUUAC-GUUAUCCUACAGCAGUCUCUGUAACUUAC-AA-----UUAGACGGACACCAAUAUUAUCACGAGGG------C-------------AUUAACAAUAUGAGUCUGUUGUCACGGGGAAGACUUUACUAAGCA-ACAAUACUAUGAUAUGGUAGGGAGCCUAAUACACUUGGCGGCGCCAUUCAACUACAUACAUUAAUAUU---CAUGCGAUGUUAUAACAUCAGACAUUGUUGUUUCAAUUCAC-CCAAAUAUCAACUUUCAAUAU-CGUACUCGGUGAGAAGGUGCAGAAUUCUGUAUUGUCUUUUGAAGCCAGGAUGGCCAUCACUU-CAGAAGAAUAUAUUUGUUUGAUACCUGGCGAAAAGCAGCUUCCUGACCAAGAAUCACGACA-------------UCAAAAGUCCACGCCUU--GUAUCGUUAUUAAGGAGAGAAAUGGGCAGAACAAUUAGCGCACUGGGGCAAUA-UUGCUACAUGGAGAUGAAAUGGUAUGAUGC-GAUUAUUUUCUAUUCUAAACGGUUACAUCAGCAUUGUG---------GGCGGUAAAUAGUUGGUUGAAAAUA-AGCCUCAUAGU---UUGCCAACCUGUUGAGACUCCAUUUGCCGAGUGCAUACU--------GGAAUACGAGAACAAGUGAAGCAUGAAGGACUUCGCUCGAUUUUAAUAAGAGUACAAGAAGCAGUAUAAUGUCAUAUACAUCCACAUCUAUCGCUCCCUUUAUUAAGAAGAGUUUUGAAUAUUUACUAUAACUAGGGCAACACUCGUCUUUCAACAUAAUUAUCCCU---CGU-UUAAUGCUACAAUUAUCACCCACUCUCUUGUUGUGAAACUACAUACGCACUGAUUUGUUAUUAGAGCCUUCAGAAUGAGUUAUUAAAUGUGUUCCGGCUCCCAACUGUAU-GCUUUUAGGAGUACUCUUAAAACAGUAGUUAUUACUAUAGACAUUCGGGUUGAUUUAUAGAUGAGGGGGGUAGGAAUUUGCCUCACAUGUCGUACUGCAAACAAUACGUAACUUAU----CUAUUUUUUUCCAAAUUCAAUUGAACACAAUAGGUAGUGGUCCUGAGAACCAGGCCACAAUGUACAAAAAC-UA-AUUACUUUAAAGGUAA----------GUAACGAAAUUGUGUAUAUCAUAACGAAUCGUCAUGUGGGCAUCCUCCUAUAUAAAGAGGAGCCACUCUAUGGUUUUUUAAGUCAUUACAUUGCUAAAUUAACUUAAUUCAUUCGCCGAAAGGAAAAGUUCGAUUAAUUUCAAUAUAGCAUGUUUGAGGGUUCGAACUCAACCUCGUUAUAUUAUAGCC-GUACCUUCAUAGAUAAGACUCGAG--AUGAGACACCUUAAGAUUUUCAUCAAUUCAUCUGCCUGAACUCGUGAACGA-AGUGGGUUUU-AUUAAGCUAAUUUUGUAGCGUCGAAGACUCUAGC-CUACAUAGGUAGCGACAUAACGGCACUCUACCAAAUUUCGGCUUGAUUCGCUAAGUAGC--GUGCGUUCUAUCGU-------------------------------------------------------------------CUCAAUCACGCGGUCCG------------------------------------AGCUACACCAGAACGAAAGAUAAGCUGUUCUCGAC--UGGCUAGAGACUGCAUCAGGGAGU---UGGCUCCCCUAAUUCAACGGGCGUAGG-UUUUACCAGCGUGGUUGAGGACAUAGGUACAUACAGUACUAAUGCUAUUGCCAUGUAAUGAUUACGCAGCCAACACUAACUGGCAGCAUUCUCGCAAUUAUACUAAGCCCUUAGGA--UCAUAGUCCGAAGUCUGGCAUG-AGGCCGCGGAAAUAACAGCCUUCCGUCAUUUAUCUAAACCCUUGCCGUAUUUUAACAACUACCUUGAAUGGGAGACAUGGCCUAGUAAGACACACUUGGACUCGCAAAUUUUGAGGAAUUUCAGUCCGUCGCUUAGG--UUAUUCUUAAUGUAUUAUCCUACUGCAUGUAAAUUAAAAAGUGAUUGGGCCA-GUAAGUAACAAUCUCAGUAGGGCACUAC--CUCCUUUAUCAAGUUGUUGAAAAUUCAUAUGACUGGGUCCACGUACCACUUUAAUCUAGAAUCAUCUUCAGAAAAGGGACUUUAAGAUGUACCGAUGAUAUUCCUAUGAUGGCACCGGCAUAAAAUAUCGAA-UCGCACUACGCCUAAAGUCUAGAAAUAUAAA---UCCCUU-AAUUGAUUCAAUAUAACUACGUAAAUCUAUAUAG-----UAAAACCUUUUUUGAAGUUUGUCUAAAGCAACCAGAACCGCUCGAACUGUAAUGAAGCCAGCGACUGAGCUACGC--ACUCUUUUAAAAUGGAUAAUGUA----CCUGGGUACCGGUGUGUAACUAUCGUUCAAGUCAAAGC-AAGAGACUAAUUCGUACCGGCCCUUCUACACCCGGAGU-CAAGAAUAUCAGGUCGUAUUAUUAAU-UGCAGUGUAUUACCCUGUCUAGGCAGUCGGAGUCGUUAUUGUCUU----UGUAGUGAUUCAUAAAAUAUGGUUUUAUUUCCGUCCGUCCGGGUAGAUCGUCAUAAGUACCACGUAAUUUCAAGCUUAGCCCAAUUCGUUAAUUGAAAUUCCGCCAG 
>F3 5413
UUCCG-UUGUUAGCAAA-AACGACGCUAUGGGCACGCGUGAAUAAUAAAGAGUAUAUCUUGGGCGGCUUUCAAUAAAUGUUGGGAAGUGUCACAGGUGGCGGACAAUUUUGUAGUAAUUCAAAGAACUUGAAAGCUUCCGGAGUUUAAAAUCACACAGCCGAAUACU---------AUAGCUUGCUGUCUAGAAUUGUCAAAGUAUACAAGUCACUUGUAUGUCCGUGGCUUCAUAUUCGGCGAAGGACCAACCGAAAGCGCCAUCACCGCAAAAUGUUGUGCAUGGCAAAGUUUGUUUUACCCCAGCAAGACCGCACCUAUGUUUGAGGGUAGAA----CGGUG--GACAUGGCCCCU--UGCCUUGGCCGUUUUGAUUUGAUAGAUUUAUUUUUUAUCAACU------------CGAUUAUUAGUUCUGUAUC-AUGCGUGUUGACUUAAUUGGCUGGCGAAGAUGUUG--UGAGAACCAUCAAGAGAAAAGCUGAGGUUCACAGUA-------------UAUGCGGCUAAAGUGCAGGGGCC-CUGUUAGUUGUCUCGUAGCGUG--UAAUAACUUGUUGUAGUGAUAACAUGUCUAUCGGUAAUUUGAUG----ACACGCUUUUAGUUC-AAACAGUAUUAUUGUCUAG-AUCAGUCACAGACACACGACUAUUGCUUCUAUGUCCUUCGUAUUUAAUAACAGUAUCUAAUGAAGCCUAU---AACGAUAUAGUCGAACGAA-AUCCACUACUCCUUUGCACUUUGAUCCGCCGAAAAUCG-ACAAAAUUGACAUAUCCAGCCAUGCCACUAUAAUGCGGACACACUGCUUA-CUGUUAUGAGAGACGCCCCUGACCUUAUCACUGUGCUACUCUACGGUAUUUUUCUGCACAUACAAAUCGUCUACGAGCUAUGAAUCUGCGGACAAAUUGAAUCAGA-ACCCCUUAGGAGACCUAAGAGCGUCGUCAAGACGCCUGUAAUUGAUUAAGGUUACAACAAAUUGUAGCGUUUUGUCGAG--UUAAUGCUGGGCGAUUGCAUAGUGAUCCCUCACCAGAUGAGAUUCAUGAUAAAUUCUUUUAACAUCACAAAUAUAGUGCCGUAAAACGGAUGUUAUGAAUGGCAUG-UUCUGUUUAUAUUCAUAGCAAAACAUCGGAAUUGCU------------------------CUUCAGCAUUGAUAUUAUGAAGCUAGAAAACAAUAUGAUCCUUAAGCACCUUUGUC-----------------UAUUUUAUCAAACCAUACUCGCAUUAUUGAUGGAUAAUAACGAUGUCA-ACAAAGCAUUACAGUCCGAACUAUCCACAUUAGGGUACGUAGACAAAGAA---UAGGUUCAUCGAUUAAGGUUUAAGGAACUCUAUUAGAAACCUAGGGAACUGACCAAUAAAAAAAAUCGUUCGGAGCUGCA---GCCUGUACUAAACUAAAAACUCGCAUCCCAAAGACUUGUAAUCGGUCACAGACUACCUUAACCGUGAUAUAGGACUAUGUCCCGAAAGAAGGCACUAUAUCUGCAUGGAAAGAGAACUU-ACCUAUUGCGUUAACGCCAAACAGGGUAAAUGACCUUUAUGGUU-UAGCAUU-UUGUAAUUUGGGACAAAUGUGGGUCAGCGUACCGCUGGAAAUUACUAUUUGUAAUCAGGAUUGUAUUUUAUACCGCUGAGUAAGAUGAAUAGGUU-UCCUUUGACGCGUUCAUUCAACUAAUCUCAAAUACAAGUAGACAAC---CGUAAUGUGCAGACAUCUCUGAAGGUUGGAUGUGGCAGAUUGUCCAAUUG--UCGGUUUUGGUCCUCGAGUC---UUCUUACUAUUAUUUCGAUUAUGCCUUGUAGUCGAUCA-------------UAGUAGUCAGUUCC--AAGACAGAGGAUUUUCGCCUUGAAGUACUG-AUCCAAAUUUACUUAUACUUAGCAUGUAAAAGUACUAUUAUAGUCACGGCUGAGUAGCAUGUUAUACUCUACAAAAG--UGGCCACUUAUACAUCCUUAUAAAUGGACGUGUUGACAAA-CAUGUUACGGGGGAAAAUAUGUGAACCUCAACUGACAUAAAUACUAUUAACGUUGUGGAUUA-----UGAAACCCUGUUUACAGUAGAGUUGUUGGCCUUCCUGUAAUCAGAUAUAUUCAGAUUAGACCAAGAAUUGAGUUAUACGGUAUUAAUCCCAAGGU----CGAACGCUGUUAAGCUAUGUCGACUGUUGAACCAUGUAAUCUCUUCUGGGGAAGAUCUGGUGAUGAAGGCGCA-AC-UAUAUAGCGUUCCAUCAUAUCCAAUGUUAAGCCCGUGGCGUCUUCUCUAUCUUGU---UGCUCGAAAUCACAAGUUACAAUACGA--AUUGGGUAAGUAGAUAUCCAGAACAGCACAGUAGAAAUUAAUCGCUCUUACAAAAACUCGCAAAAGUGAU--UUAAUAUUGACCAUCGACGUUAGAGUUAGUUCCAGUGAGCCAUAGCCUUUGGAUCUUGUCUACGUCAUUUCCGUUAAUCACACGCGAGUUUAUUUGUAAAGACCUGUCCUGGAGUG--UAUGAUGCGCCUUGAACCUCUAGCUGCUCCUCUCCAGAUUGUCUGAUAAGGUCGUAUCUUGGGAUUAUAGUCGCGGUAAGCGACAGAACCCGUAUGGGGCCUGGUUCCUCACGUCUGUCCGCGACUGCCUCCGAGAUUUU-AUUAUUCCAUAGCAAUAUCCUUGACUUAUGAC-----UUAGUCGAACACCACUAUUGUUACAGGGG------U-------------AUUCACAGUUUAAGUCCGUUGCUAAUGAGUAUAUCUUACCUACCA-ACAAUAUCAUGAAACCAUGGAGAGUCUAGGAAAACCAGUAACGCUAGUUAAUGAUACACACUAAUACC---UGUCCGAGACUGUGACUUAAGACACUGCCGCUCCAAUUAAC-UCGAAUUUCAACCUUCAAUUU-UAUGCUUGGUAAGAUACUGCCAUGCUUUGCAUUGC-UUUUGAGGCCAACAUGGCUACCACUC-CUGAGAAAUUACGCUGUUUGACGCUUGGCAAAAUACAACCACCUUCCCGGAAGGCACGACG-------------CUGAAACCCCACGGUUU--AAACCAUACCCAAGAGAACAUGUGGGUCGAACAAGUAGUGUACAGGGACAAUG-ACCCU----GGAGAUGAAUUAGUAUGUUGC-CAUUAGUACCUGUUUUAAUUCAUUACAUCAAAGCAAUG---------AGUGGUUAAAGCCUUGUUGGUUAUU-GGCCUCUCUGC---UCGUCUUCCUUUAGUGACUCAGGUAGCCGCGUGAAUUCA--------GUGACUUGUGGACAGGACACAAAUGAUAGUUUUCAGCUGAUACUGAUAAUAAUCGAAGAAUUAGCUUGACACCAUAUAUAUCCACGUUUUUGACUCCCUUUGUUGAGA--GAUUUUAAGUAUUUACUAUAACUAGAGCAGAGCACGUUAUCCAUCGCAAUUGUCCCU---CGU-UCAGUGCCACAGUUAUCACCCGCUCUCUAAUUUAAUAACUACAAAUGGACAGAUUUUUUGUCACAGCUUUCGCGAGGAGAUACCAAUCAAAUUUUGAUACCUAGAAGUUUAGCUUUUAGUAGAACCUUUGGCGCGCGAGUUAUAUUUAAAGGCUUCCAGGAGGGUUUCUGGGUAAGGGUGAUCGGAUUGUACGUCGGAGGAUGAAAUGCAAACAUAA------------------------------------------------------------------------------------------------------------------------------------------------------------------------------------------------------------------------------------------------------------------------------------------------------------------------------------------------------------------------------------------------------------------------------------------------------------------------------------------------------------------------------------------------------------------------------------------------------------------------------------------------GGCUGCACCAUAAUGAAUUAUAAGCCGUUUUCGAU--UGAUAUAUCACUGCGGUAAAGAAG---UAGCUCUUUUAACCUAUAGGUCGUAAG-UUAUACUAUUAUAUUUGAUUGUACAGGUUCACAGAGUGCU--CGCUGUAGCUAUGUUAUGCUCUGGCCUUUAAUAUUAAUGAGAAGGAUUUCCGUAAUCUAGCAAGGGUUCUAUGA--UCAUAGCUUAGGAUCCGUCAUA-AGUUUGCGGAGGUAACGUCCUUCCGACAUUUAUUUAAACCCUUGCUGUAUUCUAACAAUCCCCUUGUAUGAAAAAUUAGGUCCGGUAAGACGUACUUGCACCUUCUAAAUUUGAGUGACCCCUAUUCGUCGCUUAGA--UUAUUCUUAAUGUAUUAGCUGACCGUAUGCGAUAUAGAGGAUGAUUAGGUCA-AAAAGUAAUAUUCUAGGGGAAAAAAUAC--CUCCUCAGUCGAGUUGUCGAAGCUACAUAUAGUUGGAUUCUCCUUUUAGUUUACCGUAAAACCAACUUUCGAAAAUGGAUUUUAGAAUGUACCGGUGAUAUUAUCAUGAUGACCUCGGUAUAGGACAUCGGAUCU-CAUGGCGUUUACUUUUUGGAGAUGUAAG---UCCCUUGAAUUGAUGAAACGUAAUAUUACUUAACCAUCUAAUGACUUAGAGACUUUCUCGACGUAUACUUAAUUUAACGGGAGCUGUUCGACUUUUUAUAGUACUGGCAACUGAGUUACAU--GCUUAUUUAGAAUGGACGAUCCU----UCUAGAUACCAUUACGUAACUAUUGUCAAAGUUAAAAA-UGGAGAGCAGUUGAGCUUGACUCGCAUCCACCUGGGGU-CUAGCACUCUUAGUCCGAUCUCCAAU-UGCUGCGUCUUAUUUUAUCUAAACAAAAACAGUCAACACCAUUGU----UACGGCGAUUCGUAAAGUAUGGCUUUAUUUCUGCCUGCUCAAGUAAAUUGGCACGAACGCGACAUAUUCAUAAUCUUAUCCUAAUCUGAUAACCAGAAU-UCGUCAG 
>E3 5413
UUCCG-GUACUGGCAAA-AACGACACUAUAAACACGCUUGAAUAAUAAUGAGCAUAUUCUGAACGGCU-UCCAAUAAAUUUGGGAAAUGUUAUAGAAGGCAGACAAUUUUGUAAUGGUUUGAAAAGCUUGUGAGCUUCCGGGGUCGGGAAUUACACGACUGAACACU---------AUAGCUUGC-GUCUAAAAUUGUCACAAUAAGCGAGUCACUUGUAUGUCCACGGCUUCAUAAUGAGCGAAGAGCCAAACGAGAGAGCCACCUCUGAUAAAAGGUGUACGUGGUAAACUUUAUUUUACCCUAGAAAGACCGCACCUGUGUGUGAGAGUAAAA----CGUUU--GAGAUAGCCCUU--CACCUUUGCUGUUUUGAUUUGAUUAAUUUAUUUUCUAUCGACU------------CAGUUAUUAGCUCCGUAUC-AUGUGCGUUGACCUAAUCAGUUGGCGAACAUGUUG--CGAGAACCAUCAAGAGGAAAGCCGAGAUUCAAAGUG-------------UAUGCGGGUAACGUGCAA-GGAUCCUGUUAGUUGCCUCGAAACAUGGAAUACUACUUGUUGUGAUGACAUCAUGUCUGUCUGUAUAUCGAUA----CCACACCUUUAUUUC-ACACUGCCUUGUUGUUAAG-GUCUGUCACAUUCUCAUGACUAUUAUUCCCAUGUUCUACGUAUUUAAAAACAUUGCCUAAUGAAGCCUAU---UACAAUAUAGAUGAGCGUA-GUCCACUGCUCCUCUGAACUUUGAGUUGCACAAAAUCG-ACAUUUUUGGCUUAUCCAACCAUGCCCUCAUAAUGCGGUUACUAUAGUUA-CCGUUAUGGAAGGAACACCCGACAUUUUCACUGUGAUCUACUAACGUAGUUUUCUGGGCAUUUAAAUAGUUUAAGGGCUGUCAAUCUGAGAGUAUGUUGAAUUAUA-ACCCCUCUGGAGACCUUCAAGCGUGAUUAAAACACCUGCAAUUGAUUAAGGUUACCGCAGAUAAUAGAGUUAUGUUGAG--AUAAUGCUGGGCGAUUGCAUUGCGUUCCCUGUCAGGAU------------------------------------------------------------------------------------------------------------------------------------------------------------------------------------------------------------------------------------------------------------------------------------------------------------------------------------------------------------------------------------------------------------------------------------------------------------------------------------------------------------------------------------------------------------------------UAGUGAU-UUGGAAAUUGGGGUAAGCGUGA-UCAGUUUGUCACUGGAGAUUAAUAUUCGAAUUCAGGAUAGUAUUUUAUACUGCUGACUAGUGUGAAUGAUUU-UCCUUCGACGCUUUUAUUUACCUACUAUCAAAUGCAUGAGGACGAC---UGCAAUGUGCAGACUUCUCUGAAGGUUUGAUGUGGCAGAUUGUCUAACGA--UAAAUUUUGGUCCUGGAGUC---UUAUUACCAUAGCUUCAAUUAUCUGUUUUAGUCGAUCA-------------UAGUGGUGAGGUCC--GAGUCUGGAGCUCUUUACUUUAAUUUACAA-AUUUAAAUUUUUUUAUACUUAGCAUGAAAAAAGACUAUCAUAAUCACGGCUGAGUAGUAUGUUGUAAUU-AUACACAAGUGGCCAUUUUUACAUCAUUAUGAAUUGUUCCGUUGACCAA-CGUUCUACGGGGAAAAAUGAGUAAACUACAGCUGACGUGAAACUAUAAAUGGAUGUGGUUUAAAUAAUGAAAACUUAUUUGUAGUAGAGUUGGUGGCCUUCUUGUAAUCAGAUAUAUGCAAACUGGAUCAAGACACGGACUAUCCAGUACUGUUCCUUAGGU----CGGUUGUUGUUAUCCUAUGUCGACCUUUGAACCAUACGAUCUCUUCUUGAGGAAGUCUGGUAACGAAGGCGCG-UA-CAUACGGCGUACCAUCGUAACCAAUGUUAGAUCCAAGGUGUCUUGUGUGUCUUGU---CCAUCGAAAUCACAAGAUACAAUACGA--ACUGGGUAAGUCCACUUCCAUGACAGCACUGUAGAAUUUAAUAGCUCUUACAAGAACCCGCAAAAUUGAU--UUAAUUUUCACCAUCGACGUUAGAGUUAGUUCCAGUGAGCCAUGGCCCCUGAGUCUUGUCUACAUCGUUACCGUCAAUCGCACACGAGUUUGUUUAUACAGACUUGUACUGGGGUU--UGAGAUAGGCCUUGGACCUUUACCUGCUCCUGUCCAGAUUUUAUGAUAAGGUCAUAACCUGGGACUCCAGUCGCAGUAAGUGACUGAAUCCGUAGGGGGCUUGGUUCCUUGCGUCUGCCCGGAGCUGCCUUCAAGAUUAU-AUUACUUCAUAGCAAACUCCCUGACUUAU-AU-----UUAGUCGAGCAUCGCUAUUUUUAUAGGGG------C-------------AUCUACAGUUUACGUCCGUUGUUAAAGAAUAGAUCUGACCUACUA-ACAAUAUUAUGAUACCGGGGAGAGACUAGGAAAACGAGUAGCGCUACUUAAUCACAUACAGUAAUAUC---CGUCCAAUACUGUGACACGAGACACCGCUGCUUCGACUAAU-UCGAUUUUCAACUUUCACUUU-UAUGCUCGGUAAGUCACUGCUGUACUUUGUAUUGU-UUUCAAAGCCGAUCUGGCUACCAUUC-UUGAUCAGUUAUCCUGUUUGAUAUUCGGUAAAGUACAACUUCCUUUCCUGAAGGCAUGACG-------------UUGAAUCUCCACGCUUU--AAACCAUGCCAAAAAGUUCAUGUGGGCAAAACAAGUAGUAUACAGGGAUAAGG-ACCCU----GGAGAUGAAUUAAUAUGCUAC-CAUUACUAUCUAUUCCAAUUCGUUACACCAAAGCUGUG---------AGUGAUGAAAACCUUGUAGGUAAUU-GGCCCCUUUGC---UCGCCGUCCUUUAGUGAUUCUGAUUGCCGAGUGCGUUCU--------UUGACUCAUAUAUAGAACAGGGACAAUAGUUUGCAGCUGAUGCUGAUAAGGAUCGAGGAAACGGCCUCACACAAUAUGUGUCCGUCCCCUUAAUUCCCGUUGUUGGGAAAAAUUUUAAGUAUUUACUAUAACUAGAACGUUGUACGUUAUUCAUUGCAAUUAUCACU---CGU-UCAGUGCUACGGUUAUUACCCGCUCUCUGAUAUCAUGACUACAUAUGAACAGGUUCUUUGUCACUGCUUUCGUGAAGAGCUACUCGAUAAAUUUAGGUACCCAGAAGCCUAGCUUCUAAUAGGAUAUUUAACGCAGGAGUUGUGUUUAUAGACUGCCAGAAGGGCUUCUGGACAAUGGUGAUAAGAAUGUACGUUGCAUAAUGGGGGGCAAACAUCAUAUGCUCUAU----CUACUUAUCGCCAAACUCAGUUGUGAACAAUAGCUAGGGCUUCCAAUGGCAUGAUCAUAUGAUAAAUUGCCGCG-AUUAUUUGGAAGGUAAUUUCAUACAACUAACAAAGCUGUAUAUAUUAUCACGUAUUGUCGAGUGAGCAUUAAAUCAUGUGGGAGCCAGAUGACUUGUAGUUUUUUAAAUGAUUUUGUUGCAAGAUCUAUUUUAUCUGUCCGCCGGAAAUGGCAACCCGAUUGAUUGUGAUACAACAGAUUAGUAGAUUAGAGCACAGCCUCAUUAUACUAUAAUA-CUACAUCCAUGGUUAAGAUUAGUACGUUAAGACGAUUUAAAAUUAUUAUCGAUUCAUUUAACUGAACUCGUGAACUA-AAUGUGUUAU-GUCAAGUACUUCUUAGAGUAUCGAGGUCUCUAAC-CCAGAUAAACAGUGGUGUGAUUGUGUUAGGCCGAAUGUAGGUUCACUUCUUCUAGUAGC--GGACAUUUUAUUGA-------------------------------------------------------------------CUCAAGCGUGUUGUCCCA-----------------------------------GGAUACACCAGAAUGUAUUGUAAGCCGUUGCUGAU--CGGUACAUCACUGCAUUAACAAAC---UAGCUCUUCUAAUCCAUAGAGCGUAAG-UUAUACUGUUAUAUUUGGUCGUAUAGGUUCACAGACCGCU--GGCUGUAGCCGUGCUAUGCUCUGGGCUUAAAUAUUAAUAAGCAGCAGUUCCUUAAUCUUGCAAAGCAUUUAGGC--UUGGAGUUUAAGAUCCGACAUA-AGUCUGUGGGAGUAACGUCCAUUCGUCAUUUAUAUAAACCUUUACCGUUUUCCAGCAACCCCCUUGAAUGAGAAACUAAGUCUGGUAAAACGUACUUGAACCUGCGAAUUUUGAGCGAUCCCUAUUCGGCGGUUAGG--AUAUAUUUAAUGUAUUCGCUUACUGCAUGUGAGAUAAAGGAUGACUAAGUCA-AAAAGUCAUAUUCUAGGGCGAGCACUAC--CUCCUAUAUCAAGCUGUCGAAACUAGAUCGAGUCGGAUGACCUAUUUAGUUUCUCUUAGAGCUGUCUUCUGAGAAGAUAUUUUAGAAUGUACCCGUAAUACUACCACGAUAGUCCUGGUAUAAGAUAUCGGA-UCACAUGGCACCUGAUCCUUGGAAAUGUAAG---UUCCUUGAAUUGAUUAAACAUAAUAGCACUGAACCAUCCAAUGGCCUAAACUUUUUUGCGACGUUUGCUUAGUUUAACCGGCGCAGUUCGCCCUAUUAUAGUUCUGACACCUGGGUAACGU--GUUCAUUUAAAAUAGACAGUCCU----UUCAGACACUAUUGCGUAAUUAUUGCUUAAGUUAAGGA-AGGAAAGCAAUCGAGCUCGACCUACAUACACCUGGGGU-CUAAAAUUCUAAAUUUUAUUUCUAAU-UGCCGCGUCUUACCUUAUCCGAGCAGACACAGUUGUCAUCGUUUU----UAUUGUAAUUCGUAGAAAAUGGCUUCAUUUUCGUCUACUCAAGUAAAUCGACACGAAUGCGACAUGUCGACGACCUUAUUCUAACCUCAUAACUAGGAU-UCGUCAA 
>D3 5413
UUCUGUUCGUAGAUCAA-AACGACAUUAUAGCUCCGUCCCAAAAGUAGUGAAUUUAGUUCAAGAGGUAUCAAGCUAGAGAUAGAAUAUGUUGCAAGCGCAAAGUCACUUCGUAGCGAUCCAAAAAUUUUCCCGGCUUUCGGGGCUGAAGAUCUCAUAAUUGUGGACU---------AUGCUUGGCUGUUUUCAAUACGGAAGGUGGGUAAGUCACUUACCUGAUCUCGA-CUAUAGAUCCCUGAAGGGUUGAAUGAAAGCGCCAGUUUUGAUAGGAAACAUGUAAGAUUAGAAUCGACUUACUUCUAUAGGACUGCGUUUGUGGGUGGGGAUAAAG----CAACUUUAAAAUGGCCCUU--UAACAUGGUUUGAUCAAUUGAAUGAACCUAUUUUUACUAAACU------------CCGUUGCUUGCCCCAUAUUUACGCUUACUAGUUUAAUUCGUUGGUGGAAAUAUCA--CAGUAUAUAGUUAGAUGGAAGCUAAGAUUAGUAGUAACAUGGAGGUUCGAACGCAGCUGAAGUGCAAUGGAUUAACUAAUUAGUCUUUAGUCGUG--GUAUAUUUUGUCAAAAUGAUAUCAUGUAUACGGGUGUAGCGAUU----CUAAGCCAUCAUUAC-ACAUGGCGGUGUUGUCGUU-CUCAUUAACAUUGUAACAGCGAUUAGUUCUAUGUCCUAUGAGUAUAUUAACCAUACCUACUGAAGCCAAU---GACGACAUGAACAACCAUA-GCCCUGCACUUUCCUGUAAUUCACACCGCGAAGAAUUG-AUGUUGCGUGCUUAUUCGAUCUUGCAUUCAGAGUGCGGAGACUAUUAUUC-GUAUGACCUGAUACGAACUUCAAGUAAGCUCCGCUUAACUCAAUUGUAGUCUUUACAAUAUGUAAAGCAUAUAGGAGGUGUCCAUCUUGAGAAAUGUUUAACCACAUUGCGCUCAGUGGUCAAAAGCAUGUGGUCGAAGAGUUUGUGACUUAUUAAUGCUACCUCUAUAAGCAACGGUUUUUUGAG--UUGAAUCAGUGCUAUUGUUUAACCAUUCCACUCGCGAG------------------------------------------------------------------------------------------------------------------------------------------------------------------------------------------------------------------------------------------------------------------------------------------------------------------------------------------------------------------------------------------------------------------------------------------------------------------------------------------------------------------------------------------------------------------------ACAUCGU-UUAGGGGAUGAGGUAAUGGUAG--UCCCUUUGUCGUGGGAGUUAAAGCUUGUAAUCAAUAUAGUACUUCAUUUCGCGCAAAAGGGGUAAUAACAU-CCUACCUCCGUUCCUAUUUAUUUAAUAUAAAACUUAUGUGGACACC----ACAGCGACCACUUACCUGUUAUUCUUGGGUUUAGCGGUUCGCUCAAUAC--UAUAAUUAGGCUACACUGGC---UUUUUCCCAGAGAUUCACUCGUUACUCAUACUUGACCA-------------UUACUGUUUACCCC--ACGUCUGAAACCAAACGUUUAGACUUCUAAGGCCCGACCUUUUAAUAGCUCGAUAUUGGAAGUACGCCACGUGGUUAGCGCCAAUUUGCGUGCCAUCCUAAAGUGGGA--UGGCCAGCAUUAUCAUCCGAUGCAUUUAUGUGCUGCCUAA-CACUUCACAUGACAUUAUUUACAAACCUCGGCGUACUUUAACCUACUCAUGG-UGUAGUUUAAAAUCUACAUUCCUUUCUUUCUUAGUUUUGAUGACAAUCGGAAAAUCCAACAUACGUUGAUCAGAAUAAGUUCGGUACUUCACCAUACAGUUCUUUGUAA----UUGAAACCGGUGUAACAUGUUUACUCCUCAACCAUGGAACCUUUAUUACUGAUAUUUUGGCAACGGGGACGCG-CA-CAUGCUCAUAGACAAUUUAAUCCACGUUAUGUCGAUUGCGUCAAACACUUUUUAU---UGAUCGAAGUAAUGAAGUACUGGACGA--GCUAAGUGUGACGACAUUCAGGGC-GUAAUGUAAUAUUAACCUACCCUACGAAAAUUCAAAGAAAUUGAUGGUUAACAAUUACACUUUGAGGCGCUG-----UCUAUUGCAACGAA---------------UGAAUGCCCUAGGAACCGUAUGACAUGAAUUGAUCUGCAGAGACUCGACCUGUUAUA--UAGUGUCUACGUGAGUCCUUUGCUUACUCUCCCUAAGAUUGUCUGAUUAGUUUCUGACAUUGUUUCACAUCCAUAUUAAACAA------CUUCGGGGAUCUGGA-UCCUUACUUCCCUCUAAAAUUGUUGUUCAGAGUAU-ACUAUCUUACGAUAGUCUAAAUAACUUGCCAU-----GCAUCAG-ACGUCAAUCUGGUCGUAGAGG------C-------------AUUAAAAGUAUAAGUCGUCCCUUAGAGGAUAAAUUUCGAUUGCUAUGCAAUACCAUGAAGUGGGAAAACGUUUAAAGGCCCUGGGGGUGUAAUUUAACCACAUUUAGUAGUAAC---UCAACCAUUACACGACAUGAUAUAUUAAUGCUUCAACCCAUAUCAAUUUCUAACGUUUAACAC-CGUUAUUGUUGAGAGACCACAGAACUCUAAUGUGU-CUUGGGGGCAAUUAUAGCCGCUUUUU-CAGUGGAGUCUUUCGAGUUAAGAGAUGAGAAGGCGCGACCUCUUUAUUCAUCGUCAUAAAUA--GUGCUCUUUCUUGGAGCUUUGUGUUUU--GCUCCAAAUUUUAGAGAACAAAUAGCCAAAACAAGUGCUGCAAAGAGAGAACU-ACCUA----GUAGAUGGGCAGAUGUACUGC-CGUCACUAACUAUGCUAGUUGGGUACAUCGUCGUUGUU---------GAUGGUUAACGACCCGCUGGUAAUA-ACUUUCUUGCC---UCGGCUGCCCACGGUGAUGCUGAAAGCCGGGUCAAUUCU--------GUGACUUGCGGAUUAUACUUGGAUGAUAGCUUUU-UCCGAGUUCUAUCAGGUGUUAAGAGAUACAUUGGUGCUGUGCGUAUCCAAAUUAUUGCUCUUUGUUAUUGGGGUG-AUGUCUAUCACUUGCUACAGCACGGGCAGCAUACAUUGUUACACGUAAUCAUCACU---UGC-UUGACAUCGAAACUGUCAUUUGGCUCCUGGUUUCGUGGUUACAUAUGAACUGUUCCAUUUUUCUAGUUCCCAAGAUGGGACACUCAACAAAUGCUGGAAUUCAAAAUUUUGACUGCCAGGAAUUCACUAAGAUUGGCAAUUAUGACUAAGGCCUUUCAACAUGGUUUAUGGAUUUAUAUGGUGGAUAUAUGAAUCGUGUGACAAACGGUUCACGAGAAGUUCCCAAC----UUAGUCGAACUGAAAUUCAGCAAUUACUAAGAAUUGAUAGUUCCCUAGAAUUAGUCGGUUAGUGUAUAGCC-GC-GUUACCUGAAGAGUAA----------GCAAUGAGUUUAUGUAUAUAAUCGCGGAUUGACUGGGCGAUGUAAGGACGUGCUAAAGUAAGUUGUUGUAUUAUGUCCUAGACGGUUUCAUUCCUAAAUCGAUUUGAAUCACUCGUCUGAAGCUGUGAUCCAACUAGUCUCAAUGUUGCAGAUUUUUAGACUAAGGUCGUGACUAGUAAUACAAGAGUU-AUUAAGCUAUACCUAUGACUCUAAUAAUGAUAGAACAUAAUGUCUUUUUCAAGACUUCUGCAUAAAGACACGAACAA-CAUAUACUCU-GGCACGUAAAUUUGCCAACGUCGGGGGCACUGGU-CUAGAUGAGUACCUGCAUGACGUCUUUUAGCUAAAUGUAUAAUUAUGUCGCUAGACGCC--AAGCAUUCCAUUGU-------------------------------------------------------------------CACCAACGCGCAGUUCC------------------------------------GACUGCAGUAAAAUGGACUGCUGCCCGUUAUGAACUAUGGUUAGAUACUGCGGUAAGGAAU---GAACUCCCUUAACACUUGGAGGGUAAC-UCUCAACUUCGCAGUUGGUUAUAUAGGUAUAUGGGGCGCC--UUCUGUUGCCGUGUUAUACUUAGGCAACUAUUAUUAAUAUGCAAUAUUCACGUACUCCUGAGAAGCUUCU-GGUACCCACAAGUUAAGGCUUG-CAUA-ACACCGUCAGAAUGACAUCCUACAGACCCCUUUUUAAAUCUUUGUCAUAUUCCAAUAGUUCCCUCGGUUAACAAACU-GGCUCGGUAAGACAGACUAAGAUUUGCGAGUUGCGGAUCGUAUUCCUCCAUCGUUCUGA--UUGUUUUUAGUGGGCCUUUUUAGUGCGUGCUGAGCGAAAUAUGAAUGGGUAACGGAAGCAUUAUCUCCUGUGGAACAUAGC--CUUUUGUAUCACGUUGUUGACAAUUUAUAUUGUGGGAGCUACUGUUCGGCAUAGCUAAGAACCUUAUUAUAAGAAAAGAUACUAGCUCAUACAAAUCACAUUCGCCUGGCUGAGCCAAUAUAAAAUAUGGGACUAGCGUAAGUCCAGCUGUUUACAGACGUGAG---UUCCUCAAAAUGACUUAACACAACCGCAUUUAACCAUUUAGCAACGGAAUAGUCUUUCAAGAGUUCGAUAAAUGCGGUCUGAACGAUACGAUUAAUUGGGAAAGUAUCAACUGAGCAAUAC--UCUUGCUUAAGAUAAGCAGUUCU----UCUGACUUUUGCUGUGUUAUCGCCGUCUAAUUUAAUGA-AGGAAAGUGAUUUAGUUCAAUUCAACUACAUCCAUAGU-CCACAAUGUUUAACUGCGGCGUAGGC-UGCUAGAUUUCGUUUCCAUCGGGCCGAUGGGGUCAUUACUAUCUC----UAUGGUGUCUAGUAAAACGUGGUCUUAAUUUCAACGAGUUAAGUAUGUUGUCACCCACAUGACAAACUG--AAUCCCAGUCUGUUCCGUUAAUCGAAAUCUUACUAA 
>C3 5413
UUCUG-GCGUAGAUCAA-AAUGUCACCGUAGUACUGUCCAAGUAACGGUAAGUUUAGUUCGAGAGGCAUCAAGCCAGAGGUAGAAUAUAUUACAAGCGGAAAGCCACCUCGUAACAGUCCAAAAAUCUUGCUGGUUUUCGAGAUUGGAAAUCUCAUAACUGUGGAAG---------AGGCUUGGACGUUUUCGAUGGGGAAGAUGAGGGAGUCAUCUUCCUGAUUUUGA-CUAUAGGCCCGCGAAGGGCUGUAAAAAAACGCCAGUUAUAAUAGGAAACAUAUAAGGCUAGACUCGACCCACUUUUAUAAGAUUACGUUUCUAGAUGGGAGUAAAA----CCACUUUAAAAUGGCCCUC--CGACUUGGUUUAAUUAACUGAAGGAACCUACUUUUAAUUAAAU------------UCGUUGCUUGCCCCGUAUCUAGGCAUCCUAGUUUGGCUCGUUGGUGGAAAUGUCC--CAAUAUUUAGCUGGAGGAGAGCCAAGGUCAACAGUAACAUGGAGGAUUGAAUGCAGCUGAAGUGUAAUGGCUUAAAUGAGCGGUCUUGAGUCGUC--GUAGAGUUUGUCGAUGAGAUAUCAUGUGUACUGGUAUAGUAAUU----CCAAGCUGUCAUUUC-ACAUGGUGGUGUUGUCGUUCUUCAGUAACAUUGUUACAUCCAUUAGUUUUAUGUCCUAUGGGUAAAUUAACCAUCCCUUUUGAAGCCAAU---GCCGACAUGCCUAAACCUA-GGCUUGCACGCCUCUGUAAUUUGAACCGCGAAAAAUAG-AUAUUUUGUGCUUAUUCCAUCUUACAUUCAGCGUGAGGACAUUAUUAUUU-AUAUGGACCAAGCUUCCCUUCCGUUAAGCACUAUGAAACUUAAUUGUACCUUUUAUGAAAUGUAAACCAUACAAGAGGCUUCGGUCUUCAAAUAUAUUUGAAUACACAGCGCUUAGAAGUCAUAAGCAUGUGCUCGAAGUGUCAGUGUCUUUAUAAUCCUGGCUCUGUAAGAAACGGUUUCUUGAG--UUUAUAUUGUAACCUUGUCCAGCCAUUCCGCUCGAGAGCAGAAGUACGAAACAUGCGAUAAGCAUCUUUAACA-GAUGCUAUCGAGCGGCGGGUUUCAGUUCACAAGUUCUUACUAUACCCAUGGAACAGCAUUGAUAUACUC------------------------CUAAAUCAAUGCCAUCCAUUAGCACGAAUGCAUAACAGUUCUUCAUCAUCCUUUUG-----------------UUCUUUGAGAGUGCCUCACAAUACUACUAAUGCUAGCUGAGGAAUCAG-CGAAAACAUUAUAUGUCGUACCUUUGUCUUAGAUGCGUGAAUUCAACAGA---UAAUUUUUCAGGAUAGGAACCAGAGUAGUCCUUUAGCGAUUGAGUCUACUGUCUUUUAAAAACAUUAAGUCCUACCACCA---GAGUACAGUCUUUUAGAGUAUGGCUUCCGCAUAAGCUGAAGACGCGGA-ACAUCGACAUAAACUCAACUCGGUUGUAUAUGGCGGUAGACCCUAAAGCAUAUGCUAUGUAAGUAACAGAUAAAUCUGGUUAUUACAUUAACCAAUAUUAUAGGCCCGCAUGGGU-ACAACGU-UUAGGGGAUGAGGUAUUGUUUG--CCACUUCGUUAUUGUAGUUAAUCCAUGUAAUUAACAUAGUACUUUAUUUCGCGCAAAAGGGGUAGUAACAU-UCUGCCCCCGUCUCUAUUUAUUUAAUAUAAAAGUUAUGUAGGGACC----CCAGUGCCCACCUACCUAUUUGGCUCGGUU-UACUAGUAAGCUCACUAA--UUUAAUUAGGUUUUACAGGC---UCUCUGCCAGAAAUUCAAUGAUCCGUCGGAAUCGACCA-------------UCGUGAUUAAAUCC--ACGCCUGAAACUAUACGCUUAGACUUCUAAGAUCCAACCUUCUAACAGCUCGUUAUUGCAAGUACGCAUCGUGGUUAUCGCCAAAUAGCCUUUCAU--UUAACACUGGGACGGCAAGCAUCAUUACCCAAUGGGUUUCUGUGCUGCCUAGUCAGUUUAAGUAUAAUUAUUUGCAAACCUCGGCGAACCUUAACCUACUAAUGG-UAUAGUUUAAGAUCUGCAUUCCUUUCUUCCUUAAUUUCGAUGGCAGUCGAAUAAUGCGAUAUACUUAGACCGGAAUAAGUUCGGCACUUUACUAGACAAUUCUUUUUAA----UUGAAACCAAUGUAACAUGUUUACCUGUCAACCAUGGAACCUUCGUUACCGAAAUUUUUGCAACGGAGGCGUGCAAGUGUAUUCGGAUACAACGUGAUCCAUGUUAUGCCUAUUGUGUUAAUUACUUUUUGU---UUACUAAGGUAAUGGAGCAGAGUACGA--GUUAAGUGUGACGACAUACAGGGC-GUAGUGUAACAUUAAAUUGCCCUGAGAAAACCCGAAGAAACUGAUGGUUAACAAUUACACUUUGAGGUGAAG-----UCUAUUGCAAUUGA---------------UGAGAGCCCUAGGGGCUGUCUGACUUGAAUUCAGCUACUGCGACUCGACUUGUCGUA--UAGUGGCUGCGUAACUCUUUUACUUGUUCUCGCUAAAAUCGACGGAUAAGCUUAUGACAUUGUUUCAUAGCCAUAUUGAACAA------CUA-AGGCACAUUGA-UCCUGACUUCCCUCUAGUAUUGCUUGCUAGAUAAU-ACUGUCUUACGAUAGUCUAAAUAACUUGC-CU-----UCAGUCAGACAUGGAUCUGGUCGUAAGAG------C-------------AUUGAAAGUAUAAGUCGGUCAUUAGGGGAUAAGCUUCACUCAACAUGCAAUCCCGUGAUGUGAGAAGGUGUUUCAAUGAUCUGGUAGCGCAGUUUGACCACAUUUAGUGGAAAC---UCAACCAAUAUAGGAUAUGCUAUAUUAAUGCCUUAACUUAAGUCGGCCUCUAACGGUUAACAC-CUAUGUUGUUGAGAGGCCAUAGAACUCCG-UUCGU-UUGAGGGGUAAUCAUUGCUUCUAUUG-CAGUAGAGUUAAAUGAGUCAAUAGAUGAGAAGGCGCGAUUUCCUUCUUUAUCCUUCCAGUAG---UGCUUUUCCUUGAAGCUUUGCAUUUU--GCUCCAAAUUUUAGAAAGCAAUUAGCCAAAUCAGAUGCUGCAAAGAGUGAACA-AUUUU----GAAGAUGAACAGAGAUACUGC----------------------------------------------------------------------------------------------------------------------------------------------------------------------------------------------------------------------------------------------------------------------------------------------------------------------------------------------------------------------------------------------------------------------------------------------------------------------------------------------------------------------------------------------AGUUUCUUAC----UUAGUCGUACUAUAAUACAAUUAUUACCAGGAACUAGUGGUUGCAUGUAACUAGUUAUCUAGUGUAUUGCC-CU-GUUACCUGAAGGGCAA----------GUAAUGAGUUUAUGUUUGCAAUUACGGAUUGACAGGGCGAUAUCGGAACGUGUAAAAGCGAUAUAUUGUAUCGUAUCCCAAAUGAUUUCAUUUCUAAAUUGAUUUAGAUCACUCGCCCGAAAUCAUAGUUCAAUUAGCCUCGAUGUUGCAAAUUUAUAGACCGAGGCCGCACCCAGUAAUGCAAGAGUU-ACUGAACUAUGCCUAUAACUCUAAUAAUGAAAGAGCAUAAUGGCUUCUUCAAAUUUUUUGCCUGGAGACGUCGACAA-CAUGUGCUCU-GGGGCUUAAAUUUGCCAGCGUCGGGGGCACCGGU-CUAAAUGGGUUCUCGCAAAACGUUAUAUAACCAAAUGUAUAGUUAUCUCGCGAGACGAC--AAACUUUCCAUUGA-------------------------------------------------------------------CGCCGACGCACUGUUCC------------------------------------CGACGCAGUAGAAUAAAACGCUAGCCGUUAUGAACUAUGGCUAAAUACUGCAAUGAGGAAU---AGACUUCUUUAACACAGGCAGGAUAAU-CCCCAACUUUGUAGUUGGUCGUAUAGGCCUAUGGGACAUC--UGCUGUCGCCGAGUUACGCUUAGGCAACUAUUAUUAAUAGGCAGUAUUCUCGUUCUUUUGAGAACCUUUUGCAC--CCACGAGUUAGGGUUCG-CAUA-AUUUUGUCAGAUUGACAUCCGGCAGACCUUUCUUUAAAUCUUUGUUCUAUUCUGACAAUUCCCUCGGUCAACAAACU-GGCUUGGUAAGACAUACUAAGAUUCGCGAUUUAUGGACCGUAUUUAUUCAACGUUCUGA--UUAUUUUUUAUGGGCUCUUUCAGCGGAUACUCAGCGAAAUAUCAAUGGGUAAAGGAAAUUUUAUUUCCCAGGGAAUAUCGC--CGUUUGUGUCGAGAUGUUGACGAUCUGUUUUAUGAGAGUUACUUUACAGCAUAAGUUAGAACCUUAUUAUAAGGAAAAAUAUUAGCAAAUAUAGAUUACAUUCGCCCGGCUGCGCCGAUAUAAGAUUCCGGACUCACGUAAGUCUAGCUGUCCGAAGACUUAUG---UCUCUAAAAAUGACUUAACAAAAGCACAUUCGCCCAUUCGGUGAUGCAAUAGUUUUUCAAGAGUUUGCCAAAUACGGUUGGAGGGAUUUGAUUAACUAGGGGAAUACCGUUGGUGCUACAC--UCUCGUUUAAAAUAGAUAGUUUC----UCUGGAUUUUGUUGUGUGACCGCUGGCUAAUCCAAUGA-AGGGAAGUGAUUUAGUUCGGUUCGUCUACAUCCGGAGU-CCACAAUGUUUAAUUGUGGCGUGGGC-CACUAGAUUUUAUUUACGCCGGAAUGAUGGAGUUGUUACUCUCUU----UAUAUUGAUAUGUAAAACAUGGUGCAGAUUCUAACUACUUAAGUAGAUCGUCACCUUCAUGACAGACUG--GAUUCCAGUCUGCUCUGUUAACCAAAAUCUCGUUAA 
>B3 5413
------------------------------------------------------------------------------------------------------------------------------------------------------------------------------------------------------------------------------------------------------------------------------------------------------------------------------------------------------------------------------------------------------------------------------------------------------------------------------------------------------------------------------------------------------------------AAGCAAGCUAUCUGGGGCGGAG--GUUUAUAUUGUCAAAUUGGUAUACUGUAGACUUGGGCUACGAUU----CUAAACUGUCACUUC-ACAAAGGGAUGUCGAAGAG-CUCAGUAACACACUCACGCCUGCUAGUCCUAAGUACUAUUGGAAUUUUAGCUGGAACAACUGAAGUGAAU---GAAAGCGUGGCCAGACCUU-GUCCUCUACUCGGCUGGAAAUUGGACCGCGGAG-AUUG-GUAUUACGUGCUACUUUCAUCAUUCAGUUAAAAUGCGGACAUAAUUUUUG-AGAAUAGUUAAGACUCCCUCCAGAUACAUACUGUGUUACUGUACGGAAGUUUUCAGGACAUAUGAUCUAUAUAGAAGGUGUCGAUCUUCGAUAAUACUUAACCGCAAAGCACUCAGAAGUCAUGAGAGCGUGAUCAAAGAAUCGGUGAUUUAUUGAGGCUACCUCUGCAACCCUCUGCAGGCUGAG--UUGUAACUUGGUUAUAAUUUUGCUA-AGCUCUCAGGAAUAGCUGCACAGUGAAAGUUAUUUUCUUCUUUGAUA-UAUUCUAAAGAGCGGCUGUUUUUAGUUCACAG-UUCUGAAUAUUCCCAUAUAUGGGAAUUGAGAGAGUU------------------------GCAAAUCAAUUCUAAUAGCUAUCUCUUAAGCGAUACCAAUUACCACCACCUUAUUA-----------------UUUGUAAAGAGUCCGUCGCCGGACUCCUGUUGAUGAAUGAGUUAAUCG-ACAAAGCAUGAUAUAUAGUACGCUUGUCUUAGGAGUGUGAAUUCAGGACA---UAAUUUUUCAGGAUAGUAAUUUGGGAAGCCAUUCAGGAACUUCGUUUACUCGCGGUAUAAGAACUUAGUUUCAAUGUGCA---GGCCAUGGUGUACCAUCUUAACUCCAUCGUAUUAGUGAAAGACGUUAA-UUAACGACAUCAAAUUGAUCUAGUUGUAUAUUGCGGUAGAUGCUAAUGUAUAUGAUAUUACAUAGAUAGAUAUAUUUCAUUAUUAUGUAAUCUAAAAGUAAAGUCCUAAAUUCGU-ACAUCGU-UCUGACGUUGAGAUAAGUGUGG--UCAUUUCAUCAUUGAGGUGAGUAUUCGUACGCAAAAUGAUCUUUUAUUCCGUGAAAUAGGAGUAACAAAAU-UCAACCCACGUGCCAGUUUAUCUAAUAUAAAGUUUAGUAGGAGAUC----ACAGCAACUAUUUUUCAUUUGAGGUUGGCUUUAACAGUGUGCUCAAUAU--UAAAAUUCGGGUGUGCAGUC---CCUUUAUCAUGUACUCGCUUGUUUAUUACUACCGGUCA-------------UAGUGAUUAGUUCC--ACCCCCAAAACUCACCGUUUAGACUUUUAA-AUUCAACCUCCUCCAUACUCGAUAUGGAAAGGCCUCAGUAGCGUUAUAGCCAAAAAGAAUAUCAUCCCAGAGUGAAA--UAGUUAGUAUUAUUCCCCAAUGGGUAGAGUAGCUGGUUAG-AAUAUUACAUGGAAUAGUUCGUAAACCACAGCUGGUCUAGACCUAUUAAUGG-UAUAGUCCAAUAUUUACACUCCUCUCUUGCCUAGUGGUGAUGGCUAAUGUGUAAUCCAAAAUAUUCACGCCAGAGCAAGUUCAGGAAUACCCCAGAGUAUUCAUUGUAA----CGGAUAUCGGUUUCCUAUAUUUACGCUUCCAACAUAUAACCCCUACUUUCGAAUUUCUGGUGGCGCGAAGGCG-CU-UGCAUCGAGGUAUAAGGAAGUCAAUGUGAGAUUAGUUGCAUCUAUUGCGAUUUGU---UCAUCAGAGAUAUGAUAUAAAAUACGA--ACCCUAUAUCGAGACAUCUAGGGC-GUUUCGUAGAAUUUAUCUGAUCUUAAAUGACUCAAUGAAAUAGGUGUUUAAAAAUCACACGUUGAGUUAAAGUCGAUUCCUGUAAAGAAUA--------------------ACCUCAUGGACCGACACACGCGAUUUUACGAAUGGAGAUUACACCUAGCGCC--UAAUGUUUUCAUUGGGCACUUACAUGUUCCUCUUAAGAUCGUCUGGUUAGCAUACAGUAAGGUUUCAUAGUCGCAGUAAGCGA------CCUCGGGAUACUCGA-UCUUUUCUUGUUUUUAUAGUUGUGUUUAAGUCUUC-GGUAUUCUACGAUAGUUUAAAUAACUUAC-UA-----AUAAUCAGACAUAAGUUUGCCCGCAGGGG------C-------------AUCCAAACUACAAGUCUGUCUUAGGAAGGUAAAUUUUGCCUUCUGUCAUAUACUAUGAUGAUGGAAAGUGUUGAAAACACCCGCCGGUGCCAUUUGACUACAUUUAGGAAUAAC---CCAUCCGAUCCGUGACAUGAGAUGUCAAUGCUUUAACAAGAGCCAAUUUCUGAAGUUCGACAC-UGUAGUCCAUGAGAGACUGCAUAACUUUAACUUGU-UUUGGAGAUAAGCAUAACUGCUAUUCCCAGUGGAACCAUAUGGGUUAAUGGAUGGCAAAGCGCAAUCUCUUUCGAGUCUAUCAUGACAAGAGUACGUUUUUUUGGAUCUUUGUACUUU--ACACUAAAUUUAGGAGUACAAAUAACCUGAUCAGGUGGUACGAAAACAAGAUA-GUAUU----GAAGAUGAAAGGGUGUGCAGU-CAUCAUAAAGUAUGCUAAUUGGGUACACCAUCGUUGUA---------GGUGGUUAAUACCCCGGUAAUUAUA-ACAUUCCUGACGCGUCACUUCCGCGUUGUAAUGCUAAUUGGCUGGUAAAAUCC--------AUGACUUCUGGGUUAUGUUCAGAUGACAGCGCUGUUCUAAUUUUAAGAAAGAC-UAAGAAAUACUCAGACGCCAUAUGUAUCCACGUAAUUACUAUCCACAAAUUGGAUGGGUUUCCAAUAAGGGCUAUAAUAUGGGUAGCAUAUAUUAUUAUAUGUUAUAACCACG---UGA-UUGCCGCGAGCGUUAUUACUUAGUUCCUGAUUUUAUAGUUAAACGUGAAAUGUCUUUUUGUUGAAGCUAUCAAGAUGAAUUACUUAAUUAAUGCUAGUACCCAAAAAUCUAACUUCUAGGAGAUCACUAAAAAUGGCUACUAUGACUAGAGCUUUUCAGCACGGUUUAAGCAUAUUUGUGGCAAGAACAUAUGUCGUAAGAUAAGAGGCGAAUAGGGUCUUCUCCAC----CUACCUGCAGACUACUUAGAUUAUAACUAGGAGAUAGCGGUCACACGAAACUAACCGGCUAGUAUGUAUUC-CA-AUUA---GAAGA--GU--------ACGUAAUAAGACUACAUAUAUGACUGAGUACUGACAAAUAGGCAUUAGAAUGUGGGAAAGAUGAGUCUCAUAUGACAUCUCAGAUGAUUUCGUUUUUAGAUAGUUUUAGCUCACUUGUCUAAUGGCAUAGUCCAACUACCUUCAAUAUUCUCGAUUUGUAGACCGAAGUUCAACCUUGUGACUUAAGAGUU-CCAAGACCAUACCUACGACCCUAACCGUGAAGGAGCUUAAAACUUUUUUUACUUUGUUUACCUGGAGACAUGAACAA-CAUGUAUUUU-GUGAAAUGAUUUUGCCGGCGUCGUGGGCUUCGGU-AUGAAUAAGUGACUGCAUGAAGUCGUAUAGUCAAAUGUAUACUAUCUUGUUUAGGUGAA--AUACACUCUGUUGUAAAUCUUCAUACUAAUUCUUCUCAAGUAGGUCUGUACGGUCUCCCUCCGCCAAUAUAUGAGAUUGGACUCAACCGUACUGUUUC------------------------------------AGCAACGGUGAAGUGAAACGAUACCCGUUUUUGUCUAUAGUUAGGUACCAAGAUGAGGAAC---AGGCCCGCUUAGCACGAGGAGGUCAAGUUCCGAAUCCAUAGUUUGUUUGUAUAGGUCCUUGGGACAUC--UGCUAUCGCCCUAUUACACUCAGGCAAUUAAUACUAAUAGGUCGAAGUGCCGUAUUUUCAAGACGCUUCUGGGC--UCAUAACUCAGAG-UUGGCAAA-AAAAGAUAAGAAUGAGAUCCUGCAUGCCUCCCCUUGAAUACUUGCCGUACUUUAGUUAUGCCCCUGGUAAAUAAGCC-AGCCCAGCGAGACAUAAUAGGACUUGCGGACAGUAGACUGGCACCAUUAAUUGCUCAAAUUAUCUUCUAUCCGUGCUUUCUUGGUGUGUGGUGAGCAAUGGGUGGAUCGAGGA-GGAAAGAUUAUUUUCUGGGGGAUACUCC--GUCUUGUAUCAAUAUGUUAACGUUUUACAUUAACGGAGUCACUUAUAGGUUUAACUUAGACCCUUGUUAUAAAAAGAAAUAUUAACAAGUACGAGUCAUAUUUGUAUGAUGACGUCGACAUAAAACAGCAGGUUCGCAUGAGUUUAGAUGUUCGGAGACGUCAA---CUUCUUAUAAUACCUUGCCAUAACCACAUCCAACCAUCUAGGGACAUAAGAUCUUCCUUUAAGCUCGUUAUAUGAAACCGGGGCAAUUCGUGUGAUUACGGUGGUGCCAUCUGAGGUACAC--UUUUAUUUAAGUUGUACAGUUCU----UCUAGAUUUCGUCGUGUUACAGCUGUCUAGGUCAAUGG-AGAAUAAUGGCUUGUCUCGAUUCGUUUGUAUCCAGAGU-CCAUAAUUUUAGGCUAUGGUCUAGGU-UGCUGGAUUAUAUGCGUUUCGGACGGAUGGAGCCAUUACCGUCUU----UAGGGUGACCUGUAGUGCAUGGUUUUAGUUUCAACUGCCUAAGUCGAUCGCCACCCACAUAAUAUAUUAGAGAUCUUAAUCUGUUCCACCAACUGGAAUCUCGUUGA 
>A3 5413
UAAUG-GCAUAGAUAAA-AAAGCCACUAUAGAACCAUUUUCAAAGUAAUGGAUUAAGUUCAAGAGGUU-UCCGCAAAAGGUAGAUUGUGUCAUAAGAGGAGCACCAUUUCGCAGAGAUACAAAGAUUUUGCUAAUUUGCAGAGCCGCAAAUCCCAUCACUGUAGACU---------AUCUUUUACUGAUCAAGAUAGGGAUGGUGAGUAAGUCAAUUAUUCGACGUCGU-CCUUUCAUCGGCGAGG----------ACGCACCAUUCCUGCCACGAAACAUGUAAGGUUGGGCUUGACUUACUUAAAUAGGCCCAUAUUUGCGCAAGGUGGUGAAGUCUUC------GAGAUAACCCUU--CAACUUAGCCUUUUCUGUCCAGUAAACUCAUUUAUGAUUAAUU------------CCAUCACUUGCCCCGUAUC-AUUCAUCCUCCUUUGGCUCAUUGGCGGAAAUGUUA--CGGCAUUUAGUUGGAUAAAAGCAAAGGUUAGCAAUA-------------CAUGCAGCUGAGGUGCAAUGGAUCAAGUAAGUUGUUUGAGGCCGCG--GCGUAUUUUGUUGAAUUGGUAUGAUAUAGUCUGGUGCGACGAUU----CUAAGCUGCCAAUUC-AUAUCGAGAUGUGGUCAAG-CCCAAUGACUCUCUCGCACUUAUUAGUCCCAUGUACUAUUAGAAUAUUAGCUGCAGUGAUUGUAGCCAAU---AAAUACUUGGCCAGACCAAUGUACUGUAAUCGCCUGUAACUCGGACCGCGGAGA-UUG-GUAUUACCAGCUUGUUCUAUCAUUCUAUCAGAAUUCUGACAUAAUUACUA-AUAAUAGUUAAGACUCACUAGAGAUAUAUACUGAGACACUCUAGGGCAGUUUUCAGAAUAUGUAUAAUAUAUAGGAGGUAUCGAUCAUCGAUC-UAUUUACCCGCACUGCUCCUAGAAGUCACGAGAGCGUGAUCCAAGAAUCUGUGACUUAUUUAGACUACAUCUGCAAGCCAAGGCAUGUUGAG--UUGUAACUGUGUUAUAAUUAUACUGU-CCGCUCAGGAAUAGAUGUAAAAUAAAAGUAAUUUUCUUCUUUGACA-UUUUCCAUAGAGCGACUGAUUUUAGUUCACAG-UUCUGAUUAUUCACAUAGAUGGGAAUUAAGAGAGUU------------------------GCAACCCAAUUCUAACCAAUAUCUCGUAAGAGAUACAAUUCUGCACCACCUUAUUG-----------------UGUGUAGUUAGUUCGUCGACGGACUCCCGUUGCCGAGUGAGUAAAUCU-ACAAAGCAUAAUUUAUACUACGUUUUUCUUAGAGAUGUGAAUUCAUGACACUUUAAUUUUUCAGGAUAGAAAUGAGGGAAGUCGUUGAGUGACUUCGUUUACUCGCAGUUUAAGAAAUUAGUUUCGAGGUGCA---GGCUAUAGUGUAUCAAAUUCACCCUACCGCAUUAGUGAACAUCGACUA-UUGACGUCAUCAUCCUGAUCUAGUUGUAUAUUGAGGUAGAUACCAAACUAUGUACUUUUUAAUAAAUAGAUCUAUUUGGUUAUUACGUUAACCAAAAUUAAACUCCUAGAUUCGU-ACGUUGUAUUAGAGGUUGAGAUAAGUGCGG--UCACUCCAACAUUGGAGGGAAUUUCUGUAAUCAGAAUGGUAUUUUAUUUCGCGAAAUAGGAAUAACAAAGU-UCUGCCCACGUGCCAGUUUAUUUAAUAUAAAACUUACUGGGAGGUC----UCUGUAACCAUUUUCCAUUUGAGCCCGGUUUUAGCAGUAUGCUCAAUAU--UAAAAUUAGGCUCUACACAC---GCCUUAUUAUGGAUUCGCUUGCACAUUACUACCGAAUA-------------UAGUGAUUAGUUCC--ACCCCUAGAACUCACCGUUUAGACUUUUAU-AUCCGACCUCCUCCUUACCCUACACCAAAACGCAACGGUAGAGUUAUAGCCAAAUAUCAUAUCACCCCAAACAGGAA--CAGUUAGUAUUAUCCUCCGAUGGGUAGAGCGGCUGGUUGG-AAUUUUACAUGAACGAAUUCAUGUACCAUAGCCGACCUAAAUCUUUUAAUGG-UAUAGUUCAAUAUUUACAAUCCGCUCUUGUCUAGUGGUACCGGCUAACGUAUAAUCCGAAAUAUUGACGCCAGAAAAGGUUCGGCAGUACCCCAGAUUACUCUUUGUAA----CGGAUAUCGGUUUCCUAUGUUUACGCUCCCAUUAUGUAACUACUAUCUCUGGAGACCUGGUAACUAGAAGGGG-CU-UACUUUAAGGUAUAGGUAAACCAAUAUGAAGUCUGUUGCAUCAAUAGCGUGUUGU---UCAUCAAAGAGAUAAGUAAAAUUACAA--ACCAUAGAUGGCGGCAUCCAGGGC-GUUUUGAAGAAUUUAUCUGAUCUUAAAUAACUCAAAGAACUUGGUGCGUAAUAACUCCACUUUGAGUUAAAGUCUAUUUCCACAAAGGAUA-------------------GCAUUCUGGACCAGACACACGCGAAUUUAUGAGCGGAGACCAAGCCGGGUCUC--UAAUGUCUUCAUAAGGUCCUUAUCUGCUCCCCUUAAGAUCGUUUGGUUAGCUUACAGUAAGGUUUCACAGACUCAGUAAGCGC------CUUCGGAGGAGUCGA-UCCCUUCUUCCUUUAAAAGUUGACUUCAAGGCAUC-GCCAUUCUACAACCGUUUAAAUAGCUUGUCAA-----UUACCAG-ACAUAAGUCUGCUCGCAAGGG------C-------------AUCCAAAGUGUAAGUCUGUCUUUGG-AAGUUGAUUUUCUCUUCUA-------------UUUUGGAAGCCGCUGAAAACACCCGUCGGUACUGUUCGACUACAUACACGGAUAGC---CCUGCCGAUCUACGACAUGAGAAGUUAAUGCUUGAACUAAAGUUGUUUCUUGAAGUUCAACAC-UGUUGUCAAUGAGAGACCGCAGAACCUUAACCCGU-UUUGGAGGUAAGCAUAACUGCUGUUUCUAGUGGAACCAAAUGGGUUGGUGGUUGCCAAAGCGCAAUCUCUGUCGAGUCUAUCAUGAGAAAAGUAGGUUUACUUGGAACUUUGUAUUUU--ACACAAAAUUUAAGAAAGCAACUAACCUGAACGAAUGGCACAAAGCGAAAAUA-GCAUU----GAAGGUGAAUCAGUGUGCUGU----------------------------------------------------------------------------------------------------------------------------------------------------------------------------------------------------------------------------------------------------------------------------------------------------------------------------------------------------------------------------------------------------------------------------------------------------------------------------------------------------------------------------------------------UCUUUCCUAA----CUAUUUGUAAACAACUUAAAUUAUAACUAAGAGUUCGCGGUUCCACGGAAUUAAUUGGCGAGUAUGUAUUC-----CAAUCAGAAGAGUAA----------GCGGUAAGAUUAUAUAUAUUAUUGGGUACUAACAAAUACACGUUAGAAUGUGGGAAAAUUAGGUGGCAUAUACUAUCUUCGAUGAUGUCGCUCAUAAAUUGAUUUGGAUUACUCGUCUAAAAUCAUGAUUUGACUAGCUUCAAUAUGCCAGCUUUAUAGACUGAGGUUUAACUCAGUGAUCCAAAAGUU-AUAAAACCAUGCUUAUGACCCUAACUGUGAAGGAGCUUAAAACUUGUUUUAAGUUCUUUGCUUGACGGCAAGGACAA-CAUGUGUUUU-GUGAAAUGCAUAUAUCGGCGUCGGGGGCUUCGGA-GUGGAUAAGAGACUGCAUGACGUCGUGUAUUCAAGUGUACAUUUUUUUCUCUAAGCGAA--AUGCACUUUGUUGUAAAUUUUCAUAAUAUUUCUUCUCAAGUUGGCUAGCACAGUCCUUCCGCCAGUAUACAAGGCUAGU--CUUAACCGUGCUGUUUC------------------------------------GGCUCUGAUAGUGCGAAAUGCUAGCCCCUCUUAUCUAUAGUUUGAUACUAAGACAAGGAAC---AGGUCCCCUAAACACAAAGAAGAUAAG-CUCCCAAUUCAUGGUUGGUUGUAUAGGUUCGCAGGACAUU--UACUGUCGCCGUAUUCCGUUUAAGCUACUAAUACCAAUAAGCUGUAUUUCCAUACUCUUAAGAAGCUUCCGGAG--UGAUAACACAGAA-UUGACAAA-AAUACGUAAGGAUGAAAAUUUGCUCACCUCCCAUUAAAUCCUUGCCAUAUUCUAGCUAUUCCCCCGGUAAAUAAACU-GGCUCGGCGAGACAUACUAGGACUUGCGAAUAGUGGACGGUCAUCAUUAAUCGUUCAAACUGUUUUCAAUGAGUGCUUUCUUAGUGCGUGUUGAGCAAAGGGUGAAUGGGGAA-GGAGAGAUUAUUUUCUGGGUCAUACUAC--CUUUUGUUUCAAGAUAUUGACGUUUUACAUUAUUGGAGUCACUUUUAGGUCUAACAUGGACCCUUCCUAUAAAAAAAAAUUUUACCAAGUGCGAGUCAUAUUUGCAGUGCAACGUCGACAUAAAACAUCGGCCCCGCAUAAGUUUAGAUGCUCGAGGACGUCAG---UUCCUGAAAAUACUUUGGCACAACCGCAUUUAACUUUCCAAUGACAUAAGAGCUUCUUAUAAGUUUGUCAUAUACAAUCGGGGUGAUUUGUGUUGUUGCUGUG-UACCAUCUGAGAUAUAC--UCUCAUUUAAAUUAUUUAAUUCG----UCAGAAUUUCAUCGUGUUACGGCUAUAUAGGUCGAUGG-AGAAUAAUGGUUUGUCUCGAUUUGUUUAUAUCCAAGGU-CCAUAAUCUUUAGUCGUGGCCCAGGU-UGUUGGACUAUACGUUCUUCGGACGGAUGGAGACAAAACCGCCUU----UAGCAUUAUCCGCAAAGCAUGGUUUAAAUUUCAACUGCCUAAUUAGAUCGUCACCCGCGUAGCAUAUUAGAAAUCUAAACCUAUUCGACCAAAUGGAAUUUCGUUGA 
>H1 5375
AUAUCACAGUUAUGAGUACCUUACAGGAGUGUAUUCUUGUG-UGACUAUUAUUUAAAUUUAAAUAAGAGAAGCAACAAGUGAGGUGUGACAAUCACAGCUUUGGU--UAGGUAA-GUUCCCGUCAAUA-AAAAGGAAUGGUCCCUAACAAUUCGGCUGUAGAAAGCA--CCGGUGUUCUCUAA-AACAAAAACAG--CUUUAUAAAAGGUUUUAUGAACGGUU--------UAUCUACAAUAGCCCAUAAGUCUACUAGGUAAAUGUCUUUCGAUAAUACUAGUCAGAACAAGUUUUUCUAGUACUACUAUAGUACGAACUUACGUGCACUCUUUUUUUUGGAAAUAAAUGAUUGGUAUUUUCACAAUUGAGGUGACCUCCUUGAGUUAACGUGUCUAA--ACGAAUAUCGGAUAGCGAUUAAUAAAGUCGUGUCUCCAAAUUAACUUAGAGACACUGCUAACUAAUGAGGGAAGUAUGUGACGAUCCAAAGUCGUCUUCGGAUCACU-AUGCCGAAAUC---------------UUUGCUCGUAGGAUAAUGAAACAAAGUUGCUUUGAAAGUUGACCUGUC---AGACGUUGAAUCCUAAAAACACGUAUCUAUAAA-AUACGAUAGUGGC-UUAGCCUUUAAUUAACUAAUGAU-----------CUUAGAACUGGAGGGCUAGCUUGAAUGGGUC-UCAACUAUAUGAUGUCAAU--ACUAUCAACAUUUUGCGUCGGGCAAGAGACAAACCA---------AGCACAUGCUGGUCUGCUUUCACAAAUGUCAAUGUUCGUAGACCGUGACUCAUCGUAAUGCGAUUUCCAGGUGGUGGCGUAACCGACCGUAUACAUUAUAGCGCGGCAAAAGGGGAGUCUUCAAAAAUUAUUAGAG------------------AGACGGUAUAUUU--AUCGAGUUUUCGUUAAUA-AUGAUGCUAUUAGGCCUACU-GUUUUUAUCUCUCACUGACG-UAAACACUCACUGAUCCUGUGUGUCGGACACAUGCAUAUA----UAAGCAUCUAUGCAACAUCCCUCGCACGACUUAAACUAGUUUAAAUU-------------------------------------------------------------------------------------------------------------------------------------------------------------------------------------------------------------------------------------------------------------------------------------------------------------------------------------------------------------------------------------------------------------------------------------------------------------------------------------------------------------------------------------AUUUAC--UUUAAUAAGCAGACAAUGGAGUCC----AG-ACGGAACGGGAGUU-CGUUCUACAUGAUGGUUAAAUGCGGUAAGAUCAGUAAAAUGAUCCUAAUUUAAUAUGGCCAGCAAUCAACUUAAGUUUCAUUAAAUCAGGGUAAUAAUUACUCUUAUGUAGUUUCACAAUC-GCGGAU-UGUCCGACGAGCAGUAUCGUUAAUUUGGUGUAUAUU------------------------GCUGCUAAUAUAAGACAGACUGCGAUAAACUUCCUAUUAGCAGUCUGGUUAAACUUAUCGAUUCGUACUUGGAACGGCUGUUUAUCAUCUAG-AACGCUGCAUUACCCGUCUCAUUAAAUUGGGGUGGUCAGUGAGUCUUCUUACCAUUCGGUUCAGCAUGGCUACAUUCC----AUGAUUAGCCCUCAUUACAGAAUUUAAAGUAGCCGGGUGGUGCAUUCGAAAUUGCUAU---AAAACACGAAUUUUAUAACUACUU-CCAAUGGUGACCAAUGAGAUACCCCGGAAUAGUUUGAUUAAAGAGUUGAUGAGACUGAGAGGUAACUUGCUCAUCUAGUAUUCUUAAAACAA-AAACGGGCAAAGGCCGGCUACGAGCUACUCCAUC-UACCGAGCGACCAGCGGGCAUCGAAAACGAGCUUUGAUCCU-----------------------GAUGUGUAACUUCCUAAUAUCUGUCCCUAUAGACAAGUAUAAAAGAUACGUUUUCCCCUUUUAUAACAGUACACCU-ACGGUUUAAACGAGGUUCCUCCGUACACGAGAUAAUUAUUAUGAAGAUAAGACAACAAGCGUUCAUACGUGCCGACAUAAAUAUUUCGAUUCAGAAAUUGUGAACUCCAUUAUGCUGAACCGACGUAUAGAUUAUACAAUAUCAGCCUAUAAAC---CUACGAUUGAAUUCACAGGAAAGACAAAUUUGGAAACCCACUUAGGGACCCACCACCCCUAAAUU--------------UGGUUCAACGGGACUGACGAUAGUUUGAGAGUAACAUACAUCAAGGAUAAAA----AUAAUUCUAUUUAGAGAUGAAACAAACCAUCUAAAAUGGUAAGAGUACGGCGCUAAUC-UAAAAAAUAAUUGAUUAUAGAAGAAUAGGUUGAAUGGCGUAUAUCACCU-------ACUCAUAG-UAUACUAUAGUUGUAAGAUACAUUGACAAGUUCAUUAUUAU-AACACUCUCCUGUGGUGAUA-UAUACCGUAUUCUUUAUACUGUUCAGAAGAUUCACUUC-UUUCUUAAUCAUUACUCUGCUGUCUCAGAAGACUCAA-----------------------------UGACUGAGAACGUUUGGCCAAAAGGUUUCACAAAUGAUAGAAGAAGGAGAGAGACCGUCUUGCUUU-UCACAUAG-CGACUAGGUCGUUCGAUACAAUAUCUCUUCCUA-UUUUUUAUCAUCUGGCUGAUAAGACGGCGUACAGCGUGAACGAUGAAACCAAGUUGCAUCUUCUGUAAUUGCUAGCUAGAUAUGUUGUGAAGAA--ACUUGCGCUAUUUUGCUUUCUUUAUUACCACGCCUCCUAGUUCACGCAUGCGCUAGCGGCUAAAAGAUCUGUGUUAACGCGU-AAUACGGGCUUGUUAUGAAGUUCGCCC-CCUCCUGUCCCACGGUAACCAUAUUGUGAACGUAAAGAGCGCAUAAAAAUCUUA--GGAUAUUCACUAUUAAUUUAUCCCAGGCAAUGACCUCGUGAUA--UAAGGACGGACUG---UAAUAGCUCAUAAUAGUAU--UAUGUACUAUUGGUUAUCGUGAUGUGAUAAGUUCAUGUGUCAUGUCUCACUAGGCCUAAAUUAA-UCUCCCAGCUAUACAUUCGUUUUGAACUAAAC------UUUGCUAGACAUCCACCGAUCGUUUAUUCAAUUA-GGGACAUCCAUACUAUUAAAUAUGGUU--AAUUUUAAGCGGGUGAUCCUCGACGUCUGUUAGUGAUUCCAAGUUAAUUCUCAUUUUUUCCAGUGUGACAAUAACUAUAAAUAUGCAAUCAGAUAGGUGCCUAUAGGAUAGACCAUCCAUCUUAACUCUUGUACCUGGUGAAUUUAAACAAUGCAAUUAAGCCAC--CACGGAACCAGUACCUCGCUGAGACCAGCGCGUAUUCCAAUAGAAUCAGAAAGACCGCUG------GACUGAAUUCAGCGGUGGUCUUCGGUCGGACCUCACUGUAAAAACAUCUGGACUUUUAACGAA-UCUGUACAGCAGUGGGAUACCGUUUAACCGGAAGAAGGCGAAACAUACGCAUUCCGUG-CGCACA-CCCCGUUCAUAGCCUGGGUUAUUCCCU-AGUAAAAUAUGACUAGUAUUUUAGCACAAAGAAGAUGUAUUGUUAAGUCGGCAUUUCAAAUUGUACAA-AAAUGCGAAUUUAA-AAUAUAGAGUAUAUGUGUUAUUAAACCCUCUGACAGAAGCCGAUGAUAUCCUAAACGACAAAUUGGUACCUUGCUGUUAACUACAUUGAGGACACGUGCUCCAUUUAUA-UUAACAUAUCUGCCCUACAUAAUUACGGAUCUGUAUCCGUCUAAUAGGUCACGGGAGCAUAAAUCCAUUGAAUUGUAAA-GAAUUUAACAUGUAAACUAUUUCUUAUGUGAC--GCUUAUGGA-UAUCUGCGGCUAUUCUAU-AGUUCCCGCACU-CGUGCAACGUGAGGUAGUACCUAU-CACUUAAGAAUACUCUUAUCACCCUAUAAUAUUGAUAACGAGUGCAGAUACACAUCGACUCUCAGCCGAUAGAAUACUUA-AUAACACAAUUGAAA----------------------AUGUUGAAUGCCUUUUCUU--CGCGCCAGAUUGGCUACAAGAACUUACGAUCAU-UACGAAUCGCGGAGGAU-CGGUGUAAACUUUGAACUAGAUUUUUAUUUAAGUUGGGAUUGCU-UGCACGAAAAACA-GGGAAUUUACGAGUAGGAGGAUCACGCAAG-----AUAAUGGACAUUCCCUCGUAAUUCAGACAGAAAAGAUGGUUA-UGGGCGAA-----------ACAGAGCAUUGGUA-CUGUUAAAGUAAAGUGCUGCGUCAUGAAAACGUGUCUCUGGCUAUAGUUGUUAAAAAAUUGCUAAUGAGGUCUGCCUCCUGUUAGGGCGUGAAUGCCCGUAGAAUAUUCUUCUAGGAACGCUUAAGGUAAUUGUAUUGUUUGAUUCGUC-----UGAUGAUUGCGAGUUGGUCGCUCUGUCAGAAUCAUCUCUAGUUGA-UACGAGUGUUAUUGUUCAGAAUCUCGAAAUAGGGAGACGUGGCA-CUGCCUAAUGAGGUAUUU-CACC--UGAGCCCCGUCUUGGUUAUACUUAACAGUGC-AUAAAUCUGUCUAGACGUAUGGUUCUAUGGCGUCUGUUAACAAAGUCAUUGCACAUCAGGCGUUUA--GCUAAUUGCAUGAUAAAGC-UUUUUCACCUCAGGUGGACUACUCACCG--UUCUAGACGGACUACUC--UCUUAUGUUGUCGAC-CGUCACUGUCCGCCGUGUC-UCCGUUGGGUAUUCAAGUCCCUUGUCCACUUCUCCGUGUCUCCUUUUACCGGCUCCGGUUUAUGUAAUAGUGUUUGAUUCAGUUCAGCGUGAGAGUAAGAAUAUAUUUAGGAUUCUGGAUCAAUGAACCGCCUC---CAUAAUACUACCAAGCUCUGAGU-AUGCCAGAUUCUUAGUCUUGUCCUGUA 
>G1 5375
AUAUCCUAGCUACGAAUACGUUAAAGGUGUAUACUCUUGUG-CAACAAUUAUCUAAAUUUAGAUCAUAGGAGCAACAAGCGAGGUGUGACUAUCACGGCUUCGGU--UAGGUAAGAU-CCUGCUAAUA-AAGAGGAAUAGUCCCUAGUAGUUUAACUGUAGAAUAUA--CCGGUGCUUUAUAA-AAUAAGGACAG--CUUUACAAAAGGUCUCAUAAACGGCU-----------UACCUAUUGCCCAUAGGUCUAGUUGGUAACUGUCUUUCGGCAAUAUAAGUCAGCACAAACUUUUCUAGUAUUGCUACAGUACGAGCUUGCGUACACCCUUUGUUUUGCUAAAAGAUAAAUGGUGUUUUCUCAAUUGAGGUAUUAUCUUUGAGUUAACGUGUCUAA--ACGAAUAUCGAAUAACAAUUACUAAAGUUGCGCCUUCAAAUUAAUUUAAAGCUACUACUAGCUAAAUAAAGUAGUAUGUGACGAUCUGAAAUCCUCUUCGGAUCACC-AUACCGAAAUC---------------------------------------------------------------------------------------------------------------------------------------------------------------------------------------------------------------------------------------------------------------------------------------------------------------------------------------------------------------------------------------------------------------------------------------------------------------------------------------------------------------------------------------------------------------------------------------------UAUCUUUACUGUCCCGUACGUUCGGAAAUAGCUACUUGUAAUCGAA--CACUCAGGAAUAUUAUAUAACUGAGCGACCGUAGACAGUGGAUUAUUAUUACUACACAAUACGCUUCCUGAUGAAACCUAAUUUACACAUGAAAAAACCG-UAAUUCUAUGACGAGUAUGAAGAAGAGCACACGUACGUCGUUUUAGCCUUUGUAUAAAUUUAUGCCCGUUUUUAUUUACAGAGGUAUGGAUCA--CAGAAGGUUUGUCAUGGUGUAAGCUGGUCUUCUCUGCCGCGCAAGCUCCGGACUACUUUUCAUCAAAGAUCAGGAAGUGUCAAUACGAAAAUAUCAUAUUGAGUAACCAACGUUAUCUCAAAAUAUAACUAUAAGUUGUUCGUCAGGUACA-------GAUAAACCAGCAUAAU-CAGCUUGCCAAC-CCCGGAAGAGCACAUGCACGUUUAUCUUUGUCUACGAAAACCUCUCGUGUCAGGGCCCAUACACCACCGAUCACCUCAUAUUCAC--UUUGAUAAAAUAUCAAUGGAGUCC----AG-CUGGAACGGAAGUU-UGAUCCACAUGACGUUUAAAUGCGGCGAAAUUAGUAAAAUGGUC----UACGAUCUGGCCAACAAUCAACUAAAACUUCAUUAAACCCGGGAGAUAAUUACUUUAUGUAGCUUAACGAUAGUGA---AUUGUGCAACACGCAGUACCACUAAUAUGGCGUAUCUU------------------------GCUGCUAAUAUGAAGCGGAGUGCGAUGAACUACCUGUUGGCAGUCUUGUCAAAUUUUUCAAUUCGUACCAUAAACGACUGUCUAUC--CUAG-AGGCCUGAACUGCCCGACCCAUCAGAAAGGGGCUGUUGGAGAGUCUCUUUACCAGUUGGCUCAGCACGGCUGCAUUCC----AUGAUCAGUCCUCAUUGCAAAAUUUAGAGUAUUCGG------CACUCAUGAUUGAUGU----AAACACGAACUUCAUGGCUAGUU-UCAACGGUCACCAAUGAAAUGCACCGGGGUAGUGUUAUAAAAGAGUCGAUCACACUUAGAGGUAACCUGCGCCGUUAUGAUUCAUAAGACAA-AGACGAGCAAACGCCAGCAACUAGAUACUCCAUC-UAUCGAAUGACUAGCGAAAAUCGUAAGCAAGUUUUGAUCCU-----------------------GAUGAAUAACUUAUUAAUAUCUGUCCCUAUAGACGAGUAUACAAGUUAUGUAAUCUCCUUCUGUAACAGUGCAACU-CCCGUUAGGACAAGGUUCCUCCGUACACGUACUAAUUAAUAUGAAGAUAAGAGAGGAAGCGUCCAUACGUGCCGACACAAAUAUUUUGAUACAACAAUUGUCGGCUCGAUGAUGCUAAACCGUUGUAUAGUUUAUAUAAUAUCAUCCAAUAGUC---CUACGAUUAAAUUCGCUGGGGUGUCAAUUUUGAAGUCCUGCUUAUAUAUCCAUCACCCCUAGAUA--------------UGGUUCAAUGGGACUGCCUAGAGGUUAAAAGGAACAUAACCCAGGGAUCAAA---CAUAAUAUUAUUUAGAAAUGAAGCAUAUUAUCUAGAAUGGUAAGUUUACGGCGCUCAUC-CAAUAAAUAAUCGAUCGUAGAUGAAUUGGUUGACUGGCACUUGUCACCU-------ACCCAUUA-AUUUUUGAAGUUGCAAAACACGUUAACAUGUUCAUUGUUAUAGCUCUCUCCUGACG-UGAUA-UGUAGCAUAUUUCUUAUAUCGAUUCAAACAUUCUCUUC-UUCCUCGAUCAUUACUCUAUGGAAUAAGAAGACUCGAGG----------------------ACAAAGAAUGUUCAGC------CAGAUGGUAUCCACGAACGUAAGAAGAACGACAGAGAGCGUCUAGCCUU-UCGUAUAG-CGAUUAGAUUGUCAAAUACAAUAUCCUUCCACG-UAUUUUAUUAUCUGUCUGAUAUAUCAGCGUAAUGUCUGAACGACAUAGUCAACUUGCAUCUUCUGUAUCUGCUAGCUAGGUACGUUGAGGAGAA--AUUUACGCUACUAUGCUCUCUCCUUUACCACGCUUCCUUGCUCACGCAUAUGUUAGCGGGUUAGAGAUCUGUGUCAGCGCGU-AAUAAAGGAUUUCGAUGAAGUUCUCCA-CCUCUAGGCCCACGGUAACCGUACUGUGAACAUCAAAAGGGCGUAAGAGUUCUG--CAUUAUUCACUAUUAGUUGAUCCCAAACACCGAACUCAUGGUA--UAAAAACGGACUU---UCAUUGCCCAUAGUAGUAUUAGAUGC--UAUUGGUUAUCAUGAUGUGAUAAGUACACAUGUCAUGUCUCACUAGGCCUAAAUUAA-UGCUCCAGCUAUACAUUCGUUUUGAAUUCAGC------GUAGCCGGGAAUCCAUUGGUUGCUUAUUCCGUCA-GGGUAAACGAUACUAAUAAACGUGGUU--AGUAUUAAGCGGCUGACUCUCAACGGCUGUUAGUGAUGCCGAGUUAAUUCUCAUUUUGCCCAGCGUCGUGUUAACAAAGAAUAAGCAACAACACUGGUGUCCAUAGGAAAGACCUUCCCCCUUAACGCUCGUAGCUGAUGAAUUUAAACUAUGCGAUGAGGCUAC--CACGGACCUAGUACAUCGCUGGAACCACCGUCUAUUCCAAAAGAAUAAGAAAGAUUGUUG------AAUUGGACUUAGUGAUAGGCUUCAGUCAGACCUUACUGGGAAAACAUUUGGACUUCCCGCGAAAUCUAUUCAGCAAUGCGAUUCUGUUUUAUUUGAGGAAGGCGAAAUGUACGUAUCCCGUG-UGAGCG-CCCCGUACAUGGCUU---GGGUUCUAU-AGUAAGAUAUGACUAUUGUCUUAGCAUAAAAAAGGUGCACUGUUAAAUCAUCAUUUCACCUCGUACAA-GAGCACUUAUUUCA-AAUAUAAAGAGUAUGUA-UAUUACACCCUCUGACAGAAGUUGAUAACAUCCUAAGCGACAAAUUGGUACCUUGCUAUUUAUUACAGCGAUGACACGAUCUCUAUCCAAG-UUAACAUUUCUGCUCUACACGAUUACGAGUCUUUAUCCAUUCGAUAGGCCACGGGAGCACAUGUAAAUUGAAUUGCAAA-AAAUUUAAUAUGUACACUAAUCCUUAUGUAAU--GUUUGUAGA-UAUCUGCGGCUAUUCUCAUGGUUCUCACAUU-CGUACAACGUGAAAUGAUCCCUUU-CAGCUAUAAAUAGGCCUGUCGCCCUAUUAUAUCGAUAAUGAAUACAGACACAUAUCAACUCUCAUUUACUAGAAUACUUA-AUAUGACAAUUGUAG----------------------AAGUUGAAUGCCUUUUCUU--CGUGCCAGAAUGGCUACAGCAGCUGAGAAUUAU-CAAGAAUCGUGGAGAAU-UAGUAUGAUCUUAAC-CCAGCUUUUUAAUUAGAUUGGCAUAGAU-UGCACGAAAAACA-GGGAGGUCACGAGUAAGACGACCGUGCAAU-----UUAUUGGGUACUUCCCAGUAAUACAGGCGGAAAGGACGGUAA-CGGGCGAA-----------ACAGUGCAUUGAUA-CUAUUAAUGUGAAGUGAUGUGUUCUAAGUAAGAGUUUUUGUCCACAGCUGUUAAAAAAUUGCUAAUGAUGUCUGCCUUCUGUUAGAGGUCGAAUGCCCGCAGGACAUUCUUCUACGACUGCUAAUGAUAAUUGCUUUGUUUUGUUUGGU-----UGAUGAUUGCAAGUUAGUUACCCUGUCAAAACCAUCUUUAAUUAA-CAUGAGUGCUAUUAUUCGGAAUCUCGAAUUAGGGAGACGUGACA-CCGGCUAAUGGGUCAUUA-UACC--UGACCCCCUACUCGGCUAUACUCGGCGAUGG-AUAAGCCCGUCUAAAUAUGCUGUUCUAUGGCGUCGACAAGCAAAGCCAUUGCACAUCAGGUGUUUA--GCCAAUUGCGUGAUAUAGU-UUUUUCACUUCAGGAAGAUUACGUUCAG--UUUCAGAUGGGCUACCU--UUUUACAUUGUCUAC-CGUCACCAUUCGCCGUGUU-UCCGUCGAGUAUUUAAGUCCCUUGUCCUCUGCUCUGUGUAUUCUAUUACCGGCUCCAGUUCAUAAGACAACGUUUAAUACGGCUUAAUAUAAAAGCAAGAAUAUUUCUAGAACUCUGAACCAAUGAACUGCCUU---CACAAAUCUGGAAUGAUCUGAAU-AUGACAGGGUCUUAGUCUUGUCCUAUA 
>F1 5375
AUAU-----CUAUGAAGUCCUGAGGCGUCUGUAUUCUUUUG-CAUCCGUUAUUUAAAUCUAGCUGAU---AGUGACAAAAAAGUCGCGAAUGUUAUGUCUUUGGU--CAGAUAUCACUUCUGUCAGUA-AAACGAAAUGGUCCAUAGUAGCCUGAUUACAGAAUGAACUCCGGUGUUUUAUGA-GAGUGAGACAAUUUUACACAGAAGGUUUUAAGAUCUGCU-----------UAUCUAUGGCUUGUGGGCUUGGCUGGUACCUGUCUUUAGGCGAUAUGUAUCAACACCAGAAUUUCUAACACCAUUAAACCUCGGACUCGUGUGCACCCCCCUUUUUGAUAGUGAAUAACAGGUGUGUUCUCAGUUAAGACGUUUUGCUUGAGUUAUUACAUCAGA--GUAUACCUCGAGUAGCAAUAAUUCAAACCGAGUCCCUGGAUUAACACAGAAUCAUUACUGAUGAAGCUUAAAAGUAUGAUAUGACCUGAGAUCCCUUUCAGAUGGCC-GUAUUCGGUUC---------------UUUGCUCGGGGACUACCCAAACAGAAUAAUUCUAACAGCAGAUCUACC---AUCCGUAGAAUAUAUAGGAUGCGAAGCAACAGG-AUGCAACACUAUU-UUAGCCUGUAGUCUAUUAAUUGA-----------CUUAGAACUGAAACGCUAGCUAGAGUGGGUC-CCGAACAUAUGAUGCGUAU--ACUAACCUCAGUUUGCGUCGAAUAUGAGGUAGACUA--------AUGCUGAAGCUGGCUUAUUUUCACAAAUGUCAGUAAUCGUAGAAGCGGAAUAAGUAAAUUCCGAUUUUCACAUGACAGCCUGACUACCGGUAGACAUUGGACUGCGGCAUCGCAGCAAUCUUGAAAGCAGAUGAAACCAGUACGAUUAUCACUAUAGAGACAAUAUAUCUAUUGAAUUCUGGUUAAUAGGGUAUUUCAUUAGGCCUACU-GGCUUCUACUCGCGCUGACU-UAAACAGCCAAUGAUUCUAUGUGUGGAACCCAAUAAGCCG----UAAGCAUCCUGGCGUCGUCUCACGCACGUCUCCAAGUGUUUUUGAUA-----GUUCUUCUCAUUCUCCAUUCACUAGACGUUCUGAAUUUGCGAUAAGA--UUCUCUCGAAGAACCCGUGAUUAAACGAGGGUA-AUA-UGGCUAGAUGACUCUAGAUUGUCCAGCUCUUGAUGUCAACUGAUUUUCACGGGAAAAUACCG-ACGUCCCUUUCCUCGUAGAGAGAUUUACAUCCUCAUUUCAUCUCAGGCGCUAUAAAAAUUCAUCCCGCACCUUUACUACAGGGAUAUAGAUAG-UAUUGGGUAGACUCAUCGUGCCAGAUGUUCUUGCCUUUCACGCUUGUUCGGAAUUACGAUUCAUUAAAGAUCACUAUGAGCC-AUACGAUAAUUUCUUGUCAAGAGUUUAACGUUAUCUUAAAAACCUGGGAACAUAUGUUUUCCCCGCGCU-------GAUAAUAUAGUCUUAG-CAGCUCGUAAGC-CUCGGUUUAGCACGUACGCCGUUAAUUCCGUCCAUUAAAGCCACCCUUCACGGGGCUAAUGCAUCUCGGAUGUUCUGAUAUUCAG--GUUAUUUAAGUAGCAGUGGAGCCC----AA-CUGGAAAGAAAGUU-CGUGCCUUAUGAAAUUUAAAUAGGGCGUGGUUCUUUAGUUGAUA----AUUUAUUUGGCCGGCAAACAACUCAGGUGCUAUUAAAUUAAGGGAAAGGUUGGU-CUAUGUCGAUUUAUGGAC-GG---UAUGCUCGAAUAGUAACAGCUUUAGUCCUCCGUAUUCC------------------------AUUAUUAAAAGAAGGCAAAGUGUGGUGUAUUACCUAUUGACCGUCUGGAUAUAUUUACCGGUACGUACCAAAAACAACUAUUUGUC--CUAG-GAUGCCGCAACGCUCCUCCCAUCUGAUUGGGACGUCUUAAGCAUUUCUGCGCCAUUCACUCCGAUACGACCACAGUCU----AUGUCUUGCAGUCAUUAUAAAAUUAAAACUAGUCAGGUGGGGCAUAUAAAAUACCUGU----AGACCUAGAUUUAAGAAACGGCU-CCACCGGUGAUCAAUUAAAUUCUCCAGGGUAGUCUGUUUACAGAGUCUAUCAUACUUAAAGAUAACUCGCUUAUCUAACAUUCCUAAAAGAA-CAAGAGGGAAACGCUAGCUACUAGCUACAUCAUC-UAUGAAGUAACCAGCGGAAGCCAAAAACAAGCUUUAAUGCU-----------------------GAUGGAUGACUCCUUAGUGCCUAUCGCGAUUGAUGAGUAUAAACGAUAUGUUAAUCCCGCCCAUACCAGUACGACU-GAAGAUAUAGCAAGGUUCCCCGGGAGGCUCUAUAAUGAAUAUGCAGAUAGGAAGAAUAACAUAUUCAGAUGCCGACAUAAAUGUUUUCAUUCAAAAGUAAUGAAGUCCAACAAGCUAGAUCGACGUACAUUUUUAACUAUAUCAAUCGAAACUC---CUACGAUCGAGCUUACAGGAACGACAACCCUGGAUGCCCGCUCAGGGACUUACAACUUCUAGAUA--------------UGUUUUAACAGGACUGACAAUACUGCACGAGUUACGUUGAUAUAAGUUCAGA----AUCAUUUCAUCUAACAGAAAAGAAAACAAUGUAGCCUCGUAAGCUUAGGCCGCUCAUC-AUAAGGAUGCACCAUAUUAAUAAAACAAUUUGAAUGGCGCUUAUAACUU-------GUGCAGUU-GAUUUCAGAUUCGUAGAUUAAGUCAACAUGUUCAUUGCAAU-CACAAUCGCUGGCUGUGAUU-UUUGCCGUAAAUUUCAUAUCGUUGACAACGUUCUCUUC-UUUCUUAAACAUUACCCUAGUACAGCA---------------------------------------UAAGACGUGUUAACUGGGGGCGUUAAUCUGCAAAUAAGUGAUAAGUGAACAAUUAUGUCUUGUUCU-UGAUAUAG-CGGUCAGGUUGUCCGAUACACUAUCCUUUUCUG-CAUUUAGUCGCUACACAAAU-AGGCAACGAAUAUCGUAAACAGCGUCCCCAAGUUGCAUCUUGAAUAAUUGUUAGCCUGAUCUGACAGUGAGAA--ACACAUAUUUUUUUGCUGUUUUUGAUACCACGCUCCCUAACUCACGCAUGCUCCGGUAACACAGAGAUCCAUGUCAACGCGU-AAUAAAGUAUUAUCUCGAGGUCCCCAU-UUUCAUGAUAGUCGGCGGCCAUAUUAUGAAGAUCUAGAUCACGUAAGUAUCCUA--CGUUGUUUACAAUUAGGUGAAUCCAAACGUUAAGCUCAUGAUA--AAAAGGAGGUGUU---CAAUUGUCCGUGAUUGCAU-UCAUGGACUAUUUGUUAUUGUAAUGUAAUGAGAAUAUAUUUCGUAUUCCACUAGGCUUAAAUUAGCCUUUAUAGUUGAAUAUUCUCUUUAAUCUAAGC------GUUCCCAGUAACCCAUCUGUCGACUAUCCAAAUU-GGGGCACCGAUAUUGUGGAAUUUAGUU--CAUUUUAAGGAAUUGAUACAUAUCAUUUCGUGGUGAUAUCUAAUUUAAACCUAUUGUAUCAUGCCUCAUAAUAGUUACGAAAAUGCGAUAAGUCUAGUGUCAGUAAGAUUGAUUUUUCACCUUAAUUUUCCUGCCCAGUGAAACUAAAACGAGUGAUGUGGCCAC--GACGAGUCCAGAACCCUUCUAUUUUUA-CGCCUGUUUCG------------------------------------------------------------------------------------------------------------------------------------------------------------------------------------------------------------------------------------------------------------------------------------------------------------------------------------------------------------------------------------------------------------------------------------------------------------------------------------------------------------------------------------------GGACUUACCACU-CAGACGAUGUGAACCAGAAUCUAG-CAACUGGAAUUGCACUUCCCAUCCCGGUGUGGUGGCAGAGAACGCAAACAUAGAUCGACUCUCAGUUGAUGGAAUAUUUA-AUACAGCUGUUAUAA----------------------GUGUUGAGUGCCCUCUUUU--CAUG-CGGAAUGAGAACAAGAGGCUGCCAUCCU-UACGAAUAGUGCGGAAU-CGACCUAAGCUUAAUGCCAGAAUAACAACCAAAUAAGCAUUGAG-AGCGGGAACAAGG-AAGGGAUCCAGAGUAAAUCGAUGGCACAAU-----AAGGUAGACAUCUCCCAACAACCCGUACGGGAGAGAUGGUUUGCAAGCGAG-----------GCAGUGCAUUAGUA-CCGGUAGUGUAAUGUGCUUUGUUAAGAGGCAGAUAUUCCGACAAGAGCUGAUAAAAGGUUGUUAAUUGGGUCUGCUUUCUGCAAGAGUCUGAAUGCCCGCACGACAUUUAACAGGAACCGCUAACUACAUUUAUAGUGUCCUGAUGUAUC----UAGCCGUUGUAAAAUAGCCAAUCUGUUAGAACAACCUCCAACCAAUCACGGGUGCUAUUGUUAGGGACCUAGAAAUGGAGAAACGCAGCA-UUGACUAACAGACAGUU--UACG--UGAUUUUUGCCUCGGUUAAUCCUAAAAAGGC-ACAUGCCUGGUCCGAAAUUCUGAUCCACGAUGUCUGAGAAUAAGGUCAUCACACAUCAGCCGUGCA--GCCGAUUGCAUGAUAAGUU-GCGUUAACUUCUGGAGUAUAACCCACCAGCUUUUAAACGGAUAACCC--UUUCGUCUUGUCAAC-UAUCACUGUUCGGCGUGUU-UCCAUCGGGUAAUUAAAUCCCUCAUCCACUCUUCCGCGCUGCCCAUCAUCAGCUCUGACUCAUGUGCUAUUAUUCGAUUC-----GAUUCGUUAUAAAGAAUAUAAAUACGAUUCUGAGUUAAUCAACCACUUG---CACAAUGUUAUCAUGGCCAGAGC-GCAAAAGAUACUCAGAUGUGUUUCAUA 
>E1 5375
AAAUCCAAGUCAUAAAAACAUCACUUGGGUACAUUCUUGUG-CGACAGUUCUUUGGACUUGGCUGAUAGACGUGAUAAAU--GUCGCGAAUGUUAUGUCUUCAGU--CAGACUACAU-UCUAUCAGUA-AAACGAAAUGGUGCUUAGUAGCCUAAUUGUAGAAUGAAUUCCGAUGUUUUAUGA-GAUGGGGAAAGUUUUGCAGAGAAGAUUUUAAGAUAUGUU-----------UACUUAUUGCUUGUAUGUUUAGCUGGCACCUGUACUUCGGUGACAUGCGUCAAUUCAUGAAUUUCCAAUACCAUUAAACCUCGAAUUCGUGUGCACCCUCCUCUUUGAUAGUGAAUGAUAGUUGUGUUCUCGAUUAAUAUAUUUUUCUAGACUUAAUGCGUUCGA--GUGAGUAUCGGAUAGCAAUAAUUCAAACAGUGUCCCUAAACUAACAGAGAGUCACUACUGAUUAAGCACAAAAGUAUGAUAUGACCCAAGAUUCUCUUCGGAACACC-GUAUUCGGGUC---------------UUUGCUCGGGGGCUACCUAAACAGAAUUAAUCUAAUUGUAGACCUGCC---AUCCGUAUGAUAUUCAACAUAUGUAGCCAUAUA---------------AUAAUAGGUUAUUAGCCUGUAGUGAAGUAAAUGCCUUAGAACUGGAACGCUAGCACGGAUGAGUC-ACGAGCAUAUGAUGCGCGA--ACUAUCAACAUUUUACGUCGUAUAAGAUAUAGAUUA---------AGCUGAAGCUGGUCUGUUUCCACUAGUGUUGAUGAUCGUUCACACAAAAUAAGUAAAAUCCAAUUGUCAUAUGCCAGCUUGACUCCCGAUAAGCAUCGGAAUGCGUCAUCGCAGUAAUGUUGAAAGUACAUAGAACCCGAAAGAUUAUCACUAUAGGGACCAUGUAUCUAUCGAGCUCUGCUUAAUA-AGUAUGUCAUUAGGUCUACC-GUCUUUAUCUCUCACUGACU-UAAACUAACCAUGAUGCUAUGUGUGGAAUCCAAUAAGCCU----UAAGCAACCUGGAGUGGUAUUUCGGAUGUCUUCAUAUAUUUUAGGUG--AUUCUUUACAU---UCUCCAUUCACAAGAUGUUGUGAACUUGUAGUAUGA--CUCUCAGGAAGAACCCAUUACUAAUAAUAGGUG-AUA-UGGAUAGAUGAUUUUAAAAUGUUCAGUUCCUGAUGUCAACUAAAUUUCACGGGGACGUACCG-ACAACCUUUGACUAAUAUAAAGAUUUACAACCGUAUUUCAUCUCAGGCCCUAAGGAAUUUCAACCCGUUCCUAUCCUACAGAGAUAUAGGAAG-CAUUGGAUAGACUCUUCGUGCCAGCUGUUCUUGCCUUUCUCACUUAUUCGUGACUACGAUUCAUUGAAAAUCACGAUUGACC-AUACGAUAAUCUCUUGUAAAGUUCCUUACGUUAACUUAAAACCCUACGCAGAGAUGUUUUCUCCGUUCA-------GGUAAUAGAUUCUUAU-CACAUCGCAAGC-CCUGAUAUAGCACGUACACCUUCAUUCUCGUUCUUUAAAGCCACCCUUCAUGGGGCAAAUCCAUCUCCGAUGUUCUGAUAUUCAA--GUUAUUUAAGUAAAGAUGAAGCCC----AG-CAGGAAGGGAAGUU-UGUGCCUUAUAAACUUAUAAUAGGGCGAGAUUAGUUAAUUGAUG----GUUAAUCAAGCAGACAAGCAAUUCAGGCGCUAUUAGAUCAGAGGAACAACUGGUCCAUGUAGAUU-UAUGGAC-AG---UUUGCUCAACUAGCAACAGUGUUAGUUAGCCGUAAUCC------------------------AUUAUGAAAAUAAGGCAAAGUGUGAUUCAUUACCCAUUGACCGUCUGGAUAAACUUAUCGGUACGUACCAAAAACAACUAUACGUC--AUAG-AAUUCCGCAACACUCCUACGAUCAGAAUGGGUCCUUUCAAGCUUUUCUGCGCCAUUCAU-UUGAUACGGCCAUAAUCU----AUGGCUUGUAGUCAUCAUAGACUGCAAACUAACCUGGUGAGGCCUAUAAAGUUCUCGU----AAACAUGGAAUUUAUGACCAGCU-CCGCCGGUAAUUAACUAAAUCCUCAAGAGUAGUUUUAUUACAGAAUAUUUCAUACUGAAACAUAGCUCGCUUAUCUAUUAUUCUUUAACCAAUUGAUAGGGAAGCACUGGCUACUAGCUACUUCAUC-UAUCGAGUAUCCAGUUGGAAGAAUAGGCAGGCUUUAAUGCU-----------------------GACGGAUAAGUUUCUAAUGCCUAUCGCGAUUGACGCGUAUAAAAGAUACGUAAUCCCCACCCAUAACAGUUCAACG-UAAGGUAAAGUAAGGUUCCCCAGUAGGCAUUAUAAUUAAUAUACAGAUAGGAGAAAUAACGUACAAACGUGCCGGCAUAAGUACGCUGAUUCAAUAAUAGUGAGGUCCGACAAGCUAGAUCGGUGUACGCUUUCUGCUAUAUCUAUCGAUAGUC---CUGCGAUCGAAUUUACAGGAACGAAAAGCCUGGAUGCCCGCUCAGGGACCCAUGACCCCUAGAUA--------------AGUUCCAAUGGGAGUGACAAUACUAUUCGAGUAAUGUAAAUAAAAGUGCAAA----AUCGUUUAAUCUUACAGAAAAGAAAACAAUCUAGACUCGUAAACUUAUGACGCUUAUUAACAAGGAUGCACCAUUUUAGUAAAACAAUUUGCAUGGCGUUCGUAACUC-------GCGCAUCUAGACUCCAAAUUUGUAAAUCAUGUCGACAUGUAGUUUGCUAU-CACAUUCGCUGGCAGCGAUC-CACACCGUAAAUUUCAUAUCGUUGUUAACGUACUCAUG-UUCCUAAAACAUUACCUUAGCACGGCA---------------------------------------AAAGACUCAAUAUAUGGGUGUGUUUAUCCGCGAAUGAGUGAUGAGCAAAUAAUUGUGUCUUGUUCU-AAAUAUAG-CGGUAAGAUCGUUCGAUACACUAUCUUACUCUG-UAUUUUGUCGCUACACGAAUUUAGCGACGAAUGUUGUAAACGGCAUCCCCGAGUUACAUUUAGAGGAACUGUUAGCCUGAUUUCACAGUGGGAA--ACAGAUAUUCCUUUGCUCUUCUUGGUUUCACGCCCCUUAGUUCACGCAUGCCUUAGUAACUCAAAGAUCCGUGACAACUCGU-AGUAAAGAAUUAUCUCGAGGGCCUGAU-CCUUAAGGCAUACGGCACCCAUAAUCUGAGCAUCUAGACCGCGUAAAAAUCUUA--CGUUGUUUAC-AUUAGCUGAAUUCAAACGUUAAGCUCAUGACA--AAAAGGCUGUGUUUAGUAAUUGUCCAUGACUGCAU-CCAUGAGCUCCUGGUUUUCGCGAUGUAAUAAAAAUAUAUAUCAUCUUUCACAAGGCUUAAAUUAA-CUUUAUAAUCAAAUAUUCUUUUUAAUCCAAUC------GUGGCCGGGAACCCAUCUGUUGCCUAUACAACUA-GGGGCACCGAUAUUAACGAACGUAGUU--UCUUUUAGGCGAGUCAUAAACGUCGUCUUAUAGUGACAUAUAAUUAAAACCUAUUGUGUCUUGCCUUAUAAUGAUUACGAAGUUGCGAUAAGUCUGGUAUCUGUAAGAUUGAGCUUCUACGUUAAUUCUCUUGCCUGGUUAAGUAAAAACAUGUGAUGAGGUCAC--GAUGUGUGCAGCACCCCGCUAUAUUCA-CGCCCGUUUCAAACAAACCAGUCGUGUUAUUA------GAUAAUACUUUAUGCCAAUCCUCAAUCGAAUUCCACUUAGAAAACAUCUGGAUUUUCGACAAAGCUUAUACAGCAAAGCGAUUCCGUGUGAUGUUGGGAAAACGUAACAUACGUAUCCCGCU-CCAGCG-UUCCAUACUUAAUUACAAUGAAUUCCU-CAGUAAAUAGAACUAUUAUGUCGCCACAGGGAAAGUAUAACACU---GCGUGAUUCUGACUUAUACAA-GAACGCGUUUUUAUUGAUGCAAUGCGUAUGUA-CAUAAACUCCUCCGAUAAAAGCUGAAA---AUAGAAGAGGCAAGCUGGUACAUCGAUGUUUAAUUCAAAGAAGAGACGAUCUCUGCUGAUG-CUAUCAUUUCUAGUCUGCAUGACAGUCAGUCCGUAUCCAUCCAACGGUCCGCGGAGGCACGGAAACAUUGGAUUGCAAA-GAAUCUGACAUACAUACUAUGCACGGUCUGAG--GCACGCGAA-CGUCUUCGGGUAUUCUGU---------------------------------------------------------------------------------------------------------------------------------------------------------------------------------------------------------------------------------------------------------------------------------------------------------------------------------------------------------------------------------------------------------------------------------------------------------------------------------------------------------------------------------------------------------UGUCCUGUUGCAUC----UGGCCGUUGUAAAAGAGUUACUCUGUUUGAAUCAUCUCGAACUAAUCACGGGUGCUAUUAUUCGGGAUCUAGAAAGAGAAAGACGUGGCACCUGGCUAACUAAUCAUUU-UACA--CAGCUUUUGACUCGAUUAUUCCUAGAAAUGC-ACGUGCGUGUCCCAAAAUGUCGUUCUACAACGUUAAGGGGUAAAGUCAUGGUACAUUCGACGUGUA--GCUAAUUGCAUGAUAAACC-GCGUUCACUGCUGGAAUGCUAUCCACCAGCUUCUAGACGGGCCAUAG--GUUCGCCUCGUCAGC-UGCCACUGUUAAACGCGUU-UCCAUCGGGUAAUUAAGUCCCUCAUCCACUCUUCCGUACUGCCUAUCACCACUUCAGGCUCAUGUGUUAAUAUUCGAUUU-----GAUUCGCUGUAGAGAAUAUAGAUGCGAUUCUGAGUUAACGAGCUACUUG---CACAAAAUUAUCAUAACUAGAGU-ACGAAAAAUACUCAGAUAUGUUUCCUA 
>D1 5375
AUAUUCCAGCUACAAACACAUUAUGGGUUUGUACGUUUAUG-ACACAAUUGUGUAAGUCUAUCUUAUCUAAGUAACCAGCGGGGAACAACUGCCAAGGCCUUAGC--UAGGUGGGACCCUAGUAAGUA-GGAAGAAAGUGUGUUAGGCGAAUCGGAUAUCGAAGGUUCCCCCGCCCUCCUCC--GACACUGAUAGGACUUCAAACAAAGUUUUAGGAUCGAUC-----------UACCGACAGCCUGUGGAUCUGGUAGAUAAUAGUUAUCCGGCUAAGUGCGACGAAGGAAACUCUCUCAACGAUGCUAAAACACACACUAGUAAGUACUUUUCCUUACUGUGGUAGAUAGUAGAUAUGUUCUCAAUUAAGGCGUCGCCCUUGGGUUCUCGUACAGCA--GUGAAUAACGAGUAACAACUACUUAAGUCGUAUUCACCGGUCAACCUAGAGUUACUACAGGUGAAAAGGCAUAACGCGUCACGAUUUAAUGCGCUCUUCAGCUUGCU-GCAGCGAAGUC---------------GUAGGUUGUAAGCAAAUAUAGCAGAAGUAUUCUAAAGCUAGGAAUAUC---UGCUACAGAAUGCGUCAAUUGCUUAGUAUCAAA-AUAUACUUGACUC-GUAUCUCGUCACUAUCACACGAC-----------AUUGGAAUUGGUACGCCGGCUUUAAUUUCCC-CCGAACAUCUGUCUGAACA--ACUACUUAUAGUUUACGCCAAAUUAGAGAAAACACA---------AGUUAUUAUCAGCACAUCUCUAUUAAUAUCAGUUAUUGUAACUACAAUAGAAACGGACUCAUAUUACUAUAUCUCCGAUUAACGACCCAUCGACAAUAUAUUGCGUUAAUGUAAGAUUAUUAGAAAUGCAUUAAAU------------------GUAUAUAAUCUAA--AAUAAGUUUUGGUGGUUA-AAUACGGUAUGAUGCCUGCU-GUCUUUAGCUUUCACUGCCG-UGAGCUUCUAAUGAUUCCGCCCAUGAAUCUCAUUAAGGCG----CAAGAAUCUAGGCAUUGUUUCUAGCCCUGCUUAUAGUGUUUUUACCU-------------------------------------------------------------------------------------------------------------------------------------------------------------------------------------------------------------------------------------------------------------------------------------------------------------------------------------------------------------------------------------------------------------------------------------------------------------------------------------------------------------------------------------AUUUGC--UUUGUUAAAUCAACCAUGGGGCUU----AG-CUGGGACGAUGGUC-UGUAUGUUACGUUUUUUAGAUGCGGUGAGAUUAACAAAUUGGUA----CUCAAGAUGGUUUACGAACAACCCGGACACAAGUAAAACAGAGUAACACUCACUCUAUUUAGAUU-UGUAAGA-ACCAUAAUACUCGACUAACAAAGGCUCUAAUAAAGCGAACACC------------------------UUAAAUAAGAUAAGGCACGAUAUAGUUUCCCACUCGAUGGUCGCCUUCUUAGCGCGUUUGCUACGUACAAAAGCAGACUGCUUCCC--ACAA-UGCUACUAACCUCCCGCUACAUAGAAAUGGGGCGGUUUAAGUAUUUUUGGGACAUUAAUUAUGGGACGUAUAAUAGCU----UCAACGCAUAGGAAUUGAAUAAUUGAACCGUGUGGUGUGGCACAUUCAUAGUUACUUCACAGAGACACCGAAUGUGCAAAUGGUU-UAACAGAUCACAAGUUACCUAAAACGGUAUAGCUUAAUAAAAGAGUCAACGUCAGUGAUAAGUGAUUUGGACAUAAGUUAAUCUCAGCACGA-GUACAGGGAACCGCAGGCUGGUAGCUCAGGCCUG-GGCGGAGGAAAUAGCCUUGAGAAAAGGAGAGCCUGGAUGCU-----------------------GAUUAACAACUAUCUAAUAUCUAUUUUUAUAGUCGAUUAGAUAAUAUAUGUAACC---CGCCAUAACGAUAAGAUU-UUGAGUAACGCUAAUUUUUUCCGGCGAAAUGAUAAUCAAUAUACAAGUCCGUCAAGAGAUAUUUAAUUAUGACUAAAUGAGAAUUUCGAAUAAACAGUUGUAAUGACCAAGGAACGAGACCAAUGUACACUCUGUGCUUCAUUAGCCGAAAAUU---UUAUGUACGGUUUUACAUGUACACCGAUAUUGAGACCUCGAGGAGUGACCCCGUAUUACUAGAUU--------------UGACUCAGUGGGUUCGG-AGUCGUUAGGGCGUAAUGAAAAUCAAGCCGUCGA----AUAUUUCUAUUUAGCAACG--GUAAACAUUCCAGGGUUGUGAAAUUAGGAUGCCCAUA-CCAAGAAUGCUGGGUUUUAAGGGAAUUUGUAGAAUUAGAUUGCUAACCC-------AUCUGUUA-AAAUUUUGAGAUAUAAGACAUAUUAAUGCGUUUAACGCUAU-AACAUUUGUAGAUA-UUAGU-CUUACCAUAAUUUUCAUAGCUUGUGGUAUGCCGUCCUU-CUUACUAAUAAUUAUUUCUUCAGGUCG---------------------------------------GAAGUUGCAGCGGUUAAUGGUAUUUAUCUAAUGACGAUAGAUAGUUACGAAACUACGUACUGCUUU-AAACAUUA-GGAUGUGGUUUUUCGAUACAAUAUCCUUUCCAA-CAUUGUAUCAUUAACAAGGCUAAGCGGCUACCAACGCACAUGAUGUAAAUACAGUACAUCUUCGAUGAAUAGUGACCUAUCAUAUUAGAGAGCGAAAUACACAUUCUUAUUUUUGUUUUGUUAUUACACUUCUUUCUUCAAGCAUAUGUUAAUGAUAUAAGGAUCCGUGUCAAUGAGC-AAUAAAAUACUACCAUAUGAUACUCUCUCCUUCCGACUCGAAGUAAGCUCAACGUGAGGCGCGGGACUAUGUAAAAGUCUGA--CACUCUUUGAUUGUAGUUGAAUUCAUAUUUUAAGUCUGCAAUG--CAACA--GGUCUG---GAAUAGGCCGUCACCAAAU-ACGUGAAGUACUGAUUUUCGUAAAGCAAUAACCGUAUAUAUGUUAGAUUGAGAAGUUUAGCUUGU-CUUCACGACUGUCCAUUCUUUUUAGUCCAAGC------UUUGCGAGGAGCAUACAGUUCACCUACCCAAUUG-GGAACACAGAUACCA-UACACGUACUU--AGCUUUAGAUAGAAGACGGGAAGCCUCGUUCAGAAAUACGUAAGCGCUUCCUAUUGCAUCUCACAUCACGAUAAUUAUUUUUAUACAACAAAUCUAGUGCUUACAUGGUAGUUCUUCGGCCAUAUCUCUUCUAUCUGAUAACUGACUAGGACUUGAUCAGGCCAA--AAUGGGCUCGAUACUGCUAUAGCAUCC-UGUUUGUUCAGGCAGCGCCGGAAGGAAUGUAA------AUCCAGGUUCAGUGUGAGAUGUCCACCAAUCCCCAGUAAAGUGACAUUUGGACCCAAAACAGAAUCUGUACAGAGAUGCGAUUGUUUGCAAACCGAAGAAUGCGCACUACAAUCACUCCAUU-CCGGCA-UGCUGUACUUAACUUCGGAGAUACACU-AGCCAAAUAUGACUAUCUAGCCGACGCGGAGAAGAUGAAUCCUUAUAGUACCGUAUCAACUUUUAGAA------------UCAUUGUAUAAGAUGAGCAUG-UUUUGAAGUUUCCUGCAGGAGUUGGCAACGUGUAAGAUGGUUAAUUAGCAACUUGCUAUUUAAUAUAUGAAAGAAGCAGACUCCGCUAGUA-UUAACUUUCUCCUUCUCAGUGCUAAUGGGUUUGUACCCGUUUGAUAG--UACAAGGAUGCGAAUACGUAGCGUUGCUAU-GAAUUUAGUGUAUAUGCUAUCUCCGAUCCGAG--ACAUGUAGA-CAUUUUUGGGUGUAAAAU-GAUUUCUGCGCU-CACGCGGUGUGGACUUGCUCCUAU-UUGUUAAAAUUAUAUUUGUCUUCUUAUUCAGUCAGCAAUACAACUAGUUAUAGAUUUACUCUUACUUAUUAGAGUACCUG-ACGAAACGAUUUUAUCAGGUUAUUUCUCUUCCAUGUCAUAUUAAUUGCCUUUCAGA--CGUAUCAGAACUACUGUAUGAGCUCUGUAUUGG-UAUAUCUGAU-CAAAUAAUGACGCGGGCCUUGAGCCCUAUUUACAGUUAGAUUAGCACUGAU-UCUGCUAUAGACA-AAGGGGACACGCAAGAUUCACUGUUGCAAG-----AAUGGAGUUUUCUCCCAAUAACCCGAACAGACUUGAUAGCACACGGGCAAA-----------GGAGUAUAUGGGUA-CAUGUAUUGUAGAAUGCUAUAUCGU---GACAUUUCUUUGGCUAGUGUUAUUAAAAAAUC-UUGAUG-GUUUUAUCUUUUAUUACGGAUCAAACGCCUGCAAGACUUGACGCAG-----CCUGACAAUAAGUGUAACGUACUGUUCGAU-----CAACCCUCGUAGGCUGAAUGCACUAUCAUGGCUGUUUACAGCCGA-CAG-AGUGUCAUUAUUCGGGAUCUUGAUAUGUGGGGUAUUGAUA-UUAACUAGUGGGCCUUUU-UACC--AAAGGUUCGACUUCGUUAAAUUCGAAGUUAA-GUGAAUCUGUUUUGGAGUGCCGUCCUACGGCGUUUAGAAGUAAAAUAAGUUGGCUUCAGACGCUUU-AGGUAAUUGCAUUACAAAGC-GUAAGCACUCCUGGAAGGAUACCUCCCGUCUCCUUGGCCGAUUAACC--CCUCAUAUUAUGCAA-GGCUUCUACUUGAUGCGCC-CCCACCGGGUUUCUGAGUUGCUGGACUACAUUCACGCAUUCUUUAUCAUUGGUUCUGGCCCACGUGAUAAUAUCUGUUUU-----AAUAUUUCACAAAGAACACAAGAACGACCCUGAGCCGAUAAACCAUCUG---CGCAAUAUAACAAUGACAUGAGU-GUAAAGCCUAUU-GAUCGAGUCAUCUA 
>C1 5375
AUAAUUCAGCCAUAAAUACAUCAUGGGUUUAUAUCCUUAUA-UCAUAGUUUUGUAAGUCUACCUUAUCUAAGUAACGAGUGGGGUACAAAUACCAAACAAUCAGC--UAGGCAAAACCCUAGUGAAUG-GAAAGAAAAUGUGCUUGGCGAGCCGGAUAACGAAUCUGCGCCGGUGUUUCGUCGAUCGCGCAAUGGGACUUCAGAUAAAGUUCUAGGAUCAAUC-----------UACCUAUAGCCUGUAGGGACGGCAAAUAAUAGUUAUCCGGCUAAGUGCAACGGAGGAAACACUCCCAACGAUGCUAAAACAUACACUAGUAUAUAUUUUUCCCUACUGCCGCAAAUGGUAGAUUUGUUUUCAACUAAGGCAUCGUCCUCGGGUUUUUCUAUGUAA--GUGAAUGUCAGAUAAUUAUUACCUAACUCUUAUUGACAUGUAAACCUAGAGUUACCACAGACUAAAAGAAAUAACACGUCAUGAUCUAAUGCGGUCUUCAGCUUGCC-GCAGUGAAGUC-----------------------------------------------------------------------------------------------------------------------------------------------------------------------------------------------------------------------------------------------------------------------------------------------------------------------------------------------------------------------------------------------------------------------------------------------------------------------------------------------------------------------------------------------------------------------------------------CAUUCACAUGUUUUGCUGCGCACACCUGGUAUGAAGAAGUGUCAACAUUAUUGUCAAGAGACCACCAAACGACUAAACUACGGCG-ACGCUAAAAUUCAAACAAUAAACUGUCCACUUAAUUAUGAAACCAAACUAUAAGGGGACAUCACCG-AAGUCAUCUAACUUGUAAGAAGAUUUACGUCAGUAUUUCGUCUUAGUUUUUAUUUACAAUUGGCCAAAGGUUAGCUCAUACGGAUACUGAUAG-CUCGUGGAACAGUUUUGGAGCAAACGUAUGUUGGCAUCCUCGUUUUCAUCUAACCACUAGGCAUUGAUAGCUAGGCAUUUCC-AUGCGCUGAUACCUCCGUGAGUCCAUAAGGUUAGCUUAAAAGUCCAAGAUGAAUAAUUCAUCCGACACA-------CAUAAACCGAGAUGAU-CUGAUCUCUCUG-CCCGGAGUGUGAUGAACUCCUUCUUCUUAUUUCACUGGGAUAAGUCAUCAUGGAGCCGCUCCUACAACGCCCUAUCUAGAUUCGC---UUGUUAAAUCCAUCACUAGGUUU----AG-CUGGGACGAAGGUU-UGCACAUGGCGUAAUUUAUAUGCGGUGAGUUUAACGAAUGGAUU----GUUAAUAUGAUCUACAAACAAUUCGGACAUAACUAAAUCCGAUUAACACUCACUCAGUUUAGCUU-UGUAGGU-ACAAUUAUACUAGACUAACAAAGUUCCAAAUACAGCGAACAUC------------------------UAAAACAAGAUAGGUCACGGUGUAGUCUAUCACUCAUUGGGUGUCUUCUUAGAGCAUUCGGCACGUAUUCAAGCAGACCGCUUUCC--UCAA-UACUACUAUGCACCCGU-ACAUCGGAAUGGGGAGGUUUAAGUAUUUUUACGAUACUGAAUAUGGCACAUCUAAUUGCU----AAAGUUCGUAGACAUCAAGGGGUCGAAUCAUAACGUGUGGCACACUCGUUAUUAUUUCGCAGAAACACCGAAGGCGUAAACGGCU-CAACAGAUCACAAAUUAACUACAACGGUGUA-CUUAAUCAACGAGCCAACGUCAAUUAGAGGUUAUUUCCUUAUAUAAGAAUCACAGGACGG-GUAUUGGUAGCCAACGACUGGUUACUCAAACGUG-GGCGGAGAAAGCAGCGUUGAGAAAGGGAAAGUCUAAAUCCUGUAGACAUGCCAAGGAGUAAUUAGUUUAACGACUAUCUAAUAUCUCUUCUUACAGUCGAUUAGAUAAAAUGUAUCAUCGGC---UAUAACGAUACGCUU-GCACGUAGCGCUAAUUAUCUUUGGGGACAACAAAAUCAAUAUACAAGUCGGUCAAGAAAUAUUUACUCGUGUCUAAAUAAGACUUUCGAUUUACGAGCUGCAAAGACCAAGGAAUCAUAUCGAUGUACACCAUGUACUCCGCCAACCGAAAAUU---UUACGUAUGGUUUUAGAGGAACAACGAUCUUGAAGUCUGGUCAGGGGACCCCGUAUCCCUAGAUA--------------UGACUCAAUGGAUUAGA-AUUCGUUAGGGCGUGAGUAAAAUAAAGGCCUCGA----AUAUUUCUACUUAGCAUCGGGAUAAGUAUGCCAGGGUCGUGAAUCUAGGAUGCCCAUG-CCAGGGAUGUUGGAUUUUAAAGGAACUUGGAAAAUGAGAUUUCUAACCCUAACCAGUAUCUGUUAAGGUCCUGAGUUGUAAGACAUGUUGACGCGUUCAUCACUAU-AACAUUCAUAAGAA-UUACU-CUUACUAGAAUUUUCAUGGCUUGUGGCGAACUGUCCUC-CUCCUUUAUAAUUAUAUCUCCACGUCG---------------------------------------GCAGUUCCAAUGGAUAAUAACAUUGAUCUAUAGACAGUUGAUAGAUACGAAACUACGUUCAGAUUU-UAACAUUA-GGAUGCGAAUUUUCAAUACAACAUCCCUUCGAA-UAUUAUAUUAGUAACUAGGCUAAGCGGUUACUAACGCACAUGAUGUAAAUAACCUGCGUCUUCGAUGAAUGGAAACCUAUUAUGUUAGCUAGCGAAAUACACAUUCCUAUUGUUGUUUUUUUGUUACAUCUCUUCCUUUUAGCAUAGACUAAUGAUGUAAGGAUCUGUGGCAAUGAGC-AAUAAAAUACUACCUUAUUAUUCUCUUCCCUUCCGACCCGUAGAAAUCUCGACGUGAAACGCGGGAUUAUGUUCAAGUUUGA--CAUUGUCUGCUUUUAGUUGAAUUCAUAUUUUAAGUUUGCAAUG--UAACG--GGUCUG---GCAUAGGCCAUCACCAAAU-AAGUGGAGUACUGGCUAUCGUAAAGCAAUAACCGUAUAUAUCUUGCAUUAAGAAGUCUACCUUGA-AUUCACGAUUGUUCUUUCUUUUGAGUCCAAGU------UUUGCGAGGAGCUUAUGGUCGACCUACCCGAUUA-GGUACACAGAUACCA-UAAACGUAUUU--AAUUUUAGAUGGCUGACGGCAAGCCUCGUUCAGAAAUACGUAAUCGCCGCCUACUGUAUCUCGCAUCAUAUUAAUUAUUUAUAUAAAACAGAUCUAAUGCUUAUAUGUUAAUUCCUCGACCGUACCUCUUAUACUUGAUAAAUGACCAGGACACGAUCAAGCCAAACAGUGGACUUGAUACCAUUAUAGGACCC-UGUUUGUUCAUGCGAUGCCAAAAGGAUUGUAG------AAUUAGGUUCAGUAUUAGAAAUCCAUCAAACUCCAACGGGGUGACAUUUGAACUCAAAGCACAAUCUGUAUAGAAAUGCGAUUGCUUAUACACCAGGGAAUGCGUACUACGAUCACUCCGUU-UCGAUG-UGCUGUACUUAACUUCGGAGAUACACU-GACCAAAUAUAAGUAUUUUGCUGACGCAGAGAAGAUGUAUCUUCACAGUACCGUAUUAUCUUUUAAAAAAACCGCAUAAUUCAUUAUAGACGGUAAGCAUG-UAUUGAAGUUUCCCACAGGAGUUGGCAACGUGCAAAAUGUUUAAUUGGCCUCAUGCUAUUUAAUAUAGAAAAGAUGCAGACUACGCUAGUA-CUAACUUCCUCCCUGUCCUCGCUUAAGAGCUUGUACCCGUUCGAUAG--UCCGGAGAUGCGAAUACGUAGAACUGCUAU-GAAUUUAAUGUGUAUAUUAUUCCCUAUCCGAG--ACAUGUAAA-CAACUUUGAGCGUCAAAU-GAUUUGCGCGAU-CACGCGGUGUUUACAAG--CCUAU-UAGUUAAGACUACAAUUCCCCUCUUACUUAGUUGGCAAUACAAAUGGUUAUAGAUUUACGCUAUCGCGGUAGAGUAUCUA-GCAAGACAAUUAUAU----------------------AUACUAAUUGCUUUUCGA---CGUGUCAGAAUGGCGACAAGAGCGCUGCAUUGG-UACAACUGAUGAAGGAU-UGAUGCAGGCCUAGAGUCCUGUUCACAAUUGGGUUAGCACUGAU-CUUACUAUAAGUU-AAGGUAAUACGCGAGAUCUGAUGAUAUAAG-----AAAGGAGCUUUUUCCUAAUAACCCGAUCGGAAUUUAUGACGAACGGGCAAA-----------GCAGUAUAUGAUGA-CAUGUAUCGUAAAAUGUUUUAUCGUAAAAGGAUUACUGUGGCUACCGACGUUAAUUGAUUUUUAACGAGUUUUAUCUUCUACUACGGGCCAAACGCCUGCCAGACUUGUCACAG-----CCUAGCCCUAAAUGGAGCGUUGUGUUCGAU-----CAACUCCCGUAAGCUAAUUGUCCUAUCAAGGCUAUUUACAGCUGA-CAGAA-UGCGAUUAUUCGGGAUCUAGAUAUGUGGAGUAUUGACA-UCAGCUAAUGAGCCUUUUAUCCC---AAGGUUUAGCUUCAUUAUAUUCGAAGAUAG-AUAAAUCUAUUUCGAAAUCCCGUCCUGCAGCAUUUAGAAGUAGAAUGAAAUGGAUUCGGACGCUUA--AGUAAUCGCAUUACAACGC-GUAAUCAUUUCUGGAAGGAUACCUCCCGUCUGUUAACUAAACUAACC--UCCCAUAUUAUCCAA-GGUCUCUAAGUGAUGCAUC-CUCACCGGGUUUUUGAGCUGCUGGAUCAUUUCCACAUAUCCACCAUCACUAACUCCGGCCCACGUGAUAGUACCUGUCUC-----AGUACCUCAGAAACGUCCCUAGCACGACCCUGAGCAGGUAAAUUACCUG---CGCAAUAUUUCAAUGACAUAAGU-ACAACG-CCCUUUGACCAAAUCAUCUA 
>B1 5375
GUAUUCCGGUUACAAAUACAUCGCGGAUGCGUAUUUCUGCG-CCAUAAUUCUGCUAGUAUAUCUUGUAUAAUUAACAAUCCGGGUGCAACUAACUAGUCCUUGCU--CAGGUAGAAUUUACGCCAGUA-GGAAAGAACCAUUCUUAACAAACUGCAUAUUGAAUAUAUGUCGAUGCUAUACAG-ACCGGGGAUCAGAUCUCAGAUAUGGUUCUAGGACCGACU-----------UAUCUAUAGUCAACCAGUCAAAUGGGUAAAGGUCAUCCGGAAAAAUGCGUCUGAACAAAUACUUCGAACGAUGCAAGAACACAACGUAGUACGUAUCCAUUCUUACGAUAGCAAAUAAUAAGAAUGUUCUCAAUUGGGGUGACACACCAGAGUAAUUGGAUGUAC--AUAGAUAUCAAAUAGUGAUCGCUUGAGUCAUAUUUACAAGUUAACCUAGAGUUAUCACCGAUUCAAAGGGAGCGUAUAUCACGAGCUAAAGCGUUUUUCUGCUAGAC-GCAACAUGGUA---------------CCAGCUUUUAGGCAAUUAAUGCAGAGUCAUCCUAUAGAUAGAUCAAUU---GGCUAAAGAAUGCUUAAGAUACGUAUUAAGAAA-UUAAAUUCGUUUC-UUAGCUUGUAACUAACACAAGAC-----------UUUAGAAUUGGUAUCGUAGUUCUUGUGGUUC-ACUAAUAUCUGUCUCAUAA--AAUUUUACUAAUUUGAGGCGUAUAAAAAACAUUCUA---------CGCUUAUGUUAGCCUUUUUUUACGCAUCUCCGCAAUUAUAGCCCCAAAUAAGGUAAAAUCCAAUAUCGGCGCCUCCGAUUAGUAACCCAUUUACAUUAUAAUACGGCAAUGUAAGACCUUUGGAAGCGAAUUGAAG------------------GUACGAGAUUUAA--AACACAUGAGGAUUCGUU-AUUUGAGCAUAAGACCUUCC-CUCUCUGUCUUUUACUUCCG-CAGGCUCCUAAUGUCUGUACUCAUGACUCUCAUGAAGGCA----UAAACAUCUAGUCAUCGUUGUUAGCAUGUCUUAAAUUGAUUUUACUC--CUUUCACAUAUCGUUCUGCGUUGAGCUGGAAACAAGAAGCUGCAGUAUUA--UUGUCGGUAACAUAACAUAAAUAAACGAAGGGC-------------AAACUAUAAGGUCUUCACUUUAUCAUGUCUCCUAAUUUUCGGAGGAAAUAACCG-AAGUUAUCCAUCAUGAAUGAAGAUUUCCGUCGGUAUUCCAUGUCAGUUCGUGUAUAAAAUUAAAUCAUACUUUACUUACACAGAGAAAGAUAG-CACGUGGUAGCCUAAUUGAGUAAGCGUGGGUUAGCGCGCUCGUUUAAACCCAACUACUAUUCAUCGAUGAUUAGGCUGAUGC-AAUUAUCAAUUCCUCCACGACUAUAUUAUAUAAUCUUAUAACUUCAAUAUAAACUAUUUAUCACAACUA-------CAUAUACCUAUCUAAUCGACUCGCCCUGU-CCCCG-AUGUUACAUACACCUUUAUAUUUUUGUAAUUAAAACAAACAUUAUGGGGCUAAUACAAAUACGGACUUUCGCG--------------------------------------------------------------------------------------------------------------------------------------------------------------------------------------------------------------------------------------------------------------------------------------------------------------------------------------------------------------------------------------------------------------------------------------------------------------------------------------------------------------------------------------------------------------------ACUGACGACAGUGGGAGGCAAGCUGCGCAACAAA---UUUAAGAACAA-UCACAGGGAAAAACCGGCUGCUAAUUAUACCAGU-GGCAGGUUUAACAGCGAAAAUAUAAGGAGUAUCUAGAUGCU-----------------------GAUUAACCAAAAUCUAAUAUCCAUUUCUAUGGUUGGUCAAAUCAAAUGUGCAGA---AUACUAUUAGAGUACGGAU-UUAGGUAAUGCUAGAUUUCUUCGAGGACGUGUUGAUUAGUAGAUAAAUAAGACAAGGCAUGUUUACAAGUUCCUAAAGAACGAUUUUCGUUCUAGGGUUGUAAACAUCACGCAGUCAGACAGACGUACACUUGGAACAUCAUCCACCGAAAAUC---CUACCAAAGUAAUUAUAGAUACGAUUACCUUGAAAAUCGGUUGGAGGGCCCCGCACCCCUAUAUU--------------CAUCUCAAAGGGUCCUAAAGCCGAGCGGGUGUAAGUGAAAUUAAGGCUCCGA----AUGGUUACAUGUCGGAGCGGAGCAAACAGUUCAAGGUCGUAAGAUAGCAAAACUUUUA-CUAGGAACGUUUAAUUUUAGCGGCAUUA----AAUACGGUUUCUAAUCC-------GCUUGUCA-UAGUUUUGAGGUCUAAGGCAUGUUGGCACGUUCCUUGCUAU-AACAUCCUAUAACA-UUGCA-UACACCAUAAUCGUCAUGGCUUCCACAACACAGGCUUU-UUUAUUAAUAAUUAUUUCAUCAAGUCA---------------------------------------GAUGUCUUGACGACUAACAACGAUUAUUCAUAAACAGUCGCUAGAUGAGCCAUCAGGCCCUGCUCU-UGGGAUAG-GGGCAUGACUUUUCUGUGCAAAAUCCUCACCAC-UAUUUUAACAUUAACUUGACUAGGCGGUUACUAAAGUGAACAGUGAAAAAAAGUCGCGUUCUUUAUAAUUGGGGACCAAUGAUACUAGCGAGAGGGACUCACAUACCUAUGUUUGUUUUGUUAUUCCACUUUUUACUUUAUGAAUACACUUGUCCUGGAAGAAUGCGUGUCGAUGCGC-AACAAAGGACCACCCUGAGGUCUCCAUUCCUUUCAACUUAUGGUAGAUUUGACGUACAUGUCGCGACUACGUAGGAGUCCUA--CAUUGUCUGCUAGCAGGCGUCCUUAAACACUAAGCUUGUGUUG--UAAUGACAAUCUU---AAACAGGCCAUCACCAAAU-ACAGGACGUACUGGUUGUAGUAAUAUAUUUAUGGAAUAUGUCUUAUUUUACGAAAUUUAACUUGA-GUUCACGAUCGUUCAUUCUGUUUAAUAUAAAC------CUUACGAAGAACAUAUAGUCCACCUAUCGGGUUC-GGUACAUCGAUACCA-UGAAAACAGUU--AAUAUCAGGUGA-UGAUAAGGAGUACCUGCCAGAGAUUCGCAACUUCUGUCUAUUGUCUCUGAUGUCGUUUUAAUGGUUGGUAUGUAACAAAUCUGGAGUUUAGAUAACACUCCUUUCAACAUAGUUGUUGUACUUGAUGAACGUUCAAGACACGAUGAGGCCAC--AACGGACGCAAUAUUUCUCUAAGACUC-UGUUUGUUCAGGCAAUGCCAGAAAAGAUGUAA------AAUUAGGUUCAGCUUUAGAUGUCUAUCGACCCCCGUUAAGGAGACAUUUGGACUCAAGGCAAAAUCUAUAUAGAGCUGUGAUUGUGUGGAAGCUGGAGAGUGCGUGCCACAAGUGUUCCGUU-UCGGUG-UGCCUAACUCAAAUCUCAAGAUCCCCU-AAACAAACUUAAUUGCUUUGUCGACGGAAGGAGGGAGCAUCACAAUUACAUCCUAUGAACUUAUAAAAAAGAUGAAUAGUUUGUGUAAUCCGGUCAGAGAG-UCUUAAUAUUAUCUGCAGGAGCUGGCAACAUGUUGGGUGGUAAAUUAGCAUUUUGUUUUUUGACAGAAAUUAAGUACAAUCUUCGCGAUUA-CCGAGUUUGCCGCCUCUCACGAUUAUGAGUUGACGCCCGUCUGGUCG--UGCAGAGGUGGAAAUAUAUUGGGUAGUUAA-GCAUUAAAUAUACACAUUACUUCCGGCCCGAG--AGUUGU-----GUCUUCAGAUGUCUAAC-GAUUUUCACACU-CACGCAGUGUACACGGGUCCUCAU-UGAUUAAGGCUGUAAAGGCCUUCCUGUUUUAUCGGAAAUAAAACUAACGUGAAAUUUACGUUAUCUUGAUAGAAUACUUA-AUGAAGCGAUUCUAU----------------------ACAUUGACUACUUUUUCAU--UGUGUCAGAAUGAUAAUAAAAGCCCAGCACCUAGUUUAGUUGAUAGAAAAU-UGAUAUGAGCGUAGAGCUCUGCUAACAAAUCAUUUAGCACUGGC-UGUUCCAAAAUCA-GAAGGAGUACGCACGAUUCAACGGCACAAA-----AUAUGAGUCCUUUUGCAAUAACCCAAUCAACGAGGAUAGCAAGCGUGCAAA-----------GCAGUAUGCGGGGU-CAUGUAGUGUAGGAUACCAUAUCGUGAGGGAGUUUUCCCCGCCAGAGCUGUUGGAUAAAUAUUAGUGAGUCUUAACUUCCAGUGGGAGCUAAACGCUCCCUAAAGUUGUCACAACUCACGGUAAGGGUAAGUAGAGUGUUUUGUUCGUC-----UGAACAUUGCAGGCUAUCCGCCGUGCCAUAAUCGUUUCUCCGUAA-CGUGAGUACCAUUACUCGAGAUCUAGACAUGUGGAGUCGUGGCA-CUAGUUAAUGAGUCACAU-UACU--UAAAAUUCGAUUGGGUUAUAUUCGAGGAUAA-AUAAAUACGUUUUAAAAUACUAUCCCACGGCGAUUAAAAACAAGAUCAAUGCUCAUCGGAAGUUUA--GCUAACCACAUUGCGAGGC-UUGCUCGUUUCUGAGUGAGUACCUCACAACUCUUAACCGUAUUGCCC--UUUCAUAUUACGAAU-CGCCUCUGUUUAACGCGCU-UCCAUAACAUAUUUAAGUCGCUACUCCAUUUCCCCUUACUUCCUAUGACUAGUUUUGGCCCAUGUGUUGAUGUUUGAUCC--GAUUG-GUUACAAGGAACACGUGUACGG--UCUUGAACGUGCGAACUACUUG---CACAAUAUUACUACGGUCUAAAU-GCAAAGGCUAUCUGACCAGAGUGUAUG 
>A1 5375
CCAUUGCAGUUGCAAGUACAUCGUGGAUGUCUAUCUCUUCG-CUAUAAUUCUGCCAGCCUACCCUAUAAUAGUAACGAAUCUGGUGAGACUACCUAGCCCUUGCU--CAGGUCGACUUCUCACAUAUG-GAAAGAAACUAUUUUUACCAACCUGGGUAUCGAGUAUACGUCGACGCUAUGAAA-ACCAGAGUUCAGACUUAAGACAAGGUUCUGGGACCGAAU-----------UAUCUAUUGCCAAUGGGUCGAAUGAGUAAGGGUCAUCCGGCAACAUGCGGCUGAGCAAACACUUCGAACGAUGCAAGAGCACGAGCUAGUACGCAUUCAUCUUUACGGUGGCAAAUAAUAAGUAUGUUCUCAAUCGAGGCGAUACACUAGGGUUAUUGGGUAUAA--AUAAAUAUUGAAUGGUUAUUGCUUUAGUCAUAAUCACAAGUUAACCUAGAGUUAUCACCGGUUCAGAGGAGGCGUAUAUCACGAUCCGAAGCGUUUUUAAGCUAGAC-GUAACAUGUUA---------------UCAGCCUUUAGGUAAAUACUGCAGAAUCAUCUCAUAGGUUGGUCUAUU---UGCGAAAGCACGCUUAAAAUACGUAGUAAUAAA-AUAGACCGAUUUC-UAAGCUUGUAACUUACACGAGAC-----------UUUGGUAUUGGUACCCUAGUUCUAAUGGUUC-ACCAAAAUUUGUCUCAUAA--AAUAUGGAUAAUUUUAGUCACACAAGAGACAAUCAA---------CGCUUAUGUUGUCCUGUUUCUACACAAGUCCCCAAUUGUAGCCCGAAAUGAGGCAGA-UCCAAUCUCCACGUUUCGGAUUAACAACCCAUUGACAUCACAAUACGGCAAUUUAGGAAUUUUAGAAAUGAAUUGAAA------------------GGACGAAAUUUAA--AACAAAUGUCGGUUCGUA-GUUUUAACGUAAAACCUUCC-CUCUCUAUUUUUUACUGCUG-CAGGCUUUUAAUGAUUCUACCCGUAAUUCUCACGAAAGCG----UAAGCAUCCAGUUAUCGUUGCUAGCGCAUCUUAAAUAGAUUUUACUC--CUUUCACAUAUCGCUUUGCGUUCACAUGGAAAGAAGACGUUGUAGUAGUA--UUGUCGGACACAUGACAUAAAAAAACUAAGACG-ACACUAAGUCAUAAACUAUAAGGUUCUCACUUUCUCAUGAAACCUAAAUUUCGGAGGAAAUAGCCG-AAGUUAUCAAACAUGAAGGAAGAUUUAUGUCGUGAUUCAAUGUCAGUUCUUGUUUAAAAUUGAAUCAAGGAUUACUUAUACAGAUUAGGAAAAUCACGUGGUAGUCUAAUUAAGUAAGCCGGGGUUGGCGCCCUCGUUCCAACCCAACUACAAUUCAUCGUUCACUAGGCUGAUCC-AGUCAUCACUACCUUCGCGAUUACACGAUGUAAUCAUAUAAUUUCAAUAGGAACUAUUUAUCACAUCCA-------CCAACACCUAUUUAUUCUACCCACCCGGC-CCCC-UAUCCUAUAAAGACUUUUAUAUUAUUACAUUUAAACUAAUCAGUAUGGGGCCAAUACAAUAAUGCACUGUCACUCUUCGC--CCCCCUAAAUCAACAAUGGGGUCC----AG-UUGGGACGGAAGAU-UGCAUGUUCCGUGAUUUAGAUACGGUGAGAUGAACAAGUUGAUG----UUUAGUAGUGUAUGUGAAUUGCACGGACGGAAUUAAAUCAGUGUUGCACCUACCCUAUUUGGGCCUCUAGCUACAA---UUUAUUUAAUCAGAAACAGUCCUAAUACAGGGAUAACC------------------------UUAAAUAAAGGAGGACACGAUGUACUUCACCGUUCG---------UAUCUAAACCAUUCGGGACGUACUUACAUCGACUGCUUGCU--UCAG-GAUUGCGCGUCACCCGCUAGAUCGAAGAAGGGUGGUUUAGGCAUUUCUGUGCCUUUUGUAUCGACACGUUUGCCUGCU----GUGAUGCGCGGACACUGAAGUGCUAAAACUAGUCGGGCCGAAAAUCCGU-AUUAUUGUGCUAAAAUACCAAAAGCGUUACUAGCG-CCAAAGAGCAAAGGUUAAGUUUAAUGGCGGAUCUUCAUCAGAGAACAGAUCAUAGUAGGAGGCAAUUUGCUCAUAUGUAGAUUCUAGAACAA-GUACAGGGAGAUAGCGGCUGUUAAUUAUGCAAUU-GGCAGCGUAAACGGCGAAGAUACAAGGAGGGUCUAGAUGUU-----------------------AAUUAACAACUAUGUAAUACCUACUUUUAUGGUUGGGUAAACCAAAU---UUGUCGAAUUCUAUUACAGUACGGAU-UUAGGUAAUGCUAGAUUUCUCCGAAGACAUGAUAAUUAGUAGAUAAGUAGGACAAUGCAUUUUUACACGUGCCUAAAUAAAGAUCUUGAUUCGAGAGUUGUAAACGUCACGUCAUCAGUCAGACGUACACUUUGCACAUAAUCGGCCGAAAAUC---CUACCAAACUUAUUAUGGAUACGACGACCUUGUGAAUCGGCUGGAGGACCCCGCACCCCUAAAUU--------------CAUCUCAAAGGGUCCUCGCGCCGUUCGAACGUAAUUGAAAUCAAGGUUUCGA----AUGGUUACAUGUUGGAGCGAAAUGCACAAUCCAAGGGUUCAAGCAGGCGGUACUUUUU-AUAGGAACGCUCGGUUUCGGCGGCGUUAGAUGUA----AUUUGUCAUAU-------GCUUUGCA-UAGUGUUGAGGUCUAAGACAUGCUAGUACGUUCCUUGCCAU-AUCUUUCUUUGGCA-UUGCA-UACACCAUGAUUUUCAAGACUUUCUGAAGACUGUCCUU-UUUAUUAAUAAUCAUUUCAUCAUGUCG---------------------------------------GAUGUCUUGACGACUUACAACGGUUAUCCAGAAAUGGCAGCUAGACGAGCUACUAGGCCCUGCUAU-UGGCAUAG-GGACGUAACUUUUCCAUGCAAAAUUCUCACCACUUAUUUUAUCAUUAACUAGUCUAGGCAGUUACUAAAGUGAACGGUGUAAAAAGGUUCAGUCUUUUAUAAUUGAGGUCUGGUGACGCCAGGGAGAAAGAUGCACGUUCCUAUGCUUGUUUUGCUAUUCCACUUUUUACUUUAUGGAUAUACUUAACAUGGAAGGAUCCGCGUCAACGCGC-AACAAAGGACUGCUCU-------------------------------------------------------------------------------------------------------------------------------------------------------------------------------------------------------------------------------------------------------------------------------------------------------------------------------------------------------------------------------------------------------------------------------------------------------------------------------------------------------------------------------------------GCAUUGCCAGAAAGAAUGUAA------AAUCAGGUUCAGUUUUAGAUGUCUAUCAACCUCCGUUGAGGGAACAUUUGGACUCCAAACAGAAUCUGUAUAGGGGGGCGAUUGUGUGUAUACUGGAUAGUACGUACCACAAAUGUCCCGUUGCCGGCA-UGCCCUACUUAGAUCCCAAGAUCCGCU-AAACGAGUGUAAUUACUUUGCUGACGGUGGGAGGGAGCGUCACAGUAGCAUCCUCUAAACUAACAAGAGAGAUGUAUAAUUUUUGAAAUACAAUGAAGGAG-UGUUAAUGUCAUCUACAGAAGCUGGCAUUAUACUGGGUGGUAAAUCAGCAUUUUGCUAUUCGACAUAAAUUAGGUCCAAUCCCCGCUAGUA-CAGAUUUUCUCGCCCUUCACGAGUAUGAGUUGGCGCCUGUCCGCUCG--UACAGAGAUGUGGAUACAUUGGAUUAUUAG-GCAUUAAAUAUACACACCACUUCCGGGCCAAU--GCUUAUAAA-CAACUUCAGAUGUCAAAC-GAUUUCCGCACU-CACGCGAUGUGCACUGGUCUCCAU-UGGUUAAGAUUAUAAUUGCCCUCCUAUUUCAUCGGAAACAAACAUAGUGCGAGGUUUACCCUAGCUUUAUAAAAUACCUA-CCGUGGCGAUUCUAG----------------------ACAUUGAUUACUCUUUCAU--CGUGUCAGAAUGGCAAUAAGGGCUCUGCAUUAG-UAUAGCUAACAGAGAAC-UGGCGUGAGCGUAGAGCUCUGUUAGCAAUUAAUUUAGCACUGAC-UAUUCCAAAAUCA-GUGAGAGUACGCGCAAUUCAACGGCACGAA-----AUAGAAGUUCUUUCGCAAUAAUUCAGUCAGUGAGGACAGCGGGCGGGUAUA-----------GCAGUAUAUAGGAU-CAAAUGGCGUAAAUCGCCAUACCGUGAGGGAAUUUCCCCCACCAGCACUGAUGCAUAACCAUUAAUGAGUUCGACCUUCUACUGGGAUCUAAGCGCUUCCUGAAUUUGUCACGAUACACGGUAAUGGUAAGUAGGGUGUCUAGUCCGUC-----UGCCCAUUAUGGGGUAUUGGCUGUACCAUAGCUAUUCCCAGGUAA-UGUAAGUGCAAUCAUUUGAGGUUUAGGCAUGUGGGGUCAUGGCA-CUAGUUAAUGAGUCAUUU-CACC--CAAAAUUCGGUUGAGUUAUAUUCGAUGAUAA-AUAAACUCGUUUUAGAACACUAUCCUGCGGAGAUUAGGAACAAAGUCAGUCCUCAUCAAACGCCUA--GCUAACGGCGAUACAAAGC-AUAUCAACUUCUGAGUGAAUACAUCCCAACUUUUAAUCAGAUUACUC--UCUCAUAUUAUAAAU-CGCUUCUGUUUGACGUGUCUCCCGUAGCAUGUUUGGGUCACUGUUCCAUUUCCCCGCGCCCCCUAUGACCAAUUUUGGCCCAUGUGAUAAUGUCUGAUUC-----AACCUGUUAUAAAGAACACGUCUACGGGCCUAAACAUGCGGACUUCUCA---CACAGCACUACUACGAUUUAAAC-GCUAAGGCUACCUGACCAAAUCAUAUA 
>H2 5375
ACCCGCCAGUCGCGUAUACCUUUUUAUAAUGGUCUCUUACG-CUGUGAAUACCCAAAUUCAUUCUAUACAAGUACCAAAAGAAGUACUGCUUUCAUGAACUCGGC--CGGGUAACACAUAUGCUAAUA-AAGGUCGCUCAUUCUUUAUGACUAGACAC-AAUGUGUAAAUCUGUACAUCGCAC-GAAAGGAAUAAUGCUGAAACCUAGGUAUGGGAAAUGAUU-----------UGACAGUAGUUUAUGUGUCCAAUCAAUAAGAAGCCCUAGACAAUAAACGAUGUCGU-AGCGUGACCAACACUGUAAGUUUGAGGGUCUGUAGGCAUCCUUCUUUACGGUGACAAAUAAUAGACAGGCCCAUGACCAAGAGAUUCCUCUAAAGUAAUUGUAUGUGU--UCGAGGGUUGAAUCGCAAACAAUUACGAAAGUCUAGU-AGUUAACUUUGAGCUAAAGUCAAUUACAAAAAAUAGCGUGUUAAAGGGCAACGUAUAUUAGGGCUUACC-UCAACC-GAUC--------------AUUACCUUGCGGUUAAACG-AGUUCGAUUGAUUUUCAGAAUGAGACUGCGUGAUGAUUAUAAAUCUUCUAAUAUCUCGUAAUAAA-AAAAAAGCCUUUC-CUGACACUUACCCCACCUUUGAU------------CUUGAUCCCCUGGAGCAAUU-AACUAAGUC-ACGGCCAUAUAACUCUAAU--AUGAUUAAAUGGCUUCGCGAAGCAAGAUACUCUACA---------AGCUUGCAUUAGAUUAUUGCCGCAAAUUCCCGUAAAUUUGGUACUGAAAUCGUAGGAAUCUUAU----AUAUGUCAGAAUGACCUUCUUUCUGGUUUUCUCUGCAUACACUUAAGAUAUUUGAAUUUCUGUAAUC-------------------ACAGAUAAUCCUAAUUUAAAGUUUCGACUUUAAAUGUCUGUUCCUAGUGCUGCUCAUUCUUGGCUCUCGUGGUCU-UCUAAUUCAGUGGAAACGAUCUAUGGGACUUAUGAACGCA----CAGAAUUUUGACCGACGUGUCACCCCACACUGUAAUUAAUAUAACCA--CUACCUUGUAUGGAUCACACCUGGCAUCACAGUAGGAAUCUAAAUUCGUA-GAUUCGAAUCAUGUCACAUAAUGAUACUAUGGAA-GUAGCAUAGUUAUAAGAUUAUCGUAG-UACUGUUAGGAGAAACAAAAUCACCAUGUGGUAUACAUGCAAAUUAAACUACUUUUUUGAUGCUUUCUAGAAGCAUCCGAUCCAGGAUUCUUAUAAGAUAUAUGCCUUGGUACAUUCACAGCGCCAUACAUUG-GUAGAUGAUGAGACAUGGUUUAAGAGAUAUGCGACUCGCUCAUGUCUUUCUAAUUUCUAAUCUUACAAGCCUGGAUUGCGGC-GUUUGAUAUUUACUAAUAGAGAAUAAGCUGCUAACUUAACACUCCGAAAAAAUUAUUUUAUGGUUCGCG-------GCUACCUUUAACCACAUCCAGAAACCCCGUCCUUGUGUCGGUCCUUCGAAUUAAGCUUAGUC-----ACAUUCGCAGUGCCGGAACCUCGACGUCGAAGGUAUUGCGAAAUUUGC--UCUAUUAAGCCCAUUGCCAAGUCA----AA-UCGCGUCGGAAAUC-GGUGCCUUACGAAAUUUAGGUGUCUUAAAGCUCAUAAUAUGAAAAUU-UAUACUUUGAACUAUAGUCAACUCAGAAGUCAUUAUUUCGAGGUAAUAAUAUUCUUAGGCAUUUAACUUAUGU-AA---AUGCUUUGGAUGAAAACAACGCUAACAUGGCGUAUGCC------------------------GUUAUCGAAACGCAUCGUAUCGUGAUUAACUGUCGGAUGACAUUAAAAAUAGAUUUUUCAGUCCAAACACAUAUUGACUGCUAUUC--ACGG-AAAUACAGACCAUUGUCAGUGUCGUAGCGGGACAUGUUUAGAGUUAACAUGCUAUUCGUGGUAGUACGUCUGGUUGCA----AUUAAUUGUUGCUAAUGAGAAGUUCUUUCUGGUAGGUUAAUACUUAUAUCACUACUGUUCAUAAACACAGUAUCCAUAAUUAGACAACAACGAGUCGCGAGUAUUGAAAACGAAGUGGGUUGGUAAGAGAGGAGACAAUACACAGAGGCAGUUAGUCAUCUGGGUGAUGUUGUAAUAC-CAAUAUAAAAACGGCCAGUGAUGCCUAUAUUCUU-GACCGUGAAAUUUGUACGAAAGUAAGUCACAUUUCUACGCU-----------------------GGUGUACGACAGCCCAACAUCUAUCUUCGCGCCCGAGUUUGCGUAUCAAGCCAUAUGGUACUAAUACAGUAAGGUUCCCAUAUGGUGGAAGACUGCUUCAAUGGAAGGAUAGGUGCCGCAUACUCAGAUGAACGACCGUUUGCCCGUUUAUAGAUGAAAGUCUGGAUUUAAAGGUUAUUCUUGUCGAAUAACUAGUCAGAUAUGCAACUUUCAGGUUAUUUAACGGAAAUAGC-CCGCCGGAGCUUUCGCUUGUAGGGUGUGUCUGAGAACGUCUUUCGAAAUCCCU----------------------------ACUCAGCACCCGACACGACAUUUCUCAUGCCCGUAAUAUGAAAAAUCAAUUUCAAUGCUUCUCUUGUGCGGAAGUGCAAAUACCGCCAGAUCGUAAAAUAGCGGCUUCCAUU-CCGGAGAUGCUCGAUCCUAAAAAAAUGAGAUUAACAACAUUUAUGACUC-------CUCUACUC-AGGACACGACUUGUACAACACAUUUAUAGCGCCUACUCUAU-AGCAUCGGCCAGCA-UCACA-AAGUCCAUAACCCCUCUUUUAUGUCAAAUG-AUUAUUA-UUACUUAAUUACCACCCUAUUACAUUG---------------------------------------CAAGAUUUGACACAUAACCAUCGUUACCCGUGCGUGAUUGUUGUACGAAACAAUUUGCUCUGUCUU-UCACGUGG-CGAUAUGAUUUAGCAAUACGGAAACCUUUCCGA-CAUAGAACCGUAAAUAUAACUAUGUGGCGGUCAGCAUGGGCGGUAUAAUGAGACUUUACCUGCACUUAUUGCUAGCCUCUUAGGUCGAUUGACG--UCGCAUAUUAUUGCGUUCGUUACUACGCUCGCCUACCCACCUCAUGCUUUUGCUG--AGCUUAGACCUUUGUAAUAAUCCGC-AAUGGGAGGUCAUCUU-------------------------------------------------------------------------------------------------------------------------------------------------------------------------------------------------------------------------------------------------------------------------------------------------------------------------------------------------------------------------------------------------------------------------------------------------------------------------------------------------------------------------------------------AUUUCGCUUAACGGAGCGUAAGCCUAGAGCAGGAGUCAGUAUCGCUCUCCGAUAAGUCUUUCCUGGAUAGUGGAUAUGCAUCGCGGUAAAAUUGGCGUAGCGAUGCGGUUUCGUGUAAUCCGGAUAAUUUAUAAUACUUGUGAGGGUACAGUACUG-UCUUGUAGUCAGUCUAGAAGAACCCCU-AGUCAGUCAUCAGCUCAUUAUUGACAUUGAGGGGGUCUGUCGCGAUAUCGUUACAUCAUUCUGUAUAG-AGACGCGUAUAUUAUGUCAUAUGGCCUGUGUG-UGUUAAUGUCGUCCGCAGAAGCCGGAG----AUAAUCCGGCAAAUUAAA--UUUGUUAUUUAACACAAGUGUAAUAUGCGCUCCGAAAUUAGUUAAUCUAUAUUCCCUUUAAAGUCACGAGUUCGUAGUCGUUCAGCGG--UACAGUGGCGUAUACGCUUUAUGCCACCAG-GUAGCUGUCAUUUGUACGACUCGUGAUUGGAU--AUUCAUAAA-AGAUCUUGGCUAUCA----GGCCUGCUGACG-CGUAUAGUGCUUGCAUAGUUACAA-CGGUUACGCUUGUAAGCUGCCUUCCACUUUACUUGCAAUAUGAGCCAGGGUAAAUUUACACCUGGUGGAUGUAAUGGCUA-ACUGAGCAAUUAUAA----------------------ACACCGACGGUCCGUUUGU--CGAAUCAGAAUGUGCAACAAAGCUGACAAUCGG-UAUGGUUCAUGGAAGAUAAAAUACAGGCUGAUGGCUAGAUUAAUAACUGAGUCGAAGCUGACCUGCGCUAAUAGCA-AAAGUCAUACGAUUUAUUCACUGGCACAAU-----AGGUGGGAUCCUUCCUAAUAGCCCUAAAAUUUUAGACGGCGAGUAGGCAAGCACCUUUUUCGGCGGGUCGUCAGGA-CGAAUACUGUGAAGUAACGUAUC-CAAGAAUGUUCUCUGGACCAAAAUUAGUAGCGAAUUGUUAAUGAGCUUAAC--UCAGGUGAGGGACGAAUGCCAACAACACCCCCCUCUGGACAUAGUAAUCAUAACUGUAUUCCUUGGUCUUGU-----CUAAUAUUAUACAUUAGUCACUUCAUCACUGCCAUUUUUUACACU------UUGCUACCGUCCGUGAUUUCGGAGUUCGAAGGAACGCCA-CUAUCU--UAAGUCUUCU-UUUC--AAAACUCCGGCUAGAUUGUAUCUUGUGAAAA-AUAAGCCUAUCUCAAACCAUUGCUAUG-AACGUAUCAGAACUAUAUCAGUAUUCACUAGAUAUUUC--GCGAAUUGCACAAUUAAGC-GCAUUCGCACCUGGAGUGAUAUUUAACGCUGCUUACGCGAGUUAACA--UUUCAUAGCGUGAAA-CACCCCUGAGCGGACUGCC-CACGAUGAACAUUCAAGUUGCCUGUGUAUUCCUUCGCGUCUUAUGACACCAUCUCGAUUUUUCGAAGUAAUAUUUAAAUC--CAGAA-AUUGUAUAGAAGAUGUAGAAGA--CGUUGAAUGAAUGAUUUAUUAA---CGAAACCCCGCAAAAACAAGGCU--CAGAAAAUGUUUGGCUAUAGCACAUG 
>G2 5375
ACACACCAGUCGCGUAUACCUUUUUAUAAUGGUCUUUUACG-CUGUAAUUGCCCAAGUUCAUUCUAUAGAAGUGUCAGGAGAGGCACCGCUAUCAUGAUAUUGGU--CGAGUAACACAUAUGCCAGUG-AAAAACGCUCAUUCUUUAUUGCCAGAUAU-AAUAUACAAUUCUGUACGUCACAC-AAAAGGAGUAAUGUUCAAAUUUAAGACUCAGGAGUGAUU-----------UGAUUGUGGUUAACAUGACUAAUUAAUGAAGAGCCCUAGACAGUAAGCGACAUCGU-AGCGUAAGCUACAUUAUAAGGUUGCGGGUCUGUGAGCAUCCUAUUCUACGGUGAUAAAUAGUGGGCACUCCCACAGAUAGGAGAUUUCUCUAAAGUGAUCGUAUGUGG--UCGAAUGUUGAAUAGCAAACUCUUGCGGAAAUCUUGU-AGUUAACUCUGAGCUACAAUUAACUAUAAAAAAGAGCGUGUUAAAGUGCAGUAUAUAUUAGGGGUCAAU-UCAACG-GAUC--------------AUUACCGUGCGGCUAAACA-AGCGCAAUUGCUUUUCAGGAUGGGACUGCGUGAUGUAAAUAGAUCUUCUGAUAUCUGGGAUUAAA-AGAAGACCUUUUC-CUUACCCAUAGCUCUUCUUUGGU------------CUUAACCUUUUGGGGUA-CUUGAAACAGUC-ACGGCCAUAUGACUCUCAU--ACAAUUAGAUGUCUUCGCGGAGCAAGAUAAUCAUCA---------AUCUUCCCUCAGAUUAUUGCCACAAAUCCCUGUAAAUUUGGUACUACACUGCA-GGAAUCUAAUU----UAUGUCAAAUUGACAAUCUUUCUGGUUUUUAUUGCAUACGCUGAAAAUAUUUGAAUUUCUGUAAUAA------------------CAGGUAAUCGCA---AUGAGAUUUCGGCUUUUAAUAUCUGAUCAAAGGGCUUUUCAUCCUUAUUUCUCGUGGUUG-UAUAAUUCAAUUAAAUCAAUCUACGGGGCACGCGAACGCA----UAGACUUUCGGGCGACGUAUCACCCCAGACUGCAAUUAAGAUAACCA-------------------------------------------------------------------------------------------------------------------------------------------------------------------------------------------------------------------------------------------------------------------------------------------------------------------------------------------------------------------------------------------------------------------------------------------------------------------------------------------------------------------------------------AUUUGU--UCAAUUAGGCCUAUUGCCAAGUCA----AA-CCGUAACGGAAACCAUCUGCCUUUUGAAGUUUAGGUAUCACAAAAGUCGUAAUAUGAUAGUU-CAUUCUUUGACCUAUAUUCAAUUCAGAAGCCAUCGUUACGAGGUAAUAAUAAUCCCGCGAAUUUAUCUCAUAU-AA---UCGCUGUGGGUAAAAACAAUGCCAACAUGGUAUGUGCC------------------------GUCAUCGAAACGGACCGUAAUAUGAAGCACAACCGGAUGACAUUACAAUUAGACUUUUCGGUACAAACACAUAUAGACUGCUCUUC--ACGG-GUACUCGCAUUAUCAACAAUAUCGUAACGGGACAUGUUUAGAGUUUUCAUGCUCUUUGUGGUG-----------UGCC----AUUAAUUGUUGCUUACGAGAAGUUAAUACUGGUAGGCUAGUCCUUAUAUCACUACUGUUCCGAAGUAUGGUAUUCAGAACUAGAC-UCAACGGGCG-CUAUUAUUAAAAACGAAGCAGGUUGCUAAGAGAGGAAACAAUACACAGUGGUAGUUAUUUAUCUGAGUCGGGUUGUAACAA-CGAUACAGGCACGGCGAGUGUUGCCUAUAUCCUU-GAACGUGUUACUAAUAAGAGAAAAAGUUACAUAUUUACGUC-----------------------GGUCUACGACAGUCAAAAAUCUGUUUCCGCGGCCGAAUAAACGAAUUAGGCCAUCGCGUACUAAUACAGUAAAUUUCUCAUGUGGUGGCGGACUGCUGUAGUGGCAGGAUAGCUGCCGCACACUUAGAUGAACAACCGUUUGUCCGUCUAUUAAUGAAAAUCUAGACUCAAAGGUUACUCUUAUCGAAUAACUAGACUGAUAUACAAUUUUCAGGUUUUUUACCGGGAAUAUCUUCGCUUGAGCUUUUGCUUGUAGGGUUCGCCUGAGGACGUCUCUAGGAAUUUCC----------------------------AUUCAAAACCGGAUACUACUUUUCUAACGCCCGUAAUUUGAAGAAUUAAGUCGAGCGCUUAUGCUUUGCGGCGGGGCAAAUACCGUAAAGCCGUAAAAUAGCAACGUCCAAU-GCAGAAAAGCUCAGUACCAAGGAAAUCAGAUUAAUAGCAUUUAUAACUC-------CACUGCUC-GGGACACGACUUGUAAAUCACUUUUCCACCUUGUAUUCUAU-AGCAUUGACCAGCA-CCACA-GAGUCCGAAACUCUUAUUUCAUGUCGAAUG-UUUACCC-UUUGUUAAUUACUACCCCGUUACAUUG---------------------------------------CAAUAUCUGACAUACAACUAUAGUUACUCGGACGUGAUUAUUGCACGAAAUAAUGUGUCCCGUUUU-UCACGUAG-CGGUAUCAUUUAUCCAUACGGAAACCUUUCCGC-UAUUGAGUUACAAGUAGUAUUAUUUGGCGAUCAAGGUCGACGGUAAUCCUUGACUCCACCUGCAUUAAUUUCUAGCCUCCUAGGUCGAUAGACG--ACGCAUAUUAUUGCGUUCGUCACUUCGCUCGCCUCCCCACUUCAUGUUCUUAUUA--AGCAUAGACCACUGUGUUAAUCCAU-AAUGAGAGGUUAUCUUCUGGGCCUCGU-CCUACUGUUCCACAGUAAACACGAUUGACAGGUCGCGCCGUCCGAAAGGCGCUAAGCAUUGAUCAUUAUUAGCGAACUUUCUACGUUGGGGUCAUGAUG--UAAUAAAGAUAUU---AAACUGGCGAUUAUUGAUAGAGAUGCAGAACUGGUAAUCGAAGGAUCAAAAUUAACUAUAUCUUGUUAUGCUAACCUCUGCUAAA-CUGUCUUGUUGUGCAUUUUUUUGAUUCCAAAC------GUCACUCGGUAUUUAUCGCUUCUCUUUUCGAUUAAAGAUGAUCUAUUUA--CGAGCUCGGUU--UUACUCGAGGAAUGCGUGUUUAGCAUUUAAUAAGGAUACGCGAUUAUUACGCGUUGUAGGACAUGUCACACAGCUAAUGGGAACGUAACAUAGUUUGUGAAAACGCGAU------UUCACCGUAAUCCUUGAAUUGGAAUUAAAGUAAAGUAGAGAUAAAACCAGUCCAUGAACAUAAUAUUUUAUGAGAGUUA-UGCUUGUUGGUAUUUCGCUUAACGAAGCGUAAGGCUAGAGUUAGACCCAGCCUCUCCCUCCGAUUAUUCUUAACUGGAUAGGGAAUUUAAUUUACGGUAAAAUUUUCGUAGCGAUGUAAUUCCUUGUACUCCGGGUAAUCUAUAAUACCUGCGAGGGUACGGCAUUG-UCUUGUAGUUAGCCUAGAAAAUUCCUU-AACUGGUCAUCUGUUUGUUGUCGAUAUUAAGGGGGUCUGUCGCAAUAAAGUUACAUCAAUCUGUAUAG-AGACGCGUAUUUUGUGACGUGAGGCGUGUGUG-UGUUAAUGUCUUUCACAGAAGCCGGAG----AAAAUCCGGUAAAUCAAA--CUUGUUACCUAAUUUAAGUGUGAUGUACGCUCCGAAAUUAGCUAAUCUAUUUUCCUUUCAGAGUCACGAGUUCGCCUUCGUUCAAGGG--UCCAAUGGCGUACACGCAUUAUGCCGCCUG-GAAGCUGUUAUAUGUACAACCCGCAAUUUAGA--UUUUAUAAA-AGGUUUUGGGUUCUAUCG-GGCCUGCUGACG-CAAAUAAUGCAAGCUUGAGCACAG-CGGAUACACUUGUAAGCUUCCUUCUACUUUAUUUGCAAUAUG---UAGGGUAAAUUUACACUUGGUAACUGUAACGGCUA-ACUGAGGAGUUAUAG----------------------AUAUCAACGGUUCCUUUAU--CAUACCAGAAUUGGUAACAAAGCUCAGAAUUGG-UACGGUCGGUCGAGGAUAUAAUACAAACUGGUCGUAGGAUUAAUAGCUAAGUUGGGGCUAAC------------------------CGAAUCAUUCACUGGCGCCAU-----AGGUGGGAUAUAUCCUAGUAGCUUUAAAAUUUUAUAUGGCGGGUUGGCGAGCACCGCAUUCAGCGGGUCGUUAGGA-CGAACACCGCCAAAUAAUGUAUCGUAUGAAUGUUCUCUGGACCAAGCACAGUAGCGGGUUGAUAAUGAGUUUAAC--UCAAAUGAAGACCGAAUGCAAGCGAUACCCCCCUCUGGAUAUGCAUACUAUAACUGUAUUCUCUAGUUCGUC-----CUACCAUUAUACACUGAUCACUCCAUCGGUGCUAUUUUUUGCAGC------CUGCUAUUGUCCCUGAUUCCGGAAUCCAAAGAUGCGCCA-CUAUCC--CAAGUCAUCU-UUGC--UAGGUUCUGGCUUGAUUGCAUCAUGAGAAAA-AUAAGCUUGUCUCAACCUAUUGCCAUG-AACAUUUUAGAAUGAGGUCAGCAUUCACUAAAAGUCUC--GCAACUUGAACAACUAGGC-GCGUUCGCACUUGGAGAAUUAAUUGUCGCUGCUUAAGCAAAUUAUCG--UUUCGUAGUGUGAGA-UGCCCUCAAGCGAACUGUU-CCCGUUGGACACUUAAGUAGCCUAUUUAUUACUUCGCGUCCGAUCAUGCCAUCUCUAUCUUUCGAGGCAAUAUUUAAAUC--CAGAA-AUUUUAUAGAAAUUAUAGAGGA--UAUUAAAUGAAUGAUUUGUUAA---CGAGCCCGUACAAGAGCCUAGGC-AUUGAAAAUGUUUAGUUAUAGCACGUA 
>F2 5375
ACAUACGAACUGCGCACACCUUUUUAUAAUGGUGUCCUGCG-CUGUAACAGCACAAAUUUAUUCUAUAGACAUGAUAAAUGGGCCACAGCUAUCAUAGUCUCGAU--GACAUAGUACGCGUGUUAGUA-AAGAGAAGGGAUUUUAUUCAGCUACAUUC-AUGAUGUAAGCUUGUGCGUUCCAC-AAGGAGAGUAAUGUUCAAAAAUAGGUAUGGCGGGCGAUU-----------CAACUGUAGAUUAUGAGUCCAAUUAGUAAGAUGCUUCAAGUAAUAAAUGACGGGGUAGUCGCUAGCCAUACUGCAGGGCCGAGGAUCCGUAGGCACCCUCUUCUGUGGUGAUAAAUAACAGGCACGCCCUCAGCUAAAAGAUAUCUCUAGGGUGAUCGUAUAUGA--UCAAAUGUUGAAUGUCAAUGAUUUAUAUAGAUCUUAC-AGUUAGCUUAGGACUAUAAUUAGCAAUGUAGAAGAGCAUGUUAUGGCCCAACGUAUCUUAGGGGUUAUA-UCAGUUAGAUC--------------AUUAUCACAUGGGUACACU-AUUGAAAUUACUUUUUAGGAUGGGACUUACUGACCGAUAUAUUGUUUUUUCUUUAAAGCGAUAGA-GUAGAAACUCAUC-UAGAUUCAUCUCUCACAUUUAAU---CUUUAUACUUUGGAG----------GGUUAAAUUAGGUC-ACGGACAAAUGGCUCUGAU--AUAACCAGAAGUUCUCACUUAUAAAGGUGCUGAACA---------AGCUUGUUUUAGAUAAUUCACGCCAGUCUCCGCAAAUUUUGAACUAAAU---GCGGGCUCCUGUAAUUAUAUGACAAAUUAACCAUAUUUCUGGUUUUAACAGUAUUCCCGUAACGUUUUAGCAUGUUUAUAGGAA------------------UAAGUAAUCGUA---AUGGCGCUUCAUUUAAAA-UGAUGAUCCCUAGGAUUACUCAACCAAAACUCUCUUAAACG-UCUUGACUAGAUACGACAAUCUACUGAAUCCAUGAUCGCA----UGGCCAUUCGGGCAUCGUAUGACACCAAAAUGUAAUUCAUAUAAUCC-------------------------------------------------------------------------------------------------------------------------------------------------------------------------------------------------------------------------------------------------------------------------------------------------------------------------------------------------------------------------------------------------------------------------------------------------------------------------------------------------------------------------------------AUUAGU--UCUAUUAGGCCGAUAACCAGGUUU----AG-UCUCAAUGGAAACC-UGUGCCUUACAUUAUUUAAGUGGCAUGAGAUCCAUACUUUGAUAAUU-UACUUUUUAAACUAUAAUCCACGCAUACGCCGUUCUAACAGGG-GACUACCUUUUUUGGAAAUUAAAAUAUGC-AA---UUAGCUUGGAUAAAGACAGCGUCAAUAACGCCCAUUUC------------------------GUCAUCAACUCGUACCGUAGUGUGGUUCACUCUCACUUGACUCUGCAAUUAAUUCGUUCGGAAUAAACACAUUUUGACCGUUGUUC--CCAA-AUAUUUGCACUAUCGAAGGCAUCAAAAUGUGACACGAUUAGCGUUUUUGUGCUAUUAGUUGUAGCACGACUAAUUAUC----GAGAUUUAUUACUGGUGAACAGUUCAUUCAAAUAGGUCAGAUCGUAUAUUAAAACUAUUCAGAAGCAUGGAAUUCAUAACUAGAU-CCGAAGGGGAACAAUUAUUCAAAACGAAACGAAAUGCAAAGUGAGCAGAUAGUAUCCAGAAGCAGCUAGUUAUAUGCGUAAUGUUAUAGCAA-CAAUACAGGCGCAACGUGCAUUGCCCAAAUCGUU-GACCGUGUACGUUGUCCGAAUAAAAUA-ACGUUACUAUGCU-----------------------GAUGUACUGCUGUCUAAAAUUUAUGUCUUCUGCCAAAUCAGCAAUGUAGGUCACCGUGCGUCCCUAUAGUACGGUUCCCACGUAAAGAGGAACUGCACGACCUGCAGUAUAAUUGCCGCAUACAAAGAAAACCAAACGUCUGUCCGUCUAUACAUGAUAAUAUUGAUUUAAAGGCUUACAUUGCCGAGUAACCGGCCUUCUAAAUUUACUUCGGAGUUCUGACAGGGAAUUC--AAGGCGGAGCAUUCACCUGUAGGGUUUGCUCGAGAGCCAUUUUGGCGGAUCCCCACCUUUAAAAACACAUAAAACUCAGUAUCCCGGGAGCACAUACAAUCGCCUUAACGCCAGUAAUACGAGUAACUAAGGUUAAACCUUACAUUGGACUGAGAAGCAAGUACUGUGAAAUCGUAAACUUACAACCUCCAAU-UCAAUGAUGCUCGAUCUCGAGUGAGUCCGUCUUACAGCGUUUACAACCU-------UCCUAUUC-AGGAUACAUACUCUAAAAUACGCUUGCACUUUCGUCACCAU-AAAAUCCACCAGCC-AUACC-GAGACCGUAGCCUUUAUUUCAUUCCGAACA-AUUAAGU-UUUUUUACUUACCAUCUUGUCUCAUCG---------------------------------------CAGAAUUCAGCAUACAACAACCGUUACUCAUAAAUGACUGAUGUAUAAAAGGGUGAGCCCUAUUUU-UUCCAUAG-CAAUAAGAUUAAUCCGCACAAAGCUUCUCCGA--CAUGGGCGCCCAAAACAGUUAACGUACUAACCUACAUAGAUAGCAUUGGUCGAUUUAACACGCGUUAAUCUUUAGCCUAUUAAAUCAAUGAACG--CAGCAUGAUGUUGAGCCCGUUCAUUUACUCGGUUUUCUUCCUCAUGCUGUCGCUGCUGGCUGAGAUCCUUGAAUUAAUCCGC-AAUAAGGGGGCACCUUUUGGUCCACUG-CCUAUAGACUCACAGUGAACACAAUGAACGGAUUACAACGAUGUAAAUGACCUAAACAUAAAUUGAUAUUAGCCGGCCUCUUACGUCGAAUUCGAGACC--CAAUGAUGUUAUU---AAUUUAAGAAUGGAUAAUUGAGAUGCGAGACUGAUCACAUAAAGGCUCAAAUCAUCCAUAUCUUGGUUCGCCGAUCUCAAUAAGA-CUGCAUGGCAAUUCAUCUUUUCUGUUCUAGAC------ACGGCUCGGGCUUUGUCGUCCACCUUUUCGAUCGUAGAUCAUCACCGUG--UGGGGCCAGCC--GUAUUCGAUAGCAGUAUAUUGACGAUCUAGUAAAGUUACUUGAAUAUUAGGUGUUGUAUGCCUCAUCACAUGUAUAAUGGGGAAGCAACAGAUUUUAUGGGUUUAAAACG---CCUUCACCAUCACUGUUGCAUUAAA-AUAGAUGUAAGUAACUCCUGACGAAGUCCGUGGUCACAAUAUCCCAUGAAUAUCA-CACUUGUUGAAGCUACGCUUAACAGAGCGUAA------AAUUGGACUCUGUAUCACCCUGGAGUCAGUUCUUAGCAGGUGGAGAAAUUGAUUUAUGGUAAAAUCUGCGUGACAACGCGAUUCUGUUUGAUUCGGGUUAUUGAUUAUACUUGUAUGGCGCA-GCAGUG-UCCUAUACUUAGCUUUAGAUAAACCCCCAGUUGGUCAUUACUUCCUUGUUACCGUAAAGGAGGACCAUCGCUAUAGCAUUAAAUCGGCUUACACAG-AAACUUGUAUUUUGUGUCAUGAGACACGUAUG-----CGUAUCUUUUACAAAAUUCUGAG----ACAAACCGGUAGGUUAGA--CUUAUGUUUUAAUAUAAGAGCAUUAUACGCUCCAAAAGUA-UAAAUACAUCGUCCUCUUAAGGUUUGUGUCUAAUGUCCAUUCAGUAC--UACAGUGGUGUACAGAUGCUAUGCUAUGAG-AAGCUUUCCACUCACACAAUCAAUGACUCAGG--AUUUAUAGA-AGAUUUCAGGUAUUAUCA-GACCUCCUGACU-CGCAGAGAGCGAGCCUGUAUUUAG-CAACUACGUUUGUAUUUUUCCUCUUAGUUCACUAACUAUUAAUGAUAGUGUUAGUCUACACUCGGUCUAUGUAAUGGUGA-AUAAAGCGACCAUAG----------------------AUAUCGACGGCCAUUUAGU--CAAAUGAGAAUGGGUAAUAAAGCUCACAGUUGG-UUUUGUUAGUAUAGGAUAUAACACUGGAUAAGGGCUCGAUUAAUAGCUGAGAUCGAACCGAC-UGCCUUAAUAGCA-CGGGGUAUCUGAAUGAUUCAUUGGCCUAAU-----AUGUUAGUUCUUUCCUAGUGGCUUUAAUUAUUAAGAUAGCAGGUAGGCCGAUACUAAUUUUAGUAGUUCAUCGGGA-CUAGCACCGUAAGAUAAUGGAUCGUGAGAAAAUCUUUUCGACUAAAGUUAAUAAUGGGUAGUUAAUGGAACUAAC--UCUGGUACAGGCCGAAUCUCACCGGUACCACUGUCCGAACGUUCUAACUGCAACUAUGUUCCUUGGUGCGAC-----AUGUGACUGUAUGCUAAUCAUUUCAUUAUAAAUCUGUUUUACAAG-CAAGAACAUUGAUAUUCGAUAGUUCGGAAUGUGAAGGAGCUCCA-CAUUCUUAAGAAUCAUCC-UCCC--UUAAUUCCAACUGAAUUGUGUCCUGAGAAAA-GCAAGCUUUUCUCGUUAUAUUGUCAU-UAAUAUUCUGGAAUGAGAUCAGUAUCUCUCAGAGGCGUU--GCCAAUUGCACAGUGAGGU-GCAUCCGUACUUGGGGACAUAAUUGUCGCUGCUUAUAGACAUUAUUA--UUUCGUAGUAUGAGC-CAAUUUUAGAUGGCCUGAC-CACACUGGAUAUCUAGGUUGUUUCUCCAUUCCCCCAUGUCCCAUGAUGUCAUCCCUAAUUUUCGUGGUAAUGUUUAAAUA--CAAAA-AUUUUAUAGGACACGUAGAAGA--UUCUGAAUGAAUGAAUUGUUAA---CGAGGUCCCACUAGAUUCUAGAC-AUGAGGAAUGUUAAACUAUGGGACGUA 
>E2 5375
ACGUACCAAUUGCGCUUACCUUUUCAUAAUAGUGUCUUGCA-CUGUAACGGCACAAAUUCAUUCUAUAAAAGCAAUGAAUGAGCUACAGCUGUCAUGGGUUCGGU--CGGGUAGUACACAUAUUAAUA-GAGAAAAGGGACUCUUUACAACCAGAUUC-AUUGUGUAAACUUGUACGUUACAC-GAAGAGAGUAAUGUUUAAAACUAGAUCUGGAGAGCGGUG-----------UAGCUGCAGGUCAUAAAUUUGAUUAAUAAAUUGCCUUGGCUAAUAAAUGACGGCGUAGUCGCCAGCUUUACUGAUGGCCCGCGGAUUCGUAGGCAUCCUCCUCUGCGGUGAUAAAUAGUAGUCAUGCCUUCAACUAAAAGAUAUCUCUAGGAUGGCAGUAGAUGA--AGGAAUGUUGAAUGGCAAUAAUUUACAUAGAUCUUGC-AGUCAGCUUAGAGGUACGAUUAGUUAUGUAAAAAAGCAUGUUAUGGUAUAACGUAUCUUAAGGGUUAUG-UCGGC-AGAUC--------------AUUAUCAGGCGGCCAUACU-AUUAAAAUUACUUUUCAGGAUGGGGCUUCGUGACGGAUAGGUCGUUUUUUGUUUAUAGCAAUAGA-GUACAAUCCUUUC-UUAAUUCAUUUCACACAAUAGAU---CAUAAUACUUUGGAG----------AGUUAAAUUGGGUC-ACGGAUAUAUGGCUUUAAG--AUUAUUAGAAGUCUUCACUUGCCAAGGUGCUAAACA---------AGCUUCAAUUAGACAAUGGUCGCACAUCUCCGCAAAUUUGGACCUGAAAUCGGUGGAAUCCCGUAAUUAUGUGACAGAUUAACCAUGUGUUUGUUUUUAACCGCAUUAGUGUAACAUUUU---AGCUUCGCUGUAU------------------GCAUCCAUAAUCGUAAUGAUGCUUCAGUUUAAA-UCAUGGUUCCUAGGACUACUAAAUCAUAACUUAUGUAAACG-UCUUAUUUAGCUAUUACAAUCUAUGGGACUCAUAGUAGUACCUUCCGACAUACGGGCAUCGUAUCACGACAAACUUUAAUGAAUAUAACCC--CUACGGUGUAGAAUUCUCUGCGGACAACUUAACCAGUUAAUCCAAUUAUG-AUUUUCCGAUCUUUCACAUAAAUAUACUG-GGUA-GUUGCAGAAUUAUCGGACUGUCAUGG-CACUGUUUGGAGAAACAUGAUCACUAGCGGAUGUACGUA-AAAGCUUAUUACUUUUGUAAAGCUCACUACAUGUAUUGCAUUCACGGUUUCACUAAAACAUAGCCCUUCGUUUAUUAAUAGCGAUAUAUACUG-UCAGAUGCGUAUAUGUCGUAUAAGAUAUCUUUUGCUUACUGCGGCGUUUUUACUUGAUGUCCAUACAAGAUUGGGCGGGGGC-ACGCUCUAAUUACAUAUAGCAUAAAAGCCUCUAUCAUAAUACUUCGAACCUAUCUAUUUAUUAGUGCCG-------GUUCCUGUUACCUAUU-UCCUUACCCCUC-CCUUGUUUCGGUCCUACAGGCUAUUGUCAGUUU-UAUUCUUCGCACACCAAGGAACGCAAGUGUUGAUGGUAUUCUGAG--------------------------------------------------------------------------------------------------------------------------------------------------------------------------------------------------------------------------------------------------------------------------------------------------------------------------------------------------------------------------------------------------------------------------------------------------------------------------------------------------------------------------------------------------------------------GCAGGUUGUCUCCAUAAGCAGCUAGCUAUUUGAGUAGUGUUAUAAUAA-CAAUACAGGCGCAACGUGCAUUACCCAUAUUAUU-GAUAGUGUAAAUUGUUCGAAUAGGCGACUCGUUACAAUCCU-----------------------GGUGUACGGCUGAAUAAAACUUGUUACUUCUGCCAAAUCAGCGAAAUAAGUCACCGCGUGUCCAUACAGUAUCGAUCCCGCGUAACGGAGGACUGCCCGAAUUGCAGUAUAAUUGUUGCAUACAUAGACAAACAAAUGUCUGUCGGUUUAUACAUGAACAUUUUGAUUCAAAGGUUUACUUUUUCGCGUAGCCAGCCUAACAUUUUUACUCCGGAGUUUUGACCGGGAAUACA-UAGAUAGAGCUUUUCCCUGUAGGAUUUGCUUGAGAACCAUAUUAGUGAAUCCCCACCUCUGAAAACACAUCGGCCGCAGGACCCCAGGGGCGGGUACACUCGCCUUAACGUCAGUAAUGCGUGUAAUUAAGGCUAGAGCUUACAUUGAGCGGCGAAGCAAAUACUGACAAAUCG-CAACUUACACCCUUCAAU-UCAAAAAUGCCCGAUCUGGAAGGAAUUCGUCUUAUACUGUUUACAACUC-------UCCUGUUC-AGAAUAUGUGCUCUAAAAAAUGCUCACACUUUCGUUACUAU-AAAGUAUACCAGCU-UUAUC-AAGACCGGAACUUUUAUUCUGUUCCAAACA-AUUACUU-UUUUUUACUUAAAACCCUGCCACAUCG---------------------------------------CAAAAUCCAGCAUAUAGCAACCGUCACCCAUAGAUGGCUGAUCUACAAAAGGGCGUGUUCUGUUUUAUUCUACAG-CGAUAGGAUUGUUUCGCAGAAAGCCUCUCCGA--UAUGGAAGCGCAAAUAAAAUAACGUGCUAACCGACCUAAAAAGCAUUGGUCGACUUUACACGCGUGAAUUACGAUCUUAUUAGAGAGAUGAAUG--UCGCAUGAUGUUGAGCCCGUUUAUUUCCUCACUUCCCUACCCCAUGCUAUUCCUACUAGCCAAGACCCUUGAGUCAAUCCGC-CAUAAGAAGGCAUCUCUUGAACCACGG-CUUAUAGACUCACAGUAAAGACAAUGAACAGAUUACAACGGUUUAAGUGACCUAAGCAUAAAUUGAUAUUAGCCGGCCCUCUACGUUCAGUUCGUGAAU--UGAUGGUGUUAUC---AAUUUGAGAAUGGGUUAUCGAGAUGCAGGACUGAUCAUAGAAGAGCUUAAAUCAUUGAUUUCUUGCUUCGCCAAUUUCCACUGGA-CUGCAUGGCUGUGCAUCCUUUCUGAUCUAGACCCAAAUACUGCUCGAGCUUUGUUGUCCACCUUUCCGAUCGUGGAUCAUCAGCAUG--UGGGCCCAGCU--UUAUUUGAGGGCAGCUUGUUACGUUACCAGGGAGGAAACUUGAAUAUUAGGUGUUGUAAGUCAUACCACAUGUACAAACGGUGAGCUACAAAAUUUAUGGGCAUAAAACG---CUUCCACCAUCACUCUCGCGUUUGAAUUGACUUAAAGGAACUACAGGAGUAGUCCCUGGUCACAAUAUCCCACGAAAAUCA-CACUUGUUAGGAUUCCGCAUCACGGAGCUUAA------AAUUGGACUCCGUCUCAUCCUGCAGUCGGUUCUUAGUAGGUGGG-AAUUUGAUUUAUGGUAAAAUCUAUAUUACAAUGCGGUUCCGUGUAAUUCGGGCUAUUAAUUAUACCUAUAUGAGGCA-GAAGUG-UCCUACAGUCAGCUUUAGAAAGACCGCUAGCUGGUCAUUACCCUGUUGUUGCCGCGAAGGUGGGCCAUCGCUACAGUAUUGUAUCAUUUUACGCAA-AAACGUGCAUUUUAUGACAUAUGACAUAUAAG-----CGUAUCUUCUACAAUGACCUGGG----AUUAACCGACAGGUUAG---------ACUUGACAUAAGACCAAUAUGGGCUCCGAAAGUA-UCACUAUGUCGUCAUCUCAAAGUUUGUAUCUAAUGUCCGUUCAGCAC--UACGAUGGCAUACAAAGAGUAUGCCACGAA-GAAGAUUUCAUCUGCACAACCUAUGAGUCGGG--AUUUAUGAA-CGAUUUCAGGUUUUAUCA-GAUCUCCUGGUU-UUCAGAGUGCGAACUUAUAUUUAG-UGGUUACGUUUGUAUCUUCCCUCUUAGUUCACUAACGAUAAAUACUAUGUUAAAUCUAUACCCGGUAAAUAAAAUGGUGA-CUAAAGCAAUCAUAG----------------------AUAUCGACGGCUUUCUAGU--CGUAUUAGAACGGGUAAUAAAGCUCAUGAUUGG-UAUAGUUAGUAGAGGAUAUAAUACUGGCUAAGGGCUUAGUUAAUAGCUGAGACAGAACCGUC-UGCCUUAGUAGCACAUGGUAUUCGGAAUGGUUCACUGGCAAAAU-----AGUUUGGUUCUGUCCUAGUAGCUUUAACUGCUAAGAUGGCGGAUAGGCCGAUCCUAUUUUUGGCCGGUUAUCGGGU-CUUGCCCCGUAAGGUAGUGAAUCGUGAGAAUCCCCUCUCGACCAAAGUUUGUAACGGAUUGUUAAUGGGGUAAAC--UCUGGUGCAAACUGAGUCUCACCGAUACGUCUCUCCGAACGCUCUAACUAUAACUAUAUUACUUAACUCGAC-----ACGCCACUGCAUGCUAAUCACUUUAUUACAACUGUUUUUUAUAAG-AAGAAGCUCUGGUAUUCGACAGUUCGGAAUGUGAAGGAGCUCCA-CGUUCUUAUGAAUCAUCU-UCUC--UUAACUCCAACUGAAUUGUAUCCUUGGAAAACGCAGGCCUGUCACGAUAUAUCGUCAU-UAGCGUUCUGGGAUGAAAUCAGUGUCCCCUAGAAGCUUUUGGCUAAUUGUGCGAUGAAGA-GUGUGCACACCCGGAGACAUAAUUAUGACUGCGUGUACACACUAUUA--UUUCAUAGUAUGGCU-CAAUUCUAAGUAGCCUGCC-CCCAUUGAAUAUUUAAGUUAUUUCCUCAGUCCCCCAUAUCCUACGAUGUCAUCCCAAGUUUACGUGGUAAUGUUUAAAUC--CAAAA-AUUCUAUAGAACACGUAGAAGA--UUCUGAAUGAAUGAAUUGACAA---CGAGACCUCAUGAAACCCUAGAC-AUGAGGAAUGUUAAGCUAUGGGGCGCA 
>D2 5375
ACAUACCAUUUGUACUUGAACAAUUCUUCUGGCCCCUGGCGAAUAAAAUUCCCUUAAUUUAUUCCGUGAAAAUGAUAAGUGUGGUGCAGUUAUUAUGAUUUCAGC--CAGGUGACAUAUAUCUUAGUA-AAGAGAGGCGGUCUUCUGCAGCUGGACGC-AGUGUGUUUACUUGUGCGUUGCAU-AAAAGGCGCAGUGUUUAGAACAAAAUUUUGGGUUCAAUG-----------UAGCUGAAGUCUAUGGACCUAAUAGAUAAUGUUCUAUUGGCAAUAGACGAAGUUAUGAUCAUCCGUAACGCUAUUAGGUCAUAGGUCUACAAAAACGCCUCUUUGCGGCGAUAAAAGGUAGACAUGUCCUCAGCCAAACACUCUCCUCUGAAUGAUC--AUAUGA--CCGAAUAUUGAAUAGCAACUACUUAUCUAGCUUUCAU-AGUUAGCAUAGAGCUACGAUUAGCCAAAAAAUAGAAUAUCUUAUGGCCCAGCGUAUAUCAGAGAACGCC-UCGACGGGAUU--------------AUGUCUACGCGUUUUAACG-AGCAGGAUGGCUAUAGAAGUCGAACGGAUGAGACCCUUUCAAAUCCUUUGAUAUUUACCAAUGGAGGCAUAAUCGUUUCCGUGUUCCGUUUCAGUCGUUUUAU------------CCGGAUCAAAAUGUACGAUCCGGAUUAGUC-CCGGACCUGUUUCACUAAU--AACAUUAGUAGUAUCGCCCGAUAAAGAAACUAGUAA---------ACCUUGUAGUAUAGUAUCGUGACGAAUCCUUGCCAAUUUUAAACAGAAACAGUUGAAGCCCGUUAAUUAUAUGCCAGACUG-UAAUAUUCAUAAUUUUUAUCACGUCCACAUAAGGUGUUUGAAUAUACGGAUGU-------------------AUAUGAAUUUUUC--AUAUUGUUGCGACUUAUC-UGUGAGUCACUAGGCUAACU-GCUUAAAUUACUUAUGGACGCUCGAACUCCGAAGGGAAAAUCUAUGGAACAUAUGACCGGG----UAAGCAUUUGGUCGUUGUACAGUAUCAUGGUGUGAUUCAUCAAUUCC--GUACUUUGUGCGAUACUGUUCACAUCAUUCGGUAGUAAUCGUAAGUCAUA-AAUCAUAGAUACUUAGCUCCAUAACUCGUCGGUA-GCAGGACAGUUACCAUAUUAUGCUGU-GGCUUUUAGCGAGAACAUUAUCUCGAAGGAACAAGAGUG-AAACUCUAUAACUAUAAUGACGCUUUCCUUACAUCCUUCGACUUCGGAGCUAUUUACAUUUAUCCACCAAUUCUCUACUAGACCUAUACAUUG-CGAGGUGGAGUCAAUUCAGACGGGAGAUUUGGUGCCCCAUUCUUAUUUCCUAACUAAUAUUCAUACAAGAAUAGGCGAAUUC-AUUCUUUGUCGAGUUAUGGCGUAGGGUACGCUACAUUCACAAACUGGGUAAAAAUUAAUCCUAUUUAGG--------AGUUCCCUUACUAUC-ACGCGCCCCAGU-AUCGGCGUGGUACCAACGACU--GUAUCAAUCGGUGAAAAUUAAACAGCGUAGGUCCCACACAUCGAUGUUAUUCUGACAUUUGC--UCUCUCGACAUAUUGGCUGAAUUCCGCGAGUCUCCAAUAAAAAUC-UAUGCCGAAAGACAUUUAGGCGAGGCCGAACUCAUCAGUUGCUA----AUUAAUUUGAAUUACGGUUAACUAGGACAUCACUAUAUCGGGACAUUGAAAUCUGUUUGAAUUUCACAUAUGUCA----UUGGUUUGAGUAAAAUCAAUGAUAAUACGGAGUAAUCC------------------------GUUACCGGCACGCAGCAUGACGUGAUCUACUCCCAGUUGUAAAUAUUAUUAGACUAUUUAGUCCGAAUGUGCACUGUUUGUUUGCC--CUAG-AAAUAUGUACUAUUGGCGGAAUCGUAAUUAGGCACUCUUCCAGUUUAUACAUUAACCGAAACUCAGGGACUAGUUUUC----GUGAUUUAUGAACAAUGGUACGCCCAUUCGAAUAGGGUAGAUCAUAUAUCACAACUGUUCGCAAACACAGAAUUCAAAGCUAGGU-CCAACUACUACCUAUUAAUUAGAAUGAAGUGAAUAGACAAGAGAGCUACCAACAGUAACAGUCAGUUGGCUAUCAAAAUUACUUUGUACAGA-CGAUAGUGGAGUAUCGGUGACUGGCCAUAUUAUU-GCCUAAGGAGCUGGUCAGAAUAGAGAAUAAGUUCUAACGCC-----------------------AACGUCUUUAUAUCAAAAGAGUCUUCUUGCAGCCAAAGGAGUUAAUUAGGUAGUCGGUGGCUAAUACAGCACGACUCUCACGUAUUGGAGAGCUCCCCUAAAGGCAGCGGCAUGGCUACCUAGAUAAAAAAAUUAGUACAUAUCCCCGGAUCUAUAGAAAGUUAAACUCGCCGAUCAUAAUUUUUCACUAACCGAGAUGCUAUGGAUUUCCUAGACUAUUAUCUGGGAGCGGU-CCGGGAGGGUCUUCUAAUAAAGGAUUAGCAGGAAGACCAUAUAAAGGAAUCACC-CACUGAAAUC--------------GAUUCCAACCGCCGUCUCACCAGUACAGAAGUAGUCAACGAUAAGG-------------CUUUCGUUUAACUGCGUACCAGACACUCUAACAUCG------------------------------------------------------------------------------------------------------------------------------------------------------------------------------------------------------------------------------------------------------------------------------------------------------------------------------------------------------------------------------------------------------------------------------------------------------------------------------------------------------------------------------------------------------------------------------CGGGUCCCUAU-CUUUGCCACCAACGGCUAACACCAUCUAGAGGUCGCGCCUGAGUAAAAACCGCA--AGUCGAUUGUUAUUAAUAGGUCUCCGACGUUAAGUUCGUGAUG--UAAUGAUGUUCUU---AGUUUGGCGAUGGAUAAUUUUGAUACCGAACUACUCUUUGACAUGCCAUGUUCAUCUUAAUCUUGAUUUGUGAGGCACAGCUUUG-CCACAUAUCGGUUACACAUCCCCUAU---GAUUUCGUCGCUGCACAGGCCUUCCUAUUCACCGAUUCAAUCA-GGGUCAUCAAUACG--UGGGCGCGGUU--CUAUCCAUACGACGUACGUUUAGCAGCUAUUAAAGAUACUUGCAAACUACUUAUUAUACCCCUAGUCACAUUGAGCAUGAUAAUAUUGCAAAUUUGGUGGAAUUAAAAUA---CUUCUACCGUAAAUCUAGUACUAAAGUUAACGCCAAACAAAACCUCUAGCGGU-GAAACAGACAACACCCCACGAUAAUUA-UACUUGUUCUGGCUGCAGUUAACUGCUCGUAA------CGCUGGACUCGGGGUCAGCCUGAGGCUAUUCCUUUAUCGGGAAAGCUUUAAGAAACCGGCAAAGUUUAUGCAGUGAUGUGAGUGAACAAAAGUCGGGAAGCGCAGAAUAAUUUGUAUGGCCUACCGGUG-CGCAAUAGCUAGUUCCGAAAGACCGGU-AGUCGGCUAAAAUUUCAUUGCGGACGCAAAGAACGAACAUCGUUAUAACAUCUAAUCAGCGCGUGUAG-GAACGUGUACUUUAUGACUCAAGGCAAAUGUG-GAUUAGUUUCUCUUACGUAGACUGAAA----AUUAUCCAACAAAUUAAA--CUGGUUAACCAGCGCAGUUCUUGAAUGAAAUCCGUAAUUG-CUUCUAUAUUUCCCGCUCACAGUCAGGAAUUUGUAUUCAUUCAAAAA--UACGAUGGCGUACAUAAGAUAAAUGCGCGAAGAAUCUAUCAUACACCAAAGCUAGGAGCCAAG--GUUCGUACA-GGGCAUCUGAUGUAAUCA-GAUUCUCCCACU-UAUAGGGUACGAACUUGCACUAAA-CAAAUACUGUUUUAAUUUUACUAUUAUUUUACCAACAAUAGAUGAUAACAUGAAUUUAGAUUUAGUACAUAAAGCGGUUACAUAAAGCAGACGUGG----------------------ACAAUGAAGACUCACUUAC--CAAAUUAUUAUGGUAAAUAGAAAUCAUAAAUGA-CAUGAUUAAGAUUAAAUAUAUCAUGAACUGAGGGCUGGAUUAACGUUUGUGAAGGUGUCAAU-UGCAUAAAGAGAA-AAAGGAAAACGAAUAAUUCAGAGGUAUGAUGCAUUGGGUGAGUUCUUUCUAAGCAGUUUGAAUGUCAAAGAACGGUGAUGGGUAGACAUUGCCCAUGUAAGUACGUCGGGC-CGAACAAGGCAAAGUACCAUGCUGCCAUAAACAUUUUUAAGCUAAAAUCACUAACGAGUUCCUAAUGGGUUCGAU--UCUGUAAAGGACCGAAUACCCUCCGUCUCCGCAUCUGAAAACAACAAUCUUUAUCAUAUUAUAUGGUUAAAA-----UUACCAUUGCAAGUUAGUCGCAUUCUCAUAGCUGGUUUCCACUGA-CAAAGGUGUUAUUUUUCAAAAUUUCGAGGUAUAGAGGAGCGCCC-CUAGCUAACGGGUUACCC-UAUU--UAGACUUCAACCUGGCUCUCUUUCAAUAAAU-AUAGCCUUGAUUUAAUAUGUUGCUCUUU-ACAUUUUGGACCUCAAUCGGUAUAUACUGAAUAUGCU--GUUUGUCGCAUGACCAAGC-AUGUCCACACAUGAAGGAAUAACUAUCAUUUUGUGUUCAGAUUAUCU--UUUUGUACUGUGGAU-CGUCCCUGAAUAAAACCUC-CUCAUUGGAUAUCUGAGUCGCUUGUCAGUUCUCGCUUACCGUACGCCAUCGUCCUUGGCUCACGCGGUAAUAUUAAGAUU--AAGAU-AUUCCACGCGAUGUGUAGAGAAUUUCCUGGAUGAACAAGCUUCCAA---CACGGGAUCACUCUGACUCAGGU-GUGGAAAUUAUCGAAUUGUACCACACA 
>C2 5375
ACAUAACAGUUGCACUUGAACUACUCUUAUAGCCCCUUGCG-AUAUAACUGCGUAAGUUUAUUCUGUAUAAAUGAUAAGUAUGGCGUAGAUAUCAUGACUUCGAC--CACGUAACGCAUAUGAUAGUA-AAGAAAAGCGGACUUUUGUCACUGGACGC-AGUGUGCCUACUUACGCAUUACAU-AGAAGGCGCAGUGUUUAGAACAUGAUUUUGGGUUCAAAU-----------UGGCUGAAGUCUAUGAAUCUAACAGAUAAUGUCCUAUUGACAGCAGACGAAAUUAUUAUAAUUCACAUCAUUGUCAGGUUAUAGGCCUGCAAAAACG-GUCUUUGUGACGAUGAAAGGUCGGCAUGUCCUCAGCCUAGCAUGCUCCCCUGAAUGAAUGUAUGU----CCGAAUGUUAAAUGGCAAUUAUGUACAUAGUUUUCAU-AGCUGGCAUAGGGCAACAAUCAACUAAAGAAAAGAACAUCUUAUAGUCCAGCGUAUAUCAAAGGUCACC-UUGACGAGAUC--------------AUUGCUACGCGUCUUAUCG-GGUAGAAUGACAAUAGAAAUUGAGUGGAUGGGAUCCUUUUAACUUCUUUGAUAUAUAGCAAUGGA-ACAGAAUCGCUUCCGUGCUUCAUCUCAAUCGUUUCAU------------CCGGAGCAUAAUGUACAAUUCGAAUAGGUC-GCGGACCUAUUUCACUAAU--AUCAUUAGUAGUAUAGCGCGAUUAAGAAAAAAGUCA---------CGCUUGAACUAUAGUAUCGUGACGGAUCCUUGUAAUCUUUAAAAUGGAACACUUAAAGUCCGAUAAUUAUAUGUCAUACUAAUAGUACGGCUAACUUUCAUCACGUCCACGUAAAGUGUUUGAAUAUACGGCUGA-------------------GUAUGAAAUCUUA--GUAACGUUUUGGUUUAUA-UGUGUGUCACUAGGCCAACU-ACUUAUAUUACUCAUGGCCUAUCGAAUUCAGAAGGGAUAAUCUAUGGAACAUAUGAACGUA----UAAGUAUUUGGGCGUUGCA-CAGGUCACUGUGUGAUGUGUCUAAUCC--GUACUAUGUGUCAGGCUUUUUAAAGCUUUAGGCAGUAAUCUAAAGUCGUA-AAUCAUAGAUGCUUAGCUCUAUCACAAGUCGGUA-GCCGCAUAGUUACCAUAUUAAGCCGG-CGCUUUUACAUAGUACAUUAAUAGGAG-------------AUACUGUAUAACUAUAAUGACGCUUUCUUUACAUACCCCGACUUCGGAACUAUUUACAAUUACUCGCCGAUUUUACACUAGCCCUAUACAAUG-CUAGAUGGAAUCAAUUCAAAUAGGGGAUUCGGUGCGCCAUUCUUAUUUCUUGACUAGUAUUCAUGUGAGAAUAGGCGAAUAG-AUUCUUUAUCAAGUUAUUGCGUAGAGGUCGUUACAUUCACAUACCGGAGAAAAAUUAAUUUUUUUUACG-------AGUUCCCUUUCCUAUC-ACGAUCCCUAGU-GUCGGCUUGGUACAGACAA--UGGUCUCAAUCUAUGAAAGUUAAUCAGUGUAGGUCCCACGCAUCGAUGAUAUUCUGAGAUUUGC--UCUUUCGAGAUAAUAUCGCAUUUC----CG-UCGCAAUAAAAGUC-UGUGCUGUAUGAUACAUAGGCGAGUCCGGAUUUAGAAGUAGCUA----UUUAAUUUGAAAUAGAGCUAAUGAUGACAUCACCGUGGUGGGGGACUGAAAUCCUUUGGAAUUCCACAUAUAU-AA---UUGAUUUGACUAAAACCAACCAUUAUACGGCGUAAUUC------------------------GUUAUCGGAACGCAACAUGACACGAUCCACUCCCCGUGGUUAUUACCAUCAGUCUUAUCUGUUCGAACGUACACUGUUUGUUUGCA--CUGA-AAAUAUGCACUAUUGACGGCAUCGUAAUGUGGCACUCUUCUAGUUUAUACACUAAUCGAAACUGCGCAACUAUUCGUC----GUGAUUCGUAAACAAUAAUACGCCUAGUCUAG------AGAUCAUAUAUUGCAACUGUUCGUAAACAGAGAAUUCACCCCUGGGA-CCAACGACUGCCUAUUAAUUCGAACACAGUGAAUAAAUAAGAGAGCUGCCAAUAUAAACAGUCAGUUGACUAUUAACAUUAUUUUGUAAAAG-UGAUAAUGGAGUAUCGAAAACUGACCAUAUUAUU-GGCUAAGAAGCUGGUAAGAAUAGAGGAUAAGUUUCAACGCC-----------------------AACGUCUUUGUAUCAAAAGUAUGUCCUUGCAGCCUAAUAAAUUAGUUAUCCUUUCGGAGGCUAAUAGAGGACGACUCUCACGGAACGGAGAGCUCCCCCAAAGGCAGAGGCAUUACCACCUAGAUAAAAAAACAAGUAGUUGACCGCGCACAUAUAAGAAGUUAAACUCAAAGAUCAUAACUUUUAACUAACCAACAUGCUAUGACUAUCCUAGCCAAUUAUCUGCGAGGGGC-CCGCGAGGACCUUCUGAUGCAGGAUUAGUUGGAAAAUUAUAUUAGGAAAUCCCU-CUCUAAAAUC--------------GGAUUCAACCGUCGUCUGACCAGUACAUAAGUAAUGAACUAUAGAG-------------CAUCUAGUUAGCAGCGCAGCAAACAGUGUAACUUUGCGAACUCCCGA---UCAAU-UCAAAUUCGCACAAUUGUAGAACGAUCAAUCGAGUGAUACUUUUAACGC-------ACGUAAUG-AAUUUACGACUUAUAAAUUACGCUAACACCCUUUCUGCUAC-UACGUCCGGCCACAGCUACC-UAGAUCAUAUUUCUUAUUCCACUUAGAGGACCCUACCU-UUUCUCGGCAACUACCCUAACGCUUUGGGAAACUGCGCGUGGGUUUCGAUGUUUGUAUGUACGGCUCAAGAAUGGAACUUUAAUAGCAGCUAUCCACUCAUGACCGAAGUGGUAAAGACUUUUCCCCGUUCG-UAACACUG-UGAUGAGUUUGGUAGAUGUAAGGCUUCUACUAG--AUUAAAUCAUUAAGAAGAUUAUGCAGCGUACAGCUUGAACAAUGUGCCAAGAUCACACUUUUGUAAAUCGUUAAACAAUGUCGCCAUCAGAUG--UCGCCAGUUCCCGCGUUCGUUCGUAUGCUUUCAUCACAAAUUCGCGUUUACACUGUUGACUUAGAACGUCAGAUCGACACAC-UGUACAAUAUGAUCUC-------------------------------------------------------------------------------------------------------------------------------------------------------------------------------------------------------------------------------------------------------------------------------------------------------------------------------------------------------------------------------------------------------------------------------------------------------------------------------------------------------------------------------------------GCUGUAGUCAACGGCUCGUAA------CGCUGGACUCAGUGUCAACCUGAGGUCAUUCCGUUAUAGGUAAAGAUGUAAGAACCCGACAAAGGUUAUGUAGUGGUUUGAUUGCACGGAUGCCGGGGAACGCUUAAUGGUCUGAAUGGUCCACUAGUG-CGCUGUAGCUCAUUUCAAAAAACUGCA-AGUCGGCAAUAACUUCUUUGCGGACAUAAAGAAGGGACAUCAUUACAAAAUUUUAUCAGCGUGUAUAG-GAUCGCGUACUUUAUGACUUAAGGCAGAUAUG-GAUUAAUUUCUCUUACAUAAACUAAAA----AUUAUCCAGCAAACUAGA--UUCGUUAAUCAACACAAUACUGAAAUGCGCCCCUUGAUUG-CUGAUAUGUUUUCCGCUCAUAGUCAGGGGUUUGUAUUCAUUCAAUGA--CAUGAAGGCGUACAUAAAUGAACUCGCGAA-AAAUCUACCAUAUGCUCAAGCCGUAAACCAUG--GAUCGCACA-GGACCUUUGGUGCUAUCU-GACCCUCCCACU-CAUAGGGUGCGAACGUACACCAUA-CAAUUACCAUUUUAAUUUUGCUGUUACUUUACCCACAAUAAAUGAAAACAUAAAUUUAGAUUGUGAAAAUAUAGCAGUUACAUAAAGCAUCUGUAG----------------------ACAAUGAAGACUCUCUUAC--CAAAUCAGUGUGAGAGAUGGAAGUUAUUAAUAA-CAUGAUCAAGAUUAAGUAUAAAACCAACUGAAGGCUUGAAUAAUGGUUGUGUACGCGAUAGU-UUUGUUAAGACCU-AUAGGAAAAUGACUAAUUCAACGGCACAAUGCAUCAGGUGGGUUCGAUCUAAGUAGGUUGAAUGUAAAAAAACGUGGACGGGUGAUUAUUACUUAUGGCAGAAUGUUGGGU-CAGACAACAUAAGACGCCAAGUUGCAAUAAACAUUUUUGAGCUAAAACCAUUAAUUAGUUCCCGAUGAGUCUGAU--UCUGGAAAGGACUGAAUGCCCUCUGUAUUGGCCUCUGAAUGCAAUAAUCUUGAUCAUAAUAUUUGGUUAAAU-----UUACCAUUACGAGCUAGUCGCAUUCUUAUAGCUGAUUCCUAUUAA-UAGAAGUGUUAUUUUUCGAGAUUUCGAGACGUAAAGAAGCGCCU-CUAGCCGACGAGUUAUUC-UAUC--UAGAUUCCAUCUUGAUUCUCUUUCGAUAAAU-AUAAGCUUAAUCUAUUACAUUGCUCUUU-ACAUUUUGGCCCGUAACCAGUAUAUACCAUAAACAUA--GCUAAUUGCAUGACCAAAC-GUGUCCACACAUGAAGAAAUAACUGUCAUCUUGUGUUCAGAUUAUCA--UUUUGUACUGUGGGU-CAUCCCUGAAUAAUACCCC-UUCAUUGGACUGCUGAGCCGCUCAUCGGUUCUAGCUUGUCAUACAACAUUGUACUUGUCUCAUGCAGUAAUAUUAAGAUU--AAAAU-AUUCCACACGAUAUGUAGAGGA--UACUGGAUGAAUAAGUUUCCAA---CGCGGUGCCAUGCUGACUCAGGG-GCGGAGAUCAUCAGGUCAUCUCAUACA 
>B2 5375
------------------------------------------------------------------------------------------------------------------------------------------------------------------------------------------------------------------------------------------------------------------------------------------------------------------------------------------------------------------------------------------------------------------------------------------------------------------------------------------------------------------------------------------------------AUUUCUUCGCGUCAUAAAU-CGCAUAAUCACUCUACAGGUUCGGUUGAUGAAAUCUGUCUAACUUGUUUUAUAUAUCGCAAUGGG-AUAGACAUAUUGUCUGAGUCCGUCUCCCUCUUAUUAU------------CUGAGUCGUCAGGUGCAAUUCGGCAAAAUC-UCGGCCAUACUUCUCUUAA--UUAACUAGUAGCAUAAGGUGAUUAAGAUAUUACGAA---------UACUUGUAUAAUAUAAUUGUAGCUAACCCUUUCAAAUCGUAAGAU-GAUUAUGUGAAGUUCAAUAAUUUGAUGCCUUUUUAAUAAUCUUUCUGGUUCGUAGCAUGUACUCGUAAGAAAUUCAAGUAGCAGUAUGAU------------------UAAGGAAUGACA---UUAACCCUUUAGGUUAUA-UCUCUGUCAAUGGGUCUACU-ACUAAUCUUGCUCCUGGUCAAUCGAGUGCGGAAAGGUGUAUCUAUGGAACCAAUGAACAAA----UAAGAAUUUUGGCGCUAGGCCAUAUCUCACUAUUACUUAUACAACUC--CUGCUUCGUGUCAUUCUCCGCAGCCUUCUAGGCCGUAUUUCAAAGUAAUA-AGUCAGAAAAACUGAGCUAUGUGACGCUGAGGUA-AAAGCUUAGUUACACUAUUAUAUAGU-GUCUUUUCGAAAAAACAUUAUCGCCAUAGGAAUUUGGUG-UAAUGUUGAAACUUGUGUGCCUCUUUUUAUCAAGAGCCCUUACUGGAUACUGUAAGAAUUAAUCCCCUGAUUUACUACUUGCCCUAUAUAUUG-UAAGCUGGAAUCAAUUAGCACAAGAGAACCGCGUCGUCAUUCCUUUUACCUCAUUAAUACUCCUAUAUGAACAGGCUGACUC-ACUACUUAAUAAGUUAUUGAGUAUCCAACGCUCCCGUCACACAUCGGAGAAUAACUAAAUUCACUUACG-------GACUGUCUCAUUUAUG-AUUCGCCUCAAC-ACUGGCUUGGUACUUACUUAUUUGUUACAGUCGGCUGUAAUAAAACAGCGUAGGAUUCAAAUUUCUAUGAUAUUCUGAGAUUUUC--UCUUUAUAGAUAAUAGCGAGUAUU----GG-UCGCAAUUGAAAUC-CGUGCCUUGGGAUGUCCAGGCGCGAUAGGAUCCAUAAAUUCCUA----UUUAUUUUGAAAUACAGCUGAUUCGGGUACUACUGUACUUUGGCGGUGAAAUCUUUCGGAAGUUCCCAUACGC------GUUUGCUGACUCAGAUCCACGCUAAUACGGCGUAAUGC------------------------GUUAUCGGAACGAACCACACUAUGCUCUACUCCCGGAUGACCUCACAAUUAGCCAGGACCGUUCAAAUGUACACUAUUUGUUAUCU--CUGA-AAUAAUGCGCUAUUGUCGGUAUCGUGAAGGGGCACUUUUAGAGUUUCUAGCUUAGUCGAAGCAGCGUGGCUACUGGUC----AUGAUUGGCAGACAAUGUACGUUAUAAGCUG--UGGGAGAAGCACAUAUCACUUCUAAUCAUGAAUACGAAAUUUACAACUAAAA-UCGACAAGUACCUAUUAAUUAAGGCGAAGUGCAUUUAUAAGAACGCUGCCCAUACAAGCGAGUACUUAGCUAUUUAUAAAAUCAUAUUAUAC-UGGUGUUGGUACACCUGUACUUUAUAGUAUUAUU-GUCCGAGAAGCUGGCAAGAAUAGAGAAAAAUUUUUGACGCC-----------------------AGUUUAUGUGUCCCAUAGAAAUGUUUUUACAUUCAAAUCGACUAUUUUCGUCAGCGCCUGCCAAUAAAGCACGAUUCCCACGCAUUGAAGAGUCGACUCAAAAUGAAGAAAAUUACAAUUUCGACAGAAAGAAAAAUGUCUAACCUUUUGCAUAUAAAAAUGUUAACAUAAAGGUCUUAAUUUUUACCUAACUUGAAUUUUGUUCAAUUAUCAG--UAUUGUUCGGGCGAAGU-ACACGAGAGCAUCCUAAAGCAGAAUUCAUUUGAGAAUUACAUUAAUGAAUUACCAC-CUGAGAUG--------------GGAUCCGACCUUCGCCUUUCCAUUACAUGAGUGAUUAAGGUGAACA-------------CUUUAGUUGAGCGGCAAAGCAAUAAACCUGGCAUCACGAGCUUUGGAGCUCCAAU-CCAAGGAUACUCGAAUCUAAAUAGACCAAUUGAAUGAAAAUACCAGCUC-------CCUUAAUC-ACAUCACGAAUUAUAAGGUACGCUAACAUCUUUUUUGUUAC-CAUGUCCACCUGCAGUUACC-UAGAUCAUACUACUAGUCUCAUUUGAAAUACUUUACGU-UUUCUUAGCUACUGCCCUGACACAUUAGAAAAAUAGGCGUAUGCUGUCACGGUUGAGUUCACUGCUCAACAACUGGAUUACAGUAACGGAUAUCCAUACAUGACUUGUGUGGCAAAGAAUUUUCCCUAUUUG-CUACAUUA-CAAUGAUUUUGAAUAAUCCAUAAUUUCUCCUAG--UUUUUACUACGGAGAAGAUUGAACGUCGUGUAGCACGGACAAUGCGUUUAGAAUAUACGUUCGUAAAUGAUUAAACUAUGACGUCGAUAGAUG--UCGCAAACUCUUGCGACCAUUCAUACACUUCCGUCACAAUUUCUUUUUUACAUCGUUGGUUUAUACUUUUAAGUCGGACCGU-AAUACAAAGUGGUCAUUUGAUCCCCGU-AUUUCUGAUCUGAGGCUACCAUAAUCAAUAAAUCCCGUCCGUGUAAUGAACCCA--AGUUGAAUCCUUCUAGUCGAUCUCCGAGGUCAAGUUUGUGAUG--UGGUGAUGAUAUU---GGGUUGGCGAUGAUUAACUUUGAAACGAAUUUGCUUAUCAAAAUGACAUGAUCAUCAAUGUCUUGUCUCGCCAAACAUUGCUCCG-CUGCA---CUUUGAAAGUAUGUUCCUUUUGAUUUCAUUGCUUCUCAGGAUUUUCUGUUCGCCUAUAUGUCCG-GGAUCAUCAACGUA--CGAACGUGGUU--GCAUUCAGACAGAGCAUGUUUAGCAGCUAGUAAACUUACUUGAAAAUCAUCCGUCAUAUCUAACGUCAAAUAGUUCAUGAGUACGUAGUAAAUUUGAUGAAAUUAAAGCA---CUUCCACCGUCAUGUUUGUACCAGAAUUAAUAUCAAACCAACUCUCUAGUAGU-GAUCGAGACAACACCUCACGACAGUUA-UACUUGUUUUAGCCGUCAUGGACGGAUCAUAA------CGUUGGUCUCAGUAUCAACUUGAGAUUGAUGUUCUAUCGGAACAGACUCCAACCUCUGAUAAGGUCCGUGUAGCGAUACCAUUGCAUGGAUUGCAGAGAAUGUAUAAUGCCUUUACAGCGCG-UUAGUG-CGCUGUAGUCAGUUUCAAAAGACUCCA-AGGCGGCUAUGAUUUCAUUGCUGACGCAAAGAAGGUAUACCGCUAUAGCAUUCCAUUUACUUGUCCAG-GGAUGCGUCCUUUAUCAUCUAAAACGAGAAUG-GAUUAUAGUCACUUACAUUAGCGUAAG----AUUAUCCAGCAAAAUGGA--CUUAUUAACCAAAGUAAUAUUAGAGCGAGCUCCGUGAUUG-CUAGCAUCUUCUCCGUCCUUAGUCAAGAGUUUGUUUUCGUUCAAUAA--UAUAAAGGUGUACAUACAUUGAGUCGUGAA-GAGCCUGCUAUGCGCUGAAACUGUGAUCUACG--GUUCGCGAA-GGCCCUUGGGUAUCAUUU-AACCUUCCCACG-CAUAGGGUAAGACUCUGCAUUAAA-CAGUUACGGUUAGAAUUUUUCUACUACUUUUCCGACAGUAAAUGUUAGGAUGAAUUUAGGUUUAGCAAUUAUAACAGCUACACAGAGCAAUCGUAA----------------------ACAUGGA--ACUUUUUUGU--AGAAUCAGAAUGAGGAAUAAUACUCAUAAAUAA-CAUAGUUAGUUCAAAAUAUAUUGCGAAUUUAAGGCUUAAUUAACGAUUGUGUGGGCCCUAAC-UGUGCUACGUACA-ACGGAAAUACGAAUACUGCAUUGGCUAAAU-----GAGUCGGUUCUUUUUUAGUAGCUAACAUAGUAAAGACUAGAGGUGGACGAAUGUCACUCACGGCCUUGUACGGAGU-UAAGCAACACAAAAUGCUGUGUUGCAAAAAAGAUCUUUCGGCUCAGCGCAUUAAUGAAUCCCUAAGGAGUCUAGU--UGUAGUACGAGCCGAAUCCCCCCCGUAUCUAUCUCUAAACAUACUAAAAAUAAUCACAUCAUUUGGUUCAAC-----UUGUCAUCACAAAUGAGUCACCUUCUUUCACCUGAUUUUUAAAAG-UAGAGGUGCUAUUAUCCGAGACUUGGAGAUAUAGAAGAACGCCA-CUAGUUUAUGAAUUGAUC-UAUC--UAGAUCUGAGCUUGGCUUGAUUCUAAUAAAU-AUAAGUUUGAUUUGAUAUAUUGUUCUUUGGCACUUUAAAGCGAAGUCAGUAUACACCAGACGUUUU--AUAGAUUGAAUGACCAAACGGUAGCAAUAUAUGAAUGAAUAACUAGCGUUACGUGUCUGGGUUAUCA--UUUUGUAGUGUUGAU-CGUCCCUGAAUAGCGCUCC-CCCAUUGGGUAUUUGAGUCACUUGCCGAUACCCGCUCGCCC---AUCACCGUCUCUGGCUGAUGUGAUAAUAUGUGAGCC--AAGAG-GUUACAUAGGAUAUUUGGAGGC--UUAUGUAGGAAUAAGUUCCCAGUCCCACGAAAUUACAGUUACUUAGGU-AUGAUAGGUAGCUGACCAUACCAUACG 
>A2 5375
AUAUAGUAGCUUCGCGCGAAUUAUGUAUAUAGCCCCUUAAA-ACAUAACAACGUUGAUUCAUUCUGCGAGAGUAAUGGGUGAGGCACAGAUAUCAUAAUUUCUAUGCCAGGCAACGCAAAUGCUAUUA-AAAAGAAGCAGUUCUUAGUCGCGAAACGG-AGUGUUCCCGCGUGCGCUUUACGC-AAAAGGAACAAUGUUUAGAACAAGGUUUUGGGUCCAAUA-----------UGGCUGUAGUUUGCGGAUUUAACAGGUAUUACUUCCUAGUCAAUGGGCGACAUUAUGAGCACUCGCAACACUGUAAAACUACAGGUAGACGGAAACCCUUCCUUACGGCAAUGAAUGGUAGUCAUGCUCUCCAUUGUACAUUCUCCCUUAAAUGAUU-CGUAUGA--UCGAAUGUCAAAUAGUAAUUGCUUAUACAGACUUCAU-AGUCAGCUUAGAGUUACAAUCAGUUAAUUAAUUGAGCAUGUUGUAGUCUGGCGUAUGUCAGAGCUCACCUACGAUGGAAUC--------------AUUGGUUCGCAUAGUAAAU-CGUGGAAUCACGCUACAGGCUCGGUGGAUGAGAUCCUUUUAACAUGUUUGAUAUAAGGGAAUGGG-ACAAACUUACUUUCGUCAUCCGUGUCUCUCUAGUUAU------------UUGAGUCGUAAGGUGCGACUCGUAUAAAUC-UCGGCUAUAUUUGUAUUAU--AUCACUAGUAACGUAAUGUAAGUAAGAUAUUACGAA---------UGCGUGUAUUAUAUAAUUGAAAUUAAUCGUUGCAAAGUUUAAGAU-AAUUAUGUGAAGUCUAAUGAUUUUAUUACAUAUUGAUAAUCUUUCUGAUCCUCAGCAUGUACUCGUAAGGAAUUAGAGUGUAUGUAUGAU------------------UAAGAAAUCACA---UUAACCCUUUGAAUUACA-UGUUUGUCUAUCGGUCUACU-ACUCAUCUAAUUCAUGGUCACUUGAGUCCGGAAAGGUUGAUCAAUGGAACCUAUGAACAAG----UGAGCAAUUGGGCGCUAGGCCAUGUUACACUAUAACUUACAUAACUC-------------------------------------------------------------------------------------------------------------------------------------------------------------------------------------------------------------------------------------------------------------------------------------------------------------------------------------------------------------------------------------------------------------------------------------------------------------------------------------------------------------------------------------AUUUUC--UCUUUUGAGAUAAUAGCAGAUUUU----AG-UCGUAAUCGAAACC-UGUGCCUUAGGAUGUUUAGGCGCGAUCGGAUCCAUAAGAUCCUA----UUUGAUUUGAGAUACAGCUAAUUGGGGCAUUACUGCACUUGGGCUAUGAAAUCUUUCGGAAGUUUUCAUAUAUAACAGGACUGAUGUGCUGACACCAGUUCGUAUUCAAUUAUUGUCUAAGCUCGACGUUAAUACGGCGUAGUCCUCGGAACGAAUCAGAACACGUUCUGCUCCCACAUGACCUUACAAUUAAUCUAUUCCGUCCGAAUGUACAUUGACUGAUCGCU--CUGU-AAAUGUGCGCUACUGACGGUAUCGUUAUGAUGCACUUUUAGGGUUUCUAGUUUAAUCGAAGCAGCGCAGCGAUUGGUC----AUGCUUCGUAGACAAUGUACAUUUUAUCC--GGUAAGAUAAAUACAUAUCAUCUCUGGUCAUGAACAUGGAAUUUACAUCUGGAU-UCGACAAGUACCUAUUAAUAAUAAGUGAGUGCAUUGGCAAGCACACAGGCCAUACAAACGGUUACUUAGUUAUCUAAGGAAUCUUAUAAUCU-CUCCGUUGGAGUAUCGGUACUUUACCGUAUGAUU-GUCCGAGAAGCUGGCCAACAUAGAGAAGUAUCUUCGGCGCC-----------------------AAUUUAUGUAUGUCAAAGGUGUGUUUUUGCACCCAAAUAAACUAGUUACGUCAGCGCUUGCUAAUAAAGUACGAUUCCCAUGUAUUGGAGAGUUCCCUCAAAGGGAUGAGAGUUCCUAUCUAGAUAAAUAGACAAAUGUCUAUCUAAUUGCAUAUAAAAAUUUUAACAAAAAAGUCUUAAUUUUUACCUAACUCAAAUUCUGUUCAAUUUGCAGGUUAUUGACCGAGUGAAGC-CCACGAGAGUAUUCAAACGCAUGAUUUGUUUAAAAAUUACGUGAGGGGCAUCACUGCCUGAGAGA--------------GGAUCCGACCGUCGCCUUGUCAUCACACGAGUAAUUUAAAUGAAGA-------------CUUUAGUUGGAUAGCAAUGCAAUGAAACU-GCAUGAUUUGCUUUUGAGAUUAAAU-UCAAAGAUGGUUAAAUCUAAAGAAACCAAUAGAAUGAUAGCAUUAGUCC-------UCUUAAUC-ACAUCACGAGUUAUAAGGUACACCAACACCUUCUUAGCUACACACAUCCAUCCGCAAUUAUUGUAGGUCAUAUUACUGAUUUCAUUUGGAACACAUUAUCU-UCUCUUGGCUAAUACCCUAACACAUUAGGAGAAUAGGUGUGCUCUGUCAUGGUUGUAUUGAUUGCCCAGUAACUGGGUUACAAUAACGGUUAUCCGUACAUGACCUAUGUGGUAGAGAGUCUGCCCUAUCUG-UUAUAUUA-UGAUGAGUUUGUAAGAUCUAAAAUUUAUUCUAG--AUUAUACGGCAAAGAAAAUUAUGCGUCGUGUCGCGCUAACUAUGUAUUUAAACUAUACUUCUGUAAAUGGUCAGACUAUGACAUCGAUAGAUG--UCGCACGUUCUUACAUUCGGUCAUACACUUUCGUCACAAUUUGGUUUUUACACUGUUGGCCUUGUUUUUUAAGUCAGUCCAC-AAUACAAAGUGGUCAUUUGGCCUCCGU-CUGUCUCACAUGAGCCUAACAUGAUCAAUAGAUCUCGCUCGUGUAAUGACCCCA--AGUCGAGUCCUAUUAGACUAUCUCCGGGACCAAGCUAGUGAAG--UAGCGAUGAUAUU---AAGUUGGCGACGAUUAACCUUGAGGCGAAUUUACUUAUCGAAAUGACAUAAUCAUCCCCAUCUUGGCUCGACAAACUUUGCUUCA-AUGUAUA---UUGAAUGUAUAUCCCUUUUGGUCCCAUCGCCGCUCAGGAUUUCCUGUUCACCUAUUCGACAG-GGAUCAUUAAGAUA--UGGACGCGGUU--UCAUUCAGGCAAAGCAUGUUUAGUAACUAG-AAACUGACUUGGAAAUCACCUGUCAUAUCUAACGUCAGCCAGAUCAUGAGAAUGUAGUAAAUUUGGUGGAAUCAAAUCA---UUACCACCGUAAUGUUUGUAGCAAAAUUAAUGUCAAACCAACUCUCUAGCACU-GAUCGGAAUAACACCUCACGACGUUUA-UGCUUGUUCUAGCUGUCCUGGACGGAUCAUAA------CGUAGAACUGGGUAACGACCUGAGAUUGGUGUUCUAUUGGGACAGAUUUUAACCUCUGGUAAGGUCCGUGUAGCGUUACGAUUACGCGGAAUCCGGAGGAUAUAUGUUGCCUGUAUGGGGCG-CCAGUC-UGCUGUAAUCAGUCUCGAAAGACUCCU-AGCCGACUAUGACCUUAUUGCCGACGUAGAAAAGGUACACCGCUAUAACAUUUUACUAACUUGUCCAG-GGAUACGUACUUUAUAAAUUAAAGCGAAUAUG-GAUUAACGUCAUUUACGUUAGCUGGAA---CAUUAUCGAGCAAAAUGAG--CUGAUUAACCAAAAUAAUAUUAAAGUAAAUUCCGUGAUUA-CUAGUAUGCUUUCCGUCCAUCGUCAAGAUUUUGUUAUUAUUUAAUAA--UAUAAAAGCAUACAUAUAUUGAAUCGCAAA-GAAUCUGCCAUACGCUCAAGCCGUGAUCUAUG--GUUCGCAAA-GGGCCUUGGAUGUCAUUU-AAGCUUUCCACU-CAUAGGGUACGGACUUGCAUCAAG-CAGUUCCGGUUAUAAUUUUUCUACUACUCUUCCGACAAUAAAUAUCAGAAAGAGUUAAGGUUUUCCAAUCAUAACGGAUACACGGAGUAAUCGUAA----------------------ACGCUGGAGGUCUUUUUGU--AGAACUAAAAUCGGAAAUAAUACUCAUAAAUAA-CAUAAUUAAUACAAAGCAUACUACGAAUUCAAGGGUUCACUGACAAUUGUAUUGGCGCUAAC-UGUGCUACGAGCA-AAGGAGAUAUGAAUACUUCAUUGGCUAAAA-----GGAUCGGUUCUUUCUUAGUAACUAGUAUAGAGAAAAUCGCGGGUAGACGAAAGUUGCUCACGGCCCUGCACGAGGU-UAAACAACGAAGAAUGUUGUGUUGCACGGAAUACUAAUUGACACAACGCAUUGAAGAAUCUCUCAGGAGUUUAGU--UGUUGGAAGAACCGAAUGCCCCCCUCAUCCAUCUCUGAACGUACUAUGCAUAAUUAUAUUAUUUGGUUCAAU-----UUGUCGUCAUAAGUGAGUCACCCUCUCACAACUGGUUUUCAAAAG-UAGAAAUGUUAAUAUUCGAGAUUCGGGAGUGUAGAGGAACGUCA-UUAGCUUCUGAGUCAUUC-UAUC--UAGAUCUGAGUUUGGCUCUACCCCAAUGGAU-AUAAAUUUGAUUUGAUAUAUUGCUUUUCGACACUUUAAGACAAAGUUGGUUUACACCAGACAUAUU--AUUAAUUACACGACCAAGC-UUAUCAAUACAUGAAGAAGUAUCUGUCGUUACGUGUUUGUGUUAUCA--UUUUGUAAUGUCGAU-AGUCCCUGAAUGACAUCCC--UCGUCGGAUAUCUAAAUAGCUUGUCAAUACCCGCUCGUCCC---UCGCCGUCCUUAGCUAAUGUGAUAAUAUCUAAGUC--AGGAG-AUUGCAUAAGAUAUUUAGAGGA--UCAUGUAUGCAUAAGUUACCAGUGUCCCGAGAUCACUGUUAUCUAGGU-GCAAAAAGUAACUGA--AUAUCAUACG 
>H3 5375
------------------------------------------------------------------------------------------------------------------------------------------------------------------------------------------------------------------------------------------------------------------------------------------------------------------------------------------------------------------------------------------------------------------------------------------------------------------------------------------------------------------------------------------------------ACGUUAACAAGAUUAAAAUUACUAGAAUUAUAUUGAAGGUCUAGAUUACCAGUUCUAUAGAUCGUCGAAGAUUCAUAACACUAGA-GUAGAAGGCCACCGGAGGCUCGUAACCAAAUGUAGAU--AAUAGGGUACAUAGAUCUCGUGAAUUGAUUUGGUUAAGGC-UUAUACGUAUUUUGUUAAU--ACUUAUAAUUGUAACUGCCGAUUCUUAUAUGUAGUA---------ACUUACUGUUACGUCAUCUACUUGGACUCCUGCCCUUUUUGGAGUAGCUUACGC--AACGCAAAAAAGCCAUUAUGGGUCAAUCACCCUUCCGAAUACUAUCCCGCACCCAUAAAACAGCAGGAAAAAAAUUCGUC------------------GGGGGCAUUAUCA--GUCAGGCCUUAAUUUACA-GGUUUGAUUCUAUGUCUACU-AUUCGUAUCUUUAAUGGACG-ACAACCUCAGGACACUCUUAACGCAAUCCACAUGAAAGUG----UGAAGAUAUAGGAUUCAUUCAACAUUCGUCUUAAAUAGACAACAUUU--CUGUGGUUUACUAGUCUUAGCGGGACUGUUGAUAGAGUGUCUAAGCAACU-UCUUUCAACAGUAUCUAUUGAUUGUGCGAUAGUA-GCGUAAACUAUGCCAUAGUAAAAUGA-GACUUUGCGUAAACAGCAACACAUCAGAGGAAAUGAUCG-AAAUUAUGUACCAAGUAUAAGGCUCCUCUUUGAUGCUCCACUACCA-UAAUGUUGAUAUUUA--------UUUAUGUUUAUAGUUAUGGUCGG-UGCUACGUAUACUGAUGGUGCCAGUGAUUCGUG-CUGGGUAGUUUGUUGCUGAUAAGUAAUCCAGCAAAAUUUGUCUGAGAG-AUUCGUGAAUAACUCAGUACGUACAUGCCGUUAUUCUUGAAUUCGUUAACGAUGAAAACUCCUGUUUUA-CUGUGUGAUGGCACUACCUAUU-UCACUGUCCGUC-CCCGGUAAUUCUCAUACGUGUUACUCUAAGACUUUGAACGAUAGUCAUCAUGGGAACAAGACCUCAAAGGCUUUGUAAGAAUUGU--CUUAUAAAGCCAUCAGCAUUGUUC----AG-CGAAAACGGAAAGU-AAUGCUUUUUUGCAAACGCGUGCGAUGGACUCAGUAAAAUCAUA----AUAGAUCUGACCAAUGACUAGAUCAUCCGGCACAAUCUCUU--CAGCAGUACUUUACCUGAAUCCGCGUGUUA-AG---UUCGUUUCAAUGAAAGCCAUAUUAAUACGACGUGUCCC------------------------AUCAUUCUACAAAGCUAUUAAAAAAACUGAUUUUCUCCUAUAGUGUGUGUAGUCUGUUUGGUCUUUACGUAUACUGACCGAUUAUC--GUAG-AUAUACGUGCUACUAGUACCAUCCGAACGGAGAGCAUAUCGAUCUUUGAUGUGAUUUGCGUGGACGCGACACAAUGUC----ACGGCCUGUUAAUAGCGAAGUGUUAGAACUAGGGAUGCUGAUCAUCAAUAACUAAUGUUCGAUAAAAUUAAUUUUACAACUAAAU-CUGAUGGUCAUCAAAUGGCUAGAAAGAGAUCGAUCGUUUGACUGGUCAUCAAUGAUG-GGGGUAAUCAACCCAUGAAGUACACCAAAAAUAA-CCUCACGGGAGCCACAUCUAAUGUCUAUAUUACA-GGUCGAGUAAAUAUGAUAAAUGAACGUUGAG--UAAACGCU-----------------------GAUAAACAAGCUGUUAAAGACUACCAGUUGACUCGAGUAGAUAAUUUGGAUGAAGACCUCCUAUUUUUUCGUGGUUCCCCGGUGGAGGAGAGCUGUCCUGGCG-CAGGAAACUUAACAUACAAUGCAGGAAAGGAACGCAGGUCCGUUACUAUGGGCGUGUUUUAUGCCAAAUUUUAUAGAUCUUAAGGAAUCAAGAUAGCGUCUAUUAAAUACAGUUUAGGCCAAGGGU----ACAUGAGAUAUUUCCAAUGCGCGAGAAAUGUUAGCGACGAUUCUGGAAACUCCUCAACCAAGAUC--------------GGUUACAGGGGGAUUGCUAACCGUGCCUGAAUUUGGCCGAUUAACG-------------CUUCAAUAAAGUAGUGGGUCCGUCACACAAAGAUCUCCAACGCACGACAUCCAAC-CCAGGGAUUCUCGACGUUGAUAAAGUAAGUUGUACUAGGUUUGUGAAUC-------ACUCGUUC-AAUUCAUGAGCUCUAACACGCACUACUGCUUUGAUUACUAC-AUAUUCCCCUGUCA-UUAUG-UCCUCCGAUAUCACUUCGUCUUGCAAAAUAUUUUGGCU-UAUCUUCGCCAUUGCUUGGCCAAAUUG---------------------------------------GAGGGUACAACGGUUAACAUCGGUUAUCCGUGUGCAAAUGGCACAUGAAAAGGUCCGUAGCGUCCU-CCAUAUGG-CGUCAAGCUUCUUAGAUUUAAAACACCUGGUGA-UACUAUUUUAUAGCGAAGCCUGGACGGCAAUCAGCGCAAAAAGGUUUGUUGUACUUCACCACCUAUAGUGGUCAGUAUAUAAAGUCAAAGAUAG--CCACACUUACGUGUUCUCCUUCUU-AGCCACUUCCUCCUCUCUACAUUCGCACUCCUGACGUGAGCAUCUGAACCAACUAGC-GAUACGAGAGUAUCGUGUAGCACUCAU-ACGACAAACCUACAGAUACAUUACAGGAGAGAUUGGGGCUGCGCAAUAACUUUA--CGUUGUUUCCUCACAAAAGGAUUUGCGCAUUAGAGUCAGUAUA--AAACGAUGGUACU---GAAUUGGCGGGUGCUAAAU-AUAUGCAGUGCUGGUUCGUGAAAGGUCAUAAACAUUAAUCCCCCCUUUUGCCAAAUUAGACUUAG-UCGUGUUGCUCUACAUCUUCUUUGUUAUAGGC------AUCACCAGGAAUGUGCCAUUUAACUAUUUUAUCA-GUGUCAAUCAUGUCACCGGCUGCAAUU--AGUCUCAAGUGACACGCCCACAACGAUUCAGUCGGCGACUUAGGUAUUACCAAAUAUACCCUGCAUCAUUUCGAUCAUAGAUACGCAACAAUCUUAAUACAAAAAGAGUGGAUCUUUCAUCGUAACUCCUGUGCUAGAUGUAUAUUUGAUCUUGGACUGGAACGAA-GAUGAACAAAGUUCCUCACGGUGAUCA-UUCUUUUUCAGACAGCACAUAAUAAGUCGUAA------GGGUAAGUCCAGAGGCGUUCUCCAAUCAGUGGCCACAUCCAAUGCGGCCUGACUCAUUAUAAAGUUUGGUUAGUUAUAUUACUCCAUGUAAUCCGAAAAAUGCGUAUUAUGCGU--UACGUU-UGAGUA-CGUUGCAGACAACUUUCAAAAUUCUUU-ACUCGAACAAGGCCACUUUGGUGACGCAAAGGAGCCUGAAUGUUACUGGAAUAUGCUAACUAAUGAAA-GGAUCUUACUCUCAUGCUUCUGGACCUAUACG-AACUAACGUCAUCCAUAGAGGCUGAAA---UCUCAUACAGCAAUUUAACAUCUUGC-AUGUAAUAAGAAGAUGGAGCGAUCUCCGACAAUC-CUAAUAUUAUUACCUGUUACAAAUAAGAUGUCAUUCCCGUGCAGUAG--UAUACAUAUACAAAUUAGCUCUGACGACAA-GAACUCAACCCACACACCACAUCUGGUCCGGA--AUUAUUAGA-UAUCCACUGAUGUUAGGA-UGUCUUCACACU-UCUAAAUUGCCAACCUGUACCUAGAUUCACAAUAUUUUCAUUUUUACCCUACCUUUUACGCAAUCAAAAUUACCAUAACUCUACACCUAAUUGACGCAAUCCCUA-GUAAGUCUAUUACAU----------------------AUAUUAAGGGCUAUUUUGU--UGAAUCACAACCGCCAAAAAGGGUUUCCACUUG-CAUACCCAGAGGCAACCAUGAUACAAGUUUAGCGCCAAAUUCACAACAGAGUUAGCACUCGC-UGCGCUAGACGCU-AUGAUAGUACGAACGAUACGCUGACAACAC-----AAAAUGGAUGAAUCCUGGGAGCUCGGACGUUGAAAAGAACGAGGGGGUAAAUGUUAAUAAUGGCAAUACAUGUAGAUCAAGCAGCGUAAAACGCUGUAUUGAAAGAUAGAUUUUUCAGCCAAACCCGUCAACGCAUUGUUAAUGGAACUUACCAUUCAGUCGAUUCCGGAUGAUCACCAAACCUGUCUCCA-AUGCUCUUACUAUAAUGAUACUGUCCGGUUUGAC-----ACUCCACUGUCAAUUAGUUGACUU-CAAUAGCUGUCUCUAACUGA-CGGAAAUGCUGCUAUUCAUGACCUUAAAGUCUGAAAUAGCGGCA-CAAGCUAACACUUCCCUCCUAUCUGUAAAUUCCUACCUGACCAUAUGUCAACAAAA-AUAGACCGGAUCCGGGACAUAGGUCUGUGCUAUUUUGGAAUUCAGUCGAUGUGCCUUAAAUAAUUC--GUUAAUUUUCUGACGAAGA-GUCUUCACUCCUGAAAAAAUAACCAACAGAGUCUAUGUCCUUUGCCAACUUUGGCCGCAUGAAC-UAUUUCUGGAUAUGGCAUU-CACAUCAGACGCUGUAGCUUCUUGUUCGUUACUUAGCGUCUCAAGACUCUAGCUCUUUCUGACGUGGUGACACCUAAUUU--AUUGA-GUGUUGUAGGACAAAAAAAAGA--CGUGAAACGAAUACACUGCUUU---CAUGAUAUUACGGUGUAAUGAUU-AUGAUAAACUUUUGACUGAAUUGUACA 
>G3 5375
ACACACCCGCUUCGCUCACAUUUUACGCACAAUUGCUGGCA-UUGUAAUCCGAUAA-UCUAGCCAAAGCCGAUAGCAAUUACGAUGCAUGUAGGAUCCUUCUAUU--CAAAUAGCUCAUUCGUUAAUA-AAAUACAGCAAUUCUUAGUAACCGGCUAC-AAAUCGUAUGUUUGCACUCUAUUC-AACAUUAAUCGGAUUUAAGAUAAGUACCUCGGCUCGCUUAACAACUUGAAUGGCUACAAAUCAUAGGUUUUAUAGGCAACUAUCAUUCAUCAAUAAAUAACGUCGAAAGCAGGCCUAAAGCCACUAGGCCUUGAGUCCGUGUACAUCUCACCUAAUGACUGUGAAUUAUGAGUGUGUAUUUGAUUAAAGUCUCUCUACUAAAUUGUUUUGCAUAA--CGAAGUGUCGAAUCGCGAUUAUGUACGUCAUAUAUACUACCAAAAUUUGUGUUAAAAUUGGUUGAUAAGAGUAGUAUAUUACAAAUUGGCGCAUUUCGUAGCUCACG-GUAGUGAGAUA-----------------------------------------------------------------------------------------------------------------------------------------------------------------------------------------------------------------------------------------------------------------------------------------------------------------------------------------------------------------------------------------------------------------------------------------------------------------------------------------------------------------------------------------------------------------------------------------CUGUUGUUCAUUAAUGUAAGCGGGUCCGUCGAUAGAAUGUCUGAGCCAAU-GGUUCCAGCAAUUCCUAUAUAUUGUGCGAUAGUA-ACCUCAGUUAUGCAAUACUAAGACGA-GACUUUUCGUAAACAGAGACACACCAGGGGAAAUGGUCG-AAAUUAUGUACUAUGUGUUAGGCUCGCAUUGGAUGCUCCAUUAACA-UACUGUUGGUAUUUAUCUUUCGCUUUGGGUUUGGAGGU-UUGAUAGUUAUUACGUAUACUGAUGGGCCCAGCGGUUCGUG-AUGGUUAGUUUGUACCUGAAAUAUAAUCGAGCAAAAUUUGUCUGAGAA-AUUAGUUAAGAAUUCAGUACGUAUAUGUCGUUAUCCUUGAAUUGUCAAACGAAAUAUACUCCCGUAAUA-CUGUGUGAUGGCACUAGCUAUU-UCAGUAUCCGUC-ACCGGUAAGUCACAUAGGUGACAGCCUUAGACUUAAAACGAUAGCCAUAAUGAGAACAAGACUUCAAAGGUUUUGUCAGACUAUU--CUUCUAAAGCCCUUAGCGUAGUUC----AG-CGGAAAUGAAAAUU-AGUUCUUUAUUAUACACGGGGUUGAUGAACUCAGUAAAAUUAUA----AUAGAUCUGACUAAUCACUAGAUCAGCCUGCUCAAUAUCUG--CAGUAGUACUUUACCUGGAUCCGUGUGUUA-UG---AUCAUUUAAAGGAAAGCGGUAUAUAUCCGACGUAUUCC------------------------AUUAUUCUGCAGAGCCUUCACGUAAACUGAUUCUCCGUUAUAGUGCGUGUUGUCUGUUCGAUCUUCGUGUACGCUGACUGAUUAUU--GUAU-AUGUAGGUGCUCGCAGUGGCAUCCGAACGGAGAACAUAUGGAUCUUUAAUGCUAAUAAUGUGGACGCGGCGCAAUAUCUUAAACGGCCUGUGAAUAGCGAAGUUCUAGAUCUAGGGGUGCUGAUUAUUAGUAACUGGUGUUCGGUAAAAUUAAUUUUACAACUAUCU-CGAAUGGUCGGCGCCUGGCUGGGAAGAAGUCGAUCGCUUGACUAGUCAACAAUGGUG-GCGGUAAUCAGUCCGUGAAAUACGCCACAAAUAA-CCACAAGAGAACUACACCUAACGCCUGUACUACU-GGUCGAAUAAAUAUGAUAAAAAGACGUUGAG--UAACCUCU-----------------------GAUAAACAACCUGUUAAAAUCUACCUUUCGCCAUGAGUCGACAAUUUGGUUGGACACAUUCUUCUACAUCGUGGUUCCCCGGUGGAGAGGAGCUGUCCUGGCGGGAUGUAACCUAAUAUACAGUGUGGGAAGGGUACGCAGGUCCGUCACGGUGGGAGUCGUUUGUGCCAAAUUUUAUAGAUCCCAAGGAAUCAAAC--------------CACAUUUUCUGCCAAGGGU----UCAUGAUAUAUUUCGAGUGCACGAACAAUGUUGAUGACGAUUCUUGAGACUCCUCAGCCAAGAUC--------------GGUUGCGAGGGGUCCGCUAGCAGUACUUGAAUUUGGACGACCGCCA-------------CUUCCAUAUAGUAACGGAUCCGACAUACAAAAAUCUCAGCGCCAUGACAUCCAAC-UCACAAAUUUUGAAACUUGAUAAAGUAAGUUGUAUUAGGUUUGCAAAUC-------ACUUAUUC-AAUUUUUGAACUCUAAGCCACACAAAUACUUUGAUCACUAC-AUGUUAUCAUGUCA-UUAUC-UCCUUCAAUAUUAUUUCGUCUUCAGAAAUAUUGUGGCU-UAUCUUCACUAUUGCCCGGCCGCAUUG---------------------------------------GAAGGUACAACAGUUGACAUCGAUUAUCCGUGUGCAAACGCCACAUGAAAAAGUUCGUUGCAUUAU-CCAUAUAG-CGUUAAGCAUCUUAGAUUCAGAAUAUCUCUUGA-UAUCACUUGACAACAAAGACUGGACGGCAAUUAGCGCAAAAAGGUUUACAUUGCAUCACCAUCUAUAAUUGUCAGGCUAUAAAGUCAAUGAUAG--CCAUACUUUCGUAUGUUUGUUUUU-CCCCAUUUUCUUCACUCUAUACCCCCACUACUGACGUAAACACCUGAUCCAAGUAGC-GAUAUAAGAGUAUCGUGUAACCCUCAU-UCGACAAACCUGCAGAUACACCACUG-GGGGAUUGGGGUUGCGUAACAACCCUA--CGUUGUUUCCUCACAAGAGGACUCUAAAAUCAAAAUCAGGGUA--UAACGAUAGUGCU---CCAUUGACGGCUGCUGAAU-AUAUGAAAUAUCGGUUGGUGUCAGGUCAUAAAUAUUAAUGCCCCCUUUUACCAGACUAGAUUUAG-UUCUGUUGCUCUACAUCUUCUUUACCCUAAGU------AUUACUAGGAAUCUGUCAUUUAACUAUUUUAUUA-GGGCCAAAAGUAUUGCCGGCCAGAAUU--CGUCUCGUACGAAUCGUACAUAACGAUUUAAUGGACUACUUAGGUCUCGCCAAAUACAAUCUACAUUAUGUCGAUCAUUGAUACACAUUCAAUUUGGUACAAAAAGGGUGGAUCUUUCACCGUAGCUCCUGUGCUAGAUGUAUAUUUGACCUUCGAGUAGACAGU--GAUGAACACGAUUCCUCACAGUAAUCA-UUCUUUUUUAGAUGGCACAUAAAAAGUCGUAA------GGACAAAUUGAGGGCAAUUCUUCCAUCAGUUCCCACUUGCAAUGUGGCUUGACUCGUUAUAAAAUCUAUUAAGUUAUAUUACUCCGAGAAAUUCGAAAUAUGCGGAAUACACGUACUGCGUU-UUAGCU-CUUAGCAGUCAGCUUCCAAAAUCAUUU-AGCCGAACAUGGUCACUUCUUUGAUGCAAAGAAGCUGGAAUGUUACAGCAAUAUGCUGUCUCAUCAAG-GGAUGUUACUCUCAUACUAUAGGACCUAUAUG-AACUUACGUCUUUCAUAGAAGCUGAAG---UACCAUGCACCAAAUUAACGUCUUGCUGUGUAAAAAGAAGGUAGGAUGAUCUCCGUUGAUG-CUAAUAUCUUUACCCGUCACGAGUAUGAGAUUGUGCCUGUUCAGUAA--UAUAGAUAGACAGAAUAACUUUGACAACAA-GAAUUUAACUCACACACCCCGUUUGGUCCGGA--AUUAUUGGA-UAUCUACUGAUACUACGA-GGUCUUCGUACU-UCUAAAUUCCAAACCUGUACCUUG-GUUUCAAAAUUUCCAUUUUCAUCCUACUUUUUACGCAAUUUGAACUACCAGAGCUCUAGAUCCAAUUGAUGGAAUCCCUA-GUUGGACACUAAUAU----------------------AUAUUAAGGGCGUUUUUGU--UGAAUCCCACUUGCGAGAAGAGGUCUCCACCAG-CAUAAUCGGUGGUAACCAUGAUACAAGCUUAGCGCUAAAUUCAUUACAAAGUUUGCACUGGC-UGCGCUAGAUGCA-AUGGUAGUACAAACGAAACGCCGGCAACAU-----AGUGUGGAUAAAUCCUAGAAGCUCUAACAUUGAAAAGAACGAGAGGGUUAAUGCUGGUAGUGGCUAUGCAUAAAGAUCAAACAGCGUAGAAUGUUAUAUUGUAUGGCAGAUUUUUCUACUAAACUCCUCUACGCAUUGCUAAUGGGACUUACCAUUCAGUCGAUGCCGAAUGAUCGCCCGAACUAUCCCUA-AUGUUUUUACCACUAUGGUAUUGUUCAGUCAGAC-----AUCCCGCUGUCAAAUAGUUGAUUU-CCACAGCAGUUUUUAACUAA-CGGAAGUGUCGCUAUUCAUGAACUAAAAGUGCGAAAUAGCGACA-CAAGUUUAUGGGUUAUUUCUAUCAAUAAGUUCUUACCUGGUUAUAUGUCAGCUAAA-AAAGACCGGAUCCGGGAUAUAGCUCUGUGUUAUUUUGGAAUAAAGUUGAUCUGCGUUAAAUAAUUU--GUUAAUUUUCUGGCGGAGC-AUGUUCACCCCCGGAAAGGCAACUAACGGAGUCUGCACACACCACCA--GUUGGCCGCUCGAAC-UAUUUCUGGAUAUCGCAUU-AACAUCAGACAUUUUAGCUCCUUGCUCGCUCCUUAGCGUCCUAGGCCACUAGCCCUUUCUUACGUGGUGACAUCUAAUUU--UAUAA-AUGGUAUGGGGCAUAAAGUAGA--CGCGGAACGGAGGAACUACUCC---CGUGAUAUUACGGUGUGAUGAUU-AUGGUAAACUUUUGAUCGUAUCGUGUG 
>F3 5375
GAAUACCGGUUGCGCACACAUUCUACGUGUAAUUUCGUGCA-CUAUAACCGCAUAUUCUUAUU-AGUACAAAUAGCAAGCGCGCCGCAUACGUGAUCUUUCUAAC--GAAAUAGCACCUUCAGUAGCA-AAGUGGAGCAAUUCUCAAUAAUCCAAUGC-AAAGUGUAUGUGCGCAGUGUUAAU-AACGAUAAUCGUAUUUAAGAUAAGAGUUUAAGAUGGAUUACGAACUCCAAUAACUACAGAUCACAAGUUUAAUGGACAACUAUUAUUAAGCGGUGGAUAACAUUAAAGUCAUAAUUGGUGUGACAAGGCUACGAACCCGGACACGUUUUAUUUAAUGGCUAUGAGUCAUGAGUGAGCUCAUAAUUAAAAUGCCUCUACAAAAUUAUUAUACACAA--CCAAGUGUCGAACCGCUGCCACUUUCAUCACGCUCGCGAAUCAAUUUUAUGCUAACAUUAGUUAAAUAAAGUAGCAUGUUACGACCUCGCGCAUUUUAUAAAUCACA-GCAGCGAGACU--------------ACGUCAGAUAUGCUAAAUUCAUUAGAAUUUUUUUAUACGACGAGAUUAUCAGUACCAUAAGACGUCGACGAUUUAUGACAAUAGU-AUAGAAUGCUUUUAUUGACUCGCGAACAAUCCUUGGU--ACUAAGGUUCUUAGAUCUGGUGGAUCGAUUUGAUUAUGUC-UCAAACGUAUGUCACUGAU--ACUAAUAAUAGUAUUUCCCGAGUGUUAUGUGUGGCAUUCAGGGCGGCUCUUUGCUGUAAUAGGGCCAAAAAUUCUUGUAAUUACUGUAUCAGAUUAGGC--AGCGUAAAUACGCUACCACGGGUUAACCACCCUUCUUUAUGCUAACUCUUCUACAUAAGAUCUUAAAAAAAUUAUUAGUC------------------GGAAGUAUCAUCA---------UUCAGUUUUUAAUUAAUGAGCGUAAGGCUGCU-AUUCUAAUAGCGCACGGACG--UAAAUUCACAUCACAUCGUGGGGAGCCCGCAUCUAGGUG----CGAUCGUCUAUGCAUCUUAGAACAUUCGUAUCAAAUCAACCACGCCA--CUGUUAGACAUCUGUGUAUGCGGGGUUUUUGACAAGAAAUGUAACUCAUU-GCUAUCAAUGUUCUCUAAUGUUCGUACGACAAUA-CCGUUAGGGGUACAUUAGUAGGAUGA-AACGUUGUGUUAUCGUAUUUAAAUCAAUGAAGUUGACUG-ACUUGAAGUAACUAGUGUUAGGCUCGAGAUAGAUGCCACAUCGCCA-UACUGUUAAUUUUUAUUCUUCGGUAUAGAUAGAAAAUUAUGGUAGGUUACCCUGUAA--UGAUAGUCGCAUCGAUUCGGA-CUUAGUUAUUUGUCCCUGAUAAAUAGCUGAGCAUAAUAUGCCUGAAAG-UCUCGUCGAUAACUGAUUAUACUUGUGCCGUUAUCAUUGAGGUCUAUGUAAAUGUUCAGUCCUUUUUUAGCCCUGCCAUGGAACUUUCUACU-UAUCAAUCAGUCAACCGGCAAUUCACGUACGUUUUAGUCGCACACAUAGAACGAAAAUCGACGUGAAACGAAGCCAUCUAGGGCCUUGUGAGUGUUAC--CAUACAGAACCAUUGACAAAGCUC----AA-ACUGAAUGGGAGUU-CGUGACCCAGUGUACACAGGUAAGAUGAACUCGGUAAAUCGAUG----AUAGGCCAGAGCAAUAACCUGAUCGGCUGGCACAAAAUCUG--UAACAGUACUUUCUCUGCACCCGUGUGUAC-AG---AUCGUUUAAAAGAAAACACUAAAAUUUAGACGUAUCCU------------------------AGUGUUCUAAUACGUUAU-CCGUAAUUUUAUUUCCGGUUAUAGUGUGAUUAGUCUGCUUAAUUAUUAUAUACGCUGACUGUUUACU--CUAGAAUGUCCGUGUUGCUAAUCGCAUCAGAGCGGAGUGCAUUUCAUAUUUUGAUGCUGUACGCAUAAACGCGGCUAAACGCU----ACACUUUGUUAAUAGCGAGGAAUUAAGACUAGAAACGUUGGUUAUCGAUAACCUCUACCCGAUAAGAUGAAUCUCAAAGCCUACU-CCAACGCUCAUCGAUUUACUACAACAAAGGUUGUCGACCGACGGAUGAAUAA-AGAAGUAGGGAGUCAGUCAAAGGAGUACUCCAAAAACAA-CCAUUCGCAAACGUGACCUAGCGCCUUUAUUACU-GAUCGAGUAAA-AAUGAGAAGCGACGUCGAA--UAAAUGUU-----------------------GUUAAACAGUGUGCUAAAAUUUGCUCUUGGUCUAGGCUGGGCGACGUGUAUUGCCUCAUUCUACUACAUUGUGGCUCUCCUGAAGAGAGCAGCUGUCCCGACCGUAGAUAACUUAAUGCACAAUUUGGGAAAAUGACUUGUGUCCGUCCUUAUAAAGGUGUAUAGAAAUGAUAUUAUUAGGCCCCAAGUAAUUAAGACAACGUUCAUUAACCGUUUUAGCGGCCAAAACGA---CUGCGAGACAUUUUAGAUGCACGAUAGACGUUAAAUAUGGUUCUGGAGACGUUUCAACUUAGGUU--------------GGAAGCUGUGAGCCUGAAAACAGUGCACGAACCCGGGGUAUCUACA-------------CUUCUAUAUGGUAGUGCCUCUGGCACUCGAAGAUCA------------------------------------------------------------------------------------------------------------------------------------------------------------------------------------------------------------------------------------------------------------------------------------------------------------------------------------------------------------------------------------------------------------------------------------------------------------------------------------------------------------------------------------------------------------------------------GCAAUCCUCAU-UUUACUGGCCUGCAAAUAUAUCGUUGCGGAGAUUGAGGUUGUGUAACAACCCCA--CGUUGCUUUCUAAUGGGGGGAUUUUAACAUUAAAACCAGGACA--UGGCCAUGAUACU---GAAUGAGUGAUU-CUAAAU-AUAUGCCGUACUGAUUUCCGUAAGGUUCUGAGCAACCAUAUCCUUUUUCACCAGACUACACCUAU-UCGGCUUUCUCUAAAUCAAGCUAUUUCGAGCC------GUUUCCAGGAAUCUACCAUCUUGCUGUGUUGUCA-GUGCCAUAGAUAUUAACGGCCGCAAUU--UAUUUCAUAUGGAUUGUAUAUAAUGCUUCGUUGAGCUACUUAGGUAUUACUAAAUAUAUCCUACAUCAUAUCAAUUAUAGAUAUGUAUUAUAUUUGAUACGAAGAAAGUAGAUCUCAAACUGCAGAUUUUGUAUUGGAUGAGUAUUUGGCGUUCGGGUAAACGGC--AACGACCACGAAUCCCCACAGUAAACA-UUCCUUCUCAAACGGUACAUAUUAGAAUUUAA------AGAUCGAAUCGGGGCCAGUUUUUAAUCAAUUUUCUUU---------------------ACAAGACUUGUACAGUAAUUUGGUUUCGUGGAAUUCAAAGAUCACGUAAGACACGAACCGUGUU-UCGGCG-UGUCGCGGAUAACCUCUAAGACUUUGU-AAGCGAACACGGUCACUUUACCUACAUGACGGGGCUGGAACGUUAAAGUAAUAUGUCAACUUAAGAAA-GGAUACUUGUCUCAUGCUGUAAGACUAAUAUG-AACUAAAGUCUUUUACAGAAGCGGGAA---UUCCAUACAGCAGAACGAAACUGUGCCGCGUACUAAAUAGACCGCACAAUCUCCGAUAGUA-CUUACACGUUUACCUUUUAGAAACGUGCGGUUGUAAUCAUUCGGCGG--UACGGAUGUACAGAUCAACUCCCUCGGCAA-GAACUUAACGUACACACCCCCUCUGGUUCGAG--ACAAUCAGA-UAUUCACAGUUGAUGUAU-GGUCGUCGCAUUCCUUAACUAACAAACUUGCACCUGA-GACACUAGGUUUCAAUCUUCCCUCUACUCUUUUUGUAAUCAGAACGACCAUUGAUUCGUGCCUUGUUGUCAGAAU-CUCA-GUAAGUAACUGACAG----------------------AUAUUAAGGGUUAUUUCGU--CAAAUCUGGAUUGCAAAAAAAGUUCUCCAUUAA-CCUAAUUAGCGGCCAAGAUGAUACGAGACUUGCGCUGGACUAGUAUUAGACUAGGCACUGUC-UACGCUAGGUACU-GUGAUAAAACGAAGGACACGCUAAGAACAU-----AGAGUGCAUGACUCUCCAAAAUCCGGACGAUGCAAGUGACGAGUAGACAAAUGCCGUUAACGGUAUCACGUAAAGG-CAAGCAGCGCAAAAUACUGUUUUGAAAAGAAGAUUUUCCAGCCGAAGCCAUUUACGAAUUGCCAAUUAGUCCUACCACCCAGCCUAUGCCGGAUAACCUUCACACUUGUCUCCG-AUACAUUAAUUACCAUAGUACUGUUAAGUUCAGC-----UCUCUACCGCCAAGUAGUUGGUUU-CCGCAGUUGUUUUGAACUAA-CGGAACUGCUACUAUUCGGGAUUAUGAAAUAGAAAAUCGUGGCA-UAAGUUAAUAUCUCAUUUCUAUCUACACGUUACUAGCUAACCAUAUGUCAACGUGG-GUAGGUUAGAUUCGGGAUGUGGUUCUGCGUUGCUUUGGAUUUAAA--AAUUCACAUUAUAUAUUUC--GUCAGUUUCGUGACGGAGC-CUUUUCACGAUUGAAAAAAUAACUCGCAAAGUUUAUGCAUAUUACCU--UUUCGAUACACG-AC-UAUCCCUGAAUAUUGCACU-UUCACUAGAUACUCAAGCCUCUUGUUCGUUUCUCAGCAUCCCAACACACUAGUUCUUUCUCAUCGAGUAACACCUAACUU--AGUAA-GUAGCGCAGAACAUAAAGAUGA--CUCAAGAUGGAUGAACUACUUG---CGUGCUAUUCCGAUGUUAUGAUUCAUGACAGGUUUCCAACCGUACUAUGCA 
>E3 5375
AUAUACCCCCUGCGCACAUAUUCUACAUGCAAUUUUUUGCG-CUGUAGCCGCAUAUUUUUAUU-UAUACAAAUAGCAAAUGCGGUGCAUAUGUGAUCUUUUUAAU--CAAAUAGCACGUUCAGCAGCA-AAGUGGAGCAAUUCUCAAUAAUCUGAUAC-AAAGCGUAUGCCCUCGCCGUACAU-AACUAUAAUCGUACCUAGGAUAAGGGGUUAGGUUUAGCUGCUAACUUUAAUGACUACAGGUCAUACGUUUACCGGGCGACUAUUUUUAAGCGAUAAAUAACGUUUAAAUCAGGAUUAAUGAUACAUGGCUACGAGUUCGCGUACCGCUUAUUUAUUGGUUUGGAAUCAUGACUGCGUUCGUAAUUAAAAUCCCUCUACAAAGUCAUUGUAUAUAA--CCAAAUGUGGAAUUGCGGUUACUUUCAUUACGCUCGCGACUCAAUUUUAUGCUAACAUUGGUUGAAUAAAGUAAUAUGUUACGACCUCGCACGCUUCGUAAAUCACA-GCAGCGAAGCA--------------ACAUCAAUAAAGUCAAAUUCACUAGAAUAAUUUUAUAGAGCGGGACUAUCAGCGCGAUAAGACGUCCAUAAUACCUGACAAUAGA-AUAGAAUGCUUUUAUUGACACGAGAAUAAUUCUUGGU--GCUAAGGCUCGUAGAUCUGGUGAAUUGAUUUUAUUAUGUC-UCUAACGGUUAUCACUGAU--AUCGAUAAUUGUAUUUCUCUAGUUUCGGAUGUAGGAUUCUCGCCAACUUUACGCCGUAAUAGGGCCGAAAAUUCCUGCAAUUUUUGUAUCAGCUUAGGCCG----CGCAUACGCUACCACGGGCUAACCACCGUUCCGUAUACUAACUCUUGUACAUAAGAUCUUAGAAGACACAUUAGUC------------------GAGCGUAUUAUCA--UUCGGUUUUUAUUUUACA------AGCGUUGACGCUACU-AUGCUUAUCGCCAACGGACG-UAAACCUCAGAUUACGCUCCGUGGAGCCAGCAUAUAGGAG----CGAACGAAUGUGCGCCAUAUAACAUUCAUCUCAAAUUAAUUUCGCUA--CUGUUAUACAUCUGUCUAUGAGGGGUUUUUAAUAAGAAGACUGGUUAUUA--AUACCAAUAUUCUCUAAUAAUUGUGCGACAUUA-ACUUUAGGGGUACAUUAGUAAAAUAG-AACUUUUCGUAAUCGUAUUUAAAUCAGAAGAGAUCACCG-AAGUGAAGUAACUAGUGUUAAGCUCAAGAUAAAUGCCCGACCACCA-UUCUAUUGAUAUUUAUCCCAAGGGAUAGAUAGAAAAUUAUAGUAGA--CCUCCCUUUACAGAAGUUACCAUCGGUUCGGG-CUCAGUAAUUUUUUCCUGACAAAUUAAUAAGCACGAUUUGCCUAAAAG-AUUCGUUGAUACACCUGUACGUCUGUGUCGAUAUCGAUGAGUUCCAGGUCGAUGUUUACUCCUUUAGUA-CGCUACCAUAGAACUGACUAUUAUAUCAAUUAGAC-AUCGGCAAGUCACUUACGUUUUAGUUGCGUACUGGGUAUGAAAAUCGACAUGAAACGAGGGCAUCUAAGGCCUUAUAAGCGUUAC--CAUAGAGAACCAUUUUCACAGCUC----AA-CCUGAACGGGAAUU-CGUAUCUGCACGCACACACGUAAGAUAAACUCGGUAGAUCGGUG----AUUGAUCAGUGCAAUAACUCUAUCAGCUGGUACAUCAUCCG--UAGCAGUACUUUUUAUGAACCCGUGCGUAC-AA---AUCAUUUAAAAGAAAGCAUUAAUAAUAAGACGAAUCAU------------------------GGUAUUCCAAUAAGAUUUUACGGAAUCUAGUUUUCGGUCAUAGUGUGAUAAAUCUGUUUCAUCGUUAUACACGCUGAUUAUUUGUC--CUAGAAUGUACCUGUUAUUAGUCGCAUCAGAGCAGAACGCAUUUCAUGUUUUGAUGCAGCUUAAAUGACCGUGGAACAACACC----AACCGUUGUUAAUAGGGAGAUAUUAAAACUGGAAACGCUGAUCAUCAAUAACUUCUGUUGGCUAAUAUGACUUUUAAGACCUACU-CCAAAGGUCACCGAUUCACUAUAACGAAGUCGGUCGAUCAACGGGUGAAUAACGAUG-UAGGCAAUCAGACAAAGAAGUACUCCAAAAACGG-CCAUACGCGAACUUCACCUAGCGCCUAUAUUACUGGAUCAAAUAAA-AAUGACAAAUGACGUCGCG--UAAUUGUU-----------------------UAUAAAUAGUCUACUAAGUUUUGCGCUUGGUCUCGGGCGGGCAAAACUUAUUGCCUCAUUCUAUUACACCGUGGUUCCGCGCUAGAAAGCAGCUGUCUCUUAGAUA----ACUUAGUGUACAUUUUGGGAAAGGGACGCUGGUCCGCCCCUAUAAAGGUAUUUAAAACUGAUAUUUGGAGAUUCC------UCGAGACAACAUUUAUUAUAUGUAUUAGCGACCAAGGGUA---CUGCCAGACAGUUUAGAUGCAUUGUAGACGUUAAAUACGAUUCUGCAGACCUCUAAACUCAGGUU--------------GGAUGCUGCGAACCUGAGAACAGUACGCGAACCGGGAGUAUCAAGA-------------CUCCUAUAUAGUGGUGAAUCUGGCUCUCGCAGAUCAUGAACCCACAACGUCUAAC-ACACAGACACUUGACUUUGACGAAGUUAGUUGGAAUGCUUUUGUAAUUC-------UUUUAUUC-AAACUACGAAUUUAAACACACGCUGAUAUUCUGCUUACUAUGUAUGUCCCCUGUUG-UUAUC-UCCUCUAAUACUACUAAGUCUUUUGGGAUUUUUUGGCC-UGUUUCCAUCAACACCCUGCUAAAUUA---------------------------------------GGAGGCUCGCUAAUUAAUAACGGCUAUCCGACUACAAAUGAUACACGGAGAGGUGCUUUGCAAUAU-UCACCUAGACGCUAGGGUUAGACGACUCGGGAUCUCUCUUGA-UAUCACUUUGCAACGAAGAUUGGAUGGCAGUCAGCGCAAAUAGUUUAACGUAGUUUUACCAUCUAUAAUUAUCGGUCUCUGAUAUCAGUGGGAG--ACAUACAGUCGUAUAUUUAACUUU-UGCAAUUUCAUCCCCUCUCCUUUUACGCUGAUGACGUAGGCAUCUGAGCCUGAUAGC-AUCAUGAGUUUAUCUUGUUAUCCUCAC-UUUACUGACUUGCAAAAAGAACACUAGGGAGAUUGUGGUUGUGUAAUAAGCCCA--CGUUGCUCUCCAAUAGGGGAUCUUUGACAU-AAAACCAGUACA--UGGCCAUAGUACU---GAAUGGAUGAUUGCUAAAU-AUAUGCCUUACCGAUUUCCGUAAGGUCAUAAACAACCGUAUCCUCUUUCACCAGACUGCACUUAU-UUGCCUUCCUCUACAUCUAUCUACUUCGAGCC------AUCUCUAGGAAUCUACCAUCUAGCGGUGUUGUUA-GGGCCGUAGAUAUCACCGGUCGCAAUU--UACUACAUGUGGAUUGUAUAUAAUGCUUCGUUGAGCUACUUAGAUCUUACUAAAUAUAUGCUAUAUCAUAUCAAUUACAGGCAUGCAUUAAAUUUGAUAUGGAGAAAGUAGAUCGCAAACGGCAGGUUUUGUAUUAGAUGUAUAUUUGAAGUUCAAGUAAACGGU--AACGGGCACGAAUCCCCACAAUAAAUG-UUGUGUUGCAAACAGUACAAAAUAAGCCGUAA------AAAUCGAGCCAGGGCCAGUCUUGAAUCAGUUUCCACUGGCAAUCCGAUUAGACUCUUUACAAGACUUGUACAGUAAUAUGAUUUAGUACAAUCCUAAGAACGCGUAAGACACUCACUACGUU-UCGAUGUUGUCGCGGAUAACCUCCAAGGCUUUUUCAAGCAAUUAUGGUUACUUUAUUGAUGUGUCGAGGCUGAAAUGUUACUGCAAUGUGCCAACCUAUUAAA-GGAUACUUGACUCCUGCUGUAAGACUAAUAUG-AACUAACGUGUUUUCCAAGAGCGGGAA---UUCCAUACGACAGAUCGAAACUAUGCCUCGUUAUAAAAAGAUAGCACAAUCUCCGUUAAUG-CUUACAUGCUUACUUUAUACAAACGUGCGAUCGUAUUCAUUCAGUAG--CACGGACGCACACAACAACUUCGUGGGCAA-GAGCUUAACAUACACAUUACCUCUAGUCCGAA--AUAAUCUGG-UAUUCACAAUCGUUGUAA-GGUCGUCGCAUU-UCUAAACUACAAACUUGCACCUGG-AACGCAAAGUACCGAUUUUCACCACACUCCUCCUGUAGUCAGAACGAACAUAAAUUUGCACCUAAUUGGCAGAACCCCGA-ACAAGUCACUAACAG----------------------AUAUUGAGGGUUUUUU-GU--CGAACCAGCACUGCGAAAGAAGGUUUCCAUUAG-CUUAAUUAGUUGUCAAGAUGAUACGAGCUUUGCGCUGAACUAUUAACAGGGUAGGCACUGUC-UGAGCUAAGUGUU-GUGAUAGUAUGAUGGACACACUAACCACAU-----AGAGAGCAUGAGUCUCCGCAGCCCGAACGGUGAAAGUGACGAAUGGACGAAUGGCUUUAACGGUACCGCAUAACAA-CAAGCAACAUAAUAUGCUGUUUUGGAAGGAAGAUUUUCCAGGCGAAGACAUUUUCGAAUUACUAAUCAAUCCUACCAUCUAGUCGAUCCUAAAUGACCUUCAAACCUGCCUCCG-AUACACUAAUUAUAAUCGUAC----------------------------------------------------------------------------------------------------------------------------------------------------------------------------------------------------------------------------------------------------------------------------------------------------------------------------------------------------------------------------------------------------------------------------------------------------------------------------------------------------------------------------------------------- 
>D3 5375
UUAGACACAUUUUAAACACAUUCUGAGUGCUAUCUCUUGUG-CUAUAACUAUGUGAUCUUAUCCUAGAGAG--AACCAGUACGAUGCAUAUAUUAUGUUUUGAAU--CAAGUAGUAUAUUCAUCAGUACGAGUAGACUGAAUCUUGAUUAUCUGAUGC-AAAAAGUAUGCUUUCACUCUAUGC-AACAGGUCAAGAAUUUAGAACGGAGGUUCUAGCUAAAUU-----------UGACAUAAGGUUGUAGGUCCAGUGAGCGCUUCCCAUUCGGCAUUGCAUUACGCCUUAGACAUUGUCAACGCUUCAAAACCAUGAUUCCGAAUGCACCUUUCCCUAUAAUCAUAAACUACAAGUAUACUCCUAAAUGCAUUAUCUCCUUAGGAUCACUGAAUUGUA--UCGGUUAUUUAAUCGCAAUCGCAUGCAGUAUUUUCGUUAAUAAACUUCGUGCUAAAAUUAGCAGAAAGGAAUACUACGUUGCUGUCAGACGCAUCUUAGGGACUACC-GCGAUAAGAUCAUGGCUGUUUUCAUUUUGCAAAGAGACUUAACUCACAAGAGAUAUUCCAAAUGUCGGGCUUACUAGUUUUAUAACACGUAUGUGAGCUGCAGCGACAGA-AUAGAUUGGUUUC-AUGGCUUAGAAGCAAGUUUUGGUCAACACAGAAUCUUGGAUCUAGGGAAUUUGAUCGACAAGGUC-UCUAAAGACUAUCAAUCAU--GCCGCUCAAUAUAGCCCCCGUUUAAUGUGUAAAGCA---------AGGUAUUGCUAGACCGGUGCCACAAACCUCUGUCAUUUUUGGAUCAGAAUAUGCCAAAUCAAUACACCUUGUCAUAUAUUAACAACCCUUCUGAAAUCUCAUGCGGCGAGACGAUAUGUCAAGAAAAACAUCCACC------------------GUAUUAUAUUUUA--AUGAAGUUUAGCUAUAUA-CGUUCGGUAUAAAUUCUGAU-AGGAAUACCUCACAUAGCCA-UUGAACUCAUA------------------AUAUCGAAUCG----CGAGCAUAUGGGCGUACUAAUGCAAUCGACUUAUACCGAUUUUAUCC--AUCCUUUUCAUCGUUGUUUACGGGAUUGUGAACGACCAAUAUAGGACGUC-AGUAGCAAUAUACUAUCUUAAAUCUGCGACGCAA-AUCUCGGGGUUACUUUGGGAAACCGAGAAUAAACAGCGGUAACAAAAUGAUCAAGAGGGAUGUCCG-CACAUCGGCACAUCAUUCGAACCUUAGUAUAGAUAAACAGACACCG-UCCUGAUCAUGUUUAUCUUUUGACUCAUACUGACCGAUAUUAAAGG-CUAUUCGUAGACGCAUGGUGCAAGCGAUCCGUG-CGAAGCGGUUCGGUCAUCAUGGACAUUAAAGUAAAAUAUAUCCAAAGG-GUUCGCGCGUACCUUUGCGCGUAAAGGGCGUUAUCAUAGUGCUCCAUAGAACGCGGUUUUUUGGUCUUC-------CAUAUCAUUCGGUGUU-UUUCCAUCUGGC-CGUGUCGAGUUACCCGCAAACUAGUCUCCGAGCUUGAGCCCUAACCGUAACGGGACUAAAAGCUCCAUGGUGUUGUGAGACUUACAAUUUAUAAACCCAAUAGCAGAGGUA----AG-CUAGAAUCGAAAUU-CGUGCUAUAUUCUGUUGGGGUGAAAUAAUAUCAACAAUCCUAUA----AUCGAAUUCGUCUAUAAAAAGGUCGUCCGGGAAACUAUUUAGUUUAUAAUAAUCAUCUUGAUAGUUCAGGUGC-GC---CUCGUUUAGAUGAAAAAAAUAGUAAUACCCAACAUAUU------------------------AGUAUCCAAUCACAUCUGGAUCUUACCUUCUUCCAAUCGGUGGUGUCAUCAGAAUGUUUGAUUAGUAGGUAAAUUGACUGCUUACA--UUAG-UGAUACGUAUUAC-GACUGAAUCAAUAUAGGGCA--UUUAGGGUGAAUGUACUAUUCGUGGCAGCAUGGGUACAUGUC----AUAACUCGUCGAGGGGGUAAGAUUUAACCAAGUAAGGUUGGCCAUUUAUAACGACUGUU-GGAAAAGUGAAUUGUACAACUAACU-CCAAUGGGUGACAAUCGGGUACGAGGGAGUCGAUUGUUAAACGAAUAAACAGUAUAGUGGAUCAUUCUGUCAAUUGAAUCAUCUAGGGGCGA-UGAUACGAUAACCUAACCUAAACGCUACAUCGCCGAAACGAGUCGAAUGCACUUAUGAAAAGUAAA--AUAACGUC-----------------------AGCGGGCAACAACCUUAAGUCUAUUCUCUGGGUUUGGUCUACCAAGUUCAGCGCCUGCUCUUUGUACUGCGUGAUUUUUUCGAGGUAGAGGGCACCACAGGUGUCAUGUAAAUUGAGACGCAUAACGGAAAGGCCAAUAAUGUGUGAGGCACUAGAAGGAUCUCAGGCUAUAAAUUGUAAUUUAUAAGGAACCAAGUUGCAGAUGAUUUACUACAUUAUCGGCUGGAAAUG---ACCUGAGACAUUGCAUAGGCGGGACCAGCAUUAAAGCUCGUUUUGGGGACUCUUCCACCAAGUUC--------------GGAUCCCGUUCGCCCCGAAUCAGCAUCCGGAUAUCGUUGCUAAAAA-------------CUUCCGUCUAGUACCGAUUAUAACAAGUCCUAAUCA------------------------------------------------------------------------------------------------------------------------------------------------------------------------------------------------------------------------------------------------------------------------------------------------------------------------------------------------------------------------------------------------------------------------------------------------------------------------------------------------------------------------------------------------------------------------------UUGGUCCUCAU-CUUAGUAAUCUGCGAGAAUAGUGCCGGGAAGAUUGUGGUCGUGUAACCGUCCUA--UGCUAUCUAUAAUAAGGAAGUUUCCAACAUCAAGAACGUGAAA--UCAAGACGGUAUC---GAGUUGGUGAAACCUAAGUUGAGUGA---ACAUAUGGCCAUAGUGCCAGAAAAAUAUUAACCUAGUACCGCUGAACUAUUCCGAA-UCGGGCCACUCUACUACCUUCUUCUUAUAGAC------GAUGCUAGAAUUCCAACGCCCACCCAUUCAACCA-AUGCCAAUAAUACUACCAAGCGCAGCU--UAUUCUGGGAGGAUCGUGAAUAACACCUCAUAAAGUCAUCUAAAUGUAUUUAAGUAAAUCCGGCAUCAUACCGACUACAGAUAUAAAACAAAUUGAGAACUGAGUAAGUAGAGGCUCUACCGUAGAUAUCGUACUGGAUGAGGCUUUGACAGACAACAAGGGAGG--AACGGGAACGAUUUGUCACAAUAAACA-CUCUCUUCAGGACAGUGCAUGGAACGCUUUAG------AGCUUUACUCAGGGCUUAUAUCCACCCAGUCGUUACUGGUAACCCAACUCGACUCAUAGUAGGAUCGAUACAGUGAUGUGGUUCCAUGUUACACGAAGAACACAAAACAUAUGUAGUAUGUU-UGGGUG-UUUCAGAGUAAGCUUCCAUAAUUUUAU-AAUGGAAGGUCAUUGCUUUAUCGAGGUAAAAGAACUGAAACGUCACAGUAACAUACGGAUUCGUAAAA-GGAUGCGUCUUCUAUAUCAUAGGGGUGAUAAG-AAUUUCCAUCAUCUGCACAAACUAGAA---AACCAAACAGCAAGAUGGCACUUCACCAUUUAGUUUGAAGACGGCACGAUCUUCAUUGUUA-UGAAUACAUUUUCCGCUUAUGUCUUUAAAAUUAUGUCCGUUCAUUAA--CAAGGAUAAAUAGAUAAAUUCCGUCAGUAA-GGAUUCCACUAACAUACUACGUCUCAACCAGACAGAUCGUAGA-UAUUUAUUGCUGAUGUGA-AACCGUAGAGCU-UUUAGAUUAGUAGCUUGCAGUUAA--GACUAAGGUUGUAACUCUCUUCCCGUUUUUUCGGACGUAAAAAUUACUAGAGGCCUACCCCUUGCUGACACAAUCCUUA-GCGAGUCACUGAUAG----------------------ACAGUGAAAGCCUUUCAGU--CGAUUUGAAAUUCCGGUGAGAGCUUAUCAUUAC-CAUAGCUGGUUAUUACUACGAUACAAGCCUACAGCUGGGUUGAUACUUGGGUUAGCGUCGGC-UGCGCAAUGCUCA-AGGAUGUAAUGAAUAAUUCGCUGACGCAAC-----AGGGUGGAUGGUCUCGAAAAGCCCGGACGCUAGGAAUAGCAAGUGGACACAUGUUGUCU---AGAACACACGAGGA-CUGGCCGUACACAAUGCCGAUUUGUCAGGACGGUUCUCUGGCCCAAUGCGCUUACGGACUAUUUGUGAAUAGUGACGUUAGAUGGAAACUGAACAGUUUUCCAACCCGUGUCCA-GUAAGCUAAUCACACUAACAUUGUUCAGUCCAACUCAGGGCUCAAGUACCAAUAACCUUCUUUCUCACAGCAAUCUUUAGACGA-CGAGAGUGCUGCUAAGCA--AAUUUGAAAUGUUGAGAUGUGGCU-CUGGGAAUUACGACACUU-UAUC--CAAAUCUCGGCUUGACUACUUCCCAAGAAAC-AUAAAUCUGUUGUGGAGUACAGUAUUGCGAUGUUUUAGAAUAAAGUCAGUACGUAUCAGAUAUUCC--GCUGGUUGUGCAACGAGAC-AUGACAGCCCCUGGAGAAAUAACCAUCAAGGUACAUA-GAUUUAUCG--CUUUGCAAUGCGAACAUGUCUAUGAACGUCGUGUC-CGCAUCAGACAUUUAAGUUAUCUAU--AUCCCUUCGCGUUUUCCCCUCCCGGCUAUGACUCAUGAGGCAACAACGAUUUU--GAUAG-ACCAAGCAGAGUCUAUAGCCGU--CACGAUACUUAUGAAUUGCCUG---CAUAGCAUUGUGACGAUCUAGCU-AUCUGAAAUGUCUGAUCGUAUCACGCU 
>C3 5375
UUAGAUCCAUGUUAGACUCACUGUAAUUGUGAUCUAUAAUG-UUCUAACUACGUGAUCCUAUC-CAUAGAGGUAAUUAAUACGAUGCAUGUGUUACGUUCCGAGU--CAAGUAGUAUGCUCAUCAGUACAGAUAAGCUGAAUCUUGACAAUCUGAUGU-AAAGAGCAUGCCUUCACUCCAUGC-AACAAGUCAAAUACUUAGAACGGAGAUUUUAGCUAAAUC-----------CGACUUAAGGUUGUAGGUCGAGUGGGCAAUUGCUAUUCGGCAUUGCAUUACGCCUUGAGCAUUAUCAAUGCUUCAAAAGCAUGGUUCCGCAUACACCUCUUCUAAUGAUUAUAAACUACAAAUAUUCUCCUAAUUGAAGUAUUUUCUUAAAAUCACUGCAUCCAA--UCGGAUAUUGAAUGGCAAUUUCUUACUGUAUUUUCGUGAAUAAAUUUCGUGCUAAAAUUAUCUAAAAGGAGUAUUAUGUCGCUGUCAGGCGCGUUUCAUGAAUUGCC-GCGACCACAUC--------------AUUGCAAAGAGACUUAUCUCGCUAGAGUUAUUCCAAAGGUCGAGUUGACCAGUUUUAUAGUACGGAUAUGAGUUAAAGUGACAUA-ACCGAUUAGUUUU-UUGGCUCAGAACCAAGUCUGGGUCAACUGAUCGUCUUGGAUCGAAUGAAUUAAAUUGAUUAGGCC-UAUAACACCUAUUGAGCAA--GACAAGCACUGCAUCCCCCGGUUAAUAUAUAUAGCA---------AGAGAUUGUUUGAUCGGUGUCACAAACUUCGGCCUUUUCGGAAUUGGAGUACACCAAAUCCAUACUCCUCGUCAUACGUAAACCAUGUUUCCGAAAUCUCAGGCGGCCAGAUGAGAUGUCAAGAAAAAUAUGAAGC------------------GUAGUACAUUUUA--AUGAAGUUCGGAUAUAUA-CGUGCGGGAUAAUUUCUAAU-UUGAAUAUCUCGCGUUGCCA-UUAACCUCAUAGGAUUCUUUACCGCGUACUCAUGGAAGCG----UGAGCAUAUGUGAGUUGUAACACAAUCGAUUUAGAGCAAUUUUAUUC--CUCCGUUCCAUCGUUCUUUAUGGGACUGCAAACGACCAGUAUAAGAGGUC-AGUUGCAAUAUUCUCUCAGAUAUCUAAGUCACAA-ACCUUGGGGUUAGGUUAUUAAACCGA-GAGUAUCAGCGAUAACAAAAUUAUCAAGGGGGAUGUCCA-AACUUUGACACAUAAUUUGAGCCUCAGUAUAGGCACAAAAACGCCC-UGCUAAUCAUAUUUAUCUUUUGACUUAUAUUGAACGACAUUAGAGG-CGAAUCCUAGACAUAGGGUGCAAGCGCUCCGUG-CGAAGCAAUUCCGUCAUGAUGAAUCCCCAAGCAAAAUAUGCCAAAAGG-AUUCGAAACAAACUUAGUGCAGACAGGGCGAUAUCACAGUGCUCCACAGAGAGCUGUUUUUUGGUCUUC-------CAUAUCAUUAGGUGUU-UUUUCAUCUGGU-CGUGGCGAGUUACCUGCUAAUUAGUCACUGACCUUGAGCGCUAACAGUUACGGGUCUAAGCCCUAGACCAUCUUCUGAGGUUUACAGUUGAUAAACCCUAUAGAAGAAGUC----AG-CUAGAAUCGUAAUU-CGUGCCAUAUUCUAUCUGAGUAAGAUGGUAUCAGCAAUCAUAUA----AGCAAUUUAUCCCAUAGAAAGAUCACCCGGGGAUCUAUUUAGUUUACAUUAAUCAACUGGAUUUUAAAGAUGC-GC---CUCGUUUGGAUGAAAACAAUAGAAAUACGCAUUGUGUC------------------------CGUCUCCAAUCACGUCAUGAUCUUACCUUCCACCCAUUAGUAGUG---GCAGAAUAUCUGACUAGUAUCCAUUUUGAUAGCUUGCG--AUAG-AGAUACGUACUAU-AUUUGAACCGAAUCGGUUCGCAUUUAAAGUGAUUAUACUAUUCGCAGCAGCAUGGAUACAUGUC----AACACUCGUCGAUAGGGUGAGACUCAACCACGUGAGGCUUAUCACCUAUGCCCACUGUU-GGAAAAGUGACUUGUAUUACCCACU-CCAAUAGAUGACAAUUGGGUACAAGGGAGUCGAUUAUUUAACGAGUAAACGGAACGGAGGUUUAAUCUGUCAAUUGGAUCUUCUAGGGGUAU-UGAUAGGAUAAAAUGACCUGAUGGCUAUCUCGCCGGAUUGCGUACAACGCACCGAUGGAAGGUAAA--UAAACGUC-----------------------AGCGGGCGACAUUUUUAAGUCUAUUCUUCUGGUCUAGUCAACAAAGUCUAGUGCCUCCUCAUAAUACUGCGUGAUUCUCUCGGGGUGGAAAGUUCCACCGGAGUCCUGUAAAUUGAUAAGCAAAUCGAAAAGACUAUUUCUGUACGAGUCACUAGCAGUGUCUUAAACUCUAAUUUAUAAUUUAAAAGGAACCGGGAGGAAGUUGAUUUACUAUAUUGUCGGCCGGAAAUA---ACCUGAGACAUUGCACAGGCGCGACGGACUUUAAAGCUCUUUCUCGGGAGUCCGCCUCCAAGUUU--------------AGAUCGCGUGGGCCUUGCACCAGCAUCCGGACAUUGAUAAGCGAAA-------------CUUACGCCUAGUAAAAUUUUUAGCAAUUCAUGAUCAUAGACUUGCGAAAUUCAGG-CAAUAGCUGCUCGACUUUGAUGAAUUCGUUCGAUUCGCGUUGGUCAUUC-------UCCUAUUC-GGGCCAUGUAUUCUAACAGACAUAAAUGCUUUUUCUAUUAC-AUACUCCAAUAGUU-UCAAU-UACUUCAAGAUCUUUGUAUGUCUUGGAGCCUAAUAGCCUUUUCCUAUUCGCUGCCCUGCCGCAUUA---------------------------------------GGCUGUCCGACGGUUAGAGACGGCUUUUAAUCGAUGGGCAUUAUCUGAAAAAGUGCCUGGGAUUCU-CCAUACAG-CGCUGGGUCCCUUUGGUUCAACGUCUACCUCGA-UAAUACCUUAUAAUGAAUAUUGGGCGGAGAUCGGCGUGAAUGACUUCAUUUAGUUACACUUUCGA-AAUCGUUAGCCUAUAAUGUCAAUUAAAA--ACACACAUUCUUAUAUCCGCUCUU-CCUAGCCUUCUCCGAUCUAAAAUCGUACUGUUACCUUGGGCGUU--AGUCAAUUGGCGAAUAUGACAUUGACUUUCAGUCCUCGU-CCUAGUAAUCUGCGAAAAUAGUACCGGGGAGUUUCUGGUCGUGUAACCGCCCUA--CACUAUUUACAAUAAGGAAGUACCCGACCUUAAGAGCGUGAUA--UCGCGACAUCUCC---GUAUUGGUAACAACUAAUU-UGAUUGAGUACAUAUGGCCGUAGUACUAAGAGGGUAUUAACCCGGCAUCGUUGGACCAUUCCUGG-UUGUGCCACUCUACUUUCUUCCCCUAGUAGAC------GGUGCUAGGAAUUCAACGCUCACCCUUUUGCCCA-CUGUCAGUAAUACUACUAAACGCAGCUUCUAUUCUGGGUGGAUCGUUAAUAACACCUCACAAAGUCAUCUGAUUGCAAUUAGGUACAUUCGGCAUCUUACCGAUUACAAAUAUACUACAGAUUUUGAACUAAGAAAGUGGAGCCUCUAUCGUAACUAUCGUGCGAGUUAAGAAUCUGACACACAACAAUGGAGA--ACCGGAAAGGAUUUGUCAUAGUGACCA-CUCUUUUUCGG------------------------------------------------------------------------------------------------------------------------------------------------------------------------------------------------------------------------------------------------------------------------------------------------------------------------------------------------------------------------------------------------------------------------------------------------------------------------------------------------------------------------------------------AAUUAUUGCGCU-UAUAGAUGGAAGAUUCGUAGUUAA-GGUUUAAGGUUGUCACCUCCCUCCUGUUUUUUCCCACAUAAAAAUCACUAAAGGUCUACCCCUGACUAACAUAGUCCCUA-GCGAGUCGCUGAUAG----------------------ACGGUGAGAGCCUAUCAGUUAUGAGUUAUAACACCGAUGAGAGCUUAUCAUUAUACAUAGCUAGUAAUUACUACGAUACGAGCCUAGAGCUGGUUUGAUACUGGAGUUAACGCUGGC-UGCGCAAUGCCCA-AGGAUGAAAUGAAUAAUUCGCUAAUGCAGU-----AGGGCGGAUGAUCCUGAAGAACUCAGACGCCAGGAAUAACAAGUGGAUAAGUGCUGUCUAUGUUCACACAUAACGA-UUCGUCGUAUACAAUUCCGAUUUGUCAGGAUGGCUUUCUGGCCCAAUUCUCUUAUGAACCAUUCAUGAAUAGUGACCUUCGAUGAAAAUUGAACGGCUUUCCAUCCCGUGUCUA-AUACGCAAAUCACAAUAAUAUUGUUCAAUUAAAC-----GCACAGUUGUCAAUUACCUUCUUUAUCAUAACAAUCUUUAUACGG-CGGGAGUGCUGCUGACCG--GUGUUGAAAUUUGGUGUCGUAGCC-CCAGCGAGCACGACAUUU-UAUC--UAAAUUUCGACUUGGCUACUUCCCAAGAAGC-AUAAACCUAUUCCGGAGUGCAGUUCUGCGAUAUUUUAGAAUACAGUCAGUACGCAUUAGAUGUUCC--GCUGAUUGUGGAACGAGAC-AUAACAACCCCUGAAGAACUAAUCAUCAAGGUACACA-AAUUUAUCG--CUUUACAAUGUGAAC-UGUUUAUGAACAUCGUAUC-CUCACCAGGCAUUUAAUUAGUC--UCUACCCAUUCGCGUCUCCCCCUUCCAGUUAUGCCUCAUGUGGUAGCAGAUAGUUU--GAUAG-ACUGAGUAGGGUAUCUAGCUGU--UACGAUAUUUAUGGGUUGCCUG---CAUGGUGUUGUGGCAAUCUAGCC-AUCGAGAACGUUUAAUUGCAUCAUGCA 
>B3 5375
UUAGACUUAUUGCAACUACUUUCUACGUGCCACCUUUUGGG-UUAUAACUAUAUGAUUUUAUU-CAUAAAGAUAACCGGUACGGUACGUGUGUGACGAGCCAAAC--CUGCAAGCACGUCUGCUAGUA--------------------AGUCUGAUGC-CAAAUAUCUUUCUUUGCCUUAUGCAUGCCUGAACAGAAUUCGGGACAAAGGUUUAGGCUCAAUU-----------UGACUUAAAGCCGUCAAUCUAAUGGACCACUAGUAUUCCGUGUUAAACCACAUCUUAAGCAUCGUGAACUCUGCAAGACUACGAGUCUACAGACGCAUGCCUCUAUGAUCAGAAAUCAUAAAUAUGUUCCUAACUAAAAUAUUCUUUCAAAAGCAAUAGUGGCCAUUCCGGAUAACGAAGUAAGAUUACUUAUAUAAUUUUCACGAAUAAAUCACACGCUAAAAUUAUGUAAAUAGAGUACUUUGCCGCAAUCAGGCGCAUUUCAUAGAUCGCC-GCAACGACCUC--------------AAUGCCACAAAGGUUAACUCACUUAAGCUAUUCCGAUGGUAGAGUCUCCCAGACCAAUAGAACUUUUCUGAGUUACAGCAAUAGA-GUAUUGUAGCUUC-UUGGCUCAGCACUAGCUCCUAGUCAACAGAGCAAUUUGGAUCUGGUGAAGUAAAUCGAAUAUAUCAUUGAGUGUCCAUGUCAGAU--AUCUUUCAAUGUAUCCCCCGAUUAAUGUAUAUUACA---------AUGCUACGUGACCGCGGUGUCACAAACUUCUGUCACCUCCGUAUCAGAAUAUACCAAAUCCAAGAACCGUGUGAAUAGUUAACCACCCAUUCGGUUUCUCACGCGCUCACCUGAGAUGCCAAAAAAAAUAUUAACC------------------GUACGAAAUAUGA--AUUAGGUUUAGUUGUAUA-AGUUCGACUUUUUGCCUGUU-AUGCAUAUUUUACAUAACCA-UUAACCUCGAAGGACUUUCUCCGUCGCACCCGCAAAUGCG----UGGACCUAUAGGCAUUGUAAUACUUUUCACUUAAAUUGAUUUUGACC-------------------------------------------------------------------------------------------------------------------------------------------------------------------------------------------------------------------------------------------------------------------------------------------------------------------------------------------------------------------------------------------------------------------------------------------------------------------------------------------------------------------------------------AUCUGA--CCUAGAAAGCGACGGGCAGACGUC----AG-UUGGAAUAGAAAUU-CGUACCUUAUCAUAUUUAAGAGAGAUUAGAUGAACAACUCGAUA----AUCGAUUUGACCUAUAAAGAAAUCAGCCGUUACUCCAUCUAAUUAACAACAGUCAGCUUGAUUUUACGUGUGC-GU---CUCAUUUGAAUAAAAACAAUAUUAAUACAACGUGUCUC------------------------AGUAUCAGAACACACCAUCUCAUAAUCUUUUAAACUUGGACAAUAUGAUAAGUAGGGUUGAUUAGUAUGUACACUGAUUGCCUGAU--AUAG-AAAUACGUAACACAAGGCGCAACAAAAUAAGGCGUAUUUAACGUUGCAAUGCAAUGCGCGGCAUCACAACCACAUGUC----AAGACAUGUGGGCGAGAAAAGACUUUAUUAAACAAGGCUGAGCAUCUAGAACAAUUGCUUGAGAAU-CGAAUUACGCAACUCCCC-AAAAUGGUCACGAAAUGGAUACAACGGAGUCAGAUGUACAACGAGUCGCCAUAAUUAUGGAUCGAUCGGUCAAUAGCAUGAUGUGAGAACAG-UAAUAAGCGAACAUUUCCCAAUAGCUAUAUCACG-GGGCGGAUAAACCACACAUAAGGGAGAUAAU--UAAUCGCC-----------------------GGUGAGGAACCCUCUGAAAUCUACUCUCUGGGUCGGGUAUACGGAGUGAAUUAUCUUCUCUUAAUAGGGUAUGGCUCCCUAGCAUUGAAGAACUGCAUCGGAAUCAUAUUAAAUACUGCAAAGAAAGAAAGCAUUGGUUUUGUCGGAAUCUAGACAAGCAUCUCAAGCCAUAAUUUGCAAUUUUUAAGGAACCAGGAAGACGUGGGUUUCAGAGGGUAUCUGCCGGAAAUG---UACUGAGAUAUUCUCAAGACGCUUCCACCCUUACGGGUAGUUUUAGGGACGCCUUAAUGAAGUUU--------------GAAUCCAGUGGGCCCGAUAACAGCGCACAGAUAUUGAGAAGUCUGA-------------UUUCCGUUCAACAACGUAAAUAGCAACCAGUGAUCGUUAAUUUACCACUUCUAAG-CA------AUUCGAUCUUGGUGGAGUCAAUCGAAUUACGUUCGUAAUCC-------UCUUAUUC-UGAUCCUUGGUUCCAACACAUGUCAACACAUUGUCUAUCUU-AGACUCUACUAUCA-UUAGC-UCAUCCAAAAUUUUGAUAUCCCUUGAAGCUUACUGACU-CUUCUUAUCCGUCAGCCUGCCGCAUUG---------------------------------------GGAUGUCCGGCGGUUAACGACGGCUAUCGAAAAACGAACCAUGCGUCAUAAAGUACGUUUCAUUUU-CCAUAUAG-UGAGGAACCUAGUUCAUUCCAUAUUACUUUUGA-UAUCACCGCACGAUGAAAAUCGGGCGAAAGCUAGUGGUAGUGUUUUCACUUAGAUAUAUCUUCGGAAGUCGUGGGCCUAUGCCGUCAAUAUAUG--ACACAUAUUCUUAUGCUCACUUAA-CGUAACUUUCUCCAAUCUAUGAUAGGAAUACUAACUAGAGAAUU--ACCCAGUUGGC-AAUAUGAUGCUAUCUUUAGGCCUUCAU-CUGAAUAACUUACGAAAAUAUUACAAGGAACAAUGCGGUCGUGUAAACGCCUUA--CGCCGCUUAUAAGUAGGAAGUGUCUUAUAUUAAAAUCGUAGCA--CCGCGACUGUACC---GGGCUGAUGAUAACUAACA-AGCAGCAGUACUGAUUGUUGCAGCGUUUUAAUAAUAUUCAUCUAGCGACGUUAAGCUCCACUUAA-UUGUAGGGCCCUACGUCCCCCUUCUUAUUACC------GGCGCCAGGAAUCCAACGUCUACUUACUCUGCCA-GGACCAGCAAUACAACCAAACACCGUU--CUUUCUAGGUGGAAUGAGAUUAACAUCUUACAAAGUUACCUUAGUAUAACUGGGUAAAUCCUACUUAAUAUGAACCAUUGAUGUGCGACAAAUUUGAUGUUAAAACAGUAGAGCCCCAACCGUAAGUAUCGUACUACAUGAGCAUUUUACAUACCAUAAAGAAG---AACGGACACGAUUCUUCACAGUAACCA-CUCUUCUCCGGGCAGUGCAUAAUAAACAGUAG------AACUCGAUUUAGAGUUCAACUCCGACCGGUCCUUGUUGGCGAUAUAGCUUGAUCCGCAAUGCGUUCGGAGCA-UGUUAUAAUUCCGUGUAACUCGGAGGACACGUAAUAUUUGUAGUACGUU-UCGGUG-UACUGUAGUGAGCCUCCGAAAUUUGCC-AGUUUAAGGCGUUUUUUUCGUAGACGUAAAGGAGUUGAGACGGUACAGUAACCUUGGGACUUGCGAAG-GCAUACGUCUUUCAUGCAAUAAGGGUUAGAUG-AAUUCAUGUUUCUCAUAAAAACUGGAA---AACCAAAAGGUAAACUAGUAACUUACUGGGUAACUUGAACAUGGCACGAUUUUCGUCAAUG-UUAUUGCAUCUUCCGCUAAUACCCAUGAAGU-GCGUUCGUGCGCUAU--UAAGGACACCCACAUAAAUUCCGCCAGUAACGAAUUUCACUAGCAUACCACAUCUAAUCCGGAUGAUUCAUAGAGCAUUAACCGGUAAUCUAA-GAUGGUCACGCUGUCUAGAACGCAAUCUUGUACAUAG-UGUUCAAGGUUGCAAUUUCUUCGUUAUUUCUCCGGAAUUAAAGUCUCCCAGAGGUUUGAACCUAACCGACAUAACCCCUA-UUCAGUCGCUGGUAG----------------------CCAUUGAAAGUCUCUCAGC--CAAAUAAAAACAACGACAAUAGGUUAUUAUUGC-CAUAGAUAGUAGUUAUUAUGAGACGAGACCACAGUUAGUCUGAUUAUUGAAUCGACCCGAAC-UGGUCUAGGCGCA-AUGGUUACACGAGCAAGACGCUGACCCAGU-----AGAAUGGAUGAUUCUUGGGAAUCCGGACAGUAUGAAUAACGAGUGGGUAAAUUUCGAUU---UCUAAACAUAGUGA-UGGGCAGUGUAAGAUCUGCAUUUAUCGGGAUGUUUUCCAGGUCCAAGGCGCUUACGAAUUAUUAACGCAUAUUAGCAUUCGUUAAAAGCAGAACAACUUUCCAGGCUGUAUUUG-GCACGCUGAUCACGAUGUUAGUGUUCAACUUAAG-----UCACAAUUGUUAAUUAACUUCUUUUGGACAGAUAACUCUGUAUGA-CGGAAGCGCUGCUGUCCG--ACUCUGAAACGUGUAGUCGUGCCU-CGAGGUAAUAAGUAGUUU-UACU--AAAAUCUUGAUUUAACCGUUUCCCAAGAAAC-AUAAUCCCAAACCUGAAUACAGUUCUGUGAUAUUUAGAAAUAAAGACAGUGAAUACUAGAUAUUUC--CUUGCCUACGUGACAAAAC-GCUUUAAGACCUGAAAAAAUGGUUAUGAGGGUGCAUGCAUUUCACUA--UUUUACCAUCUGGAU-UGUACGAGAAUAUCGUGCC-CUUACCAGACAGAUGAUUCUUUCGCGUACCCUUCCGCAUUCCCCUCCACUUGCUCCGCCUCAUAUGGAAAAUCUCAAUUCGAGAUUG-AUCGAGUAGAAUAUGUUGAUGA--CUCGGUAGGAGCGAACUACCUU---CAUGACCUUGCGACGAUCUAUUU-AUCGGAAUUGUUUCGUAGUAUCAUACA 
>A3 5375
UUAGACUCAUUGCGACCCCGUUCAACGUGCGACUUCUUGAG-UUAGAAUUGUAUGACCUUAUUACAUGAAAAUAGCCGGUACGGUACGGAUGCGAUGUGCCAAAU--CAAUAAGCAUGUCCAUUAGUAAAUGUAAACUAUAACCUAAUAGUCCGAUGC-CAAAAUUCUUCCUUCUCCUUACGC-CGCCUGAACAGUAUUAAGAACGAAGGUUUAGGUUUAAUC-----------UAAUUCAAAGGUCUUAAUCUAUUAGGCCACUAUUAUUCCGCAUUGAAUCACGUCUUAAGCACUGCCAACUCUGUAAGACUACGAGUCUACAUGCACCUGCCCCGAUGUAUAUAAACCGUGUAUCUGUUCCUAAUUAAAACGUUCUUUUAAAGUCAACGCUUGUGA--CCAGAUAUCGAAUUGAGAGCACUUACACCAUCAUCGUGAAUAAAUCGCAUGCCGGCGAUGUGUAAAAAGAAUAAUUUGUUACAACCGGGCGCAUUUCAUAAAUCGCC-GCCAUGAGUUC---------------------------------------------------------------------------------------------------------------------------------------------------------------------------------------------------------------------------------------------------------------------------------------------------------------------------------------------------------------------------------------------------------------------------------------------------------------------------------------------------------------------------------------------------------------------------------------GACAAGGUGUCAUCGUCUUUUGCGGCACUAUAAACAGGUAGUCUAGGUUGAC-AGUGGUGAUAAUCUUCGUUCAGCAAACGAAAGAA-ACCUUAAGGUUACGAUUGUAGACCGA-CACUGUCAGCAGUCACAAAAUCAACAGAGGGGGUAUCCA-CAAUUAGCUACCUAAUGCAAAUCCGAAUAAAGACACUUCAUCGGCA-UACUAAUCGUAUUAAUCCCUUGAUUCAUAUUAAGCUUUAUUGGCGG-CGAUCCCUAGACUCCUGGUUCAAGCAACUCGUG-CGAAGUAUUCUGGGCGUGAUAUAUGUUUAAGCAAAAUAUGUCAGAAGG-AUUCAUUAGUACCCUAGUGCGUAUAGGACGUUAUCAUUGUAAUACAAAGAUAGAUGUUUUGGUCUUCAA---------GAUCAUCAACUGUU-AUUCAAUCUAGU-UACGGAAAGUUAUCUGCACAUAAGUCACAAGCCUUAAACACUAAUCGGUAUGGGGCUAAGGCCUCGGCGGUCAUAUUAGAUCUAA--CUUAGAAAGCCUAUAACAGAGUUC----AC-CCGGAAGAGAAAUU-CGUACCUUACUACAUUUAGGAGAAAUGAGCUCAACAACCUGAUA----AUCGAUUUGACCUAUUAAGAAAUCAUCCGAUAAUAUAUUUAAUGGACAACAAUCAGUUCGA-UUCGCGUGUGC-AU---CUCGUGUAAAUAAAAACAAUAUUAAUACGACUUGUCUC------------------------GGUAUCCGAACACAUCGUGUCAUAAUCUUCUACCCUUUGAUAUUCUGUUAAGUAUAUUGGAUGAGUAUGUACACGGAUUGCGUGUU--AUAG-AGAUACGCAACACAAGACGAGUUGAAAUGAUGCGCAUCUAACGAUACUAUACAAUACGCAGCAUUACGACCACAUGUC----GAGCUUCGUUGGUGGGGAAUGACUUUAUUAAACAAAACUGACCAUCUUUAGCAUUUGUUUGAUGAU-CGAAUUACACAACUUCCU-ACAAUGAUUAAAAAUUAGAUACAUUGGAGUUGGACGUUCACCGAAUUGCCAGCAUUACGGAUCGAUCUAUCAAUAGCAUGAUAUGUGAACAA-UGCUAAGCGAACGUUGUCCAAUAACUAUCUCUCG-GGCCGGGUAAGCCACCCAUAAGGAGGAUAGU--UAAACGCC-----------------------GGUGGGUGACGGUCUUAAGUCUACCCUCUGGGUCGCGUAUACGGAGUGGAUCAUUUCCUUACCAAAUAGUAUGGCUCUCUCUUGUCGGAGGGCUGUACCGGAAUCAUGUAAAUUGGUAUAAAUAUAGAAAGCGUAGAUUUUGUCCGACUCUAGUCAAGCAUCUGGAGCUAAAAUUUGCAAUUUUCAAGGAACCUGCGUGACGUAGAUUUAAUACGUCAUCUGCCGGAAAUG---CCCUGAGAUAUUUUAUAGGCGCUUCCACCCUUUCGGCAGUUUUUGAGGGCACCUUAAUGAAGUUU--------------GGAUCCAGCGGACCCGAUAAUAACGCACGGGGAACGAGAAUUCUGA-------------UUUCCGUUUAAUAAUGACAUUAGCAAUCUAUGAUCAUAAACUUACGAUUAUCAGG-CA------AUUCAAUCUUGGCGGAGUUGAUCGUAUUACGUUCGCGUUUC-------UCUGAUUC-UAGACAUUGAUUUCAACAUAUGCCAACACAUUGUCUAACAC-AAACUUUACUAUCA-CUAGC-CCAUUCAAGAUUUUGAUACCCCUUGGAACCUACUGAAU-CUUUUUAUCCGUCACUCUGCUGCAUUG---------------------------------------GGAUGUACGACAGUUAGUAAUGGCUAUCAAGAGACGAACGACGCGUCAGAGAAUAAGUUGCACUCU-UCAUAUAG-CAGGGGACUCGCAUUAUUCCACAACACUCCUGA-UAUCACCACAUAAUUAAGAUCGGGCAAAAGCGAGUGUGAGUGAUUUCACUGGGAUAUAUCUUCGAAAGUGUUGAGCCCAUGCCGUCAAUAUGUG--ACACACAUUCUUAUGCUCAUUUAG-UAUAACUUUCUCCUAUCUACAGUUGUAUUACUAAGUUAAGUAUU--ACCCAAUAGAC-AAUAUGAUACUACUUUUAGGUCCUCAU-CUGAGCAAGUUAUGGGAAUAUUACUAGGGAUAUUGCAGUCGUGUAAACGCCUUA--CGCUGCUUAUAAUCAGGAAGUACCUUAUCCUAAAAUCGUAGUU--UCGCGAAGGCACC---UGGCUGGGGGAAAUUAACU-AGCGGCAGUACUGAUUGCUGCAGCGCUAUAAUAAUUUUCAUCCAGCGAUGUUAAAAUCCUCUUAA-UCGUGAAGCUCUACGUCCCCCUUCUUACAGAC------AACGCCAGGAAUUCACCGACUACUUAUUCUACCA-CCACCAGUAAAAUAACCAGAUGUGGUU--UGUUCUAGGUGAAUCAAGAUUAACAUCUCACGAAGUUACCUAAGUAUAACAAACCAAAUCUCACAUUAUAUGCACCAUUGAUAUGCAAGAAAUUUGAUAUUGAAACAGCAGAGCCCCUACCGUGUGCAUCGUAUUAGAUAAAAAUUUUACAUUCGAUAAGGAGC---GGCGAGCACGAUUCAUCACAAUAACCA-CUCUUCUCCGAGCAAUGCAUAAUAGACAUCAG------AAUACGAUUUAGGGUUCACUUCCAACCAGUCCCGACUUGCGAUAUAACUUGACUCAUAAAAUGUUUGGUAUAGUGAUAUGACUCCGUGCAACUAGUAAGACGCAUAAUAUUCAUAGUACGUU-UCGGUG-UACAGUAGUGAGCCUCCAAAAUUUUUU-AGGUUAAAGCGUUUCCUUUGUAGACGUGAAGGAGUCGAGGCGGCACAGUAACAUCCGACCUUGUGAAA-ACAUGCGCCUUUCAUGCCAUAGGGGUUAUAUG-AACUUAUGUUUCUCGCAAAAGCUGGAA---AACCAAAAGGUAAACUGAUACCUCACUGGGUAAUUUGAACAUGACACGAUCUCCGUUAAUG-CUGUUUCAUCUGCCGCUAAUACUCGUGAAGU-GUGUUCGUGUACUAU--UAAGAAUAACCACUUAAAUUCUGCUAAUGA-GAAUUUCAUUAGCAUACCACGUCUAAACCAUACAGUUCAUAGG-CAUUUACCGAUAAUAUGA-GAUCGUCACGCUAUAUAGGUUGCAAACUUGUAUCUAA-UGUUCGAGGCCUUAAUUUCUCCCCUAUUUUUUCGAAAAUAAGGUCUAGUAGGGAUCGACGCUUAACCGAUAUAACCCUUA-AUCAGUCGCUGGUAG----------------------AUAUUGAAAGCUUUUUAGU--CGAGACAAGACAACGACAAGAGGUUAUUAUUAC-GAUAGAUGGUAGUUAUUAUCAUACAAGGCUAGAGUUGGUUUGAUAAUCAAAUUGACCCGGUC-UGCGCUAGUUGCA-AUGGUAACACGAAUAAUGCGCUGACCCAGG-----AGAGUGGAUGAUCUUUAGGAAUCUAAACAGUAGAGAUAACAAGUGGUUAAAUGCUGAUU--GCCAACACAUAAUGA-UGGCCAGUGUAAAAUUUGGGUUUGCCGAGGUGUUUUUCAGACCCGGGGCGUUUAGAAAUUAUUAACGAAUAUUAUCUUUCGUUAAACGCAGAACAACUUUCCUGCUUAUAUUUA-GUAAGCUGAUUACAAUGGUAAUGUUCAACUUAGG-----UCACAAUUGUUAAUUAGUUUUUUUCGCACGACUAGUUGUGUUUAA-CGGAAGUGCUACUGUCCG--ACUUUGAAACGUAUAGUCGUGCCU-CGAGCUAAUGGGUUGUUU-UACC--AAAAUUUUGAUUUAACCGCUUCAGAAAAAAC-GUAAUCCCAUACCGGAAUAUAGUUCUGCGAUAUCUAGAAAAAAAGACGGUGAACACUAGAUAUCUC--ACUGCUUACGCGACGAAAU-GUGUUAACACCUGAAGAAAUGGUUACGAAGGUGCACAUAUUUCGCUA--UUUUAUAAUCUGAAC-UGUUUUUGAAUGUCGUGCC-CUUACCAGACAUAUGAUUUCCUCGCCUAUCCCUUCACGUCCUCCUCCAUUUGCUCCGCCUUAUAUGGGAAAUCUUAACUCGAGAUAG-AUCGAGUAGAAUAUAUUGAUGA--UGCGGUAGGAAUGAACUACCUU---CACGACCUCACGGCGAUCUAGCU-AUUGGAACUGUCUGGUAGUGACAUGCA 
>H1 5347
------------------------------------------------------------------------------------------------------------------------------------------------------------------------------------------------------------------------------------------------------------------------------------------------------------------------------------------------------------------------------------------------------------------------------------------------------------------------------------------------------------------------------------------------------------AUCAUUACAUGCCGAUAUCCA--AG-UAUGUCACUAGUUUGACUUAUCUACUGGGAGUCACGAAUAAACCAC-GC--UAGUAUA-AUUCUUUUAAUUGAUAUAUGAUCAAAUU-GCUACCUAUUGAAAGAGGAUCUAUCGUGC--------------GGUAGCGAGUCGACCCUUUACAC----CUCUGUAGUUCAGCUAUCACGUCCAAAAUGCGA------------UGACGACUGCCUUGUGUCUAGAUAAACCACAGAUUCUCGCAGGAUAUCGUUC---CGUGCAUAUCCAGAAC--------GAUAUUAAGAAUCAAUGA-AUUGACCUAGGUACCCUAUUGCCCGUUGAAUUAUUAUGAUAGUUAGAUCCGAUAUGACGCAGUGCUGCAUGAUAUUGUCU---AGUCAACACUAGGGACUUUAUUUUGGUCCAUUUCAGUAAAUCAAAAC----GGAGGCGGCCCUAAUCCACGAUUAGGGGAUCUAUACACUGAACAAUUAUCUCAAAACU-ACUUCUAUAUUUAUCAAAGGCGUAAUAGACGA-----AGACAUUUCAUCGCACUUUAUAUUCUAAUGGCUUUUC-UGUAAUUCAGGGAUCAAACGUAUCCCAUCCACGUCUUGGUGUCAAUAGGUAAACUGGUAAAGA----UUUUUUAUCAAUUUAUCCCUUAGGGACUUCAUAGACAACAGU-CGUGAGUAGGGUAUCUGAUAACCCAUCUACAGUUUACGGGCUAUCAGGCUCAAGCACUUAGUAGGCACUGACUGUACAUCCGGGCAACUUUGGUAUAAAACUCAAUACAUGCGUUACUGAAAAAGAGGAAAUAGCCCAGCGCCCAUCUCUUGGAAGAUAUAUGGAUGUUAGGACCUAUAAAGAUUGCACCAUUAGCAAAUCUUAGAUGUCUAAUAGUAU-----------------CGAGAACAAGCUC-UUGUAAGAUGCGGUACGCCUUUGUCCCCAAUAAAAUUGCACGCUAACUUUUUUUAUUAC-AGCCUAGACCAAUCAGACACUUCAACUCAUUGUGCAAAGGCCGCGAUUAGUCCAACUAAG----GAUUGGCCUAUGACUCAACUCUACGUCUGCCUCAGAAUGAUCUAAACGCCAUCUAGUUGUCUUCCUCUGGUUUUAAACAUACUAUAUUUAUAACCUUUAGAGGCUG-GCGGAUUGCUUAAUAAUCAUUUAGUACGGUCUAAAAUAUAUAAGAU--CCUCAUUGAAGUAAAUCGAAACGAUAACCCAGCUUUGAGGGUUGUGGGUGCGUGUC-AACUGUCAUAGCUGGGGUCAU-GACAUACCAUCGUACUGUCAGGGGAAUCUCAUUUAAGUGGAGUCCGUAACGCUUUAAUGUCCUUAGCGUGCCUCAGGGUGAUGGUCGACUCGAAAAAUGGAAAAUUCUACAAGAGCUUGUUUGUAAGAUACUGAUUUACUUACUUGAUCUGACAGAUGGAAA-U-UUGCUU-GGUGCUCUGACUUUGAUACCAUGAUUCAUGUUUGCUACUAAUAACGUCAGUUGAGCCCCUCAUUAUGAUUUGUACUUCAACAGUGUGUGUUCUUA-AAAAUC-AAUCUGCAUCAGAA-GUUCUUGAUUUGGGAAACACGAUCCCUCGGUGCAGUAUUACGUCUCAACCGUACAUUCCUCAAAGUCAGUUCUACU-AGCAGGAGGUAUCAAGCUGAAAUCGACGAACUAACG-UUACCUAUGGUAG-GAUCCCUAUCGGCAACGUUGGUU------GUUUAGUAACUGUUGCGCUGAUUUGCUCAGGCCGUAAUAACGAACAAAGCUAUCUGC-AACGUAUCUGCCCACACCGUUAAAUCAUUCCGACUUUGCUUUACCGGGGCGAAUUG----------------------------UCUGUUCGACGGAUCCAAUGCAAACAUG--CUACUACAGUGUUUUGGUUUGAUGAUAGUAAUACAUCUAACGUACAUGACAUAAAUAGAGUGG---CAUGUAGUGCGUGAGACGGUGGAGUCAACCUGUCUCGACGUUGCCUAGAUUUAGAAAUAAUUUCCAUAUUCACAUUUGGAGAGAAAGUUUCCUGGUCAUUACAGUGGAACCACCCACAAGACAGCGGUAUCUCAC------UCUACGGGUUGCGUAACUAAUUCAUGUUAGGA----CGAUCUUGACCGCGUCUGAAUCCGGUUACUGCGUCACGGGAUCCCGUCAAAAUGCU-----UACCGGUACAAGACGAGCAUCCGGUG--CGCUUGCGGAUUCGCGCACUUUACAAAAUACCAUAACUGAUUAAGUUCUGCCGAAAAUUUUUACGAAAGCUGAAGCAAUUAACGUCGCGGGCACCGCGUUCGAAAGAAGGCACAAAUGUGAAA-CACCAUAGCUCCAGGA---CCAUUCAUGCGUAAAAAGCAAUGCAGCGUGGUAGGGUGCUGUACUUAAUUCUAGACUAAAUCCAUUACUCGUAAGCUUUAUCAGUAA-AGAAAGUGCGUUAGAGAAGAAGCUACAAUUUUGG---UGGGAU---CCAAAUUAUAUGUCUGUGCGUAAACCGCA-AACCGAACGAGUAUAUAUAUCUA-AAUAAGAUAUUUAUGAUUGUAGUGCAUGCGCGAAAACUAAUU-----GGUUUCAGACUGAAUCUGCACCGUGACGUACGAA---GUCGGUUUCAAAUCAAACUUAAAUACCAGGCUCUCGAAGCCUCGAGGUCCUUGUGUCCCUCUUUACGACGUUGUAUUUUUUCUUGACGAUAUUUAAAACCCAUAAGGCCUAUAUACAGUCACAAUAGGAAUAGCUGAUAACCGA---UAAAAAGAAAGUGUUUGCCCGACAAAUCAAUUCAGACUCUUUAUGAAUUUACAUCGACUGAUGAUGGGAUUUUUUGUACAGUUACUAGGCGG-CUAGUAAGGGCUGUAAGUUUCCGUUAAUAUA------------------------------UUGUACACGUCUGACUAGCACACUCACAUCCCGAUCAGGAUUUUAUGAAU-ACCCAGACCCUUGCUACAUAGACAGA-UUACGUUAAACUUAACAGGUUAUCGGGUAGUUCCUGGCAAGUCCUCGUUUCCACAACGAAUUUUGCAGCACUAUA-UACCGGAUAACUAAGAAGAUCGAUACACGAUGAGUGUAGACUGGGCGCGUU-UAUACACUGAGCGUGUAUUUGAUUAUAAGGUUUGAUGUGGGACCGAACUCCUUGCUAUCGUAUA-GAGACGUAACAAGAACUUCAGGUAGCACAAAUCCGAUUCAGCAUACUCA--UUUUGUGAAAGCACUAGU--------------------ACACGGUUUG---UUACAAAAUAAAGAAGCUAAGUCAUAUGUAUCCUUCCUCCAAGCAAGACUUAAGACCCAUAUAUCAUCCCACUCUCGAAUAUCU--CUAUAGAUCUAUUAAAUGUGAG-CAAAUUUAGAGCACUAUGUAACGGGGUCUUUGUCCACCGGCGUGCGUAUA-------AGAGCGUCAUUUGCUGUUACUUGCG-UUCCUUUGCAACCCUACUAGAAGACUUAGGUAUUCAGCUU--UCGAACGAUGCAUGAUGGUUUGGUUUGGGAAUAAUUGGCGAUGCUUAGUUGUCCGGAAGUACGUUCUGGAUACGG-ACCAUCUAAAUAGAACAA-UGCUAACUUUAUACUCAACUGGUUGCAAAACGAUCAUUUAUCGCCGGAU-GCCUAAGACAAAGGAAUAUUGACAAUCCACAUGCUAUA-GUCCACUAGUUCAUUGUCGUUUUCUAACGGCCAUCAG-UACGUGACUUUUAAA-ACCAGGCCAUAGGCUUACCGGUAU--AUCGCCUUGGUCUGAUGAUCUUAUCCA--AGUAAUUUCGGAUAUUAUUCGCGAUGAAGUUUAAACUUGGUGGACACACGAAAUAAUUGUGGCCAUAAAGCAUCGUGUUAAGGCAUUAAGUUUGACAAAUGUUGCCACCUUCACUUAAUUUA-GUUAAGGAACAUUUGAACUUCUCAAAAAUUCGAUUAAGGUUUAAGAAUAAUACACGGUUUUAACAAUCAGA-AGGCCCCUAUCAAGUGCAUGGGUAUAGAUGCACAAGAAUUAAAUAGACACUCCCGUAGCCAAUAUUGGCGCAGGUGACCCAACGUUAAUUCAUAUAAGUCUAC--UAUCUAGGUCCUCUCAAAAGGGUUAGACA--UAUUCAAUGAUUUCUUCG-CUUCGCUGUAACCUAUC-CCAUGUCCCAUGAUAGUCAACGAAGAAGGGUGCUUGACACUACAUGCAUCGGACGAAACGUAUC-ACAGCAUACUAUAUCGACCCGUGUUUACUUAAGGUUAAUCUAUAUCUAUGCUUGAACUGAGAGAAUU-ACUCGUAUCUACAUUUCAAUAUUGGCUUACGUAUCCUACUGCCCUACGGAGGGUUCGUAGUCGG-AAACCGUCACUUUGAUGCCCGCAGGCAAAGCAUAUCAAUUAUUGU-UACUUUUAAUAAGAGCGCGUA-------AUGAUUAAAGCAGGGGAACGAGUAACA-AAGAUAUAGUCAGAUCGUAUCUGACUCUCAUA--CCUACUCGAUUAACUGAAUACGUAGUAUGGUAUUGCGGCUGUCAUCUUUUUGAUGGUUUAUGGGCUCGCUUAUGGAGUAACCGGCAUAUUGGAAAAGAAUUACUAGGCGCGCA-AGGGACGAGCAGAAUUUAAA--GUUGCGCAUACACAAAGGGUCGCUA-AGUCUUCUAAGACUUUUACGUAUGUUGGUCACCCUGUCUUUCCUAGGUACUUGUCACACAG- 
>G1 5347
AUUCAUUAUUUUUAGACCUCAGGUGGAUAGAUUACCAA-CAUACUAUAGAUAUCUU-UGUAACUUAACUUUUCCCUUU-GGAGUUACAUGAUCGGGGAUUGAACCUU---UAGGAAGAAAAAUCAAUGAACACCUUCUUCCG---UCGUAAAGACAUGAUCUCCGAAGCGUCGUUGGAAUGAAGGUGGAAAAACCCAUGCAAUG-UAAGUCGUGCCUAUCUCAUUUGCACAGUUCAUUUUCGGU--CCACUAUGGCUUGUAAAUGGAC--UCGUCAACAUCAUCAGUU-----UUAUUCAUU-CUAGAUAGUCUCCU----GAUGAUCAUACG-ACGCAGCAAGUGGAGAUAUUGAGUAG-----AUUCCACUGAUAGCAACUUCGACUCUUCAGUUAGAGAGCCCUGUAAAGC-----UAUCUUGAAAUAGUUAGGUUGCAGAAUUCGGAUAAGAUAGGAUUU-UAAUUCUCGAUAGCAACCCUAACAUAAUUGACACUCGG--GACGAGUUUCUUGUAUCCCGAACAAUG-UGAUAU-CUGAUUACAUGCUGAUACCCA--AA-CAUGUAACUAGUUUGCCUAAUUUACUGGGAGAUGCGAGCAAUCCGG-GU--UAGUAUA-AUUCUGUUACUUGACGUAUGAUCAAAUU-GGUAUAUAUUAAACGAGGAGCUGGCGUGU--------------GGUAGCGUAUCGACCCUUUGCAC----CCCUGCCCUACAUCUAGCACGUCCAAAUUGCGC------------AAACGAGAACCUUGUGACAUGUUUAGCCACAAUCUGUGACCGGAUAUUGUUC---CGUGAAUACCCAAAAU--------UAUAUUAAAUAUCAAUGA-ACUUACUUAGGUACCCUAUUACCAGUUGAAGUUCAAUAAUAGGUAGCCUCGAUAUUGCUGUAUGUUGCAUGUUAUUAUAU---AGUCAACACUAGGGAUUUCAUUUUGUUUCAUUUCACCAAAUCAAAAC----GGAGGCGGCCCUAUACCACGAUUAGGUGGUCUACGCACUGUACAAUUAUCCCAGAACU-CCUUCUAUAUAUAUCAUAGGCGUGAGAGACGA-----AGACAAUAUGU--------------------------------------------------------------------------------------------------------------------------------------------------------------------------------------------------------------------------------------------------------------------------------------------------------------------------------------------------------------------------------------------------------------------------------------------------------------------------------------------------------------------------------------------CUUAUCACUACGUCAACCUCCAAAACAUCUAAACGCCCCCUAGCUGCCAUCUUAUGGUUUUAAACAUACGGUAUCAAUAUUCUCUGGAAGUUG-GCGGAUUGUUCAAUAACAGUGUAGUACAACUUAAAG-AUAUUCUAU--UCAGUUUAAAGUAGACCAGUAUGAUAACCCUGCUUUGAGGAUCAUGGAUAUGUAUC-AACUGUUAUAGCUGGGGUCAU-AACAUACCAUUACAUAAGCAGAUGAGUAUCAUUUAAGUGAAGUCUGUCACGUUUUAAUGUCCUAAGCAUCCCACAGAGUGAGGGUCGACUCGCAAAAUGGAAAAUUCCAUAAGGGAUUGUUUGUAAGAUACCAACCCACUUAGUCGAUCCGACAGAUGGAAA-U-UCGCUU-GGUGCUCUAAAUUUGUUACCAUAAUUAAUGUUUCCUACUAAUAACGUUAGCUGAAUAUUUUGUUAUGAUUCGUACUUCAAUAGCGUUUGUACUCA-AAAAUC-AAUUCGCGUCAGAA-GUUUUUGAUCUGUAAUAUACGUGCCCUCAGAGCAGUAUCACGUCUAAACUUAACGUUCCUCGCAGUUAGUUCUACU-AGUAUAAUGUAUGAAGCUUUAAUCGAAGAGAUUACA-UUACCUAUCUUAG-GAUCCCUAUCUUCAACAUUGGUU------GUCUUGUAACUGUAGAGCUAAUUUAUUCAGUCCUA-AUAACGAACAAAGAUAUCUGC-ACCGAAUUUGCGUACACCGUUGCAUUAAACGGACCUUGCUUUACUUUGGUGAAUUA----------------------------UUUUUUCCACGGAUCCUACGCAAACAUA--GUACUAUAGUUCUUUGGUCUGAUGAUAGUAAUUCAUUCAACAAACGUGACAUCCAUAUAGUGACA-UAUAAUGUAGGUGAAAUGGUGGAGUAAACUUGUCUUGACGUUACUUACAUAUAGAAAUAACUUCCAUUUUCUCAUUGGGAGAUCAAGUGUCCUAGUUAUUACAGUAGUACCAUCCACAUGACAGCUUUAUCUCGC------UAUACAGAUCGCGUGACUAAUUCCUAUUAAGA----CCAUCUUGACCACAUUUAAAUACAGUGGCUGCGUCAUGGAAUUCCAUCAAAGAACU-----CACCAGUAUAAGACGAACGCCCAGAG--CGCCUGUGAAUUUACGCACUUUUCAAGAAGUCAUAACUCUUUAAAUUCUGCCGAAAGUUCUUACGGAAGUCGAAGU-AAUUAAGCCGCAAGCACCGUGUUCGGAAUAAUGCCCAAAUGCGAAA-CACCAUAGCUCGAUGA---CCAAUCACGCGCAACUCGCAAUACAGCACAGCAAGGUUUUAUACUUGACUCUAGAUUCAAUCCGUAACCCGUAAAGUUUUUCAGUGA-AAAAAUUGCACCGGAGAAGUAGAUACAAUUUUAG---AAGACU---UAGAAUUAUAUAUCUGCGCAUAAACUACA-GAUCGAACGAAUACACAUAUCUA-AACAAGCUAUUUAUGCUUGUAACGGCUACGCACAAUCCAAUU-----GGUUUCAGAAUGAAUUGAAACUGUAACGUACGAA---GUCAGUUUCACAUUAGACCUAUAUAUCAUGCUCUCGAAACGUCAAAGUCCUAGUGCCCUUCUCUACGACCUAGUACUUUCACUUGGCG-AAUGUCAAGUCCAUAAGACCCAUAUGCGGUCAUGAUAAAAAUAGUCAAAACGCGA---UAAAAAUAAGAUGUUUGCUUACUGGAAAGAAUCAAAGUCCUCAUGACUUUACGCCGACUGACGAUGAGAUUCUUUGUA--GUUACCAGGUGG-GUAGGAAGGGCUGUGCGUUUCUGUUAACAUC------------------------------CUGUACACGUCGGACUAGGGAACGCACAUCCCUACCAGGAGUUUAUUAUC-AGCCAGGCCCAUGUUACAUAGACCGG-UCACGUUAAACUCAACAGAUUGUCGGGUAAUCUCCGACAAAUCCUCGUUUCUACAACGAAUCUUGUAGCACCUGA-GACUGGACAGCUAAGCGGGUUGAUAUUCGAUGAGUAUUGACUCAGCGCGUU-UAUAUCCUGAAUGCGUACUUGAUUAUAAGAUUUGAUGUGGGACCG-AUACCUUACUAUUGUAUA-GAAAUGUAAUGGGGACUUUAGUUAGCACAAAUCCAACUUAGUAUACUUA--UUAUAUGAAAUUGCUAGU--------------------AUACGGUUUG---AUACGAAACAAAGGAGCUAAGUUAUAUGUAUCCUUCCUCUAGC-UAUACUUAAGAACCAUAUAUCAUCCCGCCUCUAAUUAUCU--CUAUAAAUUUAUUUGGUGUGUG-UAAAUUUAAGGUGCUAUGUAACGGGGUUCUCGUCUACAGGCGGGCGUAUG--------AAACGUCGUUUGCCGUUAUUUGUG-CCCUUUUGUAAACCUAUUGGUGGACUUAGGUGUUCAAC----UUUAACGAUGCCUGAUAGCUUUAUGUGGGAACAUUCGCCAAUGCUCAGUUGCCCAGAAGUACGUUCCAGAUACGG-CUCCUCUAAAUAAUACAC-UGUUAAUUCUGUACUUAUCUGUUGGCAAAACGAUCAUUUAUCUCUAGAU-UACUUAAGCAGAGGAUUAUUGACAAUUCAUAUCCUAUG-GUCUACUAGCUCAUAGUCGUAUCCUAACGGCCACUAG-UAUAUAACAUUUAAAGCCAAGCCGAUAGACUUAUCGGUAU--AUAGCUUCGGGCUGUUAAUCUCGAUUA--AGCAAUUUCGGAUAUUAUUCACGAUGAAGUUUAGACUUGAUAGACACACGAAAUUAUCAUGGCCAUAAAGCAUUGUCUUAAGUUUUUAAGUCUGAUAAAUGUUGCCACCCCCACCUGGUUUA-AUCAAGGCACAUUGGAACUUUUUAAAAAUUCGAUUAAGGUUUAAGAAUAAUACUAGACUCUAUCAAUUAGA-CGGAC-CUGUCAGGUGCAUUAGCACAGAUGUACAAGAACUGAAAACACGCCUCCUUAGACAAAAGCGGUGCAGGUUACCUGUCCUUAAUUCGUAUGGGUCUAC--UAUUUAGGGCUUCACAAAAGAGUUAAACA--UAAUCAACAAUUUCUUUUGAUUCGAUGUAACCAAUC-CUACAUUCUGUCAUAGUCAACGGCGAAGGUCAUUUGACUAUACACACACCAGAAGUAACGUAUC-GCAGCAUAUUAUAUCAACCCAUAUUUCCUUGAAAUUAAUCUAUAUAUACGUCUGAACCGGGAUCGAU-ACUCGUAUCUACAAUUCGGUUUUGAUUUACGUGUCAUAUUGCCCUACGAAGGACCCACAAUCGG-GAGUCGACACUUUGAUGUCCGCAAGCAAAACACGUCAAUUAUUGU-UAUCUUUGACAAGGGUGCAUG-------AUUUUUAAAGCAAGGGAGUGAGUAAGA-AAGAUGUACCCGAAUUGUAUCUUACUCUUAUA--CCUACUCGACCGAACCAAUACGUAAUACAAUGUUGCGUCUGUCAUCCUCUUCAUGGCUAAUAGACUCGUACAUGAACCACUCGGCAUAGUGGAAGGAAGUUACUAGAGGUUCG-AGGGACAAGUAGAAUUUACA--GUUGCGCAUACACAAAGGGACGUUA-AAUCUGGUAAUACUCUUACGUAUGUUGAUUACCCUAUUUUUCCCACGUACGUUUCGCAUAG- 
>F1 5347
ACUCAUUUUCCUAUGGCCACCGGUGAGUAGAUGGCCCC-CAUACCAUGGACAUCUC-UGUAAUCCAACUUCCGCCUUU-GCAAUUGCACGAUUAAAGGGCGAAGUUU---UUAGCGUACAAAACGCUGUUCGCUUUCUCCUG---UCGCGAAGUCAUGAUUUUUAUACCGUCGUCGAAGUAACGUCUAGAGAUCCCCUACAUUA-CAAGUUUUGUCUGUCUAAUCUUAACAGCUCAUCCUUGCU--CCAACAUAGUCCGCAACUGUCC--CUAUCAACAUUCUCAAUU-----UCGCUCUUU-GUGGGUGGUUACAU----GAUUAUAAUAUG-ACGCAACAAACAAAGAUAUGGAGUAG-----UAUUUACGUAUAACGAUCUCAUCUUUUCAGUCAAUGAUCUUCAUGAAGC-----AGAUCUCGUAUAGCUAAGUCAAGAAUUAGUAAUUGGUUAAGAUUC-CAAUUCUUAAAAGUAAUCCUAACAUAAUUGACUUUUAG--AACAGUUUUCUUGUCUUCCAAGCAACA-UGAUAU-UUGACUAUAUGCAGAUAACCA--AA-UACGUCUCUAGUUCGAUUAUUCUACUGAUUGAGACAAAUAGUAGGG-AC--UAGUUUAUACACUGUCGCUUGACUUAAGAUCGAAUA-GGUAAAUAUUAAAAGAGGAUCUAGCGCAU--------------AGUUGUGGAUCCGCUCUUUACAC----CUCUGUACUUCACCCAGAACUUACCAACCAUGA------------UAAUGCGACCCUUGCGUCUAGUUUCACUACGAAUUCCAUCCGCGUGUUGAUU---UGUGUAUGCCCGAAUC--------UCUACAACGGCUCAAUG--AACUACUU---GAUUAUCCUAUUACCAGGGGAAAAAGAAUACUUGGCUCUGAGUUGUUUGAAUGUUGCACUUACUUCUAG---AGUAAAUUCUCGGGAACUUAGAUUUUUAUAUUUUCUCAGUUUUAUAC----GGAGGGGGCGUUAUUCCACGAAUCUGACACUAUUACACUGUAAAAUUCUAUAAGAACU-CCUUCUAUUUAAUUCAUAGUAACAGCAGGCGA-----AGAUAAAAUAUCGAACCAUAUAGUUUGAUGGCACUCU-CGUAUUCCAAAGAGCAAAUAUAUGCCAUCUGCAGCGCGUAGCUAAUGAGUAAAAAGUUGAAGA----UUUCUUUUCAACUUGCUUAAUAAAACCUUCAUGGACAA--AGGCGGGAGUAACGUAUAUGAAAAACCCAUUGCUGAGUCCGCUUGUUUACGAUCAGGGGCUUGUUAAGCGCAGACCGUACGAUCAAGAAACUAUAGCGUAAAUCUCCAUAUAUACAUUACGUAAAAAAAGGUGAUGCAGCGGCGCUAUCCACUUGAACGACAUAUAGAUGUUAAGAUCUAUCACGUUUGUAUAGUCACUAAGUGGUCGUUGUAUAUUGGUAU-----------------CGUGAAACUGUUU-UCAUAACUUACGGUCCAUUUGUGACCUCGGUAAAAAUGCAAGCUAAUAUAAAUUAUUAC-AGCCUAGUUUAUGUCGGCAUAUUAUCUCAUGGUACAAUAACCGCGAUUCAUGGAGCAACG----GAGAGGCAUAUCUCUUCUCGCUAUGACCGUGUCAAGAAUAUGUGACAGAUACAUGGCUUUCAUCUUCUCCUUCUGAACCUACUAUAUAAAUUAAUUCUAGAAGUUG-UUGGAUUGCUUAGCAACCAUUUAGUCAGACUCAAAA-AUAAACCGU--CCGGAUGCAAAUAAAUGGUUACGAUAACCUCGCUUUUAGAGUUGUGCAUGGGUAUU-AACCGUUAUGGCUGAGGCCAU-ACCAUAUGACUGUAGAAUGAUGUGAAAAUCGUAUAAAUGUAAACCGGAAAUGGAUAAUGUCCUAAGUCCGCCUUAGGGUGUUGGUC-ACGUGGAGACCGGAAGAUUCCACAAACCCUGAAUGGCAUGAUACCUGUCUACUUAUUUGGUCUUACAGAUAGAAC-U-UCACUU-CCUGCUCAGAUUCCACUACCACAAUUCAUGAUAGUCACCAGUAACGUCCCGCGUAUUUUUUGUAGUGAUUCGUACGUUAAUAGCGCGCAUGCUCA-AAAGUC-AAACUGCGUCAAAA-GUUGUUAAUCCGUAUUAGACAUUUCCUCCGCUCGGCAAAACGGGUAGACUUAACAUUACUCACAGUCAAUUCUAUC-AGCAGUAGAUGGCAAGCCUCAAACGAGGUAAUAGCG-UUACCGAUAUUAA-GGUCCCUAUCUCCGGUGUUGUUC------GUCUAACUUCUUUAGCGCUGGUACAUUCAGUCUUA-AUAUCCCUCAAGGCCAGGUGC-ACUGAAUUCCCGUACACCACCUUGUUAUUCACACUCUGUUUUACCAGGGUGAAUUG----------------------------UCUAUUCGGCAAAUCAUAUGUAGAGCGA--UUGUUUUAGUUUAUUGCUGCCAUAAUAGUAGUUCAUCUAGCAAACUUGACGCCGAUCUAGUAGCC-CAUUAAAUACGACGAAGGCUGGCGUAAAGGUGCCUCGAUAUUCCUUACAUAGCGAAAGUGUUUUGACUUACAUAUAGGGAGAGUAAGUUACCUAGCCAGUCACUCGAUACCGUCCAUAAGACGGUGUGGUCUUAU------CUUACGCACCGCGUAGCUAAUGC-UGUAAGGA----CUAUCACAGGCAAGGCUAGAUUCGAUUACUGCGCUACGAGAUUUUAUCAGAAUACU-----UUCAUCUAUGAGACUAAUGCCCAGAA--CGUUCACGAAUCCGCUCAGAUUACAAGUUACUAUGACUAAACAAAUGCUGCCGAUCGUUCUUACGUUAGACGGAGU-AAUCAACUCGAAUAUCCUUGAUUCUGAUGAUGGCUUAAACGUAAAA-CGCCAUAGUACUGUGA---CGAAUAACUCGUAACCGGCAUUGCGCAAUCGGAAAAGGUCGGACUUAAUUUUAACCAAAAUCCAUAACCUGUAAGCUAUCUUAGCAA-ACAAAGUGUGCCUGAGAAGGAAUUACGAUUUAAG---UGGGCU---ACAAAUUAUGUGUCUGUUUACAAAUCACA-GACUGGACGAUGACUCGUAUACA-AGCAAACUAUUAGCGAUUGUAACUGCAAUACACAAUCUAACU-----GAUAUUACAAUGAAGUAACUCAUUGAUGUACGAU--CGU--------------------------------------------------------------------------------------------------------------------------------------------------------------------------------------------------------------------------------------------------------------------------------------------------------------------------------------------------------------------------------------------------------------------------------------------------------------------------------------------------------------------------------------------------------------UUGGAUUCAAUCGCUUACUCUCAUGUA-ACAAUGUCGUUGUAAUUUUAGUUCCUACGAAUUUGACUUAGUAUACUCA--UUUCAUUAAAUCAUUAGG--------------------AUGCAUUUGA---AUACGAAAAGUUCGAGUUACGUUAUGUGUAUCCUUUCUCUCAAUUGUACAUCGUAGCCAUACAUCAUGCUGCCCUCAAAUACAC--AUGAAAGCUUGAAUAGUCUGUA-UAAAUUCAGGAUAUUAAGUAAAGAAGUUUCUGCCUACCGACCUGAGUACA--------GAACAUUGUUAACG--UAAACUUUAGUUCUUCGCGACUCUUCUGGUGGAGUUAUGUGUUGUGG----UUUAAUAAUUCAUGUUAAUCUUAUGUGAGAACAAUGACCACCGCCUAGUUAUCCGGAAGUACGUUGUAGGUACGG-ACCAUUUAAAUAAUUUAC-CGUUAAUGCUGUACUCAGCUGUUGGCAAGACGACUAUAUAUCACCAGAU-GAUCUAGGCAAAUGGACAUUAACAACUCAUAUCUCAUA-GCACACCAGCUUUUAUUAGCGUCCAAUCAGCCACCAA-UGUACGACAUUUAGACCCAAAUGGAUAGAGUUAACAGUGC--AUAUCUAUAGUUUAUUAAUGUUAGCCG--UGCGAAUCCGAACAUUGUUCGGGAUGAAACAUAACCUUAGUCGUCGCAGCAUCUAAUUGUGGCCACAAAUCAUCGUAGCAUGCCAUUAAGCAUAACACGUGUCGCUACCCCCACCGGUUUUAUAUUGACUUUUAAUUGAGCCUCUUACGAUCCCAACGGAGGUUUA-AUACAAUUCAAGGUUAUAUUAAUCUGACCGGUCUCUAACAGGUACAUCAAGGCAGAUACUAAAGUAUCCAAAUAAUACCACCCCAGCCGAUAAUGGAGUGGGUUAUGCAACCUUGGAUCAUAUGGGGCUUC--CAUCGAGCUCCUUUUGCCAGGAGUCGACU--CACACAAUGAUCCUUUCGAAUUCGCCACAAUCCAUC-CAGCAAAUCGUCAUAUUCAUCGUAGUAGGUCAUUAGACACUGUAUACAUUGGGCGAAGCUUACC-AGACCGUAUUGUAUUGGCUCGUAGUUUCAUGAAUCUAAGCUUUAUUUGAGUAUGAACCAAGAGGU---ACUUAUACCCACAUUUGGGCUUCGAUUUACAAAUAAUGUUACCUUAUCGAGGAUCCGUACUCGA-GUGUCUACACUUCGACAUCUACAGGCGAAACGUGUCAGUUUUCGU-UAUUCUUGGCAAGAGUGCAUA-------UUUUUCAGAGCAGAGGAAUAGGGGAAA-GGGACUUACCCGAAUUGUAUCCAAAUGUUAAG--CCUAUUCGGUUAAUUCAAUACGUAAUACCAUACUAUGUUUAGUGACUCCUUUACCGCUGACUGACCCAUCUAUGAACAUUUCAGUACAGUAAAAGGGAAUUACUGGACGUUCG-UCGGGUAAAUCAGAUAUGCA--CGUGUGCAUAUAAAAAGGAACGUUA-AUUCUAGUAAUGCUCUCGCGUAUCCUGGCCACCCUAUUUUUCCUCUGUACUCGUCGCAAAG- 
>E1 5347
ACCCACUUUACUUUGGCCUCCGGUGAGUAAAUUACCUA-CAUACUAUUGAUGCCUU-UGUAGUCAGAUUUCCGCCUUU-AGAAUUACAGCAUCGAUAGGUAGAGUUU---UAGACGCAUAAAACGCUGCCUGCUUUACCCUG---UCGCGAAGUCAUGAUGUUUGUAGCCUCGUCGGAAUGUUGUCUAAAGAUAUCAUACAAUA-UAAGUUGUCUCUGUCUGAUCCAAGCAGUUCAUUAUUGCU--UCAUCAUAGCCUGUAACUGUCU--CCAUCAGCAUUUCGAAUU-----UCACUCCUU-UUGGAUAGUUGCAU----AUUGAUAAAACG-CUGCGGUAGAUAAAGAUAUGGAGUAA-----CUGUUGUGUAUAAAGACGUCAACUCUUCAGCCAGAGAGCUUCGUGGAAC-----UGAUUUCAUAUAGUUAGGUCGAAAUUUAGUAAUUGGUUAGAAUUC-UAAUUCUUAAUAGGAGUUCGACCAAAAUUGACUUUUGG--AGCGGGUUUCUUGUAUUCCAAACAAUU-UGAUAU-AUAUCCAUAUCCCGAUAACCA--AG-UACGUUACUUGUUCGAUUGUUCUACUGGUUGAGGAAACUAGUACGG-AC--UAUUAUAUAUAUUGUCGCUUGACGUUAGAUCAAAUA-UGUCGAUAUUAAAAGCGGAUCUUAGGCGU--------------GGUUUUGGAUCAACCCUUUACAC----CUCUAUACUUCAGCUAGAACUUACCAACCACAU------------UAACGCGACCCUUGAGUCUUACUUCACUACGAAUACCUUCCGCAUGUCGAUC---CGUGUAUGUCUAAAUU--------UCUACAAAGGCUCAGUGC-ACUGACUU---GGUUAGCCUAGUACCAGGGAAAGAAGAAUAUUUGGCUCCGAGUUGAUUGAAUGUUG-CAUGUAAUUCUU---GAGUCAAUGCCAAGCAUCUUGUAUUUUCUUUUUCCCUAGUUUAAUAC----GUAGAGAGCGCUAUUUCACGAA---------------------AAUUCUUUUAGAACU-CCUUCUAUUUAAUUCAUGGUAACAGCAGGCGA-----AGAUAGAAUAUCGCACCAUAUAGACUUAUUGCUCUUU-CGUAUUCUAUAGAACAAACAUAUGCCAUCGUAAGCGCGUUGUUAGUGAGUAAACAGUUGUAGA----UUUCUUUUCAAUUUGCCUCAUAAAGACAACCUGUACA--UAGGCGGUAGUGAGGUAUAUGAAAAAACAAGUUCUCAUGCAGUUUUUUCACGAUCAGGCAUUCGCUAAGCACAAACCGUACGAUCAGGAAACUAUAGUGUAUACCUCCGUAUAUAACUCACGUAAAAAAACGUGAUCCUGCGGCGUUCCCCACUUGAACGACAUAUAGAUGUUAGCACCUAUCGCGUUUGGACCGUCACCUAGUGGUUGCUGUACACUAGUAU-----------------CGUGGAAUUGCUU-UAACAACAUACGGUACAUUCGUGACCUCGGUAAAUAUGUAAACCAAUCUUAAUUAUUAC-AACCUUGUUUAGGCAGGGAUAUUAUGUCAUGCUGCAAUUAACGCGAAUCGUGUAGUAACG----GAGAGGCUUAUUCCUUCUCGAUACGGCCAUGUCAAUAACAUGUAUAACGUGCGUAGCUUUCAUCUUCUGGUCGUAAACAUACUAUAUCAACUAAUUCUAGAAGUUG-UUGGAUUGCUUUACAACGAUUUAGUCGGACAUAAAA-AUAAACCGC--UCGGAUGCAAAUGAAUGGGUAAGGUAGCCUGGCUUUGAGUGUUGUACAUGGGCAUU-AACCGCCAUAGCUGAGGUCAC-ACCAUAUUACUGAAGGAUGAUAUGAAAAUCAUAUAAAUGAAGGUCGGAACCGGAUAAUGUCCUAAACACGCAUUAGGGCAUUGAUCGAUUUGAAAAACGGAAGACUCCUCAACACCUGGUUGGCAAGAUACUUGUCUAUUUAUUUGGUCUGUCAAAUGGAAC-U-UCACAU-GCUGCUCAGAUUAUACUACCACGAUUGAUGUUUGCCACUAGUAACGUCCUGCGUAUCUAAUGUAGUGAUUCGCAGGUGAAUAGCGCUCAUACUCA-AAAGUC-AAUCUGCGUCAAAA-CUUAUUAAUUU-GUAUAAACAUUUCCUCGACACCGUAUAACGGGUAGACUUAACAUUACUCACACCCAUUGUUAUC-AGAAUAAGAUAGCAGACUUCAAUCGAGGAGAUGGUG-CAACCUAUCUUAA-GGUCCCUAUCCGCGGUGUUGUUC------GUCUAAUCUCUAUAGCGCCGAUUUAUUCAGUUCGG-AUAUACUUCGAGGCUAGUUGC-ACUGAAUCCGCAUACACUACCUAGUUAUUCGCACUUUGUGUUGCCCGGGUGAAUUG----------------------------UCUGUUCGGCAAAUUUUUCGUCAAGACA--AUGUUUUAGUUUAUUGCUCUCACAAUUCUAGUUCAUGUAGCGAUUAUGACGUCGAUCUAGUAGCC-UUUGAAAUACGACAAAGGCUGGCGUAAAGGUGCCUCGAUGCUCCUUACGUACCGAAAUUGCUUCGACUCCCAUUUUGGGAGAGCGAGUUACCUGGCCGGUCCCUCGAUACCACCCAUAAGACGGUGUGAUCUAAU------CUUAUACACUG---------------------------------------------------------------------------------------------------------------------------------------------------------------------------------------------------------------------------------------------------------------------------------------------------------------------------------------------------------------------------------------------------------------------------------------------------------------------------------------------------------------------------------------------------CGGCUUUAAAUUAGGUCUAAAUCGCAUGUUCAUGAAGU-UUAAGGCCCCGAUGCAUCAAACUUCGAUCCAGUACCUUCUCUUGAUG-GUUGUUGAAGCCGUUACGGGUGUAUGCGGUCACAAUAAAAUUAGACUGCAAUCGA---UGAAAAAAGGAUGUCGGUUCGUGAAAACAAUCCAGGGACUUCAUAAAUGCAUGCCGACUAAUUAUUUAACUUUUCGUAUGGUCACCCUAAGA-GUAGGUAGGACCAUGCGUAUCCCGUUAUAUA------------------------------UUGUGUACGACAGAUAUGAAAGCUCAUAUUCCUACCAUGCUUUUAUCAUC-AUCCAGGCCCGUGUAAUAAAAACCAAAUAACUUUAAUCUUGCCAACUG-UCGGAGAAUUGUUUGCAGGUCCAUGUUAUUAUAACGAGUAUUGCAGCAGUUAGGGAUCGGAUAACGAAUCAGUUUGAUAUUCGAUGGGUAUUGACUUGGCGUAUU-UAUACUCUGAACGU-UGCCUGG-CAGGAAGUUUGUUGUAAAAUCG-AUUGCUUACUAUCAUGUA-ACAAUGUCAUUGUAAUUUUAGCUCGUACGAAUUUGACUUGGCAUACUCA--UUUCAUUAAAUCACUUGG--------------------AUAUAGUUUA---AUGCGAAACAAUCAAAUAUCGCUAUGUGUGUCCUUUUUCUCAGUUAUACAUCGCAACAAUAUAUCAUGCUGCCCUCAAAUACAC--GUGAGAGUUUGAUUAGCAUGUG-UAAAUUCAGAACAUUAAGUAAGGGGGUUUCUGCCCACCGACAUGAGUACA--------GAGCAUCGCUUAC-GUUAUCUUUA-UUUUUUUACAACUCUUCUGGUGGACUUAUGCUUAAGUUAUGGUUUAAUGAUUCAUGCUAAUCUUAUGUUAAGAUAAUGACCAAUGUCUAGUUAUCCGGAGGUACGUUGUAGGUACUG-ACCAUUCAAGUAAUACAC-UGCUAAUCCUAUACUCAGCUAUCAGUAGUAUGACUAUACAUCUACAGAU-GACUUAGACGGAUAGACAUUAACAACUCGCAUCCCAUA-GUCCACCAGCUCUUAUUAGCUUCCAACCAGCAACCAA-UACACAUCACCUAAACCCAAAUUAAUAGGACUAGAUGUGC--AUAGCUAUAGUUUAUUAAUGUUAGUUG--UGCGAUUCCUAAUUUUGUCUGGGAUUAAACUUACUCUUGGUAGUCGCAGCAUAUAAUUGUGGCCACAAAGCAUCGAAGCAAGUCAUUAGAUAUGACAAACAUUGCCACUCCCACCGAGUUUACAUUUGCGCGUAUUUGAUCUUUUUAAAAGCCAUAUGAAGGUUUA-AGACGAUUCAAAUUUAUGUCAAUCUAGGCAGCCCCCAGCAAGUGCAUCAAGGCAAAUACUCGAGUGCCGGAAUAAUACCACCCUAGCUAAUAAUAGCCCAGGUUAUGCAACCUUGACUCAUAUGGGGCUUC--UAUCGGGUCCUUUCUGCCCGGAGUUGGUC--CAUUCAAUGCUCCUUUCGAAUCCGCCACAAUCCAUC-CAGCAAAACGUCAUAUUCAACGUAGAAGGUCGUUGGACAUUAUAUAUAAUGGGCGGAGCUUACC-AUACCAUCUUAUACUAACUCAUAGCUUCGUGAAUUUGGGCUCUAUCUGCGUAUGAACUAAGAGAGGU-ACGUUUACCCUCAUUUUGGCUUCGACUUACAAAUCAUAUUACUCUAAUUAGGAUACGUAGCCGA-GCGCCUACACUUUGACGCUUACAGGCGAAGCCUGUCAGUUUCCGU-UGUUUUUGACAAAUGUGCCUA-------UUUUUUAGAGUAGAGGAAUGGGCGGAA-AAGACUUACCCAAAUCGUAUCUUGAUGUUAAG--CCUAUCCGAUUGAAUCAGUAUGUAACACGACACUACGUCUGUUGACUUCUUUAUCACUAAUUGACCCGUUUACAAACAUUUCGAUACAGUGAAGGGGAAUUACUAAACGUUUG-UAGGACAAGUCAAAUAAUUAUUUCUGCGCACAGAAAAAAGAACGUCA-AUUCUAGUAAUGCUUUCGAGUGUCCUGGCCUCUCUAUAUUUCCUCUACACUCGUCGCAAAG- 
>D1 5347
ACUCAAUGUGCCCUCACCUCAAGUCAAUAAGUUACCUA-CAUACCACGGAUGUCCU-UAUAUCCUAUUUUCCACCUUU-GAAGUUACGUGAGUGAUAAGUAGAGUUU---UAGAUGUGCACGGCACCGGUUGCUUUUCUCUG---UCAUAAAGACAUGAUCUUUACACCGUUGUUGGUAGAGUGUUAAAGAAGUUCAUACCACG-UAUGCCCUAUUUAUUUCAUAUUUCCGGUUUAUAUUUAUG--CUAACACGGCCUGCAAGUGUUU--CUGUUAUCACCGUCAAUC-----UUGGUUUUU-CCGAAUGGUCCAGC----UGAGAUAAUAAG-ACGCUGUAAGUGAGCAUAUUGCAACA-----CUUCGAUUGACAAAAAUGCCGGUCCUGCAAUCAGCAAUCGCCAUGAAAA-----UGACCUCAUUUAAUUAGCCCAUAACAUAGCGGCUAGCUAAAAUUU-UGAUCUUCAAGGGCGUACCUAAUCGAGCUAGCUUUCAG--AAUAUGUUUUUUGUGUUUAUAAAUAUA-UGAUCC-----------------------------------------------------------------------------------------------------------------------------------------------------------------------------------------------------------------------------------------------------------------------------------------------------------------------------------------------------------------------------------------------------------------------------------------------------------------------------------------------------------------------------------------------------------------------------------------GGCACCACCCAAUGUGACUUCUGUUA-CGUUUAGAAGGUUACAUAUACAUACCCAAGUGAGCGCUAUGGUUAUGUAUAUGAUCAUAAAGA----UGUUUUCUGAUUUUAUUCCAUAUGUACUGCUUGGACAGC-GUACCAGUCGAAGGAAUGUGAUAUUGCAUCUUUUGAUUCCACAUAA-AUCGACUAUUCGCUUGCUAAGCUCAAAAAGAUUGUCCGUGACACUGGCACACGAUCCCCCUGUCCGGGGUAACGCACAAAGA-UUAAUCUAUCGGAGCUGUCCGCUUUACAGACAUAGGGAUUAAGGGAUCUCUAGAGUGUGUUCUGUCCGGAAGUGGCCAAUAUAUAAUUACUC-----------------CGCCGACUGGCAU-CUAUUACCUCUUGCUAGAUUGCGAUAUGAGUAUAAUUGCACGCUAUGUCUGGUAUUUACGAGCAUAACUUUGGCUGGCAUCUCGUUUAGCGUUACAAUCAACGCCAUUAAUCUUUCGAUG--CUAAAAGUUUUAUGUCUUCAUACUACAUCUCUAACACGAUAUCUAAAAAAACGGCGGGUUCUCAUCCCCUGGUUUG----UUAUCAUAUCAAGUUAUUUUAAAAGUCG-UUGGACCGCUCCUUAUCCUUUUCCUCGUACUCAAAU-AUCAGUUGUAGUCCCAUAGGGACAGACAGAAGCUAUAACCC-GCAUCUAAGUCUGUGGUUAGGUAAC-ACUCGUUAUAACUGGUGUAGU-GCCGGAAGACACUCGACUCAUAUGUAAUUUGAAUGAAAGAGGAGCGGUACCGCUUGUUGUCCUAAAUGAGCUUAACGGUCAUGGUCAAAGCGAUGAAUGUAAGAUCUCACGUGACCCGAGAGAAGGGCUGGCCCCCUAUAUACAGGAAUUGACAAAUCGAGU-G-GUGUCC-GCUGCU-AGAAGCAUGUAUGACGCCAUAUGAUAACUACUAGUAAUGACUGAAAAACCUCCGAUAAGGAAUUAUACGCCUGUGAUGGGUAUGCAUA-AAGACCCAGUCU-CAUUGAAA-GUUAUUAAGCAGAAAUUCAACCAGCACCUGUGUGACGUAACUCUGAGGUCUAGGACCCCCCUUUGUCAGUUCUCUC-GUAAAAAAGUGGCAUUCCCUUAUCGAAACAGGGAUG-UAACCUAACUCAG-UAAACCUGUAUACGAUCUGGUUU------CCGACUUUCCUCUAAUGCUGAGUAGUCUAGUGUAU-AUAUCCAAGAAACUUAUCUUC-GACGCAUGUCAGUGGAAUAUUUUGUCAUUCAGGCUGAGCGUUACCUAAGUAGGUCUUCCACUAUACUU----------------CCUGUCAGGCGUAUCAUAUGCAGACAGG--AAACUUGAGUUUAUUAGUUUUUCAAGAGGCACUCUGUUUAAGAAUCUGACCUCAUAAUAGUUGCUGAGCAGAGUAUUUAAGAUGAUGGUACGCACUUGCCUUAAUGUCACUUGUAUAUAUAAUAUGGUGCCACUAUCAUGUAGGGAAGGCUGUCACCCCAAUCUAUCCGGUGGCAUUAUACAGAAAGCAACGCUAUUUGGC------UCUAUUGGUCUGGUGGAUAUAUC-UGCUAAGC----CCAUCUCUAACAAAUUUGGAUUUUGUUACUGUAUCGCGAGAACCCUGCGAAAUACU-----CCCCCGUAAAGGACAACUAUGUACAG--CUUUUAUUAAUUUAUAUGCAUUAUGAGACACUAUAGUAAAAUAAAUCGUACCGAUAGUCCUUAUUGAUUUCUUCGU-AAUUUACUCGUAUUUUCUGUAUCCAGGAGAAAGAAUAAGCAAAACA-CACUAUAGAUGCGUAA---CUAAUUAUAUGUAAACAGAAAUAAAAUAUAGCUAGGAGUCAUACUUAGCUUUAUCCACUCCUUAUGACCUACUAGUGUUCUUAAAAA-AUAAAACUUGCCUGGCAAGGAGUCAUGGUUUAAA---UAAAUA---CCAAAUUUAUAACGCCCGGACAAGUUAUU-GAGCAAU------CUCACAUAUG-AAAAUGCUAUCGAUUCUCCUCGCAGAUGCAAGAAUUAAAUCU-----AAUUUCAACGUUAAUAUACAAUGUAAGAUACGAA---GGACAUUUAGUAAUAGGCCUGUAUGAUCGAUUCUUGAAGG-CCUGGAUCCCACUAUCUGUGACUUCGGUCUGAUGAAUUCUAUCGACG-UAUUUCUAGGUCGCGUGACGCAAUUGUUGUUACAGUAAGAU-AGUGAAAAAUCAA---UUAAGAUAAGGUGAUCGCUAGAGCUAAGACCU-AAAGGCUUCCUUAGCGCAUUCCUACUUGUGAUUAGAUUUGCAAUAUGUUGAUCAGAAGG-CCAUGCUCAAUUGUAUGUCUACGUUUAUGCC------------------------------CUCCAGAUGGCAGAUUUAAAACUGCAUACGUUUAUUAGCGUUUCACUAUCAUUCCAGGUUUAAGCUUAACAGGCAAA-CAUGUACAAUCUAGCCAGCUUGUCCAAGAAUUUCCUGCAAGGAUUGGUUGUUAUCAAGAACUUUUAAACAAUAGA-GAGCGACCUACUACAAAGUUAUAUCUCCAACAAGCAUCGCUUUGAUACACU-CACACUUUAGACUUAUUUCCAA-AAGGAAGUUUGAUCUAGAAGCC-UCACCCGGACGCAAGGUA-AUUAUGGGACUGUAGCAUUAGAUCAUAUAUGCCCGGCAGAUUUUAUUCA--UUCUGCUAAUCAACUGAA--------------------GUACGACCGG---AUGCGAGAUAAGCGGAUUUAAGCAUAUGUGUUUCCCCUCCUAUUUACAUAUAGAGCCCACGUAUAAUCGUUAUUUAAAAGCCCGA-AUGUAAAUUCGUUGAAUCAAUG-CGACUCGAAGAUUUCAUAUAAAGCCGUUUUUGAACAAUAACAUCGUUAUA--------GGUAACCGUUAACAAUUAUCCAUU-UUCCUUUGUGACUCCGGUGGGGCCACUAUAAGUUACCA----UUUACCGACCGUUGAUAGCUUUGUAGGGAAAUAUUCACUAAUGUUUAGCAGUCCCGUCGUACGUUCUAGACGUAG-AUCGUACGAACAAUACAC-CGCAAACCCUAUAGUCAUCUGCUGGUAUAGCGGACCCUUACCGACAGAU-GACUUGGGAAAGUGAAGAUCGAUUGUUCAUGCCCUAUG-GCCCAAGUGUUAUCAUUAACGUACAAUUCGCCACCUA-GACAUAACAUUGAAAGCUACAACGAAGAGACCACUGGUAU--AUGGCUUCGGUUUAUCAAUUUUGCUAG--GACAAUUCUGGAAAUGAUUGCAGCCGAAGAUUACAAUUUAUAAAAACGAAGGACGGUCGUAGUAAUAAAAUGUCAUCGGCAAUCGGGAAAUAGGAUGACUCUCGUCUUCCCUGCGAGCCUCA-AAUAGGAGACAUCUAACCUUUUUAAGAAUCUGAAGAAGGCAUAGAAACGAGACAGGGUUUUAACAAUCUGC-UGGCUCUCAACAAAUUCGUACAUAUGGAUACCUAAAAAUUAAGAAAACACUCCCUUUGCGAAAAAUGGCGUACAUUGUUCGACUUAGAAUCAAAUAACGCUCC--CACCAAUGUCAUUCCAGCCGGAUUACGAC--UACUUAAUUAUUUUAUCGGCGUAGUUGCAGUCCGUC-CUAUAAAUUGUAAUACUCAUGAGAGCAGGACACUUGGCAUAGUGUUUUACGUUUAAAAUUAGUU-ACAGCCUAUUUUCUCAGCCCGAGACUUCCUGAUACUGAAUGCUUAUUGAAGGAGUACAGGCGGAAGC-UUUCGUGUUUAAACUAAAGCUUGGAAUUACGACUCGUAUGAUUUUGCGGGGGAUCCGUAGUUGG-GAGUCUAUACCUUUACGUUCGUGGGUUAGGUGCACAAAUUUUUGC-AAUUUUUAAGGAGGGUCUUUG-------GUUUUUAGUGCAGUAUCGAGGGCUGAA-AGGAUCUACCUGAAUUGUAUCUUACAGUUAUC-ACUAAUAUGACCAGUAUAACGCGUAAUGGGACAUCACGCCCGUUAUUAUAUUUUUCGCUCAUUGGCUCAUUUAGAUACAGCCCUGCGUAGUAAAAGAGAAUUACUAGGCGAUCA-GGGGACAUGUAAAGUA-CUA--UUCGUGCAGCCGAAAAAGAAUAUUA-AUACUAAAAAUGCUCUAGCUUAUGCCAACUACACCUUUUCUCAUGUGCACUUGCUACAGAG- 
>C1 5347
ACUCAAUGUGCGUCCACAUCAAGCGAAUGAGUCACCUA-AAUGCCGCGGAUGUCCC-UGUAACUUAUUUUUUACCUUU-GGAGUUACGUGAGCGAUAAGUGGAGUUU---UAGAUGUACAAGACACUGGUUACUUUUCUCUG---UCAUAAGGACUUGAUCUUUACAACGUUGUUGGUAGAAUGCUAAAGGAGUUCAUCUGACG-UAUGCCCUAUCUAUCUUACAUUCCCAGUUUAUGCUAGUG--CUAUCACGGCCUGCAAGUAUUC--UUCUCAUCACCUUCAGUC-----UUGGUUUUC-CUAGAUAGUCCAGC----UGAGCUAAUAAG-GCGCUGUAAGUGAAAAUAUUACGAUA-----CUUCUAUUGACGCAGAUGUCAGCCCUGCAAUCAGUGAUCGCCAUGAGAU-----UAAUUUCAUUUAAUUAGCCUACGACAUAGUAGCUAGCUGAACUUC-UGAUCCUUAAGAGCAAACCAAAUCGAACUGGCUUUCAG--AAUAUGUUUUUCGUUCGCAUAAUUACA-UGAUCU-CUGCCUUACUGAAGAAGACUG--AUAAACGCAUUUAAUUCCAAAAUGUUACCGAUAAGCACCAUAAAUGCUG-CC--UAUUUUAUAGCCUGCGGUAAGGAGUAUGAUUAAAUU-GAGGUAAAUGGAACGCGGGUUACACCUGG-GUAUACAACUCCUCAUCUUAUUUCGACCGUUUUGGA----UUGUAUUACUUAGUCUGUAGUCUCCAA-CGCAC------------UAACCAGACCCUAAUGAUUAGUCU-UUUUCGAAUGUUGCCGACCUAGGUUUG---UGUGUUCAGGCUAGAA--------AAUACUAAGCCUAAGCGG-AUCCUCUU---AUUUAGUCUCUUACUGAGGGAUUAAGUAUCUUCGGUUUUAUUGCGACUGACUGUUGUUAGUUUCUACUUUUAAGUUACUACUUGUGAAUUUAAUUUUUCACACGGCACUAGAUUCGAAG----UGAUGCGAUACUACUCCACGAUUAUGGGAUUUAUGUUGAUGACGAUUUUGGCAAU-UU-AUCACUAAUUAUGACAUUAACAUUACGGUCAG-----AGACUAGAGAUCCCACCAAACAAUGUGACUUCUGUUU-GGUUUAUUAGGAUACAAUCAUAUAACCUAGUGAACGCUGUGGCAAUUUAUAUAAGUAUAGAGA----UGUUAUUUGACUUUAUUCAAUUUAUACUACAUGAACAGC-GCACCUGUCCACGGAAUUAGAUAAUGCAUCUUUUGAUUCCACCUUAAACCGCGCAUCCACCUGCUAAGCUCAGAAUGGUUGUCCGUGAUACUGUCACUAAAUCCCCCUGUAAGGAGCAACGUACGAAGA-UUAAACUAUCGGAACUGUCCGCUUUACAGACACAUGGAUGCAAGGACCUCUAGAGUAUGUACCAUCAGGGAGUGGCAUAUGUAUGAUUACGU-----------------CGCCAACAAGCAU-CCAUUAUCCCUUGCUCGAUUGCGAUAUGGGCAAAAUCACGUGCGAUUUAUGGUAUUUACUAAUAUAACUUUGGCUACCAUAUCGUUUAACGUUAUAAGAAUCGACCUUCAUCUUGCACUG--GCAAAAGCUUUAAAUCUUCAUAAUACAUUCCUGCAACGAAGUCUUGAAAAACAACGAGUCCUCACCCUCUGGUUUG----UUAUCAUAUAAAGUUAUUCUAAAAGUCA-AUGGAUCUCUUUUUAGCCUUUUAUUCGUAUUCAGAC-AUCAACUGU--UCCCUUAGGAACAGAGAAAAAUUAUAACCU-GCCUCUAAGUUUGCGUUUGGGUAAC-AGUUGUUAUAACUGGUGUGAU-GCUAGCAAACGGUCGGCCCAUGUGUAAUUUGCAGGAACGGGGAACAGUACGGCUAGUCGUACUAGGUGAGCUUAUCGUUCACAGUCAAAGUGAAGAAUGAAAGAGCUCACUAGUCCCGACUGACAAGAUAGCCCUGUAUAUACCGAAAUUGAUAAAUCGAGU-G-GUGUUU-GCUGCUAGUAGCUUGCUAUGACGCUUUAUGACAACUACUAGUAAUAACCGGAAAACCUCUGAUAAGGAAUUGUACGCCGGAAAUGUGUAUGCAUA-AAGACCCAAUCUCACUCGAA--AUGAUUAAUCUGUAAUUCGCGCAGCACCUGUGUCUCGUGACCUAAAGACCUAAAACCCCUCCUUGUCAGUUCUCCC-AUGAAAAGGCAGCAUGCCCUCACUGAAGUAAGAACG-UUACCUAACUUGA-UAAACCUGUCUAUGACCCGGCUU------GCGUUACCCCUAUAAGGCUGAAUAACUUAGUGCGU-AUAUCCAAGAAUGAUAUCUGC-CACGAAGCUCCGUUUACUGGUUUAUUUUACAGACUGUGCG-UGCUACCCAAGCAAGUCGUCCAUGAUG-------------GCUCCCGUUGGUCAAAUGAGAUGCGGACAGC--AAACUAGAGUCUAUUCGUUUUUCAAGAGGCACUUUUUUUACAUAAUUGACAUCGUUAGAGUUGCU-GAGAAGGGUUCUCAGACGAUGAUAUAAACUUGUCUCAAUGUCACUUAUAUAUAUAACAAACUGCCACUUACAUGUAGUGAGUGCUGUAACCCUAAUCAAUCCGCUGGUAUUAUACAAAAAGCAGCGCUGAUUGGC------CUCAUGCGUUG---------------------------------------------------------------------------------------------------------------------------------------------------------------------------------------------------------------------------------------------------------------------------------------------------------------------------------------------------------------------------------------------------------------------------------------------------------------------------------------------------------------------------------------------------CCAUUCAGUAAUAAGCCUUUAGAACUGAUUCUUGAAGG-CCGUGGUCCCAGUGUCCCUAACUCCGAUCUGAUUAAUUCUGUUGACG--CAUUUCAGGUCGCGUGACGCAAUUGUUGUCACAAUAAGCA-AGUGCCAAACCAA---UGGAGAUAAGGAAACCGCUAGAGGAGGCAUCUCAAAGGCCUCUGUCGCUCAUUCCUACUAGUGAUUAGACUCUCCAUAUGUUGAUCAGGAGACUUAUGCGCAGUUUUGAGUCUCCGUUUACGUC------------------------------CUCUACACGACAGAUUUAAAACUGCACACGUCUAUUAGCGUUCUAUCGUCAUUGCAGGUCUAAGCUUCGCAGGCAAA-CAACUACCAUUUAGCCAGUUUAUUAGUGAAAUUCCUUCAAGAGUUGGUUGCCUCCGAGAAUUUUUGAGCAUUGGA-GAGCGACCUACUAGACAAUUAUAUCUCCGAUAAGAAUUUUCUUAGCAUAGA-UACACUCUAGACUGCUGCCCGA-CAGGAGGUUUAAUAUAGAAGAC-UCACUCGAUCGUGGGGUA-ACAAUAAGACUGUAACGUCAGAACAUAUAAGCCCGGCAGACUCUACUCA--UUAUGCUGGGCAGUUAGU--------------------AUGCGGCCAG---AUGCGAAAUAAACGGAUUAAAUCGCGUGUAUUUUCCCUCCUAUUCACACAUAGAGCCCAUACAUGAUUGGUAUUUUAAAAACCUAAAUGUAUAUUUGCUGAAUUAAUG-GGACUCUAAGGUUUCAUACAAAGGGGUUUUUAAGCUACAACAUAUUUAUG--------AGUGACCGUUAAUAAUUAAGUAUU-UCCCUUUGCAAUUCCGUUGCGAACACUAUAAAUUAAUA----UUCACCAGCAGUUGAUUGUUUUAUAAGGGAAUAUUCUCUAAUGUUCGGCAAUCCCGUCGUACGUUCUAGAUGUGG-AUCGUUUAAACAAUAAGU-CAUAAACCUUAUAGUUAAUUGCCAAUGAAGCGAACUUUUGUUGCCAGAC-GAUUUCGGAAAAUGAAGAUUGAUUAUUCAUACCCUAUG-ACUCAGAUGAUUUUAUUAAUACUCAAUUGGCUCCCUA-GAUAUAGCAUUGAAAGCUGCACCAAAAAAAUUACUGUCGU--ACGGCACGAUCCUAUCAAUUUUGCUGA--GACAAUUCCGGAAAUGACUAGAGUCGAAAAUUACAAUUAAUACUGACGAGAGACGACUGCGGAAAUUAAAUGUCAUCGGCAAUAAGGAGAUAUGACGACUCUCGUCAUCCUUACGAGUCUCA-AUUAGGAGACAUCUAACUUUCUUAAGAAUCCGACGAAGGGUUAGGUACGAUACAAGGUUUUAACAACCUGC-CGGCCCUUGAUAGCUGCGUAAAUAUUGAUACAUUAAAAUCAAGAAAACACCCUUUUAGCGAACAAUGGCUUACGUUAUUAAGUUUACGAUUAGAUGACGCUCC--CACCAAUGUUGUUAUAACCGGAUCACGAC--UACUUAAUUAUUUUUUCGGCAUUGUUGCAUACUGUC-UUAUAAAUCAUGACACUCAUUAGAGCAGGUCACUAAGCAUGGUGUUUUAUGUCUAAAGUUAGUU-AUGGCUUAUUCUCUCGGCCCGAGACCUCCUGAGGCUAAGUACUGCUUGAAAAUAAACAGGCGGAAGA-UCCCGUAUUUAAACUAAAGCUUGGAAUUACGAUUUGUACGGGUUUGCGGAGGAUCCGUCGUUGA-GAGUCUAUACCUUGACGUUUGCAAAUAAGAUGUACAACUUUUCAC-AACCUUUAACAAGGGCCCUUA-------UUCGUUAAUACGGUAUAGAGGGCCAAG-UAGAUCUGCCUGAAUUAUAUUUUGCUGUUAUC-ACUAAUUUUACCGGCAUAACAUGUAGUAGGACAUUAUGUCCGUUGCCAUCUUUUCCGCUCAUUGGUUGACUUAAAGACAGUCCAGCGUAGUAAAAGGGAAUUGCUAGGCGAUCA-GGAGACACGUAAAGAA-UUA--UUAGCGCAUCCGAAAAAGGAUAUUA-ACACUAAUAUCGCUCUCGCAUAUGCUGGCUACCCCUUCUCUCAUGUACACUUGUCACAGAG- 
>B1 5347
ACUCUACGCUCUCUGGUCUCGAGUUAAUAAACUCUCUA-CAUAUCAUUAAUUUCCU-CGUAACCUAAUUCCUGCUUUC-GAAGCAACAUGAUUAAGAAAUAGCGCUU---UAGGCUUGCGAGGCGAUGGUCAUUUUUUUCUG---UCUUAAGCAUAUGAUUUUUAUGAUGUAGUUGGCAGAACGUCAAGGGAGUCUAUGCAGCG-UGUGUCCUAUUUAACUCUUCUUUCCCGUCUGUACUUGUG--CUAACAGA-UCUACGGGUAUGU--UCUUCAUGACCAUUAAUU-----UUGGUUUUU-UUGGCUAGACUAGA----CAUGAUGGUAAG-CCCUUGUAUGCGGAGCUAGUGCAACA-----CUUUUAUUUACAUUAAUGCCGCCUUUACAAUCAGCAUUCCCCGUGGAGU-----UAAUCUAGUAUAGUUCAAUUAAAAGACAUCAACUAGCUAGAAAUU-UAAUCACUAAGAGCAAGCUUAAUUGCACU-ACUUCUGG--AAUACAUUUGCUGUCCUCUUGAAUGUG-UGAUAC-CUGAUUUGCUGCUGACAGCAG--AG-CAGGUCUGUAACCUUGAUACUCUACUUAAAGACAUACAAAAAGUGG-AG--AAUUUUAUAUCAAGCCGGUAGGAGUCUGAUUAAAUU-AGAGUGCAUCCGACGCUUAUCAAGCAUGC--------------CCUAAUAGUUCGACCCUAUAAGC----GAGUGUAUUUUAGUAUCUACUCUCUAA-CGCUC------------CUAUCGGACCCUAACUCUUACAUU-UCUGUGGUUUUGGUCUGUCUGGCAUGG---UGUUCACGAACUAGGA--------AACACUAAUGCUCACUGG-GUCUUCAGUGAAUUUACUCUGAUAAUGAAGGAAAAAGAAUCGUCGGCUCCAUUAAGAAUGAGUGUUUCAUUAUCUUUUAC---AGUUAUUACUAGAGACCUUAACGUUUCACGCCUCUCAAGAUUAGAGG----AGAAGCGUCGCUAUUUUACGAAUAAGAUAUUUGGAUUGUGUACAAUUCCGUCUGAUUU-AUUACUAAUUAGGCCUUAGAAAUUGCGAAUUG-----AGAUCAAGAAUCUCACCACAGCGUAUGAAGUCUGUUU-CGUUGCUUGGGGUAUAAAGAUAUGACAGCGGUAGCGCUGUGUAGAUAAACAUGCUGAUAAAAAAGGCUGUCUUUUUACGUUAGUCCGUGAAUACGGCACUGAGAACAUC-CUGUAGUCUGAGCUUUGAUAACUAGUUUUUUGAUUCCGGAUUGUUACGCUCGGUUAAU--UUAAGCUCAGAAUGUCUUUCCGGGAAUCUAUGACUUAACUCUUCUAAUAGGAGUCACGUACCGAGAUUUAGUGUAUAGGGGGUGGCCGCUCUAUAUAUAUAUAAAUGUAAUGUCCUCUAAAGUAUUUUCUCUCAGCUAGUGGAAUAUGUUUGAUGAUGAUGC--------------CGCCGAUCAGCAU-GCAUUUCCUCUUACUCAAACAUGGACCAAUAUUAUUUUCAAGCUAAAUUCAAUAUUUCGAAGCUUAACUCUAGCAGUCAUGUCGAUUCGUGUAAUAAUCAACGCUAUUCCUUUUCCUAAG--CUAAGAGAUAAAUGUCUUCUCACUACUUCACUUUCACAAACUCGAAAAAAACAUUUAUUCUUCAUUCUCCGGUUCG----UGGAUGUAACAAGUUAUUCUUAAAGUCG-UUGAAUCACUGCAUGGCCAUUUACUUGAACUGAGUG-ACUAACUGU--UCCAUUUGGGGCGGACUGAAAUAAUAACCCAGUCUCUUAGUUUGAGGUCGGGUACC-AGUUUUUAUAAUUGAUGCUAU-GACAAAACAUGUUCAACUCAUAUGAAGUUAGUAUAAAUGGGGACCGUUACCGCUUGAUUGCUUAGACGUGCCUUAACUCCAUGGUCAAGGCGAAAAAUGGAAAAUUUCACAAAAUCCAAAUAGGAGGAUAGUCUUUUAUUUACAGGAAUUGACUAAUCGAGA-C-GAGGGC-GCUGCUAAGUUUCGACUGUGACGCAUUAUGUUUAUUGCCGGUAUUAACUGGCAAACCUCUGAAAACGUUUUGUAAGUCUAUAGUGCGUAUGCUCG-AAGUUCGAAUCUACUUUGAUU-GUUACUGAGCUAAAAUACUCGUACCACCUCCGUUAUACUACGGAAAGACCUAAGACCCCCCACAGUCGGGUACUUC-GCCAAAACGUAGUAUGCCUCUUUUGAAGAAAGAGCG-UUACCUACAUCGA-AAACUCUUUCGAUGACCUCGAAA------GCAACAUUCCUAUACCGCUAAAUUGCCUAGUGUAU-CUAUCUUAUAAAUUUAUCUCC-AACGAGACCGCGUGAGUUGCUAUAUUUUUCAGACGGCGCGGUCCCAUAGUGCGUCGUCCCCGAUUUUC----------------CCUGGCGGUCUAAUCAAUUGGAAAUAUA--AAACUAUAGUUUUUUGGUAGUGUCACGGGCCUUUAUAUAACGAUUUCAGCAUCAUUAUAGGUGCU-AACAGGGUACCUAUGAUGACGUUCUAUACCCGUCUAAAUGUCACAUACACAUCAAGGAAGAUGCCACUUUCAUGUCAGGUGGGCUGUAACUUUAUCCAACUGGGUGGGGAUAUACAAAAAGCAGUGCUGUCGCGC------UAUACACAUCGGGUGGCCAAGAC-UGUUAGGU----CUAGCCGAAACUGGUUUGGCUUUUGUUAGUGCGUUGUAAGACCCCGUCGGAACAUU-----UCUCGGAAGACAAUGAUUGUUUGAAA--CGCUAAUCGAUUCGCGCGUAUUUCUGGACUCCAUGGGACAACAUGAUCUGUCGGCAAUCUCAAUAGAUAUCGUAGU-AGUAUACUCAGGUUAUUUAUCUUCAAAAGAUAGGAUAAACACAACA-CAAUAUAGAUGUAUGA---UCAAUUAUACAUAAGCAGAGGUAAAACAUAGCAAGAAGUCAUAUAUAAUUUUAAUCUGACCCCAUAGCCCAUAAGUAUACUUAGAAA-ACAAAACGUACCCUGUAAAGAGCCGCGAUUUAAA---UAAGCA---UCUAAUCCGCUAUAUCUGCAUCGGUUACA-GGCCAAUAGAGUAUUCACAUAUG-GGAAAGCUAUCGACUAUUCUCGCAGACGUCCGAACUCAAAUU-----AGUUUUAACAUCAAUUUACACUAUAGGAAACGGC---GAACGUCUAGUAUUGGCCUACAGUAAUCGUUUCUUGAAGC-UUGAUGUUCUAGUGUACCUGACUCCGUUCUAAUUAAUUUGGUCGACG-UACGUUGAGGCCGUGUGACUUAUUUGUUGCCUCGGUGAAAG-AGCGGGUAACCGA---UAAAAAGAAGAUGACCACCAGAAGAAACAUCUCGGAGACCCCCCUAGCGCAUCCCUACUAGUGAUGAGAUCCUUGACAUGUUGACCACUGAG-UUGGGCGCGGUUGUGUGGCUCCGUUGGCAUC------------------------------CUUCAUACAAUAGAUCAAAGAACACACGCACACAUUAACAGCACGGCACCAAUUCAAGACUGUCUUUCACAGGCGGA-UACCUUUCAUCUAGGCAGCCCGCCCGAGGACUCCUGAUAGUAAUCGGUCGUCACUAAGAAUUACUCACCAUUAUA-GACCGAUCUAAUACACAGUUUGUUCUCCAACGAGUAUAGACUUUGUGCACU-CAUACUCAAGUCUAAUACCAGA-UGGGUAGUCUGCUAUAAAGGGC-ACCUCAAACCUUAGAGUG-ACAAUGAGUUUGUAAUCUGGGUUUGUAUAAGCCCGCCUGGGUCUACUAA--UUAUGUUAAGCAAUUAAG--------------------UCGUGGCUUG---CUGCGAAACAAGCGUAUUUAAUCAGGUGUUCCUUUUCUCCUACUUUCACACAGAAACCGUAUACAAUCGAAGUUAGAGACACAA--AGGUGAAAUUAACAAGUUGAUG-CGACUCUCAGAUUUCAUAUGAAGGGAUUUUUAAAUAAGAACAUGAGUAUG--------AGAUACCGGUUACGACCGCGCACC-UUUUUUUGCAGCACCCUCGGCGUCAAUUUAUAUUAACA----UUAAUCGAUAGAUAACAGUUUUAUAAGGAAAUAACCGCUAGUGCCUAGUUAUCCCAAUGUAUGUUCUAAGUGUGG-ACUGCUUAAAUGAUACAC-CUUACACCCCAUAAUUAUCUGCUGGUGAAGAAAACAUUUAUCGUCAAGC-GACUUGAGAAGGUGAAGAUUGAUAAUUCACACCCUAUG-GUCCUAAAGUUCCUAUCAGGGCUUGCUUAACCACUUA-GACUUGAUAUUGAAUGGCGCAUCGAUGAAUCCACAGGAGCUAAUAGCUUUGGCCUGUUUAUUCUGCCCG--AGCAAUUUCCGAAGCGGUUAGAGGCAAGGAUAAUAAUUCAUGA-UGCAAAGGGCGACUAUGGCCACGGAAUGUUACCGGCGGUUGUCAAACAUAAAGGCUCUUGUCGUGUAUAAGAGUCGUA-AUUCAGGUACAUUUAAAUUCUUCAGACUCCCGAGAGGAGUUUAAGAACGAUGUGGGGUUGUAACAAUCUGG-UGGCCGCCGGCAGGCUCAUAAACAAAGACAAACACAACUCAAUAAGUUAUCCUUUUUUCUAAAGGUGGCGCAUGUUAUUUAGUUUGAGAAUAAACGCCAC-CC--UGUACAGAUCAUCUCACUCGGAUUAAAUC--CACUCAAUUAUUUCUUCGUCGUCGUUGCAGCCUGUC-UUGUAAAUUGUGAUGUUCAUUAAAGCAGGCCACUCAG----------------------------------------------------------------------------------------------------------------------------------------------------------------------------------------------------------------------------------------------------------------------------------------------------------------------------------------------------------------------------------------------------------------------------------------------------------------------------------------------------------------------------------------- 
>A1 5347
AAACCACGCUCUCUGGCCUCAGGUGAAUAAAUCCCCUA-CAUAUCACUAAUUUUCU-UGUAACCUAAUUCUUGUCCUU-GAAGGAAAAUUAUUAAGAAAUAGAGUUU---UGGACGUGCAAGGCACUAAUCAUUUUUUCCUG---CCAUGGGGGCAUGAUUUUUAUAAUGUCGUUGGUGAAACGUCAAGGAAGUCUAUGCAGCU-UAUGCCCUAAUUAAUUCUUCUUUCUCGUCUGCGCUUAUC--UUAA-AAAAUCUACAGGUAUGC--GCUUCACGACCAUUAAUU-----UCGGCCUUU-UUGGUUAGACUAGA----CGUGGCAAUAUGCCCCUUGUAUGCGGAGACAUUGCAGCA-----UCUUUAUUUAUAUAAAUACUGCCUUUACAAUCAGCAAUCCCCGUAAAAU-----UAAUCCGGUAUAGUUAAAUCAAAACACAUCAACUAGCUAAAGAUC-UAAUCCCUGAGAAUAAGCUUAAGUGCACUAACUUCCAA--AAUUCAAUUGCGAUCUUCUUGAAUGUA-UGUUAC-CUGAUUGACUGCUGAGAACAG--AG-CAGAUAUGUUAUUUUGAAAUUUUACUUAUAGUCAUCAAAAAAGUGU-AC--AGUUUUAUAUCAAGCCGGAAGGAGUAUAAUUUAAUU-AGAGUACAUUAAACAUCUACUACGUGUGC--------------CUUUAUAGUUCGACCCUAUAAGU----GUGUGUAUUUUAAUAUAGACUCCCAAA-CGCCU------------UAAACGGACCCUAAUUCUUAUUUU-UCUCGGAAUUUUGUCUAUCUGGACUUA---CGUCCACAAACUAAGA--------AAUACUAAAUCUCCCUGG-AUUUUCACUGAAUUUACCCUAGUACUGAGGGAAUAAGAAUCGUCGGCUCCAAUAUGACGGAAUGUUACGUUAUCUUCUAC---AGUUUUUACAAGAGACUUUUACGUUCUACGCAUCUCUAGAUUGGACG----AGAAGCGUCGCGAUUAUACGAAUACGGUAUUCAUAACCUGUACGAUUCCGUCAGAUUU-AUUACCAAUUAGGUCAUAGAAAUUUCUAAGAA-----AGAUCAAGGAUUGCACCACACCCUCUGAUGUUUGUUU-CGUCGCUUAGGGCAUAAAAACAUGCCAGAGGUAUCGCUGUGUAGCUGGAUAUUUUGAUAAAAAACGCUGUCGUUCUACAAAAUUUCGUGUACACGGCGUAAAGAC--AUGCCGUAAUAUUGGUUUUUAGUAUAAAUUUUGGGCUUCCGGAUUAUUACGCUCAGUCAAU--UUAAGCUCAGAAUGUCUCUCCGUUACACUAUGACGUGACUCUCCUGUUAGGAGUAACCUACAAAGAUUUGGUCUGCCGAGUAAGUCCGCUUUAUAGUUAUAUGUAUGUCAGCACCUCUAACGUGCGUUCUCUUAGCCAGCGGAACAUGUAUGAUGACAC-----------------CGCCGACCGGCUU-GUAUUAUUUGUUACUUGAAUGUAGACUGAGGUUAUCUUCAAGCGAAUUAUGAUAUAAACAAACAGAAAUCUAGCAGACAUGUCGAUACAAAUUAUAUUCUACGCAAUUCAUUUUACUAAG--CUAAGUGAUUCAUAUCUUCUCACUACUACUCUUUCACAAACUCGAAAAAAAUGUCCAUCCUUCAUUCUCCGGUUUG----UAAUUGUACUAAGUUAUUCUGAAAGUCG-UUGGAUUGCUGAAUACCCACUUAGUCGAACUGAGCC-AUUAACUGU--GCUACUAGGGACAGACAGAAAUAAUAACCCAGUCUCUGAUUUUGCGACUGGGUACC-AUCUUUUAUAACUGAUACAAU-GCCAAAACACGUUCGACUCAUAUAAAAUUGCUAUAAAUAGGAACCGGCACCGGUUGAUUGCCUAAGCAUACCGUACGGUCAUGGUCAAGGCAAAAAAUGGAAGAUCUCACUAGAUGCAAGCGGGAGGAUGGCCUUUUAUUGACUGGAAUUGACAGAUCGAGU-C-AUGUGU-UCUGCUCAGUUCUUACUAUAAUAUUUGAUCUUUGUUACUGGUAAUGACUGAAAAAUUUCUGAUGACGUUUUAUGCGUCUAUAGUGCGUGUGCUCG-AAGACCCAAUCUACUUUGAAA--------------------------------------------------------------------------------------------------------------------------------------------------------------------------------------------------------------------------------------------------------------------------------------------------------------------------------------------------------------------------------------------------------------------------------------------------------------------------------------------------------------------------------------------------------------------GUCAGCCGAGAG-UGUUAAGC----CUAGCCGGAACAGGUUCGAGUUUUGUUAGUGCGUUGCAGGACCCCAUUGAAACGUU-----UCACAGCAGAGGAUGAUCGUCUGGAA--CGUUUAUCAAUAAGAGCGCUUUAUAAGGUUCCUUAAUACAACAAGAUCUGUGGAUAGUCUCAAUCGAUGUCGUAGU-AAUUUACUCGUGAUCUUUAUCUUCAAAAGGUAGGAUAAUUACAACA-CACUAUAGAUGUAUGA---CGAAUUAUAUAUAAACAGAGGUAAAACAUAGUGACAAGUCAUAUUUAAUUUUAACCUGAUCCCAUAG-CGACAAACAUACUUAGAAA-GCAAAACAUGCCCAGUAAGGAGUCACGAUUUAGA---UAAGCA---UCUAAUUCGUGAUGUCUGCAUCAGUUACA-GCCGAAUGGAAUAUGCACGUACU-AAAAUGCUAUCGAUGAUUUUCGCGAACGCCUGAUCUCAGAUU-----AGCUUUAACGUUAGUUUACAGUGUAGGAACCAAC---GAACGUUUUUUAUUGGACUAGAAUAAUCUGUUCUCGAAGC-UUGAAGUUCUAGUGUCCCUGACUUCGUUCUUAUUAUUUUUAUCGACG-UACAUUGGGGCAGCAUUACUUAUUUGUUGCCUCGGUGAAAA-AGUGGGUAACCUA---CGAAGAGAAGGUAGCCACUAGAAGAAACAUCUCAGAGAACUCUCCAGCACUCUCCUCUUAGUGAUUAGAAUCGCAUCAUGUUGACCGCUAAG-CUGAGCGCGGUUGUGGGACCCCGUCUGCGUU------------------------------CCCCGUACUAUAGAUCACGGAACACACACGCAUUUUAGCGUCACAUUACCAAUUCAAGACUGUAAUUCAUAGGCGAA-CAUCUUUCAUCUAGCUAGCUUACCCGGCGAUUGUUGGCAGCAAUCGGUUGCCAAUACGAAUUCCUCACCACUAUA-GCUCGAACUAAUAAACAGUUUGUUCUCCUGCAGGUAUACAUUUAGUGCGCG-CAUACUAUAGUCUAAUACCGGA-UAGGUGGUUUGAUAUAGAAGGC-AUCUCAAACCCCAGAGUA-ACAACGAAUUUGUAACAUGAAUAAAUGCAAGCUCGACUGAGUCUGCUCAGUUUAUGUUAAGCAAUUAGG--------------------ACGUGGCUUG---CUGCGAAAUAAGGGUGCUUGAUCGUGUAUAUUUUUUUUCCAACUCACGCAUAAAAACUACAUAUAAUCUUAUUUAGAGACGCAA--GUGUAAAAUUGUUGAACUAACG-CGACUCUCGGAUUUUACGUGAAGCUGUUUUUAAGCAGCAACAUGAGUCUG--------GGAUUCCGGUUAUAACUACGCACU-UUUUUUUGCAACCCCCUCGGUGAGAAUUUAUGUUGACA----CUAACCAACAGCUCAUAGUUUUAUAAGGAAAUAAUCGCUAAUGCCUAGUUAUCCUAAUGCAUGUUCUAGGUGCGG-AUCGCUUAAGUA-UACAC-CACAAACUCUAUAAUUUUCCGACGGUCAAGCAAACGCUUAUCGUUAAAU-GACUUGGGAAGGUAAAAAUCGACAAUGCAUACGCUAUAAUCCGAAUAGUUCUUAUCAGGGACUACUUGACGACUUG-AAUUUAAGAUUGAAUAAUGUAACAAUGAAUCUUCUGGAGUUGAUAGCUUUGACUUGUCAAUUUUGCUCG--UACAAUUCCUGAAAUCAUUAAAGAUCAGGAUUAUAUUUGAUAAUUACAAAAGGCGACUGUGGCCACGUAUUGUUGCCACUGGUUGUUAAACAUGACGGCUCUUGUCGUGUCAAAAAGUUGCA-AUUUAGGCACAUUUAAAUUUUUUAGCUACUCGAGGAGAGUUUGGGGAAGGUGUGGGAUUCUAACAAUCUGG-UGGCACCUGACAGGUUCAUAAAUAUGGACAAGCUCAACUAAUGAAGUUAUCCUUUUUGCUAACAGUGGCGCAUGUUAUUCAGCUUAAGAAUAAGUGCCACUCC--UGUAAAGAUUAUUUGAAUCGGACUAAGUC--CAUCUAUUUAUUUUUUCGUUAUUAUUGCAGCCUGCC-UGGUAAACUUUGACACUCACUAAACCGAGUCAUUUGGCACGGUGUAUUUCUUCGGACGUUAGUAAACAGGAUGUUCUAUCAACUGAUAGAUUCCUGAAAUCAAGAGCUGUCUAAGAGUGAGCUAGUGGAAGG-UCUCAAGUUAGAACUGACGCCGGAAAUCACGACAUGUAUUGGUUUACGGAAAAUUCGUAGUUGG-GAAUUUCAGCCUUGGCGUUCUUAGUUAAGAUACGUUAUCUUUUGC-UAGUUUUAAUAGUUGCCUUCA-------UCUUUCACAGCAGUGAAGGGAGUCGAG-GAGGUUUACCUGAACCAUACCUCGUUGUUAUC-GAUAAUUUGAUUAACGAGAUAUGUAGUAUGACAACCUGUCCGUCGCUAUUUGCUUCGCUUAUUGGCUCGUUCAUACAUAGUACUUUGUACUACAAAUGAACUACCAUGCAUUCG-GAAGAUAGGCAAAGAA-CUG--ACCGAGCACACGGAAAGGAGUAGUA-AAAUUUAUAAUGCGCUCGCGGAUGAUGGCUGCCGUAGUUCUCUUAAACACAUGUUGCUAAAG 
>H2 5347
AGCUAUCAAUCGCUGUCCUUAAAUGGAAGAACUACUAG-CACACCAUGGAUAUCUA-UGCAACCCAACAUCCAACUUU-GUGUACACGUCCUUGGUAGUUGAUUUUU---UAUGUGAGUGAAACACCGGUUGCAUUUUUAUU--GUCGUCG----UUAAACUUUAUAGUGCAGUCAGCGUAACAUUGUAUGGUCUCAUGCAAUACUAGGUCAUUUUAAAUCUUACCCUACACGCU-UCUCUAAU--UUAUUGCAUCCUGAAUGUGUUCUGCGGUCACCAUUAUGCGUUAUCGGUUAAUCUACAUCAAAGCGUUGGUAACCGUGCGGUUUAAUGAGUUCAAUAAGGAAAGUAAGGUUAGAGGGAUACCUUUGCUAGAUGCAACUCAAGCUGCCGGAAUGGGUAUUCUCCGGGAAG----GCAGUUCUACGCGGUUAGCUUGUGGCGUAGAAAGAAGACAGAUACU-CAAUUAUUGAAAAUAAUACCAGUGGAACUGACCUUUAA--ACCAGCUUCCUCACGUAUAGAGCUGUA-CCAAGC-UUAGAGUGUUG-UAAUAGCAC--AA-CGCAUUAUCAGCUUAAUGACUGCGCCGAAAGAAGCUUGAAGUACAG-AU--UGAUCUACACUGGAUCGCUCAACUAAUCAACUAGUCAGAUGGACAUCGAGCACGUAUCAUCUUUGU--------------CGUUAUUACGUCCUUUUUUUUUG----CUAUAUGAUUU-UUGUGCUCUCCCAUA-GGCAC------------UGAAGAGAGCCCGUUAUCUGUUUU-GCCCUAAACGUUAUCCUUGUGCCGAUGU--CGAUACGCACAACAUA--------CGUGCUUUAGGUCGUCCA-AGGAGCUU---GUUUUGUCACUCGCCGAGGUAUUAUGCACCAGGGCCUCCUGUGUCACUGAUUCUUG-CGUCCACAUUAA---AGCAGAACCCUAUGGGAUUAACUCUCCACAUUUAAGUAAAACUAACC----AGAAGUAUCACUAUUGACAUUUGGCGGGGCUAAUGCCCCAUUUAGAACCUGCACUACU-AUCUAUAUUCAUCUUGAAGACAGGCCAGACAA-----AGAACGAUGGGUUCAUCUUAUAUUCGGAUACGCAUGU-UUAGAUUUUCUACAAAAGGCCUAUCGAUGUGAAGCGCGCAGACUAUUAACGCGGUGCAAAAUA----UUUCUUUUCGGUUUAUUUACUUAAUCCGAAAUGGAUACUUUCCCCGGGAUAUGAGAGAGGAUUACACGCCUUUAUAAUCAAAAUUAGGCCGAUUAAGUAUUUGUUAUGCUGACUUUACCCGGCCGAGUUUCUAUAACUCUUUGCGCACGCUAGCGCCAAUAAAUUAAAUGACUAUCGGCCGGCGUUCUUUGUUCUCGCGCUAAGCCCAUGUUAUUAAAAUAAUAGUUGACCCUUAGAGAGACCAGUGGGACUAG--CAGUCU-----------------CGUCUCAUACUGA-ACAUAAGUUAAUAUACCGUGGCGCCGAUAGAUCUUCCCCUUGUUAGAUUAAAUAGCUAC-CGGAUAACCAAAUACGAUAAGCUGACACGUUUUAAAACGCCUGCACUUUAGCGGGUAACGGUACUUAAGAUCUAUCC------------------------------------------------------------------------------------------------------------------------------------------------------------------------------------------------------------------------------------------------------------------------------------------------------------------------------------------------------------------------------------------------------------------------------------------------------------------------------------------------------------------------------UAUGAUAGAUCCCAAAUAGUCGUGCCACCGGCAUGCAGUGGUGAGUAGACCCCGGGUCCUCAACUCCUAUUCCUGUC-AGGAGAAGAUUAAACACAUCUGAUACACAGAAUGCG-UUAGUUACCGCAA-AGACCCCGUCCGUGGCGUCGCUC------UUACCCCACAGACAGCUAUUAUUCCUUUAACACAU-AAAGCUCGCUGGGUCAUUUGC-UUCGAAUCUGCGUAAUCCACUCGAUUAUUCAAAUAAUUACAGAUUAGGAAGCCUGC----------------------------GUUUGGCGACCUUUUAUACACAUAAAGA--AUGCGAUCUUUUACUGUAUGUCUUAUCGGGACUUAUCACAUGAGUUUAAGGGUAUGA---------UACAGAUCGCCCAUGCCACCGUCACAGAUCUUUCUCGAUAUUACUAAUUGAUCGAGCUAAUCGUUAUCUUCAUGUUAGUAAAAUUAUA-----UAUCUUUCCAGAGUAUGCACCAUUUGAGUAAGGCGAUGCUGGCUCAA-UUCGUACUGCAUCCCAUUCCAUU-UGUUAUUGCUU-CGAUUUUCGAUACUUUCGGGUCAGGCUUCGACUAUGAAAGAGCUAGACCAAACAGC-----UGCUGAUAUGAGGCCUACUCGCCACG--UGUUCAAGAAGUCUCACACCUCAUAAGGCAUGUGAACUGGAUAAAUACCGUCAUUAGUCCCUAUAUAGGGUGUUCU-AGUUCACUAUUGUAUUCUGACAUCGCAAUAGGGUAUAAAUUCUAAG-UGCCCUAGUUGCGCGCAUUCGAGCCAGAGAUAACUAUAAAACGACAUUUAGAAGGUGUCCCAUUUGAUUAUCACUAAUUUACAUAGCCCGCGAUUUCCCUUCUAAGCGUGUGAUACGGGUUAGCUGCGACUUAAAUAUGCU--UCAAGGUCAAUACUAACAGAUUUGUGACUACUAAUCACA-GAUGAAUGGAACAUUCACCUACGAACCAUACUUUUGGUGGCUGUUAAAACUACAGACGGUCAGGUU-----AGUUGCGAACCUUAAUGAAAAUGCCCUGUUGUUA---AUAAGUUCAGUACCAGGAUUGAGUACCCACUUUUAAGAGU-CUGAUGUCUCAAUGCCUCUAUCUCUAAUUUAAAUCCUUUCAUUGAUG-UCUACCAAACCGUUUUUCUACAUUUAUUAUUACACAAGUAG-AACUUGUACUCGG---UGGAAAAGGCGUUUUGGCCGGGGCAGACGUAUGGUAGAGUAGUCAGA---AAUUGACGUUAAACUAAGAGUCUCGGGAAGGGUACUACAAAU-UCAGGGGAGGUUAAAGAUAUCUGUUUAUUUC------------------------------AUACGCGCGACCAAAUGAAAGACAUCUAUUCU-ACUAGGGUUUCACUGUUGAGUUCGAACGUCGUGUCUCUGACAUG-UCAUGUCUAUCUUGCGAUGAAUCUUACGCAUCUCCGACAGGAUUUCACCGCCGACUGAGACGAUUUGUUAUAAGG-AGGCGCACCGAUAUAUGGCACG--UUCUUAUAACAAUUAUAGCCAUAUAUC-CAUAAGCUAAACUCGCGCCUAA-UAAAAGGUUUAAAAUGACGUAC-ACUCCCCACAAUGGGGCGUAUAGUAAAGCCGAAGUAUCGGCCUGUAUUAAUCUGUCUGGGU-UCCCCA--UUACGAGUAACAAUCAGC--------------------CCUAGGACCG-----AAUCUCAAAGGGAAAUCAACCAUGCGUUUCCCUUUUUCCACUUGUGCGUACGUAUCGCAGGUAAGCUUGUCCGUAGGUAUAG--GUAAAAAUUAAUUAAAUAUAGG-UUAUCUUACACCAUCGCAUGUAAAGGCUUCUCGAAGAUGAAAUGAAUAUG--------CUACAUAGUAUUCCAGAUUGUACU-UUCUUUUCUGUUUUCCGCCGUGAUGCUGUAUAUAAAGU----ACUAACGGUAUAAAUUUGUUUUAUAUGUAAAUUGUCACCGAUAAACAAUGAUUUGGACAUAUCCCUCGAAUCUCU-AUUAACGCAUAACCUCAU-CGUUAACGUUCCAAUUGAUUAGUGGUGGAAUUAACAAUUGUUUAUAGAUAAACCCAAGAGGACUGACAUUAGAGAUUUUGGCCCUAUA--CCCUGUCAUUUAUAUAAUCCACCAAUCAGCCAUUGG--AUAAAAUGUUGAAU-GCAUAACUUUCAGUCUACGGGUCU--AUGGUUUUUAGCUGUUGAUGUGGCUG---UGAAACUCCGAAUACGACCCAAAGUGUGGUUCAUAUUUU-UAAAUAUAAAGAAUGGAUGUAGACAUGGAAUAUCCUUGGAAGUUGUCGGGAGUGAUGGAUGUCGCCACCCCUGCUGGUCUUA-UCUAGUGCACAUUCAACCCCAUUAGAGCUUCCGCUUAGACGUGGAAAUAGUUUAAGACCUAGGUAAUAUUA-CAAACUCUAAAAGGCCCAUCAGUUAGAAUACAUAAGAAUCGUGAGAAUACCCUUCCAUUUAGCGAUGAAAUAAGCCGUUUCGUUUUAAUUUAAGCGCGGCUAA-UAUCGUUUGUAAUUUUAGCAAUGAUGAGUU--UAACUACUCGUUGGUAUGGGCUCUUUAUAGUCGAUU-CUCUUAAUUUUCAUAAUUCAACAGAAUAGCUUGUCGUCAGGGAAUACAUUGACCAAGAUUUAAA-AUCAAUAAUCCAAUAAACUCUCGAUUUUUUGUAGGCGAGGAUGGAUCGAAGAUAAACUGGGGAAGCU-UCCCAUAACCAAAUUUGCACCAAAAUUUACGACUUAUACAAACUCACUGAUAGAAGUGAUUGGA---AUCAAGAUAUUGAUCUCCGAAUAUGGAACAUACUAACCU-UAU-UACUUUUAAUGAAGGCGCAUU-------UUUUUUGAAACUAUAAUAAGGGACUAGCGGAACCCAUGCGAAUGGUAUGACGGUGCUGUU--CCUGUUGUAUUAAAGCGUUAUUCGGUAUAGUAUCACUUCCGUUAAUACCUUUAUUGUUUAUUGACCCAUGUAGAAACAAUAAGGCACCGUGAGAAAGAAUAUCUGAACGUCCG-UAAGGUUGGUGAAAUU-GUU--GCGGCAUACCUAAAAAGAAGCUCUU-AGCCUCAGUAUAAUCUAGUGAACGCUAGUUUCUUCUCCUUUCUUACCUACCUGCGAUAGAU- 
>G2 5347
GGCCAUUGCCCACUAUCCUUAAGCGAAAGAACUACUAG-CAUAUCAUGGAUAUCUG-UUCAACUCAACACCCAGCCUU-GUGUCCACAUCAUUGAUAGCGAAUGCUA---UAUAUGUGUGAAACACUGGUUACAUUUUAAUU--GUCGUGG----UUAAUUUUUAUAGUGCCGUUGGCAUAACUUUCCAUAAUCUUAUGCAAUGUUAGGAUGUUUCAAACUUCACUCUACAUGUCCUAUCGA-U--UUAUCGCAUCUUGAAAGUAUUC--CCC-GGUUAUCACUAUGC-----GUCCUCGGU-UCGUGCAGUCUAAU----UAAUUCAGUAGG------GAAAGUGAGGUUAAGGAGAUA-----CCUUUACUAGACGCAACUCAAACUCUGGAAUGGGUAAUCUUCGUGAGAG-----UAAUUCUAUGCGGUUAGCUUGUGGCGUAGAAAGUGAACAGAUAUA-UUAUCAUAAUAAAUGGUGCUAAUGGAAUUCACCUAUAG--ACAAGCUUUCUCUCGUAUAGAGCUCUA-UCACAC-UUAGAGUGUUG-UGAUAACAA--AA-CGCAUUGUUUACAUUAUGACUGCACCGAUAGACGCAUAAAGUUCAA-AU--UAAUCUACACUGUGUCCCUUAAUUAAUCAACUGGUCAGAUGGAUAUCGAGGACGUAUCAUCUGUAU--------------AGUUAUUACCCCCUGCUUUAUCG----CUUUGUAAUUU-UCUUACACUCCCACG-GGCAC------------UGACAAGAGCUCAGCACCUAUUUC-GCUCUAAACUUUGUCCUUUUGUCGAUG-----------UCGACAUA--------CGGUCCCUAGGUCGUCCA-AGCAAUUU---GUUUUGUCACUCGCCGAGGUGUUAAGUACCUUUGCUACCUAUGUCGUUGAUUCUUG-CGUCCCUAUGAA---AGCAGAAACUUAAGUCAUUAACUCUCCCUAUUAAAGUAGAACUAGAA----AGAAGUAGCACUAUUAGCAUAUGACGAGAUUAAUGCCCCAUUAUCAACUAUUAAUACU-AUCUAUACAAAUCCUGAAGAUGGGUCAGCUAA-----AGUACGAUGGGUUCGUUUUCUCAUCUGCUACGGAUGU-UUAGAUUUGUUACGAAAGACCCAUCGAUUUGAAGUGCGGAGUCAAUUUACGUGAUACAAAAUA----UUUCUUUUCGGUCUAUUUACUUAAACGGAUAAGGACAUCUUCAACGGAGUAUGAGAGAGGAUAAAAUGCAUUUAUAAUCCGAAUUAGGCCGAUCAGGUUUCUUUUACGCCGACUCUAUCCAUCUGAGAUUCUGUAACGCCUAGCACCCUUUAGCACCAAUCGAUCAAACGUUUAUCGGUCAGCUCUCUCUAUUCUCGCAAUAAGCCUAUGUUAAUAAUACAGAAGUUGAUUCUAAAAGCGAGCUUUAGAGUCAG--UAGUUA-----------------CGUAUAAAGCUGU-CCAUAAGCUAACAUACAUUGGCGCCGACCGGACAACCCAUUGUUGAAUUAAAUAGCCUC-CGAAUAACGUAACAGAAUAAGUUAAAACGAUUUAUAACGCCCGCACUUCGUCGGGUAACGGUACUUGAGAUAUAUCU-UUUCUACCAUGGCCAAUCCAGUAGACCGUAGUAAACGUGUGGUUUUCAUUAUUGGGCUCUGA-CUGAUACGGUUAGGUUGUUCUUUGAAUGG-AUGAAAUGAACUUAAGCUGCUGCGGCGGAUCUAAAU-AUUCCCUAU--UUCACUUGAGUCUCACAUGAACCCUUACUCAGGCUUAAAUUUCCUGUGAGCCGAGG-AUCUACCGUAGUUUAAACACC-AGCAUACUAAUGAUAGAACAUAUGAAAUCCCUGGGAACGGGUAUAAGCAUCAAAUAAUGCAAUUAGCGAAUCUGAAAGUAAUGAUUAAUGCAAAGAAC-AAAUACCUUAGAAGAACUUAGCCCUCAACGGGCUGCCUAUUUGCUAGAUUUGUUAAAUUGCUGUC-UCUUUC-CCUGAUCAGACAUCGUCUGCGUAGUCUUUUUGUACCAAUGGAAGUGACCGUGUAGUCACCUAUGACGAUCCGGGCGGCGCUUUUAUGCCUAUCCG-UAGAACAUCAUCACACUGGAAUAUUAUAGAUCCCAAAUAGUCGUUCCACCAGCAUGCAAAAUUAAGUAGUCUCCGGAUCUAAAAUAGCAUAUCCUGCC-AGAAGGCGAUUGAACACAUCUGGUAAACAGAAGACG-UCUGUAACAGCAA-GGACGCUGUCUGUAGCAUAGUUC------UUACCCCCCAGCCAGCUAUUAUUUUUCUAGGACAU-GUAACUCGAUAGAUUACUUGC-CCCGAAUCUACGUAAAUCACUCGAUUACUCAAAACAUUACAGAUUAGGAAGACUGC----------------------------GUUAGGCGGCACUUGCUACGCAAAAAAA--GUGCCAUCUUGUAUAGUAUGUCUUCUCGGAAGUUAUUGCAUGAGUGUAACGGAAUGC---------CACAGAACGUCACAGAUAACGUCACAGAUAUUUCUCAAUAUCAUUAAUGCAUCCAUCUGAUCAUUAUUUUCAUUUGAGUAAAAAUAUA-----UAUCUUUUCAAAAUAGGCACCAUACGACUACGGCGAUGCUGACUCAA-UUCAUAGUACG--------------------------------CGGUUCCUUCGGGUCUAGCUUCAACUAUGAAAGAGAUCUUCCGAACAUC-----GGCCAACGUAAGACGAACUUGCGACG--CGUCAAUGAAGUCUCACAUCUUAUAAGGCACCCGGACUGGAUAGAUACCUUCAAUAGUCCCUAUGUAGGUUGUCCU-AAUUUACUAUUUUAUCAUGACAUCGGAAGGGGGUAUUAACACUAAA-UACCCAAGUUGCGCGCAUUCAGACCAAAGAUUUUUGAAAGGAGAACUUCAGAAGGUAUCCUAUUAGACUUUCACAGACUUGCAGAGCUCGCAAUCCCCCUCUCAGAGGAGCGAUACGGGUAAUCUGCGUUUUAAAAAUGCU--UUGAAGUCAAUUUUAAUAGGUUGGCGAAUACUAAUCAUA-GAUUAAUGGAAUUUGCACCUACG-ACCAUACUCUUGGUGAUUGUUGAACCUACACCCGGUUAGGUU-----AGUUGCGAACCUUUAUUAAAAUGUCUUAUUAUCA---AUAAGUCCAGUACGAGACUGGAGUAUCCACUUUUAAGAAA-AUAGUGUCUCAAUGCCUCUAACCCUAACUCCAAUCCUUCUACUGAUG-UCUAUCAAGCGCUUUAUCUACCUCUAUUAUUACAUAAGUAG-GACUGGUACUCGG---AGAAAAAGGGGUUUUGGCUAGCGCAAAUGUAUCGUUGAAUAUUUGGAGAUUAACAAAGUCAUGAUGGGAAUCUCUGGACGGAAAUUACAAAU-UCAGGAAAGAUUAUAUUUAACUGCUUACUUC------------------------------AUACGAGCGACCUGAUGAAUGGCAUCCAUUCUAUGUAGGGUUUCUUUGUUGAGUUGGGACGUCAUCCCUCUGACAAG-UCAUGUCUAUCUUGCCAGGAAUCUUAAGUCUCUCCGGCAGGAUUCUACCACCGAAAGGGACAAUUCAUCAUUAGG-AGGCGCACCAAUAACUAUGUCAAGCUUGCAUAUCUUUUAUGGUAGUAUAUC-CACGAGCU-AACUCACGCC-GA-UAAAAGGUUUGAAAUGACGGAC-AUUCAUUACCAUAAGGCUCAUAAUAAAGCCAAAAUAUCGGCCUGCACUGAUCUGCCUGGGUUUCCAA---UGACAAGUGAUAAUCAGC--------------------CCCAAGACAA-----AAUUUAAAAAGGAAACCGACUAUGCGACCCCUUUUUAUAACUUGUGCGUAUGCAUCAUAGGUAAGCUUGUUCCUAAGCGUGA--GUAAAAAUUAAUUACAUGUGGU-CUAUCUUACACCACCGUACGUAAAGGCUUCUAAAAAAUGAAAUGAAUAUG--------CCACAUAGUUCUCCGUAUAGUGUU-UUUUUCUCCGUUCCCUGCAGUGAUGCUGUAUAUAAUGA----UCUCACGGGAAUUAUUUGUUUUAUAUGUAAAUUGUUACCGCAGAAUAAGAAUCUGCACGUAUCUCCCAAAUCUCU-ACUACCCCAUAAUCUCAU-CGCUAACUUUAUGAUAGAUUGGUGGUAGAAUGAACAAUUAUUUAGAAAUAAACUCAGGGGGAUUGGUAUUAGAAAUUAUGACUUCAUA-----------------------------------------------------------------------------------------------------------------------------------------------------------------------------------------------------------------------------------------------------------------------------------------------------------------------------------------------------------------------------------------------------------------------------------------------------------------------------------------------------------------------------------CAGGAGACACAUCGAUCAGGUGUUGAG-ACCAUAUAUCUGAUAAAUUUUCGAUUCUUUGUAGGCAUCGAUGGAUUGAAGAUAAACUAGGUGAACU-UCCCGUAGCCAAUUUUGCACUAGAACUUACGGUUUAUACACGCUCAUAGAUAGAUGUAAUUGGA--AAUCGAUAUGUUGAUGUCCGAUUUUAGAACAUGUUAACCUUCGU-UACUUUUGAUAAAGGUGUGUU-------UUUUGUUAAGCUACAAGAAAGGGCAAACGGACCUUAUGCAUGCGAUACGACGGUGGUGUU--CCUGUUGUAUUAAAGCGCUAUUUAGCAUAGUACCAUUUCCGUUAGUAUCUUCAUUGUUCAUUGAUCCAUUCCGAAACGAUCGGGCAUCGUGUAAGAGGAUAGCUGCACGUCCU-UAGGUUUGAUAGAAUC-AUU--GCUGUAUACCUAAUAAGGAACUCUU-UGUCUGAUUAUAGUCUAAUGAACGCUGGUUUCUUCCCUUCUUUUAUUUACCUGCGAUAAAA- 
>F2 5347
AGCCAUUACUCACUAUCUUUAAGUGAAAGAAGUACUUG-CAUGUCACGGGCAUACG-AGUAGCCCACCAUCCGAUUUU-AUGCCUGCAACGUUGAUGUUGAAUAGCA---UAUAUGAGUGAAAUGCCUGAUGCAUUUUUACU--GUCGUGA----CUAAUCUCUAUAGUGCGGCUAGCAUUACAUUGAAUAAUCCCAUACAGUGCUAGGUCAUUUUAAAUCCUCUUCUAUAGAUCGUCCAUGGUUCCUAUAGUAUCCCGAGAGUACCC--CUG-GAUCAUCACUUGGC-----CUUCUCGGU-CCAUAGCGUUUAUU---------UAAUAAA-GUCAGGAAGGUAAGUAGAUGAGGAUA-----CCUCUGUUAUGAAUAACACAAACUCUUAAAGUGGUGAUCUCUAGGAGCC-----CAAUUACAUGCGGGUAACUUCCAGCGCAAAAAAUAGAUGAAAGUC-CGACUGUUGUAAGCAGUAUUAGAGAGACUAAACUUUAG--AUCAGUUUCGUUAUUUAUAGAGUUGUG-UCGUGC-AUGAAUUGUUGCUGAUAACAA--AA-UACAUAACUAACAUGAUAACUUUGUUGUAAUACGCUUAAUAAACGA-AU--UCUUCCCUACCUUAUCGCCUAAGGAAUCAACUAAUC-GGUGGACUGCGAACUCUCAUGAUUCUUGU--------------CGUUAAUACAUGCUCUUUCUUUG----CUGUGUGAUUUUGGUAGUUCUCUCAUA-GGCAG------------CGACGGGCGCGCAGUAUCGACUUC-GACGUGCAUGUUGCCCAUCUAGCCGGUGCUUAAGACGCGCGAUGUA--------AGUGUUCUCGGUCGUCCC-ACGAAAUU---GUUUUGCUACACUCUGCGGUAGUAAGAACCUUGGUCGUCAAUGCUAUUGAAGUGUG-CGUUCACAUUUU---AGCAUAGACCUAGGGCAUAAACUCACGACACUUUAGUAAAACGAAGA----AAGAGAGACAUUAUUGGUGUAUGUCUGGUACAAUGCUUGAUUCGCAUCUACUAAUACU-ACCUAUAUAUGUGUUGCAGACAGUUAAGACAA-----AGAACGUAGGGCUCACUUCAUAAACGGAAAAAUAAGU-CGAGCAUUUGACUAAAAUUCCCAACGAGGGGAACCGCGGGGACAGACAAGUCGACACACAAUA----UUUCUUUUGGGUUUAUGUUCCUGAUGCAACGGGGACAACUUUACUGGAGAGUAAGAGUCAAUAAAACACCUGUAUAAUCCAAAUAUGGCCGCACAGAUAUCUGUAAGCCGGUGUCUAUCCGACCGUGAAUCUAUGACGUUGUACGCCAUUUUUCGUGAAUAAAUAAAACGUCUAUGUGCCGGCGCUAUCUGCCCUCGUCAAAACUUUCUGUUAGAAAAUUAAUAGGGGAUACUCAGUGCGCCUGAUAGCAUUGUA--AGUUU-----------------CCCCUAGAGCCGA-ACCUAAAGUUGUAUACCUGUGUGCCAAAAGGUUAAAUACAUGUAAAACUAAAAAGGUUU-AGGACAACAUAAAUAAAAAUGACAAUACGAAACAUAAUGUCCGCAGUUCCUAUUGUCACCGUACUCGCGAUAUAUGC------------------------------------------------------------------------------------------------------------------------------------------------------------------------------------------------------------------------------------------------------------------------------------------------------------------------------------------------------------------------------------------------------------------------------------------------------------------------------------------------------------------------------GAUCGUAGAUCCCAGGUGCUAGUCCCACCAGCCCGCUAUGUUGAGUGGACCUGAGAUUCACUAUCACCCACCCCAUC-ACUAGAAGGUUGAGCAUUCGUAGUAAACUACAGAUA-UUUGUUACCGCAA-GGUACCUGUCCGGAUCGUUAUUC------GCUCCCUUCAGAUUCUCACGUUGCUAUAGGGCUAU-AUCGUUUUCGAAAUUACUUGC-ACCCAAUGUGCGCAAACUAUACGAAUAAUCAGAUCAUUCAAGAUUGGCUAGACUGA----------------------------GUUUCGCGGUGUAUGAUCUAUAAACGAA--AAACAAUAUUGUGUUACAUCUCUCUCCGGUAGUUAUCUCACGAGUUCAGCAGUGUGA---------UGCUGAGCCCUCAAGGUAACGCUAUAUCUCUUUCUCACUGUUGCUAACACAUCAAAAGAAUCGUUAUCUCUGC-UAGGGAAAGCA------UAUAUCCUUCUAGAGUAUUAGCCAUACAUUUAAUGAGACUUUAACGCAC-GUUGUGCUGCUUCCGGUUGAAAU-UAUUAUGACGUCCCACCUUCUAUACUUUAUUUUCCAUUUCCACUGGUGAAAGAGUCCAUCCUAAUACC-----CGCGGAUAUAAGGUAACCUUGUAACA--UGUUAAUAAAAUCUCACAACUUAUACGAUAUUCCGAUAGAUUAAGUACUCUCAACUGUUCCUAUGUAAAGUGUCCU-AACUUAUUAGUUUAUUCUGAAUUUGUGAAGAGGCGGAAAAGCUAGA-UGCCCUGGUCGCACAUAUCCAGACUAAGGGUAGUUAAAAAUAGAUCCUUAGACGGUACCCUGUUAAGUUUACACUAAUUUGCACGGCCCGUAAUGUCCACUUCAAACGACCGACGCAUGAAAGUUGUGAUUUAAACAUGCU--CUGAAGUCAAUAUGAACAGAUUAACAACCAUUAACUACA-UAUUCAUGGGAUGAUCAUCUGCAAAUCAAAUUCCUGAUUAUCAUUGAAUCUAACCACGAUUUGAUU-----CAUUGCCAAGUGUAUUGAAAAUACAUUAUUGAAG---GAGGGUUCGCGACAAAACAGGAAUAUCUGGUUUUGGAAAC-CUGAUGUCAUAAUAAUGCUAACACUAAAUUAACUCUUUCUAUUGAUG-UCUGUGCAUAUCCUUUCCAACAUUCAAUGUUAUACGAAUGA-AUCUAGUAGCCAG---UGGCAAGAAGGUGAUCGCUAGGGCAAAAAUGUCGUUAAAUUUGAGGAUAUUAGUAAAAUUAUAAUAAGAAUUGCGAGAAGGAUAUUACAAUU-CCGGGGGAGGCUAUACUUACCUAUCUUCUGC------------------------------AUUCGCGAGACCAAACUAAAAAUAUAUAUCCUAGGUAGAGCUACGAUACCGGGUCGGGACACCGGUGUUCUGACAAG-UCAUGUCUUUUCUGCCAAGAUUUCUACAUACUUCCCACGUAAUCCCAUCAACGCAAGAAACAAUUCAAUAUUGGG-GGGUCGGCCACCAAAUGUGUUAAACUCCCGCGAAUAAUAUAGAAGCGUGUU-CAUAAGCUAAACUCGAGCCUGA-UAAAACGUUUAAAAUGACACAC-AGUUUUUAAAACAGGACA-AUAUUAUGCCCUAAAUAUCGGCAUGCACUAAUCUCUCUGGGCUUUGAU---UUACGUAUAACCAUUGGC--------------------CCUCGGUUAA-----GGAACAAAAAGGAACACGUCCAUGUGUACCCAUUCUCCCACGUUCGCAUAUACAUUACCAGUAGGCAUGAUCCCAGAGGUGA--GUGUAAAUUAGCUAAAUAUAGG-UUAGGUUAUAGUAAUGUAUGUGAGGGCUUCUGUAAGAUAGGUUAAAGCUG--------CUCCACAAUCUCCCGUAUCGUAUC-CUAGUCUACGCUUCCCGCAAUGACUCAGUGUAUAAUGA----UCUAACGGAACAUAUUGGUCUUAUAUGUAGACAGUCGCCAAUAGGUAAGGUCCCGGACCUGUUUCCGUGAUUUUU-GUGGCAUCAUAACCUCUU-UAGCGACUCUAUAAUUGGCUUAAAGUGGCACGGGCUUUCGCUUAGAGAU-AACCCAGGGAAACGAACAUUAGAAAUUCUGGCUCCACA-UCCGAAUAGUUAGCGUAGUCUGCUAUCUAACCAAGAA--AAACAGUUUUGAAA-AUAUAUUCAUUGUCCCAAGACUCU--AAAGCUUCGGGCUAUUAAUAUUAUUC---UGGCAUUCCAAACACGAUGCGAAGUUCGGUUUAUUUUUG-UACAUAUGAUGAAUGGACAAAGACAUGGAGUAUCGUCGUGAAUCGUCAGAUAUAGCGGGCAUCGCUAGUCUUGACCGUUUCA-CCUAUAG--CAUUUGACCAGAGUAAGAUUUUGGUACAUGCUUGUAAAAAGCUUGAGGCCUUUGAGAUAGCG-UAAAUUCCGAAGAGCCUACCUGUUUAGACACGCAAAAAUCGUGGGGGUAUCUAUCUAUAUA-UGGUAAGAUAGGCUACCGCGUUUUAAUCUAAAAGAGGCUAA-UGCCACAUAUGACUUUUACUAUGGUAAGCU--CAACUAAUAUUUUCUAUGGGUCCCUAGUGGCCUAGU-UAGUGAAUUAUGAUAAUUUAGCGGACUAAACUGACGUCAUAGGACAUACCGAUCAAAUCCUUGAAUCCAUAUAUUCGAUAAACUUUUAAUUCUCCUGCAUCAGAAAUUAUUCUAGGGUAUAGUGAGAGAAUC-UCUCAUAACCGAGUCGAAACUAAAACUUAGGAUCUGUAUAAGAUUACGGAUGUAUUUACUUGAA--CAUUUAUGUCCUUAUGUCCGAAUAC-GAACCUGUUUAUCAUGCU-UAUUCUUGACCAGGAUGCGUG-------UUUUUCCUAACUACUAAAAAAGACGAACAGAAUUUACGCAAGCGGUACAAAAGUGUUAUA--CCCGUUGGAUUAAAGCGCUGAUAAGCAUAGUAUCAUCUUCGUUAGUGCCUUAACCGUUCACUGAACCCCUUAGGGACAGACGGGCGUCACGUAGGAGAAUCACUGAGCGUCUG-UUGGAUUGAAGGUGUA-ACU--GCUACAUACCAGAGAAGGAGCACUA-AGCCUAAUUAUGGUUUCGUAAAUGUCAAUUUCUCUAUUUUUUUUAUAUACCUGUGAUUGAG- 
>E2 5347
AGCCGUUACCUGUUAUCCUUAGGUAGAAAAACUAUUAG--CUAUCACGGCUAUCCG-AGUAGCCCACCAUCCGACUUU-GUACUUACAACGGUGAGAUUGAUUAUUA---UAUGUGAGCAAAGUGCCUGAUGCAUUUUCAUU--GUCGUGA----UUAAUGUUUAUAGUCCGGCUAGCACUACAUUGAAUAAUCCCAUGCAAUACUAGGUCAUUUUAAAUCAUCCUCUAUAGGUUGUCCUUGUU--CUAUUGCAUCCCGAAAAUACUC--CUG-GAUCAUCAUUUGAC-----CUAAUUGGU-UCGUGCAGCUUAAU---------UAAUCAA-GUUCGGAAGGUAAGGACAUAGGGACU-----CCUCUAUUGUCAACAACACAAAUUCUUAAAUUAGAGAUCCACAGGAACUCAAUUCAACGUUAGUAAAUUCCAACAAUAUGUAAAAAAUAGAUGAAAAUC-CAACUAUUGUAAGCAAUAUUAAUUAGACUAACCUUUGG--AUCGGUUACAUGACAUACAGAAUUGUG-UCGUGC-CCGAAUUGUUGCUGAUAACAA--GA-CACAUAGCUAACAUAAUGACUAUGUAAGAAGACUCUUAAAAAACGA-AU--UAAUUCAUACUAUAUCGUUUAAGGAGAUCAGCUGCUCGGUGGAUAGCGGACUCGCAUCAUCUUUGC--------------CGUUAUUACAUACCCUUUAUU------CACUGUGAUUUUGGUAGUUCUCUCAUA-GGCGG------------GGACGAGUGCCGAGUCGUUACUUC-GGCGUGUACGUUGCCCGUCUGGCCGGUGC-GGACACGUGCGAUAUA--------GGGGCUCUUGGUCGUUCA-GCCAACUC---GUUUUGUGACACGCCGAGGUAGUAAGAACUUUGGCAGACAAUGCUAUCGGCUUUUG-CGUUCUCAUUUU---AGCAUAGACCUGGGGCAUUAAUUCUCCACACUUUAGUAAAACAAUGG----GAUAGCGACACUAUUGGUGUAGGACGGGUCCAACGCCUCUUUCGGAUCUACUCACUCU-AUCUAUAUAUAUGUCGAAGACAGGUCAGACAA-----AGAAAGCCGGGCUCAUUUCAUCUAGUGAUACAGAUGU-CUAGUUUUUGGGCAAAAUACCCAGCGAUUGGAAGCGCUGGUAGAAAUGAUGCGACACUAGACA----UUGCUCUCCGAUGUAUUCUUCUAACCCAACGGGGACAUCUCUGCCGGAGGAUGAGAGUCGAUGAAACACCUUUAUAGUCUAAAUAAGGUCGCAUUGAAAUUAGUCAUCUCGUGUCUAUCCGACCGUGGAUGUAUGACGUUGUACGUCAUUUUUUGCCUAUAAACAAGACGUUUAUGUGCUAGCGCUAUCUGCAUUCUAGAAAAGUUUCUGUUAGAAAAUUAAUAGUGGAUACUGUAAUCGCCUGGUAGCAUUAGUUUGCCUU-----------------------AAAGCCGACCAUUAGGUUGCAUAUAUCGGUACCCAGAGGUUUACCACUUGCAUAUCUACAUUGCUCC-AGGACAACCUGAAUAAAUAUGUCGAUGCGAGAUAUCACGCCAGAAGUUCUUCUUGUCACG-UCCUCGCUGCUUAUGU-UUGCUACCAUAGUCGACCCAGUAGACCGCGGAAGAGGUGUGAUGUUCAAUCUCCGACUUUGA-CUGGUAUAGUUUGAUCUUCUUAUGCAUUG-GUAUAAUGAACUUAUGUUUACGAGUCGAAGUCAACG-UUUAACAGC--UUCACUUAAGACAAAUGUGAACCCUCACUUGAGCUAGAGAUUUUUGGAUCCCAAUC-AUUUGUCCUGGUUGAAAUACC-AGCAUAUUAAAGCUAGUUCACGUAGUAUUCCUGGGAACGGGCAUAGGCACAAAGUAAUGCCCUCAUAGCACCUAAAUGUAUUGGUCCAAUUAAAGCACCAAAAAUCCCUCAAGUGCGUGUCGAUCUACGAGUAGGUUAUUUAUAAGGUUUAAUAAGUCCAUC-C-UUUCAU-UCUUAUCAGGCACCGGUGACGUGAUUUAUCUUAGCCAGUAGGAGCGACCAUACACUCGCUUAGGGCGAUCCGAGUGGCGAGUAUGUGCAAGUCCG-AAGCACAUAAUCACAUAGGAAUACUGUAGAUUCCAGCGGCUCGUCCCACCAGGCCGCUAUGCUGAGUAGGCCUGAGAUUCACUAUAGCCCUUCUCAUU-ACUAGGAGUUUAACCACUCCUAGUAAACUGGAAAUA-UAUGUUACCGCAA-GGUCCCUGACCGCAGCGCUAUUAUAAUGGGCCCCCCUCAGGUUCUCAUGUUUCUUUAAUAAUAU-AUAGCUUGCGAGAUGACUUGC-GCCCAGUGUGCGCAAACUAUUCGACUACUCAGAUCAUUCAAGAUUGGUUAGACUGA----------------------------GUCUCGCAGUGUGUGAUCUACAAACAAG--AAAAAAUCAUGUGUUGCAUUUCCCGCGGGUCGUUUUCUCACGGUUUUAGCAGUAUGA---------UGCAGAGCUUUCGAGUUAAUGUAGUAGCUUUCUCUCCUUAUUACUAAUACAUCAAGC-GAUCAUCAUUUUCCGGUCACGAA-----CAGCAUAUAUCCUUCCGGAGUAUUAGCCAUACAAUUCAUGCGAGGUUGACUCAC-CUCAUGCCACUUCCCGUUGAAAU-CGUUAUGACGU-CCACUUUCUGUACUUUCAUGUCCGCCUUCAUUGAUGAAAGAGUACGUCCGAACACC-----CGUCGAUAUAAGGUAACCUUAUAACG--UGUUUAUGAAAUAUCAUACCUUAUAAGUUAUCCUGACAGAACACAUAUUGCUAAAUGCUCCUUUGUAAAGUAUUCU-AACUUAUUAGUUUAUUUUGAAUUUAGGAGGAGGCGUAAAAGCUAGA-UACCCCGGUCGCACAUAUCUCGACUAAAAGUAGCUAAUAAUAUGCCUUUAGAAGGUAGUCUAUCAAGUUUUCACUAAUUUGCACGGCCCGCAAUCUCCAUUUCAAGCGAGAGACGCCUGAGAGUUGUGAUUUAAAUAUACAAUUUGCAGUCAAUAUGAAUAGAUCAGCAACUGCCAACUACACGUUUAUAGGGUAAAACAUCCGCAAAUCAAACUCCUGAUUACCGUUAAAUCCAAUCACGUUUUGUUU-----UAUUUUGAAAUUUAUUGAAGAUACAUUAUUCAAA---UUGGGUUCUUGACAAGACAGGUAUAUCUAGUUUUGAAAAC-UUGAUAUUAUAAUAACGCUCACUAUAAUAUAACUCCUUUAAUUGAUG-UCCGUACAAGCCCUUUUUUACAUUCAAUGAUAUACAAAUGA-AUCUAGUAGGCAG---UGUCAAGAAGAUGAUGGCUAGAGCAAAAAUGUUGUAAAAUUGGCGGAUAUUAAUGUAGUGAUUAUGAGAAUCUCGGGAAGGAAAACAUAA---UUCGAUGUGGCAAUAUUUACCUGUCUUCAUC------------------------------AUAUACACGACCCAACGAUAGAUAUCCAUUCGACGUAGAGAUUCAUUAACGGGUCGGGACACCGUUGCGCAGACAAGCUCAUGUAUAUUUUGCCGGGAUUCCUACGCACUUCCGACGAAAUAUCAUCACCGCACGGGAAAAUUCAAUGUUAAG-GGGCUGGUCACGCGAUGCAUCGAGCUCCCAUAAAUAUUAUAAUAGUGUGUC-CAUAAUCUAAACUUGCGCCUGA-UAAUAGGUUUCAAAUGGCAUAC-ACCAUUUGGUAUAGGAUA-GUAAGAAUGCCGAGAAAUCGGCCUGCACCAGUCAGUCUGGGUUUUAAU---UUAUGUGUAACCAGUCGC--------------------CCUUGGCUAG-----GGAGCAAACACGAGUAUGACCAUGUGUACUCUUUCUCCGGCGUUCGCAUGUACGUCACAAGUGCCCAUGAUCUCAUAAGUGA--GUGUAAAUCAAUUGAAGACAGA-UUAGCUUAUAGUAUUAUGUGUCAGCGCUUCUGUGGGAUAGAAGGAAUAGG--------CCAUAUGAUCUCGCAUAUUGUAUU--------------------------CAGUGUAUAAUGA----UCUAACGGUACAUAUCUGUCUUAUAUGUAAACAAUCGCCAGUAGACAAGGUCCUGGACCUGUUUUCCAGAUUUUU-AUGGCCUCAUAACCUGAU-CACUAGCUCUAUAGUUGGCCGAUGGUGGCACGGGUAUUUACUGAUAGUU-AACCCAGAGAAACGUACACUAGAAAUUUUUGCUUUACA-----------------------------------------------------------------------------------------------------------------------------------------------------------------------------------------------------------------------------------------------------------------------------------------------------------------------------------------------------------------------------------------------------------------------------------------------------------------------------------------------------------------------------------CAUGGGACACAUCGAUCAAAUUUCGAA-ACCAUAUGUCAAAUAAAUUCUCAAUUCCUCUGUCUCAGGGAUUAUUCGAGGAUAUAGUGAGGGAACC-UCCCACAGCCGAGCGGAGACUACAACUCAGGACCUAUAUAAGAUUCCGGAUACGUGUACUUGAA--CAUCUAUGUCCUUAUGUUCGACUGUAGAGCCUGUCAACUAUCCU-UAUUCUUGACAUGGAUGCGUA-------UAUUCCCUGGCUAUGGGACAAGACUAACAGAACUUGCGCAAGCGGUACAAAAAUACUACA--CCUGUUGGAUUAAGCCGCAAAUUAGUAGAGCGUCACUUCCGUCAAUGUGUCCGUCGUUUAUUGAACCGCUUAGGGACAAAAGGACAUCGUGUAAGAGAAUCGCUGAGCACUCG-UGAGAUUGAUGGUAUG-ACU--GCUACGUUCCAGAAAAGAAGUACUU-AGCCUGAUUACGGUCUCGUAAAUGUUAAUUUCUCUAUAUUUUUUAUAUAUCUGUGAUGGAG- 
>D2 5347
-GCGAUUACUUUCUUGAUUCAAAUAAGUGGACUAUUUGCUAUACUAUCGACAUUUC-UGUAACCUAACGUCUUGUUUUAUGCCUUCGUGUCCUGACAGCGAUAAUUA---UACACGAGCAAAACACUAGUCGCAUUUUAUCC---UUAUGGAGUCUUGCUCUUUAUAGUGCCACUAGCACUAUACUAAAUUAGCCUAUGCGACG-UAGUCCACUCUGGCUCCCCACUUAGUGAUCACCCUUGGU--CCAUUCUAGCCCUUAAGUAUCC--CCGUGACCGCCAUUAGGG-----CUUCUCCAA-CCGUGCAG----------CGUAAUAAUACA-CUACUGUAAGUGAAGCUAUGGAGAUA-----UCUUUACUGACGGAUACUCAGACUGUACAACUAGGAAUUUUCAUAAAACUAUGAUAAUUUUUAGUAGUUAACCUGCAGUGUAGAGGAACUUGAGGAAUU-UAAUCACGAUUAGCAGCUCUAAUGAAACCGACCCGCGG--AUCACGUGCUUUGCGAACAGGGUUAUA-CAUUACGUCAAUCGGGUGCUCAAAACCG--AA-UACAUUUUAGAUACAAGUAGUACACCCAACGACAAGUAAACAAUGG-AU--UGCUCUUAACUGUCUCACUCGACGAAUCAACUUAUC-GGUGGGCAUAGAUCGGAUAUUAUCCUAGC--------------CGUUAUGUUCCCCCCCUUGAUUG----CCGUAAGAUUUAUCAAUCGCUCACGCA-UACUC------------CGACCAGGAUCUAACAGUUUCCUU-GCUCGGAAUAUUCACCGUCUGGCGUUUCUUAUACGUGAGGAACCAA--------GACAGUAAACCUUCCU---AAAGACUC---GGUUACACACGAACCAAGAUAAUAAAUAUCUUUACCGCCGGUGAGGUUGAAUAUUG-UACUUCCUAUAU---GACAACUACUAACGACUGUAACCCACCUUAGUAAAUUAGAAGAACGA----GAAAGUGGCACUGUUAGUGGGCGAUGGGGCUAGUGACCGGUCUGGAU-UAUUAUACCU-AGCAACAUUUAUGUUGUGGGUAUACCUUGCAU-----ACAUCAAAAGUUGCACCACAGACGCUGAUUCUCGUGU-UAAAGAUUAGUAUAUAAGCAGCUUCGACCUAUUGCAUUGCGAGGACCGCUACGCCAUGAAAUC----UAUCUCUGUAUUGAAUUCACGUAAUCGAACAAGGACAGCAUCACCCGCGAAUAAGAGCUGCUACUACUCCUUUAGCAUGUGGUUAAUGCAACACUGACAUUUAUCAUCCCAAGACUGUCUGGCCGUCAAAUUAUAACAGUAUGGGCCAUGUAAUGAUACUAUAUACGACCUUGAUCCACCGGCCCUGACUGCUCUCCAGAAAUCACUAACUAGGAACGUUAAAAGUUGGUCUUCAUAACAACAGCCAAGGAUUGACUGGUAU-----------------CUUAUGCCAGCGA-UUAUAAUAUUAUGUCCAGCAGAAAGUAUAAUCUGACUGUAAAACAAUUUAGAUAUUUCG-GGUGUGGCCUAAACAGUAAUGGUUUAAAAAAAUGUCACGCCUGCAUAUUACUCCGCGAUGGGAUGCGAGACCUAUUC------------------------------------------------------------------------------------------------------------------------------------------------------------------------------------------------------------------------------------------------------------------------------------------------------------------------------------------------------------------------------------------------------------------------------------------------------------------------------------------------------------------------------UAGCAUUAAUCUCAUAUGCACGUUCUAUCGGCGAGCCAUGUCGAUUGGUCCUGAGAUCCUCUAUAACCAUUCUCAUAAAACAGAAGCCUCAGGAGCCCUCCAAAACAAAGUAUG-UUGCCUAUCAAA--GGUCACUUUCCUCAACGUUUGGG------GCGUUCUUGAGCUAGUACUGCUGCG-CUAGUACAAGAGGUCCCACAAUUUGACGUAC-UCUGAGGUUGCGCCAACCAUCCAACCAUUCUGACAAUUUUUUACCAGGCCGUAUAA----------------------------GUUAGGCGUCAUAUUAUAUACAACCAAG--GUGCAAUAUUUAGGUGCACGUCUGACGGGUAUUUAUAGUGCGAAUUUGACACCCUUCUAUGUACU-UCCAGGCGUCCCAUGGUAACAUUAUAGAUUUUCUUCGACAUUAUUAAUAGUUCAAACAAGUGGCUACUUCCGCGUAGAGGAAGUCUUCCCGAAUUUGCUUCCAGUCCGUAGAUCUUAUGCGUAAGGCGUUAAUGACUCAC-CUUUUGCUAUAGGUACUCCGAGU-UGUCAGUCCUG-CUAUCCCGUACAUGUUUGGGACUCGCUUCAAGGAUAUAUGAACUUAUUAGAGCACC-----UUUCAGUAAAAAAUGACCGCUUAAAG--GAGUGAUAAAACUGCAUUCCUUAGUAGAUUUCACAGAAAAUCAAAUACAAUUAAUAUUUCUGAUAUAUGAUGUUGU-AAUCUACCAGUCAAUCCUAAGUUUGAUAGAAGGCAAAAACGCGAGA-UGCCAUACUCUCACGA---CCGACCAGAGGUAACUCAAAAUAAGACUUUAGAAGGUGUCGUAUUAGACACCACUCAAUAUGUAAUGCUCCCAAGCAACCUAAGAACGACAAUAUCCUC------AAGUGUCGCGACCUAGA---UACGUC---UCAAAGUAAGU-UACGGGUGCCAGUAGCA-GAACAUAAGAUUCGUUAUCUGCA-ACCAGGCCGAUAAGGAAUGCCGAAACUAUCCGCUAUUUAACU-----AAUUGCGAAGCUAGAUGGAACUGCACUGUACAUG---AUAAGGUUGGUAUGGGGGUAAAAGACCAUAUUCCGAAGGC-GUGAAACUCCAACGCCCUUAACUCUCUUUUUAUUCCUUCUAUUGAUG-UCUUUCGAAAUAACUUGGUACGUUGAUUGUUACACUGAGAG-AACUGGUAAUUAGCUAUGAAAGGGGAGUAUUAUUCUGCGUUACUUUUUCCGCGACAUUUCGGGCACUAUUAUAUUCACAGACAGACUCUCAGAACACGUAUUAUGAUA-UCCGGGAUUGUAGUAUUUAUCUGUUUACUAC------------------------------AUCUACAUGACAAAACAACUACCAUAUGUUCUUGAUAGGGAUUUGUUACUACUUAAAAGCAAGAUUUCCCCGGGCUU-UUAAGGACAUGAC-CCAAGAAUCCUACACGCUCCAAACUAGUUUAUUACGGUGCCAAGGACAAGUUAUCAUUAGA-GGACCGGACUCUAAAUUUGAUCAAAUGCUGUGGGUAUUCCAGUAGUGAAUC-CAUAGACUAAAAUCAUACUUAA-ACAAUGGUUUGAAAUGAAACCU-GUUCUACACCACGGAACA-AUAACGAAAUCGAAAUUCGUACCUGAAUUAACCUAACUGGGUCUCCCCG--CCGCACAAAAAGGUUAGC--------------------CUCUGACGUA-----ACAUUAAAGGCAAACUUGAAAAUACGCAUCUUCCCCUUAAUAUGGAUAAAUAAACCACAAGUAAGAUUGUCCUUGGGUAUUA--GUGGAAGAUUUUAGUAGUGAAU-UUUUUUCAAACUAUCGUAUGCGGGUGUUUCGUUAUGAGGACAUCUGCAUG--------CGUUAGUCUGUAAUACUUUCUAAU-AACAAUCGCGUCUCCUGUAGUGUCGAAGAGUAAUACGU----UUUAGCGGUAUAUAACAGUUAUAUGA-CAAAUAGUUACUGAUAAUUAGGUAUCUGGACAUACCUCCGCGAUCAUGCACCGCUUCAUAGAUUCAC-CACAGAUUUCAUAAUUAAUUAAAGUUAAAGUGAUCACUCAAUUACAAAU-GACCUGAAGAAAGGGGUUCUGA--GUAUUCACUUUACG-UGCUGACACUAUGUAUAAGGUCAAAAACAGCCAUGAA--GCGCAACAUUAAAG-UCGCGACUAUAAGCGUGAAAGUAU--AUUACUAUCGACUAUCAAUACUAAUA---UGGGAUACCGAAUGCACCCUGAUGUUCAGGUUCGAUUCGCGAAAUAGGAUGAACGAAUCUGACCAUAGAGUGUUGUCUGUAGUAGUCAAGUGUGCUAGGAGUUCACAUUAAUAUAGACUUUA-UUUAAGACAAAGUUAGGCCCCUCAGAAGUUUGACAUAGGCCACUAAACAAUUUAAGACUUUAGCAACAUUG-CGAGCUCUGAGAGCCCUAUCAGCUUAAGUGUACAAGGGUGGUUAAAAUACUUGUCUAGUUAGCGCUUGAAUAGACCGUUCCGUCUGGAUCUAAAUUGAGUUGU-CACGGUGUGCCAUUGGAGUCACAGUAGUUU--UGCCUUAUUAUUGUUCUGAUUCCGUCGUGUCUUAGC-UUUAAAAUUAUAAUAGUCCAACCGUGUGGUCCGGCGGCGUAGAAUUCGUCGGUGAGGUACUGAA-AUCACAUAUUUAACGUAUGUCUAGUUCCUCGGCGUUGAUGGUUAUUUAAGGAUCAAGCUGGGGGAACUUUCCAUCGACAAACAUAGGCUAAUACCUACGUUUUAUACAAAUUUAUAAAUAAUUGUAGCUAAA--AAUCCAUACCUUGAUGUCGGAACGCAGUCCACG----UCUUUAU-CAACCUUGAUAAGGAUACGUA-------UCUUUCAAGGCAGCGGGAAAGAGCGAG-GAAUCUUAUGCGACUGGUACGACAACCCUGUG--CUUACUUGUUUUUGGCAAUAGUUAACAUAGCAGCAUUUCCAUCAAUGUCUUUGUCGUUCUUUGAUCCUUUGAUAAACGGAAACAAUCUGUAAGAGACAAUUGCUGGAUGUCGGAUGAGGUUGGUGAAUUG-AUA--GCUGUACGCCCAAAGAGAGACGUUC-AACUUGAUUAUAAUCUUGCGAACACUCAGUGCUGUUUAUUUCUAAUGUUUAUGCGUCGAGU- 
>C2 5347
AGCGAUGGCUUUGCUGACUCAAAUGAGUGGACUAUUAGUCAUACCAUUGGCAUUAC-GAUAAGCUCACGUCCUAUACU-ACGCCUUCGUGUCAGACAGCGAGAGUUA---UACGCAAGGAAAACACUAGUCGUAUUUUACCG---UUGUGGAGUCUUCAUCUUUUUAAUGCUACUAGCACUACACUAAAUUAGCCUGUGCGACG-UAGUCCAUUCUGGUCCCCUACUUACGGAUCACCCCUGAC--CCAUUGUAACUUGUGAGUAUCC--ACAAUCUCGCCAUUAGAG-----CUUCUCGAA-CCGUGUAGCCGAAU----------AAUACA-CUUCUAUAAACGAAGCUAUGAAGAUA-----CCUCUACUGGCGGAAAUUCAGACUUCACUACUAGGAAUUUUCAUUAGAC-----GAAUCUUUGGUAGUUAGCCUGCUUUGUAGGAAGCUAGAGAAACU--UAAUCAUGAUUAGCAGCUCUAUUGAGACCGUCUUUUGG--AUCACGAGCUUCGCGAACAGGGUUGUA-UCAUAC-----------------------------------------------------------------------------------------------------------------------------------------------------------------------------------------------------------------------------------------------------------------------------------------------------------------------------------------------------------------------------------------------------------------------------------------------------------------------------------------------------------------------------------------------------------------------------------------UGAACCACACAUGCUGAUUCGCAUAU-CAAAAACCGGUAUAUAUGCAACUACGACCUAAUGCUUUGCGAGGACCACUACAAUACAAAGCA-----AUCUUUUUGUUGUAUACACAUAAACGAACGAGGACAGCUUCAUCGGAGUAUAAGAGUCACUACUACACCUUUAGGAUUUGACUAAUGCCACACUAAUAUUUGUCUACCCAAGCCUAUCUGGCGAUGAACUUAUAGUAGUAUUUACCAGGUAGUGAUACCCUAUACGACGUUAAACCAUUGGCUCUGUCUGCUCUCCAGAGAUCGCUAUCUAGGAACUUUAGAUGUACAUCUUCAGAACAACAGGCAAGAAUGAGCUGGUAU-----------------CGGGUAACAGCUA-UCAUAAUGUUAUGUCCAGUGGCAAGUAAAGUCUGACUGCAAGACAGUUUAGAUAUUUAU-UGCAUGACCUAAACGGUAAUGGUUGUAGUAAAUGUCUCGCCCUCAUAUUACUCUGCGAUGGGAUAAGAGAUCUAUUC-CUUACACCACGGCAGGCCCACUAUUUUGUAAAGAACGUGACGUUUUCGCUCACCCAAUUUGACUUACGUCCAUUUGAUUUUCCCGCGUGCCA-GUGAAAUAAGCUUCAACAAAUUUGUCAGAUCUUACC-AUUGAAUAG--UCCACUUCGG--GAUGAAGACCCUUUUAUCGCUAUUGUGAUCUUGGGAUGAUAGCC-GUCUACACUUGUCCCACAUAC-ACUAUGUUAGGUUCGGAUCAUACGGUUUUCUUGGGGAUGAAUACAGGCACUGAGCCAUAUAUUUAUCAGGAUUAAAAACAAUGGUUAAUUUGAUAGGCUAGGAAACUCACAUAAGAUCGUCGCCAAUCUAGGCGACCAUUUGCAAAACUCGAUAGGUCAGCC-C-UUACCU-GCUCAUCAGGAACCAUUGUCACAAUCCAUGUUUGACCACAGAACCGAUCACUUAAUCUCUUACGGGAAUCUAAGUGUUGAUCAGACAUGUAUGCG-AGGAACCUCUUCGCAUAAAAACAUUAUCGAUCUUCAGUGUGCGGUCUAUCAGCAAGCCAUCCCCACUGGUCUUGAGAUCCACUAUAAUCAGUUUCAUCAAACAGAACGCUCGAGAGCCCUACAAUACAAAGUAUG-AUGCCCAUCAAAA-GGUCACUGACCACAACGCCUGGC------GCAUUCUUGAGCUCGUAUUGCUCCGCUAGACACAA-AGGUCUAACAAUUUGACGGGC-UCCGAGGUAGCGAGAACCAGACAAUUAUUAACAUAAGCUUUUACCUGCGCGAAUAA----------------------------GUUAGGCGACAUGUUAUCUACAAAGAUA--GUGCAAUAUUUAAGUGUAUGCCUAACGGGUAUUUUUAGUACGAAUUAGACACUCUUAUAUGUAUU-UCCAGACGCCGCUUGGUAGCAAUAUAGAUUUUUUUCAAAAUUAUUAAUAGGUCAAACAAAUCGCUACUUUUGCGUAGCAAUAACCUUGCCGAAUUUGCUUCCAGUCCAUAAAUCCUAAUUGUAAGGCGUUAAUGACUCUC-UCUUUGCCACGGGUAGUCCGAGU-UGCUAAUGUUG-CUCUCUCGUACAUGUCAAGAUCCCGCAUCAAGGACGAAUAAGCCUAUUAAAACACC-----UAUCACUAAUAAGUGACCGCUCAGAA--GAGUGAUAACUUCGCAUAUGUUAGCAGAUCUUACGUAAAAGCAAAUACGGUAUAUAAUUCUGAUAUAUGGUGUUGU-AAACUACCAGUCAAUUCCAAGUCUGGUGGAGAACGUAAACGCAAAG-UCCCCUCCUUACACGA---CCGACCAAAGGUAACUCAAAAUAAAACUUUAGCAAGCGUUGUAGCAAAUGCCCUUCAAUAUGUAGGGAUGGCAUGCUACCUGAGAAUAACGAUAUGCCC------AAGGGUUGUGGGCUGGA---UACGUU---UCGAAGUAAGUUCACGGGUGCCAGUAGCA-GAACAAAAGAUGAAUUAUCGGCA-AGCAGACUGAUGAUGAUCCUUGAAACCAUCCGCCAUUUCACU-----AUUCUUGAAGUUAUAUGAGAAUGCAUUACGCAUG---UUGAGUUUGGCAUGGGAGUAGAAUACCCAAUUCCGAAGGC-CUGAGACUCCGACGCCCCUAACUCUCAGUCAAUUCCUUCUAGUGAUG-UCUUGUGUAAUCGUUUGGUACCUUUAUUGUUAUACUAAGAG-AACUGGCAAUCGAAUACGAAAGGGAAGCAUUAGUCCGUGUUUGAUUCUCCACGACGUUAAACACACCACUAAACCCACAGAUAGGCUCUCAGAAUAAGCAUUAUAAUA-UCCGGGAGAGUAGCAUUUAUCCGUUUACUUC------------------------------AUCCAUAUAACAAAACGACUAACCUAGGUUCCUGACAGGGAUUCGUCAUCGCCUCGAAACACAAUUUCCCUGAACAU-CUAUGUUCAUGAC-CCAAGAAUCUUACACACUCUCAACGGGUUUACAACAUCACCAAGAACAAGUCAUUACUAGG-CAGCCGGACAAUAAAUGUGAUAAGAUCCCGUGAUUAUUACAGUAGUAAACC-CACAGGUUGAAGUCGUACUUAA-AGGGAGGUUUGAAAUAAAACCC-AUUCUGCACCAUGGAACA-AUAACGAAAUCUAAAUACGUGCCGGAAUUAACCUGCCUAGGUCUUCCCA--CCGCACUAAAAGAUUAGC--------------------CUCCGCCUCA-----ACAUGAAAGGCAAACCUAAACAUACGUAUCUUCCCAUUAUUGUGAACAUAUAAAGCACAAAUAAGUCUGUCCCUGGAUGUUA--GUGUAAGAUUUAAGUAGGGAAU-UUGUCUCAAACCACCGUAUGAGUGUGUUUCGUUAUGAAGGCAUACGUAUG--------CGAUAUUCUGUAACACUUCAUAAU-AAUAAUCGCGCCUCGUAUAGUCUCGCAGUGUAAUACGU----UUUAGCGGUUUGUACCAGUUUUAUGC-CAAAUAGUCACUGAUAAUUAGGCAUCUCGACAUACGUCAAAAAUCGUGCACCGCCUCAUUAAUGCAG-CACAGAUUUAAUAAUUGAUUAUAGUUGACAUGACCCCUUAAUCACAAAU-GACGUAGGGAAAAGGGUAUU--CAGUACUCAUUUCACG-CUCUAACACUAUGUAUAAGGUUGAAAUCAGCCAUGAA--GGGCUAUAACAAAG-UGACAGCUGUGAGCUUGCCGGUGU--ACUACCUUUAACUAUCAAAUUUAAUA---UGGGAUUCCAAAUGCGCCCUGAAGUUCAGUUUCAAUCUGCGAGAUGUAGCUCACGGACCUGACCAUGGAGCGUCUUUAGUCGUCGUCAAGUGUGUUGGGUGUUCACGUUAGUUUCGACUUUA-UUUAAAGCAUACUUAAGGUCCGUGGAAGUUUGACAUAGGCCGUUGAACGAUUUAAGAAUUUGGCAAUGUUG-CAAGCGCUGAAAAGCCUAUUGAGUUGAAUACAGAAAGAUCAUGAAUAUAUUGGUCUAGUAAGCCUUGGAAUAGACUGCUCCGCGUGGAUCUAGGCCGAGCUGU-CACAACGCGUCAUUUGAGUCACAAUAGUUU--UGUCUUAUUGUUGUUCUGGUUCCGUUGUAGCUCGGU-UUACAAAUUAUAAUAUUCCAACGGUGUGGUAUAGCGGCAUAGACCACGACGGUGAGGUUCUGAA-ACCACAUUUGUAACAUAUGCCUAAUUGCUCAACUUUGAGUGUUAUUUAAGGAUAAGCUGGGGGAACU-UUCCAUCGACAAACAAAAGCUGAUACUUACGGCUUAUAUAAGCUCAUAAAUAGUUGUAACUGAA--AUUCUAUACCUUGAUUUCUGUACGCAGACCAAGUUAAUUUUUAU-CAACUUUGAUAAGGAUACGAA-------UCCUUCAAGAUAGCGAUAAAAGACAA--GAACCUUAUGCGAAAGGUGCGACGGCGCUGUA--CUUAUUUGUUCCUGGCGCUAGUUAACAUAGCAUCGUCUCUAUCAACGUCUCCAUCAUUUCUUGUCUCAUUGAAGAGCUAUAACAUCCUGUAAGAGAUAAUUGCUGGGUGUCGGACGGGGUUGGUAAGUUG-ACA--GCCAUGCACCCAAAGUGAGACGCUC-GAACUGGUAAUAAUCUUAGGACACCUCUUGCGUGUAUGUUUCUUUUGUUCUCGUGUCAGGA- 
>B2 5347
AGUGAUUACUUUCCAGAAUCGGAUGAGUGACUGAUUUG-CACACUAUAGACACUCU-UGUUACCUAACAUCCUAUCUU-CGACCUAUGCUCCCGACAGCGAAGGUCA---UACGCGAACGGCACACUUGUCGCAUCAUACUG---UCGCGAGGUCUUACUCUUUAUGGGGACAUCAGCAUGAUACUCGACAAGCCCAUAUGAUG-CAAACUAUUCAGGCGCCCCCUUUAUGAACACUUCCUGAU--CUAUCAUUACCUGAGAGUCUCC--CCAGGAUCACCAUUAGGU-----UUCCUCGAA-AUACGCAGGUUAAC---------UAAUACA-CCACUGUGGGUGGGGCCAUCUAGAUA-----CCUUUGCUAGAGGCAACUCGAACACUCCAACUAGGAAUUUUCACAAGGU-----UAUUUCUUCGUAGUUAACUUACAGCCGAGAGGGUACCAAAAAACG-CAAUCAUGGUGAGCUACUCAGAUAAGACCGUCUUUCAA--AUCACGCACUUCAUGUACAAGGUGGUA-UCUUACAUGAAAUUGAAGUUAAAGACAG--AA-UACGUAUUUAAGACAACGUCUCUGCUCAAAGAUACGUAAAACAUGG-AU--UACUCUAAAUGAUCUCUCCUUGUUAGUCAACUGAUU-GGUAGGCAUGUUUUGCCUGUGAUAUAUAC--------------CAUUUUGAUCC-UCCUUUUAUUA----UAGUGCACUUUAGAUUUCACGCCCUCG-UACAC------------CGUCCAGGCCCUGAUGGGACGCUU-GCCCGGUAUGUUCUCCGUUUGGCGAUGCGGGAACGUGAAAAAUCUA--------UGCAAUUUGUUUUUCUGAAGUCUAUGU------CACCCACGGACUGAUGUAAUUAACAACUUUGGCUCGGGUGAGGUUAAAAACUGGAACUUCCGUCAA---UAAGAAUAGCUAGGACAUAUUUUCACCGAACUCAAGUAGAUAAAAGA----GGAUGAUGCACUAUUACUGGACAAUAGGAUUAUUGCCCGGUUUGGAUACACUACUCCU-UGAUACAUUUAUGUUGCAGGGGCAUCUGAUAU-----AAACCAAAAAUUGCGUCACACACUCAAUUCUUCAUAU-AGAAAUUUGUUAUAUUAGCAACCACGGUGUAACGUGUUAAUAGCACUAAUUCGGUGAUAACUC----AUCUUUUUCGUUUUAUUUACAUAAUCGAAGAGGGACAGGUCCACCGAGUUUACAGAAUGGAUACUACACCAUUAGCAUAUCGUUAACG----CAAAAAGUUUGUCAACGCGAUACUAUAUGACGGUGGUACUAUAACAUUACGAGUCAUGUAGUGUUACUCUCUCCGUCGUUAACCCACCGGUACUACCCGCUUUUUAGACAUCCCGAUCUAUAAACAUUAAAAGUAAGUACUCAGAGAAACUGGUAAAAAUGAACUGGCAC-----------------CGUGUACUACAUA-UCAUCACGUUUUGUACAGAGGAAACUAUGUGCUAACUGCAAGUAAACUUGUAUAUUUUU-UGCAUUACCCAUGCAAAUAAGUCUGUAGCAAAUUUUACGUCCGCAUAUUCUUCUGCUCACUGACGCGGGUCCUGACC-CUUCCCUCACGACGGACAUCAUGUCACGUUACAGACGUGAGCUUCUCACCCGACGACCUACAAUUACCUCAACUUGGCGCUCUAACGGUCUU-GUUAAAUAAGAUUAAGCCAAUUAGUUGAACUUUAUC-AUUGAAUAG--UCUACUUGGGUUGAAUAUGAAACUUCAAUCAGCAUUCUGAUUUUCGAAUGUGAAAC-AUCUAUUCUAGUUAGACAAAC-AUGUUAUACCAUUCAGAACCAAUGGAAUUCUUGGGAGUAGAUGAAGGCAAUAUGUUAUAAAUUCAGCGAGACUGAGCGUAAUGGCCAGUCCGAAGAACUGAGAAACCCACAGAAGCUUGACACUAAUCUAGCCGCCCAUUUACUAACAAUGACAGAUCGAUC-C-UUACAU-GCUUAUUAGAUGUUCUUGCUACAUUAUAUAUUAUCUCAUAGGAGCAACCGCCUAAUCUCCUACGGGACUACAAGCGUCAAGUAUACACGGAACCA-AAGAACCUCUUCACAUAAAUAUAUUAUUAACCCCAAAUGAAUGUUGUACCAGUAAGCUAACUCGAUUGGAUCUUAGAUUUGCUAGACCCAAUCUCAUC-AACAGACGGAUCAUUAGCCCCAAUACACAGGGCACA-AUACUUUCCGAAA-GCUUCGUUACUACAAAGUUUCCC------UCUUUCAUGAACCAGUCCUGAUAUGUUUGGCACAC-AAGUCUCACAAUUUGAACCAC-UCUGAAGACG-GAAAUCUAGCCUAUUAUUCAAACCAUUUUUUACAAGGGAAAAUAAU---------------------------GUUAGACGACAUUUUAUCGAUACACAUA--UUGCGAUGUUUCAGUAUAUGCCUAACGGUUAGUUACUGUGCGGAU---ACGGUUUGACGUGUAGU-UCCAGAAUUCUCGAUGUAACAGGGCAGAUUUUCCACAUUACUACCAAUAGUUCAAUUAAAUCGUAACUCUCAGGUAUGGAGGUCCGGACCAUGUCUGCUUCCUGUCUAUUGGGCAUAUGCAUAGGGCAAUAAGGGCUCCCAUUUUUGCCACGGAUAAUCGAAGC-UGUUAGAAUCA-CUACUUUAUACAUAUUUGCAUCCCGCUUUAAUGAUGAAUGACCUCAUCAGAAUGCC-----UUUCCGUAAAAAA-GUCUGUCUAGAGUCGAUUGAUAAAUUCGCACCUCUUAUUAGAUCAUAUAAAAAAACAUAUAUGGUUAAUGAAUUUUUUGCAAGGAGUGGU-ACUCUAUUGAUUGAAUCCGGAUUCAGAAGAAGCCACAAACGCGAAA-CUACGUAUACAUACGG---UCGAAUAGAGUUAGCUCAGAAUAGACCAAAGGAGGGUGCCGUAUCGAAUUUCCGUCGAUAUGUACAGCUCCCAAGGUCCCUAAGAAGCGCCAGGUGGGC------AAUAGUCGCCGGCUAAA---CACGCU---UCGAAAAAGUUAGGCGUGUGCUAGUGACG-AACCACGAGAUUACUCACCCAUA-AACAAACAAAUAGUUGCUGUUAGAUUCAUCUACGCUUCGACC-----AGUAAUAAAUUCAGAUGAAACUGUACUGUUCAGG---AGGCGUUUGGCAUGGGAGUGGCGUAUAGUUCUCCGAAUGC-CUGUUAUUUCAACGCCCUUCACUCGAAUUUAAUUGCUUCUUUUUACA-GCUUAUAUAGACGCUUAGUACAUUUGUCAUUUCAUUAUUAA-AACUCACAACUGGUUACAAAGCAGGAGUUUUAGCCUGUGUUAUGAUUUCCGCGAGCGUUCGAGUAUUAUUAAAACAACGAUUGGAAGCUUGGAAAACAUAGUACAAUA-GCAAACAGGGUUGUGUUUACCUAUUUAUUCC------------------------------GUAGACACGAACAAAUAGCGAAUCUAUGUUUUAGUAAAAGUUUCGUCCUCGACCCAAGGUAUCAUCUACCUGAUCGC-UUACGUCCAUCUA-CCAAGAAUCCUUGAUUCUCCCAAUAAGAAUUCACCUCUACUAAGAACAAUUCAUCACUAAG-AGGUGGAUCACUAAGAGUGACUAAAUCCCGCGGGUACUAUAGUUAUGAGAA-AGCCGACUGGAAUCUUACCUAA-UAGAAGAUUCGUA---------------------------------------------------------------------------------------------------------------------------------------------------------------------------------------------------------------------------------------------------------------------------------------------------------------------------------------------------------------------------------------------------------------------------------------------------------------------------------------------------------------------------------------------------------------------CCCUCUCACUCUGUGCAAAUCUACAGUCCGCCGUGAA--AAGCAACAUCAAAG-CAACAACGGUAGACCUGCCGUCGC--AUGACCUCCGACUAUUAAUACUGCUA---UGGCAUUCUGAAAACGAUCCAAAGUGGGAUAUGUAUUUGCGAGAUGUAUCGCACAAAUAUAGCCAUAGGAUGACGUUGCCGGUCGUCGCAUUUGGUGGGUAUUCAUUUUCUUAU---------ACGGAUGUAUUUUUAGGGUUCGUAGAGGUUCGCCCUAGUUUAGUAGACAGUCUAAGGUAUUAGCAAUGUUU-UAACCUUCAAGAAACAUGUCGGUUUAAAUGCACAAAGAUCAUGAAAAUGUGCUUCUGGAGGGUGAUGGGAUAGGCCGCUCCGUUUUGCUCUAAAUGGAGCUAA-CUUCGCAUGUCAAUAUAGCUGCUGCAAAUUUGUACAUCAUUGUUGCUUCCAUUCAGCCGUACUCUAGU-UGGUGAACUA-GAUAAUCCUACGUUCUAGACCAGUAGUGCGGAACAUACCGGUCAGAAUGUGAG-ACUGCACCUUUAACGAAUGUCUAAUACAUGGGCGUUAAGGGUCAAUCGAUGUUAAACUCGAAGAGCU-CCCCAUCAUGGAUUAUAAGCCAGUACUUACGAUCUAUGCAGAUUGACAGAUUGUCGUAGCUUAA--GAUUUGUACCAUGAUGUCCGUACGUAAUACGUGUUGAUCUUUGUGUAACCUUGAUAAGGAUACACA-------UAUUUCAAGGUAGCGGGAAGUAACAGA-AGACCUUAUGCGGGUGGCGUAAUGGUGUGGUA--CUUGUUUAAUUCUAGCGAUAUUCAAUAUGGUAUCGGUUCAAUCAAUGUCUUCAUUAUCUCUCGGCCCGUUGGGGAGCGAUGACGUAUGAUAAGGGAGAGUUGCGAGGUAUCCGGUGGGGUUGAUGGAUCA-ACA--AUUACGUACUCAAGGAGAAACGCUC-AACCUAAUAAUACUCUCGCGGACAAUCCUUGCUUCAUGUUUUACAUACAUUUGCGGCAGCA- 
>A2 5347
AGUGAUCACUUUCCAUAAUCAAAUGAACAAUUGAUUUG-CACACUAUAGGCACCUU-UGUAUCCUAAAAUCCUAUUUU-AUACCCACGCUCUCGACAGCGAAUGUUA---UACGCGAACGACACCCUGGUCGUUUCAUAUUG---UCGAGGGGUCUUACUCUUUAUGGGGACAUUAGCACAGUACGAAAUAAGCCUAUACGAUG-CAAACUAUACAGAUGCCUCCUUGAUGAACCCUUUCUGGC--AUAUCACUACCCGAAAGUAUCC--CCGUGACUACCAUUAGGU-----UUUC------CUGAAGCGUGCAAG----UUAAUUAAUACA-CCACUGUAGGUGAGGCCACUUAGAUG-----CUUUUGUUGGAAACAACCCGAACGCUCUAACUAGGAGUUUUCAUGUAGC-----UACUACUUAAUAGUUAACUUGCAGCCCAGAGGGUAGCGAAAAAUG-CAAUCAUAGUGAGCUACUUAAAUGGGAACGACCUCCAA--AUCACGCACUACAUGUACGACGUUGUA-CCGUACGUAAAAUUAAUGUUGAAAACAG--AA-CACGUAUUUAAUACAAUCUCUCUACUCAAAGGCGGAUAAAAUAUAG-AU--UACUGUAGAUGGUCUCUCUUCAUGAAUCGUCUGUUU-AGUAGGCACAUAUCACAUAUCGUACGUACUGUUAUGAUCCUCCCUUUAUUGCUGUGUACUUUAGAGUGCACUCCCUCAUACACCGUCCAGCCCCUCGCGGUACGCUUGCCCGGUAUGAUCUCCGUCUGGCGCUGCGAGCACGCGAAAAAUCUGUGCAAUUGAUCCUCCUGAAGACUUGGUUACUCACGGACCGUGGUAAUUAAAAUCUUUGGUAAUGGCCCCAUUAAAAACCCGUCUACGCAUACCUCGGUCCCGAGUUCUCCGGUGAGGAUAAAAACUG-GACAUCCGUCAU---UAAAAAUAGUUAGGGCAUAAACCCACCAAACAUAAGUAGAAAAAAGG----GAAAGUGGCACUAUUAGUUGAUGAUGGGAUUAAUGGCCGGUUCGGAUCUGCUACUCCU-AGAAACAGUUAUGUUGUUGGGGUAU-AGACAU-----AAACCAAGUAUUGCAUCAUACGCUGAAAUCCUUAUAC-UGAAGUUUAAUAAAUUAACAACCACGACCUGAAGCGUUGAUAGCACUAAUUCGCUUAAAACUC----AUCCUUUCCUUUUUGAUUACAUAAUCGAACUAGAAUAGCUUCACCGAUGUCUCAGAACGGAUACUACCCCUUUGACAUAUUGACGAUG----CCUGAAAUUUGUCAACGCGAGACUAUUUGACGGUCGCAGUAUAACCGUAUGAGCGAUGUGGUGUUGCUCUCUACGACGUGAACCUAUCGGCACUACCUGCAAUCCAGACAUCUCCAUCUAGGAACAUGAAUAGUAAAUACUCAGAGAAGAUGGUAAAAAUGGGCUGGCCG-----------------CGUGUACCACAGA-UCAUCACAUUCUGUUGAGAGGAAACUAUGAGGUCACUGAAAGUAAAUUUAUAUAUUUAU-UGCAUGGCCUAUCCAGAUACGUCUGAAGGAAAUUUGACGUCCGCAUAUUGUUCUACGAACUGAUGCGGGUCCUGAUC-CUUCCAUCACGGCGGACUCCAUGUCACGUUGAUAAUGUGAGUUUUUCACUCGAUUACCUUCAAUUACUUCAACUUGGCGCUCUAACGAUUUA-GUUAAAUACGUUUAAGCCAAUUAGUUGAACUUCGCC-GUUGAAUAG--UUUACUUGGGCUGAAUAUGAAGCCUGAAUCAACAUUCUGAUUUUCGGAUGUCAAGC-AUCUAUUCCAGUCCGACAGAC-AUGAUGAUUCAUUCGGAUCAUUUGGAAUUGGUGGAACUAGACGCGGGCAUUAUGUUAUGGAUUAAGCAACAGUAAGAGUCAUGGUCAGUAUGUAGAACUAAGAAACUCACAGAGGCGUAACGUUAAUCUAGCCGCCCAUUUACUAAA-UUGACAGGUCAAUC-C-UUACAU-GCUCAAUUGAUAUCCUUGCAACAAUAUAUAUUCAAUCAUAGAAACGACCACCUAAUCUCCUACGGGGAUUCAAAUGUUGAUUAUACGCGUAAUCA-ACAGACGUCUUCACAUAAAAAUCUUAUUAAUCCCUAAUUCAUGUCGUACCAGUAAGCUUUCUCGAUUGCAACUUAGAUCUAUUAGAGCCAUUCUCAUU-AACUGACGGAUCGUUAGCCCGAAUACACAGCGUAUCAUUACUUUUCGAAA-GCUCCGUUACUAUAAAGUUCGCC------GCGUCCAUGAGCCAGUUCUGAUUCGUUUAGCACAG-AAGUCUCGCAAUUUGAUUCAC-UCCAUAGUUGCGGAAAUUAAGAUAUUAUUCAAGCCAUUUAUUACCAGGUAUAGUAGU---------------------------GUUAUACCAUAUAUCGUAGACACACAUA--UUACGAUAUAUAAGUGUAUGCGUAACGGGUGGUUAUUGUACGGAUUUAACGUUUUGACAUGUAGU-UCCGGAGCCCACGGUGUGACAGUGCUGAUUUGCCCCAAUACUACCAAUAGUUCAAGUAAUUCGUUACUUUCAUGUAAGGAAGGCCAGACCUUAUCCGCUUUCUGUCUAUGGAGCUUAUAGGUAUCGCUGUAAUGACUCGC-UUAAUGUUACCGAUAAUCGAAGC-UCUUAAUAGAG-CAACCUUAUACACACCUAGAUCCCACUUUAACGAUGAAUGACUCCAUCAGAAUGCC-----UUUCUGUAAGAAA-GACCGUCCAGAGUCAAUUGAUAAAUUCGCACUUUUUAUUAGAUUGGAUGAAAGAACAAAUACGGUAGAUAAAUUUUACGCAAGGUACCGU-AAUCCACUGAUUAAUCCCGGAUACGGAACAAGGCAUAAAAGUGAAA-CUCCUUAGAUAUACGA---UCGAAUAGAGGUAGCUGGGUAUGGACCAAUGGAAUGUGUCGUAUCAAAUUUCGGGCUACAUGUACAGCUCGCGAGCUCCCUAAGAAGCGCCAGAUGCAC------AAAAGUUGUCAGCCAAA---CACGCG---UCGAAGGAGGUAGGCGUACGCUAGUGACA-AACCAAGGGAUUGCUGAACUAUA-GACAAGCCAAAAAUAGUUGCUAGAUUCAUCUGCGGGCCAACC-----AAUUACGAACCUGUAUGAAAAUGUACAGUUCAGG---AAGCGUUUGGCAUGGGGGCGGAAUACCCUGCCCCGAAUGC-CUGUUACUUCAAUGCCCCCCACUCUAAAACAAUUAAUUCUUCUUCCG-UCCUACAUAACCGCUUAGUACGUUUAUAGUGUCACUAAUGA-AACUCGCAACCGGUUAUAUAGCAGGAGUUUCAGCCUGUGUUAUCAUUUUCGCGAUUGUUCAGGCACUGUUAAAAUGAUGAUUGGAAUCUUGGGAAACAUAGUACGAUA-UCAACGAGGGUUGUGUCUAUCCGUUUGUUCC------------------------------GCACACACGACCAAACGGUUAACUCAGCUGUUUCGAAAAGUUUCGUCGUCGACACGAGAUAUCAUUUACCUGAUCGC-UUAUGCCC-UCCCACCAAGAAUCCUACAUUCUCCCAAUAGGAAUUCAUCUCCACUAAGAACAAAUUAUCAUUAAG-AGGCGGAUUACUAAGUGUGACUAAAUCCUGCGGGUAUUAUAAUGAUAAGUA-AGUAGACUUACAUCUUACCUAA-UAGGA-GUUCGGA---------------------------------------------------------------------------------------------------------------------------------------------------------------------------------------------------------------------------------------------------------------------------------------------------------------------------------------------------------------------------------------------------------------------------------------------------------------------------------------------------------------------------------------------------------------------CCCUAUCACUCUGUACAAACCUACAGACAACCAUGAA--AUGCAACAUCGAAG-CCAAAACCGUAGACUACCCGGCGC-----------AGCUAUUAAUGUUGCUA---UGGCACUCUAAAAACGACUCGAAGUGUGAUUUAUAUUUGCGAGAUGUAACGCAAAAGUAUAGCCAUAGAAUGAUGUUGCUGGUCGUCGCAUGUCGUGGGUGUUGAUGUUACUGUCGGUCUAA-AUUGAUGUGAAUUUAGGCUCUGUGGAGGUUCGCCCUAGUUUACUAGACAGUUUAAGGUCUUAGAAAUAUCG-CAACCUCCAAGAGAUAUACCGGUUUAGAUGCACAAGACUCGUGGAAAUAUUCCUCUAAUGAACAAUGGGAAAAGCUGCUCCGUUUUGCUCUAAAUAGAGCUAU-UCCCGCAUGUCCUUUGAGCCGCGCCAAAUUCGUAAGUCCUUGUUGCUUUGAUUCGGUUGUAGUCUAGU-UGGUAGAUUAUGAUAAUCCUACGGUCUAGACUGGUUGCAUGGAACAUACCGGUCAGAAUGUAAG-ACUGCACUUUUGUCAAGUAUCUAACACCUUGGCGCUUAGGGUUGCUUGAGGGUAAACUGAGGGAACU-CUCCAUCAACGGAUACUGGCCAGAACUUAUAAUCUAUAC-AGUUGACAGAUGGUUGUAGCCUAG--AUUCUAUACCAUGAUGUCCGUACGCAAGGCAUGUUAAUCCUUGUGCAACUCUGACGAGGAUAAACA-------UUUCUCAAGGUAACAGGAAGCAGCCAA-GGAUCUCUUGCGGAUAGUACGAUGGCGUGGUA--UUUGUUUAAUUCUAGCAAUAUUCAAUAUAGCGUCGUUUCCAUCAACGUCUUCAUUACUUCUUGGUCCGUUGAGGAGUGAUGACGUAUAAUUAAAGAAAAUUGCUAGGUACCCGGUGUAGUUGGUGGAUCA-CCC--AUUGCGUACCCAAGGAGAAAUGCUC-AAUCUAAUAGUUCUCUCGCGGACAAUCGUUGCUCCAUGUUUUACACGUACUCGUGGCAGUA- 
>H3 5347
CUGCAUGGGUUUCCGAAAUUGAAAAAAUAGACUAGUGA-UAACCUAUAUGUGUUUC-UGGGAUCUAUUUCUUAUCUGUCGAUCUAACAUUAUCUAUAGUAAGAGCCG---UGAGCCAAUGAGAGAUUGUCCGCUUCCUAAAU--CGUUUAGAAUCUCGCCAUUUAUAUUACGACUAGCACAAUGGCAAGAAUUCUCAUGCUAUC-UAGGUGAUUUCAACCUCUGUCUUAUAGACCGCCUAUGAU--CUAUUGUUCAUCGGUAAUAUUC--GUAAGAUUACGGUUUCUU-----UUGGUCCCA-CCGGGCUGUUCAAU----UAAAGUAAUGCU-ACAUUGUAUAUAAAGACAUGAAGACA-----CUUUCAUUAGAGAUAAUACUGGUUAUUUAGCUAGGAAUCUCAGUGAGUA-----CCAUCUCAUCUGAUUAGUUUACAACAUAGAAGCUGGCUGGUAACCUUACUUGAUAUGAGCGAUCCUAGCCAGGAACGUUUCGAAUAAACACAUAUCUAACAUAUUGAACCGUAAUUACAC-GACAGUUGAUCCGGGCAACAC--AC-CAUCAAUAUGAUACGCGUAAGUAUGCUGAAAGCUAUGAUGAGAACGUCC--UAAAUAAUUCUCUAUAGGUCGAUUAGGUAUGUAAAU-GGUGUAAAUAGCUUGAGAAACACACUCGA--------------AGUAGUAAUGCUGCCCUUUACUA----UCGUGUAAAUCAGUAAUCAGGACAAUA-GGCAG------------UCCCCGGAGUUUAGUGGUGACCUU-GCCUAUAAAGAAGCCCGUCUGGCUUGG---GAAGCACAUUCAAUAA--------AACGAUAUAACAAUUUGA-AAAAACCG---UCUUACUCUCGUAACUAGGGAUUU-UUGUUGUAGGCUUCGGUGUGGCGGUAUUUUG-UGGGUUGAAUAA---GGAUAACCUGUAUGCCUCCCAUUAUCUAUACUUGCUUGGACCAAACG----AGAGGCGGGCCUAAUUAAAGCAGAAGGUG-UUAUGCUCUAUACUACUCCACUAAAAUA-GUUUCUAAUUUUGCUUGAGAGGUAUUGGAAGGGGCUCAGAAAAAAGAGCUCAUUACAGGCCUUAAUAACGAUGU-CGUCGUUUAGACUAUCAAUAUCAAUCAUGCUUGGCUCUCAUUCAAUUAGUAUUCAAGUCUAAA----GUUCUUUUCAUCUUACAUACUCAAUACGACAAGGAGAACUACACCCGAAUACUGGACGUGACAAUCCUAAACGUCGUCUCAUUCAAUAGAGACUCCAGAGUAGACAAAUCUAGACUGUCUGUACCUUAACCUACUAAAUGUCACAUCUUUUUGGCGCCAUCUGUAUGAGGUUGCUUCCCUGUCGCUAUUCGUUUUCUUGACAUAGCGAUGCUUGAAUACCACAGGUUGAUCGAUUGAACUCCUUGUGGAAGUGGUGUAGCAUUUUUUUGGGUCUGAUUGCGGAGAUAAGCUUAAUUAACCACGCUUUCUACAUGUUGACACAAUUAGUAGUCAACUUAAUUUUAAUAUAUAC-GUUAUAAACUACACCCUGAU-CCAAUUUGUCCUUGUACGGGCACAGUUCAUCAUGCAUUGGUCUGCUUAACGAACUCUUUCACACAAUAUCCAUGUCAAUAUUCCGUAACCAUCGCACGGGGGUAAUCUAGUAAAUUUGAUCCGAUUAAACUAUUCAAUCAAAUAAGCUA-GCGAAAGGCUAUUUAACCAACUAGUUGGACACACCC-AUCAACUUC--UUCACCUCAGUUAAACAUACGCAGUUACUUAGCCUUAA----CUUAGAUGGCAGUC-AUCUCCGGUACCUAAGGUAUG-UCUGUAUCACCAU-GGAUUAUUUAAGUUUACGAGAGACGACAACCAGCCUUGGGACGUACUAGAUGUGUGCUUCAAUAUAAUUUUCGAUUUAAAGAAUCUAAACCUUUAAUACAGCCUAUAGAUGGCAAAGCUAAGUAUUUGAAAGAUUCGAUGUCUCAAUACCGGCCCCCUGCUCACCGAAUUCUGCUGCCGCAGUUGUAGAUUGCUACUAGGAACGACUCUUUAAUCUUCCAUGUCGUUGCGUACAUUAAACACACAUGUAGCGG-AGAACCAGAUCCGGGGCAAAUUGUAAGUGACCUUACUUGAAGGUCCGGCCACCGCAUUGUUAUGGCGUCACUUGAAGUUGUCCAUGUCGCAUGUUCGC-GACAUAAAGCUGGAUAUUCAUGGGGAAGGAAUGGGA-UUACAUGUAUCAAUAAUCCUUGGCCACUACUUUGCAC------AGAUCUUUGAGACAAUCUUGAGAGUUCUAGUGCCU-UUAUCCCUCAAAAUUGUCUGC-GUUAAGAGUGCCCACUCCGCUUUAAUUUACAAACUGAGCGUUAUCGUGUUGAAUAA----------------------------AUUAUCCGACAUAUCACUUGCGAUGGAU--UAGCAAAGGCUCAUGUCUUAUCUCGUGAGUUGUUAUUGGAUGAACAGGAAAGCAUUUCAAGAACC-GAGAGUGCACCCUAGCCAUUAGUACACAUGUUACCAGACGUAACUAAUGGCCCAUAUUUGGUACGAUUUCCAUUUCAAUAGAGCACUGGCUUCUUCCUAGCCGAUUACAUUAUUUAUAAAGGCGUUCUGCUGCUC------GUUGUCUUACGUGCCGUAGAGGC-UGUCAGUGUAA-GUAUGCUUAGCGUUAUACAAACUUGUUGGGACGUAGACAGGUGUCACUAGGAUACG-----UCCCGAUACAAGAUGACCACACCCAA--CGUCGACAAACUAACGCGUUCCACUAUCUACCAUAGGAAACCAAACACUACCAUUAGUUCGUACUGUAAACGACAG-A--UAACUGCGACGCUUUAAGUUUGGAAGUGCAUAGUUACACAAGA-UACGAUAUUUGUAUGA---UCUGUUAUAUGUACCUAUACAUAUACCGUAAGGAGAUGUAGUACUAAUUUUUUUCAUAUAUCUGUUAUCUCUAAGCUUUGUUAGGAA-GUUAGCUACACCCGGGGAAAAGGUGCGAUUUGAA---UUGGCU---UUUAAGUUAAUAUGUAUAUAUUGAAAGGA-GACUAUAUAGGAACUCCUCUGCA-AACCAAUUAUUGACGAUUGCAGUACUAAUUUGCGUUUUAAUA-----AAUUCCGGAGGUUAUGCUGAAUGUAUCGUGCAUA---AUAAGUUUUGAUUUAGAAUGGGAUGUUCUUUUUUUUAAUC-CCAUAAUGAUCGUGUCAUUGACCUUGCUUGAGGCCCAUUUAUCG----------CAAACCGCCUGACUCGCUCAUUGUUAAUAGAAUGU-UAGUAGUUCCCGG---UAAAAGAAGGGUAAGCGUUCAAAAGAACGUAUCAGGAACGUCUUUAACCCAAAUUUCGUGAUGAUAAAACUACUUAGAAAGUUAUUACAGGA-AAAGAGUUAAUCGGCAAAACUCAUCUCGAUC------------------------------ACGCAUACGUUAAAUUUGAAAAUCCGUACGCUUAGUGAUGUUUCGUUAUCGAUUUACCGCCAUUUUCGAUUAACCAA-UCAGAUCUUCAAUGAUGAGUAACCUGAGACUUUUCGAAACGGCGAUGUCAUCAACAAAGAAACUACAGCGUUAGG-AUGUCAAGAGCUCGGAAAGUUGAUUUCCUUAAGAUAUCGUGAUAGUGUCUC-CACGACCCGAAAUUCUCGUUUA-UAGAAAGCCCAUAAUAGAAAUCAAUCCCCCGCCCUGAAGCG-AUAGUUACAUCAUAGCAUUGAUGUGUGUCAAUCUAUCUGCUCCUCUUCUA-UCAUACUAAGCAACUAGC--------------------GCUUAGCAUG-----UUACAAACUGCGAGACUGAUUAUCAAUAUUCCUUCUCUUCGUUGUCUAUCUCAAUACCUUGCUGCUCUAUCACAAGGUACAU--AAGUAAAUUUACUCAUUAUAAGGUAGGCCAAGAUUACUGUAUGUCGAAGCUUUUAUAUAAUGGCAUUGGACUAAUUCGUCAGGACACUGAUCAUGGUCGAGCAUU-UUAUACCGUACUUCCUUUGGUAGCACAGUGAAUCAUAA----UUCGGCAGUAUAUGAUAUCACUAUGCGGAAAUAAUAUUUAAAAAAACGACGUCUAGACGUAUGUACUUAGCCCAG-ACUGUUUGGACGGUUCGC-CCAAAUUUCGGUAACUAAGUGGAGGUGGAAUCAGCGACUAUCUUCAGAU-GAUUUAAAGUGGCGGGUUGGAAAAGUACGUACCCCAUU-AUCCAUUUGAUUGUACGGGCUCACAAACUACCACCAGCGAUGUAAUAAUGUAC-CAACGUCGGUAACUUGAUCGGUGU--AUUGCUCUGGCCUGUCAGUUUAAGCA---GUGUGUUGCGGGAGUGACUGAUGAUGAAGUAGAUCUUCGAUCAUUAUACUUAGCGAUUAUAGUCAUAAAGUAUCGUGGCUAUUCUUUAGGUGCGAGGAUUUUCGCCAUCCCGAUCGACCCCA-AUUAGAACAACUUUAAACUCUCGUAAAAUGUUGCUAGAAUUCAGAAACAAUUUGGGGACUUAUCAAUCUGG-CAACCCCCCACAAAGUUCGUAGAAUAGGCGUACAGAAGUCGUGAGGAAUCCUAUCUAGCUAACGGUGGGGUAUUUCAGUCCAUCUCAACCCGAAUGGGGGUGC--UAUCAGUAUCGCUUUAGCUACUUUAAUCU--UAGUUCGUUACCCCUUUGGCGUCGUUAUAGACUAUCAUUAUAAGUUGUCAUAGCCAACGAGGACUCCUGGUUAC----------------------------------------------------------------------------------------------------------------------------------------------------------------------------------------------------------------------------------------------------------------------------------------------------------------------------------------------------------------------------------------------------------------------------------------------------------------------------------------------------------------------------------------- 
>G3 5347
CUACAUAAUUUUCCGAAAUUGAAAAAGUAGAUCAGUGA-UAACUCAGAUAUGUUCC-UGUAAUCUAACUCUUAUCUGUCGAACUAACAUUAUCAAUAGUAAAAGCCG---UGGACGAAUUAGUAACUGUUCGCUUCCUAAAU--CGCAUAGAAACCCGCUCGCUAUAUUACGACCGGCACAAUGGCAAGAACUCUCAUGCGAUC-CAGGUAAGUUCAAUCUCUGCCUUAUAGGCCGCCUAUGAU--CAAUAGUUCAUUGGAAAUAUCU--GUAUGACUACUGUUUCUU-----UUGGUCCCU-CCGACUUGUUCAAU----UAAAGUAAUAUU-AUACUGUAUAUAAAGAUAUGAAAACA-----CUUUUAUUGGAAAUUAAACUGGCCAGGUAGCUAGCAAUCUCAGUAAAUA-----UCAACUCACUAGAUUAGUAUAUAACAUAAAAGCUGGCUAAUAACC-CACUCUCUGUGAACGGUCCCAGCUAGGCUCUUUCCGAAUAAGCGCAUCUCUUACAUACUUAAUUAUAAUUACAU-GAAAGACGAUGCGGGUAACCG--AC-CAUCAAUAUGAUACGCGUAAUUAUGCCGGAAGCAAUGAUGAGAACGUUC--CGUUCGAUACUCUAUUGAUUGGUUAGGCAUUUCAAA-UAUGCGAAUAGGAUGCGAAUCACACUCGA--------------UGUAGCAAUCCUUGCCUCUACUU----CUGUGCAAAUUAGUAAUCAGGACAAUA-GGCAG------------ACUUCAGAAUUUAGUUGUGGUCUU-GCCCGUUAAGUAGCCCGUCUGGCUUUG---GAAGCUCAUGCAAUUA--------AACGAUGUAAUAAUUUGA-AAAGACAU---UCAUACGGCCGUAUCAAGGAAUUUAUGAUCAUAAGCUACGAGGUGGUGGUAUUCUG-UAGGCUCAAUAA---UUGUAAUCUUUAUACCGCCCACUUUCUAUACUUACUUGGACCAAAUA----AGAGUCAGAAUUAUUUACACGAAAGGGUG-UUAUGUUCUGUACUACUGCGCUAAAACA-GUUUCUAUUUUUGUUUGAGACAUUUUAGAAGGGGCACAAAGCUAAGAACUCAUAACAGGCUCCAAUAGCGAAAU-CGACGUUUGGAAUAUCAAUACCAAUCGUCCGCGUCUCUCAGUCAAUUAGGAUUCAAGCGUAAA----AUUCUUCUCAUUUUAUAUAUUCUAUACGCCAAGGAAAACUACACCGGAACACGGCUCGUAACAAUCCAAGUCGUGGCCACGUUUAAUGACGUUUAGAGACUAGUCUAGCCUCGGCUGGCAGUCCAUGAAUAUACUAAUUGACACAUUUUUUUUGGCCCAUGUAUAAAAAGUUUCUUCGCUGUCGCUAUGCGUCCUAUUGACGUAGUGAUGCUCGAAUGCCAAAGGUUAAUCCAUUGCACUCUUUGUGGAGGUGGGUUGGCAU-----------------CGAAGCUAAGCUUAAUUAUCCACCUUUUCCACUUGUUAACACCAGAAAUGGGCAACUCAGUCUUGAUAUAUAC-GUUAUGAACUACACCCCCAUCCUAAUUUUUCCUCCUAUAGGCCCGAUUCACCAUGAAUUGGUUUGCGUAACCAACGCCUUCGCGGUACAUCCAUGUCAAGAUCCCGGAGCAAACAUUCGGUAGUAACUUAGAAAAUUUGAACCUAUUAAACUAUACACUCAAAUAAUCAA-GCGAAACGCUAUUUAACUAUAUAGUUGGACUCAACC-GUCAACCGC--UCCACCUCGGUCAACCAUACUCAACUUCUUAGCCUCAA----CCUAGAGGGCAGUC-AUCGACGGUAACUAAGUUGUG-CCUAUAUCACCAU-AGAUCAUUUAAGAUUACGAGACAUGGUAACCUGCCUUGGGGUAUGCUAUAUGCGUGCUUCCCUAUAGUUGUCGAUUCGAAGAGUUUAGACUUUCAAUAGAGCCUAUAGAUAGUAAAGCUAAAUAUUUGAAGAAUUCAAAGUCUCAUUAUC-GGCCUC--CUCAUGAGAUUCUACUGUCGUAUUUCAAGAUUAUUACUGGGAAUGAUUCCCUAAACUCUUAUGUCGUUCCGUAUAUUAAAAACACACGUGACUG-AUGACCAAACCCAAGUGUAUUUGUAAGUGACAUUACCUGAAGCUCUGACAAGAGCACUAUUAUAGAUUCACUUAAAAUGCUUCAGGGCGCAUGUUCUC-GAUAUAAAGUUAGAUAUUAUUGUGGAAGUAGUCGCA-UUACGUGUUUCAAUAAUCCUUGGACAUGACUUCGCGC------AGAUCGUAGCAACAAUUCUGACAGUCGUAGUAUUU-UAAUCCUCCAGAAUUUUCUCCAGUUAAUAUUGCUCACACCGCUUUAAUUCUCAAAUUGAGGGUUACCGUGUGGAGUAA----------------------------AUUACCAGAUAUAACACCUGCGAACAUU--CUGCAAAAGUUCAUUAUUUAUUUUGUGAGUAGAAAUCGGACGAACUUGAAAGUAUUUAAGGUACC-AAGCGUGCAUCCUAGAUAUUAGUACACAUAUUAGCCGACAUAGCUAAUGUCACGUACUUGGUACGAUUUCCAUUCCAACAAAGAACUGUCUUCUUCCUAUUCGAUUGCACUAUUUGUAAAGACGU--ACUGCUGCUC----UUUGUCCAACG---------------------------------------------------------------------------------------------------------------------------------------------------------------------------------------------------------------------------------------------------------------------------------------------------------------------------------------------------------------------------------------------------------------------------------------------------------------------------------------------------------------------------------------------------GGUUUUUGAUUCUCAGUGGGAUGUCAUGUUUUUAAUCC-UCAUAACGAUCGGGUCAUUGACCCCGUUUCCAUACCAUUUAUCGUUG-UUCGUUUAAACCACCUGGUACUCUUAUAGUUAAAAUAAUGU-AAGUGAUUGCCGG---UAAAAGAAGGGUCAGCGUUCAGAAGAACGUACCGAGAACUUCAAGAGUCCAAGUUUCGUGAUGACAAAACCCUUUAGAAAGUCAUUACAGAG-GAAAAAUUAGUUGGCAAAACUCAAUUAGACC------------------------------ACGCAUAUAUUAAGUUUGGAUGUGCGCAUGCUCAAUGACGGGUUGAUAACUAUUUACCACCAUUUUUCGCUAACCAA-UUAAAUCUUUGACCAUGAGUAACCUGAAACUUUUCGAGACGGCGGUGUGACUGUCAAAAAUGCAAAAGCAUAAGG-GCGCCGAGAGCUCGAAAAGCUGAUUUCCUUGUGGUAUCGUGGUACGGUCUC-CACCACUUGAGAUUUUCGUUUA-UAGAAAAUACAUAUUGAGAAUCAAUCGUUCGCCCUGGGGCA-AUGGUUAAAUCACUACAGCAAUCUGUGCCGAUCUGCCUGCACUUCUCUUA-CCAUACUAAGUGGCUAAC--------------------UUUUAGCUUG-----UUAUAAAAAGCGAAACUGUUUACGUAUAUUCCAUCUCUUAGUUGUCUAUGUCAAUCACUGGCUGCUCUAUCACCAAGUACAU--AAGUAACUUUACUCAUCAUAAGGUAGGCCAAGACUAUCAUAUGUCGGAACCUUUAUAUAACGGCAUUAGAUUAGUUUCUGAGGACACUGUUUAUGGUCAAGUAUU-UGACACUGUAUCUCUUUCGACAACCCAAUGUGACAUUG----UCCAGUGGUAUAUGACAUCAUUAUACGGAAAUAAUUGUUAAAAAAACGACGUCUGGACGUAUGUGAUUGGCCCAG-ACUGUUUAAAUGAUUUGC-CAAAAAUUCGGUAACUAAGUGGAGGUGGAGCCAGCACUCAUUUCCGGAU-AAUUCAAAAUAGCGGGUUCGCAUAAUGCACACCACACU-AUCCUACAGAGUGUAUAAGCCCACAAUCUAUCACCAG-GAUGUGACAAUUAU--CAAUGUCGAUACCUAUAUCGGUGU--AUAGCUCUCGCCUGUGAGUUUCAGCA---GUGUGUUCCGGGAGCGACUCACGAUGCAGUAAAUUUUCGACCAUUAUACUUAGAGAAUAUAACAAUGAAGUAUUGUCGCUAUCCGUUAGGGGCGAGGAUUGUUGCUAUCCCGGUCGUUCCCA-AUUAAUACACAUUUAAACCCUCAUAGUAUCUUACUAAGAUUCAAAAGCAAUUUAAGGGCUCGGCAAUCUGG-CGGCCCUCAAUAUAAUUAAUAGAAUCGGCAUACACAAGUGGUGAGGAAUCCUACCUAACUAUCAGUGGAAUAUCUUACUCUGUCUUAACUCGACAGGGUGUAC--UAUCAGUUUCGCUUUAGAUAUUAUAACUU--UAGCUCAUUACCUUUUUGGCAUUGCUAUAGUUUAUU-UUAUAAGUUGUGAUAGCCAACGAAGUCUUCUGGCUCGCUGCCCAUAAACUAGACGAGAUUUGGGGACUAUGUUUUGCAUUGACCUUUGAUAUUAUCGAACUACCAAUUAUGUAAGACCGAGUUGAACGAGAU-UACCGCGAUCAAAUAUGGAGUGAGACCGACAGUCAGCAUAGGCUUGUGGAUGAUUGCGACUGAAAUAGUCUACAUCCGAAUAUUCGUACGUGGACUACACAGAUUU-UAU-UAAAUCUAACAAUGAAGCGCA-------AUUUUUUAGCCAAUAUGAAAGACCGAA-AUAGCUCACGCGAGAGGUAUGCCGGUACUGUA--UUUGGUUAAUCAAAGCCAAAUUUAAAAUAGUACCAUAUAUAUCCGUGCUUUUAUCCUUUAACGACCCAACUAUAAAUUAUGUGGUAUAUCGUAAGAGGACUAUUAAGUCCCUG-UGAGGGGGAUAACAUA-ACA--AUCAUGCGUUCGAAAACUGUCGCUA-AAUCCAAUGACAUUAUUGCGUAUGUUUACUACCUCAACUUCUUUACGUCGCGGCGGUAGAA- 
>F3 5347
AUACAUUAUCUCCCGAUUUCGAACGAAUAGAUCAAUAA-CUAUCCGAACACAUCUU-UAUAAUCAAACUCCCGUUUAUCGAACUAACACUGUCGACAGUAAAAGUCUCCUUAGACGAAUGAGGGACUAUUUGCUUCUUGUGG--CAGAUGGACACUAUAUCUUUUUUUUACGGCCAGCAUAAUGGUGAGCAAUUGCAUGUGAUC-UAAGUUACUCCAGCCUUCUCUUAACCGGUUACCUAUGGU--CCAUCGCUCUUCGAAAACACUU--CUAUGAUUACUGUCUCUU-----UUAGUCUCC-CAGAGUCGUCCAAC----UAAAGUAAUACG-UUACUGUGUACUAAGACAUGAAGACA-----UCAUUAUUGGAAUUAG-GUUGGUCUUCUGGUUAUGAAUAUUAGUGGAUA-----CCAUUUUACACAAUUAGUUUAUAGCGUAGAAGCUGGCCGGUGUGC-UAUUUACUAUUGACAAUUCCUCCAGAGCCUGCUCUUAAUAAACACAUUUUUGGCGUUCUGAGCUGUAGUCAUAU-GGAAGUUGAUGCAGGUAACAA--AA-CACCAAUUAAAUACAAGUACGUGUGCUAAAAUUUGUGAAAAGUAGU-ACCUAAGGGUAUUAACUGAAACUCUAUAAAUCGAUCAGAC------AUAUUAUUCGUGUAGAUCGUGUGC-GUCUGAUUCCCGUUGUUGCAGACCUUUCUCUUAUUG----CACUGUAAUUUAUCAAACGGGAUAACG-GGCAC------------UCAUCAGCAUAUGCUAGUGGCCUU-GGCGGUAAAGUUAUCCCUCUGGUUUUGG--AAGGAUGAUUCAGGUA--------AGAAAUAUAACGAUAGGA-AGAGACCU---GUUUAGUCUGUCAUUAGGGGAUUAAUAAUCUAAAGCGUCGGGGAGGUUGUGUUUUG-UAGGUUCUGUAU---GGUAAACCUUUAGCCCUCCAAUUCUCUAAGCUUAUUGGCUCUCGACG----AGAAGCUGCACUAUUAAUGUCAGAGGAUA-UUACGCUGUAUACAACUCCACCAGAUUU-GUGUCUAUUUCUGCUGUAGUCACGUUGGAAAGUGUUUAAACUAACGGGUUCACCACACAGCCUCAUUUCGAAGU-CGUCCUUUAAUAUAUAAAUACCAUUCACCGACGUCUCGCAGCGGUUCAAAGUUCAAGUGAACA----AGUCUAUUUAUCUUAUACAAUCAAUACUAUAAGGGGAACAACAACAGCAUAUUAGAUUUGAUAAUACAUGUCACCAUCCCGAACGUUAUCGAUAAAAGAUGCGUCAAACCUAGAAUGUCUCAAGCUGGCGCAAUUAAUUGUCACAUUCUUAUAGACCUAUCAACAAGAUGGUACUUUACUGUCAAUAGAUAGUAGACGGUCAAAGCAAUGCUUGAAUAUCAAAAGUUUGUCUAUUGAACAACUCGUAGAAGUGGUCCGUCAC-----------------CGACGAGAAGCCUUUUUACCCACGAUCUCGACAUCUUGGACCAGUUUAUAGGCAACUAGAUAUAGAUAGAUAC-CAUAUGUACUUCACCGUCCUCUCAAUUCGUAUUACCAAGAUCUCGACUCAUCCUUCAAUCGACUGCGCAACCAACGUUUUCCUGCAACGUCCACGCAAAUGUCCUAUAGCAGACGAAGGGUUGUUAUUUAGUAAAUUUAAGUCUGUUAAAUUAUGCCUUUAAAUAAGUAA-ACUAAAUGCUACUGAUCCGUUUAGUCAUACCCACCU-AUUAACUACUUCAUAUUAGUCAUCAGCAGCAACUAUUUCAUAGCCUUGA----CUUAGAUGGAAGUC-AUCGACGAUAGCUAGGAUAUG-GCUGUACCACUACUA-AUUAUUUGAGAUUAGGGUAAAUAAUAAUCGGUCCCGAGUCAUGUCGUGGGUGCGCUUUGAUAUGUCUAUCGGUUCAAUGAAGUUAAAGCUGUUGUUGUGCUUGGUGAUAACAUUUUUAGAGAUUUAUAGGUUUCGAAGGAACGAUC-C-CGGCUU-CCUUAUCAGCCGUUAUUAUCGCAGUUCCCGAUCAAAGUUGAGAACCAUCUCUUUAUCUCAUAUGCCGUUACAUACGUCAGUCACUCACGUAGCUGCAAGACCAAAUCUAAGUCAAUUCGUAAGAGACCUCACUUGAUUGUCCUCUCAAUGAAUUGCUAUGGGCCCAAUUAAAAUCUUCAAUGGCUUACAGUGUC-AACACAAAGUUGAACACACCAGCAAAAGUAAGGGCA-AUGCCUAUCUCAUUAAUUAUUAUCCAGAAUGCCGCAC------GGAUCGUUACGACAGUACUGACGGUUCUAGCAUGC-CUCCCCCUCAAGCUUGUCUGU-AUCGAGAGUUUAAACGCCUUUUUAAGCUUAGACCUGAGUAUAAAAAUACUAGAAGA-----------------------------UUAUUUGGCAUAUUACCAGCGGACAAA--AUACGAAAGUUCGUUGCUUACCUUAUAGGCAAUUAUUGGACCAACUUUACAGAAGUUUAGGUACC-GAGAACACGUCCUAGAUUGUAAUGCAGAUGUUAC-CAACAUUAUCGACGUUCCAUAUUAGGUGCGGCUUACAUGUUAUCAAGGCAUUAUCUUCUUCCAACCAGAUUACAUAAUCCAUAGAAGCGAAUUGCUAAAU------CUUGCGCUGAAGGGGAUUGUGGU-CAUGGGUGCAA-AUAUGCUGUAAGUAAUGACAUUCGGCCAUUUCAUAGACAGAUAUCAUCAGAAUAAA-----CCGAGGUACAAAAGGAGCACUCUCCA--CGCCGGUAAACUCGUACGUUCUAUGCUGUAUAGUGGUGAAAUAAAUACUACCGAUAGCUCCUAGAACUAGCGAUGU-AAUUUACCGGUGUGUUCUAAGUUUUAAUGUGCGUAGCUACAUGAGA-UAUCAUAUUUAUACGA---UGGGUUAUAUGUGCCAAGGCGUAUACCGUGAAGAGAUGUUGGGCUCAACUUUUACUCACAUAAGUUAUUCAUAAGCUUUGUCGAUAA-GCGAUCGAUUCUCCGGAAGAGGGCGAGACUUAAA---UCGGCU---UCAAAAUCACUAUAUGUUUACUGAAAGGA-GACUGUAUAAGUACUCGUCUAUA-AACGACUCGUUAGUGAUUAUAGCACUACUCCGCGUAUUAAUUGAAUAGAUUCCAGAGCUUAUAGACAAUGUAUCUUUAUAA---ACAGGUCUUGAGUCAGAAUGGGAUACCCCAAUAUUUAGCU-UCUUGAUGUUGAGGUCAGUAACUUCGCUUUAAUUCCUUUCAACGAUG-UUUGAUUUACAAACCUGUUGCGCUCAUCGUUAUAACAAUGG-AAGCGGUUACUGG---UAAAAGCCGGGCUAGCGUUUAUAAAAGGAUUCAGUGAAAUUCUUGUACCCAAGUUUCGUGAUCAAAAAAUUCAUGAGAAGCUUAUCACAACA-AAAGGGGUGCUUGGAAUAACUCGCUGAUAUC------------------------------AUGUCCACGAUAAAUCUAAAGACACACAUUUUUAUUGAAAUUUCGUUAUCGCUUUGUAACUCUUUUUUGCUGACCAG-UCACGUCUUUUAUGCAGAGUAACAUGAAAGCCUUCGAGUCCGUCUAGUCGCUAUCCGAAUCUCUACAGCAUCGGGUUUGCUAUGAGCUCAGAAAUUUUACUUCGUUAGAGUAUUG--AUCGGAUACCGCAUAAUCUGGUGGUCUUGAGUA-UAAAAGAGUCCCAAUGAAAUUCAAUGCUGCACCAUGGGGUA-ACGAUAGCAUCAUAGUGUUAGCUAGUGCCGAUCCAAUCGUAUUUCCCCCA-UUAUGCGAGGCGAUUCGU--------------------UCUUAACUCG-----UUAUGAAUGGCAAAUGUUAUUGUGCAUAUUUCUUUUUAUACCUAUUUGUAUUAAAUAUUUGCUAUUCUAUCAUCAGGUGCAU--AAAUAAAGAUACUCAUUAUAGAGUAAACCGAGGCUAUUGUACAUCGAGGUUUUCGCAUAACGGCAUUAAGUUG------CAGGAUUCUGUUCAUGAUCAAGCAUU-UCACAUUGCACGUCUCGCGGUGACACAAUAAAACAUGG----UACGGUGAUAUAUAAUUGUGUUAUAUAAGAACAAUGCCUAAAGAAUCGACGCCUGGUUGUAUGUCCUUGACAUAG-ACCAUUUGAAGCAUCUGC-CAUAAUCUCGAUAACUAGGUGGUUGCGGAACGCGCGUUUACGUGCUGAU-GAUUUUUGGUAACGGGCAAAAAAAAUACAAACGCUACU-ACCUAAUAAAUCGUAUAGGCCCACUACCUAUCGCCAG-GUAAUAACGUGGAGU-CAACAACGAAAAAUUUUUCGGUGU--AUAACUUCCGCCUGUCAAUCUCAACC---GUGUUUAUCGAAAAUGACUCGCAAUGCGGUAAAUAUACGAUCAUUAUACCUCAUGGAUAUAGCCACGAAGUGUUAUUGCUAUUAAUUAGAUGGAAGAAAUGUCGCUAUCCUCACCGUCUUCA-AUUAUGACACAUUUGGACUCCUGAGAAAUUUGAUUAAGCCUUAAGAGCAGUUUAAGGUUUUAGUAAUAUAG-UGAUCCCCAACAAAGUUAUUGGGAUGGAAACACAAAAGUCGUGAGGAAUUCUACCUAGCUAAGGGCGGGGUAUCCCAUUCCAUGUAAGCUCAAGCGGGGGUAC--UAGUGGUACCGCUCGAGACGCUACAAGUC--UAGUUUUUUACCUUCUUAACAUCAGCACAGCUGAUC-UUGCAGAUCGUAAUAAUCUACGAAGGGGUCUGGUCAG----------------------------------------------------------------------------------------------------------------------------------------------------------------------------------------------------------------------------------------------------------------------------------------------------------------------------------------------------------------------------------------------------------------------------------------------------------------------------------------------------------------------------------------- 
>E3 5347
ACACACCACCUCCUAAUUCCGAA-AAAAAGAUUAGUAA-CCAACCAAAUACAUCCU-UAUAAUCUUAUUCCCGCUUAUUGAUCUAUUGCUAUCGAUUGUAAAAGUCUCCGCGAGCGAAUGGGGGACUGUUCGCUUCUUGUGG--CAGUUGGACAUUUUAUCGUUAUAUUAUGUCUAACACAAUGGUCAUCAGUCUCAAACGGUC-CAGGUUAUUCCAGCCCUCUCUUAACAGGUUACCUAUGAU--CUACUAUGCUUCGUAAAUAUUU--CCAUGAUUUCUGUUCUUU-----UUAGUUCCU-CAGAAUUGUUCAGC----UAGAGUAACACG-AUAUUGUAUAUUAAGAUGUGAAGACA-----CCCUUACUGGAAUUAA-AUUAGUCCUCGGGUUAAUAGUUUUAUUGAGUA-----CCAUUUCACACAGUUAGUUUUCAACAAAGAAGCUCGUAGGUAAUC-CACUAACUAUUUCCAAUUCAAACAAGGCCCGUUCUUGAUAAACACAUCUUUGGCGCUCUGAGCUAUAACCAUAU-GACAAUUGAUGGGGGUAAUAA--AG-CACCAGUCUAAUUUAGGUAAGUGUGAUAAAAGUGGGGAAAUAACAU-CU--UAUCUAAUACUCUAAAGAGUGAUCAGACCUAAAAUU-GGUGUAGAUCGAAUGCGUCUCACUUUCGA--------------CGUUGCUAUCCUUCCCCUUAUCG----CAUUGUAAUUUAACAGACGGGAUAAUG-AGCAC------------UCAUCAGUAUUUGUUAGUAGACUU-GCCGUUAAAGUUCUUCCCCUGGUUUUGG--AAGAACGACUAAAGUA--------AACGAUAUAACGAUGUGA-AGAGCCAU---UUUUACCCUGUCACCGCGGGAAUUACAAUCUUAAGCGUCGUGAAGGUCGUAUUUUG-UAGGCUGUGUAU---AGUAAUCCUUUAAGCCUCCAAUUCUCUAAACUUAUUAGCACUAGACG----AGAAGCUAUACUAUUAAUGUCAGAGGGUAUUU-UGCUCACUGUGACUCCACCAGAUUU-GUGUUUAUUUCUGCUUUAGACGCAUUGGAAAGGAUUGAAACUAACGAGCUCACCACACAGACUAAUUUGGAUGU-CGUCUUUCCGAAUAGGAUGACCAGUCACCGUCGUCUCACAGCUAUUUAAUGUCCGAAUGCACA----AGACAAUUCAUAUUAUACAUUCCAUACUAUAAGGGGGACUACACCAGCAUAUAAGAAGUGCUUAUACGUAUCAAGAUCCCGGACGUUCUCGAUCAAAGAUUCUUCACACCUAGACUGUGUUCAGCUGGAACUUCUCAGCGUCACAUUUUUUUGGACUCGUCUACAAGAUGUUAAUUUACUGUUAGUCGUGGGUUUACGUAUAAAGCAAUGCUUGAAUAUCAAAAGUUUAUCCGUUGAACAACUUGUAGAAGUGGUUUGAAAU-----------------CGAAGAGAAGCUUUCUUAGCCACAAUUUCCAUAUAUUAGCACAGUUAUUAGGCAAGUAAA-UUCGAUAGAUUC-GCUACGUACCUUACCCCCAUUUCAAAUCGUAGUCCCAUGGGCUCCGUUCAUUCUACAAUCAUAUGCGGAACCAAACCUUUACUACAACGUCCACCCCAAUGUCCCUUAGCAGCCGUAGGGUUAUUAUGUAGUAAAUUCAAAUCUAUUAAAUUUUGUCAGUAAAUAAGUUA-ACUAAAUGCUAUUGAACCGCGUAGUCGGACUCACCU-AUCAACUGCUCCACUAUAAUCAUCGGCAGUAACUAUUACAUAUCCGUGA----UUUAGAUGGCAGUC-AUCGACGAUGGCUAGGAUACG-GCUACACCACUACUGAAA-AUUUGCAGUUAGGGAGAAUGACAAUCGGUCCCGGGUCAUGUCGUAUUUGUACUUUAAUAUAUCUACCGGUUUAACGAAAUCAUUCCUAUUGUAGAGUUUAAUGAGAAAAUAUCUACUCAGUUGGAAGAUUUGAUGGGUCAAUC-U-CGGCUU-CUUUAUCAGUUGCUAUUAUCGCAGUUAUAGGGCAAAGCUGGGAACCUUCUCUUAAUCGAAUAUGGCGUUUCAUACGUCAAUCAUACACGUAGCUA-AAGAACAAAUCCAGAUCAGAU--------------------------------------------------------------------------------------------------------------------------------------------------------------------------------------------------------------------------------------------------------------------------------------------------------------------------------------------------------------------------------------------------------------------------------------------------------------------------------------------------------------------------------------------------------------------AGUGGUUGAGGC-UGUUAGUACAA-AUGCGCUGUAAGUAAUAGAAAUCGGUUAUAUCAUAGACCG-UGUCAUCAAAAUAUA-----UUCCGGUGCAGGACGAGGACCCUCCA--CGUCGGUAAACUCGGACGUUCUAUUCUGCAUAGCGGUGAAAUAAACACUAUCGAUAGUUCCUAGAGAUAGCGGUAU-AACUUAUUGGCGUGUUCUAAGUUGGGAUGUACGUAACGGCGCAAAAGUACCAUAUUUAUACGA---UGAGUCAUAUAUGACAAGGUAUGUACCGUGAUGAGAUGUUGGACUCAGUUUUCACUUAUAUAGAUUAUCCAUAAGCUUUGUUGAUAA-GCGAGCGAUGCUCAGGAAAAACGCCAGAUAUGGG---UCGGCU---UCAAAAUCACUUUUUGUUUAUCGGAAAAA-GACUAUUUGGGUACACUUCUACA-AACAACUCAUUGUUGAUUAUGACACUACCCUGCAUUUCAAUGGAAUAGAUUCCGGAGCAUAUAAAAACUGUGGUGUUAUAA---ACAGGUCCUUAGUACGAACAGGAUACCCUAAUAUUUAACC-UCGGGAUGAAAAGCUCGUUAUCUUAGCUUUGAUCCCUUUUAACGAUG-UUCGCUUAAACCACCUGUUGCACACAUCGUCAGUAUAAUGG-AAGUAGUUGCCGG---UAAGAAAUGGGUUAGCUUUCAUAGAAACAUUUUAUGAACUGCCUGUGCCUAAGUUUGGUGAUAAAAAAACUCAUGAGAAGCUUAUUACUACACGAGGGGGUAGCUGGAAAAACUCGCUCAUAUC------------------------------GUGUACACGAUAAACCAAAAGAGGCGCGUUUGCAAUGCAGAUUCGUUCUCGCUUUGAAACUGUUUCCCUCUGACCAA-UUACGUUUUUCAUGUAAAGUAGUCUGGAGAACUUCGAGUGGGUUAAGUCACCCUUAGUAGUUCUACAGCAUUAGG-UUGCUAUGAGCUCCGAAAAUUUACUUCCUCAAAGUAUUAUGAUGGGGUACUGCAUGGCCUGACGUUUUUAACUA-UAAAAGGGUCCUAAUAAAUCCA-AUGCUCCACCAUGGGGCA-ACGAAGACAUCAUAGUUUCAGCUAGUACCGAUCCAAUCACAUUCUCCCCG-AUAUGCUAGGCGAUUUGU--------------------UCUUAACUUA-----UUAUGAGUGGCGAGUGU-AUUGUGCAUAUUUAUUCUUUUACUUAUUUGUAUGAGGUAUUUGCUAUUCUACUUUCAAGUGCUU--GGGAAAAUGUACUCAUUAUAGGAUAAACCGAGACUAUUGUAUAUCGAGGUUUUCGUAUAACGGCAUUAAGCUG------GAGGACAAUGCUCAUGGUCAAGAAUU-UUACAACGCACUUCUCAUGGUGACACAAUGGGACAUGU----UCUAAUGGUAUAUGAUGAUGUUAUAUAAGAAUCAUGCCUAAAGAUUCUACGUCUGGGUGUACGUUCUUGUCAUAG-AUCACUUGAAAGGUUCGC-CAAAACUUCGGUAACUAAAUGGAUGCGGAGCGAGCGUUUAAUUCCAGAU-GAUUUUGAG-AACGGACAUAAACAGCACAAACCCCACU-ACCCAACAAAUCGUAUAAGUCCAUUACCCAUGGUCAA-GUAAUAACAUCGUAU-UAACAACGUAAAAUUUCUCGGUAU--AUAACUUUCGCCGGACAAUCUCACCC---GUGUUUACCGAGAGUGACUUACGAUGCGAUAACUAUCCGAUCGAUAUAUCUAAUGAGUAUAGUCACGAAGUGACAUCGCUAUUCGUUAGAUGGAAGGAAUGUCGCUAUCCCCACCAUCCUUA-AUUACAACACAUUUAGACUCCUGGGAAAUCUAAUUAAGAUUUAGGAGCAGUUUAGUUUUUCAUUAAUAUAG-UGAUCCCUAAUAAAGUUAUAGGACAGAACAUACAGAAGUUGUAAGGG-AUCCUUCCAAGUGAGGACGGGGCAUCCCAUCCCAUCAUAAUUUAAGUGGGGAUAC--CAACGGUAUCACUCGGGCCGCUACAAGUU--UAGUUCUUUAUCUCUUUAUCAUCGCUAUAGUCUACC-UUGUAGGUCGUAAUAAUAAACGAUGGGGUCUAGUACGCACUUUAUAUAUUGGUCGAAAGUUGAAGGCCAUGCAUUAGACUAAUUUUUAAUAUAACGGAACCAAGGGUCAUUUGAGGGAGAGUUGGGAGUGCU-GACCCCGAUCAGAUAUAGAAUGAAACCCAUUAUUUAUACAGACUUGCAAAUAACUAUGACUGAA-UCGUCCGCGCUUCUAUGCUCCCCCGUAGACUACGCAGAACC-UGC-UACCUUAGGCAAGGGAGUGUA-------UUGUUUUGGACAGUAGAAAAAAGCGAA-AUGGCUCGCCCGAACGGUUUAGCAAUCACGUA--UUUGAUUAAUUAAAGCUGAACUUAAGAUAGCGUCAUACACAUCAGCGCCUUCGUUCUUUGACGACUUAAACAUAAAUGACGCGGUAUCGUA-AGGAGGGUUACGAAGUCCUCG-UGGGAUGGACAACAUA-ACG--GUCGUGCGCCAAAAAAGCAACGCCG-GACCCAGCAACAUUAUUGCAUAUGUUCACCACCUUAGUUUUUUCAAGUCGCGAUCGUAGGA- 
>D3 5347
AUCCGUUAUCUCCUCAACCCGAAUAGGUGGAUUAGGAU-UAAUCUAUGAAUAUUUU-GGCAAUCCAACUUCCAUCUCU-GAAAUAACAUCUCCACUAAUGUGAUCCA---UAGACGGAUACGGGAGUGCCCGCCUCCUUCCA-CUGUUUACUGCUCUGAUCUUUUUGCUGUCAUAAGUAGAUAGGUAAAGUUUCUUAUGAAAUC-CAGGUUACCUCUAUCCAAUUUUCACGGCUUAUCUUU-UU--UCAUCAUACCCUGGAAGCAUCU--CUAUGUACACUGCUACUU-----CUGAUUAUUACUAAGUUAACGGUU----AGAAAUAGUGUA-AUACUACAAAUGAAGAAAUCAAGGCGUCCUCUCCUUUUCGGAAAAUUUGUAGGUUCCUCAGCUAAGAAUCUCAAUGAAGC-----GAUUCCCAUGUAAUUGGUUUAUAACAUAAAAACCAGCUAACAAUC-CAAUCUUUAUGGGUAAUCCUAAUGAAACCAAUCUUCAGUAUAUAUAUAUCUUAUGUAUCGUGCCUUU-UCAAAU-AAAAGCCCCUGCUAAUCAUUG--AA-CAUAAAAUUAAUAUAAUUUAUUGCGCUGGAAGUAACGAUCUAAUUGCGUAAUAUUUUCGUCUCAACAGCUUGAAUAGUCAUCCGAAU-GGUUAAUAGCGAAUAUGUAUUAUCCGCGG--------------CAUUGUGAGCUACCUCUUUAUUG----CUGUGU-CUCUAAUUAACACGAUAACA-AAAAU------------UGUCACCCUCUUGGUAGUGACACU-GUCUGCAAUGUGUUUCAUGCGGCAUUA---CUAUGGAGGCCGGGUA--------ACUGAUAUGACUAGUUGA-GAUAAUUU---UUAGGCGAUCUUAACGAGGGAAUCAUAAUCUUUGGCUCUGAUGUGGAGGUUUUUUG-CAGGACCUUUAU---AGUACACACUUCGAACUCCACUUCUCUAGACCUGUUUUCCUCACGCU----UACAACGAAACUGACAGAACAAGGGAGCAUUCGAGUUCCUUACGAUUCUAUUGAAUGUAAUUUCUAUUUUUGUGUAGGACGAACCGAGGAGUGCCCAAACAGAAUGUACCACCACACAGCCUACUAUAGAUGU-UGUAGUUUACUAUAUAAGAACUAAUCUUAGAGGUCGCGCGGCGUCUAAAUGUUUAGACAAUGA----AGGAUUAUAAUCUAAUCUAACCGAUUAGACUAGGAAAAAAGCAUCAGCAUGGUGUAGAUGUUCAUACAUGUACGAAACCGGGACAUUAUCGUCAGGAGAUU-CCUAAACACAGACUGUAUGACGUUGCGUCCAUAAAAUAUCAAUCCGAAUAACAUGCAUAUGCAAGAAGUUAUGGGGCUGGCGUCAUCUAAUUUGUAGUUAUAGAGGCGUUUGAACGCCAAGGGGUACUAUGCUGACCAAAUCGCAUAAGGAGAUUAGUAU-----------------AGAAAAGAGGCCC-CCAAAACACGCUUUGCAUUUACGACCUCGGUUCAAAUGUAACUUAACUUAAACGUAUGU-AGUCCAAAUAAAAUAAUCCUAUUAAUUCGCAUAGCCGUGGACAUAAUUAAGUCUGUGAUGUUGGGCGAGACCAACAAUUCCUUCCAGUAUUUAGGACAACACCCUGUUGCUACAAAAUGGUGGUCACGCCCUCAAGUUAAAUCUAUGAAGUUGAACAAUUAGGUAGGGCAUGUUGAAUCCUAUUUAAUCAGCUGACCCAAAGCAACU-AGUAAUUGU--UGCAUCUAGGCUGGACAGGAGCGACUUCCCAACUUUGAGAAUUGCCGGUGUUCGUA-AUCCACCAU-GCAAGGGGACG-GCUAUAUCAUUACGAGAUCCUACUAAUUGCGGCCGAAUUUGAACCGUUCUUGAGCUGUGCCGUAUGUGUGCUUAAGGGUAAUGUGCGUUUCGAGAUAUCGAAAACAUUUAGAGGACCGGAUGCUGGUAUCGAUGUCUUCUCAGAAGAUCUAAAAGAUCAGCU-U-CAAUAU-GCUUAUUAAAACUAACAGGUGUGGUACAGCAUUACAAUAGGAAAUGAUUGGUUGAUACCACCGAGAGAUUCCUACCUCACUUAUACGUAUGCCUG-GAGAGCAAACUUAGGGUGAAGUUUAAUUGAUCUAACAUACAAGCCCGACGAGUAUGGUACUAUGGUUGCACUUAGAAUGAUUCAUAGCCAAUGCUACU-AGUUGAGAGAUGGGUGCCUUUGUCGACGUAACGGUA-AUACCUAUAUUAA-AAUAUAUACUCGCAAC-------------------AUAAGGGAAUAUGAGUAUUUCUAGUAUAU-AUUCUUUCUGGAAUAAUCCUC-AACUGGUUUGCGGAUACCAUUUUGGGACUAAAAC-GUAUGAUACUGUCUUUAUUAA----------------------------AUGAUCCAACAUAUCACCUGUAAAUAUA--AUACCAUGGUCUGUUCAUUAUCAAGUCGUUAAUGGUUGAGUGGACUUUGCGGUUUCAUAGGUGUU-UACAAUGCACCCACGUCAAUAAUAAAAACUCCUCACGACGUUUUCAAAGUUAGGAGUUAAAUACUGCGCUUCUGUCAGCAGAGCAACAUUCUUCUCUACUUCGCUGGCACUUUUCAGCAAACCGUGGUAUCCGGUU-----AUUCAGAUACGGGUGGUUGAGUC-AGUUGGUAUAA-GGGUUAUAUACCCAUUAAGACCCACUUACUUCGUGAGCAGAGCUCAUCAGAACAGU-----UGCCGCUGAAUGACACCCGCACAGAA--UUCUGGUCAACCUACAGGUCCCUUGAGAUAUCAGAACAGGAGAAGUGCUGCCGAUAGUUCACCUAGCCGCCCAGGC-AAUUUAUCUGUUUGAACUAAAUGUGGGUGUAUACAGCUGCGCAAGA-UAUGUCGUUUAUUCAA---UGAGCUGGUAGUGGCUAGGAACAGUCCGUGAGGAGUUAUCGUACAACAUUAUGACGCAAAUUUAGCAUCCCAUAGAUUACCUCACAA-GAGCGCUACGCCCAUUGGAAAACUGCCAUUGUAA--AUAUGCG---UCAAAACCAAUACGCGCGUACCAGCCGCA-GUCUAAAUAGAUAUAUGUACACU-AAUAUACUGUUCAUGAUCAUAACGCUGGCUUGUAUCUUUAUU-----UACUUCAAAGCUUCCUGAGAAUGUUUCGUCCCAA---AUAAGUUUGGAGUCUAACUGAGACACCUUAUCUUUAGGCU-CAGAAGUUCUAGUGCUAUUGGUUCCACCUCAAAACCGUCUGUCGUAU-CUUUUUUAAGCAACGACACACAGUAGUUAUUAUGGUGAUAG-AACAGAAAACCGU---UAAAGGAGGAUUUAGAAUUAAGAGAAUUGUUUCCGAAACCCGUUGUGUGCAACGUUUGAUAUGAGAGUACUCUUCAUAAGGUCAUGACGAAA-CUGGCGGAGGACAUGAAAAACCGGUUAUAUC------------------------------GUAUACACGAUAAUCUAGGGAAUGCACAUUCUAAAUAAAUUUCUACUAACAAACUGGCGAUGUACUUCUCUAACCAA-GCGAUUUUAUCUCAUCAAGUAUUCAAAAAUUUUCCAAAAAGGUGUGGUCAACAUCAAAAGUAUCAUCCCAAUGGG-GUGAUGGUCGGUAAUUAUUACGAUUCCUUUCAAACACUACGAUACGGCAUU-CAUCGCCUGUAAUCGCAGACUG-UGAGGAGGUUGAAUUGAGAUUC-ACUUACCACCAUAGGGCG-AUAAUCGUAUUGUAUCAUUCACUAGCACUAAUUCAUCUGCUUUGCCCCCA-CUAUGUUUAGUAAGCAACUAAAGAUUGCCAGCACUAGGCUUUAGCUUGUGUCCUUACGAAAAGUGAACACUUUCAUGUUUAUAUCCUCUCUUACUUAUGCAUGCCAACCGUCUGCUACACUGUUCCCGGAGACGA--AAGUGAUUUAGCUAAUAAGAAGUCUCUUUCAAGAUAAUGUAUAGUGAAAUUUCUGUGUAACAACAUAAGUACA--------GCACCUCGCCCAUCGUUAAAGACCUCUAAUCUAAUUCUCUUUCAAUAAGACGAGGUUUUGUAG----UUUAAUGGUUUAUGAUAGCCUCAGAGAAGACUAAUACCAAAAGACUAGAUAUCUGGGCGCAUACCUA-------G-GUCGCUCACAGAGUUUAC-CAAGAGCUCCAUAACUGACCGGUAGCAGAGCGAACAUUUAUCUUCUGAU-AACUACGGAAAACAAUCAUAUGAAGUUCUCGCCUCUCG-----------------------------------------------------------------------------------------------------------------------------------------------------------------------------------------------------------------------------------------------------------------------------------------------------------------------------------------------------------------------------------------------------------------------------------------------------------------------------------------------------------------------------------CAUCAUGGAUAGGAAUUGGAACUUGGA-GCUAUUCACCUUAUUGAACUUCGACUUCUUGGUGCCAAGGGUUACUUGAGGUCAAAUUGGGUAAGCU-UUUCGUAAUUGGGCGAGUACUGGUACCCACAGUUUAUAUAAGCCCGCGGAGAACUACAAUCGAC-UAGUCUUGAUUUGGAUGCCCGUACGUAGAAUGUACUAUCUCUUGU-UAUUAUUGACCAGGGAGCCCG-------CGUUUCAAAACAGCGGAAAAAACCAAA-AGGACUUUUGUCACAGGUACCACAGUAUUAUAUGCUUGCUUAAUUUAUUCAAACUCUAAAAUACCAUCAUAUCUAUCGAUGUCCUCAAUUUUCAUUGAUCUGCUUAUACACAGCACUGCGCUUAGAAGGAGGACCAUCAGGCUCCUG-UGCAACAGAUAGAACG-GCA--GUUGCGCAUUCAAUCAGAAAUACUG-GAUCUGGCGACCUCUUUGCGUGUAUUGGCUGAUCUAUUUCUUCUAUGUUGCGAUGGUUAAG- 
>C3 5347
AUCCGAUAUCUACUAAGCCCGAAUAGAUGGAUUAGGAU-UAAUCCAUGAAUAUUUU-UGCAACCCAACUUCCCCCUCU-CACUUAACGUUUUCAGUAAUGUAAUUCG---UGGACGAACACGAGAGUGUCCGCCUCCUUUUACCUGUUUGGUGUUUUGAUAUUUUUGUUGUUACAAGCAGGUAGGUAAAGCAGCCUACGCAAUC-CGGGUUGCUUCCAUUCACUUUUCACGACUUAUCCUU-CU--UCAUCAUACCCUGGAUGCAUCU--CUAUGCCCACUGCUACCU-----UUGGUUCUUACUACAUUGACGAAC----UAAAAUAGUGUA-AUACUCCCGAUGAAGACAUCAAGGUGUCCUCCCCUUUCCGAAAAGUAUGUAAGUUCCUCGGCUAGGGACAUCAGCGAAGC-----CGAUCCCAUGUAAUUGCUUUAUAACAUAGUAACCAGCUGAUAAUC-CAUUCAUUAUGGAUAACCUUAAUGAGGCCAAUUUUAAGCACAUACAUAUCCUACGUAUUGUGCUUUU-UCAGAU-----------------------------------------------------------------------------------------------------------------------------------------------------------------------------------------------------------------------------------------------------------------------------------------------------------------------------------------------------------------------------------------------------------------------------------------------------------------------------------------------------------------------------------------------------------------------------------------AUCACUAUACACCCUGCUAUAGAUGU-UGGAGUUUAGAGUAUAAGUACCAAGCAUAGAGGUCGCGCAGCGAAUAUAUGUUUAUACAGCGA----AAGAUUCUAAUCUUAUCCAACCGAUUAGACUAAGAGAACAGCAUCAGGACGGUGUAGAUGUUCAUAUUUGUACAAAACCCGGACAAUAUUAUCAAGAGAUU-CCUAAGCCCCGACAGUGUGACGUUGCGUCCAUGACGCAUCAAUCCAAUUAGGAGGAAUAUGUAAGAAGUUAUUGGACUGUUGUCAUCUAAUUUGUAGUCAUAGAGGCGUUUGAACGACAUGGGUUGAUAGCCUGUCCAACUCGCAUAGGGAGGUUAGUAU-----------------AGAAAAGAGGUCA-ACAAAACACCCUGUGGAUUUACGUCCACACUUCAAAUGUAACUUAAUUUAAGAGCAUAU-GGUACAAAGUAAACAAGCAUAUUGACUCGCAUCGCCGUGGACCUAAGUAAGCCUGCUAUAUUGUACGAGACCAACAAUUUCCCUCAGUAUACGGGACGAUACCCUGUUGCUAUGUAAUGGUUGACAUGCUCUUAAUUUAAGCCUAUUAAUUUUAAUAAUUAAUAAGGUAU-GUUGAAUUCUAUUUAACCAGCUGAUCGAAAGUAACU-AUCAAUUAU--UGCAUUACGGUUAGACAGGAACAACU-UUCAACCUUGAGAUCUGUCGGUGUCCGUA-AUCCAUCAU-GUUAGAGAGUG-GCCGUAUGAUUUUGAGUUCCUACUAGUUUCAGCCGAGUUUGUGCCGGUCUUGAGCUAUGCCCUAUGGGUGCUUAAGAGUUAUGUUUGGUUGGAGGAAUCGAAAACAUUUAGAGGACCAGAAGUUAGGACCACCCACUUUUCUGAAGACCUGAAAGUUCGGCU-U-CAGUUU-GCUUAUUAACUUCAACAGAUGUGGUACAGGAUUACAAAAAGAACUGGUUGAUUAAAACCAUUGGGUGAUUCCUACGUCACUUAUACAUAUGCCUG-GAAAGCAAGCCUAGUGUGAAGUUAAAUUGAUCUCACAUGAAUGCCCGACGAGUGUAGUACUAUGGUUGCACUUAAAAUGGUACAUAGCAGAUGCUGCU-GACAGAGAUAUGAGUGCCCCUGUCGACGAAUUGGGU-GUUCCUAUAUUAG-AAUAUUGAUUCCCAGC-------------------UUAAGAGAUUGCCGAUAUUUCUAGUAUAU-AUUUUUCCUAAAAUAAUCCUC-AACUAGAUUGCGGAGACCGAUCCGGUACUCAAACAGUAUAAUAUGGCCUUUACUAA----------------------------AUGACCCGAUAUACCACCGGUAAUCAAA--UUACCAUAGGUUAUUCAUUAUCAUGUCGUUAGUAGUUGCGCGGACUUCGCAGCAUCAUAGUUGUU-UUCAAUGCACCCACGACGAUAAUACAAAAUCCUCACGAGGUUUUUAAUGUUCCGCGCUAAGUGCGGCGCUUCUGUCAGCAAGGUAAGAACUUUUUCCACUUCUAUAGCAUUCUUCAUCGAACCGUGAUAACCAGUU-----AUAUAGCUACAGGCGGUUGAAUC-UGUUAGGAUAA-GCGUCAUAUACCUAAUAAAAUCCGGUUACAGCGCGGACAGAACCCAUUAGAUUAGUGUGUAUGCCACUAUAAGACGACCGCCUAGAA--CUUUGUUUAAUCUGCAGGUUUCAUUAGGUAUCUGAAAAGGAAAAAUGCUUCCGAUAGUUCAUCUACUCGAACAGAU-AAUUUACUAGUUCGAACUAAAUUUGGACGUAUGCAGCUGCGCAAGA-UAUGUUAAUUAUUCGA---UGAGCCGUAGGUGGCUAGGAGCAGUCCGUGAGGAGGUAUCGUACAAGACUAUGACCCAAAUUCAGCAUCCCAAAGAUUCCCUAACAA-GAGAGUUAUGCCCACUGGGAAAUUACCACCUUAA--GUAGACU---UCAACACCAACAUGCGUGAACCAACUACA-GGCUAAACAGAUACAUAUUUACU-GAUAUACUAUUGAUGAUUAUAGCUCUGGCUUGUAGUUCUACU-----UACUUCAGAGUGUACAGAGUAUGUAUCGUCCCAAGACGUAAGUUUUUGGUCACACUGAGGAACCUAAUUUCUAGGCU-CAGAAGUUCUGGCGCCGUUGGCUCCGC-------CCCUUUUUCGAAU-UUUCUUUGAGUAACUUUAUACAAUAAUUAUUACAGUAAUAG-AACUGAGAACCCU---UAAUGGAAGAUUUAGAAUUGAAAGAAAUGUUUUAUAAACUCCUUGGGUGCUGCUUCUGCAAUGAUAGUACUUUUCAUAAGGUUAUCGCGAAA-AUAGCGGAAGGCGUGAAAAUCCGCCUACAACUUAUAUACCCUAGCAGUUGAGAGGGCGUGGAUAUAUACGAUAAUUCAGAAGAUGCAUAUACUAGACAGAUAUUCACGAACGGAAUAGCCGUGUGCUUCUCUAACCAG-GCAAGUUUAUUUCGUUAAGUACUCUAAAAUUUUUCAACAAUGUGUGUUCAUCAUCAAAAGUAUCGUCUCAUUCGG-UUGAUGAUUGAUAAGUAUUAUUUCUUCUUUCAGGGAUUAUGAUACGACAUU-CAUUGCCUGUACUCGCAAGUUA-UAGGACAGUUGAGAUCAGAUCG-AAUCAUCACCAUAGGGCG-AGAAGGGUAUUGUAACACUCCUUUGCACUAAUUUGUCUGGUUUACUCCA--CUAUGACUAGUAAUUAACGAAUAACUUCUAGCAUCAGGCUUUAGUUUGUGUCUUUGCGAAAAGCGAUCCCUACCAUGUAUAUAUCCUCUCUUACUUGUACAUGCCAAUCAUCUACUACACCGUCACCGGAGACGA--UAGUAAUUUGGCUCAUAAAAGGCCAAUUUUAAAAUAAUGUAUAUCGAAGUUUCCGUGUGACGACAUAAGUACA--------GCACUCUAUCUAUCGUUAAAGACC-AUAUUCUAACUUUCUUUCGAUAAGACAGGGUUUUACGU----UUUAACGAAGCAUGAUAGCCUCAGUGAGAAUUGAUAGCAAAAGAUUAGAUAUCUGGAUGCUUGCCUA-------G-GUCACUCAUAGAGUUUACUCAACAACUCCAUAAGGAAUUGGUAGCAGAGCGAACAUUUAUCUUCUAAU-AACCCCGGAAAACAGACAUAAGAAGUCUUCACCUCCCG-AUUCAUCACAUCAUCGAAGCUUAUAAUCUCUCGCUUA-AAUACAAUAUUGAAU-UCACAAUGAUACAUUUAUUCAUGU--GUAUCUUUGGAAUAUCAACUUUAGCCGCCGUGUGCCGCAGAAAUACUCUAUAAUACGGUCCGUUCCUGAUUCCUGCAGCCCACAGAUGUAGUCUUUAACCGUUAUUACGAGUCGGUAAGCAUUUCGGGUGCUGCAAUAGUUACCGUCUUCA-ACUAGAAAACAUUUAGACUCUUUGGAACUUUGAAUAUGAUCUAAACAUUUGUUAUAAUAGGAACGAUAUGG-UAAUCUCAAACUAUCCUAUUGGUGUAUUCGCAUGCUAGUCUGUGGGAAGUCUAGUUAGCUAGCUAUCCGGCUGGCAGGCCCGUCUUGGAUCAAGUAUAGGUUU--UAUUUAUGUCACAUUAGCCAUUCCUUACU--UACCUCAUUACUCCUUGGGUAUCCCAACAAUCUAUC-UCGUGGAUUGUGGUGGUCAACUAAGGAUAUCUACCGGCGUCCUGUACAGGAGUUGGAAUUUGAA-GCUAUUGACUUUAUUAAACUUCAAUUUCUUGAUGCUAAGGGUCAUUUGAAGUCGAAUCGGGGGAGCU-UUCUGUACUUGAACGAUUACUGGUAUCUACAGUUUGUACGAGCCCGCGUGAAACUUCGACUUAC-UAGUCUGCACCUUGAUGCUCUUAUGUAGAAUAUACGGUUCUUUGU-GAUUAUUAGUCAGGGAGCUUG-------CUCUUAAGAACGGUGUAAGAAACCGAA-AGGACUCUCUUUACGGGUACGGUAGUAUUAUA--CUUGUUUAACUUAAUCAAAAUCUAAAAUACCGUCAUGUCUAUCGAUGUCCUCAAGUUUCAUUGACCAGUUUAUAUACGGUACUUCGCUUAGAAGGAGGAUCAUCAGGUCCCUG-UGCAAUAGAUAAAAAG-GCA--GCUACGCAUCCAAACAGGAACACUA-AAUCUAACGAUACUCUUACGUGUGUUGGCUGACCUUCUUUCUCUACAUUGCGGUAGUUAAG- 
>B3 5347
AUCCAUUGUCUUCUAAAUUCACGUCGAUAGAUUAGUAG-UGAUCUAAGAAUGUCCU-ACCAACUUAACCUCCACCCCU-GAACUAUCGUUUUCAAUAAUAAAAGCCA---UGUACAAAUACGGAAGUGCUUGCCUCCCUCUA-AUCUUCAGAGUUAUGAUCCUUUUACCGUCGCCAGCACGGUGGUGAAAAGUCUCAUGCAAUC-CAAAUUACUUAUAUCCACUUCUCACAAGUCUUCCUUUCU--UCAUCAAACGCCGAAAACAUCC--AUAUGAUCAUCGUUACUU-----CUAGUUCGU-UUAAGUCGUUAAAA----UAAAACAGUGUA-AUACCGCAAGUCUAGAUAUGGAAGCA-----CUCCUCUUGGAAUUAACGUAUGAUCUUUAGUAGAGGAUUUCAGCAAUAC-----UGCUUCCACGUAGUUAGCUUAUAACAUAGAAGUCGGUUAACACCU-UGCUCAUUAUGAGUAAUUCUAAUGAAUCCGAAGUUCGGUAAACACAUUUCUGACGUAUUGUUGUUUA-UCAAGU-AAACUCUCCUGCAAAUCACUG--AA-GACAAAAUAAACACAAAUCGUUGCGCAGUGAGUCACGCUAUUUUGGCAU--UAUUCUCUUCUCUACCCCUCGAACAGUGAUCACAAU-UACAAGAAUUAAGAUCGUCUGGUGCACGC--------------UGUUGCGAUUUGCCACCUUCGAC----CAGUGUAUUAUAACUAUUAUAACGACA-GGCAC------------UGACAACAUCGUGGCAGUGUAUCC-GUCCACAAUACUAUACGUGGCGCACUG---AAAUCGAGGUCAAGUA--------AAUGAUAUGACGAAUUGC-UUUGAUCU---GUAAGUUAUCCCGACAAGGUAUU-AGAAUGUUUGGCUUUGAUGUGGUGGUAAUUUG-AAGGUGGUUUAU---AAUAUAUCCUGUGGACUCCUACACUCUAUACUCAUUUGGAUUAAGCG----CAUGGUUGAACUAUUGGAUCCCGACAGCAAUUAUGUUCUAUCUCCUUCUGUCGAAUUA-CUCUCUAUUUAUAAGUGAAACUAACCGGUGGGAAAUCGAACAGAAUGGCUUAGAACACGGUCUGUUAUUUGUGUGUUCAGCUUAGCAUACGUAUACCAGUCAUGCCGGUCGAGCAAUGAAAAAAUGAUGAAGCUAGGA----AUACCUUUAGUAUUCUUCGAUCGAAUAGACAAGCAGAACGGCACUUUAGCGUAGGAGUAGUUGGCAUAUCAUCUAAACCCGACCAAUAACGCUCAGAUAUU-GCGGACCGCCGACUGUCUGAUGAUGUAUCCAUGAAGCAUUAUUUCAAUUAUUACUAUUAUAUUAGAAGUAUGUGCACUGGCGGCUUCUGCUCUAGAGUUCUUGAGAGGUUCGACCGUCAAGUGGUGACUUACUGUGAAACCCAUAAAAUUCGGUUAUUCU-----------------UGACAGGAUGCAC-ACGGUACACACUUAACAGUGACGACCACAAUGCAAACGCGAUUCAACUUCAGUACAUAU-AGAAGAUGGGAAACACUCACAUUAAUCUGACUUGCCAUGAUAUCAGCUCAUCCAGCGAUCCUGUGCGAGACUCACACUUUUUUUCCACAACCGGGUGAUCACCCUAUGGCUGUCGUCUGGCUUUCAGUUGCAGAAUCCAUAUCUGCUAAAUGAAACUAUUAAGUAGGUAA-GGAGAAAGCUAUUUAACCUAAGAAUCGGAUUCGGUC-GUCAUUUUU--UCUACCUUAGCGGGAUAGGAACGAAUUCCUAUCCUUGAGAUUUGUCAACGGCCAUUAAUCUCCUAUGGUUAGGAAGUCAGCCGUAUCCUUUUGAGAGCCUACUAGCUUCAGGCAGGUUCGAACGGGUCCUGAGUGGUACUAAAUGGGUGCUUAAAAAUAAUAGCCGACUUGAGGAAUCGAAAUCCCUUAAAAUUCUAGGAAUUAACACUUGUAACUAGUCAAAAGAUUUAAUGUGCUAGCCUC-ACCCUC--UUUUUCUAUACCAACUGUCGCGGUACAAGCUUACUAAAAGACGUGAGUGAUUAAGAUUAUCUGGUGAUUUCUACCUCCCAUAUACGCUUGCCAU-GAUAACGGACCCAGGCUAAG-GUAGACUAGGGCCAGAUGUAUAUCCGACGAAUGUCGUACUACCGUUAUAAUUAAGAUACGUCGUAUCCAAUGCAACA-AACAGAAGUAUGAGUACUCCUGUCGGCGAAUUGAAACAAUCCUAUCUACA-AAUCCGUAUCCACAUC-------------------UAGAGAGGAUGUCGGUAAUCUCAGUAUAG-AGGUCUUCCGACACUAUCUUU-CGCAGGUUUGCAGGCACCAUUUAGUUAUUGAAACUGUGUGAUACCGACUUGUAUAA----------------------------AUGGUCCGACAUAUUGCCUGCAAACGUA--ACACGAUAGUUCAUUCAUCAUCUUAUCGUUAGCAGGUGGGCGGAUUUAGCAGUACCAUAGGCGUC-UACAAUGCAUUCUAGCUAAUAGUUCAGAACCUUCGCCAAGUUACUAAUGUUCCGGGCGAAGUGAAGCGUACAUGUUGGCCAAGCUACAUUCUUUUCCAAGUCAAUGGCAUAUUUCUAAAUACCAUACAAUGUCUUGCUU--CAUAGCUUGCC---------------------------------------------------------------------------------------------------------------------------------------------------------------------------------------------------------------------------------------------------------------------------------------------------------------------------------------------------------------------------------------------------------------------------------------------------------------------------------------------------------------------------------------------------GAAUUCACCAUCAGACAGAAACUCCUACUUUCUAGGCA-CCGAGGUUUCAGCGCCAUU-ACUUGGCUAUAAAACACUUUGUCUGUU-UUCGUAACAGCAAUCUUACAAAUGAAUCAUUACAGUAAUAG-AGAUGGUAACUAG---UAAAAAGGAGGUUGGUAGAAGAAGAUUCGUUUCGGGGACUUUUUGAAUGUAUUUAUUACGGGGAUAAUAAUUCUAGUGAGGUUGUAUCAAAG-CUAGCUGAAGACCUUAAGACUCGCUCGUUUC------------------------------ACGUAUGCGAUGAACUAAGAGAUGCACAUUUUAGAUGGACUUUUAUUAUCGAACAAGCACCAUGUUUCUUUAACCGG-UCAAUUCAACCACGUUAAGUGCUCUAAAAAGUUCUGAAAAGGUUUGGUCUCCAUUAGAAAUACCACACCACUAAG-AUGUCUACCGCUGAGCAAUAUGUUUUCGUUCAAAUGUUAUAUUAGAGUAUC-CAUAACUUGAGCUCACAGUCUA-UAGGAACUUCGGAAUGAAAAUU-ACUCCUCACUACGGAAUA-UUAAUGAUACUGUGGCAUUAGUUUGCAUAAGUCCGUCUGAAUUAUCCCA--CUAUGUUGCAUAAUUAGCAAACGACUUUUAGCCACGGAUUUUGGUUUA-----UAAUAUAAAGCGGACCCAAU-AAGCAUACAUGCUCUCUUGCUCAGAUGUACCAAUCAUCCUGUAUUUAAUUUCCGUAAAUGA--UAGUAAGUUUGCUGAUAGAAGAACGAUCUGAAGAUAUUGUAUGUUGGAGCUUCUGUAUGCCGACAUCAUUAUA--------GAUCUUUGUGAAUCGUUAAGUACU-UUAUUCUACAUUUUUCUUGAUAACAUUAUAUUUUAUGG----UUUAUCGGUAUGUGGUAGCUUUAAAUAGAAUUAAUAGCAGAAGAUUAAAUUUCUAGAUGCAUAGUUA-------G-GUCACUUACAGAAUUUAU-CAACAGCUCUAUAGUUAACCGGUAGCGGAGCGAACAUAUAUCCACUAAC-AAUUGCGGGAAACGGAAAUAGAGAGUUCUCACCUCUCG-GUUCGAUUCAUCAUAGAAGCUUUCAAUAUCCUGUCAA-GAUACAACAUCUGAU-UCACA-----------------------------------UCAGUUCUGUUCGCCGCGCAUUUCGGGGGUAGUAUAUGAUGCGGUUUAUUUUUGAUGAUUGCAACGGACGAAGAAGGUCUUUAAGUGUUGUCGCGGGUCGAUAGGUAUAAUGGGUGUGGCCAUACCUAUCGUCCUUA-AUUAAAAAACACUUAGUCUCCGCGGAGAUAUGAUUAAUACCUAGGGACUUAUUAAAGUCUUAACAUUAUAG-CGAACUAAAACUACCUGACUGGAAUAAUCACACGUAAGUGGUUCGGAGGCCUGACUAUCCAGAUAUGGGGUUGGCCAAUCCACCUUGAGUUAAGUACGAGUAU--CAUUCGUAUCUCCCUAGCCGCUGUAAGCU--UACUUUAUUACUCUUUUGGCACAGUAAUGGCUUAUC-UCAAAAAUUAACAUAAUUAAUUGGAUGGAUUCGUUGGCUUUGUAUAUAUGGGUCGAAAUCUAAA-ACCACUCCUAACAUUGAACUUCAAUUUUUCAAUACCAAGAACCAUUUGAGGACAAAUUGGGGAAAUU-UCUUAUGAUCGAAUGUGGACUAGGACCUAUAAUUUGUGCAAGCCCAUAGAUUGUUGUGACUGAC-UAGUCUAUAAUUUGAUACCUGUACAUAGAAUAUACUAAUUCUUGC-UCUUUGUAACCAGAGAGCGUA-------CUCUUCAGAAUAGCGGAAAAAGCUCAA-AAUACUGAUGCGCAUAGUGUAGUGAUUUUAUA--UUUAGAUGGUUUGAC--AAAUGUCAAAUACCGUCGCGUGUAUCGAUUUUCCUAAUCUUCACUGACCUGCUUGUGCACAAAACGGCAUAUAGAAAAAGAAUCACUAGGUCAUCG-UGCGGCAAAUAAAAUG-GCA--GCUGCACGUCCAAGGAGAAACGUUA-AACCCAAUGAUAUUUCUGCAUUUGUU-ACUACACUAUUUUUUUUAUGCUUCGAUGUUAAAG- 
>A3 5347
AUCCAUUAUCUUCUAAACCUGGCUUCAUAAAUUAGUAG-UGAUUUAUAAAUGUCCU-AGCAACCUAACUUGAACCUCU-GAAUUACCGUUUUCAGUGAUAAGCGUCA---UGGACAAAUACGAGAACGCUCGCCUCUCUCUA-ACCGUCAGGGAUAUGAUCCUUUUGUCGUCGCCAGCAUGAUGGUGAAGAACCUUAUACGAUC-CAAGUUGCUCCUAUCCGCCCCUCACAGGUCUUCCUUACC--CCGUCAAACCCUAAACAAAUCC--CUAUGAUCAUUGUUGCCU-----CUGGUUCUU-CUAAGCUGUUAAAC----UAAGGCAGUGUA-AUAUUGCAAAUGUGGUUAUGCAGGCA-----CUUCUCUUGGAAAUAACGUAUGUUCUUUAAUAGAGCAUUUCACUAAAGC-----UGACCCCACGAGAUUAGUUUAUAACAUGGAAGUCAGCUAGCAAUC-UGCCCAUUAUGGGUAAUUCUAAUGCGGUCGAAUCGCAUUAAACACAUUCCCUGCGCACUGUGCUUUA-UCAAAU-AUACUCUCCUGCGAAUCACCG--AA-UACAGAGAUAAUACAAAUCGUCGUGCGGAGAGCCGCGAUAUUUUAACAU--UAUUUUCUUCAUUACCGCUUGAAGCGUCCUCAGAAU-GGCAAGAAUUAAACGCGUGUAAUCAACGU--------------UGUCCAGAGUUGCCGCUUAGGAU----CUGUGUGUUAUAAUCUCUAUGACAGCA-GACAC------------UCACAACAUGGUGGUAGUGUCUCU-AUCCACAGUGUUGCCCAUGUCGCACGG---AAAGGGUGGCCGAUUA--------UAUGCUAUAACAAAUUGC-ACUGACCC---UUAAGUUACCUAGACAAGGAUAUUAUAAUCUGUGGCCUUGAUGUGGUGAAAAUUUC-AAGGAGGUUUAC---AAUAUACUCUGCGGUCCCCUGCACUAUAUACCCAUUUGGAUCAGGCGCAUCUAUGAUAGAACUGUUGGAUCCAGGCAGCGAUCGUGUUCUAUACACUUCUGCUGAAUAA-AUCUCUAUUUGUGAAUUAAACUAACCGGGGGGAAAUCAAUCAGGGUGG---------------------------------------------------------------------------------------------------------------------------------------------------------------------------------------------------------------------------------------------------------------------------------------------------------------------------------------------------------------------------------------------------------------------------------------------------------------------------------------------------------------------------------------------------UUACAGUCGAGUGAUCACCCUCUAGCUGUCGUACGGUUUUCCCUCGCAGAAUUUAAACCUGCUAGGUUCAACGAUUAAGUAGGUAA-GAGGAAAGCUAAUUGACCUAAGAAUCGGAUUUGGUU-GUCAUUUCU--UCUACCUUGACUAGAUAAGAACGAUUUCCGAUCCUCGAGAUUUGUCAGUGGCCUUA-ACCUCCGAUGGCUAGGGAGUA-GCCGUAUUCUUGUGGGCGCCUACUAUUUUUAGUCAUAUUUGAACUGGUACUGAGUAUUACAAUAUGGGUUCCGAAAGACAAUAGUCGACUUGAGCUAUACUAAUCUUUUAAAAGGCCAGGUGUUGACAUUUCUUACUGGUCAGACGAUUUGAGUUAUGCGAGCC-UCACUCCUUUUUUCAAUUCCAACUGUCCCGGCACAGGGUUACAAAGAGAAAAGAGCGAUUCAGAUCAUCAGGUGCUUCCUACCCCCCUUAUACGUUUGCCAU-GAUAACAGACUCAGGCCAAG-AUAGAGUAAUGCCACAUAUAAACCUGACGCGCGUAGUAGUACCGUUACACUCAGAAUACGUCGUAGCCAAUGCUACU-GACAGAGGUAUCAUUACCCGUGUCGAUGAAAUGAUUCAAUCCUAUCUUAA-AAUAGGUUCCAACGAC-------------------UAGAGAGAACGCUGACAUUAUUAGACUAG-AGUUGUUCUGAGACUAUCUGC-CGUGGAUUUACAGAUACUAUGAUUUCAUCCAAACCGUGCAAUAUCGGUUUGGGUAA----------------------------AUGAUCCGACAUUUUGCCUGCAAACAAA--ACGCCGUAGUUUAGUCAGUGUCUUAUCGUUAGCAGUGGAGCAAAAUUAGUAGUACUAUACACGUC-UACAGUGUAUCCUAGGCAAUAGUACAGAAACUUUGCCAAAUUACUAAUGUCCCGAGUUAAGUCCACCGUACAUACUGAUCAAGCUACAUUCUUUUCCAAAUCAAUGGUGUAUCUUGUAAGACCAU--AAUACUGGGCU---UCAUGGUUCCUGGUGGUUGAGGC-UCUUAUUGCAC-AUGUCCGAUACCUCUUGAGAUCGGCAAAUAGCGUGAAUAGAAGACGUCGAAAAGGC-----UCCAGUUAUAAGUCGAUCGCCUGAAA--CGUUUCUUAAGUCCUAGGUCCCACUAUAUAUCGAAAAACGAUAAGCUUUGCCGAUAGUUCCUCCAUACAAUCAUAU-AUUAAGUUGGUUUAGGCUAAAUUUGGGUGUAUGCAGUUACAACAAA-UAUGACGCUAAUACGA---AGGGUUGGAAGCGGUUAAGAGCAU-CAGUAAGGGCAUACCGUACUAUAUUAUAACCCAAAUCCAUUAUCGUUCAUUUUUCCUAAUAA-AAGAGCCACACCCGUCAGGAAGCUGCGAUUUGAA--GUCUGUU---UCAAAGUCAAUUGGUGUAUACUUGCUACA-GGCCGAACUGGAAUAUAUUCACC-AAUAACCAGUUGAUGAUUGUAGUUUUUGCUUGCGUUAUUAUU-----CAUUUCGGAGCUUACAGAAAACAAAUCGUAAAAA---GUGACUCUACCAUUAAACUAACAUUCCUACCUUCUAGGCU-CCGAGGUUUUAGCGCCAUUCACUUGGCUAUAAAACCCCUUGUCAGUC-UUUGUUAUAGCAAUCUUGCAAAUUAAUUAUCACAUUGACAG-AGCUGGUGACUAG---UAAAAACGAGUCCAGUAUCCGUAGAGGCGUUUCAGGUUCUUUUUGAAUGUAAUUAUUGCAGCGAUAGUAAUUUUUGCGUGGUUCUCUCAAAA-CUAACUGAAAGCCUCAGAACCCGUCUAUUUC------------------------------AUGUAUGCGAUGAACUAAAUGAUGCAUAUUCUAAAUGGAUUUUUAUUAUCGAACAUGCAAUAUGUUUCAUCAGACGA-GCAAGUCAAGCGCGUUAAGCGCUCUCACAGGCUCUGUGGAGGUUUGGUCCCCAUCAGGGAUACUUUACCACUAGA-GUGUUGACCGCUGAGCAUUGUGUUUUCGUUCAAAUAUUACGUUAAAGGAUC-CAUAACUUGAACUCGCAGAUUA-UAGGCACUUCAAAAUGAAAAUC-ACUCUUCACUAGGAAGUA-GUAAUGAAAUUGUAGCAUUAGCUUGCAUAAAUCUGCCUGGAUUAUUCCA--CUAUUUUGAACAAUUAACAAACGAUCUUUAGUAACAGACUUCGGCUUG-----UUACAUAAAGC-----CGGAUAAACAUAUAUGCUCUCUAGCUUAUAUGUACCCAUCAUCCGUUAUUCAACCGUAAAUGA-----AUGUAAAUUUGCUAUUAGAAAGGUAGUUAAAGGAUGACGUGUGUUGGAGCAUCUGUGUAUCGAUAACAGUGUA--------AAUCUUUGUAUAUCGUUAAGUACU-UUAUUCUGCCUUUUUCCUAAAAACACUGUGUUUUAUGG----UCCAUCGGUAUGUAAUAGCCUUACAUAGAGUUAACAGCAAAAAAUUCGAUUUCCAAACGCACGCUUA-------G-GUCACUUGCGGGAUUUAU-UAAUUGCUCUGCAGUAAACCGGUAGUGGAACGAACAUCCAUUCCUUAAU-AAAUGCGGGAAAUGAACACAAAAAGUCCUCACCUCUCA-GUUUCGUUCAACGUAAAAGCUCAUAAUGUUCUAGCAA-GAUACAACAUCGAGU-UUAAAUUGAUAAACUUAUUGGGGU--AUACCUUAAGUAUGCAAGUUCUGCUCGACGCGUACCUCGGAGGUAGUUUAUAUUACGGUUUAUCUUCGAUAACUGCAAAGAAUGAAAAUAGUCUUUAAGUGCCGUCACUGAUCAAUAAGUGCAACGAGUAUUGCCAUACCUGCUGUCUUUA-AUUAAGAAAGAUGUAGGCUCCACGGAGAUCUGAUUAAUACCUAGGUACUUAUUAAAGUCUUUACACUAUCG-CAAACCCAAACCACUUUAUCGGAAUAAUGGAACGGAAGUCGUCUGGGGGCCUGACUAGCCAGCUGUUGGGUUGGUUAGUCCACCUUGAGUUGAGCACGGGCAUUCCAUUCGUAUCUGCUUAGCCGUUAUAAGUC--CACUUUAUUAUUCCUCUGGCGCGCUAAUGGUCGAUG-UUAAAAAUUAACAUAGUCAACUGAAUAGAUUCGCUAGCUUUGGAUAUACGGGCCAAAAUCUAAA-AUCAUCCCUUGUAUUAAACUUCAAUUUUUCAGUGCUAGGAAUCAUUUGAGGUCGAAUUAGCGAGGUU-UCUUGUAGUCUAAUGUCGACUGGAAUCUAUAAUUUGCGGAAACCCACCGGUUGUUGCGACUGAC-UACUCUAUAUCUUGAUACUUGUGCACAAAAUAUGCCGUUUCUCGU-UAAUCGUAACCAGGGAGCGUA-------UUCUUCAGAAUAGCGGAACAAACUUAA-AAUACUCCUGGGCAUGGCGUAAUAAUUUUAUA--CUUAGUUGGUUAAGUAAAAAUGCCGAGUAUCAUCAUAUAUAUCGAUUUCCCUAUCCUUUAUUUACCUGCUUGAUAACAACGCGGCAUAUAAAGAAAAUAUUGAUAGGUCAUCG-UGUGGCAAAUAAAAUG-GCA--GCUACGCGUCCAAGAAGGAACGCUA-AACAUAACAAUACAUUUAUAUAUGUUAGCUGCCCUACCUUUUCUAUGCGCCAAUGAUAAAG- 
>H1 5309
GAUGAACACGUUGAUUGCAG-GAGUCUGAAAUAAAUCAU---CCACUUUCGUGAUUAGGGGUUUCAUCUGU------AGCUUUUGCCGAAACAGGCGUGCGAGUA-GGGGUAUUUUACAUAUCCG-AUUCUGAGACU---------UAUUGGCUUGAGGAUUCCGUAUUGAGUUCCCUCACGGGGA--ACUUCAUUUCCACAUAACGUAGUCCCAUCGGACGGUAACAUUCUACCUUCAUCUUAAGAGAU-AGAUUGGACACGCGUUAGCGAGAUGGAUCGUUCAUA------------UACAAGAAAUAGAAAGAAU-GACGUGGGCUUCUU-GGGCUAAGAUACCUGAAGACUAACCCUUGCAAAUUGGGAGGGCCAAUACGUAAU----------------CCACUCGUGCUUCGUGACCCCUGAGGCCCAGAGUCAACUAAUGA-UUGUUUCACAUUUCGUGCCAAUUGU--CCUACAUAAGACAGGAGUGAGAAAUCUUGAGUUUUUGCU-AUCUGCUAAAACAACCUUACACGGGUCUCAAAAUUAUCCACAAUUACGCCGU-CUGUUGAAUGCACACCCCUAGAAAUUUGGGUCCCUACAUUUGAGA-GUGAUAGGGUAAAUCUUU-AAUUUAGAGCCGACGCCUUCUACUGGGGUUAUCUAUACUAUCUUCUACCGGUUAGUU-CUUAUGACGAACUAUAAAAA----UCUGGCAUUUUUCUACAUUUUAGAGACCCAUAUGGAAUUCUGGU-UAAAGCAUUUAAAGCAUAACGUCCGAUUAAUUCUAACUCGCGAGCAACCUAGUCAAGUACAAGCUAUUAGUAACCGGACUGCUAGUCAUCCAGC----------------------------------------------UGUUCUGACACUUCUAAUAUGUAUCUCUCAAGGUAUUAUCCGUAUCUUUAAUAAGCCGAAAUAGCUCUGAACUAUUUGGCAUA-AGGACGUGAAAAAUAACUGAGCACACCUGUAAUAACGUCGGACCAACUUGUAA-GGAAUCAUUGUAUUUUUCCACGGCGUAGUUGCAAUCAUACUGUUGAUGUGUACAUCCUCAGUUUGUGAAAACACUAGAGCGGUAGCUAUUAUGGUCAAGGGACCUCAGUUAAAUCUUAUUACUGAGUAUCAGAAAUAGCGGUUGGUAACGACGCCGACCAUGGAACUAGUCGAACUUGUCGGGAUGCUAUC-CACGUUUAGUAUGCUAAGGUAUUAACACCAUACUGAUUCUUUACU--UACAUCUUAUUCGCCCGUCUUUUUAAUUACAGACA-UGAGUG-UUACCAGACGCAAAGCUAGAAUAU------UCACUUAUGAAUAGCAGAUCUACCUAC-UGAGGAUUGCGUACACUAAUAUGUUUGGUAUGAUAGAAUAUAAAUCGUUGGAACUAUGUCUGCGUAUUCCACGGGCC------------ACCUAUAGGAACUUCAAUACAAUUAAAGAUACA-AGCCUAGAGAGUUUGGCGUUGCUGUCUUUCACUGUACUG------CAGAAUAUUAAAUGAAAGGAUUGGUCGCCGGGUUGCAUAUCGAACCACCCAUGAAUUUAUACGAAUUGAGACCAUAGCCUCAUAGUAGUACAUC----UGCAAAAACUAGGAUAUAUACUGGUG----GUGCUCCAGAAUUCAGAUUACGCGACCUAAUAAUACAGACAUCCACUUAACAAA-UAUAAAGGUACCGAAUAUUCGAGCCCGACUUU-CCCUGGAAAUCCACCCCUUGGUAAC-ACCAUUCGGUCAUAGCACUAGCAAAUUCCUUU-CCAAUAAGAUUCGGGAUUCAGUGAUAUUUAAUCACAUGCAGAUGCUGUCAUAGUAUAAAAAGAUCUGGAAGUGACUGUCUAUACAACAGGAAUCAA-AGCAAU-GUAUUCUGGAGGUUGUCAAAAAAUGAGGAUUUAAUUUUUAAAUCGGUGUCUGUGACAAUUCAUAUCUU-AAAAGGUAUAGAUUAGAGAGUUAU-UUAAGUGGGAAAACUGGUUUUUUGAUGACCUUCGGAAGAUUAUUUCUGCCUUAAUAGAACCUUCGGGAAGUUCAUCAUGCAUUUAUCUGAUGAUUGCACCACCUCCGACAUAUAAUC---AUUGCGUUAAAUCCCAUAAGUUCGACUUUUGUUAUGAUAAAUUGUAACGUUUCGAUAUUGUGUAUUCGUGCUAGGUUUCGC-GUCAAUGAGGGGAUUGGAACACAUAAGCGUUCCCAUCAU--UUGUACGUUCAAGUCACAAUUGAUGCCAGCUUUUCACGUCGUAA-----CAGUCACUGACUUGUUAUGAGUUCGUUUAUAGGCACAAUUACUUGGAUUGCUUUAUAAUCCUCGGUUUUAUCACUUGUUUCAG-CAAUACUAUAUUUAUUGAAAUGCGCGAAGAAGUCAUUAAUACGAUCCGUAACCA----GUUGGUUUCGUUAUCAAAUAGAUUUUGAUCGCAUAAGGCAG--UGGCGCACUUGACUAAGGAUGAUUGAUUUUGUGUAUAAACCAUUAACUUGGCUUGCCUUCGUAGAUUUAGCGAGAGACUGCAAUUGAGAUAAUUAUAAAUACGAUCCUGUCA---AGUCGUGGCUUCGUCUUGCAAGCGAUGUCUUUGUAGAUGAGUUGCGAGCCUUCCUCGCGGAAGGGGCAACUUUCAAACAUAUUCAUGAGUAGGUACGACUUUUUUACCACAAAUUGACGA---GUCUAAACACGGGGGG---ACUCGAACUAAUGUAAUUUAC-----AAAGUAUUAUAUUUCAGAUUGUGCGCCUAUAUGGCUCUGAUCCUAA-AUAAAAUACCGAGCCCGUGUAGCUGGCGACAGAAUCUUUUACUUGUGC-UUCUUAGAUAGACGAAUUAGUCG-AAUUUACGACAAUACGACCUCGACAUAUUAUUUGUACGUAGGAAAUUACAAGUUAUA-GUUCUUUGUUGAAAUGUGGGAUUUUCAAGAAGACUUAAAUUC-GUAUAGGGUCUGAAGCUGUUAUA--AACCAGAAUCAAGGGUAUUUUCAAUACGGACAGGAUAACCCCUGAUAGAGUUGGUAGCUAUUAAGAGCCUUAAGAAGAGGUUAUUUGAACCUUGCUU-UAUUUCUAACUAAAAUCAAUCAA-UUUCACCCCGUGUGAACGUAAAGUCGCGAUUCCUAAUAUCGAAGUAGACC---ACGAUUUAGAGAAUACCACUUUCUUUCUCAACCCUUUCACGUUCAUUAAAACAUCAUAUGGACGCACAGGUGAAAUCUGAACUUAAGAUAAAAAUUACAGUUACCAUCAGA-AUACAUGAUAACAUGGUCUAGUCUAUAACCAGUCCUCAAUUUACUUA-------------AACGAAGCAAUCUAAAUAGACGACCAGUUUAGAU--AUAUUAGUAUAAUCGUAAUCUCCACCACGCAAGGCCUUAACGACCUUUGAAUUCAAUUUUCCUU----------UCGAGGGAGUAUUCAGGUCUAGGUA--AUCACAGCUAAAUUUGUCACUGGGCAUGGCCAUCCUAUUAGUCCAGCUA--UGUGCGUUCACUUGCUAUACGACAAUCUCUAUCACUAACAGAUACCU-AUCAUGAUAUUGCCCGAGCAAAUAAUUUAAGUUAAAAACGCCUAAG-CACAUUUUCUAAC----ACUGGAGGGAUCUAAGUGCUAAUCUUGA---AUUAUGGGGGAGAUGACUUUUUAUUGUUCAAAAUAACCCAAGUAGUUAAAAUCCU-AG-ACACGCGAAAAAAAUCAUUCUCUCGGUAAUAACAGGCA---GUUGCCGGAGCCGAGAUCUAGAGGAUUAGUCACACAGACUAAUAAUUGGUAGGCUGAUACGGGACAGUAGCAGAUGUGAGGCGU----UGUGAAUGUAAUAUCUAA---CUCUCUCGUGAUAG-AACAGGAAUACAGGACAGGGUUCCACAAUCAACAAGAUAAAGUUUCAAUAUCAACAAUCUUCGAUCUAAUAACUCCUUAGUACCAG-------------AUUAAAUCGGUG-UGCAGCA--AUGGUGUCUGCUAGUACGAGUCUUGAACCCCGUUUGACCACUGUACAUUAAUUACGGCUAUUCUUGUCGUA-AUAUACAA-GAAUUCAAGCAAACUAUUAGACAACUUACGUUCUCUCGCGCAGAAUGUCUUAAGAUGUAUGAAGCAUAAUGUUAGGGAAAGUAACUAAAAUCCUCCC-AAUGGAUCUCAAA----------------------------------------------------------------------------------------------------------------------------------------------------------------------------------------------------------------------------------------------------------------------------------------------------------------------------------------------------------------------------------------------------------------------------------------------------------------------------------------------------------------------------------------------------------ACAACCUUAGC-----UUAAUUUC---UACGGUGUUGCAUACGGCACA--UGCAAAUUUGAAUUAUGGGUCACACACAAUCCGGUCACACACGUUUUCUUGGCCACUUACCCUACAUCAAGACCUUACCACAACAUUUACACCGCC-GGCUAUGCGCGGUGCAU----AGGCUGUAAAGUUUAAGCCGAUUCUAACGAACGAACAAAGGCCAAGUUAGUUAUUGUUAGCCUGUACCUGCUCCGGUUCUCGUUCGGAUAAGGAAACGCGAAAUCCCCAAAGGUCUAGCUCCCCUUUCGUGUCCGAAUAAUUUGUGC-CUCUAAUCUGACAGGGCAUAACAAUUUUCAUUUACAUUCAUGGUUUUAAC-CAUCAGCUAGACUUCGACUGAGAGGAACUUGAUUUUCUGGCUAAAGAGUGACCUAAACUGCGGCAUUUGCAUCUUU-----UAUGU---AUCAUAGGUUUCCGAAACAUGCGUUUAUCUU--UUUCAUUGGC-GCCUGUGGCUACGCGCACCUUUGGGAGCC 
>G1 5309
GAUAAACACGUUGAUUGCAG-GAACCUGAAAUAAAUCAU---CCACUUUCGUAGUUAGGGGUCUCAUCUGU------AACCAUUGCCGUAACAGGAGUCCAAAUA-GGGACAUUCUACAUAUCCG-GUUUUAAGACA---------UAUUGGCUUGAAGAUUCCGUAUUGAAUUCCCUUAUGGGAA--ACUCAAUCCCCGCACCACACAGUCCCAUCAGACGGCAGCAUUUUAUCUUCAUCUGAAUAGAU-AGCUUCGAAUCUCGCCGACUAAACGGAUCAUUCAUA------------UACAGAGAAUGAAGAGAAA-GACGUGAGUUCCUUGGGCUAAGAUGUCGGGUAGACUAAUCCCUGCGAAUUUGGAGGGAUAAUAAACAAU----------------CCACUCGUGUUUCGUGCCCCCUGACAUUUAGAGUCAAUUAAUGA-CUAUUUUAUGCUUCGUAUCAAUUGU--UCUACCUUAGACAGGAGUGAGAAAUCCUGAAUUCCGACC-GUCCAUUAGAAAAACCUUGUUCAGUUCCCAAUAUUAGCUACAAUUAUGACUUAUUAUUGGAUGCACACUCAUAAAAAUUUUAGACUUUACUUUUGAAG-GUGUUAGGGUAAAUCUAU-GAGUUUGUGCCAACGCCUGCUACAAGGGUUAUCUACACUAACUUAUACCGGUUAGUC-CUUAUCACUAAUUAAAAAAA----UCUGGCACCGUAUUUCAUUUUACAGAACCAUAAGGGCUUCGGGU-UAAAGCAUUUAAAGCAUAACGUCGGAUUAAUUCUUACUAAUGAGCAAGCAUUUCAAGCAGAGGCUA-UAGUUGCCGGACUGUUAUGUAUCUAGC----------------------------------------------UGUUCUGUUACUCCUAAAAUGGAUUUCUCAACGUAUUAUCCCUAUCUUUACCAAGAAGAAAUGGCUCGGAGCUAUAUGGUACG-AGGAAGCGUAAGAUAACUGAGCACGCAUGUAAUUACGUUGGACAAACUUGUAA-GGAAUCACUGUAUAUUUACGUAGCGUUAUUAAAAUCACACUGUUAGUAUGUGCAUCCUUAAUUUUUCAAAUCAUUAGAUCGGUGGUUUUUAAGGUAAAGGGACUUCAACUCAAUCAUAUAAUUGAGUAUUAAAAAUAGCGGUAGGUACCGA-GUCGACCAGGGCAGUCGUCGCACUGGUCGGCAUCUUAGC-CACUUUCAGUAUGUUAACGUAUUAACACCAUACUGAUUUUUUACU--CACAUCUUAUUCGCCCGCCUUAUUAACUACCGACG-CGGAUG-UUACCAGACGCAAAGCUAGAAGGU------GAAGUCAUGAAUAGCAGGCCAACCUGC-UGUAGUUAGCGUACACUAAUAUGUUGCAAUUGAAAGAAAAGAAAUCAUUGGAACUGUGUCUGCGUAUUCCGAGUUCC--AAGGGAUAAUAAAUAUAGGAUCCCGAAAACAAUUAAAAAUGCA-AGCCUAGUGAGUUUGGCGUUGCUGUAUUGCUUGACCACG------CAAAAUAUUACAUGUAAGGUUUGCUUGCUGGAUCUCAUUUCUGAUCCCGUCAGAAUUUGUACGAAUUGUGACCAUAGUCUCAUAGUAGUACAAA----UGUAAAAAUAAGGAAAUAUAAUUGUG----GUGGUCCAGAUUUCAGACGGAGCGACCAAAUAAUAUAGACAUGUACUUAAAAAA-UACAAAGGUACCGAAUAUUCGAGCCCUGCUAG-CCUUGAAGAUCCACCCCUUGGAAGC-ACCAUUCAGUACUACCAUUAGCAAACUCCUUU-CCAAUGCUAAUCGGGAUACACCGAUACUUACAUACAUGCACAUGUUAUCGUUGCAUAAUAACAUCUGGAAGCGAUUGUCUAGGUAAUGGGAAACAA-AACGAUAA-AAUCAGGAAAUCGACAAAAAGUGAGGAUAUAAUUUUUAAAUUGGUUU-UGUGACAACUUAACUCUU-AAAAGGCAUGAUUCAGAGGGUUAU-UUCAUUUGGAAAAGCAGUUUAUUUACGACUGUCGGUAGCUUAAUUUAGCCUUAAUACAAUCUUCAGGAAGCCGAGCGUGUAUUUACUUUAUGGUUGCGCUGCAUCAGAUAUAUAACC---AUUGCGUUAACUCGCAUAAGAUCGCUAUUUGUUAUCAUAAAUAGUAACGUGUCAAUAUUAUGUGUUUGUGCUAGGUCCAAC-GUCAAAAAAGAUCUUCGAAUACAUAAGUAAUCCCAUCAU--UUGUAAGUUUCAGUCAGAAUGAACACCAGCUUCUCAAAUCGUCA-----CAACCGCAGACCCGUCAUGAGUCCGUUUAUAAGCACAAUUGUUUGCAUAGUUUUUAAAUACUCGUGUUUAUUAAUUGUAUCGGAAAAUACUAUAUUUAUUGAAAUUCUCAGAGAAAUCAUUAAUUCGAUCCGUAACUG----AUUCAUUUCAUUACCAAAUAUAUUAUAAUCGCAUAAAUCCG--AGUCGCACCUAACAAAGGAUGAUUGAUUGUGCAUA-GAACCCUUAGCCUGUGUUGCUUCCGUAGGUUCAGUGAGGGACGGUAAUCCAGAUAAUUGCAAAUAUGAUUCGGACA---AGUCGUAGCUCCGUCUUGCAGGCGAUGCCGUUGUGGAUGAGUCGCAAGCCUUCCUUGCAUAGGGAGCACCUUUCAGACAUAUCCACGAGUGGGUGCUAGUUUUUUACCACAGAUGGACUA---GCCUAAGCACA-GGGUG--ACUCAAACUAAUGCAAUUUAU-----AAAGUACUAUACUUGAGAUUGUGCACCUGUAUGACUCUAAGCCUCA-UUGAAAUACCGAACCUGUUCACUUAGUCACAGAUCCUUUUAAUUGAGC-UAUUUAAAUAAAGAAAGUAUGUG-UAUUUACGAUGAUACGAGUUGGACUUAGUAUUUGCACAUAGGAAAUUAUAAGUUAUA-GUUCUUAGUCGAAUUGUGGGAUUUUCAAGAAGACUUAGAUUCCGUAUCGGAUAUUAAGCUGUUAUA--GAGAAAAACCAAGGAUACCUUCAAAAUGGACGGGACAAUCCCUAAUAGGUUUGAUAGCUACUAAGAGCUUCAAGAGAAGGCUAUUAGAUCCUCACUU-UUCUUCAAACUAAUCUCUAUCUAGUUUCACCCGGAGAGAACUUAAAUUCGCCAUUCUUAAUGUUGAGGUGGAGC---ACGUCUUCGAGACUACCACUCUCCUCAUCACACCUCUCACGGUCGUUAAAACAUCAUAUAGUCACAAAGAUUAGAUCUGAACUUGAGAUAAAAAUUACACUUUCCAUCAGA-GCACAUGAUAACAUUGUCUGGGCUAUAAUCCGUCUUCAGUCUACCUA-------------AAUGAAGGAGUUUAAACAGGGGACCAGCCCAGAU--GUACCAGUAUAUUCGUAAUCUCCACCACGCAAGGCCAUAACGUUUUUUGAAUUCAGUUCUCCUU----------UCAAGGGAGCAUUCAGGUCUAGAUA--AUCACAGCUGAACAUGUCACUGGGCAUAGUAUUCCUAUUAGUCCAGGCA--UGAGUGUUCACUUGCUAUACGUUCACCUCUGUCAAUAACAGAUACUU-AUCAUGAUGUUGCCUGAGCGAAUCAUUGGUAUAAAAAACGUCUAAG-CACACUCUUUGAC----ACUCGAUGGAUUUAAAUGUUAGCCCUGA---AUUAUGGGGGAAUUGGCCUUCUUUUGUUCCAAAUGGCCCGUGGAGUUAAAAUCUU-AA-ACACGAAAAAAAAACUAUUAUUUCGGCAGUAACAGGCA---AUGGCCGAAGUUGAGAUAUAGAGAAUGAGUCAUUCAAGGUAAUGAUUAGUAGGCACAUACAGGACAAUAGUAGAUGGGAGCCAU----CGUAAAUGUAAUAUCUAACCCUUCACUCGUUAUAG-AACAGUAAUACAGGACAGCAUACUCUGAUCAACCAGAUAUAGGUACAAAAUCAACAAUCAUCAGUCAAACAACUCGCUGAUACCAA-------------AUUAAGCUAUUG-UGUGUCA--GUGGUACCUAUUACUGCGUGUCUUUGAUGACUUUUAACCGCGGUACAUUGAUUGCGGCCGUACUUGUUGUA-AUAUACCA-GUGUUUAAGCAAGCUAUUUGACUACUCACUUUCUCUUUCACAGAAUGAUUUUAGAUGUAUGAAGCACACUUUUUCAAAUAAUAACUAAAACCCUCCC-AAUAGAUCUCGAA----------------------------------------------------------------------------------------------------------------------------------------------------------------------------------------------------------------------------------------------------------------------------------------------------------------------------------------------------------------------------------------------------------------------------------------------------------------------------------------------------------------------------------------------------------ACGACCCUAGU-----UUAGCUCC---UACGGUGCCGGAUAUAGCAGA--UGCAAAUUCGAAUUCUGUAACGUACACAGUCCGGUCACAUAGGUUCUCUUGCGCACUUGUCCAACAUCGAGACUUUGUCAUAUUAUUUACACCGCC-GGCUAUGCGUAGUGCAU----AAGCUGUAAAGUCUAAGCCGCUUCUAACAAACGAACAAAGGCCCGAUUAGUUGUCGUUGGCCUAUAUCUACUUCGGUUCUCGCUCGGAUAAGG-AACGCGAAGCCCCCUAGGGUCUGGCUCCCCGACUGGGUCCGAAUGACUAAUGC-UUCUAACCUUAUAAAAUAUUGCAACUCUCACUCACGUUUAUGGUUGUAAU-CAUCAGUUAGGCUCCAGUUGAGAGGCACCUGAUAUUCUGGUUAAAGAGCGACUUGGACUGCAGCAUUUGCAUCUUU-----UACGC---AUUGUAAACUACAGGAACAUGCGUUUCGUUU--CUUCAUCGGU-ACGGAUGGCCACAUGAGCCGUUAAGAGUC 
>F1 5309
[truncated: 12,594,059 more chars]
