# Supplementary material for: Imputing missing distances in molecular phylogenetics
Source: PeerJ. 2018 Jul 24;6:e5321. doi: 10.7717/peerj.5321 (PMC6063210; doi:10.7717/peerj.5321)
Supplement: Supplemental Information 4 — Simulated data organized in 10 files named Group0.fas, Group1.fas, ..., Group9.fas, with no gene deletion in Group0.fas, but progressing to more gene deletion from Group1.fas to Group9.fas. Can be used to replicate Figs. 6 and 7 [file peerj-06-5321-s004.zip › Group2.fas]

>H1 5300
------------------------------------------------------------------------------------------------------------------------------------------------------------------------------------------------------------------------------------------------------------------------------------------------------------------------------------------------------------------------------------------------------------------------------------------------------------------------------------------------------------------------------------------------------------------GCGGAAUGAA-UAUGCCGAAUACAUCACAUAAUCAACACGAAUAAUGC---------ACUCAGCUAGUGAUUAUGGUUAAUAUUCGGUUUCUACCUAAUAGAUUCCACCUUCACACCCCAGCCACGUCUUUUGGUGUAUCUAGUCGAAAAAAUUGGGCGGA-GACAAUCUGAUUCUA-AGAUCAUGAAUGUCAGACGUACGACCUAAACAGUCACCUACAGGGAAUAGAAAUCUAUAAGCAUAUAGUCAACUGCUCACACUUACCCGAACAGGCCAUUAGCCUCUUAA------CCGGGGACAAAAGGACAGCUCAUCUCUUUUCAUCUUACUACUAAUAGAAGCGUGAUGGUACGUUUGUCUAUUUAGUAUCAAGAAAUU-CGGAGGACUUGUCGGCUAGAAAAUGUGAGUGUGUC--CUUCAAGUUUAAGUAAUAAAGAU-UCCGAUAAUCCUGUUUCGUGGGAAUUCGAAGUGGUAGGUUGGCUUCAGUC--GCAGACUGUUCCAGUGAUCGUUCACUCAGU---AGUAUACUGUGUUACUUACUGGUUACACUAGGUGUAAAUACAGGG------AGAAUAACAAAAGCCAGUAACCGAGGCUUACUACGUCUCACUAUAUACGUAAUAGCAAGAAUU--AAAUUGGGCACAUCCCGUCUUCUCCAUUCCCAGAUUGUCUUCGCCGAUAUAACAACAGUCCAUUUGAGAAGUUGUAUUGUCUUGUACUAGAUUUUUACCAC-AGGUCUACA---GUAUAGUGCAACUUACUCAAAGUAC-AUUUAUUUUCAAGCACUCUUGCAAGUUAGCACAUUGUUUUCACACGAAUCAUAUUCUUAGUGCU--CAGCGCGUGCCAUUAAUGCUAUGGAA-GAAAUACAUUGUUAGCAUAGGUGC-----GCCUCCACAUGCUUGUUUUGUGUACGUGUUAAUUGGA--UAACUUUAAU-UCAACCGUGCCUUCCUUGUGU-CGAGGAACUUAGUCACAUGUUCCGGGAAGCAAU----AUAACAGCUUUGGCACGCAACUUAACGAUCUUCAAUUUG--GGUAGUAUUAUUAGUCAU-CAUGAUGCACUAGAAAACGGCUAGUCCAACG---AAAUAUACUGCUCAUUA-ACACCUAUAUUCGCAAUUCCGUAGCUUCGUCAAGGCCCUAGGUUACGCCGAGCUCAACAUGGUGAAACGUAACUCCAUCUACGUCUUGCCAAAGCCAGAAAGCACUCGGCCUAU-CACUAUCUAGCG----CAAAUGAACUUCAGCAUAUAGUAAUCAACGCUACAG-AUUACAGCGAAGCU--AAGCACGUGUGAACAUCUAAAAUUUACA-CAUUUCUCAAAGUGAGCUUUCCAGCAAAAA-----UUCGUUAGACUAUUGUUAAACGCUCUGCGGCCAAGGGCCUCAUAAAUUCUAUAAGUAAUGAUUUAAUUUUGGAGUAA-CGCGAAGACUUUAGGAAUAAUAAAAGGGCCUAACU---GUGGGUAUAUACGGUUUGAUUAUGGCGUAGAUAAUAGAAGCUUCAGUUUCGGUUCGACGCGGAGUUACAUGUUGCCAAUUACACUUCUUCCCUUAUUAUAAACCCGGUAGUAAAGGAUGGCCGAUUCUAAGUUAUUAAUAGACACCUAAUUCCUUUAGG--------AAGAACCAAAUUAAGUAGAUUAUAUCAAGAAU--CUUAUCCACUGUGAGAUAA-AACUGCAUCAAAUCUGCACUUGAAUCAUUCCAUGUCAAAGGGUGAAAAGUUAGG--------UUUCGGUAUGAUGCUUUAGGCUGUAGAA-CAAUCCUUACAUUAAUAGAGUUAUAU-AUAUUUAGACGUCUAGUUCUUUAUGAGACCUUCUUUUU-UAAAAGAUAUGGUGCGGAAUAGCGUUAUGCUGGC----ACUCUCGCCCUAAGCCCGUCUGAACUGCAGAG-AAGCAUGGCAGCUAUAACGCUCCA--UGAGCAGCUACUAAACAAUUUAGCACUAAUAAUUUGUUAAGAAAACUGAUGUCAGUUUGAUCAAGGGA-UGAUAUCUGUAACAAGUACCAAGAGAACUGCUCUAACGAGCAGUCCACAAGAGUGAUCCAUAAGCCAC--------------------------------------------------------------------------------------------------------------------------------------------------------------------------------------------------------------------------------------------------------------------------------------------------------------------------------------------------------------------------------------------------------------------------------------------------------------------------------------------------------------------------------------------------AUGACGUUGUGUAUCCUUCGUAUACUUUGAAUUCGCCUUAGGUCAACCUCCUAUAUU-GUCUUAAAAGAAAUAUAGGUUUCGUUUUC----CACACAUAGCGUUUAUCUAUUACAACGAGCACCCGUAAAU--CUCCCCUACCUAGUUGGCGCGCUUCCUACUCUAAGCAGAAGAAGUAGGUAAUCCGUAUUUUGAAAUGAGGCUCCAUGUUGAGGGUAGCUUUCCAUCACAAUCUAUCGGGCC---CUAAUAAAGAAGUGAUUUGG--GCGCGAUGUUUAUAGAUAUCGGGCAGCGGAUUAACAUUGUUUUAGAACCUGGGAGAAAGAU-AGCUGAAUUACUGGUCGAUCCGCCG-UUAAUUACGUUGUAACC-----UCAUAUUGAGUUUAUACCUCACGGGGAAAGUUUUUAUUGACCUCGUUGUUAUAGCUUAGCAUACCGUUACGUUGAACUUUGGACUUAUCUCUACUCGCUCCAACAAGGCCUCAUCGUGGCAUAUACUA--UCUCAAGGAAAAAAAAG--GAUAAAAAUUGCCUUAUUCACAUCUCAUUUCAACUCCUACUCUAGGGCAGUAAUCAUCAGAUA-UGUGCUUUUGGAAACGAGGAUACAAUGAAUUUAU----CCCUUGAUGCGAAUUAGU--UAGGGAUUGCGUUCGCAUAUUGAACUACUCUUUACGUAAACGAAAAAGUCAGAGUGUAGUAGUCACUCGUGC-UUACAUUCAAAAA-CAUUCGGGUAGGUCACAAGAGAUUAAU-GC---CAUCCAAUGAAGAGAGCUGUAUAAUCGUAUUCAUGUGU-AUAUAUUACUUGUAUUUAAUGAAGUGCGCCAAUUCAUCUCGUUGACAAUGUCGCGAAUUCAAGUCUCUCUGACAACU--UAUCAGCAACCCGUAGACACAAAUACCUCGAGAAUUUAGGUCGACUUUAAGUAAGAAUGUUGUGCUAAGAUAAUAUCUGAACGAC----AAAUCUUUGCUCAGAGAAACAGAGUCGGACUGUAACACCACGCAUAUUGCUAUG-UAUCCAGGGGCCUUGAGCAAUCAUGCUUAA-AUAUAUGUACAAUUAAUCUG----------------------------------------CUGGAGAACUUAUUGAAUGGGC-GUUUUAUGAGGGGAUAAGAUUCUACUCGUUAGGUGAACUGAUACAAGUGU--AUCGAAUCCGAUCAUUCACACUGCUUUACGUU-UAAUAGGGAUGUUGGACUGUUCGAUCCAUCGUCUGUCCAAGUCGUUCGCGACCUAGCCCGUACGGACCUGUGAUUCAAUUUCUGGUAUGUUGGAUUGCCCGUAUGGAAAUCUAACUAACCACUAUUGAAGAUUAAUGUCUCCGAUUAGUGCAUAGUUAGUUCUAAUGAAACAUGCCCAUAGAUCAGACCAGGCUCACCCCAAAUGAGCUAGUUGGUAGGACAAUCCCGAUCGC--CGUACCAAGUUAGGUCAAAGCAACGCGUCCGA-CUUGUAGA--AGUUCAGCCGAGAGUAGGCGAAACAUAUAAUAAGCUAGACGGUUCUACAGGUCAA---AGGCAAGUUGGUGUCAAGUCUUGGA-GAAAGUUAUGCACCUAAGGUAAAAUUGCUGACACAGUGUUAGAUUGGCCGUGAUUUCCGUAGUCUAUCACAAUGAA-AUCUUGCAACUGCGCAUUCA-GAAUAUUUUAU--AACAAU-CUUACGAACAUGA-AACUAAACGUCAGUAGGUUCCGGCAAAUUUCUUCAACAAGUAUCGUAUCUCCACCUUCCGUAACAAUAAGAUAGUUUACUGUUACUCUACUCAAU-UUGACUUAU--AUAUCCGUUGAGACCGCACCCUUAUAUGUUGCCACGUUUUCGGUUGAUUGGCAUUCAAUUAACUCCACCACCGUACCGGUACUCAGC-UAGACCCAGGUAUCGUAUUCCCAAUACUCCUGGAGUGAACAGAAAUGUAACAUGAUU-CCCCCAUAAAA-UUGUUAGGAUCAUGCGGCGAGUCCUCAAAUGUCCACUUAAAUGUCCUGUUUAAUUGGCCGGCUACAUAUUUCUUCAAAAU---UAAAACCUACACCAG--GCUUCCUGUAGGAGAUUAGCGUCGGGUGUA 
>G1 5300
--------------GGCGAGUACACACUCCUGU--CUUGCAGUGCAUCCCAUUUAAGGUGCUUCCCAAUAACAUUUAUUGACUUUUAGAAUAAACUAUUUUCUGUCCGGAACGGCAAUGCUGUUCUCCAAACGC-------------------UAACGGAAGCA-CGAUAAACCGAUAAUUUAAGAACUCUGGCAUUACGAAGAUUCGACAUCAUUUUCAGUCGAGAUACU-GAAACCUAUUUGUCGUUGUCGGCUACAUGGUAUACUCAGUCUACAAGAUACCUAGUAUUAACUCCCACCAGAGC-CGAACUUGUAAAUCUCCCUGCAAUUUCA-UGAACAUAUCUUGAUGUAACGUAAGUGAAGCGCGAUACAGACGUUCGAUGUCAAAAAAACCAUCAUCUGAAUACUUAUAGAUCUC--AUACUCCUAAUUAUCAAAAAUUGGAAAAAGUUC-UAUUUACCUAAGCAAAUUGAUAGAGCACCUAGGAUACAGGUAGUUGGCGUUAA-GGUUUGAAGAUCUUC----UCGAGCAUAUAAGCCUGCGAAAUGAA-UAUAUCGAAUACAUCAAAUAAAUAAUAAGGAGAGUAC---------AUUCCGUUAAUGAUAUUGGUUAGUGUUAAAUCUCUACCUAGUAGAUUCCGCCAUC-CACCCCAGCCAGGUAUUUGGGAGUACCUAGUCGAAAAAAUCGGGGCCU-GACAAUCAGAUUCGA-AUAGCCUGAAUUUCCAACGUGCGACUUAAACAAUUACCUAGAGAGGGUAUAGAGCUAUAAGCAUAUUGUCAACUUCUUAGACUUACCCGAACAGUCCAUUAGACUCUUAAUCGGGUUCCGGGUCAAAAGGACGACCCGUAUCUUGUCGUCCAACUUCUAAGAGAAGUGUGAUGGUAAGUUUGUUUAUUUAGUAGCAAGCAAUC-CGGAGGACUUGCGGAGUAGAAGACAUGGGAGUCUC--CUCCAAGCUUAAAUAAUAACGAU-ACUGAUAAUUCUGUUUCGUGGGAGUUCGAAGCGGUAGGUUGACUUCAGUC--GCAUAGCUUUGUAGUGAUCGUUCCCUUGUGAGUAUUAUUUUGUGUUACUUCCUGGUUACAUAAGAUGUAAAUACAGGA------AGAAUUGCAAAAACCAUUCGACAUGGCUUCCUACGCCCCACCUUUUACAUAAUUGUAAUAAUC--AAAUUGGGCAGAUCCCGCAUUCUCGAGUCCCAAAUUGACUUCGUGUACACAACAAUCUUCCAUUUGAGAGGUUGUAUUGUCUCGUACUUGUUUAUUAGCUC-AGGUCUACA---GUGUAGUGCGACUUUCUCAGAGCAU-AUUUUUUGUCGAGCUCUUUGGCGAGCUAAUAUCUUGUAAUUACACGGGUCACAUUCUAAAUGCG--UAGCCUGUACAAUUAAUGCUAUGGAA-GGGAUACAUUGAUAAUAUAGGUAG-----ACCUCAACCUGCCUGUUUUCCGGACGUAUUAUUUUGA--UAAACUUAAA-UAAAUCGUCCCAACCUUAUGU-AGAAAAUCUUAUUGAU-UGUUCCGUGAAAAAAU----GUAUGAGCUUUGGCACGGUACUUAACUUUCUCCAAUUGG-----------------------------------------------------------------------------------------------------------------------------------------------------------------------------------------------------------------------------------------------------------------------------------------------------------------------------------------------------------------------------------------------------------------------------------------------------------------------------------------------------------------------------------------------------------------------------------------------------------------------------------------------------------------------------------------------------------------------------------------------------------------------------------------------------------------------------------------------------------------------------------------------------------------------------------------------------------------------------------------------------------------------------------------------------------------------------------------AGGAGUGUCUUGGCUGAUUGAACAAUUUUCGAUCCUGUCAAUUAUCCCCUAUAACGAUCCCUACGGACAGAAGAGAGCACAUUUAGUAUCUAUUCCUGUAAGCGAGGCUCCCCAAACCUUUGCAUCGAGCAGAACUACAAAAGUGUAUCU------AAUUCGAUUAAGUAGUAGACGAAUGGAU-AGAUAAUCUAAUUAGUUGAAUGUUGGCAUACUUGGACCGAGUGCUGAGAGAUUGUUA--CCAUUCCCAUGUUGUAU-GGUUGACUUGUAGAUUCAAUAGUCUUUGUCCUUCAACACCAUGUGCGAAUCACAACG-AAAAUUACAGG---GAUUGGACACUAAAAUUCAU--UACCAGUCAUUAGAUAGUUUUGUCUUGAGCAGUUGAAUU--UGCCUAUUUAGACCUAACUACAUAUAUGUCCUAAGAUGAAUCUCCUUUUUCUAUUAUACUCAGUCC----U--UCAUAUUACUGUACAGUUAAAGGAUAU----UUGCUUAUCUACUCAGCACGAGAGGCCG-AUAAUCGUGUGUUUUCUUCGGAUCCUUGGAGUUCGCCUCAGUACUACCUCCUAUAUU-GACAUUAUGGAAAUGCAGGUUUUGUCUUC-----CAACAUAAACUUUCUCUAUUAUAACAAACACCCGUAAAU--CUCGCCUACCCAGUCGGCGAGCUUCCUUCUCGAAGUAGCAGAAGUAGGUGAUCCAUGUUUUGAAAUGAAGUUCCGUAAUGAAGGUAGCUCUCUGUCACAAACUGUCGGGUU---CAAAAGAAGAGGUGACUUGA--GCGUGUGGACCAUAGGUACCGUGGGGGGGAUUAACAUUAUUUUCGAAUUUGGGAGAAAAAC-AGCAAAACGACUGGUCCAUCCACUG-UCAAUUAUGUUGUAACC-----UCAUAUCGAG-UUAUGCCCCACGGGGAGAGUUUUUGUCGACCUGGCAAU----UCUUAGCUUACUGUUGCGUUCCAUCUGAGACUUAUCUCUACACGCUCCAAUAGAGCCUCGGUGCAACAUAUUCUU--UCUAAAGGGAACAAAAG--AAUAAAAAAUACUAUCAAUAUGUCUCGUUUCAAUUCCUAUUCUAGGGAAAUAAUCAUCAGAUA-UUUGCUUCUGGAAAGGAGUUCACAGUGGAACUGG----CCCUUGAUACCAACUAGU--UACGGUCCAGGCCCGCGUAUCGAAUCACUCUUUACGUAAAUGAAAAACCUAAAUUGCAGUAGUCACUCGUGCGUUACGUUUAAAAA-CAAUCGGGCAGGUCACAAGAGAAUAAU-GC---UAUCCAAUAAAAGGAGCUUCAUGAUCACCUUCAUGUGA-CUAUAGAAUUCGUAUAAAAUAAAAUACUCCGAUUCGUCUACUCGACAAUAUCGC-GAAUUCAGUUUCUCUGACUAGUA-UAACAUCAACGCGUACACAUAUACACUGCUAGAAUUGACAUCGGUUUUUAGUAAAAAUGUCGUGCAGAGAUAAUAUUUGAACAAU----CAUUCUCUGCCCAGUGAAGCAGAGUCAAACCGUUGCAUCAUUUAUAUUGCUUUG-UUACCAGAGGCUUUGAACAAAUACGCCUAU--UAUGUAUGCAAUGAAACUA----------------------------------------CCGGAAAGCUUAAUAAAAAGGC-AUGUUAAGAGGGGAUAAGAUUCUACUUGUCAGGUAAACUGGUACAAGUAC--AUCGAACGUAAUCAUUUACGGUGUUUUGUUUU-UAAUAGGGACGUUAGAUAGAUCGGUCCAUUGUUUGUUUGAGUAUGUCGUGACCUAGCCGAUACGGUCUAGUCAUACUACUUGUGAACUAUUGGAUAACCGAUAUGGUAAUCUAACUAGCCAAUUUUGAAGAUUAGUGAUUUCUAUUAAUGCAUAGUUAUUUCUAACAUAACAUGCGCAUGUAACAGACCAGUCUUAUUCCAGACGACAUAGUUAGUAAGACAAUCCCGAUUGC--CAUAGCAAGUUAAAUCAAUACAACUCGUCCAU-CUUGUACA--AGUUUACCCAAAAACUGUCGAAGCAUAAAAUACGCUAGAUGAUUGUACAGAUCAA---AGGCAAGUUAGAGUUAAGUGAUGAA-CAAAGCUGUGCACCUAAGGUAAAACUUUGAACACGGUGUUAAAUUGACAGUGAUUUUCGUAGCCUAUCAC-GAUAAGCUUUCCCGAUCGCACAUUCA-AAAUAUUUUAU--ACCAAC-UUCGCGGGGAUGA--CAUAAGCGUCUAUCAGGUCUGACAGGUUUCUUCAACAAGCUCCAUAUCCUCACCCUCUGUAACAAUAGCAAAACUCACUGUUACCUUACGCAAU-UCGACUUGUAAACACCUGUUGAGACCGCACUCUUAUAUGUUUCUACGUUACCUAUCGGUUUGGAUCCGAUUGACUCUGGCACCGUAUCAGUACUUAAC-UGGACCCAGGAAUUUUAUUUUCACUACUCCCAGAGUAGACAGAAAUAUAACCUAAUU-CCUCCAUAAAA-UUGUUAGGUUCAUGCGGCGAUUUCUCAAAUGCCCACUUAAAUACCCUGUUUCACUGGCUGACAAUGUACUCCUCCAAAAU---UAAAACUUGCACCAG--GUUCCCUGUAGGAGGUUAACGUCGGGAGCA 
>F1 5300
--------------AGUAGGCACACGCUCCUGC--CUUGCAAUUCAGCUUAACAAGAGUGGUCUCUAGUAAUUUUUAAUGAUUUUUGAAUUAAACUACUUUAUGCUCGGGACAGCGACCCCGCCUACUUGAUAC-------------------UGACGAAAAUAAAGAUCGAUUGAUGAUUCCAUGACUUUGUGACUACGAUAAUCUGUUGGCAAUCUCGGCCAAGA-----GGCACUUAUUUGCUGUUCGUCGUGAAUAAUUUGACCGCUGCUAAAAGAUAACUGAUAUUACCCCCCAUCAGAAC-AGAACUCAUCAACACUCCUACGACCCCA-UUAACAUCUUUUAAAUUGACAUAAUUGAAGUGCAGGGCAGACGUAUGUAAUUUGAAAAACU-UUACUCAGAUACUUAUACGUUUU--AUAUCUCGAGUCAUCGAGGCUUAGAAGAAGUU--UAUCCACCUAUGUGAAUUGACAAAACACUUUGGAUAUAGGUGAUGGCCGCCAAUAGUUGGGAAGC-UCC----GCGAGCGUGUGAGGCUGAGGAAAAAA-UAUGACGGAAACAUUAAAUUAACAGAACGAAGAGUAC---------ACUAAGUUGGCGGUUUUGCUUAAUGUUAAAUUUCUUCCUAAAGGAUUUGACAAUCGCACCGUGGUCACGUCUCAGGAUGAAUUUAGUCCAAAAAACUGAAGUGCAGUCGGUCUGACUCGG-ACAAGCCAAAUGUAAGACCCUCUCCUUAACCA---AAUUUCAUAAUCUAUGAAGCCAUAAACACAUCCUCAACUUAUCAGUUCUACCUCGACAGGGCAAUAGGCACCUAA------CCUGGACUAAAGGGGCACCCGCCAUAUUGACAUAUAAUUCGCGAUAGAGGAGUGCCGGUAAGCUUAUUUGUCCAGUUGCAAGAUACU-UGGCACAGCCUCCUCAGACAAAACAGGGGUGUUUC--AGAUAAGCUUUAGUGAGUAGACC----AAGAAUUCUGUUUGGGAGGUA-UCAAUGUGGCGGGAUA-----AGAU--AGAAAUUUCCACAUUGGAUGUUCACUUGCC-------------------------------------------------------------------------------------------------------------------------------------------------------------------------------------------------------------------------------------------------------------------------------------------------------------------------------------------------------------------------------------------------------------------------------------------------------------------------------------------------------------------------------------------------GGGAAGGUACUAAUCGUCAA-UUAACAGCAAUAGAUAACGGCCAUGUCUACA---AAGUAUGACUUUUAUUA-ACCUUCGCACUUGUAGUUAUAAGAGCUAGUCAAAGACCUAAGUUGCUGUGGACUCAACAUUGUGGAGCUGAUUUUCGUCAAUUUCGUUGUAAAGCUAGAAUCCGACAAUCCUGU-UAGUACCCAUUU----CAUACGUAUUUCAGUAGGUAGUAAUUAAUGCUACGG-AUUACAAUGAAGCU--UAGCGC----AAAUAUCCUAAAUUUGCU-UACUUCCGAAAUUGCCCCUUACGGCAAAAA-----UUUCUUUGACCGUUAUCUAACAUUCUGCCGCGAUUGACGUCAUUGACUUUAUAAGGGGUGAUGUUUUCUCGGGUUAG-UAAGAUGAUUAGACGGAUUAUGGUAAGGCCUGAAC---GAGGUCAAAUGCAGUUUGAAUUCGACGGAAAUAAGAGGAGGUUUUGUUUUGGGUAGACGCGGGCUUACAUAAUGCCAAUCGUCCUACUGCACGACCUGCACGGUCAAAAAUAGAGUAUAUCUAAUUCUGAAAUACUGGUCAAGCUCUAAC-CAUGUGCA--------AAGAAUCAACAUAGGUAAAUCCGGUCAAGUA--ACUGAUCCGGUCUGUUGUUA-AACCCCAUCACUUCUACACUUAAACCAUACUAGGUUACAGCGCGAUCAAUUGAA--------CACCGGUAUAAGAUGUUGAGCUAUAGAC-CAUGUUUUACAUUGUUGAAUUUUAU--AUAUUCGGGCGUCCGGCUUUUGAUUAGACCGUUAUCUU-GAUAUGGUGUCAUACGAAACGGCGCUAGGAUGGUCUACCCUCCCGU--UAACCGCGACUGGACUGGGGCA-CAAAAUGGCCGCUAUAGAGCUCUGUAGGAAAUCGCAAAAUUAUGAAGACCACUAGCAGCUUACUAAUAAAACCGAACUCCGUCUGAUAUCGGGG-UAAUAAGUGAAGCCAGUACCAAUUUAACUACUCUAGCAAAACGUUUACAAGACUGGUCCGUAAACUGCAAGGUAACCCUGGCUAAUUAAAUAGUUUUCUAUCUUGCAAAUCAUAACCUGUACAGCUCCCUACGGACAAGAAUAUGCACACCCAGUAUCUAUCCUUGCAAACGAGGUGCCUCGAACUUCUGCUUUCGUGACCCUCCAUAAGAUGAGAUUUAAUCUUAUCCAAAUCAGCAGUAAACGUACGGAC-AGGUAACAAGAUCAGUUGAACAUCGCCACACUAAAACCUUACGCCCAGAGUAUGUUA--CCAUUGUCGCCCCGAAU-AAUUGACAAUUAGAUACGAUGAUCCAAGUCCUCUAAGACCAUGUGUGAGUUAAAACG-AAAAUCGUCGA---AUUUAGAGAAUACGGUUCAU--UCUCGUUCACUAGACAGUUAUGUCUCGAAUAGUCAAGU---UUGCGUUGUAAGUCUAGCCACAUGUAGACCCUAAAGUGAAUUU-UUCUCCGUAUUAUAUUCCGUUC----C--UUGUAUUACUGUAAACUUAAAGAAUAG----UUAUUUAUCUACUCAACACGAGGGGCUG-AUAACCAUAUGUAUCCUUCAGAUACCUAGGGAUUUCUUAAAGCCCACCUAUUCUAGC-GAUUCAAAGACCUUAUAUGUUUCUUUUGC----ACCGCAUGAAUUCGAUCUAUUUUACUAAACACUCAUAAAU--CUUUCUUACACACUUGGGGCACUUCCUAGUCCAAGCAUCAGGAGUAGGUAAUCCUGGGGCUGAAGUAAACCUUCAUAUUGAAUGUAGCUAUAUGUCGCAAACUACCGUGCC---UUUAAAAAGAAGGGACUUAG--ACGUGAUAUUCCUAAGUAUCGGGUAAGGAACUAAAAACUGUUGAGAAAUUAGGAGAAAGAU-AAUUAAACUAUUGGUUUUCCUGCCG-UCAAUUGUGGAGUAACC-----UUAUAAGAAG-CCGUACCGCAUGGGGAAAGUUUUUAUCAGCCUGGCCAU----AUGCA-CCUAUUGUUAGGAUCAACCUGGGAUGGAUUUUCGCACGACUGCAUAGGAACUCGACGUUGAGUCUACUA--UCUCACGAAAAAAUAAG--AGUAUAAGA-ACUAUUUUCAUGUUCUAGUCAUCUCCCUAUCUUAGUGAAUUAAUUGCUAGACAUUUUAUUAUUGGAAACGCGAAUACAAUGAAACUAU----CUCUUAAUGUAAACCGGUUCUGCAGGUCUAACUCGCAUGUGAAACAACUCACUACAAACACGGCAAACCGAGGCUACAGUAUCCAAUCGUACCCCAGACUUAAAGA-CAUCCGCAUAAAUCAUAUUAAAAUAAU-GC---CCACCAAUAGGACGGACAGCAUGACCUCCUUCAAGGGA-AGAUAGUAUUUGUAUAUAAUAAAGUACUUCGGUUUGUUUGUUCUACAAUAUCGC-UGUUUCGGCACAUCUAAUAAGUA-CAACGGCGACCCGUAAACAUAUACACUGGUGAAACUUGUGUCGGUUUUGGGCGGGUGUAUCACAACACGAUAACAUUUGGAGGAU----UACUCUCUCCCUUCAGAAACAGAGUUAGACUGUGACACGAUGUAAGAAGUUAUG-UAAACAGGAACCCUGAA------------------------------------------------------------------------------------------------------------------------------------------------------------------------------------------------------------------------------------------------------------------------------------------------------------------------------------------------------------------------------------------------------------------------------------------------------------------------------------------------------------------------------------------------------------------------UGCACUUAAGAUAAGAAUUCAGGCUUGCUGCUAAAUUAGCUAUGACCUCUAUAAUCUACAAUAAAGAC-AUUUUCCAGAUUCGCAUUAAGGAAUAU-UUAC--ACUAAU-GUUGUGGACGUGG-AGCUAGAUAUUCGAAAAUCUCGGCAAGUUUCUACGGUAAGCGUCAUACGUCAAUUCUCCGCAACAAUAGGAAGUCUAACUUCCACCCUACUCAAU-UCGAUCCGC--AUACCCGUUGAAACCAUAACCUUACAAGAUUUUAAAUUGUUUAUCGAUUAAUAUCCGUUUAACGCCAUUGUCCUACCAGGAUUUAAC-AAAGCCUAGGAACU-UAUUUUUAUUUCUACUGGAGUAAGCAACAAUGUGGUCUGUUU-UUUUUACAAAA-CUAUUACGAUCAUGCAGUAUACCCUCGAAUGUCCCUUUAGAUACUUCAUUUAGCCGCCUUUCCAUCUGCUAUUUUAAAACUGAUGC--CUUAUACUAA--ACUAAUUGCGUAUAGUUUAGGUCGGGAACA 
>E1 5300
--------------AGUGGGCAAACGCUUCUAU--CCUCGAGCGCGUCUUAAUAAGAGUGGUUUCUAGUAACCUUUUUUGAUUGUUGAAUUGAAUUGCUUUAUGUUCGAGACAGCAAACCUACCAAUCAGAUGC-------------------UGUCGAAAGCAAAGAUCUUUUGAAAUCCGAAUGAUUUUGUGACUAAAAGGAUUUGUCGGCAUUCUCGGCCAAGACGCA-----CUUAUUUAUUGUUAUUCGUGAGUAAUUGAAUUGUUACUAAAAGAUACCCGAUAUUGCCUCCCAUCAGAAC-GGAGCUCAUUAACCCCUCUGCAAUCCCA-UAAACAUCCCUUAAAUUGACAUAAUUGUGGUGCAGAGCAGAUACAUAUCAUCUGAGAAAUUAUUAAUCGUAAUACUUAUGGGUCU-CUUAGUUCAAGUUAUCGAGGCCCAGAAGAAGUUU-CAUCCAUUUAUGUGAAUUGCCGGAUUACUUUGGAUAAAGGUGGUAGCCGCCAAUAGUUGGAAAGC-UCU----UCGAGCGCAUGGGGCUGUGGAAUGAA-UAUGUCGGAUACAGUAAAAUAACAGUACGGAGAGUGC---------AUUUCGUUUGCGGUGUUAGUCGAUGUUAAAUUUCUACCUAUAGAAUUUGACAAUCGAACCGUGGCAACGUCUCAGGAUGCAUCUAAUCCAAAAAAUUGAGGUAC-GACUGUCUGACUAGA-AUAACCCUAAUGUAAAACCCUGGUCUUCACCA---AACUUUAAAAUCGAGGAAUCCAUAAACAUAUUCGCAACUUAUCAGCUCUGCCCCGACAGGUCAAUAGGCAUGUAA------CCUGGAGCAAAAGGACUAACGCAAUAUUGAUAUUUAAUUUGUGAUCGAGGCGUGAGGGUAAGCUUAUUUGUCCAGU--CAAGAUAUU-UUAAGGAGCCUUCACACAAAAAACAGGGGUCAGUC--CGUUAAUCUUAAGUAGGUACGGU-ACCAAAACUUCUGUUUGGGAGGUA-UCAAUGUGGCAGGAUG-----AGUC--ACAUAUUUCUUGAUUGGACGUUCACCUGCU---CUAAUUUAGUAUUACUGCUUGUUU-----GGACGAGAAUAUAAGA------AGAGAUGCAAAAGACAAUCUGCAAGAUUUAGUACGUCCUACUAUAUAGAGAAUUGCAGAAUAG--AAGUUGACCACAACCUGCAAUCUUAAUAUCUGUGUUGUGACGACGGAAAUGACAUCAAUAUAUUUGGAAAUUUGUAUUGUAUGGAACGGGGGUGGUCCCACUAUGUCUUCA---AUGUGUUACAAUUUAUACAGAAACC-GCAUUGUGUCAAGCCAUAUGCCAAGCUAAAAUCUUGUUGUGACACAGAUAACAUCGUUUGUGCU--UGGCUUGUACUAUUAAUACCAUAAAA-GAGAGACAUUGGUAAGAUAGGUGG-----GACUGUGUCUGCUGACAUCCGCAGAGCUUACACUUGA--AAAUUAUGAU-UGAAACUUGGCUUUUUUAUAU-UGAGAAUGUUAAUCAA-UGUCCCGGGUAGCAAU----ACUGGUACCUUGGCACAGUA-UUAAAGAACCGCAACCAA--------------------------------------------------------------------------------------------------------------------------------------------------------------------------------------------------------------------------------------------------------------------------------------------------------------------------------------------------------------------------------------------------------------------------------------------------------------------------------------------------------------------------------------------CUCAUGACCUGCACGGCGAUAAAUAGAGGAUGACUAACUCUGAAAUACGGGUUAACAUUUAAUUCAUGUGCU--------AAGAACUAACAGAGGUAAAUUGGAUCAAAUAU--CUAGUCAGCUAUGUUGUAA-AACCUUGACACAUCUACACGUUAACCAAAUCAGAUUACACUGCGAUCAAUUAGA--------CACCGGGAUAAGAAGUUUAUCUAUAGUC-GACCCCUUACCUUGAUGUAUUCUAU--AUAUUUAGCCAUCCAGCUUUUUAUAAGUACACUUUCUU-GAAGCGGUACCAUGCCGAACGGCGUUAUGAUGGUCCACCCUCCCGU--UAACCGCGAUUGGACUGCAGUG-UAGAAUGGCCGCUAAAAACCUCCG--UAAGAAAUCUCCAAAUUAAAUACCACUUGCGGUUUACUAAUUAAACUGAUCUCAGUCUGACAUUGGAA-GAACAAAUGCAAUUAGUAACAAUGGAACCGCUCUAGCACAACGUUUACAAGGCUGAUCCGUAAGCCGC--------------------------------------------------------------------------------------------------------------------------------------------------------------------------------------------------------------------------------------------------------------------------------------------------------------------------------------------------------------------------------------------------------------------------------------------------------------------------------------------------------------------------------------------------AUGACCAUAUGUUUCCCUCGGGUACUUAGUGAUUUCUUUAGGACCACCUUUUCUAGU-GGUUCGAAGACAAUGUACGUUUUUUGUGC----AUCGCAUGAUUUCUGUCUGUUCUGACAGAUACUCAUAAAU--CUCUCUUACACAAUAGGGGUACUUCCUAGUCCAAGCAUUAGAAGUGGGCAAUUUCGGUUCUGAAGUCAAGCUUCAUGUUGAACGUAGCUAUAUGUCACAAACUGUCGCACC---CUAGUAAAGAAGGGACUCAG--AUGUGAGAUUCCUAAGUAUCGGGCUAGGAAUAAAAACCUGCCUAGAACUUAAGAGAAAGAU-GGUUAAACUGCUGGUUCAUUUGCUG-UCGGUUGUUUGGUAAUC-----UCAUAUUGAG-UUGUACCGCAUCGGGAAUAUUUUCUUCAGCCGGGCCAU----ACAUUGCUUACUAUUAGCAUCGACCUAGAACCGAUUUUUGCACGGUUCAAUAGGAUCUCGACGUUACAUACACUA--UUUUAUGGAAAAAUAAG--AGAAUAAGA-ACCAUUUCUAAGUCCUAGUCCUCUCCCUAUCUUAGGGAGUCAAUUGCUAGACA-CUUACCAUUGGAAACGCAAACGCUAUGCAAUUAU----CUCUUAAUGUAAACAGGU--UACAAGUUGGUCUCGCAAGUUUGACGCUUCAUUAAAUAAAUGGCAAACCGAGGAUGCAGUAUCCAGUUGUACACCAGACUUAAAAA-CAUCCGAACAACCCACAUGAGAAUGAU-GC---CUUUUAAUAGGACGGACAGCAUGACCUCCUUCCUGGAA-AAAUAGUAUUCGUAUAUAAUGAAGUAUUUCGGUCCGUCUCGAUUAUAAUAUCGC-UGCUUCGGUGUAUCUGACAAACG-CAGCGGCAACCGGUAGACAUAUACAUCGGUGAAAUUUAGAUCGGUUUUAGGCAGGUUUAUCACGAUACGAUAACAUUUGGAGAAU----UACCCUCUGCUUUCAGAAACAGGGUUAAACUGUAACACAAUUUAAGGAAUUAUG-UGAGAAGGAGCCCUGAACAAUCGCACUCAC-AUAUGGGUGCAGUGAACUUG----------------------------------------CUAAAGAGCUCAAUGAAUCAGG-GUGUUGAGAGGAAACCAGAUUCUGUUCGCAACGUAA-ACGGUAGAAAUGU--AUUGAAGCCGAUCACGUAUUAUCGUUCGUGUU-UAAUGUGUACGCUCGAUAGGCCGACCCAUCGUCUAUCUAGGUUGUUCAUCACAUAUCUAUCACGGGGCAGAGGUUUAACGUCUGGUAUGUUGAAACACCGGUAUUAAAACCAAUCUGACCAUUUACUGACGCAAAUGACUUUUAUCUGCGAAUAUUUCAGCCUAACAUGAGGUGGGCAUAACACAAGCAAGACUUACCCUAGCUGACAUAAUUGAUAAAGCGAUCCCGACUGC--UAUAGGAAGCUUCGACAUGGCUAUGCGUCAAA-UCUUUAGA--GGUUCGCCCGAGAAAAAACAAGACUUAAAAUAAACUAAAAAAUUUUAUCGAUUAGCGGCAAAUUGAUGACGUCAAGUGAUGAA-UCAAGUCAUGCACCUAAGAUAAGAGUUAGGACGUACCACCAAAUUAGCUGUGACUUCUACAAUCUAUAAUAAAAGAGAUUCUCCAGCUUCAUAUUAAGGGAUAUCUUAU--AUCAAU-CAUGCGGAUGUAA-ACCUAAACAUUCGGGGAUUUCGGAAAGAUUUUACCGUGAGCGUUACACCUCGGCUCUAUGCAGUAAUAGGAAGAUUAACUUUCACCCUACUCAAU-UCGACCCGA--GUACCCGCUGAGACCAUACCCUUACAGGAUUUUAAAUUAUUUAUCAGUUAAUAUCCGUCUAAUAUUAUUGUCAUACCAGCAUUUAACAAAGUACCAGGAACU-UAUAUUUGUUUCUACUGGAGUUUGAGAGAAGGUAGCCCAAUU-CUCUUACAAAAGUUACCUUGAUCAUGAGGUGUUCCCUAAAAUGUCCCCUUAGAUACUCUAUCUAGCCGUGUUUCCAUCUGCUAUUCUAAAGU---UGAUGCUUCUACUAA--GCUAAUUACAGACGAUUCAUGUCGGGAGCA 
>D1 5300
--------------GGGGGUUACAUUCUCCUCC--CUUGUAAUACA-CCUAGUAGAGGUGGUUACUAAUGACUCUUUUUAAUCAUUGAACUAGACUACUCGCUGUGUAAGACAGCAAAACUACCUAAGAAAAAC-------------------UUACGAAAGCAAUUGGCGACUGGCAGGAAGAGACCUCUGUUAUAAUGAUAAUUUGCCAUGACUCUCGAUUAAGUGGUCUGAAUCUUAUUUGCUAUUAUUUGUGUCGAAUAGUAUCAGAACUAAGAAAAGCACGACAUUACCUCCUACGAGGAU-AGAGCUUAUUUUUCCACUUUUGACCUUC-UUUAUAUGUAUCAAGUCGAGAUUAUGAGAUUGCGUCGCACACGUAUGUUAAUGGAAGAAUCAUUAUACGAUCCCUUACAGGACUC--ACAUUCUUAAUUAAAAGGUUCUCUAGGAAAUCC-UAUUCUAAUUAAUGUAUGAACGGACCUUCCAGACGAUGGGUGGCCCGCGCUGCCGAUUAGGAAGC-UCU----CUGAACGUGUGAUGUUAUAUAAUGAA-UACAUCAAACUAAGUAAUUUGAUGCUGCGGAAGUUGC---------AUACUGCUAGAUAUCUUCGUUGAAGUUCAAUUCUUGACUAGAGAAUUCAUCUAUCACGAUGGGACUGCGUAUCAACAUAUUUCUAAUCCGGAAUACUCGGUUGC-GACACACCGAAUGUA-GAAGUUAGGGACCAGACUGAGAGUUUGCACUG--UAAUUACCGAAAACAAAAAGCUAUGAGCGAGCCCCGAACUUGCUAGAUUUAUUCAGACAAGCAACUUGGCUCACCG------CGUGUACUAAAAAUCUGAUCGCAAUCCAUACGCCUAGGCCAUGGUGCGGUCUAUCGGGUUAAACUACUUAUUUAGUUGCUCGGCAUU-UAGGAGAGUCGUUGACUAGAAAACCAGGAUGGCUU--CAGUAAGCUUUCCUAGUAAUGUU-UACGAACAUACUAAGUCAGAGAUG-UUUGAGGUGUAGCCUAAUAACGAAC--GCAAAUCUGCAAAAUGAGCGUUAAUUUACU---------------------------------------------------------------------------------------------------------------------------------------------------------------------------------------------------------------------------------------------------------------------------------------------------------------------------------------------------------------------------------------------------------------------------------------------------------------------------------------------------------------------------------------------------GAAUAUAUCAACUACCCU-UAAAACAGACAUUGCGACAGGUACACCUAAG---AAGAAUAUUACUCACCA-ACACUUGCGCUCGAAGUCGCAGAGCUUUAACGUGUUAAUAAGUUUAUGUCAGUGCUGCAUUGUUGGACUAGUUAGCGUCGAGGUCUUCCUAAAGCGACAACGCCCUUGGCAUUU-AAGCAUUAGGUA----CAGAUAGAUUUAAGUGAGCAAUAAAUUACGACAUGG-GUAACCAUGAUGCC--GAACGCAUGUGAAUGUUCUAAACUUGAAGUAUUUCUUAAAGUGUGUAUUGACACACAAG-----UUUUUUAGCUCAUCAUAGAACGUCCUACAACCAGUGGCCUCAUCGUGUGUAUAAAGAGUAAUUUGAUUUCUGAUCGA-GAUUUCGGUCAAGGCGAUUAGGGAAGGAGGUUAUC---AUAGAUAAAUAAAGUAUAAUUACUACGCGGCCAAUCAAGGAUUUUCUUUGUUGUAAGUGGGAAAGUAUCUGGCUCUGAUUGCCGUUUUACACUAUUAAUGGGA----UUACAAGGAUCAACUGAGUUGUAAGCACUAAUUCAUAUCUAAGGCCCUUGGA--------UAGAGCCAGAUGUAUUUAAUCAGAUUGAGUAAUAC-GCUCCACUAAAAUACGA-GACUGCAUUACGUUUAUCCUUAAGUCACAGUAGAUCAGAGGAUUAACAAUUAAU--------UACCGGUGUUAUAAAUUAUACUAAUUGU-UAUAUUUUAGGUCUCUAUCUCAAGAU-GUUUCUAGACAGUCAUUUUUUUUGGAGCCGAUCUUUGUCAAUACGGGAUUGUGCUAAGUAACGUUAUGAACGCUUCUCCUCUCAUAUUAAUUGCUUUUCAGUUUCAGUA-AAUGGAAUGGCUAUAAAAUCGCUAAGUAGACGAAAGUUAGACCAAUCGCCUCUAACCGCGUACUAAUAAACCUUAACUGCGUCAGAACUACGAG-UAGCAUUGGUACCCCUUGCGGAAGUAUGUAAUUUAACGC-UAGUUCGCGGAGUCGGUGUUUACCCUGCAUGGAAGACAAGUCGAGUCGUGCAAUAUUCACUCAUGUUCACCACCAUCUGUGCAGCCCCGUACGAAUAAGUAAAGGCGCAUUCAACACUUAUGCUUAAAAAUGCGGUUCCCUAGGUUGUAAGUUUGAUCAGUUUUGUAAGAUCUAACCG------UACAUGAACAACCAGUGGACAUACGGAU-UGGUAAACAUCCCAGCCGAACAUUGUCAAUCCUGAACCUACUACCAAGAAUAUGUGA--CGGCUUUUACAUUGUAG-AAUAUACAUAUAAUCCCAAUAACUUUAGUUGUCUAAAAUUAUGCGUAGUUGAUAGCA-AAAACUGAUGG---AACAUUCUAUUAUAAUUCAC--UAUCUUUGAUUCGACAAUUGUGUCUCUAGUUUGGUAGGAAUUAACUGUCUAGGACUAGCCUCGAACACGCUCUAAAUUGAAUUU-UUCUCCCUACUAUAUGCUGUAC----A--UCCUAUAACGGAACAUUUAAUGAAGAA----UUGCGAAUCUACCAAAUAUCGACGGCUU-AGUACUUUAUGUAUAAAUCAGAUUCUUGGGGAUUUUUCUAUGAUUGUUUUCUAUGCA-GAUAUGGGAUCAUUCCGGGUUUUGCUUGC----GUUAGAUAAGCUACAUGUGUACUAACACUAAAUCGAAAAC--CUGGACUACGCAAUAAAGGCGCAUCCCACCCUGUGAAGCAAAUCUACGUAAACUAGGGCUGGACGCGUUGCAUCAUGACGAUCCUAACCGUUCGUAUUAGGCCUCUACAUC---CAAAUAAAGAAGGGACCUAG--GCACGAUAUUUAGAAGAGUCAAUUAAGAGGCUAAUAUCGUUUUAGAACUUUCAUGAAAGAU-GGGAAACACAUAGAUUCGUUCACUA-UCAAUUAAAUGUUAACC-----UCGAGCUGAG-UUAUACCGCCUUGAAGCAGCUUCUUUUAACUUUUAUAU----CCACACCUUAUCGUUAGGUUGGAUCGGGAACCACGCUAUGUAAACCGCAAUGCAGUGACAAUUUUAAACUUCCUAGAUCUCCUAUAAUAGCAAG-------------------------------------------------------------------------------------------------------------------------------------------------------------------------------------------------------------------------------------------------------------------------------------------------------------------------------------------------------------------------------------------------------------------------------------------------------------------------------------------------------------------------------------------UCGGCACAUUUAG-AUCUCGAUGCGUUGGAGCCG----------------------------------------CAGGAAAAUCUAACCAGUGCCC-GCGUUAUGGAGGGAUAAGAUUCUAUUACGUAAAUAAUAAGGUGUAAGUGUAUACUGGACCCUAUUACUUCUUGCAGUCUACAGU-GGGUGUGCCUGUUCCCUGGCCCUACGCAAUAUUUGUUAAAAUAGAUCGUAGCACGCCAAGCUAGGCCAAUCAACUUUAUGGCUGGUAUUACAAGUCAACAUUAUGACAACCGAUUCGGAUACUCGAUGAGACUAAUCACUUCGAACAGAGCAUUUUCAUGUCCAAUGUUGCGCACACAUUAGACAGGCUAUAUAUGUCGUUUAUGGAAUAGGAGAGAGGGCAAUCAGAGCUAUGCUCU-GGAGGGUAUGUUAAAGCUAGUCAACCUG-AUCAUAGG--GGCUCCCUUGAGAGUUGCCAAAACUUAAAAGAAGCUCGUGUAACCUAUCGAUUAA---GCAUCAGCUGCUAUCAACCGCCGAACUGAAACUUUACACAUAUGGUACAAUUCCUACUUUACUCCUAGAUUAGUUGUGACUUUCGCGAUUUAUAAUACAAAGAACGUUCUCACUCCACGUUCAAGAGUGACCUAU--ACCAGA-CUCGGGGACGUUU-AGAUGGUCGUCUGUGGGCUCUGGUGGGUUUCUACAACGACCAUCGUAUCUCAACUCUCCGCGAUAAUAGGAAACAUUGAUGCGCAUCUGCUUAAU-CUAGGUUGU--GUAACCCUUGGAACUAUAUUCUUGUAUGCCUUUAAGUUGUCUAUCAACUGAUUCCCGCUCAACUUUAUCUCCUUUUUGAGGCUUAGU-GAAGCUCCUUGAUCUACUCAUUAUAACUUCUGCGGUGAUAAGAAUUAUAACCUAGUU-CCCUUAUAAAA-UUAUCGGAAUUAAGUGUCACUUCUUCGAACAACCGCCUGGACACCCCGUUUUGUUGGCCCACUCUCUACGUGUUAAAAAU---UGAAACCUAUUUCGA--CCUGCUUGCAGGUGAUUGAUGUUGGGAAUA 
>C1 5300
--------------GGGGGUUACAUUCUCCUAC--CUUUUAGUACACCUUG-UAAAAGUGGUUACGAGCGACUUUUCUUGACCUUCGAACUAACUCUAUUACUGUACAAGACAGCGAAACUACUUAAAAAAUAC-------------------UUAUAAAAGCAAUUGGUUACUGAUAUCAAGAGGUCUCGGUUAUAGUAAUGAUUCACUGGGACUUCCGGUUGGGCAUUCUGAAUCUGUUUCACCACUGUUUGUGUCGAAUAGUAUCAAAAUUAAAAGAAGCAAGACAUUAUUAUUUACGAGGAG-AGAGUUGAUUUUUUCACUAUCAAUCCUA-UUUAUAUUUAUUAAGUUGAGAUUAUGAGAUUACAAUGCACGUGCAUAUUCAUAGAAGAACCAUUAUGCGAUUCCUUAUAAGGUUC--CCAUUAUUAAUUAGCAGGUUCCCCAGGGAAUAC-UAUUCUCAUUUGUGUCUCAACGUACCCUCUAGGAAGUGGGUG-UUUGCGCUGCCGAUUAGAAGAC-UCU----AGGACCGUGUGAUAUCGUAUAAUGAA-UACAUCAGCAUAAGUAAAUUAACGUUACGGAAAUUGC---------AUAUUGUUAAAUAUCGUGCUUGAGGCUGAAUUCUUGUCUAGAGGAUUCAUCUAUCACAACGGGGCAGUGUCUUAACACAUUUUUAGGUCGGAAUACCCGGUUCC-GACACUCUGCAUAUA-UAGGUAAGGGUCCAGAGUAAGAGGUUGAAGCAGUGAAUUACCGAAAACAGCAAGCCGUGAGCGAUUCCAGAACUUGCUAGAUUUGUUCUGGUAAGCAUCUUGACUCACAA------CCGGUAAUAAAAGGUUAAUCCGGAUCCAUAGGUCUCGGCCCUGAUGGGGGCUAUCGGGUUAAGUAAUUUAUUUAGUUGUUCUGCACU-UGGGGGAGUCAUUGACCAGAAAGCCUGAGUGGCU---UACUAAGCCUACCUAAUGAUAUU-UAUAAAAAUACUAUGUCGGAGGUA-UUGGAGGUGGAUCCUAAAGACAAAC--GCGAAAUUGCGAAAUGAGCGAUAAUUUACU---UUAGUCUACCUUUAGUCUCGGGAAUUAUAAGAUUGGAAUCCGGUC------GCAUUACCAUAGGCCGGUUUUUAAAGGAUACUAUUCACCACUACAUUUAUAGUAAUAAGUAUU--GCGUUGAGCAUACACCGGGGUCUUAGUCACUAAAACGCUUUAACGGAUGCAACGUAAGUAUAUUACUGAAUAUGAAUUGUUUGG-ACCAGUCUCUUUCGAUUAUAUUUUCA---AUGUAUUUGAAUUUACUCUGAAAGC-AUUUUUUGUAAGGUCCUCUGUUGUCCCACCAACAAAUGAUGCCUAGAAUCAGGCGUUUAGUGCU--CGGUUUGUGAUAAUAAAUCAAUUGAA-GCGAGACGAUGAUGUCAUAAAAGC-----GAUUCCUACAGCUUGUAUCAACAUAUGUACCUUUGGA--AAUCCGGAAU-AGGACCGAGCAUAAUCCAUGG-GGUAGUAUUUGGACAA-UGUUACGCGAAGUGACUAAAACUGUAGAUUUCACAUCGCA-AUAACGUUGGGGAGAACA--GAAUAUAUUAAAUGCCGU-UACGACGGACAUGGCUACACGCACACCUAAG---AAGAAUAUUACCCAUCA-ACACUUGCACUCGAAAUAACAGAGCCUUAACGUGUUAAUAAGCUUGUUUCAAUGCUAUAUUGUUCGAUUUAUUAGCGCACGGGACCUCCUGAAGCGACAACGCGCUAGACCUUU-AGAUACUAAAUA----CAUUUAGAUUUAAGCGGGCAAUAAUUUAGAACAAGG-GUAACAAUGAAGCC--GAGUGCAUCCGAAUAUUCUAAACUCGAAGUAUCUCUUAGAGUGUGUCUUGACGCACAAG-----UUCUUCUGACCAUCAUAAAACGUCCACCCACGAAUGGCUUCUCCGGAGGUAUAAAGAGUAAUUUGACUGCCGAUCUG-GAUACCGGUUAAACCGAUAAGGGGAGGAGCUUAAC---AUAGAUAAGGAGAGUAUAAUCACUAUGCGACCAACCCAGGAUUUUCUUUUUUGUAUGUGCGAAAUUAUACGAUCCUGAUUGUCCUUUUACAUGAUCAAGAAGAUUG----UUAGGACUAACUGAGUUGUAGGUACUAUUUGGCAUCUAAGUUCCUUGAA--------UUGAGCCAGGUUUAUUAUAUUAGACUGAGUAAUA-UGAUCCACCACAAUAUGA-AAUCGCACUACGUAUAAUCUUAAGUCAUACUAAGCCAGAGGUUAAAUAAUUAAA--------CCCCGGGGCCAUAAAUUAGACUAUUGGU-UACACUUCGGGUCGCUAUUUCUAAAU-GUGUUUAGUCGUUCAGUUUUUUUGGGGCCGGUUUUUGACGAAGCGAGAUUGUGCUAAGUAACGUUAUGAAUGCGUCUCUCCUCGUGAUCCUUGAAUUGGAGUUUCAGUA-AAUCGAAUGGUUGCAAGAUCGCUGAUUAAACGAAAGUUAGACUUUUCACUACUAACAGCAUACUACUGAACCCUAGCAGCGUUGCAACUACGUA-UAGCGUUGGUAUCCUUUGUAGAAGUAUGUAAUUUAGCGCAAAGUUCAUGGAGGCGGUCAGUACACGGCAUGGAAGAUCCGGUUAUUUGUACAGUUUUCAUUCAUAUCCAUCAUUAUCCGCAUAGUACCUUGCGAAUCAGUAAAGGCGCACUCAGCACUUAUCCUCGAAAAUACAGUUACUUAGGUUUUUGAAUUGAUCAGUUUUGUAAAGAUCUAACC-----GCAUUCGAGCAAACAGUGGGUACAUGGAC-UG---------CCAGCCGAGCGUCGUCCGUUCUAGAUCUACUAUCAAGAAUAUGUAA--CGGCUCUUGCGUUCUAA-AGUGUACAUGUAAGCACAAGAACUUUAUUUGUCUAAAAUUAUGCGUAGUUGAUAGCU-AACAUUGUUGA---GACUUUAUCGUGCAACUCCC--UCUCUUUGAUUCGACAAUUGUGUUUUUAGUUGUCUAGGAAUUAAAUGUUCAGUACUAAUCCCAAAUACGCUCUAAAGUGAAUUU-ACCUCUCUACUAUGAGCUGUAC----C--ACCCACAACGAAACAUAUAAAGGAGAU----UUGCAAAUCCACCAAAUGUCGGUCGUUG------------------------------------------------------------------------------------------------------------------------------------------------------------------------------------------------------------------------------------------------------------------------------------------------------------------------------------------------------------------------------------------------------------------------------------------------------------------------------------------------------------------------------------------------------------------------------------------------------------------------------------------------------------------------------------------------------------------------------------------------------------------------------------------------------------------------------------------------------------------------------------------------------------------------------------------------------------------------------------------------------------------------------------------------------------------------------------------CCGUCGCAUUCAUGAUGUCGAUACGUUGAAGCCAUAGCAAGCGAAACAAUGACAGACCCUAUGGUACAGAGGAUUCAGAAAAUUUAAUCAGUGUCC-GCGUUAUGGAGGGAGAAGAUUCUACUUCUUGGGUAACAUGGCGUAAGUAAAUUUGGGACCCUAUCGCUUAUUGUAGUUUACAGU-GGAUACGCUUGUUUCAUGGUCCCACACAAAAUUUGUUAAAAUAAGUCGCAGCACAUCCCGCUCGGCCCACUAACUUUACAUUUGGUAUGAUAAGUCAGCAUUAUGAAAACCGCAUCGGAUACUCAGUGAGACCAAUCACUUCUAUCAGGGCAUUUACAUGAUCAAUGUUACGAACGCAUUAGAUAAACAAUGUAUAUCUUGGACGGAAUAGGUGACAGAAUGAUCAUAGCUACGUUCU-GGAAGUUAUGUUAAUGCUAGUCAGCUCG-AUCAUAGG--GGCUUGCUUAAAAGUUGCCAAAACUUAAAAGAAGUUCGUACAACCUAUCAAUUAG---UCGCUAGUUGACAUUACCUGCCGAAUUUAAUCUAUGCACCUAAAGUACAAUCCCGGGGCUAGUCUUAAAUUAGUUGUGACGUACGCGAUUUAUAAUAAUAAAAACUUCCCCACUCCGCGUUCAAGAGUGUCCUAU--ACCAAG-CUCGGAGAUAUUC-AGAUAGACGUCCGUGGGCACGGGUGGGUUUCCACAACAACUAGCGCAUUUCUACCCGUUGCAAUAAUGAGAAACCUUGAUGCUCACCUGCUUAAU-CUAACCUGU--GUGACCGUUGGAGUCAUAUUCUUAUAUGCCUUUAAGUUAUCUAUCAACCGAUAUCCGCUUAAUUUUAUCUCCUUCUCGGAAUUUGAUGAGGCCCCAUGACCUGCCUUUUUGUAACUUCUGCGGUGAUAAGUAUCAUAAUCUAAUU-UUCUUAUAAAA-UUACCGGAAUAAUGUGUCACUUUUUCGAACACACUCCUGAACGCCCUACUAUGUUGGCCCGCUCUUUACGUGUUCGAAGU---UGAAACCUAUUUUGA--CCUGCCUGUAGGUGGUUGAAGUUGGUAAUA 
>B1 5300
------------------------------------------------------------------------------------------------------------------------------------------------------------------------------------------------------------------------------------------------------------------------------------------------------------------------------------------------------------------------------------------------------------------------------------------------------------------------------------------------------------------------------------------------------------------GUAUAAUGAU-UACAUCCGCUAAAGCAGAUUGAUAUUCCGGAAAUUGC---------AUUCCGUUAGUUACGUUGAUUAGUGCCGAGCUUUUGUCUUUCAGAG-CCUCCUUCACUAUCGGGGCACUUCUUAUCGCAAUGUCAAGCCGGAAGACACAGUUGC-GUCACUCCGAAUGGC-AUAGCCUUGAUGUAGAUUGAGAGACUGACCCAGUAACUUUCCGAAAACAAAGGGCUAUGAACUGGUCCAGGGGGACGUAGCUUAAUCCAGACGGGUAUCUGUGGUCCCAA------CGUGGGUUAGGAGCUUCACCACGAAAUAAAAUCUUAUGCCUUGACUGGGGCUUGAGGCUCAGAUUAUCUACUUAGUUACAUUUUUUU-UGGAGGGGUCGUCGACGCGUAAUUGAGGAUAGCAU--CAUUACGCUAGCUGAAAGCCACU-UAAGAACAUACCCUAUUUGGGGUG-UUGGAGUUGCAGCCUGCUAACAAAC--GCAGAUUUGCAAAGUGAGCGUUUAUUUAUU---AUAGUUCGCUUUUAGAUUUGGGUAAAGCGAGUCUAGAGCCGUGAU------AAAAGAACAUAAGCCUGUAUGCAAAAGUUAUUAUGCACUACUUCAUUUAUAGUAUCAAGUAGU--GAGUUGAGCUGGCCACGCGCCCCACUUUAUUGCAGCUCUUUAACGGUUCCGACGUCCCUAUAUCUUCGAAUAGGCCACGAUAGG-ACGACCCUUUGGUCACGAGAUUAUCA---GUUUGCCCCAA---AUUCAGAAAAC-UUUUUUUGUCCAUCCCUAGGUCAUCUAUCUAUCUAGUUACGUGGAGAAUCGGAUUAUUAUUGCU--CGGCGUAUGUCCCUGAUUCAAUAGAA-GUGAGUCAUUGAUUUCAUCAGUGG-----UAGUCCGAAGGUUUCUAUCAGCAUAUAUAUCUUGGAA--GAGCUGUAAC-UGUACUGUUCCUAAGUCAUGG-GGAGGAUUAUAGACAA-UGUGCCACGAAGUGAUAUUAGCUGGAGUUAUCACAUGGUA-GUAACAAUGGGGUCUUGA--GGCUAUAUCAACAACCAU-UAUAACCGAAACAGCGUCAGGCAAAGUUAUG---AAGUAUUCCACUUAUCA-ACUCUGGUACUAGAAUUCACAGAGUCCUAACGUAGUAGAAAUCUUGUUACCAUCCUAUGUUAUUGGACCAUUUAGCGCCCACGUUUUUCAUAAGCGGCAACAUACGUAGUCUGU-UUGAAGCAAGCG----CCUGUAGAUUAAAGUAGUCAAUAGUUUACGACUGGA-GGAAUAAUGAAUUU--GAAUGUAGAUGAGUAGUCCACACGUGUA-CAUUUCGUAAAGUGCGCGUUCACGCACACA-----UCUUCAAGUCCAUCAUCGAAUCCUCUUCCUUCAUCAGCCUCAUCGUGUGAAAAGGGAGUAGUUUGAUUUCUGAUAUG-AAUGCUUAUUAAACGGUUUAGGGGAUGUAGUUUUUUCCAUAGAUGGCUGAAGUCUAAUUUCUAUGCGUCCAGUCGACGUUUUUUUAUUUGAUAGUUACGAAAUUAUAUGAUGCCGAUUAUCCUUU---------------------------------------------------------------------------------------------------------------------------------------------------------------------------------------------------------------------------------------------------------------------------------------------------------------------------------------------------------------------------------------------------------------------------------------------------------------------------------------------------------------------------------------------GGCGCAGACCAGGCUAGUU----GGUUUUCAUUUAUAUUAAUCAUCGGCCACGAGACACUUUAGGGAUGAGUGAAGGCAUGUUUAACAACUUUGCGUACGAGCGUGGUCCUUAACACUUUUAUAUUACUAAGUUGCAUAAGAUUUGAUCG------CGCUCGAACCCAUAAUGGACGUAUGGAC-UGAUAAGGAAUUAAGCCGAUCCUUGUCAUUCCUUGCUCUACUGCCGCGCAUUUAUUA--CGGCUUUUGUGUCGUAG-AAUAUACCUGUAGGCUCAACGACAUUAGUUGUAUUAGGAAUUUGGUGGUACACAGUA-AAAACUGUUGG---AACUUGUUAAUACAACUCAA--CGUUAUUCAUUCAACAACGGCGUUUCUAAUUGUUAAAUAGUUAACCGUGUGGGACCAAUCCUAGACGUGUUCUAAAUAGCAUGU-UCCUUCCUAGUAUGUGCUAUCC----C--ACCCGUUACCGGACAUCUAAAAAAGAU----CUGUAAGUCCACUGAAUGUGGAACGGUCCAUAAUUUUAUGAAUCCGGCAGGAACCUACGGAUGUUUUUAAGACUGUCCUCUGUAAU-GGCAUGAGAUCAUUUUAAGUUUUGUCUGC----GCCAUAUAAAUCAUAUAUGUACCAAGUAUAAAUCCAAAAA--CUUAAUGGCUCAAUGGGGAAGCUUCCCACUUCAUGUGACAGAAUUAGAUAAGCUGACUCUGGAGGUGAAUUAUUAUUAAGAACAUAGCCAUUAAUAAGCGAUCGCUACGUC---UCAAUAAAGAAGCGAAUUAA--GCGCUACAAU-AGAAGUGUCAGUUAAGGGGUUAACAUUAUUUUGGACCUUCGACCAAAAGU--AUGAAAGUGAUGAGUCAUCCACUG-UCAAUAAAAUAUUAACC-----CCGUUUUGAG-UAAUAACGUUUCCGAGGAGCCUUACUUGACCGGUCUAU----UCCUAGCUUACCUUUAGGUUAGAUUCGGUGCCGAUCUAUGCAUGUCGUGACGCAGUUUCAUUGACAAACUUCCUG--UCUCAUAGAAUAAUGAG--AGUA----AUAUAAUCUUCACACCACAUACGUACCACUGACCUACGGAAGCUAUCAUGAGAAA-UUUACUAGUCUGAAGGAAAUCAAAAUAGAAAUAU----CCCUUAACGUACAUCGCC--UAUUGGUGACCAUCGUACAUAGAAGGACCCACUACAUUAAUAUUAAGACAGAUUUGCACUAAAGUCCUGUGUGUUAAAUUCAGAUG-AAUGUAGACGGUCCGCAAGGGCGUGUU-GC---GAUUCGUUGGGAAGGACUGUUCAAUCUCGUUUUACAUG-AAACAUCAACUGUAUGCAACGUAAUGUUUUAGCCCGGCGCGCAGAGAGUAUAAC-AGUUUCCGC-UAUCUGACAUAAA-GAAUUUUGAACUUUAAACACGUCUCUUGUGGGAAUUUUUAUUAAUUUCAAGCGAGCAUUCCAAGCUGAGUUAAGGUUUAGACAAU----UAUUCACUAUAUAGUGAUACCGAGUUGGAUUCUGGCAUAAUUGAUAACAAUACG-UAAACAAAAAUCUAGAACCGUCGUUUUCAC-AUAUGGAUUCACUGAGAGCG----------------------------------------CAGAAGAAUUAGAUCCUUGUAC-AAAUUAAGUAACAACUAGAAUCUAUUCGUCAGGUAAAAUGGUGUAAGUGU--AUUGGGAUCUGAUACCUACUACAGCCUGUACC-GGAUAUACAUGUAGCACAAACCCACGUACCGCCUGUAUAACCAAGUCGUUACACGACCAGCAAGGCCUAUCAAUUUCAUAUCUAGCUUGGUAAAACAUCCUCAUGAAGACCAAAUUGGCAACUCAAUG-GACUAAUAAUUUCUUACUGAGUACACGUAUUUCUAACUAUGCGCGCGCAUUAAAUUGACAAUAAAUACCACAAAUGGAACUGAAGAUAGCGAGAUCCCAAUCAUUUUUU-GGUAACUCCGAAAGAUCUAUUUGACGUA-GUCAGAGG--GGCUCGGCCGAAAGUUGACAAAAUCUAAAAGAAGCUGCUGGAGUGUAUCCAUAAG---ACACAAGAUGGCACGAACUGUUGGAUUUGACGCCCGCUCCCAGAGUGCAGAUUCGGACAUAUUUCCAAACGUGUUAUGACUAUUACAAUCUGUGAUAAAAAUAACCUCCUUACUCCGCGUUCAAGAGUGUCCUCC--GUCAAA-CUCGUGGACGUUA-AGAUGGACAUCUGCGGAUUUCGAUGGAUUUUUACGACAACUAUCGUAUCUUCACUUUCCACAAUAGUAGAAAGUAUAGGUGUUUGCCUGCUGAGU-CUAGCUUGU--GUAACCGUAGAAACCACAUUCUUGUACGCUUUUGGGUCAGCCAUUAACUACCAUCCGCUCGACCAUAUCUCCUUUUUAGAACCUAAC-AAGGAUAGAGGACUUAUUUAUUGCGACUUUUGUGGUAAGAUAAACUAUUACCUAAUG-CUCUUAGAAAA-UUAUUGAAGUUGUGUGUCACUUCUGCAAAUGCUCCCCUAAGCGCCUCACUUUGCUCGCUAGCUCAUUACUCUUCUGAACU---UGAAACUUAUAUCGA--AAUACUUGCAGGUGGUUGGCGUUGAGAGUA 
>A1 5300
--------------GGGGAAUAUACUCUCAUAC--CCUACGGUACUUUUUAGUGAAUAUUAUUGAUAAUGAGUCUUUCUCACUUUCGAAGGAAACCAUUCUCCGUACAGAAUAACGGAGCUAUCUAAUGGACAC-------------------UGAUAAGAGCAAUUGCCGACAGACAUUCAAAUGUCUCGAGUCCAGUAUUAAUUAACAGUGACUCUCGGCGAAUAUUCU-GAAUCUUAUCUGCCGUUGCAUGGGACAAAAAAUAGCGAGAUAAAAAAAUACUUGAUAUUAAUCCUUACGCGAGC-AAAACUCACUCUUCAACUUUCAAUCCUACUUUAUAUUUAUCAGAUUAACACGACGAGAUUACAGUGCACGCGUGCAUUAACGGGAGAAUUAUUAUGUGUCUUCCUACAGGCUUU--CUAUUUCUGCCUAACAGAACCUCGAAGAAAUCU-UAUUCUCAUUUUAGGAUACACGGACCUUGUAGGAGUUGAGAGGCUCGCGCUAACAACUGAAAGGU-UCC----UCGAGCAUGUAAUAUUGUACGAUGGU-UACAUCCGAUAAGGCAAGUUGAUAUUUCGGAAAUUGCAUCAUUGCGAUUCUGUUAGAUAUCUUGGACGAUGCUGAGCUUUUGUCUCUAUGUUGCCCCCAAUACUAUCGAGGUCCGUCUCAACGCAAUUUAAAGCCGUAAGAAACGGUUGC-UUCACUCCGAAUAGA-AUAGUCUGGAUGUAGACCGGGAGACUAAUCCAGAAACUUUUCGAACACAAAGGGCUAUUAGGAGGUCCAGGGCGACGCAGAUUAAUCUUGACGGGUAUCUGUGCUACUAA------CGUGCGAUAAAAGCUUCACCACGUACUACACGCUUAUGACUCGAUUGGGGCUGGGGGGUCAGUUUAUAUUUUUUGUUGCAAUAUAUU-UGGAGGAGCCGUCGUCUAGCUAACGAGGACAGCUU--CAUUAAGUUAUCUUAAAACCGCU-UAAGAACAUACUAAUACUCGGGAG-UAGGUAUUGCAGCCCGACAACAAUC--UCAAAUUUGCUAAGUAAGCGUUUAUUUAUA---AUAGUUCGCUUCUAGAUUCGGGAGAAAUAAGUCUAGAGCCAUGAA------CCAAGGGCAUAAGACUGAAUCCAAAUGUUACUAUGCACCCCUAGAUUUAUAGUAUCAAGUAUG--GAGCUGAGAGGGCCCCGCCUUUCAAUUUAUUGAAGCUCUUUAAUGGUUACUACGUCACUAUAUUUCCGAAUGAGACAUGAUUGG-ACCACACUAUUGUCACCAGAUCUUUA---UACUGCCCCAGUCUGUUCGGAAAACGCUUUUUUGCUCAGCCCUAUGUCGUACGUCCAUCUAGUUAUGCUAAGAUUUAGAUUCUUGGGGCU--CUGCAUAUGUCCCUAUCUCACUAGAA-GAGAGUCAUUGAUUUCGUCAGUGG-----UAGUCGGAAAGUUUACAUCAGCAUAUAUGUCUUCGCA--GAGCCGUAAA-UGUACUGGGCCUAAUUCAUGG-GGUGGAUUUUCUACAA-UGUUCCGAGAAGUGACUUUGAAUAGAGCUUUCACAAGGAA-GUAACGAUGGUGAAUUUA--CAUUACAUCAUCAAUCGU-UAUGACUGAAACAGCGUCAGGCAAAGUUAUG---AAAUAUUCCAUUCACCA-AUACUUGUACUCGAAUUCACAGAGUAUUUAUGUGCUAAUAAGCGUGUUCCCAUGCUACAUUAUUGAACCAUUCAGCGCCCACGUUUUUCUAAAGCGGCAGCAUAUGUAGUCUGG-AUGUGCCAAGCG----CAUACAAAACAAAAUAGACAAUAAUUUACGACUAGACUGAACGAUUAGUUU--GAGCGCAUACGAAUAGUCCAACCAUGUG-UAUUUCUAAAAUUAUGCGUUCACACACAAC-----UUUUUUAGAGCCUCAGCGAAUGUCCUUCAGCCAUUAGCCUCAUCGUGUGAAUAGGGAGGAAAUUGACUUCUGAUUAG-GAUGCUGAUGAAACGGUUUAGGAGAUCAAGUUAAUUCAAUAAAUGAAUAAAGUCUAAUUACUAUGCGGUCGGUCGAUGUAUUUUUUUUUGAUAGGUACGAAACUACAUGAUGCUGAUUAUCGUUUUUCAGGAUCUAUACGUCUG-UGAUAGGGAAUAACUGUGUCGGAAAUAUUAAUUUGUAUUUAAUACCUGUGGG--------AAUGGCCAGAUUGGUCGAAAAGAGUUGAGUACUACC-AUCAACCAUGACCUUA-AACUGUAUUACGUCUGUGCCCAAUUUAUACCAGGUCCGACGGUAAACAAUUAAA--------UAGCGGUACUAUAAAUUAGGCAAUUGUCGCACGCUUCCGACCCCUAUGGCCAAAU-GUGUCUAGACUAUCACUUCUAUUCAACACCCUUUUCGC-AAAGCAAAUCUGAAUUGAAUGACGUUAUGAACACUUAACCUUUCGCGUCAAUCACGCUUAAAACACAG---CAGGGAAUAAACUCCAAAUCGCUUACUAAGUAACAUACGGACCAACUAUUACUAUCUGCCUAUUAAUGUACCUGAGCUGCAAUAGAUCUACGGG-UAGGAUUUGUAGCCCGGGUUGAAGGAGCCAAUUUUAUGCCAAGUUCUCUGACGUGCCCUAUAAGUCAUAGCGCAGACAGGACUAGCU----GGUUUUCAUUCAUAUUAAUCAUCAUCCAUAGAGCGCUUUAGGGAUAAGUAAAGGCAUAUUCAACAGCUAUGACUGCGAGUACGGUACCUCACACCUUUAAAUUGAUGAGUUUUGUAGGAUUUAAUCG------CACUCGAGUAAAUAUUAUACGUGUGGAC-UGAUGAUAAAUUCAACUGAUCUUUGUCAUGCCCAGCACUAUUGCCCCGAAUUUGUUA--UGGCUUUUGCGUGGUAG-AAUAGACUUGCAGUCUCAAUGACAUUAGUUGUAAUAGAAAAAAUGCGGGACACAGUA-AAAACUGUUAG---AACUUGGUAAUACAACUCAC--UUUUAUCCAUUCGACAGAUGCGUUUCUUAGUGUUAAAUGGUUAGCUGUGUGGGACCAAUCCUAGACAUGUGCUAAAUAGCAUGU-UUAUUGUUAAUAUGUACCAUCC----C--ACCUACUACUGAACAUCUAAAAAAGAC----AUUCACGUUCCCUGAAUGUGGAACGAUUU-----------------------------------------------------------------------------------------------------------------------------------------------------------------------------------------------------------------------------------------------------------------------------------------------------------------------------------------------------------------------------------------------------------------------------------------------------------------------------------------------------------------------------------------------------------------------------------------------------------------------------------------------------------------------------------------------------------------------------------------------------------------------------------------------------------------------------------------------------------------------------------------------------------------------------------------------------------------------------------------------------------------------------------------------------------------------------------------UCGUCGUAUUGAC-AUAUUGAUUUACCAAAGUUG----------------------------------------CUGAAGAAUUAAAUCCGUAUGC-ACGUUAUGUAGCGAUAAGUACCUAUUCGUUAGGGACAGUAGUUUGAAUAU--ACUGGGCCCUAUUAGUUACUACAGUCCGUACC-AGAUAUAAUUGUUGCACGGACCCACGUACCGUCUGUGUAACCAAGUCCUGGCUCAACCCGUACGGUCCAUUAACUUCAUAUCUAGCAUAGCAAAUCAUCAUCAUGAAAAUUAAAUUGGUAACUCAAU-AGACUAAUAAUUUCUUAUGGAAUACAUACAUUACCAAUGUUGUGCGCUCAUUAGAUAGAUGAUAUAUACCAUAGAUGGAGUUGAAGAUGGCGCGAUCCCAAUUACUAUGU-UGGAGCUACAACACAUCUAUUCGGCGUA-AUCGUAGGAUGCCUCCGCCGAAAAUUGCCAUAACUUAAAAGAAGCUGAUGGAAUCUGUUAAGAAA---ACACUGGAUGACAUGAGCUUAUGGAUUUGAAUUAUUCGCCCAAGGUACUAAUACGGACGUAUUCCCAAACAUGUUGUGACUCUUACAAUCUAUCAUUCAAACAAACUCCCUACUCCGCAUUCAAAAGUGUCCUAU--GUCAGG-CUUGUGGGCGUUA-AGAUGGACGCCUGCGGACUUCGGCGGGUCUCUACGACAACAUUCGCAUCUUCACUCUUCACAAUAGUGGGAAGCUUUGGUGUUUACCUACUCAAU-CAAACUCGU--GCAACCCUUUAUGCAAUAUUCUUGUACGCUUUGCAGUCAUUCUUCAGCUAACAUCCGCUCGAUCGUUCCUCUUUCUCAAAUCCUAGC-AAGGCUGGAGAAUCUACUUAUUUCAACCUUGGUGUUAGAAAGAAUUAUAACCUAAUU-CUCUUAUAAGA-UUAUUGAAAUCAUGCGUCACUUCCCCAACUACUCCCCUAAGCACCCCACUUUAUUCGCUGGCUCUUUACUCUUCUGAAAU---UGGAACUUUUAUCGA--CCUCCUUGCAGACGAUUGCCGUCGAGAAUA 
>H2 5300
GUCCCGGCAAUUUAAGUGGACACGCUCAUCCAU--CAUACAGUGCGUUCUAAUUAAGGUAAUAUUCAAUGAUUAUUGUGACCCCAUGUAUUAAAUCGCUAACGACCUUAAAUCGCAAAACUAUCUAAAUGGCAC-------------------UAAUGCUAGCAACAAUUGGUCGGUAUAUCAUUGCCUAUAUAAAGAUGAUGAUUCUCCGCUAAUCCUUGCUGAAGUCCU-GCAUCUCAUUCAUUGAUGCCUGUGGUGAAUGAUAUCGGAAUUAAUAGGUGUUUCUCUUGACUCUUUAUGUAAAC-GGGAGUCAUUGAUCCGUCGACAAGCCCA-UUAGUAUUUAUCAAUAAAUCGCUACCGGAGCGCGACUAAAACGUACGUCACGGAAAGAACCAUCGCUUAAUUCACUAUGAUCCUCAUAUAUUUCAAACUGUAAGACCAUCUCAGGAGUUG-UACCCCGAUGGC--AAUUCUAUAAGCAUCUGGAGCAUGAGUGGCAGAAGCUGACGGUUCGUGGAC-UCU----UUAAGUGUUUAACUUUCUAGGAUGAA-UAU-UCUGGUUACGCGAAUAGACACUUUUCCGGUAGC---------GAAUCGUUAGCCUAGUUAGUUCAUGUUGGGCGUAUAUCUCGCGACCUACUCCAUCACACUGAGGCAGCGUCAGGAUGCUCUUUUAAUAAAUUAAAUUUGGGAA--GACAGCCGGAUAGCA-UUUUCCCUAAAGUCGUACGUGAGACUCUGUCACUGAAUCGUGGGUCCCGUAAUCCUAUUAGAUACAUCAGUGCCCCACAGGGUCAACCUGUUAGGGAGGUCAACUCAUUG------CAUGGGUUGAAAAGCCCUUAACAACCUGAGCGCUUAGUUUACCAAGUAAGUGAGAGGGCCAAAUUUCGCGGUGUUUCGUAUUAUAUG-CGGAUAGGCUUCCAAUAAGAUAAGGAAGGACACUA--UGCUAUGAUAAUCUAAGACCGAU-CACGGAGAUCCUGCCCAUGAAACG-AGGUUUUAAGAGUAUGAAAUUAUAC--GUUCAUAUCCAAGAUGGUCGUAUAUUGUUU---AUAAAUAGCUACCCCGCCUCUCUGUCAUAUGGCGCAAUUCACGAG------AGAAUCGUAAUAGCUAGAUUAUGUGGGUCUCCAUGUCCAACUACAUUCCGGGUGGCUUAAAGG--UAGAGAAACCAACAUCACCCCUUCAGAUAAGGAGUCCAUAUGAUAAAAUUGAGUUAUGAAUAUUCGCAAGUUAGCAUUGUUGGGUUACUUUUGACUACCACAAAUUAUACA---GCAGGUCAAAAUCGCAAUGUUAAGC-UUCCUCUUUUACGCCGUCAGCAGAGCGAUCAUCUAGGUCUGGCAAGAGUUCCAUCGAGUGAUCU--UUUCAUGAUUAAAGUAAUUAAUAGAA-UUACUACUUUGGUUAUAUGAUUUA----GAACACUGUAGGUUUACAUUUCCGCGAACAAUACAGAG--GAACCCGAUU-UACACCGUUGUCUUUUCAUU--CCAGGAACGUACCUUCUAAGAACAACAAAUAGUGGACGGUGGGAAUGUAACUAAAAC-AUCAGGUUUCGCAACUUU--GACGAUAGUUAAAAUUGUAUAAAAGUUUUGAGCUGAUAUAUAGGCUGGCG---AUGUAGGCCACUUACAG-CUAUGUGCAUUCGCGAGGACUGAGCAUGGUAAUGCCCCUAAAUUUUUUCAAUCUCAGCUCAAUAAAAUGAAUAUUCCUGUAGAUUAACCCAGAAAAGCAUCAAACUUGACCUGU-UUAUACCAUUGU----CGUUUAGUCCUCUCCAGUGCAUGCUUAACAACAAAG-AUUCCGGCUACGCU--GAUCGUAUGGGGAGGUGCCAAAACAGCG-UAUUUGAUGAACCAUCUACUUUUUCGAAGA-----UUACUUAAACUGAUGAUAGAUGCUACGCUAUUAGGAUUGUCAUCAUCUCGUUGAAGCAAAAUUUAUCAUUUGGAUCG-AUGUUAAAUUUAAGGCAAAUGGUCAUGGCGUGAGU---GGGAAAGAACGUUACUUAUUUCCUGUAACUUUAAAGAUAGAUUUAUUAUUGGUUAUCGGCGAUAUUGCAUUAAACGUAGCUGUCUUCUUAACGUUCCUUGUGCAUG-CCAUAGUGGACGAUUACUUCUAAGAGAGUAAUAAGCAUCCAAUUCUGUUUUG--------ACCAACUAGGCUUGAUAGGUUAGGUUGCAUACUUCUAUCUGAUUGUACUAUGA-GGCCGCUUCCCCCGAACAUUUUCUAAUUACUUGAUCUAAAAACCCACUGUUGAA--------UUCUUGUGGGAGUGGAUUGGCGCCAGGC-CACACCUCAGACAACUGUAAGUCUUCUUUACUUAAGAAUCCACCAACUGUUAAUACGUUUCUUUA-AAAACUACUUCGUUUACAAUAGCAAUUAGUUGCCGUAAUGCUGAGCCCCUAUUGUAAUUACAGUAAAGUGAUAAGGUGUCCUCUAAAGAGCGCUG--UACGCUGA----AAACUAGAUACGUCUAACGGCCUUUUAUUACAACUGCUAUGAUCCUGAUCUCAGAG-CAGCUUUAAGAUCCAGAACAGAAG--UCUAAAACAGAAAGAACUUUAUAGGCGUAAAUUAAGCUCAGUUGCGAGUUCAUUUCUACUG-CGCAAUCGUGCUCCCUGCUGGUUUUGUCUUAUACAGUUUUCCGCAAUUUGAUAAGUCCAUAUUCAAUAUGCAAUCC-ACGGUUGUGCUUGCUUCACUGUCUAAAUAAACUGAUCUUGUGAGAUUUAAAUU--AGUCGGAUAAUAUAGAUAAUCAGUGUACGGAC-UGAUUAUUA-CUCGUGUAAAUGUGGACCUACCCACACGCAUUACCAAGGACUUGUUG--CACUGCAAAUGACCUAG-CAUACUCUUAUUAGCCCAAUAACCUUUAGCUUUCAUAACUAUAUCUAGUACGCAUAA-AGACUAACUUA---GAUUUAAUAACGCCAUUUAU--UUUUGUACGUCCAAGAAUUAAGUACCCAGUUCUCGAUUUAUUAAUUGUUUAGAAGUGAUCUCAUAAAAAUUUCAAUUUACACCU-UGAUGCAUAUUCUAUCUACCUC----C--UCGAAAUCGAGAACAUAUAAAGAAUAC----UCGUAAGUCUAUUAAAUAUGGAUACUAG-----------------------------------------------------------------------------------------------------------------------------------------------------------------------------------------------------------------------------------------------------------------------------------------------------------------------------------------------------------------------------------------------------------------------------------------------------------------------------------------------------------------------------------------------AGACGAUAAGGUUCUCUCUUUACACCUUAUUCGCACCUCUAAUUUUAAUAAACAACCAAGAGAAG-UUCAUUACCGGAUUAUAAGUCCCU----UACUAUAUAUCCCCCAUUUUUAAUUAUC--UGCAUG-CAAUCACAUAUUUUAAGAAUGCCGCUAGAGCAUUAUAAGAAUUAAGCUGCGCUAACGAUCUAU-UGGUAAUUUUAACGU-CGUGAGUUCAAAACACAAAAAGAUCACUGCAUAUUUGUCUUACGAAGGAUCGCAUGAGCUCCACAUAUAGC-AUCUUAAGUCUGCAAAUAGCCUAUCCUAUAAAUCUAUUAUUACAAAAAUAUCGC-CAUUGCAGCGUGCAUGGUAACUG-AAUAAUUAACCCACGCAUUUAUAUGCUGUGAGAACUAGCGCCUUUGCUAGGAUUAUGCGUUGCGCGAGGAUAAUAUCAGAUCAGUCUCCCACCCAUGGUCUAGAGAUGCCGAGCUGAGAUGUGAUAGAGGACAUAUAGUUAAGACGGACACAUAACUCGGA------------------------------------------------------------------------------------------------------------------------------------------------------------------------------------------------------------------------------------------------------------------------------------------------------------------------------------------------------------------------------------------------------------------------------------------------------------------------------------------------------------------------------------------------------------------------ACAGCCUAA-UUUCAGAGACGAACAUAUUAUAAAGCUGGGUACCGCGCCCGCAAUUUGCACUAGUGAACAUUUACCGAAGACGUGUUCAAUGAUGCCUUAC--AUCGGA-CUCGUAAAUUCAA-GCGUAAACGUUCCUACGUGCUUACAGGUUCCUAUGAGAGGAUGCAAGCUUCUUUUCUCUCCGUGAAUGAUUAAGACUUAUUUUCGUCUACAUGAC-UGUAUCUCA--GCGGCCGUCUAUGACGCAAUUAUGCAAAUUCCUAACCCACCCAUCGUCCGUUACUCAAUUAGCUUUCUGAUCAAUCUUACUCUCUGU-GAGGUUUAGGAACUCUACCUUUCAAAUGGUUGGAACGAGAAGGAUUAUAGCCGAAUU-CAAUCAUAAAG-UAAUCGAUGACAUGAGGUGUUUACUCGCUCGAACCUUGGAACUUUCU-UUCGGUUGGCAAAUCUUCUACUGUUUCGAAAA---UAAAACAUACAUUGA--CAUACCCAUAAGUGGCUAAUGAAAAA---- 
>G2 5300
AUCCCAGCGAUUUAAGUGGAUACGCUCGCUCAU--CUUGCAGUGCAUUCUAAUUAGCGUAAUAUUCAAUAGUCAUUCUGAGCCCGUGUAUUAAAGUGCCAAUGUCCUAAAAUGGCAAAACUAUCUGACUGGCAC-------------------UAAUACAAGCAAUGAUUAGCGGGUAUCUCAUUGCCUAUAUAGAUACGAUGGUCCUCCGCUAAUCCCGACUGAAGACCU-GCAUCUCAUUCUUUGGUGCUUGUGGUGAAUGAUAUCGAGAUUAAUGAGUAUUUCUCUUGACCCUUUAUGUAAGC-AGGACUCAUUGAUCCGUCGGCAGACCCG-CUAGUAUUCAUCAAUACAUUGUUACCCGAAUGCAACUCAAACAUAUCUCACGGAAAGAACCACUGCUCGAUUCAAUAUGAUCCUCAUAUAUUUCAAACUGUAAGGCCUUCGCGGGAGUUG-UAUCCUUGUCAC--AAUUGUCCGAGCAUGCGGAACAUAAGUAGCACAGGCUGACACUUUGUGGAC-UCU----UUGAGCAUAUAGACUUCUAGGAUAAA-UAU-UCAGGUUACGUGAAUGGACAAGUUUCCGGUAGC---------AGACCGCUAGUCUAGUUAGUUAAUCUUAGGCACUUAUCUAGCGAACUACUCCAUCACACAGAGGCAUCUUAAGGAUACGUUUUUAAUAAAUUAAGUCUGAGCU--GACAUCCGAAUAGCC-UUUACACUAAAGACCAUCGAGAAACUCUGUCCGAGAACCUGGGGACCCGUAAACUUAUGAGAUGUACAAGUGCCCCACAGGAUCAAUCUGUUAAAAACCUCAACUCAUUG------CGUGGGAUGAAAAGCUCUUAACCAUUUGAGUGUUUAAUUUACCAGGAAUGGGAGAGGGCCAGAUUAUGCACUGUUUUGAAAUAUAUG-CGGAUUGGCUUCCAUUGAGAUGAGGGAGGGCAUUA--GGCUACGAUAAUCUAAAAACGCU-CACGGAGACCUUGCACAUGAAACG-AGGUUUUACGAUUAUGAAAUUAUAC--GUUAAUCUCCAAGAUGGUAGUACACUGUUU---CUAGUCAACUACCCCGCCUCUCUAUCACAGGACUCAAUUCUCGGG------GCAAGCAUGAAAUCUAGAAUACGUGGGUUCCCAUGUCUAACUACUUUCCUGAUUACAGAAAUU--UAGAGGUAUCAACAACACCCCUUCAGACGACGAAUCCACAUGCUGAAAUUAAGUUAUGAAUAUUCGUGAUCUGUAAUUGCUAAGUUACUUUUGACAACCAAUAAAUAUACA---GCAAUUUAAAGUCGUAAAGUGAAGU-UUACUUCUUUACGCCCUCAGCAUAGCGAUCAUCUGGGUCUGGCAAGAGUCCUAUUGCGAGUGCU--UUGCGUAAAUAAAAUAAAUAAUAAAAUUUACUACUUUGAGCAUAUGAUUUA----AAACACUGCAAGUUUACAUCCCCGUGAACAAUUCAGUG--AGAUCUGACU-UGCACUGUUGUCUUUUCAUU--CAAGGAAUACACCUAUACAGAACCCCAAAUCGUGGUAAGUGGUGAUGUAACAAGAAC-AACAGGUUCCGUAACUGU--GACGAUAAUGGCAAUCGUGCGUGAGUCUUGAGCUGAUAGAUCGAACUCCG---AUGCAGGCCAUUUACUA-CUAUGUGCAUUCGUAGUGACUAAGCAUCAAGGCGCCCCUAAGUUCACUCAACUUAAGCUCAACGAAAUUCAUAUCCGGCUUCGCUAACCUAGGA----AGCGCACUUGACCUAU-UAAUACCAUAGU----CGUUUAGGUCUUUUCGGUCCAUACUUAAGAACAAAA-AUUCCGGUUACGCU--AAUCGUGUGGGACGAUGCCAAAACGGUG-UAUUUUAUGAGUCAUCUCCUUUUUGGAUGA-----UUACUUAAACUUCUAAUAAGUUCUACGCUAUUGGGGUCGUAAUCAGCGUAGUGACGAGAGAUUUAUCAUUUGGAUAG-AUGUUAAAUUUAACGCAUAUGGUAAUGAUGUAAGU---GGGAAAGGACGUUGUUUAGAUUCUGUAACGCUAAUAACAAACUUGUUAUUGGUUAUUGGCGGCAUUGCGCAAAGCGUAAUCGUCUUC-----------------------------------------------------------------------------------------------------------------------------------------------------------------------------------------------------------------------------------------------------------------------------------------------------------------------------------------------------------------------------------------------------------------------------------------------------------------------------------------------------------------------------------------------------------------------------------------------------------------------------------------------------------------------------------------------------------------------------------------------------------------------------------------------------------------------------------------------------------------------------------------------------------------------------------------------------------------------------------------------------------------------------------------------------------------------------------------------GUAACUAUAUUUACUUCUUCAG-ACUUGAUGACCUCCAUAGUAUUCUUUAGUGUUUA-AACGUUAAAUUGCUACGCGAUUCCUUUAC----AUUGUAUUAAGUUUGCAUGACCCGGCAACCAUUCAGAGAU--ACUUACGCUGCAAUUUUGCCAAAGGCUAUCUCAGACAGAUGGAAUGAUUGGCGAGGACGCCGAAUAGAAAUAGCCUGUCGAACGUGCUUACUGCCAUCCGGACAUAUGCU----UUAUUAACCAAUCGACUGAA--AUAAUAUUUUAAUAUAUAUCGAACUAGAAAUGUACAUUACUUUUUUACCGAACUAACAAUA-CGUUAGAUCUCCGAACCAUUCAGAG-ACGAUAAAUUGGUAAAC-----UCAUGACACG-CCGUGCUGUAUGAGAGGAACUUUACGUAACUUGUUUUU----GUAUACGACACCAUAGUGUUCAAUCCAGAAGCGAUUUAUAAGAGCCGCUACUCGGACACGAUAUUAGACUUCCUG--GUACUCGCUGUAGGAUAAAUUGAUAAGAUUCUUUCUUUGCAUCUUAUUUAUACCUUUAAUUUUAAUAAUUAACCAAGAGAAA-UAUAUUAGCGAAUUAGAAGUAUCU----UAUUGCAUGUCCCUUAUUGUGAAUUAGC--UGUUCG-AAAUCAUGUAUUUCAAAAAUGCUGUAGGAUUAUUAUAAGAGUCAGGCUGCCUUAAUUAUCUGUUUGGUAGUUUUAAUGU-CAUAAGUUCAAAACACAUAAAGAUCAAUGC---UUUCUGACACGAAGACUAGUAUAAGCUCCAGACUUAGAGAUCUUGAGUCCGCUAAUAGCGUAUUCUGUCAAUCUGAUACUCCGAGAAUAUUGC-UAUUGCGGUGUAUGCGGUAACUG-AAUGGUUAGCCUACGAAUUUAUAUGCUAUGUGAACUGGCGUCUUUACUAGAAUUAUGCGGUGAGCGAGAAUAAUAUUGGGGCAGUCUCCCACCCACGACCCAGGGAUGCCAUGCUGAGAUGUGACAGAAGUCAUAGUGUUGGGAUGGACACACAUCUAGGGUAGUCAAGUUCAC-ACAUGAAUGCAGUACAGCUA----------------------------------------GCUAAGUAACCAUAGGAUAUUC-GCGUUAAAAAGGGACAAUAUUUUAUUUGUCAGGUAAAAUAAAGUAUAUGC--ACAGGGAUGAAACUUUUUUUGAAGGCUACACG-AGGGGUGUGCAUUCCAUGAUAU-ACGUAUAGUUUAUAAUUUUCGAUUGAACUAUGCCCGGAUUAACUAUGAGAGAUCUCGUUAGAUUUGACUUCACAGUAUCAUAAAGCUUACAACGUCGAGUUGAUAAGGCUAAUCGCUCAUUAUGUUGCACGGGUGACCCUAAUGUAUGGUGCUCAAAAGACAGAUAUGACCUAUUGAACCCGCGAUAGCUAACUAAAUUAUUCAAAUUAUGUUAUAAGGAGCUUUAAUGAGUUCAAGAGGUUGG-AUCGUAGG--GGUUCAGCUUGUGGUUGUCAAGAUCCUGAGGAAACUAGUGCCAACUACUGUUUAA---CCUCUGCCGGGUGUAAGGAGGUAGU-CAAAAUUAUCAAUAUCA-UUUCAGAGACAGAUAUAUUAUAAAACUAGCUGCGACGUCCGCAAUUUAAACUGGUAAGAAUUUACCGAAGAUGUGUCCAAAGAGGCCUUAU--GUCGGU-UCUAUAAAUGCAA-GGGUAGACGAUUCUACGUUCAUACAGACUCCUACGAAAGCCAGCAAGCUUCUUUUAUACCCAUCAAUAAGCAGGACCAAUGUGCGUCCAUGUGAU-UAGACCUCA--GCGGCCGUCUAUGACGUAAUUAUGCAAAUUUCCAACCCGCCUGUCGUCCGUCAUCCAAUUAUUUUUUUGAUCGAUUUUAUACACUGU-AUGAUUUACGAACUCUACCUUUGAUAUGGUUGGGACUAGAAGGGUUAUAGCCUAGUU-CAUUCAUAAAG-UGAUUAGAGACAUGAGGUAUUCAUUCGCGCGAAUCCUGGAAUUUUCU-UUCGGUUGGCUAACCGUCUACUGUUUCAAAAG---UGAAACAUACAUUAC--CAUACCCAUAAGUGGUUAAUGAAAGA---- 
>F2 5300
------------------------------------------------------------------------------------------------------------------------------------------------------------------------------------------------------------------------------------------------------------------------------------------------------------------------------------------------------------------------------------------------------------------------------------------------------------------------------------------------------------------------------------------------------------------UUAGGAUACA-UA-GUCCGAUA-CUCGAAUAGACUUUUUGGCGGUAGC---------AGACAACUAGUGCAAUUAAUUAAUAUUGGGUGUUUACCUAUUGAAUUAGUACAUCAAACUGAGUCAGCUUUAAGGUAAAUUUCUAACAAAGUAAAUUCGAGUA--GACACCAAGACAGCG-UUUACACUACGGCGCUUCGAGAAAAUCUACCCGAGAAUUUGAAGGACCGCUAAACUAUGAGGGGAAUCAGCGUUUUACAGGAAUACCCUCUUGGCUAACUGAACUCCUUA------GGAGGAUUUUGAACUUUUUAGCAAACUGAGCGUUAAAGUCCACAUAAGGGUGUGAGAGCGAGAUUAUUCACUUCUUCGUACUAUAUU-CAGACGAGCUUCUAUUAAGAUAAGACAGCUAGUUA--CGUCUAGAAGAUCUUGAACCGUU-UACACAAACACUGAUUAUGCGGCG-CGUUUGUGAGAACUUGAAAUUACAU--GUCAAUCUUCCGUAUGGCAGUGCGCAUUUU---UGCAUCGACGAAUCCAUAUUUCUAUUAUAGUCCGCUAAUCUUGGG------CGAAUCGUAAAAGCUAAAUUACGUGAUUUUCCACGUCCCAAUACUUUCCAGAUCACGAAAAUU--UGGAUGGAAUCACCUCAUCCCAACAGUUGAUGAAUCCACUUAAUGGAUUCCAGUUUUGACUAUCCGCCAUAAGGAUUUACUGGGCCUCUCAUGACCACCACUAGGGAUUCA---GCCGGAUUUAAUCAGAACUAAAAUC-UACUGGUAUUAGGCCAUCCGUAGAACCAUCGCCUUGUCCCGGUAUGGGUUCCAUCGCGGGUGUU--AUGUACGAGUAAAUUGCGUAAUAGAA-UUAUUGCGUUGAUUUCUGAGGUUA-----AACACUGCAAGCUUAUAUACGCAAAACUCUUUCAAAG--AGACCUAAAA-UAAUCCAUGGCGUACUCAUUGCAUGGAUAUUCCUACUG--AGGAUCCCAGAUAGUGGUCACUGGAGAAGCCACUAAGAC-GGCAGGUUUCAUAGCUUG--GCCCGUAUUAUCAAUUGUGUACGAGUCUUGAGCUUGCACAUACAAUUCUA---AUUUAGACCAUUCCCUA-GUAUGUUAAAACAUACUGAGUGAGCGUAAACGUGACUAUAAGUUAAUUUAACUUCAGUUCAACGAAAUUAAUAUAUGUGUAGGUUAACCCGUAGCUACAACGAGCCAAGCCAGU-UUAUGCCAUAUG----CGGAUAAGUUUAAUUCGACUAUACUUAACACUAAAG-AUUCAGACUAUGCU--CACCGUGUGGAAAAAUAUUCUAACAAUU-UAUUCAACGUACCAUGUGCUUCUUCCAAGG-GAAGUUGCUAUGACUAGUAAUAAGGUCUCCGUUUUUAUUAGCGCCAUCGACCCAAUGAGGCGCAAGCUAACAUAUGGAUGG-ACGUUUAGAUUAACCUAUACGACAUUGGCGUAACU---GGGUAAGUGUGUUAUUCAUUUGCUAAAUCGUAUAUGGCAUAUUUUUUAUUGAGAGGGCACGGCAUUGCAUGAAGCGCAAUUUCUUCCUUGAUGAUCCUCGUGUAGG-UCACUAUGGUGAACUAUUUCCAAGAUAAUAUCAAGCGUCCAAUUCCGGUACU--------AUGUACUAGACUGGAUAGGUUAUAUUGAGUGGUACAUGUUGGUCGUACUCUGA-GACCUUGUCCCAUCGAGGUUUACGAUAUGAUCUUUUCUAAACCAAACCGUUAUG--------UUCCAGUAUCACGCGUUAAGCAAUAGGU-CACACUUUAAACAACUAUUAAUCUUCUGUACUUCAAAGUUCACUUACUGUUAAAUCAGUUCUUGG-AUAGAGGUAUUUUUUAAGAUGACUCUAGUAUGUCAGUUACCUGCGCCCCAAUCGCAAUUGAAUAAAAGAG-UAAGGUAGCCCCCAAAGAGCAGUG--UAGGCUAA----AAACAUAAUGCCUUAAGUAUCCUUCUAAGACGACUGCUGUUCCCUUGGACCAAGAG-UGACUUAAUUAGCUAGUACGGAACAGUCUAAUUGAUCAAAAACCUUCUUGAGAUCGUUUAUACAUUAUUGGGAGUACAGUUCUAUUG-CGUAAUCCUGCGGCUUGUUCACUAUGUUCCGCACAGUUUCUUCCGAACAAGUGCAUACGUACCUAAUAUGGAUUCC-AUAGGUGGGCUUGCUCCACUUUUCAAUCCGGACAGGUCUAUAAGAUUUAAACU------AUUCUGAACAUCUAAUCAAUGUACGGGC-UGAUAGACGACCCGUAGGCAUAUAAUCCUAAUUCCGCCUCCCAGCGGGGACAUAUUG--CACCGCAAAUAAACUAU-CAUACAGUUACAAACCCACUCACCUUUGAGUCUCAGAUCUUUGCCCGGUACGAACUA-GAACCGAUUAA---GGUUCAAUAUUGACAUUUAA--UUAUAUACGUCAAGAUAUUUUGUGCCCAACUUUCAACUUAUUAAUUGCUAAGAAGUAACCACAUACACACAAUUACUUAUACCU-UCAUGUAACCGUCAUAUCUCUU----CAAUCAAGGUCUAAAGCAUGUAAAAAGCAC----UUGUAAACCCACGAGGUGUGGAUAGCUC-----------------------------------------------------------------------------------------------------------------------------------------------------------------------------------------------------------------------------------------------------------------------------------------------------------------------------------------------------------------------------------------------------------------------------------------------------------------------------------------------------------------------------------------------UGCUAAUAAAUUCCUCUUUUUACGUUUCAUUCUAACCUCUAAUUCUGGCAAGCAGCUACAAAAAG-UUUAUGAGCGAAAUAGGAGUGAUU----UAUUAUAUGGAACCCACUUUUGAUUAGC--UGCGUA-CUAUUACAUACUUUAAGAAAUCCGCUACAGCAUUGUAAAAAUUAGGAUGAGUAAGUGAGUUAUAUGACAGACUUAAUGA-CAUAAAUUCAGAACACAAAAGGGUCAUUGC---UUUCCGUUGAGAGGGACCGUAUAUUCCCCAUAUGUUGG-AUCUUGCAUCCAGAAAUAGUAUUGCACAUUAAUAUAUUAUUUCAAGAAUGCCGG-UAUUGCAAUGCACAUGGUAACUG-AAUUACCGAUGCACGCAUUUACACACUACGAAAACUAGCGUAAAUACCAGAAUUACGCGUCGCGCAGGCAUAAUUUUCGAGCUAUCUCUAACCCACUGCUUAGAGGUGGAGAGCUUAGGCGUGACAUGUGAUAUACAACUACAAUGAAUAGUCACUUCGCACGGUUAAGUUCAC-ACAUGAAUGGACUGAAGCUA----------------------------------------UUUGAGUAGUAGUAGAGUAUCC-GUAACAAGAAGGAACAAUAUUCUACUUUUUAGGUAAAAUAUUCCAUACAU--CGGUGAUUAGAAUCCUUUUUAACGGAUAUACG-AGAGGCGUGCCUGUCGCGGAAC----UGUAGUUUGUUACUUUUCAUUCCAAUAUACUUGGUUGGGUCUUGUAGGUUCCCGCUAGAUACGACCCUCCAUGAUCAUAACGACUCCAAUGUUUAGCUGGUAAGACUACUUGCUUUUAAUAAUGCACAAGCAAAGCUGGUGGAUGAUGUGAGCAAGACAGAUAGAGUCUAUGGCACACGCAACAGGUGGUCAAAUCAUCCGGACUAUGUUAUUAGUAGCUUUAUCAAGCUCACGCGAUUGG-AUCGUGAA--GGUUCAACCUGUUAAUAUCGGAGCCCAAAACAGACCAAAGAAAACUACCAUCUAG---CUUCGACCAUGCGUGAGUAGGUAAU-UAAUUUUAUAAACCCAA-UCCCAAAUUAGAACACAUUGUUAAGCUGGUUAUGGCGCGUGUAAUUUGAAUUAGCGGAUAUUUAUCGAAGAUGGGCCCAGAAAUGCCCUAC--AUCGCU-UUUGCGGAUGCGA-GGAUAGACGCUUUCACACUUUCACAGGACCCUAUGAUUGGAAGGAAGCAUCUGAUUUAUAUACACCUAUAGAAAACCAAAGUUCGUCUUUGUGAC-UAGUCCUGU--AUGUCCACCCAG--UACGCUUCUGCAUGCUUUCAUCUUGCUCAUCAUACGCUUUCCGAUUGGCUUUGCGAUCAUUUUUGCACUUAAA-ACAGUACAUGAAUUGUACCUUUCUAAUUGGUGCAAUAAGAAGGAUCGCAACCCAAUA-CGUUCAUAAAU-CGAUCGGAAUGACGUGGUGUUUAUUAGAACAGCCCUUACAAUCAUCC-UUCAGUUGGUUGACUAUCUACUGUCCAAAAAG---UGUGAUGCACAAUAA--UUUGCUCAUAAGUGAGUGAUAGGACG---- 
>E2 5300
ACUUCGGCGAUUGCAAUGGAUACGCUCCCCUAU--CAUGUA-UACAUUCUGAUUAGAUUAAUCUACAAUGGCCAUUGUCGGCCCGUACAUUAGAUCACUGACGGCGCGAAACAAUAAAGCUAUCCAACUGGCAC-------------------UAGUGCAAGCAACAACUGGCCUAUAUCUCAAGGCCUCGAUUGAGAUGAUGGACCGCCGUUACUAACUGCUGAGGCUCUCGCGACAUACUUAUUGGUGGUGAUGAUAAAAAAUAAUGAAAAUAAUAGGUACUCAUCGUAUCAUUUUUUGCAAGC-UAAACCUAUAGACCCGUCAGCAAUCCCA-UUAGUAUCUAAUUACUCAUCAAGGCCGGAGUGCAAUUUAAACUAAUUUCACGGGAAGAUCGACCGUUUCAUUUACUAUAAGACUC--AUAUUUCUAACUGU-GAGCCUCCGAAAAAACUU-UAUUCCGAUCAU--AAUUAACAGAGCACUUAGUACAUAGAUGGCACACGCUGACAGAUUAUGAGU-UCC----UCAAAAGUAUAAACCUUUAGGAAAAA-CA-GUCUGAUAACGCGAAUAGAUUUAUUGGCGGUAUG---------AGACCGCCAAUGCAGUUAAUUGAUAUUGCGUGCUUACCUAUUGCACUAGUACAUCUCACUGCAUCAGCAUAAUGGUACAUUUCUAACAAGGUAAUUUAGAGUAC--ACACACGGACAGCG-UUUACACCACGGGAAUUCGAGAAAUUCUACCCGAGAAUCUGAAGGACCGGUAACCUAUGAGAGGAAUCAGUGUUAUACAGGUUCAACCACUUGGUUAACUGAACUCCUUA------GGCGGAUCGGGAACUCUUUAACAAUCUGAACGUUAAAUUCCACACGAGGGUAUGAGCGCGAGAUCUUCCACUUCUUUGUAUUAUAUA-CGAGGGAGCUUCUUUUAAGAUAAGAACGCUAGUUAGCGGCUUAGAAGACCUGCAACUGUU-UACCAAAAAAUUGAUUGUGAGGCA-GAGUUUUGGGAGCGUGUAAUUACAC--GUCAACUUACAGGGUUGUAGUGCACAAUUU---ACUAUCGACAAACCCGUAUCCCUUUCAUAGGCCGCAAAAAUUAGA------GGAAUCGGAAAAGGUAGAAUACCUGAGUUUCAACGUCCCACUACUUUCAAGAUAGCACAAAUU--UGGAUGGAACCACAUGACCCCAUCGGGGGUCAAAUCCACUUAGUGGAUCCAAGUUUCGACUACCCGCGAUAUUGACUUGCUGUGAUCCUCAUGAACACCACUUGGCAUUCA---GCCGGAUUUAAUCAGAAAGGUAAUC-UGCUAGUACUUGACUUUCCGAAGAACCGUCGCCUCGUUAUGGUAAUAGUUGCAUCGCGGGUGCU--UUGUUCGAGUAAAUUGCAUAAUGGAA-UUACUAGGUUGGUUACUUACUUUG-----AGCACUUCAAGCUUACAUCCUCAAGAUUAUUUCAAAGCUGAAACCUUAAAUAUUCCGUGGCGUACUCAUUGCGUGGAUAUUCAUAC---UGAGAAUACCGAUCUUGGUUACUGAAGAAACCACAAGAAU-AACAGGCUUCAUAGCUAG--------------------------------------------------------------------------------------------------------------------------------------------------------------------------------------------------------------------------------------------------------------------------------------------------------------------------------------------------------------------------------------------------------------------------------------------------------------------------------------------------------------------------------------------UUGAUGAUCCUUGUGUGGG-UCAUUAUGGAAAACUAUUUCAAAGAUAAUAUCAAGCAACCAAUUCCGGUGCU--------AUAUACUAGACUCGAUAAAUUAAAUUAAGUGGUACCUAUUCGUUGUACGAUGA-GACCUCGUCCCAUCGAUGUUUACGAUAUAUUCGCUCCAAAACCAAACCGUUAAA--------UUCAAGUAUGACGUGUUAAGCAGUAAAU-CACACCUUAAAAAACUAUAAAUUCCCUGUAAUUUAGGAUCCACUUACUCUUCAAUCAGCUCUUGU-AGGGAGGUAUUAUUUAAAAGGACUUGCAUGAGUUCUUUACCUGUGCCCCAGUCACAAUUGAAUAAGAGAG-UAGGGUGGCCCCUAUCGUGCAGUG--UGAGCUGA----AAACGUAAUAUCUCAAGUAGCCUUCUAAGACAACUGAGGUAAGCCUGAAAUAAGAG-UGACUUAAUUGCUUAUCACGGGAGAGUCUAACUAAUCAAAAUCUUUCUGGAGGCCAUUUGUACAUUAA--------------------------------------------------------------------------------------------------------------------------------------------------------------------------------------------------------------------------------------------------------------------------------------------------------------------------------------------------------------------------------------------------------------------------------------------------------------------------------------------------------------------------------------------------AUAACUAUAUUUAUUUUUCUAAUACUUGGUUACGUUCCCAGUAGCGAUCCUUAUAUU-AAGGUUGCAUUAAUCGAGGCUUUGUUUGC----AUUAUGUAAAAUCUGCAUAAACCGGCAAUCAUCGUGAAAU--CUUCACCUUGGAAUUCGUUCAGUGUUUAAUUGAUACGGUUGACGUGAAUGGUCAGGGCGUCGAA--------CUUUAUUGACUGGACCCACGCCCAACAGAAAACAAACUGUAUUAACCCAAGAAUCGACCGAG--ACAAUAUAUUAAGACAUGCCGGACCAGAGAUAAACGUUACUGUAUGGUCUAACGUACAGGA-CGUUAAAUUGCAAGGUCACCCUGAG-GCAAUAACUUGAUAACUACGAAUCAUGUCACA-CCAUUCAAUGUGAUAGAGACUUCUCGCAAUACGUCUAU----GCAGAUAUCGUGGUAAUGUUCUCCACAGAAGUUAUUUAUACAAGC-------------CAGUAUAACACUUUCUG--CUCCUAGCUAUAGCAUAUGCUAAUAAAUUCCUCUAUUUAUAUUUCAUUCCAACGUCUGAUUUCGGUAAGCAAUUCCGCAAGG-UUUAUUAGUGAGAUAGGAGUGAUC----UAUUAUUUGGUGUUCACUUUUGAUUAGA--UACGUG-AUACUAUAUAUUUUAAAAGAUCCGUCACAACAUUCUAAAUAUUGAUAGGAGUAAGUGAGCUAUGUGAUAAGUUUAAUGG-CAUAAGUUCAGAACAUAAAAGGGUCAUCGU---UCUCCGUCGGGAGGAACCUUACAGCCCCCAUAUGUAAA-AUCUUGCACUUAUGAGUGGUAUAGCAUAUUUAUCUAUUAUUUCGAGAGUGCCUC-UGUUGCCAUGCUUGCGGCAACUG-AGUUACUGACGCACUUAUCUGUACACUAUGAAAACUAGCGUAGAUACUAAGAUUAUGCGUCACGCGGGGAUAGUUUUCAAAUGAUCUCUUAGCCGCUGCCCAGAGGUGCGGAGCUAUAACGUCCUAGAAGACAUAUAACUAUAACGAAUAAGCGUCUUAAACAGUUAAGCUCAC-GCAUGGGUGGACUGAAGCUG----------------------------------------UUUAAGUAAUCGUAGAGUAUUC-GCAUCGAAAAGAGACAAUAUGUUACUUUUUAGGUAAAAUAUUCCAUGCAU--UAGGGGUUUAAAUAUUUUUCGGAAGUUGUAGA-GGAGGCGAUCCUGUCAUGAUGC----UGUAGUUUAUGACUUUUGAUCGCUCUAUGCUCGGUUGGGCCUUGUGAGUUCCCGCUAGAUAUGACUAUCCAUGAUCAUAAUGACUCUAACGUCUGGUUAAUAAGGCUAACUGCCCUUAAUAAUGCACAAGCAAACCUGAUGUAUGGUAUAUGCAAAACAGAUGAACCCUAUGGCACACGCAACAGCUAAUCCAAUUAUCCGGACUACUUCACCGGUAGCUUUAACGAGCUCACGAGGUCGG-AUCGUAAA--GAUUAAAACUGUAAAUGUCGGGGCCCAAAAUACACGAAAGGGAACUACCAUCUGG---CUUCCACCUGCCGUCAAUCGGUAAU-UGAACUUAUAAACCCAA-UCCCAAAUUAGGACAUGUUGUUAAGCUGGUUAUGGCGCCUGUAAUUUGAACUGGUAGAUAUUUACCGAAGAUGAACUCAGGGACGCCUCGU--UUCGCU-CUUGCAGAUGCUA-GGGUAGACAGUUUUACACUUUAACAGGACCCUGCGAAUGUAAUGGAGCAUCUGACUUAUAUAUAGCUAUUGAGAACCAAGAUUCGUCUUUGUAAC-UAGACCGGU--AUGCCCGCCUAGUGCGCUAUCACGCAUGUUCAUAACUAUCUCUUUGUCCAUUCUCCGAUUGGCUCUGCGAACGUUUUUGCACUCAAA-AAAGUACUUGAAUUCUACCUUUUUAAUUGGUGAAGCGAGAAUGAUUGCAAUCUAAUU-UACUUAUAAAU-UGAUCGGAAUGACGCGCUGUCUAUCCGGACAGCCCCUGGAAUUUUCC-UUCGAUACGUCGACCUCCUACUGUUCAAAAAG---UGUAAUGCACAUCAA--CUCUCCCAUAAGUGGUUGAUGAAACA---- 
>D2 5300
--------------GGCGGGUACACUAUCUGGU--GGUGCAGUACAACUUAAUCAGGGUGUCUUUUGGUAGUUAUAGAUGAUUCAUA---CAAGUCGCUGAUCGCAUAAGAUAACGAAACCAUUAAAUGGGCAC-------------------UGAAGAAAACAGUGGUCGAAAGACAUUUCAUCGUCUCUAUUAAAGGAAUGAUAUACCGUUAAUCACGGUCGGAGCUCU-ACACCCCGCUUUUUGAUAUAUCUGGUAGGCUUUACUGACACUAGUCGAUGUUUAUAAUAAACUUCUCCAUGAGA-AGGACUAACCGACCGAACUGUAAACCAG-UUUUCAUUUUUCAAUAUAGCACUCCUAGAGUGUGCUUCGGGGCGACCUCCCUGGAAG-AUCGUCGCUUGACCCACUAAAAGCGCU--AUAUUCUCACCUGUUGGAACUUUCUAGAUGCUC-AAACCUAGUCCCUUAACUAUCGCAGCAUCAGAAGCAUAGAUGGCUCACAUCAACGGUUUGCUAGUCUCC----UCAAGCGUGUGAAGCACAGAAACGAA-CAUAAGUGAUAGAACGUAUCAACUCUUUGGAACGAGU---------AGUCAGAUUAAGCUGUUAUUUAAAAUUGUGUGUUUUUCAUUAUAACUACUGGGUCACCCUUAUGCAUAGUUGUAAUUUAUUUUCACUCUGGUAGAUUCGGGAAC-GACAAGGUGGUGGCA-AUAUUACCAUGGACUCUCAAAGCUUUCGAUCCUUUAUCAUGUGAGUCCGGAAAUCUAUAAGCAGAUUAAGUACUCUAGAAUACUACCCAGGUAGUUUAUUCAUCUCUGCA------GGUGGCCAAAUAAUUGUAAAAUAUUCUAAACGUUGACUUCACUAAGGGAGUAAGAGGGCUAUAUUAUCCAUUCGGUUAUUUUGCUUGUCAGAAAAGCUGCUAG-AAGACAAGGGCGGUAUCUA--AGAUAAGUUAUUCUAAAACCAUU-AACGAAAAUACAUUUUGUUAGACG-UCGUAUCUUAAGCAUGAAAUUAAAA--GUAAUUUUCCAUGGUGCCAGCCCACUUAUU---------------------------------------------------------------------------------------------------------------------------------------------------------------------------------------------------------------------------------------------------------------------------------------------------------------------------------------------------------------------------------------------------------------------------------------------------------------------------------------------------------------------------------------------------UGUGACGUUGACAGUUAUGCAUAGAUUAUGAAGUGUUGACGAUAUUUACG-GUAGAUGGGCCCUUUAGAA-ACAUGCAUACUAGAGGACAAAGUUCGAAGCUGUGCUCCCGAACUUUUCCAACUUCAGUGCAUUGGGAGUAACAUACGUCUUCACAUACUCAAAACUAUAGUGUACCAGGUUUGUAGUAUCUCAUUCGCGAUCGUAUGGAUUUCGUAUAGCUGUCCUUAA-AACACG------UGUCUAUGCU--CAUUAAAUGGAAAAUUGUCACAAUCGCA-CAUUUAAUGAAAAACGUUUCUUUGCAGAUU-----UUACUUUAGUCAAUUAUAAGUAACCCACAAUCAGUAGCAUUAGCAGUGCUAUGAACCAUCCUUUAACGCUUGAUAGG-ACUUUACAUUAAAUGCAUUAGGUACUGGCUUACUU---GGGGAAGAACGUGGAUCGUUUACGUUAAAGUCCAUAUCAGGUCUCCUAACAGUAGGUCACUGAGACGUGUGAAGCGCAUUUUCUCUUUUUAAGACCUUUCUAUAUG-UCAUAGCGAAAAACAGGUUUCAACAUAAUA-UAACUAUCCAAUCCCGUUGGA--------AUAACGCAGAUUUGAGAGAUUGGAUCGUGUUUUACUAUCGUAUUUUACGGUGG-GGUCGCAUCACGUCUGCGCUAUCGACAAACUUAGCCAGAGGCUGUACCGUCGGA--------UUCUGUCCAAAAGAGUUAAACGUUACAU-CUUGCUGUGCAAAACUAUAAAAUGUAUACAUCCAAUUCAGCAAUUAUUUUUAACGCCUUCAUCGA-ACAGUGGUACCGUGUAGGGCGUUUCCAGGAUGGCCCUUUCCUAAGCCCCGCUCGCGUUCGGUUAAAAAAG-GAGCAUAGUCCUUGAAAAUCACCU-GGAAGCUGGAGUUAAACUCAAUAUCUAAAAUGGCUUCGUUAUUCAAUUCCUCUAGUCUUGGUCUACUGC-CUGCCGUAGUGGGUGGUAUUGGAUUAUCUAGUUAAGCAAGGCUUUUACUUAGACAUUAUAUUUACCGCUGGGGCGCCAAUUCUGUCG-UGCAAUCUUAAUUUCUCCUCAUUUUUACACGGGCAGGUUCCUAUGUACUGGAAAGAGUAUACUCAGUAUUCAUUCC-ACGUGUGCGG-------------CGAAUCAAACAGACUUCUCCAAAUUAAACC-----AAUCCCGAACAAACCUUUUAUGUAAUAAU-AGGCAAACAAUACCGGUGGAUAUCAGUCCACUUACAUCUUCUACAAUUGACACGCUA--CGUUACAAAAGAUUGAU-UAUACCAUAGCAACCCCUUUAGCCUUUACAUUCCAUAAUUACCUCCAGUACCCGGCG-AAAAUGGCUGA---AAUUUAAUAAUUAUCUUCGU--GCUUAUAUAUAACGUCGUGAAGUACCCCAUUACUAAGUCACUGAUUAUUUACGAAUAAUUUCAUACAAGCUCUAAUUCCAAACU-GUUUGUAUCCUCACCGUCGUUC----C--GCGAAAUCCAAUUCAUUUAAAGAAUAU----CCUUCUGUCUAUCAUAUGUAAGUAGCAA-GUUACUAUAUUUACUCUUCCACUAUGUGACGAACUGUAUAGUAGGAUAUGCGGUACC-AAUGUCAAAACAUCACGGGCCUUCCCUGC----AUUGUAUGAAGUUUAUUUGGUCCUACAGUUUAUUAGUAUU--GUUCAUCCCGCAGUUAGUUCCGCCCGUCUUGUAAGCAAUCGAAUUACAUGGACUGGGCAGCGGCCGGGUGGAUUUUGUCACGCAUACCUAAUUCUAACAAAUUACACGCGCGGUUUGACAAGCAAAUGGGAUGG--ACAUUAUAUUUUUAAAUACCGGUCUGGGAUAUGAUAGUGCUGUACUACACGGACAAAAGAAGAUUAAUGUGCUUUGGACAUUCAGCG-UCACUAAAUUGGUACCC-----UAGGAAGGGG-CUACCCUACACA------------UCCCGUCGUCUUUU----GGACAUCUUAUUGAGAUGUGCAUCCAAGAAGUGCCUUACACCUCCCGCGUCCUUGGAUUGAUAUUGAAUUCCCUG--CUUCUUGUGGUGACAUA-------------------------------------------------------------------------------------------------------------------------------------------------------------------------------------------------------------------------------------------------------------------------------------------------------------------------------------------------------------------------------------------------------------------------------------------------------------------------------------------------------------------------------------------AAAUUGGGUUCAC-AUCUAGAUGCAGCAAAGCCG----------------------------------------UUGGAUUAGUCGUUGACUAGUU-ACCUCAGCAGGGCACUGGAUGUCAUUUCUUAAGUGUAGUGACAUGAAUGC-UACAAGACUAAAACAUUUUCUGGGGUCUGUAUCCAGAUGUGAGCUAUUCAACAACCAACUCGUGCUUUGUUCUAUUCGGAUGGGCUGUAGUUAAUCUAACCUAAGGAGUUACGUUUAGAUUCAGCUAUGCAACAUCAUAAAAACCCAAACAGCUGGUUAAUGGCGCUAAUCACUUUCGUUAGUUCCCAUAACAAUCUUGUGCAUAGAGUAAUUGAUACGAAUAUGGGUUAUUACAUACGUAACAGCUAAAAAUGUCAUCUAAACUACAAUAUAGGUAACGUUAACACGGUCAUGAUUUUAG-ACUCUAUG--GAUUCACUUUAUAAGUGUCAGGAUUUGAACAAGAUGACAAGAACCUAUUGAUUGAAAUGCUCGAGAUGUUUUAGAAUGAUAGU-UAGAUUCAUAGUCCUAA-ACCGGGAAUUGAACGCACGAUCAAGUUAGUUACGGCAACCUUUAUCUAAAGUAAAUGAGGUCUACUGACGACGCACGCAAAGGUAUGCUGU--AUCGAU-CCUGCGGAUGUCAGAGGUAAACACUCGCCGGAUUCGAUAGGUCUUUAGGAAAGGAGGCAGAUCUCUGUUUUUCAAGAAGAUAAGAGGAGCUAAACCGUGUAUAUGUUAU-AAAGCUUAU--AUAUCUCCCUAGAACGCGAUCAUGCAUGUUCCUAACUUGUCCACUCUAUAACAUU--AUUAAUUAUAUUGCCCCACGUGUACUCGU--AUGAGUCAAAAAGAUUGCGCUUACUACCAUUGGGGUGAAUAGAAUUGUAAUCUAAUU-CUCUUGCAAAG-UUACCGUAAUCUCGCGGUGUUUAAUCUAAUCGCCCCUAGAAUAUCCU-UUCCUUUAAUUGAUUUUCCACUGGUAUAGAGGU--UGAGACAUGCAUUAG---UUACCCUUAGGGGGUUGGAAAAGGA---- 
>C2 5300
--------------GGGGGUUAAACUAUCUAUC--GAUGCAGUACAAAUUGAUUAGGGUGUCUUUCGAUAGUUAUAGUUGAUCUGUA---UAAGUAGCUAAUCACACGGCACAACGAAACCAUUGAAUGGACAC-------------------UGACGAAAGUAGCGAUUGAUAAACACCUUAUCGCUCGUAUUAAUAGAAUGAUAUACCGUUA-UCACUACUGGAGCUCUACAUCUCUCCUCGUUGAUAUGCGUAGAGAGCUUUAUUGACAUUGGUCGGUAUUUAUAACAAACUUCUACGUGAGG-AAGACUAAGCGACUCGACUGUAAGCCUC-UUUUCAUUUUUCAAUCCAACACUACCAGAGUGUGCUUCGGAGGGACCUCUCGGAAAGUAUUGUUGCUCGAUCCACUAAAAGCCCU--UUAUUCUCGACUAUAGAAACUUUAUGAACGCUC-GAUCCUAGUCCCUUGAUUAUCGCAGUAUUGGGACCAUAGGUUGCUCACACCCACGGUCUGUGAGU-UCC----UCAAGCAUGUGAGGUACCGGAAAUAA-UAUAGGACAUAAAACGGAUAGAUUUAUUGGAACUAGU---------CGCCUGAUACUGCUUUAACUUAUUAUUGGUUGUCCCGCACUAAAACUACUGAGUUACACUCAUGCAUAGUUAUAAUAUAUUUUCACGAUAGUAGAUCCAGGAAA-GACAAGACGGUGGCA-AUAUCACUAUGGCUGCUUAAAGGUUUCGAUCCUUUAUAACGCGAAUCCGCAAAUCUAUAAGCAGAUCAAGUACUCCAGAGGGCUACCCUGUUAGGCAAUACAUCUCUACA------AGUGGGUUAAUAAUUUUAAAAUAAUCUAAACAUUGAGUUCCCUAGGUGAG-AAGAGGGUUAGAAUGUCCACUCAUUUAUAUGGCUUGUCAGGAAAGCAGCCAAAAAGCUAAGGGUGGUAUCUA--AGCUAAGUUAGUUUAAAAUCAUU-AACGAAAAUACAGUCAGAUAGGUG-UCGUAUCAUAAAUAAGAAAUUUACU--GUAAGUUUUCAUAAUGCCAGCCCACUUUCU---AUACUCGUCCUCCACGGCUCCCCACCAGGAUUCUAAUCUCCGGGA------UGAAUGAGUAAGUUAUGAAUGAUACAAUCGUUACGUCCCACCACGUUUUGGAUGGCUAUAACU--CAGAUUGAGACACCUCACCUCCCCAGCUUUGAAGUUGACUCCGUAG-UUCGAGCUUUUCGUCUUGGCGAUUUUGCCUGGCGGGGUAUCUUUCUUUUUUCUCAAAGCCAAUAUAUACAGUCUACAAUUUCAGAAUUUAACGUCUUCUGUUAGACCCUCCACACUGACCAUCGUGUUGAUCAGAGGGGAGUCCCAUCGAAAAUGCG--UGGGGUAAGUAAGUUACGCAUCAAAG-AUGCGAGACUUUUUAGUUCUAUAG-----UACCGAUCAGGUUUAUUUCCCCAUAAACUCUUAAGGG--AGGGCUUGUU-AAAAUUGCGGAUUGUUGGUAG-UAUACAGAGUCCCCAA-UAGACUAUCAUGGUAGAACCACCGAAAAUAUAACAUCGUU-CUAUCCCAUGGGAGCUAA--GGUAAUGGUGAAACUUAUGCAUAGGUUACGAAGCGUCGACGACACUUUCG-AUAGAUGGACCCCUUGGUA-AAAUGCAUGCUAGAGGACAAAGUUCGCAGCUGUGCUCCUAAAAUUUCCCAGCUUCAGUGCAAUGGAACUAACAUUCGUCUUGACUUACUCAAAGCUACAAUGAGCCAUACUUGU-GUAUCCCAUUCG----CGUAUAGAAUUCGUGUAACUGUCCUUAAAA-------CACGUGUGAAAGCU--CGAAAGAUAGAUAAUCUCCACAAUCGCA-CAGUUAAUGAGUGACGUCUUUCUGCAGAUU-----UUACUUAAAUUAACGGUAAGUCACCCCCAAUUAAUAGCAUUGUCCGCCCUAUGAGACAACUUUAAACAUUUGAGUAGCACUUUGGAUUAAAUGCAUUAGGUGCUUGCUUAGAU---AGGGAAAAGCGUACAUUACUUACGAUAAAGUUGAUGACAGAUCCCCUAUCAGUAGGUCCGGUAAACGUGUGUAGCGUCUUUUCCCUUUUUACGACCUUCUUAUAUG-UAACAGUGAAUAGCAGUCCUUAACAUACUGG-AACCAUCCGAUUCGGUUGGA--------AUAACCCUGACUUGAGAGAUUGGAUCGCGAAUUACUAUCACAAUUUAUUAUGG-AAUCGUCUCACCUCUGCUUUAUUGACAUACUUAGCCGGAGUCUGUCCCGUUGGA--------UGCCGGCCAAAAGAGUUUUGCGUUAUGU-CUUGCCGUGGAUAACUAUACAAUGUAUAUAUCCAAAUCAACAUUUAUUUCUAAAGCGUUUAUCGA-UUAGUGAUAUCGUUGAGAGGGUUCGCCGGAUGACCCUAUCCUAAGUCCCGCUCGCGUUCGAAUGAAGGAG-CAGGGUAAUCCCUGAAAAACAUCU-GGAAGCUGCAGUCAAACUAAACAUCCAUAACGGCCUCCUAAUUUGUUUGCUUUAGUCUUGGUUUACUAG-CUUCCUUAGUAGGUAGUAUUAGAUUGUCUAGUCAAUCAGAGAUAUUACUAAGACAUCAUAUUUAGCAA--------------------------------------------------------------------------------------------------------------------------------------------------------------------------------------------------------------------------------------------------------------------------------------------------------------------------------------------------------------------------------------------------------------------------------------------------------------------------------------------------------------------------------------------------------------------------------------------------------------------------------------------------------------------------------------------------------------------------------------------------------------------------------------------------------------------------------------------------------------------------------------------------------------------------------------------------------------------------------------------------------------------------------------------------------------------------------------------------AGUAUAAAAUCCUUUCUUUUAGCCCUAUUAGUACCUUUGGCUUCAGCAAGCCCUCACGGGAUA-ACACUUGGUAAACU----AACAAUUCAAUAUUACUUACUUCUCCCGUCAAAUCGA---GAUUUGGGAAGAUCAUAUUUAGAAAUGUUUGCUUUAGGAUCGUGAGAACACAAUUGUCUUGACUAUUUGACUGAAAGAUUUAAAAGUAACAAAUUCAAUGGACGAAAGGGUCAGGAU---CCUCUAUUGGGGGAAACUGUAAACCCCCGGCUAUUUAGCACCUAGCCCUUGUGUAUAAUGUAGCAUUUCAGUUUACCACGUCGAAAACAACGG-UAUCCCAGGAUGCAUGACAAUUG-AAAUAUUAACGCACGAAUAUCUACACAGUGAGAACUAGCAUAGAUCCUAGGAUAGCGUGUUGGGAGAGGAUAAUCGCGGGACAAUAUUUCGCCCGCGACGAUGAAAUGCCGAGUCGGGAUAUGAAAAAGCAUUUAGGGUUUAG-CGAACAAAAACCACGAGUGAUUGGGCUCAC-GUUUAGAUGCGCCGAAGCUA----------------------------------------UUCGAUUAGUCGUUGGGUAGUC-ACUUCAACAGGGGUCUACACGUCAUUUCUUAAGUGCAACAACAUGAAUGU-UACAAGGUUAAAGCAGUUUCUGGGAUAUCUACCCAGGCUCGAGCUCUUCAAGACCCAACUCACGGCUUGUUGUAUGCAGAUGCACUACAGUCAAUCUGGCCCUAGGGGACACGUUAAGGUAUAGCUAUGCGACGACAUGUAAACCAAAACGGUUACUUUGCGGGGUUAAUCACUUCUUUUAGUCCACAUACGAAUCUUAUGCAUAGAAUAAAUCUGACAAAUACGAUUUA--GCAUACGCAACAGCUGAUCAAGUCAUUUCAACUACGACGUAGGUGAUCUUAACGUGGUCAUGACUUUAG-AUCGUAAG--GAUUCACCUUAUAAGUGUCAGGGUCUUAACAAGGUUAGAAGAACCUUUUGAUUAA---GCUCGGGAUGAUGCAGAACUGUAGU-UAGAUUCAUAGUCCUAA-ACCAGGGACUGUACGCACGAUCAGGUUAGCUGUGAUAGUCCUAAUCUAAAGUAGACAAGAUCUACUUACGACGCACGCGAAGGUAUACUGA--AUUGGA-UAUCCAAAUGUCA-GGAUAGACAGUCGUGGAUUUCGACAGGCCUUUAGGAAAGCAGGUAGGUCUCUGUUCUUCAAAGAAAUAAGAGGGGCUAAAACGUGAAUAUAUAAU-ACAGUGUGU--AUAUCCCCCUAGAACGCAAUUAUGCAUGUUUCCAAUUCGUCCAUCCUCUAUCCUAUCGUUAACUUUAUUACCCCACGUGUACUUGU--AUGGGUCAAAAACGUUGUGCUUAUAACUGUUGGAGUAAAUAAAAUCGUAACCUAACU-CUCUUGCAAAG-GUAACGGGAUCUCGCGAUGUUUAAUCUAAUUACCCCUAAAAUAUCUU-UUCCUUUGAUUGACUUUCCACCGGUACAGAGAU--UAAAACAUGCAUUGA--CUUACCCUUAGAGAGUUGGAGAUAUA---- 
>B2 5300
--------------AGCGGGU---------UAC--GAUGUGGUACAUUUUGGUUAGGGUGUCUUUUGAUAGUUGAUGUGGGUCAGUAUAUC-UGCAACUGACCGCGCAAGAUAGCCAAGCAUUCCAGUUGACAC-------------------GGAAGAAAGCAGUGAUUGAUAGAUACUUUAUCGUCUCUAUUAAAAAAAUGGUUCAUCGUUAUUCACGAUUAAGGCUUC-GCGUUUCACGUAUCUAUGUACGUAAAGAACGAUAUUUAGAUUGAUUAAUGUCUGUAAUAGCCUCCCAUGUGAAG-GGGACUUGUCAAUCCUUCCGCGAAUCUA-CUCUUAUUGAUUAAUACAAUACCAUAACAAUGUGCUCCAGAAGUAUUUACCGAGAAGAAUUGUCACUUGAUCCGAUGAAAGUCCU--AUGUUCCCAACUAUAAGGACUUUCCAGAAGCUU-AUUUCUAGUCCAUCAAUUAUCAAAAUAUCAGGAGCAUAGGUGGCUCACUUUUACAGUCUGUAAGU-UCC----UCGAGUAUAUUAUAGCCAUAUAUGAA-UAGGGUUAAUAUCAUGAAAGUACUUUGUUGAACUAGU---------UGUCUUACAGUCCGUCUACUUAAUAUUAGCUCCCUAUCAAUGACAGUACUCCGUGAUGCUAAUGUAACGUUACAAGACAUUUUCAACACGGUAGGUUAGUAAC--GUCAUGGCGGUAGUA-AUAUCACUCUACUUGCUUAGAAUUCUCAAUACGUUAAAAUGGGUAUCCAGGAACUUAUCAGCGGAUCUAAUAGUUAGGACGGUUACGCGGUUAGGUACCUCAUCUCUUCG------AGUGACUUAAAAAGUUCCUAACAGUCUAUCCACUUAAUUCCCUAUGGGGGUGAGAAGGUCAGAUAAUGUAUCUACUUGUAUGGCAUUUAAGAACAGCUGCUUAGAAGCCAAGGGGGGAUUGUG--GGUCAAGCUCAUUUAUAACCAUU-AACGAAAAUGUAGUAUGUAAGACG-UGGUUUUUGAAGCGUGAAGUCAAGC--GAGAAUUUUCCCGACGACGAUAUACUUCUU---AUCAUUUUCCACCUCGUCACUCCCUCAUUGAAUGCGAUUUCUGGA------UGUAUAGAAUCUGUCACAAUGCCACGGUUACUUCAACCCACAACAUGUUAGGUGGCAAUCGUU--UUAAUCGAGUAACUUUACCUCCCCUAAUGACCAGUAGACAU-ACGGAUUCAAGAUUUAAAUUUUCAUCACUGCGUAUUUCCGGGUAUCUCAUUACUUCCACGAGGGCCUUAAAUAAUGGCGUUAAUUUUAAUUUAAGACUUCUUCUAUUUAGCCUUCCGGAGGGGCCAUAAUCUCCAUCUGACAAGAACCACAUAGCAAUUGCA--UGGUAUAAAUCAGCUACUCUUUACAU-AGUCUAGAUCAAGUACCCGUAAAA-----UACGCCUCAGGUUUACAUCCCUGUAGCGGUUUUACGA--UUGUCCUAAA-AUAACCGUAGCUUGCUCAUAA-UAUGGAAAUGACACAA-UUGACUAACGGGCUAGCACUACU--UUGUGUAACAAAAUG-UUAUCCCCCUAUAGCUUG--GGAACUACUGACAUUUGUGCAUGAGUAACGAGGUUGCAAAGUUAUUUACG-ACAGAGGAGCCACAACAAG-AUUUUAAUGGUGGAGGUCUAAGUGCGUAGCAGAGAGCUUUAAGCUUUUCAUCUUCAUUGCAGUGGAUUAAAAAUACGUACUGAUUAACACAAGACGUCGACGAGCCUGAUUUGU-GUAUCCUACUCG----CGUAAAAAUUUGAUUGUACUGUCUUUAG-AACACCA-AUUCUAGUUAUGUU--UAUUAAAUAGAGAAGUGUCACAACAGAA-UAUUUAAAAAGUCAGAUCUUU-GGCAAAUA-----UUACGUCAAUUGAUUACAAGACGCAAAUGUUUAGAGGCGUCAAGGUUUCUGGGAGGCAAAAUUCAACUCUUGAUUGA-AUCUCAAAUUUAAUUCACACACAAAUGGCAUAGUC---AAGGUAAAACGUAAUUUAUCUCCUAUAAAGUUAGUAGCAGAUUUUUUUUUGGUAAAUUACUUAAACAUGGGAGGCGUAUUCGACUUCAUCACGACGUUUGUACAUG-UUAUAAUGUAUUACUUGUUUUAACCUACUAUCUAGUUUCCAACUCCUCUACU--------UUAACCCAAAUCUGAAAGAUUAUAUCGCGUAUUCCCUCUCCAUUAGAUCAAGA-AACUGCCUCACGUAUGAGCCU---------UUGACUAAACGUCAAAU-ACUGUC--------UUCCGGUAAAGCGGUCCAAAUGUAUCGU-CUCAGUUAACUUAACUAUGAAUCAUUUACACCUAGGCGUCCAGUGAUUUUUAAAGCAUUUCACGA-GGAGCGAUGUUAUGCAGAGCCUUCCUAAGUUUACCUUUUCCUAAGCCUCACUUUCGCUUAGUUGAAAGCG-CAGGGUAGCCCCUAAAAAGUACCU-GCAAACUGCAGUCAAACUAGGUAUACAAAACGACAUCCUAACAGAAUUACUCCAGUACUGAUCUGCAAG-CUGCCUUAGUGGGUAGUAUAUGCUGGUCUCAUUAAGAGAGGGCAUCCCUGAGACGUCAUCUCUGUCGUUCGCGGAUCAAUCCUGUUGCGGCAAUAUCGCAUCAUGUCCUGUGUGACGUGUACAGAUUCCUACAUAUCAGAAAGGGCAUAUUCGAUAUCCAUUCU-CCGAGCGACG-------------UAAAAUGACCAGCUUUAUAAGAAUUAAACU------CAUUCGGACAAAUAAUGUAUGUGCGGAUGAGGUAGUAAGUUGCUCUGGAUAGUAGCUUACUUGCACCAGUUGCCGUCAACAUGCCA--UGCCACAAGAAAAAAAG-UAUACGCUUGUAGUCUUGACAGAUUUUAUCUUCCACAAGUCUGUCUAGUUGCGCGAUAAGUACGAUCCA---AAUUUAAUAAUGGUAUUUGC--GUCUAUAUAUCAGGUUGUCGCGAACCCAGUUGACAAUUCCAUAAUCACUAAGAAGUAAUCAUAUAAAUGUUCUAAAUUCGAGCG-ACCUGCACAAUCUUUGUCGUCC----C--UUAAAGUUCGGAAUACGCAAAGCGUAU----CUCUCGGCCACUCAAGUGAAGGUAGCAA-AUAACUAUUUUCACUCUUCUAAUAUUUAACAGUCUGCUCUAUGAUGUUUGUUGUGCU-AAUGUUUAAUAGCUACAAGCUUUCUUGGU----AUCGUAUGUUAAUUGUAGGCUCCGACAGUUAAUCGUAAAU--CUUUACCCUGUAAAUAGAUCAAUUCAUAUAUCAUACAGUUGCAUCGAGUGAACUGAACAAUGAUAGCAACUAUUCAGUCACAGGUAUUCAAUUCCAGUA-AUCAUACGUUCUGUUAAAUAAGCAGAUGAUUUCGCAAUCCUAGUUUAGAAGAUAUCAGUUAGGAAAUUGACAGUGCUGAACGACAAAGAAAAUAGAAGCGUAAUAUUACUGGAGCGACCAAUG-UCACUCAAUUGAUAACU----------------------UAUGGAGGAGCAACUCUACGCAACUUAUCCUCCUGUGGACAUCUUACUGUAAUCUUGACCCUAGAAGUGAUUAAUGCCUGCCGUGACGUAACAUUGAUAUUUAAUUUCAUA--CUCUCCGUAAUCAAAUG--ACUAUAUGAUCUGCUCUCCAUGCCUCAUUUGUACCUUUUGUCUCAACAGGCAGCCACAAAACA-UUGAUUAGUAAAUUAUCGCGCAAUUAAAUAGUAGUUACUUCUCAAUUUAAAUUGAU--GUCUGG-CGAAUUCGUGCUAAAAAACAUCCACCACAUUAUCGUAAGAGUGGAACUGUGUUGACUGCUUGUCUGGUAUAUUUAAUAUUCACAAAUUCAGGAGUUGCAAAGGUCAUCGC---UCCUCGUUGGUGAAAACUAUAUAACUCCCGUUAUCUAGAACCUUUUGCUUUUAUAUAGUGUGAUAUUUUAGGUAGUCGCAUAAAAAACGCCGU-UGUUUCAAUAUGCGUGGCAACUA-AACUAUGAACGCAUGACUAUAUACUCUAUAGAAACUAGGAUAGACACUAGAAAAUUGUAUUGUGUGAGGAUAAUGGUCGGGCAAUAUCAUACCUACUGCUUAAGAAUGCCGAAUUGGGAUGUGAAAUAAUGUUUAUGGUUUUG-CGAACAAAAACUUCGAA--------------------------------------------------------------------------------------------------------------------------------------------------------------------------------------------------------------------------------------------------------------------------------------------------------------------------------------------------------------------------------------------------------------------------------------------------------------------------------------------------------------------------------------------------------------------------------------------------------------------------------------------------------------------------------------------------------------------------------------------------------------------------------------------------------------------------------------------------------------------------------------------------------------------------------------------------------------------------------------------------------------------------------------------------------------------------------------------------------------- 
>A2 5300
------------------------------------------------------------------------------------------------------------------------------------------------------------------------------------------------------------------------------------------------------------------------------------------------------------------------------------------------------------------------------------------------------------------------------------------------------------------------------------------------------------------------------------------------------------------CAGGAAUGAA-UAAAGCCGAUAACACGAUGAGACCUUAUGGAACUAUU---------UGUCUAAUAGUCCAUCUACUUAAUAUUAUUUCGUUAUAAAUAAAAGUACCCCGUGACAUUAUUGCAACGAUAUAAUAGAUUUUCAAGACGGUAGAUUCGUGAAC-GUCAAAGCGGUGGUA-ACUUCACUAGGCUGGCUUAAAAAUCUUAAUCCGUUAUAAUGGGUAUCCAAAAGCUUUUAAACAGAUCUAAUGCUUAAGAGGGUUACGCGGUUAGGUACCCCGUCUCUCCG------AGUGAGUCAAAAAGUUCUUAACAAUCUAUACCUUAAAAUCCGUAGGGGGGUAAGAGGGUGAGAUUAUGCAUUUAUUUGUAGGGCUUGUCAGAAAAGCUGCUAAGGAGAUAAGGUGGGCUUCUA--GGCCAAGCUCAUUUCUGACCAUUAUAUGAAAAUGCAGUGUGUAAGACC-UGGUUUUUGGAGCGUGAAGUUAAAC--GAGAAUUUUCUUGACGACAGUACACUUUUU---AUCAUUUUUCACCUCGCCACUCCCUCACACAAAGCAUGUUUUGGU------UAUAUUGAAUGAUUUAGAAAGCCACGUUUACUACGUCCCACAUUAUUUUAGGUGAGAAUCGUU--AAAAAAGAGUCACUUCAGGUCCCCUGAUCACCAGUUGACAC-ACAGAUACCGGAUUUACAUUUUUGUGACUUCGUGUUUUCGCAUAUCUCAUUUCUUCCACGAGGGCUUUAGAUACAGGUGUUAAUUCUAAUUUUAAACCUCUUCUAUUUGACCCUCCUGAAAGCCUAUAAUCUCGGUCUGACAAGAACUCCAUAGUAAUUGGA--UGGUAUAAAUCAGUGACUCUUUAGAU-AAUCUAGACCAAGUACGUAUAAAA-----CACAAUGCACGCUUACAUCCACGAAGACGUUUUACAA--ACGUCCUAAU-AGAACCGUUGCUUGUUCAUAU-UAAGGAAAUGACACAA-UAGACUGUCGGGCUAGAAUUACAGGAUGUGUAACUUACUG-CUAUCCCCCUGUAGCGGG--GAAAGUAUUAGCACUUGUGCAUGAGUCACGAGGCUGCAAAGUUAUUUACGAACAGAGAAGCCACAUAGAG-ACUUUAGUAUUAGAUAUCCAAGUGUGCAGCAGGGUUCGCGAAGUUUUCCAUCUUCAUUGCAGCGGACUUAAAACCCGUACUCAUUGAAUCGCGACGCCAAUGAGCCUGAUUUGU-GUACCUCAUUCG----CGUAAAAAUUUGAUUGGACUGUCCUUAA-AACAUUA-AUUCUGAUUAUGCUUGUAUCAAAUAGAGAAAUGUCACAACAGUA-UCUUUAAUGAGUCAGAUCUUCUGUCAAAUG-----UUACGUUAAUUAAUUACAAACCGAAAAUAACUCAUAGCGUCAACGUCUUUGUGAAGCAAAAUUCAACUUUUAAUUGG-AUCUUAAAUUUAUUUCACUUGCUAAUGACAUGAUC---GGGGUAAAACGUAAUUUAUUUCCUACAAAGGUAAUAGCAGAUGCUCUCUUGGUAAAUUAUUUAAAUAUGUUAAGCGUAUUCUGCCCCUUCACGACCUUUGUAUACG-UCACAAUGAAUGACUUUUUUCAAGCUACUGUUUACUA-CCAACUCCUCUGCU--------AUAACCCGUAUCUGAAAAAUUGGAUCUCGUUUUGCCGCACCAUUAUAUCAUGAGAAUUACCUCACUCCUGAACCGUGCGCUAAAUGGGUCAAAGACUGUA----------------CUCCGGUUAAGGGGUUUAAAGGUGUCGC-CUCAGUUACCUUAACAAUAGAUUGUAUGCUCCUAAGCGUCCUGUGAUUUUUAAAGCAUUUCAGAU-GGAGCGUUAUGGUGCAGAGCAUUCUUAAGUUUGCCUUUAUCUAAGCCCCACUCUCGCUUGAUUCAGAGAG-CAAGGUAGUCGCUAACAAGCACUU-GCAAACUGCAGUCAGAGUAGGAAUUCAAAUCGAAAUCCUGACAAAAUUACUCCAGUCUAGGUUUGUGAG-CUGCUGAAGUGGGUAGCGUAAGCUCUUCUGACUAAGAAAGGGCAUUACUGAGACGUCAUGUAUAUCGU--------------------------------------------------------------------------------------------------------------------------------------------------------------------------------------------------------------------------------------------------------------------------------------------------------------------------------------------------------------------------------------------------------------------------------------------------------------------------------------------------------------------------------------------------AUAACCGUUUUCACUUUUCUAGUACUUAACGGCCUGCUCGGUAAUGUUUGUUGCAUU-AAUGUUUGAUAAUCACAAGCUUUCUUGGCAUUAAUUGUAUGUUAAUUGUAGGCUCCGGCAGUUAAUCAGAAAU--CUUUACCCUGCAAGUAGAUCAACUCAUAUUCUAUACAGUUGCAUAGAGUGAACUGAACAAUGACUGCAAGUACUGAGUCAUAUACCCCCGAUCCCCAUA-AUCAUACGUCCUGCUAAAUAAGCGGAUGAUUUUG--AAGUUGGAUUAGAAGGAAUCGGUUAAGAAGUUGACAGUGCUGAAUGACAUGGAUAAUAUAAGCGUUAUAUUACUCGAGCGACCAAUA-----------------------------------UCUCCUAUGAAGGAACGACUCUACACAACUCAUCUUCCUAUGGAUAUCGUACUGUAAUGUUGAUCCUAGAGGUGAUUUACGCCUGCCGCGAUGUGACAUAAAUAUCAAGUUCCAUA--CUCCCCGUAGUCUAAUG--AGUAUAUGAUCUUCUUUUCGUGUCUCAUUUGUAUCUUUGGUUUCGACAGGCGGCCACAAGACG-UUGAUUAGUAAAUGAGCAAUCUAGCAAUGGUUAU----UUCUCAUUAUAAAUUGAU--GUCUGG-CGAAUUCGCGUUUAAAGACAUCCACUACAUUAUCGUAAAAACGAAACUGUGCUGACUGUUUAUCUGGAAUAUUUAAUAUUCAUGAAUUCAAUUGACGUAAAAGUCAUCGC---UCACCGUUAGGGAGGACCAUAUGACUCCCGUUAUCUUGGACCUUGCCUUUUUACAUGAUGCAGUAUCUAAUGGCGUUGCACGGAAAACGCUAU-UGUUUUAAUAUGCGUGGCAACUG-AACUAUUAACACAUGAAUAUAUGCUCUAUAAGAACUAAAAUAGACACUAGAAAGUUAUAUCAUGCGCGGUUAAUAGUCGGGCAAUGUCACACUCACUGCGUAAAAAUGCCGAGCUGGGAUGCGAAAAAAAGUUUACAGCUUUG-CGAACAAAAACUUCGAGCAAGUGGGCUCAC-GUAUAAAUGCAUUGAAGUUG----------------------------------------UUGGAUGAGCCGCUAAUGACUC-AUUUCAAGAAGUGACUACAUUCCAUGACUUAUGUAUAAUGAUAUGAAUAC--ACACGAUCGAAACAUCUUCUAAGGUAUGUACCAAGGUGGGUAUCCUUCAAGAACCAACUCGUGACUCGUUAAAUUCGAUUGCGCCGUAGUCAGCCCGGCCUCCGAAGUUUCCCUUAUAUAUAACUAUUC---AUCAUAGAGACCAAAGCGGUUAGUUGGUUGCGCGAAUCACAUGUAAUAGUCCACAUUUAAAUGUCAUGCAUAAAGUAAAUAAGAUACGUAAGGCUUAUUGCAUACGCGACAGCUAAUCAAGCCAUCUAAGCAACAAUGUGUGUGGUUCCCACGCGGCCUUGUUACUAG-AUCGUAAG--GCUUCACCUUAAAUUUGUUAGGACGUGAGCGAAGUCAGAAGUACUCACCUUCUAA---UCGUGAGGUGGUGUAAAACGGUUCU-UGAAUUGAUUCACCUGU-ACCUGAAACCAAAUAUACCAUUAGAUUGGUUACGCUACUCAUCAAUUGAAGUAGAAGAGAUCUGCAUGAGGUGCGCUCGAAGAUAUACCAC--ACUGGG-CAUACCGAUGUCA-AGGUGGAUAUCUGUGGACUUCCAUAGGUCUCUGUGCGAAGAGGUAAGCCUGUGUUCUUCCAGAACAUGGGAACAAUUAAAACCCGGAUACGCGGC-AAGGCUUGU--AUAUUUGCUUGGAACGUGAUCACGCGUGUUUCUAAUCCAUCCGUUGUAUGUUGUACAAUUAAUUUUAUAUUCCUAUACACGUUCGG--GCGGGCUAAAAACGUUUCUGCUACAACUAUCGUGGCGAAAGGUAUUGUAACCUAGUC-CUUUCCUAAAU-UUACCAUAGUCUCACGGUGGUUAGUGUGAUGACCCCACAAAUGGCUU-UUCGCUCUAUCGAUUGUCUAUUGUACCGAGUU---UGAAAUAUGCACUAAACUUUACAUAUAAGGAGUUGACGAGAUA---- 
>H3 5300
--------------GGCAAUUAUACCGCCGUCU--AUUGAAGUACGGUUUAGUUCACACGAUUCCCAGUGGUCACAACUGACUCUAGAGGUAAACUGCUGAAAAAAUAGGUCAACAAGAGCACAUAGUGGGUGC-------------------UAGUCGAAAUAAUGGUCUGCUAAUGUCCGAACGUCUACUUCAGAACGUUGUUCCGCCAACAACUUCAGACAAGGUCGU-AAUUCUCAGUUGUCUACCUCUAUCAC-AACGACACAAACAUUGAUAGACAAAUAUUAUAGACCUCUAUACUAGA-AUGAGCUACUGACUAAUCUGUGGACCUU-UUAACAUCUACUGAAACGACAUUACAGGAGUACGAUAUGGACACAUA-CACUGGAAGAAAAACUACUUGCGCCAUUGAAGAUUUU--AUAUUUUUAAUUGCUAAGAUUAGUCGGGCGCCC-UUUCUCCAUCUAUAGAUUCCUGGAGCUUCUACGAUGGAGGUGCGUUACACCAACGGUUUAUAGAC-UCU----UUAAGCAUACGAGACUCUCGAAUGAA-UAUGAGUGCUAACACCAAGUGCGUGUAUUGAUCACUU---------CUUCGUUCGACGAA--CGGUAGAAACUGGAUUCGUUUCUGAAGUGUUUCUUCACUGCGCUAGAGCAACGUAAUGCUGUGGUUCUUACGCAGUAAAUUCUUACCCUUAUAAUCAGCUCGCG-AUUGCAUGCAAGUUAAUUGAGAGACUUAGCUGGUUAUUCUAUGGGAUUGAACGCUAUGGAGAGAGCCACGUUCUUCCCGGAGUUAUCCGGGUGUACAACUUGAUUUUCAC------CAUGAGUAGAAAAAUUGUAUUCAAUCUAGACGAUGAUCUUCAGAUCCAGACGUAGGGACAGAACUGUCUGUGCAUGUGUGUUAUAAGCUUCAAGGGCUACCAAUCGAAGCAUCGCAGCCCCCA--UGUUAGAUUGAUGAAAGAGCUGU-UACUGAGACAUGUUUUCUCCGACA-GAAAUAUCAAGCAUUUGAGGCAAAC--CUAGAUUCUAUAAAUGGCUUUUCAUUAAUU---------------------------------------------------------------------------------------------------------------------------------------------------------------------------------------------------------------------------------------------------------------------------------------------------------------------------------------------------------------------------------------------------------------------------------------------------------------------------------------------------------------------------------------------------GGGAAUAGCAACAGUUGUCUUUAAGUCGAGCGGGGUUCAGUUCACUUAUA---AAAUACAUUUUUCCACG-UCGCGUAUCUUCGUAAUUGUCGAGCCUAGACAUAUUCAUAAGCUGUUUCUACUUCAAAUUUUUGAUAUGAAUCACCUCUCAUUUAUCUCCACAACGCUAAAACGCUUGACUCAA-UUGCGCCAUACG----CUAACAGGUUUCACUAGUACAUAUUCAACACCGACG-AAUAUGAUUAUACU--GAGCGUAAAAGCAUAUGGUAGAAUCGUC-UAUUGCUUUGAACGCGCUCAUCCACAGAAG-----UUGU--AUACUAUCAACCAAUUUUGUACUGGUUACUUCA-CGUCGUACCUAUGUAGAGACAUUUACCGUUAGUCUAG-GUCCUAGAGUAAAUAGGCUGUAAACAGGCACAGGU---GGAACUUAAAACAAUUUUAUUACUCUAUCGUGAAUGGCAGAUUUUAUCUUUGACAGUCGAUGG--UUCAUAGACCGAACUC--------CUCUAUCUAUCAGCAUG-AGACGGGGGAUUAUCGGCAUCAGAAUUCUAUGCAGUAUAUAAUCACUUUAUA--------ACGACUCAGAUUAUUUAUAUCACAUCGGCUAUAACUCAGCUUCUA---------AGCUGUUCCAAAUCCGCACUCCCUCUAUUCGUGUUUACAGCCUAGAUGACCAGA--------UUUCUUGAUAAUAAGUAUUGCAACAGGU-AGUGCUAUAUGUAAAUAGAUUUGUAUAGUAUGCCGGUGUAAGGGUACGCCACAGUCAUUGUUCAA-GGACUGUUAAUACUCAUAUUGAUACCGGUCUUCUGAUCCGGGACAAUCCAAUAAUGUUCGGAUCUCAGAU-CACGCUAGUUCCAACAAGGUCCCAUCUAAGCGACGAAUAAACUCAAUACUACUAAUAGCUUCCUGGUAGAGCCUGUUUCGGAGUCAACCUUAAG-AGCCCUUAGGACCUAAUAUUGAGAGUGCUAACUGAGUAGAUAUCUUUCUAGAGCCGUCUGUAGACAAC--------------------------------------------------------------------------------------------------------------------------------------------------------------------------------------------------------------------------------------------------------------------------------------------------------------------------------------------------------------------------------------------------------------------------------------------------------------------------------------------------------------------------------------------------CCAUCCUGAUGAAUUUUUCUAACACUUGCGAAUUGCUACAGAGGAGAUAGUUGUACU-AGUAUAACACCUCUA--GUUUGCCCUCAG----GUUAUGGCAACAUUAAAUGUUCUACUUAGCAGUCGAAAAU--CUCGAUCAUCUUAUUGGCUCAAUUCCUAUUUUACGUAGUAAAGCAGGUUUAGACGAACUUUAAAUUGAGAA------------------GAUCCUAGACGAUUAUUAAAUU---CUGGUCAACUAGUGACGCCG--GCAAGAUUGGAAGAACGUGUAAGCGGUGGAGGAGAAUUGGCGCUUCAUCUAGGUAUAGAUC-GAGUAACCUAUUGGUUCGUCUAAUGAGGAAUUAAGUAGUAACU-----UUAUACUGAU-UUGUACCGCAUAGGGUCAGUUUACAUA---------------AGUUGACCCAUAGCAAUAUCCACUCCGGAAAUGAUUUGUACACGCCCCAAUAAAAUCUCGAUAUUGUGUCUCCUG--UGUGACGCAACGACAUC--AGCAUAAAAAUCUUCUCUCCUGUAUAGUCCGUAUCCGCCGAUUUAGCAAGCGGUCACGAAACA-UUCAAUGAUACAAUAGGGGACACCAAAAAGUUUUAGUAAACCUACAUUAUACUACU--UACUAA-CGAUAUUGUGCAGCAAGACAUUCACUACAUAAUGGUGAAAACAAGACCUCGUUGGCCACUAGUUCGGCGAAAUUCUAAA-GUAAUAUGCGAUUUACAGCAAAGUUAU-GC---UUUUCACCAGCAAGACCCCUGCGACUUCCACCUUAAGA-AUAUUGCGACUGUUUAUACUGUAGCACUUUACUCCUUCCCUUUGAAAAGACGCU-CGUAUGGAUUUAUACGGCAUACG-GAAUGUAAAUCUGUGAAUAUAUACCAGCUUGCCAUUAACGUUGAUGCAAGACCAGUA-GUCGUUCUAAGAAAGUUCCCGGUGACC----CACCAAAUGCCUGGUAGCUCCAAGUC-AGUUGUGACGUGGCUGGUAUAUCCAGG-UAUACGUGAAUUUUGGACGGCUGUAGUCGC--UAAGGACGCAAGGAAACCG----------------------------------------UUAAAGUAGCUCUCUGAAGAUU-ACACCAGUAGUGGUUGAAAAUCCAAUUCCUUGAUGACACAAGACAACGGC--GUAAAGUCAAGACACUUACUAAUGUUUAUCCC-AUGCAAGUAAGUUUGGUGCACCAAUACAAAGUCUAUUAGGCUCGGGUAGUCUACGUUCAGCCUGCCCUGUUAGUUGU-CAUCUGGUACCACGAAUCCACAUCUUGACUACCGAGGUGGCCAGUCAAUGAGAAACUCGACUGUUCUCGGUGCAAGAGUAAAUCUGACGCGUCAUGCAUCUAAUACAACAACGGCUCAGUUCAGACGUAGGGAUAGGUAAAGUUACUCGGGGUUCAUAGAAGGAAGAUUCGAUAAAACUAUGAGAAAAU-AUUAUAGA--GACUUAAUCGACAAAUACUAGGAUUCAAGAGCAGCCAGAAAAAACUAUUAGCCAA---UUAUGCGCUGGUGUAAUGUGAUGAA-UAACUGUAUUAACC-ACGUUCCAAAUUCAGACAUAUGUGUGAAAUGGUCUUAUUUUUCGCAAUAUAUGAUAGAGAAAACAUACCUAUGCCGCCCUUAAAAACAUCAUGC--ACUUGU-CUGGUUUAUGCUA-AUGUAGACGCUCGCAAGCUUCGGAAUGUUUUAAGGACAAGCAGCAUGUGUUGAUUUACUACCGCAUUAAAAAAAGUUAGUACACGUGUAGGCAAC-AAAGAUUGU--AUAUCAAUCUGUGGCAGGAUUGCGUGUGUUUCUAACUUGUCUAUCGGUUGACCUCCGUUUGAUUUUGCCGUUUUAAUCGCAUUCGUA-AAGGCUCGCAAACUCUGUCUUUACGACCGCUGGGUAGGGCGAAAUUGUAGCCCGAUU-GUUUCAUAAAC-UAGAUCGGGUCAUGCUACAUUGGUCCAUACGAUUGUUCAAACGUCCUCUACGGCCGUUUCACCUGGUUGAAUUCCAAAAU---UAAAGCUUGGAUAGA--GGCACCUGUAGGUCACCGAUCAUAAG---- 
>G3 5300
--------------GGCAAGUACACCCCCGCAU--AUUGGAGAACGGUUAAAUGCACACGGUCCCCAAUCGUUAAAACUGACGCUAGAGCUAGACUGCCGAUAGAAUAGGUCAACAGGGGCAUACAGUGGGUGC-------------------UAGUCGAAAUAAUGAGCUGCUAAUGUCCGAAUGUCUACUCCCUACCGUUGCCUCGCAGACAAUUUCAGAUAAGGUUCU-AAUUCUCACGUAUCUUUCUUUAUGACAAACGGCACAAAGAUCGAUAGAUUAAUAUUGCACACUCCUAUGCUAGA-AGGAGCUACUGAUCUAUCAAGAGUCUUU-UUAACGUCUGCUAGAAUAAUGCUCCUAAAGUACGAUACGGACUCAUACCACAGGAAGAACAACUACUUGCGUCAUUGAAGGUUUU--AUAUUUCUAACUACUAGGAUUCGUGGGGUGCCC-UUCCUCCAUCCACAGAUUACUGGGGCUUCCAUGAUAGAGGUGAUUUGCAUCAACGGUUAGUAGGCUCUUUUGCUUAAGAAUACGAGACUCUCGCAUGAA-UAUGUGUGGUAACAAAAAGUAUCGGUAUAGAACAUUU---------CUACAUUCAAUGAA--CGGAAGAUAUUGGAUUCGUCUCUAUAACCAUUCUCCACUACAUAGAGGCAACGUGAUGAUGCGGUGCUUAUGCAGUGAAUUUGUCCCA-GAUACUCGGCCCGCG-AUGGCAUGCAAGUACAUUGGUAGACUUAGCCGAUCAUUCUAUGGGAUUGAAUGCUCUGGAGAAAGUCACGUUCUUUCCUAAGUUAGCUUGGCGUGUAAUUUAUUUUUCUG------AACCGCUAGAAAAAUUGUUUUCAAUCUAGACGAUGACUUUCGGAUCCAAACGAAAGGGCAGAACCGUCUGCGUACGUGUAUUAUAAACUUCAAGGGCUAACAAUUGAUACAUAGCGGUCCCCA--UGUUAGGUCGACGAGCCAGCGUC--AUGGAAGAACGUUUUCAAGGACA-UAAACUUCAAACAUUUGAGGCAAAC--AUCAAUUUUAUAAAUAACUUUACAUUCAUU---GACACCCUUGCCUGUUUCUCGUUAUUUUUACGUGGGAAACCUCGA------AAUUAUACUACUACACUAUACCUAUGCCUCAUACAUGGUAAUACGAACAGAAUGGCAAACAGU--AAGAUCUGCAUACUUUAGCUCGUCAGUUAACUAAUUGCUUCGUCGCCGACAGAGUCUCGUUAACCUUGCCUUUCCUAUGACUUGAACAACAACAUUAUCGCGAAGACUUCC---GCAGGUUUGACUAUAUACAUUAAAC-AUUUCUUCUCAGACACUACGCUGCCCCAUUAUAUUCUUACGAUGACAAGCUGAUCCCCUGUGCA--UCAUAUGCAUCAAAAAUAUAAUACUA-GAUCUAAACUGUUGACAUAUGCAAUGUAUAGGACUGCAAUCUCUUGUAAGCCUAUAGAACCUUAGA--AAGCUAUAUU-UGAUCUGUGUUUUCUUUGCGA-UCAUUCAAGUAAGCAA-UUGGGAGCCAAGCAACGUUAGCUCAUGAUAUCGUAUAAUA-UAAAUACUCUUCCGCGGA--GGGUCUAUAAAGGAUUGCCUUUGGAUUGAAGGGAGUUUGGUUCACUUAUA---AAGUACGAUGUUGCGCG-UUGCGGAUCCUCGUACUUACCGAGCUCAGACAUGUUCAUUGGCUUUUUCUACGACAAAUUUUUGGUAUGAAAUACCUUGCGCUUGCCGCAACAACGCUAAAACCCCCGGCUCAA-UACCGCCAUACG----CAAACAGGUUGCACCGGCCCAUAUCUAACACCGACG-AAUAUGACUAUGCC--GAGCGCAAAAGCGGAUGGCAGCACCGCA-UAUUGCUCAGAACGCGCUUUUCUACAAAAA-----UUGU--GUACUUUCAACCAAUCUUGUGCUGUUUGCUUCAACGUCGCUCUUAUGUAGAGACCUACUGCGUUAGUCUGG-CUCUUAGAGUAAAUAGAUUAUCAACAAGCGUGGGC---GGGACUUACAACAUUAUUAUUACUCUGACAUGAAUGGCAGAUACUUUCUUUGAUAGUCGAUGG--UAUAUAGAGCGAACUC--------CUCUGUCUACCAGUAUG-AGAUGGGGAAUUAUCGGCUUCAGAAUUCUAUACCGUAUAUAAUCACGUUAUG--------GAGGCUCCGAUUGGUUAUGUCAAAUCAGGCAAAUCUCAACUAAUG---------AGCUUUUUGGAGUACGUAGUCCUCCUAUUUUUGUUUACAGCCUAGACUACUGGA--------UUCCUGCCUAAUAAGUAAUGCACCAAGU-CGUGCUACGUGUAAAUAAAUUUCUAUAUUACGCAGUUGUUCGAAUACUCUAGAGUCAUUGCUCUA-ACACUGCUACUACUCAUAGUAAUGCUGGUCUUCUUAUCCGCGACGGUCUAACCAUGUACGAGUUUUUGAA-CACGGCAGUUGCAACAAAAUCCCAUCUAAGCGACAAGUAAUCUCCAUACCACUAAUUACUUUCUGAUAGUAUUUUUUUAGGACUCAACCUUAAG-AACUCUUAGACGCUAAUAUUGAAAAUGCUGGCUGAGUAGAUAUCUUUCUGGAGCAGUCUGUAGACUAC--------------------------------------------------------------------------------------------------------------------------------------------------------------------------------------------------------------------------------------------------------------------------------------------------------------------------------------------------------------------------------------------------------------------------------------------------------------------------------------------------------------------------------------------------ACAACCUGACGUAUUUUUCUAAUACGCGUGUAUUUCUAGAGAAGAAAUUAUUGUGUU-AAGAUAAAACCACUC--GAUUGCCUUCAG----GUUAUGGCAACGCUAAAUGUUCUACCACUCGGUUGUAAAU--CUCGAUUUUUUUAUUAGCUCAAUUCCUACAUUACACAGGAGAACAGAGUUAGAAGAAUUUUAAAUCGAGGA------------------GAUCCUGGUGGAUUAACAAAUU---CUGUAAAACUGAUGACGCAG--ACAAGACUGUAAGAAGAUGUAAGCACUGCAAGCGAAUUGGCGCAUCAUCUAGGUAAGGGAC-GGUUAACCUAUUUAUUCGUCUAAUGACGAAUUAAGUGGUAAUU-----UUAUACUGAU-UUGUACCGCACAAGGGCGGUUUAAAUA---------------AUUUGACGCAUUGUAAUACUGAUGCCGGGCAUCAUUUGUGCGCGCGUCAAUAAGGUCUCGAAAUCAAGUCUCCUG--UGUGACGCAACAACAUC-------------------------------------------------------------------------------------------------------------------------------------------------------------------------------------------------------------------------------------------------------------------------------------------------------------------------------------------------------------------------------------------------------------------------------------------------------------------------------------------------------------------------------------------UAACUGUAGUCAC--UAAGAUCGUGAUGAGAUCA----------------------------------------CUAAUGUAGUUGUCUAAAGUUU-ACGCCAGUAGGAGUUGAGGAUCCAAUCCUUAGAUGACACAAUAAAAACGC--GUAAAGCCAAGACACUUACUAAUGUUUGUUCC-AAGCAAGUAUGUUUCAUGCACCAUCACAAAGUCUAUUG-GCUAGGGGAAUCUGCCUCCAGCCUGCGCUGGUAGUUUU-CAUCUAAAAUAACGAUUCCACAUUAUAGUCACCAAGGUAGCUAGUAAAUGAGAAUUACGACUGAUCUCGGUACGAGCGAAAAAUUGAUGCGCCAUGCUUCUAAGACAACAACGGCUUAAUUGGGACGUAGCGGUAGGUAAAGUUACUCGGAGUUCAUAAAAGUAAAGUUUAACAAAGCUAUGAGAAAAU-AUUAUAGA--GAGUUAGUCGACAACUACUAUGGUUUAAGAGAAGCCAGAAAAAACUACUGGCUAA---CCAUAUGUUGGUGUAAUGUGAUGAA-UAAUCAUA-UAAUCCGCGGUCCCAAACCAGACAUACUGAUGAGAUAGUCUUACUUCUCGCAAUAUAUGAUGGAGAUGAUUUACCGAUACCGUCCUUAAAAAUACAAUGC--ACAUGU-CCGGUGUACGCUA-AGGCAGACGCUCGCAAGCUCCGGAAUACUUUAAGGACAAGAAGCAAAUGUUUAUUUGCUACCGCAACAAAAAAAGCUAGUAUCUGUUCAUGCAACACAAACUUGU--AUGUCAAUCGGUUGUACGAUUAUGUGUGUUUCAAACCUGUUUAUUGGCUGAUGUCCGUUUGAUUUUACUGUUUUAAUUACAUUCACA-AAGGCUCUAAAACUCUACCUUUACGACCGCCGGGUAGGGCGGAGUUAUAGCCCAAUCGUUCUCAUAGAC-UAGACCGAGUCGUGUUAUGUCGGCUCUUAUGGUUCUUUGAGCGCCCUUAACGUUUGUUUAACCUGGUAGAAUUUGGAAAU---UGAGACAUAGACGGA--AAUAAUUGUAAAUUGCCAAUCACAAA---- 
>F3 5300
------------------------------------------------------------------------------------------------------------------------------------------------------------------------------------------------------------------------------------------------------------------------------------------------------------------------------------------------------------------------------------------------------------------------------------------------------------------------------------------------------------------------------------------------------------------AUCGUAUUAA-UGUGUGUGUUAACAUUAAUUAUCCUUAUCGAAGUAUU---------CUUGAUUUAGUGAA--UAGGACACAGUGGAUUUCUAUCUGAGGCAUUUCUCUACCGCACUGAGGCAACUUUAUAGUGCAAUUCUAAUACAGUUCAUGCGUGACC-GAUAUUUUGCCAGCGCAACGCGCGCAAGCUGCUUAAUACACU-AGUCUUGUGGUCUAUGGAAUUGUGAACUAGAAAGUAAGACACGUGCGUCAGUAAGCCAAACGGUUGGGUAGUUUAGUUUUCAA------CAUAGGUAGACAAGUUACUUUCAAUCUAAGUGGGCAUUUUCAGAUGUAUGCGAGAUGGUCAGACUGUCUGUUUACCUGUAGUAUAAUCUGGGAGUCCUGCUAAUAAUAACAUAGCGGCACCCA--CAUUAAAUUCACGAGAUAACCUA-AACGGAAAUAUGUUUACAGACACA-GCAAUUUUGAAGGUUGAAAUUAAAC--GUAAAUUUUAUAAGUGGUUUUACAUUCUUU---GAAGCUCACGUCUAUAUCUCGUUAUUUUAACAGGUAAAACUUCGA------UAAUACACUAAGUUGCAAUACCAUUGUUUGAAAUAUCUUAAUACGUUCCGCAUAGUAAUGGAUAGAGGAUGUGCACACAGCAGCUUGUUAGUUACCCGAUUGCUUUGGCGCAGGCAAAAAUUCUAUAGCCUCAACAUACGAUUGACAAGGACAACAACUUUCACGAGAACGCGUCC---GCAGAUCUGAAUAUUUACUUUAACC-AUGUCUUAUCAACCGCUUGGAUGCCGUGUUAUUUUACUCUGAUGAGGAGCAGAUCCACAUUGCG--UAAUAUUUAUCAUCACUACAAUACUA-GAGAGUCACAAUUGACACAUGUAG-----AGGUCUGCAAUUUUUUGUACUACUAAAUAUAUUUAGU--AGUUUAAAUU-UGAUGUGUGAUUUUCUUAUGG-UGACAUAUCCAAGCUA-UAGGCAGCCAAACCACGAUGGUUCGUAGAUUUGAAUAGCA-CACAUGUUACGCAGCGGA--GGUAAUACCAGCAAUUGACUUCGUGUUGCGAAGUGUACGAUUAACUUAUU---AAAUACGUUGUUCGGCA-GCGCGUAUAUUCUUACUGGUCGCACCUAGCUCUGUUCAUAGGCUUUCUUCACCUCAAAUUUAUGGUACAGAUUACCAUAUACACGCCCCCAGGACGCUAAAACGUUCGGUAUAU-UAGUGCCAUAAC----CAAGAAGAUUUCACGGGUUCAUAUCUCAAGCCUGGG-ACUACGACUAUGCU--GACCUCGAAAACACAUGCCACACCCGCA-UAAUUCCUAGGUCGCGCGUUUUUACAAAGG-----CCAU--AUACCAUCCAUUAAUUUCAUACAGUUCGUUCCGACGUCACUCGUAUGUGAAGACGUCAAGCCUUAGAUAAA-UUCUCAAGGUAAAUAGAUUAGCAGCAAACAUAAAU---GGAACUUAACAUGGUUUUAGUGCCUUGCCGUGAAUAGCAGAUUUCAUUUUUGAGUCUCAGCCGGCUAGAUGAAACUAAUUCUUAUUCUUCAUUAUCAGCCUGAAUG-ACACGGAGCAUCACAAGCUUUAGGAUUCUACUUAGUGCAUAGCAGUGUUGUA--------AUGAAUCAAUAUGGUCAUUUUAGAUUGGAUUUGACCUCAGUACUAUGAGAAGC-AGUGGUAUCGAGUCUGGUCUUACUCUGUUCUUGUUAACAGGCUUGAAAAUUGGA--------UUUCUGGUUAUUGAAUAGUGUAAUCGAU-CGUGGUAUAUAUAAUUAGAUUGAUUCUGUACUUAGGUGCCAAGUUACUGUUGGGACAUUAUUCAA-GGAAUGAUACUAUCCACAACGAUGCAGGCAUUCUUUUCCUUCUUGAUCCAACUACGUGCGCAUACCUGUG-CAGACUAGCUACAACAAGGCUCCG--UGAGCAACAGAUGGAUUGACGUCCACCAACGGCUUCCUACUAGAACUGUUAUCGGAUUUGACCAAGGG-UAACCUUUGUCUCUAAGGCUUAGAUUCCUAAGUGAAUAAACAUCUUGCUAGGGCAUUCUGUAGGCGGCUGGAGAAUUUGAUCCACUG-CGCAGUUUUAAACCAUGUUUGUCACUAUAUAUCUGGAUCCUUGCAAGCAGGGAAGCAUAAAUUCAGGGUCCGGCCG-ACGAACACUGCUCCUUUAACGAUAAAAUGAUUCCGUAUUAAGAGGUUAAUGCC------UACCCAAAUUUGUAAUACAGUUGCGUGC-UACAAAGCAGUCCGAAUGAACACGGGUAAGUCUAGGCGUGCUAAUAAUAAUAUGUUU--CCAUGAAAACAACGCCG-UAAUCAUUCGCAGACUUAAUUGUCCGUGUCCUUUAACGUUAUACACUGUAAAAAAUG-AACACGAUCGA---GGCUCAAUAGCACAAUCCACAAUCCUGUCCAGCAGGCAGCUGAGCCAUGAGUCACCAAAUCAGCAAAAACUGAAAAUUGCGAUUAUGCAGUCUCUACAUUGAACCA-UCUUAAUUUUGCUAUGUCUCCC----A--UCAAGACUUUAGACACUUAUGCAAUAA----UCGCAAGGCUAUCAAAUUUUAUUUGCGG-AUGGUCCGAUGUAUCUUUUUAACACUUGGGGAUAUCAUCGAAAAAAAUUGUUGUGUU-AAUACAACAUCUAUA--GACUGGCUAUAA----GUUAUAAGAUCACGGAAUGUUCUAUCUAUCGGUUAUCAAU--UUCGAUUUCAUAUUUGGCUCAGUUUUCAUCUUACGCAGUAAGCCAAAGUUAGACGGACUCUUAGUUAGGGAGUUUUGUCAACUGCAUCCACUCAUAAUCUAUCAGCAGAUC---CUAGGAAGCUUGCGCUCUAG--ACAAGAUGACAAAAGCUUGUGAGCACGGGAGCGGUAUUGAUGCAGAGUCUAUGCGAGAGAC-GGAUGGCUUAUUGAUCCAACCAACGAUGACUUGGGUGGUAAUU-----UUGCGCUGAG-CUAUACUACAUAAAAAUGGUUCAGCU-AGCUUUACAAA----GUUCAACUUAUUAAGAUCCUCACUUCGGAAGCUAUCUUUACACGCCGCAAUUAAGUUCCGAAAUUAAGUCUCCUG--UAUGACGUAGUUACAUC--GUUAUAAAUUUUUUUUCUUGUGUCUUGUCCGUACCUGUUAGUUUACCGAGCGGUCGUAAAACA-UUUGUUGAUUCGAUUGAUUACACGGCAAUAUCAU----UCCUUACACUGUUAUGCU--UGCUGG-CGAUUUCGUGGAUCGAAACAUUUACUGCAAAUUAGUAAAAACGAUACGUUAUUAGUCAUUUAAUCUGCGCAUCCGUAAG-AUUGUGCGGCAUUUAUACAAAAGUCAU-GC---CUUUCACUAGCGAGAGCUGUGCGAUUCGUACCUGAGAA-AUGUUAUGACUAUACAUACAAUAGCUAUUUACUGGAUCAUCUUAAAAGGAUGUU-CGCACAAACCUAUGCGACUUAUG-GAAUAUAAACCUGUAGAUGUAUCUAGUGUUGCCAUUAACAUCGUUUUUGGAUCAUCA-GUUAUGCUAAGAUAACACCUGAUAACC----CCCUAAGCGCAUCAAAGUGCCAAGUCGAAUUGCGAAGGGGCCUAUACGUGCAAG-UAAACAAUAACUUUGAA-------------------------------------------------------------------------------------------------------------------------------------------------------------------------------------------------------------------------------------------------------------------------------------------------------------------------------------------------------------------------------------------------------------------------------------------------------------------------------------------------------------------------------------------------------------------------UAAUCUUGGGUUCAAAUCUGGACAUGCCAUUAAGA-GAUCGCAGCUUUCGUGAUGUACGGUAGAGAGGAUUUAUUGAUGCCGUUUUUAGAAAUAGCGUGU--AUAAGU-CUUGUAUAUGCUA-AGGUAG-UGAUCGCAGACCUCGGUGUGUCUUGAGAACAAGCAGCCUAUCUCGAUUCACCGCAGCAGCAAGAAAAGUCAACGUGAGUUUACGUAAU-CGCACUCAU--ACAGCGGUCAGAAAUAUAGCUGUGUGUGUCUCUAACUCGUAUAUUGUUUGAGGUCCGUUUGGUUUUGCUAUUUCAGUCGCAUUUAAA-AAGGCUCAGGAACCCCACGUUUACGGCUGCUGGACAGGACAGAACUGUAAUCUGAUU-UUUUCAUAAAC-AGAAGGGGGUCACUGGACGUUGGUCUAAGUUAUUUUUUGAACGUCCGUUAUGGCUGUUCGACUCGCUAACAUCUCAGAAC---UGGCAUUGCGGCAGA--UGUACUUAUAAGUCACCAAUAAUCAA---- 
>E3 5300
--------------GG----------CCCAUGU--GUUGCAAUACAGUUUAAUGCACGUGGUCCCUGGUGGUCUCAGUCGACUCUAGAGUUAGGCUGCUGACAGGAUAUAAAAAUACGCGUACACGGUGAGUGC-------------------CAAUCGAAACGCUGUCCCGCU--UGUCCGGACGUCUUUUUCAAAGCGUUGACCCGCCGACAGUCUCAGACCAGGCUCU-AACCUCUGUUUAGCAAUAUUCGUGAGGAAUCAUAGAUAGAUUGAUAGACAAAUAGUAUAGAUUCCUACGUGAGA-AAGGGCUACAGACACGUUCGUAACCUUU-UCAAUGUCCACUAGAACAACGCUACUAGAGUGCAGUACGUAUACGUACAACUGAAAGAAUAAUGACUUGAGUCUUUUAAGGUUUA--AGAUUCCUGAUUGUCUAUGUAUGUUGGUAGCUC-AUUAUUCGGUUACGAAUUACUGGAGCUCCUGAGAUAGAGGUGGUUUACACUAGCAACUUGCGGAU-UCU----ACAAAUAUAAGAGGCAGUCCAAUCGA-UGUGAGUGUUAUUAUCAAUUAUCUUUAUCGAAAUUUU---------UUUCACUUAAUGAAUCCGAC--AUAGUGGAUUUUUUUCCGGAGCUUUUCUGCACCACACUAGGGCAACGUUAUAGUUCGAUUCUGAUGCAGUUCUUGCGUGAUC-GCUAUUUAGCCUGCGCAUAGCGCGAAAUCUGCUUGAGACACUCGACUCGGUAGACUAUGGCAUCGAUAACUGAGAAGUGAAUCACGUGCUUCAGUAAGCCAUCCGGAUGGGUAGUUUAGUUUUAAA------GAUGGGAAGACAAAUAUCUUUUUAUCCAACUGGGUAUUCUCAGAUCCAUGCGAUAGGGUCAGACUGUCUGUGUAUGUGUAGUAAAAUUUGCAAGGCCUGCCACUUAAAACAUAGCAGCACCCA--UAUUAAAUCUACGAAAUAUUCUA-UACGGAAAUAUGUUUAGAGAGACA-GUAAUGUAGGAAGUUAGUAUCCAAC--GUAAAAUUAAAAAGUGGUUUUACUUUCAUU---GAAGUUUUCGCCUAGAUCUCGAGAUUCUAACAGGUAAAACUUCGA------UAAUACACCAAUUCGCAUUACCAAUGUUUGUCCUAUCUUAAUACACUCCGCAUAGUCACGAAU--AGGGUAUUCACACAGCAGAUCGUUAGUUAACGAAAUGCUUUGGCGCCGACAAAAACUGGAUACCCCAGACUUACGAUUUACAAGGACAACCACCUUCUCAAGAAUGCUUUC---GCAGAUCUGAAUAAUUACUUGACCC-AAGUCUUAGCAAGCGCGUUGAUGUUAUAUUAUUAUCUUAUUAAAAGAAGAUAAUCCACAGCUCG--UAAUAUGUAUCAUUACCAGAGUACUACGCCCGUCACAGUUGAUACAUGGAG-----AGGUCUGCAAUUUUUUGCACGACUAAAUAUUUUUAGA--AGUCUAAACUAUGAUCUGUUGAUUUCUCACGG-UAAUAUAUGAAAGCAG-CAGACAGCCAAGCAAAGAUGGUUCGUGGAAUUGAAUAGCG-CGAACGGUAUACAGGGGA--GGUAAUACCGACAUCUUACUGCGUGUUGCCAGGUAUACGGUUCACUUAUU---AGAUAGGUCCUUCGGUC-ACGCGUGUAUUUUUAUUGACCGAACCUAGUCGUGUUCAUAAACUUUCUUCAUCUCAAAUUUGGGGUAUGAAUUACUUUAUACACGCCCCCAGGCCGCAAAAACGUUCGGUAUAU-UAGUGCUAUACC----CAAACAGAUUUCACGUCUCCAUAUCUAACGCCUAGG-ACUAUGACUAUAUU--GACCUCAAAAACACGUACCAGACUCGCA-UAUUUCCUGGAACGUGCG---CUACAAGGG-----CUGU--AUACCACCAAUCAAUUUCAUACUGUUUAUUCCGACCUCACUCUUAUGUGAACACAUUAAGCCUUAAACAGA-UUUUGAGGGUAAUUAGAUUAAUAGCAAAUAUAAGU---UGAUCUUAACACCGUUCUAUUACUUUCUGGUGAAUAGCAGGUUUCAUUCUGGAGAGUCAGCGGUCUACAUGAAACUAAGUUUUUUUCUUCACUAUCAGCCAGUAUG-UGACGGAGAAUCACUAGCGGGAGAAUUCUACUUAGCGUAUAGCAAUGUUGUA--------AUGAAUCAAAAUAGUUGUUUUAGAUUUGCUAUAACUUUAAUACUAUGAGAAAC-AGAGGUACCGAGUCUGCACUUACCUUGUUCUUAUUUACGGGCUAGACAGUUGGA--------UUUCGGCUUGAUGAAUUGUGCAAUGGGU-CGUGCGAUAUAAAAUUAGAUUGAUUCUGUACUCAGGAGUUGAGUUACGCCUCGGACACCGUUCAG-GUAGUGAUACUAUACAAAACGAUGCCGAUAUUCUGUUCCUACUCGAUAUAACUGAGUACGAAUCCCAGAG-CAGAGUAGCAACAAUAAAGCUCCG--UAAGCGACAGAUGUCUUGACGUCCACCAUCGACUUCUUAAUAGAACUGUUGUUGGAUUUGUCCAUGAG-UAGCCUUUGCCGCUAAUGCUCAGAGUGCCAAGAUAAUAGACAUCUUGCCGAGGUAUUCCGUAGACACUUGGAGAAUUUGACCCACUG-CGCAGUUUUAAACCAUGUUCGUCACUAUAUCCCUGGCUGCUCACAAGUAGGAAAGGGUAUAUUCAUGAUCCGACCG-GCGAACACUACCUCACCAACGUAUGAGUGAUCCCGUAUUAGGAGAUUUAUGCC------UACCCAAAUUUGAAGGACACGUGCAGGC-CACUAUGUAACCCGAUUGAACACAGGGAAAUCCAGGGUCGCAAAUGGCAAUAUGUUG--CCAUGAAAGCAACGCCG-UAUUUAUUUACAGGCUUAUUGGUCCGUGUCCUUUAACAGUAUACACCGGACAAAGUG-AGCACGGUCGA---GAUUCAGUAAUACGAUCCACAAUCCUAUCCAU-AGGCAGCUGAGCCAAGAGUCGUUAAAUUAGCGAUAACUUAAAAUUGUAAUUAUGCAGUCCCUACAUUGUACCA-GUUUAAUUUUGCUGUGUCGUCC----A--UCAAGACCUUAAAGGCUUAUGUAGUAU----UCGUAAGUCUAGCGCAUUUCAUUUGCGG-AUAUUCCCAUUUAUUUUUUUAGCACCUGGAUACUUCAGCGGAAAUGAUCGUUGUGUU-AAUUUGACAUCACUA--GAUUACCUCUAA----UUUAUGGAAUCACGAUAUGUUCAACCUACCGGUUGUCAAUUGCUGGAUUUCAUAUCUGGCAUAAUUUUCAUCUUUCGCAGUUAACCAAAGUUAGUCGGACUCCUGAUUGGGGAGUCUUAUUGGCCACGCCCCCUCAUAAGCAAUCAACAGAUC---CUAGGAAGCUUGCGACCCAG--ACAAGUCAAGUAAAACUUGUGAGCACGGGGAGGAAAUUGAUUCAGAGUCUAGGUAAAAGAC-GGCUUGCUUAUCGAUCCAACCAAUGAUGAUUGAAGUGGUAACU-----CCGCGUUGAC-UUGUGCCGUACAGAAGUGAUUUACCU-AGUUUUACGAU----GUUCAACUUAUUGUGAUCCUCACUUCGGAAGCUAUCGUUACGGGCCGCGGUUGGGUCUCGAUAUUAAGUCCCCUG--AAUGACGUAAUUACAUC-------------------------------------------------------------------------------------------------------------------------------------------------------------------------------------------------------------------------------------------------------------------------------------------------------------------------------------------------------------------------------------------------------------------------------------------------------------------------------------------------------------------------------------------AGAACCUAGGCAA-GUAACAACGCACUGAAAUCG----------------------------------------CUGAGGUAGUUGUCUAAUGUGCAACGACAGUAAAGGCUGCGACUACAAUUUUCAAAUGACCUAAUAAAAACGC--GGAAGGUUAAAAAGCUAAUUAGUCCCUGUCAC-CGGUGGGUACAUUUUACGCCUCGACGUUGAGUCUAUUGAAACCGGGUCACCCAGUCUCAGCCUAAUCUAGUGGUUUU-UAUAUGGUGCAGCAAAUCCAUAUUAUAGUUAACAGGGGCGUUGGUUACUGGGAACAACGACUGCUUUCGAAGCAAGUACAAAAUUAGCGAGACGUACAUAUAAGAUAAAAAGAGCCUAAUUGAAACGUAGCGAUGGGCAGAACUGAACAAACUUGGUAAUAAGAAACUUUGACAAGAUCGUAAGGAAAACACUAUAGA--AGUUGAGUCACUCACUACUAGGAACUAAAAGAAGCCAGCAAAAGCCAAUAAUUAA---CUAUAUGUCUGUGUAGUGUGACGAA-UAAGUACA--------------------------------------------------------------------------------------------------------------------------------------------------------------------------------------------------------------------------------------------------------------------------------------------------------------------------------------------------------------------------------------------------------------------------------------------------------------------------------------------------------------------------------------- 
>D3 5300
--------------AGUGAGUGCAUCGCCCCAA--CUAGCUGUGUAGUCGGAUGGACGUUGUUUCUAAUGGUCUCAAUUAGUCCUGGGAACAAACCGCCAAGGGAAUAACACAACGUAACCAUAUUACGGGUGU-------------------UGACCAAGUUAAUGAUUGGCUAACAUACAAGUGUUCCUUAUAUAACGGUGGCCCGCCGACUAUUCUGGACAAGGCUUU-AAACCUUACCUGUCUUUCUGCGCGGCGGGUAUAAUUUGUGUCGGCAGACAAGUAUUGUGAAUUCCUAUGUGAGU-GGGAGUUCUUGAUCCAUCUGCAGAUUUU-CCUAUGUUUGCCAGAACUUUACAAUUGAAGCGCGAUAUAAUCAGAUCUCACUGGAAGAACUACCGUUAGUAUCAUCGAUCCUAUU--AUGUUUUCGAUCACCGCGAUUAGAGGGAAGCUU-CUUCUUCAUUUGCGGAUUAUCAAUCCGUCCAGAAUAGAGAUAAUUCAUGCUAAAGAUUUAUAAAU-UCU----UUAAGUAUAUAACGCUCCCAAAUCAUUUAUGUAGAACGAUAUUAAUUAUUAAUAUUAACAUUAU---------GUUUGGUUGAUAAACUUAUCAAAUAUUAAAUUUUUUUUUAAAACAAUACUCCAACACACUUUGGCAAGGUAGGAUUAAGCUU--AAUACCGGCGUUGCGAGACG-AACAGUCCGACUGAA-AUUGCGAUAAAGUCAAUUCAAAGGCACAUACUGUUAACUUCUGGAAUAAUAAACCAUUCAGCAAGUCAUAUACUACACCGGGGUACUCAGAUAGCCAAU--GUCGCUUAA------CGUCGGUAGUAAAGUUGCUUACAAACUAAGUGUCAACUUCCGGUGCUUAGUGCGAGCUUGCGAUUGUGCGUAGCGGUGCGUUAGAUAUCAUGAGAAGUGACAGUUAAAAAAUCCCAACGUCUA--UAUUAUACCCCUGUGGUGCCUUU-GAACAGAACACAAUCUCGUAAAAA-GGAAUUGCAAAGCUUAAAAUCAUAU--AUAACUUCCAAAAUCGACCUUACUUUUAUU---------------------------------------------------------------------------------------------------------------------------------------------------------------------------------------------------------------------------------------------------------------------------------------------------------------------------------------------------------------------------------------------------------------------------------------------------------------------------------------------------------------------------------------------------GGGAAUGAAAGUAUAUACCUAGGGGUUACCAGCGGAACACUACAGUUACG---UAAUGUGCCACUCGGCA-GGGCGUGUAUUUGUACGAACUAAACCUAAACGUGUCUCGAAGUUUUUGCCACUUCAAAUCUUUAGAGCUGAAACGUAUACACAUGUAUUGAAAACACUAACAGACUAUCCCCCC-UGAUGCCAGGCG----CAUAUAGCGUUAUCCAGAUUAUAUCUAAUGCUAGGG-GUUAUGGUUAUACU--GAGCGUGCGAAUCCAGACCGAACCCGCG-CAUUUCUCAAAAUAUCCUUUUCCGUUGACA-----UUUUUUUUGUCAUCACUGCAUCUCGUACUGACCCAUGCAUUACAGGCCUUGUGUGGAGACCGUUAACGUUAGUAUGG-UUGCCAGAGCAAAUCAGGUAGCGGUAAGGGAGAGU---GGGAAUUAGCACAGUGUAUUUACUGUGACGGGCAUGAUACAUUGGCUUUUAGUUAGUCUACAAAGUACAUCUUGCGGACUUUAUCACUCCACAAACUAUCAAUAUG-GAAUGCGGCAUGACUAAUACUACAGUUCUAUUCAUGUUUUGAUAUAGUUGGG--------AAGAGCCAAAUAAGUUAUAGAGUUUCGAGUCUAAUCUAAUCAAGUAGUGUUAA-ACCAGUAACGCGCUUAUACUUACGCUAUUCUUGUUUUCAGUCUGUACGAGUGAA--------UUCAGGGCUACAGGAAAAUACGUUGCGU-CGCGCAUAGUAUAUUUUGGUUCGUGC-GUACUCUGGUCUCAAUUUGCGCUUGAGGCACAGUUCUA-GGAGUGACACAGCGCACGAUUCAACGAAGACCACGUGCGACCUCUUGGUGGCCUGGUUUGAACCGCAGUG-CAGAGCUACGACUGGAAAGCCCUG--UAACCAAGCGAAAUACUAAGGAUUUCCCACUGUUAACUAGUAGCCUCACUAUCAAUUGUGUUCAUCCG-UAGCCCUUGUCGCGAGUAUUGCUAAAGCUACUCAACUAUAUGCUUUAGUGAUGCCGACUGCAGAGAGCUGGGAGAUCUCACUCAUUG-CGCUAUCAUGGCUGAUGUUACUCUCUAAAUAUAUGGCUUCUUGUAAAUUGGAGCAUGCUACUUAAUCAUCUAUCCU-ACAGAGAUGGCUAGUAGAA----UAAAUAAUGCACUGUCAGGAGAGUUAAGUU------AACCUCAAUCUAUAGAAGAGCGGCGAAC-UGUUGAGCGAUCUAGCUGACCGCAAGUAGAUCUGGUCUUAUUACCAAAGAUAUGUUA--CAAGAAUAACCACUCAAUUAUAAACUCCCAAAGUAAAUAAUCCAACUCCCUCAAUAUUGGACUAGUUACAUAGCG-AAUAUGGACCA---GAUUUGGUUAGACAACUCAU--UUUCAAUCAUUAGACAAUCGCGUCAUUAGUCCUGAAAUUAAUAAUGGCUUGGAACUACAGACAUUUAGUUUUAGCAUAAAAUAU-GCCUUUCAGCGUUAUACCGCGCGAAGUUUUCAGGACCCUCUACAUAUAGAGGAGGU----UUGUAAGUCCAAAAUAGGUGAAUUGCUU-AAAAUACGGUUGGUUUUUCCGGCGCUUAGCAAUUUCCGUCAGAAUGACUUCUAGAUU-GAUACCACUUUACCU--AAAUGUCUUUUU----UUGGUAUAGCGUCUAGACGUGUUACCGAUCAAUUACAAAU--GUCGAUUUCAUAAACAGGUUAAUUCUUGUCCUAUGCAGUAGAACUCAGUUCUAUACAAUUUGAAUUGGUAACUCUCAUCGAGAAUAUUUAAUUAUUAUUGAUUACCUAGCC---UCAACAAAUUACUAUACCAA--CCAAGAUGUAUAGAACUAAUAGGCAUGGCCUUACUGUUAGUACGCGAUUUAGCUAAGAGAC-GACGAUCCCAUCGGUCGGUCCGACC-UGAAUUAACUGGUAGUC-----UCGCAUUGAG-UCAUGUUAUAUAGGAAAUGUUUAUUU-ACUUUACAAUU----AUAUAACUUACCUUCAUGUUCAUUCACAGGAAGAUAUUCGCACGCUGCUACAUGACGGCGAUAACAAGUCUUCUG--UAUCACGCUGUCCCAAA-------------------------------------------------------------------------------------------------------------------------------------------------------------------------------------------------------------------------------------------------------------------------------------------------------------------------------------------------------------------------------------------------------------------------------------------------------------------------------------------------------------------------------------------AGAUCGUGGUCA--AUAGGAAUAAAAUGAGACCG----------------------------------------UCGCUAUAAUUACCUAUUAUCC-ACCUUAGUAAGGGUUAAGAAUCCACUCCUUGGAUGACACUAUAUAAGCAA--CUAGAGCAAAGUCACGUAUGCGGGUUUGUAUG-CGGCUUGUUCGUUUCAUACACUGACGCAAAGUCGCUGGAACUAGGUUUCACCCGGACUGAUUGGGUCUGGCAGUUUUCCUUCUAGCUUGAUAAAUCCACACUAUUGUAGCCAGAAUGACAAAUCAGAGAAAUUAAUGACUCUUUGUGGUGCGUGUAAGGAUUUAAUCUAACAUACACGUAGAGUAAGUAA-ACCUAAUCGAGAUAU--UUGUCAGUAGAGAUAACUCAACCACGAAGCCAGAAGUAUCUGUAGAGCCCUAUUACUAU-GUUAUAGU--GGCCCAGUCACCACUUAAAAAGAUCGGGUAGUAACUUAAAUGAACUGUUGAUUUA---CUAUGUAUCGGUGUAAUGUGGUGGA-UGAAUUUAAAUGCCUAAAUUUUAAAAUCAAACACACUGUCAGGUUGGUAGCAACUUUUGCGAUUGGCGAUAGAAAAGGUUUGGCUACGCCACCCUUAUAGGUGUUGAAUUGGACAAAGCUAAUGGAAGCUA-GAGUGGAUGCUCGCUGUUCUCGACAUGUGUUUAGAAUAAAAAACGUGUCUCUCUUAUCCAGAGCAGUGAGAGUAA--------------------------------------------------------------------------------UGAUAAUCAUUUAAUUUUACCGUGUUACGAGCUCUUAAGUGAGGCCGUACAACAGUGGCACUUCAAUUGCUGGGUUGGGUGGAAUUGUAAUCUGACU-AAGUUGUGAAU-AGGUUGGGGAGUCGAGAUACUAGUCCCGAUGGCAUUCUAGACGUUCUUACCUGUCGUUAGAUCCGCUGGCCCAUCGAAAG---UGGGAUCUGGUCAGA--UAUGUUUAUUACGAGUCUAUAUAGAG---- 
>C3 5300
--------------AGUAAAUACAUCGUUCUAU--CUUGUUGUGGAGUUGAAUGGACUUAAUUCCCGACGGUCUCAAUUAGCCCUUGGAAUGAACCGCUAAUGGAAUAACACAACAUAACCAAAUUACGAGUGU-------------------UGACCAAAAUAAUGAUUGAUAAAUACUC--------CUUAUAUAACGGUGGCUCGCCGAGUAUUUUGGACAAGGUUCU-AAGCCUUACCUAUCUUUCUGCCCGCGGGCCUAAAUCGAGAC-GGUAAACACGUAUCGCGAACUGCUACGCGAGC-AGGAGUUCUUGAUCUAUUUGUAGAUUUU-CCUAUGUUUGUUAAGACCUUGCAAUUGAACCGCGAUACAAUCAUAUCCCACUGGAAGAACUGCCAUAUAUAUCAUCAAUCAUAAU--AUAUUUUCAAUCAUCAGAGUUAUAAGGAAGCUU-UAUCUUCACUUUCAGGUUAUCGAACCACCCAAAAUAAAGAUAAUUUAUGCUGAAGAUUUAUAAGU-ACU----UUAAGUAUAUAAGGCUCCUUAAUCAUCUAAGUAGGGUGAUGUCAAUCACUAAUAUUGAAAUUGU---------CUUUUGUUGAUAAAUUUAUUAAAUAUUAUAUUUUUUUCUAAAACAAUUCUCGGAGAUACUUCGCCAAGGUAGUAUUAUGA--CUAAUGCAGUCGUUGCAGGAUU-UCCUUUUCGACUGUA-ACAGCGACAAGGUCCAUUGAGGGGCUCAGUACGUUUACCUGGGGAAUUAUAAACCAGCAUGCAAGUCAUAUACAUCAUCGGGACAUACAGAGGGCCAGU--AUCUCUUAA------CGUGGGCAGAAAAGUUAAUUACAAUCUAAGUACUCACUCCCGGUGCUGUGCGAGAGUCUGCGAUUGUGCGUUUAGAUGUAUUAGAUAUAACGAGGACUGACAGUUAGAAAAUCCUGUCAUCAA--UUAUAAACCCAUGAAGUCCCUCU-AAAUAGAACAAUAUUCCGAAAAAG-GAAAUAUUGAAGCUUAAUAUCUUAU--ACAAAUUCCACAAUCGACCUUACUUUAGUC---GAAGCUUCCGCCGACACCGCACUAUUUUAGCGUUAAAGACCUGGAGCUGAUAUUGAACUGUAAGCCAGCAACCUAUGCACUUUUAAUCCCAAUAUAGUCUGAGUA-CGAGAACUUAAGGUGGGCUUCCUUUGAUAUCCUCGGCUUCCAAAUAGCAGAUAUGCCAGCGAGACCCCCCUAUUCCCGACAUUACUUAGACGAAUGCUACCGUGUUAACCCAAUGACUUUA---GGGAGUCUUUCUUUAUUCAUCAACA-AUUUAGAGUAAAGGACCACGUCGACCAGAGACAUCCUUGAGAUAGAAACGUCCUCGCUGGUGCG--UUUAAUAUCUCAAUGAGAUGUCACAU-GAUCGGCGUUGAUGUCUAAUAUAA-----AGCUCUGCAGCUCUUUAGAAACAUAUUAAUCCUAAGA--AUACCGCAGG-UGGCUAGUUUGUCCUUAACAGCUAAUGUACUUCCAUGG-CAGGCAACCACGUAAUGAUACCUGUAUCUGCCGAGUGGCC-CUAAUUGUCUAUGGCUGC--GGGAAUACCAGCAUGUACCUAGGCGUCACCAGCGGGACGGUAAGCUGACG---UAAUGUGCUAUUGGGCA-GAGCGUGUAUUUGUAUGAGCUAGACCUAGACGUGUUUCAAAGCUUUUGCCACUUCACAUCUAUGGAACUGGUACUUGUAAAUAUGUCCCGAACACACUAACAGACUAUUCUUCC-UGAGGCCAGGUG----CAUAUAGCGUUCUCCAGUUUAUACCUAAUGCUGAGG-GUUAUGAUUAUGCU--AAGCGCGUAAGCCCAGACCGAAGGCGCA-CAUUUCUCGAUAUAUCUAUUUUCGCAGAUG-----CCACCUAUGUGAUCAAUAAGUCCCGUACCGACCCAUGCUUUAUAGAUCCUAUGUGGAGGUAGUUAUCAUUAGUAUGG-UUUUCAAAGCAAAUUAUGUAGCGGUAGGUGAGAGU---CAGGCUUAACACAGUUUAUUUACUCUGACGAGUAUGAAACAUUCCCUUUUAGAUAAUCUACAAACUACAUCUUGCGGACUUUGCCACUCCGCUAACUAUCAGUAUG-GAAUGGGGCAUAACUACUAUUACAACCCUAUUCGGUUUCUGAUGCAACUAGGGUCUCCAAAAGAGCCAAAUAAGGUAUAAAGUUUCGCGUUUCAUUAGACCAAGUAGUGAUAA-ACCGUUAACGCACCUAUACUUACGAUAUUCUUGUUUACAGUCUGAACGAGGGGAUAUUCUUGUACACGGCUACAGAGGAAUACGUUACGU-CGCGCAUUGUAUAACUUGGUUCAUUC-GUACUCUGGUCUCGAUUUGCGCUUGAGGCAUAGUUCCA-GGAAUAAUACACCGCACGAUUCAACUGGAACUACGUGCGAUCUCUUGCUGACCAGAUUUGCACCGCAGGA-UAGAGCUACCACUAUAAGGCACUG--UAAUCAACCGAUAGACUAUGGAUCACCGGCUAUUACCCAGUAAUGUCACUAUCCGUCGGGUCCAUCGGUUAGCCCUUGUCGAUAGUAUUGCUAGAGCUAGUAAACUAUAUUCUUUAGGAAUGCCGUCUGCAGAGUGCCGGGAAAUCUCACUUAUUG-CGCUAUCAUGGCUGAUGUUUAUCUCUACAUACAUAACUCCUUAUGAAUUGGAAGGGGCUGCCUAAUCGCCUGUCGU-ACGGAGAUAGCUACUCCAA----UAAACAAUGCACUGUCAGGAGAAUUAAGUU------GGCCCCAGGCUAUAGAAGAAGCGCGAAC-UGCUGGACGAACUAGUUGACCGCGAGUAUACCUGGACUUGCUACAGAUGAUGAGUUG--CAAGAGUAGCCACUGAAUUAUAAACUUUUAAAGUAAGUCAUCAAACUCCUUCAGUAUAAUACUGGUUACACAGUGUAAUAUGGUCGAACUGAUUUGGUUAGUCAAUUCAU--CUCCAUUCAUUACGCAAUCCCGUCACUAGUCUAUAGAUUAAUAACGUCUUGGAACUAUAGCCAUUCAGUAUUAGGAUCAAAUUU-UCCUUACUGUGUUAUGUGGUUU----C--CCGAGACCCUCAGAAUCUGGAGGAGAU----UUGUAAGUCCAAAAUAAGCGAAUUGCAU-AAAACACAGUUUGAUUUUCUGGCACUUGGCAAUUAUCGUAAGAAUGAAUGCUUAAUU-GACAUAAAUUUACCU--GGGUGUCUUUUU----UUGGUAUAGUGUCUAGACGUCUUACCGGUCAAUUAUAAAU--GUCGAUUUUGUAAACGGGUUAAAUUCUAUUCUUUGCAGGAGAACUAAGUUUCACAUAUUUUAAAUUGGGAGACCUCAUCGAGCAUAUUUAAUCAUUAUUGAUUGCUUAGCC---CCAAUAGGUUACUAGACUAA--CCAUGAUAUGUAGAAUUACUGGGCAACGGAUUACUAUCGUUAUGCAAUCUAGGUAAGCCAC-GACUAAGCUAUGGGUCAAUCCGACG-UGGGUAAACUGGUAAUC-----UUGCGUUGAG-UUGUGUUAUACAGAAAAUGUUUAUCU-AAUUCAUAAUU----AUAUAAUUUACCGUUAUGUGCAUUCAAAGAACGAUCUUCACACGCUGCUACAUGAUGUCGAUAACAAGUUUUCUG--UAACAUGGUUUGCCAGA-------------------------------------------------------------------------------------------------------------------------------------------------------------------------------------------------------------------------------------------------------------------------------------------------------------------------------------------------------------------------------------------------------------------------------------------------------------------------------------------------------------------------------------------------------------------------------------------------------------------------------------------------------------------------------------------------------------------------------------------------------------------------------------------------------------------------------------------------------------------------------------------------------------------------------------------------------------------------------------------------------------------------------------------------------------------------------------------------------------------AACGCAUAAGAUCUGAAAUCAAACACACUGCUAAAUUGGUAGCAACAUUCGCGAUUAGCGAUCGAAAAGGUUUGGCUAUGCCACCCUCAUAAGUGUCGAGU--GCCAAG-UUUAUAGAAGCUA-AAGUAAACGUUCGCAGUUCUCGACAUGUAUUCAGAACGGGAAGCGUGUCUCUCUUUUCCACAGCAGUGAGAGUAA--------------------------------------------------------------------------------UGAUGAUCGUUUAAUUUUGCCGUAUUACAAACAUUUAAGCAAAACCUCAGAACUGUGGCAUUUCAACUGCUGGGUUGGGUGGAAUUACAACCUGACU-GAGUUGUGAAU-AGUUUAGAAUCAUGAGUUAUUAUUCCUGAUGACAUUCUGUACGUUCUGCUCUGUCGUUAGAUCUGCUAGCAUGUCAAAAU---UGAGACUUAUACAGA--UAUGUUUGUUAAAAGUCGAUACAAAA---- 
>B3 5300
------------------------------------------------------------------------------------------------------------------------------------------------------------------------------------------------------------------------------------------------------------------------------------------------------------------------------------------------------------------------------------------------------------------------------------------------------------------------------------------------------------------------------------------------------------------UUCAGAUCAA-GAUUUUAGCUGAUGUGAAUUACUAGUGCAGAAACUGC---------CAUUUGAUGGUAUAUUUAGUAUAUAUUGAAUUUAUUUCUAAGGCAAUUAUCCAACAUACUGUGGAAAAGUUAUAAUGCGCUUCUAAUGUAAUUGAUGUAGGACU-UACAUUUAAACUGAA-AUGGCAUAGAGACUGAUCACGAGAUUCGAUCUGCUUAUCUGGGGGAUUGUAGAGCAAUAUACAAGUCGUAUACGUCACCAGGAUAUCCAGACGGUCAGUUUUGCGCUUAA------CGUGAAAAGAAAAGGUACGUACGGUCUUAAUGCU-AACUUCUGUUUUGGGCGGGAGUCUAAGAUCGCUUUCUUCAAUGUACUAGAUAUUGAAAGGACUUUCUAAUAGAAAAUCGCGUCGGCCA--CCUAAGACCCAUGAAGUAUCAUG-GAUACGAAGUUAAUUUCUGGAACG-UGAAUCUUGACGUUUCACGCCGAAUAGAUGAAUUUCACAGUCGAACUUACAUUUAUC---GAUGCUGACGCGUAUAUUUGAGUAUCAUAAUAUUAUGAGCCUAAACUUGAUAUUGAAGGACAAUCCAGAUUCUAACGCUUAAUAAACCCAAAUAUAGUCUGAGUACCGAAGGCUU-GGAUGAGCCACUCCUCAUGUCCUCAGCUUACCAUUUGCAGCAUUGGCUGCAAGCAUACAAUAUGCCGGACUUCCCGAUGACGAGUGCAUCACCGUAAAUCCAAAAGAUUUA---GGAAGUGUUUUUUAAUCCAUAAUCC-AUUUCGUGUAAUCACACACAACGAUCGGUCAUAUCCAAUCCGUAGAAAUCUGCUUGCAAGUACA--UGUCACGUAUCAAUAAAGCAGCGCAU-GAACGGUUCUGAAGCCAAAUAUAG-----AGUUUAGUAAGUCUUGUCACGAUUAUUCAUCUUUAGA--AUUCCAGAGG-CCGACGGCGGGAUCUUUACGACUGUUGAACUUACAUUG-UAGACAACCUCGCCAUGAUGUCUAGAUGAAUCGUGUGGUA-CUAAUGUCCUGGGGCCAC--AAAAAUACCAACAUUUACCUGAUGAUGACUAGGAGGACGUUACACUUGCG---UAAUAUGCUACUCCGCA-GCGCGUAUACUCGUAAAGACAAAAUUCAGACCGCAUCCUCAGCGCUUUGCACUGCUAACCUAUAGAACUGAUGCGUGCAUACAUGCCCCCAAAAACUUAUCAACAUAGUCUCAU-CUUUGCUGAGCG----UAUAUAGCUUUCUCCUUACUAUAUCUACCACCGAGG-GAUACAACAAUGCU--AAGCACGAUAGCCCACUCCGAACCUGCA-AAUUUCUUAGGAUUUGCCUUCCCGGAAAUG-----CUACCAGUGAUAUCAAUAAAUAUCGUACUGUCUGACACGUCACAGGACUUAUCAGGUGACAAUUAACAUUUAGCGGG-UUUCCAAGGUAAACCAACUAGCGGUAAGGGAGGAU---GGGGAUUAACAUAGUUCAUCUAAUUUGGAGUAAAUAACAAAAUCUCUUUUAGGUACUCGACGAACUACAUUGGGAAAAUCUACUCUCUUUACAAUCUAACAAUUGG-AUCCGGAGCGUGAAUAAUAUUACGUGUUUAUUUCAUAUCUAAUGCCGUUUGG--------AACAACCUAAUUAACUAUGUUAGAUCAAGUCUAACCCUACCAUGCUGUGAUGC-AACGAUAGAUCAUCCACACUUACGUUAUUCCUGUCUUCAUA-UGUACGAGUGGG--------UUUAAGAUGAUUGGUUAGUACGUGGGGU-CGCGUAUUGGAUAAUUUAGCUGGUAC-GUCCUCUAAUCUCCGAUAAUGCUUAAGGCACAACUAAG-GGAGAGAGGCUGAACACAGUGAAACUGGAAUUGCGUGCCAUCGCGUGCCGCCCAAGUUUAAGCGACAGAG-AAGGGCGGCCACAAAAAGACUCGG--UAAGACAUAGAGAUACUAUGGACGACCCACAGAUUCCUUGUAAAAGCUCGCUCGGUUAGGUCCAUUAG-GUUUUGUGGUCACUAGUAUUCCAAGGGCUACUUCGCUAGAUGCUCAACUGAAGCAAUGUGCAGAC-----------------------------------------------------------------------------------------------------------------------------------------------------------------------------------------------------------------------------------------------------------------------------------------------------------------------------------------------------------------------------------------------------------------------------------------------------------------------------------------------------------------------------------------------------AUAACCGAUCCUAUUUUCUUGACACUUGACAAUUUUCUUAGAAAUGAUUGCUCGAUU-AACAUGAGUUUACUU--AAACGUCUUUUC----UUAUUAGAAAAUCUACACGUCAUACCGGCCGAUUACAAAU--CUCGACUUUAUAAGUGGAUCAGUCCUUAUUUAUUGCAGUAGAACAAUAUUCCAUAGGCAUUAAAUUGAUAAGUCUUAUCAAGCGUACCUAAUCAUAGUUGAUUGAAUGCCC---CCAAAACACUGGUGUCCUAU--CCAAUAUGUGUACAAAUAUUAGGCAACGUGUUACCAUCGAUACGGGAUUCAGCCGAAUAAC-UAGUAUCCUAUCGAUUCAUCCAAUA-UGAAUCAACAAGUGACU-----UUGCAUUGAG-UUGUACCGUAUAGGAAUCGUUCAUGU-GCUAUGUCAAU----AUAUAACUUACCGUUAUGUUCAUUGAAGGAAUGAUCCUUACGCACCGCUACAGACCCUUACUAUUAAGUUUCCUG--UAUCAUAUUAUUCUAUA--AACAUUAGCCGCACCGUGCGUGUCUCACUCGUUUCUCGGGGUCAUGCAUACAAUCGCUGAAAUAUAUAGUAGGACGAUUGGAGACGUAAAAAUGCUCU-----CCAUCCUCUGGGUGAUU--CACAGU-CGUCUUAAUGUGUUAAUAUGCUUCUUGUAUGAAUGUGAGAAUGGAACUACGAUAUCGCUCUGAUCGGAGGUCUCAAGAG-GAUGCGUGGAGCCCAUAGGGAAGCGAG-GC---UCUCUACUAUAGAGAGCUCUACGACUCCUUCCUCAAGA-AUAUUGCAACAUUAUACGUCGUUAUAUUUGAAUUUACAACGUUGAGUUUGCAUC-CGUACAGGUGUGUAUGACAAGCG-AAAUUCAAAUCCGCAGGCUUGCCGACUAUGGAAUCUACUCUCAAGAUUAUAACAACA-ACUACACUAACGUAACAUUUCUUUACC----UACUGACUAUUUUGAGAUGCUGAG----GUUGCGCCUAAAUCUGUAGGCCUGUA-UGAAUGGAAACUCUAGGAAACGGUGGUCAC-AUAGAAAUGCGAUUCGAAUA----------------------------------------UUAAAAUAAUUUUCUAACAUUC-ACGUUUGUAGCGAUUAUGGACCCGCUUCUUGGAUAACAUAAUACAAACAC--UUGAAACUAAGAUACUUACUAGGGUUAGAAUU-AGGUUCGUACAUUUCAUACGUUGACCCAAAGUCUCUGGAACUCGGCUUGUUUAGAAUUGGUUUGAUCUGGUAGCUCUCUUCCCGUCAUGGCGAAUCUACAAUAGGGUAGCCAAAGUCACUGGCUGGCGAAUCUAAUAGUUCGGUGCGAUGCACAUAGAGAUCCGACGUAACAUACGCGCAAGACAAACAUAGUCUAAUAGAAGUGU--UGGUUAAUAGAUUUAUACGGACCUCGUAGGAAGGAGUUUUGGAGGGGUCUUGUCAAUUCCACAGUAGA--GCCUCAUCCACCAAUUACCAAGAUGCAAAAGAAACCUGAACGAACUAUCACUUCA---GUACGUAUUGGUGUAACAUAAUGAA-CCACUGUGAACGCCUAAGGUUUGAAUUUUAACAUGCUGUUAAGUUGGGCGCAGCCUUCGCAAUUGGUGACGAGGAAAAUUUACCGAUAUCACUUCUAUAGGUGUUUAGU--ACAGAU-CUUACAGGUGCUA-AGGCAAAUA---------CUCGGCAUACUCCUAUAAUAAGGAACGCGCCUCUAUUCCUCAUAACAAUAGGGGGAGCUAAUAUUUGCCUGCGUAAA-UAGACUUGU--AUAUCUACCGGAAAUCUGAUUCUCUAUGCUUCUAACUCGUCUAUCGAUUGAUAUUCGUUUCAUUUUGACGUUUUAUAAGCAUUUACAGAAAGCCCAAGGACUCCAGCGUUACAACUACUGAGUUGGGCGGGAUUAUAGCCUGACC-UUAUUAGAGAC-AGGCCUAGGCCACGAAACUUUAACCUAGAACACAUUCUGGACGUUUUCUCCGAUCGUUGGAUUUGUUAGCGCGCCGAAUUUAGUAAUGCUUGAACAAA--CGUGUUUCCGAGUAAUCGGAUGUAAA---- 
>A3 5300
--------------AGUAAAUGCGUUUCUUUAC--CCUAUAGUACAGGCAGAUGGACAUAGUUUUCUAUAGACUCAAUUAGCCCCUGGACCAAAACCCUAGUAGAAUGAGACAACAAAACCAUGCCACAAGUUCUCCGGUAACUUUGGUAUCUUGAUCUAGACAAUUUUCGGUUGGCUUAUAACCGUCUUUUCUGUAACAAUGGCAUAUGAACAAACUUGAAGAGGGCAUA-AAGCUUUACUUACCAUCCUCUGCGAUGGACAUUAUUUGAAGCGGCAACAACCUAGGGUGAAUUCCUGCGUGUGC-AAAAGUUACUGAUCUAUUCUUGGUUUGU-CCAGUCUUUAAUAAAAUAGUACAGCCGGAAUUCGAUACAUUCAUACCCCAGUAAAGAGACUAUCAUUUGUGUUACCGAUAAUAUU--AUAUUCUUAACCAUCAGGACUUUGGGAGAGCUC-UAUCUUUAUUUUCGGAUUGUCAAAUUAUCCAGAGUAGUGGUUAUUCGUGCUAAUCAUUUGUGGAC-UCU----UCAAACAUAUUAAGCUUUCGAAUCAA-GAUGUAAGUCGACGUGAAUAACUGGUAUAGAGACAAU---------CAUUUGUAGGUCUAUCUAGUAUAUAUUGAAGUUUUAUCCAACGCAAGUUUCCAACAUACUCUUGCGACGCUAUAAUGCGUUUGUAAUGUAAUUGAUGCAGUACU-UACAAUUAAACUGCA-AUAGCAUGAUGAUUGAUCACGAGGCUCUAUCCGUUCGUCAGGGGAAUUCUAGUCUAAAAUGCAAGUCGUACACUGCACCAGGUUGUUCAGACGGUGAGGUUCGCUCUUAA------CGUGAGAAGAAAAUGUAAGUCUGAUCUACGUGUUAACUUCAGGCUCUGGGCAGGACUAUAAAAUAGCUUGCUUCGUUGUAUUAGAUAUUGAAAGGACUUUCUAAUUGAAAAUCGCGUCGUCCA--CCUACGACACUUGAAGUGCGUUU-AAUGGGAAGUAAGUUCCGGGAACG-GGAAUCGUGACGUUGCAUGCCGAGUAGAUGACUUUCAAAAUAGUCUUUACAUUCAUC---GAAGUUCACGCCUAUCUUUAAGUUUCAUAAUAUUAGAAGUCUAGACAUGCCAUUGAACGAUAUGCCAGACUCCGACGCAUAAUAAAUGCAUAUAUAAUCUGAGUAUCGUAGGUUU-GUGUGGACCACACCGCAUCUCCUCCGUUUCCCAUUGGUAGUGAGGAGUGUAAUCAUACAGUAUGCAAGAAUUCCCGCAAACGGGUGUAUCUCCGUAACUCUAAUCGAUUGA---GGGGGUCUUUCUUCAUCAAUCAUCC-AUUUCGUGUACAGACCCACAACGACCGGCCAUAUCCUAUCUGGAGAAAUCUUCACUCAAGUGGAAGUGACGUGCAUCAAUAAAGCAUCGCAU-GAACGGGUUUGGAAUCAAAUUUAG-----AGUUUUGUAAGUAUUAUUACGAAAACUUAUCUUUACA--AAUUUUAGAGGCCGCCUGUGGGAUCUUUACGACUGAUGAAUUUACACAA-UAUGAAAGCGCGCAUUCAUGUCUAGAUGAAUCGUGUGGUA-CUAAUGUCCUGUGGCCAC-----------------------------------------------------------------------------------------------------------------------------------------------------------------------------------------------------------------------------------------------------------------------------------------------------------------------------------------------------------------------------------------------------------------------------------------------------------------------------------------------------------------------------------------------------------------------------------------------------------------------------------------------------------------------------------------------------------------------------------------------------------------------------------------------------------------------------------------------------------------------------------------------------------------------------------------------------------------------------------------------------------------------------------------------------------------------------------------UGGAAAGCGUCACUAAUUA-CCCGAUUAUAGCUCACGUUAAUGAUUAAACAUAUAAAUCGCUAUAAA--GGAUAGGGUUGCUUCAUAAUCUGUCCU-ACAGACCUGGCUACUUAAAUGCUUGAAUAAGUUAGCGUCAGGAAAUCUAAGUU------CACCCCAACGCUUAGUAGAGGUCCGAAC-UUUCGGAAAGACCAGUUGAACGCGGGUAUAUCUUUACUCGUUUUUGAUAAUACACUA--CU-CGAGUAUAUUUAAU-UAUGAACUUUCGAGUUUAACGAUUCAGAUCAUUCUAUGCUGUGCUCGCUAUACAGCG-AGUCUGCCCGG---GAUUUAGUUAGACAAUUCUU--UUUUACUCAUCAGGCAAUCACGUCUCAAGUUCUGAAACCAAUAACGUCAUCG--CUAUAACCAUGCAGUCUUUGCGUUAAUUUU-UUCUUACUGUAUCGGAUCUCCC----C--UCGAGACUUUCAGCAAUUAGAGAUAAC----UUGUAAGUCUAACAUAAGUUAAUUACCG-AUGACCCAUCGUAUUUGUUUGACACAUGGCGAUCUUCUUAGUAAUGAUUGCUCGAUU-AAUAUGAGUCUACCU--GAAUGUCCUUUC----UGGUUAGAAGUACUACACGUCCUAUCGACCAACCGCAAAU--UUCGAUUUCAUGCGUGAAUCAGUUCCUAUUUUUUGCAGUAGAACUAAGUUAAAUAGGUUCUAAACUUGAGAGUCUUGUCGAACGUAUCAAAUCAUGGUUGAUUGACCGGCC---CCAAAACGCUGCUGUCCUAU--CCAAUAUGUGUAGAAGUACUAUGCGACAGUUUGUUAUCGAUACGGAAUUUAGGCAAAAGAG-GAACAUACCAUCGAUUGAGCUGACG-UGAAUCAACUGGUGGCA-----UUGUAUUGAG-UUGUACCAUACAGGAAUUGUUCUCGA-ACUAUGUCAAU----AUAUGACUUACCAUUAUGUUUAUUGUGGGAAUGAUUUUUACGCUCCGCUAUUCGCCUUUGAUAUUAAGUUUUCUG--UAUCACAUUAUCUUAUA--AGCAAAAGUAGCACCAUACGUGUCUCGUUCGUACCUCUGGGUUAUGCGUACAAUUGUGAAACA-UUUAGCAGGAUGAUUGGCGACAUAACAAUACUCU----CCAUUCCUCUGGAUCGUC--UACUGU-UGCUUUCACGUGUUAGUACGUUUCCUGUACAAAUGUAGGUAUGAAAUUAUAAUAGCCCCCUGUUCAGCAGUUUCACGGG-AACGCGUGGAGCUUAUAGGGAGGUGGA-GC---UCUUUACUAGAAAGAAUUCUACAACUCCUCUUUCAAGA-ACAUUGUAAUAUUAUACAUCGUUAUAUUUAAUUUUACAGCAUUGGGAACGCGUC-UGCUUAAAUAUGUUGGACAAGUG-ACAUACAAACCCGCAGACUUACCGAAUAUUUUAUCUGACCUUGGUGUCCUAACAAUA-ACCACACUAGAGUAUCAUUCCCUUAUU----UACUGACUAUUUUGAAACGCUGAGGUA----GUGACUAGAUUUAUAGGUUUAUA-UGAAUAGAGGCUCUGGAAAACCGUGGUCGU-AUGGGACUGCAAUUAGACUA----------------------------------------UUGAGAUAGCUACCCAACACUC-GCGUUGAUAAGAGUUAUGGACCCGCUUCUGGAAUGACAUAUUACAAACAC--UUAGUACUAAAACACUCGUUAGGGUUUGUAUU-AAAUAGGUUCAUUUCAUACGUUGUCCCAAAGCCGCCGGAACCCGGCUUGUCUAGAAUUGACCUGAUCUGGAAGCUUUCCUUCCAACAUGGCGAAUCUACAGUAUGUUAGCUAAAGUGGCCGGCCAAUCAGAUUAAUAGUUCGGAACGGUACAUAUGUAGCUCUAACAUAAAAAACGUGGAAGGCAAGUGUAGCCUAAUAGAGAGGC--UGGUUGAUAGAAUCAUCAGGAUCUCGUAACGAGGAGUUUUGGCGGGGUCCUGUCAAUACAACAGUAAA--GCCUCAAUUGCCAAUCAUUGAAGUCGAAUAGAGACCUGAGCGAACUAGUGAUUCA---GUAUGUAUUGGUGUAAUAUAGUGAG-GAGUUCUAAACACCUGAGAUUUGAAUUCAGUCAUGCAGUUAAGUUGAUUGCAGCUUUCACAAUUGGUAACAAGGAAGAUUCACCGACACCACCUCUAGAGGUGUUUAGU--ACAGGC-CUUACAGACACUG-GGGCAGAUA---------CACGGCUUGUUUCAACAUCAUGAAACACGCCUCUAUUUUCCACAACGGUAGGAAGAGCUAAUAUUUGUGCACGUAGG-UGGAUCUGU--AUACCUAUUGGGGGCCCGAUUAUCUAUACUUCUAACUUAUCUAUCGAUUGAUAUUCCUCUAAUUUUGGCGCUUUAUUAGCGUAUAAAGAAAGCACAAGAACCCUAGCGUUACAAUUGCUGAGUUGGGUAGGAUCGUGUCAUGACC-UUAUCGUAAAC-GGGUCGAGGUCACUACAAAUUGAUCUGGAUGACAUUCUGGACAUCUUUUCCGAUCGUCGGAUUUGUUAGCACGCCGAAUU---UAAAGUUUGAACGAA--CGUGAUUACUAAUAGCCAGAAACAAA---- 
>H1 5308
UAUUCAGAAGC--CUCCAUGUUUUUGACCAUAUAAG-UCAAUUGC---AAUGCGAGAGAUAUGAGGGAAU--CCCUGUGCCAAGCAUAUGUCUACGGGCAACUAGCAGUACAGAGUUUAAGGAUCUUUUGCCAAAGUUGUGAUCCACAGCACUACC--------AUUGUUACACUAACUUGGUCUCAGUGGAAUGUUAUAUUAUCUACACUUCGUUUUCGCGGUCACUAUAUCUCGAGAGUAUUCGCAAGAAAAAUGCGGAUUAUCCUCGCUGGUAAU---------GUGGUGUUUUUGCGAGAUUCUCUGUUCUCUAAGAGCCGUUUACUCACUCAUUCAUUUAUU--AGAUCAUAUUUAUUUCAACAUCAAAUUAAUACUGGGUCUAU-AAGUGAAGCCGA-UCGGUGGGAGUCUG--AGGGACUUCUCCUUUAUCGAUUUCGUUAUCCUGCUCACG-CUUUACUUUCUUCUUAAUCCGACGGCCCGAUGGUACCAUGGUGGA---AG-UGACUAAUUAACUACUGUUAAAAAAAAGUAAUUUAUAAUCAACACAAUAGUGCCCAGAUUAUCAAACAUGGAGCAGGUCAA---CUCCUGCUCAGUGU-CAGCCCAAGUUGUGUCUAUAAAGUUCAUUUUAGCUAGAAGAAUUCAUAGCUCUGACUGAUCCGGUAUAAGCGAUCACUCA-GCGUUUGACCUACUUUAUGAAUGACUUGGCCCAUCUCACGAUGACAAUAUGAUGGACGUUGCAAUGCGAUCAUCUCGCUGGGCCACCUUAGGGCAUGAUCAACUGAUUAAUAAUAAGUCUAGGUAGCAAAUAUAAUUUCUAAUGCUAUGGAUUUCUAAGCGCAUGGGACACAUAACGUAUAAAGCUGACAUCGUCCACUUCAAUAUAGGCUUAAAGCAAAGAGUUCUACGGCUUAGGAUAUCUUGAUGUUUCACUUGAUGCCCCACCUAUAUGGGCCCUCAGA-UUUAGUCAUGCUUGUGAGCAAGGACCAAGACCGAAUUUUCCGUUUACUUCUACUCCCCGAGAGCUU----UUUGACCCAACGUGAUUCAAUUAUGAUGAGAAACGCUCACACAAUUUUCCGGUUUAGCAAUAAUGGAAGCAAUGCGUUGGGCCCAUUUAUGGUAACUCCGGCCACACGCGGAUAAUCUUACAUUAACUCACUGGUUGCCGAAUAAACCGACACACCCCCGGAAAACUUGAGUAAUUAUGAUAGGUUAUAGUAUGAAAAGAGGAUUAGAUCAGGUUUUAACCAACUAUGUGAUAUAUGAGG-ACUACAACUGUUAAUUUCAAUUGGAGAGACUUAGUCAAAGUUCUGAUGUCCUACGCACACAAUUAA-GGGGUGAGAGACAUAUCCAUU-UGUCAGUUGUGGUAACGUAUAUCAGG--GUCUGUUUUUAAGGAGAGAAGACGUCGCAACAAUUAUUGUC-GUAGUUAAGAAGAAGGCGAGAAACGUGUCACGAUUCUCAGCAGCCUAAGUC--------UGGGGCUCAUAGUUUAUGCGAGGAACUAUU--AGUUAGCAGGGUGCGUAUACGCA-GGGCUCAGUCCGAUUCCACGUCUUGGCCGCUUCG--CUCGCCUUCACUAGCGCGAGUGAAGAUGUUGGUGGAAUGUCAUUUAGAAUAUUUAUUGGUUUUAAAGUUGGAACCUCUGGAGGGAAGGAGCAACUGUAUUGACUUGACAGUCACCAUGUAGUUGUGCGAAAUUAUCUCUUUUAAGUGAUCUUUCGGUCAUUACGCUGGUGAGAUUGAAGCCGAG-GAGUAUUAACAGGUCCCUGGAUU-CCGACUGGUCGACUGUUCU-AGCGACAUGUGAAGAGUUCGAGAA-UGUUCCAUAUUGGGCGGCGCUAGUGAAAUACAAAUCCCAGAACAAUA----UGGUUAACCAAAUGUGUAUCAUUAUCAGUAAGAC---UCCCAGUAUUAUCCGCGACGCAAUACCAUUGUCCAA-----UGACAUCGUCCUA-UUCGAGUUAUUUCAGCUGGAAAGACUUAGUUUUGGUGCCCUGAUUUUGCCAAAUUCCAUGCCUUUUAUCCUAUGAAAAUCAAGUAUCAUCCAAGAUCUAACGCA--------------------------------------------------------------------------------------------------------------------------------------------------------------------------------------------------------------------------------------------------------------------------------------------------------------------------------------------------------------------------------------------------------------------------------------------------------------------------------------------------------------------------------------GAGGGGAUUUUGCUAUUACAUCUAUGAUGCAUAAACCAGAAUAGAGUGAUGUGUGGAUUUCUCACACAUUGGAAGGGACUAAGGAAAUUCUUUAAACUUAU--AAAGGAAAUAGAGCCACGCAAGUCAUUCCUAUUA----------AU--GUCAAUAUUGACUUAAACAACCAUGAUAAGAAGAAUCUCAAGUGUCGCCGGAAUCUGCUUGCGUAAUACUACAGAGGCGUAA-ACUGCCGAGUCUUUUAUGACGUUCGUCGAAAAGUAAUAGCAUCUGAUUUAUUGGUACUCUCUUGGCUGCAAUGUAUAACUUUGUUGCUACCUUGCUUAGUGCAGU-UCCCCCCUGCUGAGUAACAAUCUG-UCUCACCGAAUUCCCUAGUUUUCAGAACGAAAAUGAGGAAUAGGUUAGCGUCCAAGAUUGAUCACUUGGGUUUUUCAGGCACUGCUAGGGAAA------UAUGUUAUUCUGUUAAAAGUAAAUCAUUUAAUUAAACGUAAAUCUCCAGUGGUGCUCUAUGAUGACAGUAUACUUAAUCGUCUUGCGCUGAUUCCGAAAUUCUACUAAUCACGGAGGGGUCAGUGCAAGUAUUGCCUACAAUCACCAAUGACUGUAAAGCUGACCGUU-CGUUUCUAAGAUUCUUGAUUUUUAACGAGUACGACACUCUGGUGGAAC-UGGCGCAAUUAAUAGUAUGAUUUACUAAUGAUACUCCAACACCGAUAGCUACGGGAUUAAUAGGUCGCAGAUCGAGUCACAAAUACAUACGAACCCUGCAAGACAGGACGUUUA-CAAAUUAUGGAGAUUGUUU-UUUAG-UUCCAUCACUAAUAAAUCGUAUAUUUAAUC--AACGUUGAACCAUCAGUCUAUUACGCACUCCCC-UUCAGCAAUGACUAGAGUUAAUGGAAUAUCG--CUUCAAUGGAAAGGAUUAAUUUAUACAUGAUACUGAU-----AAACUCAUAGGUCCUCCGGUUCUUGUUCCUU---AAUUACAUUUGAAGAUUCUUUCUAUUCUUAAGCUAUGAUCCCAUAAUCUCUAAAUA------------------------CAGCGUAUCAAUAAAUUUAUACGCCUUGAUAAAUAUGCUUCGACCUCCCAAAGA---CUCCGCGUAGACA-CAGUCAGCAUUUUGUUAUUCAUACAAUGAACGUGGAUCAAAUCGGUUUUUUAGUAUUGAUACAAGGUCAA---------CAGUCUGUUAUAAGUCGGAGCACACCGGACCGAUCAACGAUUC-CUGCCUUUUCUUAGAUCUAAUUAGUAAACGAAAUCUAGUAUACAAGA-GUUAAAAAAAGAUACGGAUGGUAAUGCUGGUCAAU-ACGGAUGCGCC-GAACAUAACCAUAAAUGCUUACUAAUGCUUCCAACCA--A-----UUAGCUUUAUUACGUGUAUUCCUCAAAUGGUAAUAAUUAAGAUCACGCCUGGGAUUCG-UAUCCGGAUACCCAUGUUCUUGU-AUAAUGAUACUUGCACAUGA--AGGUUAAACUAUGAACGUAAAAGGCACACAGAU-GCACGAA-CAGAUGGGCUGAGGCCAUGCGAUAGUAUAGUUA-CUUCAG----------------------------------------------------------------------------------------------------------------------------------------------------------------------------------------------------------------------------------------------------------------------------------------------------------------------------------------------------------------------------------------------------------------------------------------------------------------------------------------------------------------------------------------------GAGGAUUUAUAUGGAGCAACGUUUG-CCGAUUAUAUGCCAAUCAUUUAAAAGCGUCGAAGCGAAGAUAUCCGAGACUAUUCGC--------UUGCCGAUCCACCAAGGAGGACCAUCGCCCACAUUAGACUUAACCCAAUCGAAUUCGCUA------------------UACGUCCCUGGGCCCUCUUUGCUAAUGCUCACUGUGCAGUGGG---UCGGUUAUAGCAAGGAAGCAGAUCAUAAAUUUUUACAUUUCCAUGUAGUGUACUUAU-GAUCAGUAUUAC--CUUCUCGAGAACUACCUUGUCGCCAUUUGUAUACACAGCAUAUAGCCAUUAU------------------------------UUUUCAUAUUAGAACACUGCAGAGUACCAGGUAAUAGUCAUACGACUCCG---CAUAAUGCUUAGUCUAGGUUGGACUUGUAAACUCAACAACCGACAAAGUCAAUGUA------UAGACACGUAUCUAAGUCCUAUUGCAAACGUUUU-CAACUGAGAUC-AGAGGACCAUUCGUCGUUGCGGUCCCUAGAUAGUU 
>G1 5308
--------------------------------------------------------------------------------------------------------------------------------------------------------------------------------------------------------------------------------------------------------------------------------------------------------------------------------------------------------------------------------------------------------------------------------------------------------------------------------------------------------------------------------------------------------------UCUAUAAUCUACUCAAUAGCACACUGAUUAUCAAACAAGGAUCAGGAGAA---CUCCUGCUUUGCUC-CAGCCCAAGUCGUGUCCACAAAAUUUGUAUUAGCUAGACGAAUCCAAGAUUCUGACUAAUCCAGUACAAGCAAUCACUCA-CCGUCUUCCCUACUUUAUCAAUGGCUUGGCGCAGGCCACGAUUCCAAAAUGAUUGGCGUUGUAUGGCGAUUAUCUGUCAGGGCCCCCGUAGGUCACGAUC-ACUGAUCAAUACAAAGUCCAGGUCGCAAAAAUGAUCUCUGAUGCUGUGGUUUGCGAAGCGCAAGGGACACAAAACGUAUAAAUCUGGCAUCGUCCACUCUGAUUUAGGCGUAUAACACAGAGUUCAACGGCUUUGGAUUUCUCAACGUUCCACUCGAAGCUCCACCGACAUGGGUCCUCAGA-UGCAGACAUACUAUUGAGCACGGUCCAUGACCGGUUUUUCCGCUUACACCUAUACCUCUGGACCUU----CCUGGCCCAACGUAUUUCAGUCAUGUUAAGAAACGCUUACAAAAUUUCCUUGUUUAGGAGUAAUGGAAGUAAUGCGUUCGGACCAUUUCUGGUAAUAUCGAGCACACACAGAUCGCCUUCCGUUACCUCGUCAAUCGCCGAAUUAAUCGACACACCUCCCGUGAACAUGAGUAAUUAUGAUACGUUAAAUAAUCAUCAGAGGAUCAGAUCAGGAUUCAAACCAUUAUUUGUUAUGUGAGG-ACUAAGACUGGUAAUUUCGAUAGGAGAAACCGAGUAAAAGUUCUAAUAUCCUACGCACACAAUUUA-GGGGUUAGCAACGUAUCCAUU-AGUCAUUUGUAGCGAUAUAUAUCAGGGUGUCGCUUUUUAUGGAGCGGAAACGUCUCAAAGAUUAUUGUC-AUAGUCACAAAAAAGGCGUGAAACGUGUUAUGAUUCUCGGGCGCCUUGGUU--------UGCCGCUGAUUACUUAAGCGAGCAACUAUU--AGUUAACUGAGAGCGUGUAAGCA-GGGAUAAGUCCCAUGCCUUGUCUUGGCGAGUUUA--UUCUCUUUUAUUCGAGUGCGUAAAAAGGUUGGUGGAACGUUAUUUUGAACAUUUGCUAGUUUUAAAGCUGGAACCUCUGGAGGGAAGGAGCAACUGUAUUGACUUAUCAGUCAACAUGUAGUUGUGCCAAAUUACCUCUUUUAAGUGAUCUUUCGGUCCCCGCGCUUCGGAGAUAGGAACCAAG-GAUUAACACUACAUCCCUGAAUC-CCGCGUGUUCGACUGUUUU-AGCGACGUAUAAAUAGUUUGAUAA-AAUUCCCUAUAGCGCAGCGCUAAUCAACUACAAGUCACACCA---------UGGUUAAUCAAGUGUACAUCAUUAUCAGUAAGAUUGUCAUCAUUCGCCCCGGCGCAGUACCUUCGUUCAAAGACCUCGUGCUGGUUGUCAUUUUGUAGCUAUUUCGGCUUGAUGGACUUAGCCUUGGUGCCCUUAUUUUGACAAGUUCCCUAUGAUUCAACCUUUAAAUAUCAAGUAUGAUCCGAGAUUUAACGCAUAAACCA----UGGUCUACCGACCGAAUUAAUAUCUUAAAGAUUACAACAGUGCCAAUUUAGGAUACUUUUCCUGGGGAACGGAAAAGUUGAUAGGUCCCGACUCAGGAUAUUGUACGACGGAUAGCGUAUGUAAUAGGAAACCGUUUCUAUUACAU-GAAUCUUAGAGGUGGCUUACUUAGCUGCAGG--UGUCUUUCCAGAAAUGUCCUGGGCAGGUUGUACAAGUUACGAUUAGUAGUAAGACUGCGUUUCUCUCCAAAGCUCAUCAAAACACCUAUCCCUAACAGUAAGGCCUGGUUUAUCACG-CGACCUCAUAUUGUGGUCACAUAAGAAUGAG-GUAAGGAAAAGAGAACGAAGAGCAUCAAUCUAGGAAAGUUUU---UUAAGCCGCAUCAAGAUGGGGAUCGGGUUAAGGGGGCUAAAGCCGUUGCACUACCCGUAAUUUCAAGGCGAC---AUAGCGAUAAUUAAGGUAAUCUGCACACGGGUGAUAUAAACUUGGAGGAGUCAAUA-GAGAACAGUUUGCUAUAGCACGUAUAUUACACAAGCUAUAAUAAAGUGAUAUGUGGACUUCUUACACAUUGGAAGAGAUUAAGGAAAUUCUUUAAACUUUU--AAAGAGAACAGAGCCGCGCUAGUCGUGCCUAUCA----------CU--GUCAACAUUUAAUUAAACAUCCGUUAUAAGACGAAUCUCCGAUGUCGACAGAGUCUAUGUGCGUGAUAUUGCAGAGGCUUAA-GCUGCAGAGUCUUUUAUGGGGUUCGUCUGAAAGUAAUG-------AUUUAUUGGUACCCUUAUGGAUGCACUGUUUACUUUUGUUAAUAUCUUGCUUGGAAUAGU-CCUCCGCUGCUGAGCAACAAACUG-CCCCACUGAGUUUCCUAGCUUUCCGAACUAAAAUGGGGAAUAGGUUAACACAUCAGAUUAAUCACUUGGGGUUUUGAGUCACUGCUAGGGAAG------UAUAUUAUUCUCUUAACAGUAAAUCGUCUGAUUGGGCGCGAAUUUCCAGUGCUCCUAUAUGA----------------------------------------------------------------------------------------------------------------------------------------------------------------------------------------------------------------------------------------------------------------------------------------------------------------------------------------------------------------------------------------------------------------------------------------------------------------------------------------------------------------------------------------GCCUAAUA------------------------CGACGUGUCAAUAAAUUCACAUGCCUUGAUAAAUAUUCCUCGACCUCCGAGAGG---CUCCAUGUAGAUA-CAGUCGGCAUUUUGUGAUUCAUACAAUAGGCAUAGGUCAAAUCAUUUUUUUAGUAUCGAUACAAGGUCAA---------UAGUCUGUUAUAGGUUAGAGGACGCCGGGCCAGACAACGAUCC-CUGCCGUUCCUUAGAUCUAAUGGGUAAAAGCAACUAAGUAUGCAAGA-GUUAAAAAAGAGUACGGAUGGUAAUGCUGGUCAAU-ACGGAUUUGUC-GAAGAUAACCAUUCACGCUUACUAAUGUCCAUAACCA--U-----UGUGCUUUAUUACGUUUAUACUCCAAGUGCUAAUAAUUAAAGUCAUACCUAAGAUUCG-UAGCCAGAUACUCAUGGUCUUGU-AUGAUGGCACUUACACAUGA--CGGAUAAUCUAUUACCGUAAAGGACACACAGAU-GCACGGA-CAGACGGUCCGAGGCCGUACGAUAAUGUAACUA-CUUCGGCUCAUACUAAUGGCAAUUAAAAAGGUUCGCUAAUGGCCCGCUAAAUCUU--CCCAUUGAGAU---AUCAACUUUUAAU-GCUUUUGAAUGACGGGG------AUUGCUGUCUGUC-CGAACUGCACAUCUCUGUAACCUAUGUCGUCUCCAUU-AUAGUAAAGACACCUCUUCGGAAAGGUUCUUAUAUUUCCAAUUAUACUGUUUCUAACGAUAACA-AGUGCAUUGACAA----GUCUAUAAUAUAUUUAUAAGCUUUGUUA----UAGCCUGCACUUCUGCGAUAAUUUGUCACCGACAGAAGCACCGUUACGCGCUAAAUUUUGGUGCUU-UCACUGGUCGAAGUAUGCGAUCCACACAUCAGAAAAUUUGCCCAUAGUAGACAUGGUCGAAAAGCAGUGUUCUUUAAUAAAUCAGACUGCGAACCUUAUCCAGAUGAUGCCUUUACAUUCCCAGCUCAGAUAGUCUGAAUGCAAACAUAGCUGCGAG-GACUCAAGCUCAACAAUUU-AAUUGGCCGACCAGAGGAUUUGUAUGAAGCAAUGUUGG-CUGAUUAUGUGCCAAACGUUUAAAAGCAUGGAAACUGAUAUAUCCGAGACUACUCGC--------UUGCCAAUCCGCCAGGGAAGACCGGUGCCCACAUUGAACCUAAUUCGACUUGUACUAAUG---------GAGUUCGCUAGUACCCCUGGAUCUUCCUUGCUGAUGCUCAUCGUGCAGUGGA---CUAGUUAUAGCAAUGAAACAGAUCAUAAAUGUCU-UAUCUCCAUGUGGUGUACUGAU-GAUCAGUUAUAU--CUUCUCGAGAGCCACCUUAUCACCACUUGUAUUCACGUCAGAAAGGCACUAU------------------------------UAUUCAUACUUAAAAUCUGCAAAGUACCACGCAAAAGUUUUACGACUCCU---CACGAUGUUUAGUAUAGGUUGAACUUACAAAUUUAUCAACCAACGAAAUCAAUGCA------UGAACACGUAACUAGUUCCUUUUAUGAACACUUU-CGACCGCUAAC-AGAGGACUAUUUGUAGUUACGGUCCCUAGGUGUCU 
>F1 5308
UAUCCAUAAACC-GCGCACAUUUCAAUUCGACCAAACUCGAUUGC---GAUACAAUAGGCAUGCAGAAAU--UCCUCCGAUAAGCCUUUGCCUACGAGCAAUUGGCUGUACGGGAUUUGAGGGUCUUUCGCCCGAGUGCUGGUACACGGCGCCCAU--------AUUACCACCCUAAUUUAGGUUUGUUGUGAGAUUAUAAAAUCUGAAGUUUGCUUUGGAGGGUACUGUACAGCUGAAAUAUUCGCAAGAAAAGCUCGAAUUAUUCUCUAUAAAAAC-AUA-----GUAGCUUCGUCACAAAAUUUUUUGGUCCCUUGGAACUACAUACUCAUCCGUUAGCUGAUA--AGACCACACUACCUUG-----CAGAUUAAUACUGCGUUCAA-AACUGAAGCAAA-UCAACAAAGGUCUU--AAAGUAUCCUCUUCUAUUAAGUCCG-UACUCUGUUUGUU-CUUCACACUGUCCUUAAUCCAGUGGUCAAAUGAUACUGCACCGAA---GG-UGACUGGCCAACCGAUGGUAAAAGGG---------------------------------------------------------------------------------------------------------------------------------------------------------------------------------------------------------------------------------------------------------------------------------------------------------------------------------------------------------------------------------------------------------------------------------------------------------------------------------------------------------------------------------------------CGAUCUUGAUAAAACGUGAUUGUGCAAAAUACCAGUU-AAGAAAAAUCGUAGUUAUACAU---------------UCAUGCCUCGCUCACGCUGAUUGGCUUUGAAGAUCUCUUAAGCUGCCAGAUAAACCGAAGCCCCGGGCGAGAGUAUGAAUAGU-AUGACUGAUUGUGGCAAGAUAAGUGGAUUAAGUCAAGCUAAAGCCGAUUAGGCGUUAUGUACUG-AGCACAAGGGGUAACUACCAUUAGAAAUAACUAGCAAAAGUAUUAAAUUCCUGCGCAUAUAAUGAA-GGAAUGUGAUACAUAUUCUUG-UGUCAGAUGUGAUGAUAUAUAUCAGG--UUCCGUUUUUAGAGAGUAAAAACUUCUAAAUUACUAUUGUC-AUAGACCCUAACAUGGACAUAUACGUGUCCUGAUUCCAAAUUAAUGUAGCU--------UGCGCCACAUUUCUUAUGUUUAGAAGUAUUUCAGUUUACUGAGUGCCCAUAAGCA-ACACUUGAUCCGAUUCCUCGUCUUGACAAGUUUG--UUCUCCAUUAUUCAAGAGAGUUAAAAUGUAGCGGGAGUACUAUUGAGCUUAGUUUCUAACUUAAAAGAUGGAAUCUCCGGAAGGAAAUAGCAAUUGUAUUGACCUAUUAGUUGCUAUGGAGUGGUACAAAAUUAUUUUUGCUAAGUGAUCUUU-----------CUGAGGGGGCUAAGACCGAA-AGGUACAAAUAAGUCUCUAAGUA-GCGACAAAUUCACUGUCUC-AGCCACAGACAAGAAAUUUGGAAA-AGUUCCGUGUUAUUCGGCGCUAGUCUAAAAUCAAUGGUAACA---------UGGUUAACCAGGUCUGCUUUAUUAUCAGUAAAAU---UCUCAUUAUUACCCAUGAAGCGAUCCCAUUGUCCAC-----AGUAUUAUCUUA--UGAUACAUAUUCGGGCUUCAUAGACUUAAUUAUAAUGCUCGUAUUUUUAUCGGUUCCAUAUGUUUGAUUAAACAAGAGCCUGUUACCAACUAAGACUUACCGUAUCACCCA----UGGUAUGCCGCCUAAAUAAAUCUC--AGGACCAC--AAGACGAUCGUAUAGGCUACUAUAUCUGACUAUUUGAAAAGUAAGUAAAUUCUAACUCGGGAAAUUGUAGGCUUGUUAGUGUUAGUAAUAGAAAGGGGUGUCAAUUUCUU-GAAUUUUAAAGAUUGCUUUUCUAGCUAUACG--UAACAUUCCACAGCUUUCUCACAUACGGUAUCCCUGUUCCAAUUGACAGAAAAAAAGCGUUUCUAUCCUAUACGCAUCGAAAAAUCUAUUUCCAGCAAUAAUGCACGAUUUAUUACG-CGACCCUUUAUAGUGGCAACUUAAGGAGACG-CGUAGAAAGAAAGAACGCAAUACGACAGCUCAGGGAAGCCCA---UGCAACCGGAGCAACAUGCAACUCCGGUUAAGAGUGCCCAUACCGAGGCGCAAGUCCUAAUUCCAAAGCGAA---GUGGGGUUGUUCCACAUAGGCUGCCAAUGCAAAGUACAGCCUUGGAUGAGCAAAUA-GAGAAACGUUCGCUAUUACACUUGCGAUACACAGACUACAAUGAGGUGACAAGUGGAUUUCUUACUUAGUAAAAAGGAUACAAGAAAUUCUUCAGACCUAU--AGAGGAUACGAAACCACGCUGAUCGUUCUUAUUACUGCCAAUAUCUCCACCGGAGCAUAUUUUCAGGUCCGAAUUAAGAAACUUCUCUAGAGUUCACGAAAUCUACCCGUGUAAUACCGUAGAGAUUUGA-GUUGCAAUAUUUUCGAUAAGAGGCGCCUGAAGGCAAGAGCAGCACAUUUGAUAUUAACCU-AUAUAUGCCCUAUACAGUUCUGUCGCUACCCUGCUAAAUGUAUU-CCUACGUUGCUGCAUAGUAAUCCG-CCUUACAGGCUAUCCUGGUUUUCCGAAUGGAGAUGGGGUAUAGGUUGACACUUAGAACUGAUCACUCGGGGCUUCUAGACACCACAGAGAAAA------CCUGUUACUCUGUCAAGGGUAGGUGGCUUGAGUAAAGGUGAAUUCUCAGUGUUCCUAUAUGAUGACAAGAAACCUAAUCGUCCUACUCUGAUUCUAACAUUCUUUAUGUAGCACAGGACUCAAGGAAAAUGUUGUCUACAAUCGCCAUUAAUUUUGAAGUUGAUUGUU-CGCAUGUAAGUCUCCCGGUCUUUAACUCAAACGCUACUCUAGAAACGUAUAAAGCAGUUAAUGGCACUACUUAAUACAAUCGAUACGACAUCUAUGGCCACAGAGCCAGUAAGACGGAG--UAAAUUACGAAGACUUGCGAACUCUGUAGUACAAUACACUUA-CGUGGGAUGGGAACUUUUU-UUUAU-AUCCGGCGUCGAGGGAUCGCGGUUACAGAC--ACCGUCGGACUAUUAGCACUUUAUGUCCUCUCC-GUUAUCAUUGACUGGAAUUAUUCAAAUGUUC--CCACAACGGAUAGGAUGUAUUUAUACAAGGUAUAGAC-----AAGGUCGUGAGUGCCACAAUAGUUGUAACGU---GCCUGCCCUUGCUGAUUCUAUCUAUUCCCAAGUUAGGACUUCGCGAACUCCGAUCA------------------------CGAUAUCUCGAUUAUUUAACAAGCAUUAAGAAAUAUUUUGGAAUCUUCAAGGAG---CUAGCCUUAGAAG-CGGUCAGGGUUUUAUUAUAUACACGAUGAACAUGGGUCGUAUCGGUUUUAUAGUGUCGACACGGGGUCAA---------CAAUCUGCUAUGGGUUAGAGCAUGUCGAACCGGUAGAUGACCC-UUGUCUUGCCUUAGAUCAAGUUAGCUAAAGGCAAUUAAUAUACGGGA-AGUGUGAAUGAACAUCGGGGAUAGCGCUAGUCCAU-AUAAACUAUUCCGAAGAUAACCGUAAAUGUUUGUUAAUGUUCAAAGCCA--A-----UGUGCUUUGUCACGAUCAUACUUUAAAAGC-AGUAAUUAAGGUUAUACCUGUGAUCCG-UAUCCUGAUAUCUAUAACUGGUU-CUAAUGACGCUUGAGCAUGU--UCGAUAACCUAUUAUUGUAACGAGCAUACACAC-GCAUUGU-CAGAUGAUUCGUGAUCAUUCGAUAUUAUCGCGA-CUGUGGCUAGGGUUAACGACAAUUAGAAAGUUCUUCCUAGAGCUAACUUAAUUUU--UCCAUUGGGAA---AUAGACUUUUAGC-ACUUGUGAGUCACGGAA------UUCGCUAUUUGCC-CGAGCUUCACAUCCCUGUUGCCUAUACCCUCUUCCUC-GUAUAUAAUAGACCUGUUAAGAAAAGUUUUCAUAUUUGUAGUAAUCUUGCUAAUAUCGAUAAUA-AGUACAUUAGUAU----GUCUAUACUAAAUUUAUGAGUCUUCCUAACCGUAGCCUAUAUACCUGAGCUAACUUGUUACUAAAAAGACCACAUGCGGGCGCUAGACCUCGGUGAUU-CGAUUAGUCGAAUUAGGUGAUUUACACUGCUGGAUACUCAUUCGUAAUAUGCAUGGCAUGAAAGCAUAGUUUUUUUAUAAAUACAUCUAUAGACUUUAGAGAAAUAUUGCUUUCACGUACCCUAUUAAGAUAGUCCAAAAGCCAACUUAAUCAUAAA-AUCCGCAGCCUAGCAACCU-AAUUGGCCCACUG-------------------------------------------------------------------------------------------------------------------------------------------------------------------------------------------------------------------------------------------------------------------------------------------------------------------------------------------------------------------------------------------------------------------------------------------------------------------------------------------------------------------------------------------------------------------------------------- 
>E1 5308
UUUUCACAAGUC-ACGCACAUUUCAAAUCGACUAAG-UCGAUUGCGAGGAUACAAGAGGUAUAAAGGAAU--CCCUUUGAUAAACCUUUGCCAAAGUGUAAUUGGCUGCACAUAGUUCAGGGAUCCUUUACCCAAGUGCUGGUACACGGUGUCACU--------GUUAUCACCCUAACUUAGAUUUGUUGUGAUGUUAUACAAUCCGAAGUUUGCCUCGGAGGCUACUGAACAGCUGAGACAUCCGCAGGGAAAGUUCGAGUUAUGCUCCAUCACCAC-AUA-----GUGGCUUCGCCAUAAAAUUCCUUGUUCCAUUAGGACCGCAUACUCAUUCAUUAACUGAUG--AGACCACAUUACCUUC-----CAGAUUAGUAGGACGUUCGU-AAUUGACGCAAA-UUAGCAAAGAUCUG--AAAGUAUCCCCUUCUAAUAACUUCUUUACUCUGCUUACU-CUUUACACUGUCCUUGAUCUUGUGGUCCAAUGAUGCCGUACUGAA---AA-UGACUAGCUAAUCAUUGGUAAAAGAG-----UCUAUAACUAAUUUCUAGUAACAUAAGUAGUGAAAGGUAGGAUGCGACAG---UUCUUGUUAAGCACGUAGCCCAUGUUGCGUCCACAGUAUGUUCUUUAGGAAUAAUAGUCCAUCACUCGGUUUAAUACAGCAUGAGCGAUCAGUCA-AUGGCUCCUCGAAUUUAGCAAUCACUUAAC----UUUUCGAUAGUCGAACAGUUGACGUUUCUAUGCACAAAUUUCAUGAUGCCCAUUUAGCAUAUACCG-AUUAAUUAUGACGAAGUUUGUGUAGAAGGUUGCCU-UGUAAGGCUGUAUUUGAUGUUGCGCGUGGAACACAAAACACUGAGCGGUGGAAUCGUUCACAGCGAUGGAAGUAUCUCCCAAAGAGCUCAAUGGCACCGGAUAGCU----GUAUCAUUCGGAACCUUACCGAUAUGGUUCCUCAGA-UUGAAUUUUAGCCGUCGGAAAGGUCUACUUCCGAAACUCCUGUAUAAGUUUACUCCUAGGUAAUCG----ACUCACCCCACGUACUUCGAUCAUGAUAAGAUAAGCUUGCGCAAAAUACCAGUU-AGGAAUAAUCGAAGUUGUACAU---------------UCAUACCGCCCUCACACUGACAGCCUUUGGAUAUCUCUUCAGUUGUCAAAUAAUCUGAUGCCCCAGCGAGAGAUAAAGAGUAGUAUUACUUGUUAUGGCAAGAUAGGUGAAUUAAGUCAGGCUUGAAACAAUUAGGCGAUAUGUAACA-ACCACAAGGGGUAGCUCCCAUUACUAAAAUGUAGCAGGAGUUCUAAAUUCCCAUGCAUAUAAUGGA-GGAUAGAGAUAUAUUUUAUGU-UGUACGAUGUGAUGAUUUAAGACAGG--AUCCGUUAUUAAAAAGUAAACACUACUAAAUGGCUAAUGUC-AUAGACCCUAACAUGGACAUAUACGUGUCCUGAUAGCAAAUUACCGCAGCU--------UGCACCAGAUUACUGAUGCGUAUAACUAUUCUAUUUUACUGAGUGCGCUUAAGCA-ACACUUAGUUCAAUUUCACGUGUUGGUGUGUGUG--UUCUCCAUUAAUACAGAAAAUUAAAAUGUUGGAGGAGUACUACCCUGCGUGGUUGCUAAUUUUAACAAUGGAAUCUCUGGAGAGAAGUACCAACUGAAUAGACUUAUUAGUUGCUAUGAAGUGGUGCGGUAUUACUUUUGCUAAGUAAUCGUU-----------UCGAGGGGAUUGGGUCCGAA-AGGUACAAUUAAGUUCCUAAAUU-CCGAGAAGUUAACCGCCUU-AGCCAAUCACAAGAAGUUUGGAAA-GGUCCCCUGUCGUUUAACGCCAGUCCAAACUCAAUGGUGACC---------UGGUCGAACAGGUAUGCUUCAUUUUCAGUUAGAU---UCUCAUUAUUACCCAUGAAACGUUCCCAUUUUACAU-----AAUAUUAUCCUA--UGAUAGCUAUUCAGGCUUCUAAGACUUAGUUAUCAUGCUUGUCAUUUGAUUGGUUCCAGUUGCUUGAGUUAACAAGGGCCAGAUACCAUCUAAAACUUAUCGUAUCACUCA----UGGUCUUCCACCCAAGUCAAUAUU--AGGAGCA-CAAGGGACGCCAUUGAGGACACUAAUCCUGGGCAUUUGAAAAGUUGCUAUAUUCUCACCCGGGAUAGGGUAGGCUAGCUAGUGUAAGUAUUAAAAACGCGUAUCUAUUAUCU-GAAUCUUAAAAGUUGUAUUUUUAGCUAUACG--UAUCAUUCCGCAGUUUACUAAGAUACGUUAUACCGGUUUAAAUUGGCAGACGAAAAGGGUGUCUAUCCCAGACGCAUGGUAAAACCUAUUUCCAGGAAUAAUG-AUGAUAUAUUGCA-CGACCCCAUAUAGUGGCGACGUGAAGUGAUG-CAUAGGGAAAAAGUAGGCAACGUGACAGCUCGGGAAAGUUUC---UUCAGCCGGAUCAGACAGCAAUUCAGGUUAAGGGCGCCCGAACCGUGGCGUAGUUCGUAAUUCCAUAGCGAA---GUAGGGUUGUUCCACAAAAGCUGCAAAUGCAAAAUAGAACCCCAGAUGAGCAAAGG-GAGAAGCGUAUGCUAUCACAUUUGCGAUACACAAACUAUAAUGAAGUGGAACGUGGAUUUUUUACAAAUCAGGGAGGAUUCGAGAAAUUCUUUACUCUUAU--AGAGGAUACGAACCCACACUGGACGUUUUUAUUA----------CUUAGCCAAUAUUUAUCUUAACAUCCGAAAUAAGAAGAUUCUCUAGAGUUCGCGAAAUCGACCCACGUAAUACUGUUGCAAUUUGA-GCUCCAGUGUUUUUAAUCAGGGGUGCCUGAGGGUAAGAGCAGUACAUUUAAUGUUAAUCU-GUAGAUGCCCUAUACAAUUUUGUCGCGACCCUGCUAAAUGUAUC-CCUCGGUUAUUGAAUGAUAAUUUGCCUUACAGAGGUUCCCUGGUGUUCCGAAUGGAAAUGGAAUAUAGACUGAUACCUAAGAAUAAUCGCUGGGGGUUUCUAGACACCGCUAGGAAAA------UCUGAUAUUCUGUUAAAGGUAGGCGGCUUGAGUAAAGGUGAUUCUCUAGUGUUUCCCUACGAUGACAACAGACUUAAUGGUCUUACUUUAAUUCUAACAUUCUUUAUCCGGCACAGGAAUUAGGGAUAGUAUAGUUUACAAUUACCAUUAAUCUUGAAGCUGACUGUG-CGUAUCUAGGUCUCCCGGUCUUUAACUGAAACGCUACUAUGGGAAAAUAUGAAACAGUAAAUGGCACUAUUUAAUAAAGACGUUACGAUUUGUAUAGUCACGCAGUCAGUAAGACAGAA--UAAAUUUCGAAGACUUGCGAACUCUGUAGGACAAUGCAUUUA-UGGGUGACGGGGAUUUUUU-GUUUC-AUCCAGCGUUGAUAAGUUGCGCAUACAAAA--AUUGUCGAACUAUUAGCAUAUUAUGCACUUCCC-GUUAUAACCGAUUGGAAUUACUGGGAUGUCC--UUAUAAUAGAGAAGAUGUAAUUGUACACGGUACAGAU-----AUAUUCGUGGGUGCCUCAAUGGUUGUUUCAU---GCUUGCCUUUGCCGGUUCUAUCUAUUGCCAAUUUAGGAUUUCGCGAACUGGGAAUA------------------------UGAUGUGUAGAUGAUUUAAUAGGCGUAAAUAAGUGUUUUGCAACCUUAAGGAAG---CUCCCCUUAAACG-CAGUCAGGAUUUUAUAAUGCGCACGAUGAUCAUUGGCUAUAUCGAUUUUUUAGUGUCGAUGCAGGGUCAG---------CAAUAUGUUAAGGAUUAAAGCAAGUCAAACCGGUAUACGACCC-CAGGCAUGCUUGAAAUCAAGCUAGAUAAAGAAAAGUAGUGCGCGGUA-ACUACAAAGGAGCACGGGCGAUAGCUCCGAAUCAU-ACGGAUCAGUCCGGAGAUGACCGUAAACGCUUAUUAAUGUUCUUAGCCC--A-----UAUGCUCUGUAGUGUUUAUACUACAAAAGC-AGUGAUUAGGGAUACACCU---GUGCG-UGUCCAGGUAUAUGUGACCUUUU-CUAAUGAUGCCUACAAAUGU--CCGAUGAACUAUAAACAUUACGAGCAUACACAU-GCACCUA-UAGAUAGAUCGAGAUCACGCGAUACUAUCGCGA-CUGCAG------------------------------------------------------------------------------------------------------------------------------------------------------------------------------------------------------------------------------------------------------------------------------------------------------------------------------------------------------------------------------------------------------------------------------------------------------------------------------------------------------------------------------------------------------------------------------------------------------------------------------------------------------------------------------------------------------------------------------------------------------------------------------------------------------------------------------------------------------------------------------------------------------------------------------------------------------------------------------------------------------------------------------------------------------------------------------------------------------------------------------------ 
>D1 5308
AAUCAUCGAAC--CUCUACAUUCUGAGUUAGGCCAA-UAGGUCGC---AGUGUAGGCGGGAUGAGGAAAU--CCUUUUGGCAAGUUUCUGUCUGCGGGCAGCGUAUCAUAGUAAGCGUAGGGAUUUUUUGUCCGAGUGGAGGUUCACGAUGCUGCC--------GUCGACGAUCCGACCAUGCUUUCGUGCGGUGUUCCAUUGCCUACUAUUUAAUCUGGAGGUCAUCAUGCUGCAAGAUUAUAUAAACGUAGAAUUUGGGUUUUUCUCUAAGAUGACUUGG-----GUGAGCUACCCCUGAAAUUCUUUGUUCCCUAGACGUAACGUACUUGAUCCUUAGCCAAGA--AGACUAUGCUUAUACU-----CGAACUGAUAGUAGGUUUAUUGACUGCAACUGA-CCGGCAAGAGCUUG--AAAGUCUCUAUGCUAAAUUAUCCCAUUAUCCUACUAGCU-CCGCGCAUUGUUCUUGCUUGAAUAGUCCAGUGGUAUUACAGCAGA---AG-UAGGUGGUCAAUUGUAGGUAAAAGAG-----UCGAUAGUCGAUUCAUGCGCAAAUUUAUCAA-AGAUGGAAUGCACUGUUC-----UUUAUUAUUUAU-UAUGCCCAAUUCAAUAGAAAAUAUGAACAAUUUCACAUGGAAUCGACGAACCCUCUUAAACUGAUACAUGUUAUCUACCA-GGGUCUUCGAUACCCUUCUAUUCAUAUUGU----GCCAAGAAUGUAGUGCAAGUAGUGCUAUGGUGCGCAUAUCUCAUGGGACCUACGUUAGGAAUAAUC-UUCAAACAAUAUAACAUUUACUUUAAUAGUAAAGU------AUCUGAUAGUGGCGACCCGCACGUCAUAAAUGAUGUUAAAGGCAGGAGUCAUAAAGGCCAACUGAGCGUUUUUUCAAAGAUCCCUUGGAUAUUGUAUUAAUAGCAGUAUCAUCCAAAGCCCCGUUGCUAUCAUUUAUCAAA-AUAGAUUCUACUAGGUAGU--UGCCCAGUGCCAAAAUUACGGUAUGCGUCUACUGCCGGAGAAAUC----CCGGGUUCAACUUACUACUAUCACUACGGUAAGCGCAUUCACCUUUUAUCUGUC-UAUGGUAGCUAAACCUAAUAAUUAGAAACAUCU-------UACCGUGCUCAAACUGAUUGCCAAUUAGCACUACUCCAAUUGUCAAACUAACUAUUAUCCCGGCUGUACGUGUAAAUUGGCCUGAAUGGUUGUGGGUAGACAGGUGGUUUCUAGCGAGCUCUAGACCCCUGUGAGUCCUACAUCGUCCCAAAUCGAUUAAAUUAAAUAGGGGGAAUAUAGUGAAAGUUCUGAUCUUACGCGCAUCCAUUAGA-GAGAUGAAAAAGAUUCAUUUU-UAUAGCAUGAACUGAUUUAAAUCAGG--ACACCUUUGACGUGUGCAAGGUCUACCCUACGACUGUAGUC-GUCGAUGUAGACAAGAGCAUUAACUGGUUUGUUAUUUUUUAUUCGCAGGAUCGUUGGCCUGCGCGGAUGUGGAUGCAUCAGUGUGGAUU--AGCUAAAUCCAUGAAUAGCAUCC-CAAUUAAGUCUAAGUCCAAU---------------------------------------------------------------------------------------------------------------------------------------------------------------------------------------------------------------------------------------------------------------------------------------------------------------------------------------------------------------------------------------------------------------------------------------------------------------------------------------------------------------------------------------------------------------------------------------------------------------------------------------------------------------------------------------------------------------------------------------------------------------------------------------------------------------------------------------------------------------------------------------------------------------------------------------------------------------------------------------------------------------------------------------------------------------------------GGGAAGGAUCUGUUGUUA-AUAUACAAUGCACAACUUUAAACGAAGAUAUAGGUUAACCCCGUACAAACGAGAAUGACUUUAGGAAAUCCUUUAAAUUUAU--GAAGGAUAGGGAAUUGCGGUAGCUAAUUUUACCA----------CU--AUCAACAUUAAUUCAAGCGCCUGUAAC-ACACAACUCUCCAGCGAUAUUGGAAUCUAGUCGUCUGCCAUUAUAAUUUUUCAA-AUUGCACACCUCUUGGUCAGUCUCGUAUGACUAUUUUCACAAUAAGUCCAAUAGAAACUUUUGGAGGAAUCUGCGUAAUUCUAUCAUGGUCCUAUUCAGUGCAAU-CCUAGAUUACUACAUAGUAGUUCA-UUUAGGGGUCUCUUUUGGUUGCCCGAACGGAGAAGGAGCAUUGAGGCGUAGUUAGGAUCGAUCACUUGGGCUUCCUAUAAACCACUCAGUAAA------GUUUGCUGCAUGGAGGGUGUAGAUAAUUUGCGUGGACACAAUCAUUCUGGGCUCGUAGAAAAUAGCAUAAAGCUGUCUUGACGUCCGCACAUUCUAAGUUAUGACCGCCUUAAGAAAACCUUAGGAGCGUAGUGUCUACACUUACUUUGAACCCUAAAGCUAUUUAUC-UGCUCUUUGCUUUCCCGAAUUUUAACU--UACGGUACUGGAAUAUAAA-UCGAAUGAUAAAUUGAACGAACUGAAAGAAGGGACAUAAUAUCUCCGACCAUGCGGUCAAUGAGUGCGUG--AAAAAUUUGGAAACAUACGGACGGUGCUAACGUAUACAUUAA-CAGGGGAUGUGUACUUUU--GAUAG-GUCGGUCACUAAUUAGUCGCAUGCAAAAGC--UCUACCGGAUUUUUAACUUAUAACACAUUACUU-AUUGACAUUAACUGAAAUUAUUCGUAUAUAG--CAUUAAUGAAUGUGUGGGAUUUACACGUAGUGUAAAA-----GAACUCAUUGCCGGUUGGAUGUUAGAUCGUU---GAUGUCUGCCAGGGGAUUUCUCUAUUCGGAUGGGAUUGUUUCGCGUCCUCAAAAUGCCACCUAACUUGUGUCACGCUCGAUUGUGUGCGGGCCAUUUGGGAAGUCCUGAUGGGUAAUCUUCAACCUCC-AGGGA---CCGAACAUAUAUG-CAACCAAUGUAUUAAUAUAUAUUCGAUAAAUGGGGGUCGCGUUGGUUUCUUAGCAUUGCAAUAACGUCAAG--------CUGUCUGCGACAGGUUAACGCAUGCCGGUGCGGCAGACGACAC-CCGUCCUGCCCCAAUCCAAACUCGUCGGACAGAACUAUCACACGAGA-UUUUAAAGUGGACACCGAUGUAAAGGUCGAUAGAU-GUGGAACACUUUAAAGAUAAACUCACUCACUUAUCGAUAUUCCUGCCCA--G-----CCUGGA-UUUGGUGAGUAUAUUCUAGAAGC-GAUAACUAGGAUUGUUCUUAUGGUUCG-UGUCUCCAUAUUGAAAAGUUAUU-AUAAGAAUAUUUACUUAUGU--ACAAUAAGGGAUUGACGUGAGUAGCGUUCGUGCGGCGUGGA-CAUAUGGUCCCUUGUCAUACCAUACUACGGCCA-UUUCGACUUGGGCUGGCGACGAUCGGAAGGUUCCGCUUAGAGUUCCUUAACUUUU--CGCAUUGGGUA---AUCGACUUAUGGU-GCCAGUGAAUCACAACA-------UUUGUACUAUUAGUUGAUAACGCAUCUCUAUCAUCUUAGCCCUUUCCCCC-GCAAUAAAUACACGCAUUGUUAAAGGUUUUAAUGAUUCCAAUUGUACCACUUGCAUCGAUAACG-GGUAUAUAGACUU----GUCUAUAGUAUAUCUAUAAGUUCCGUCG----CGGACGGCGACCCGGUGCUGACUUGUUGCUCGCAGCAUUCUACCUCGGCGCCAAAAUUCGGCG----CAGUUGCUUGACUUGUGCGAACUAAACCGAUGGUGACUUAUUCUUUGUGGGUGGGGCAGAGCAAUGGCGUUCUUUUAAGGACAAGAGUGUAAGAUUCAAGCAAAUUUCACCUUUACACCCGUUUAUAUGAUAAUCUAAAUCCCGACCUGGCUUAGGG-CACUGCAACUCAAAAGUUA-UAUAGGCCGACUGACAAAUUCAUAUCAAUCUACGCCAG-UUAAAUAUAUUCUGACAGUCUAGAGAUGUCAGAGCUGGUGUAUCCUGAACUGUUCGCGGAUAUUGCAUGUGAUUAGGCUAGAGGGAACGAAUGCGAGAUUGUACUAGUGUUGAUAUACACUAGUC---------UAUCCCCCUAAUGCCUUUACGCCUCAAUUCUUGAUCCUCCUUGUACGGUAGA---UCAACUUCAGCGAAGAGGCACAUCGCAAAUUUCUAAUUUUACAUGCAACGUCCUUCG-GAUUAACGAUAU--UCUUUUGGAAGCCGCCCUGUAAUUACAUAUAUUUGUAACUCGAAACUACUAU------------------------------UAAUUAUAUUUAUACUUUGGAGAAAAUCAUGUAAUACUCUCAACACAUGU---CGUCAAAUACGAUAUGGGCGGUACUAGCGUAGAUAACACCCGGUAAUGAUAAAGCU------UGGAUGCUUCUAUGGACUCGAUUAAAAAUGUUAU-CAGUAAAUAUU-AAAGGACUGCCCAUAAUGGAGUUUCUUGGGUGAAU 
>C1 5308
AAUUGGCAAAC--CACUACAUUCCGAAUAAGACCGA-CCGGUCAC---AGUGUAGGAGGAAUGAGGAAAU--CCUUUUGGCAAGCUUUUGACUGUGAGCAGCGUGUUGAAGUAUGCCUUUGAAUUCUUUGUCCGAGUGGAGGUACACGGUGCCGCC--------AUUGCCAGUCCGACCGGGCUUUGAUGCAGUAUUACACCCCCCACAAUACAUCCUAGAGGCCUUUAUGCCGCGAGAUUAUAUGUAUGUAGAAUUUGGGUCCUUCUCUAAGAUAAC-UGG-----GUGAGCUGGCCUUGAAAUUCUCUGUUCCCUUAAUGUAACGUGCUUGUUCAUUAGCCAAGG--AGGCUAUGUUUAUACC-----CGAACUUACAGCGCAGUUACUGAUCUUAACCGA-CCGGCAAGAGAUUG--AGAGCAUCUAUGACUAAUAACUUCAUAACCGUACUAGCU-CUGUACACUGUUCCUACUUUAAUGGUCCAGUGAUAUUACAGCAGA---AG-UAGCCGGUUAAUCGUUGGUAAAAGAG-----UCAAUAGCCAACUCAUGUGCAAAUUUAUCAA-CUGUUAAACGCACUGUUU-----AUUAUCAAAUAU-CAAGCCCAAGUCAAUAAAAAAUAUGAACAAUUUUACAUGGGAUCCAAAAGCCCCCUUACGCUAGUACAUGUCAUCUGCCA-GUAUCCUAGUUAAUCUUCUAUUCAUUUGUU----GCCAAGAAUGUAGUGCUAGUAGUGUGACGGUGUACAUACCUCAUGGGACCAACCUGGGGGACAAUC-AUUAACUAAUACUACUUUCAGUUCAAAAGUAAAGU------AGUUGAUAAUGGCGAUACGAGCAGGAAUAAUCAUGUUAAAGGUAGGGCUCAUAUCGUCUAACUGAGUCUUUUUUUAAAGAUCUCUUGGAUAUUGAAUUGAUUGCUGUAUCAUCCGAAGCCCUCUUGGUGUUAUCUUUCAAA-GUAGAUUACGCCAGGUAUA--GGCCCAUUACCAACCUUAAGGUUCGCGUCCACUGCCGGGUAAAAU----CCGGGUUGAACAUAUUUCGAUCACCAGAUCAACCGCUUUCACAUAUGAACUGCU-CAUGAUAGCUAAAUCUAAUUAUUUGAUCAAUAU-------UACCGUGCUCAAACCGAUAGCCGAUUUGCACCACGCCAAUUGUCAAACUAACUAUUAUCCCGGCGGCAGGUGUAGAUUGUCCUGAAUGGUUAAGA---GACAGGUAUUUUAUGGCGGGCUAUAUACCCGUGUGAAUUAUAUAUCG-ACUAUAUUGAUUCAUUUAAACGGGGGUAAUCCAAUAAAAAUUCUGCUCUCAGGCGCAUUGAAUCGA-GGAAUGAGAAACAAUCCUGAU-UAUAGAAUGAGUUGAUUUAAAUCAGG--AUAUCCUUGAGGUGUACGACGACUCCUGUACGCGUAUAGCA-GUCGAUGCACGUAAGAGCUUGAAUCGGUCCUUAUACGGAGGAUAGUUUGCC--------UGCGCCAAUCUGUAUUGAUCAGGGUGGAGU--AGUUAAUUUCAUGAUUGUAAUCC-UAAAUAUGAUCAAUUCUUAUUCUUACCGAUAUAG--UGCUACGUUUAUGGUGUGAGUAAGGAUCUUGGUACAGCACAAAAGUGCAUAUUUGAGUGACUUAAAGGCCGAAACGCAACAGGAAAGGAUCAACGGUAAGAAGUAACCGGAACCCAUGUAACUGGGUGAUAUCGCUGUUGCGUAAGGGUCUUUGGAUCCCCGCUCCGUGUG--CUAAAAACAAA-------AUGUGGGAAAUUAAGUU-CCUAUAGUUCGGCUAAUUG-AGCCAUAUAGAAUGGUCUUGCCGA-CUUGACGCGCUCUUCACUCUGAAUCAAAGGUGGUUUACUACA---------UUGCCAGCUGAGUAUACUACGUAAACAGUAACAU---UCUUCAACUUAGUCAUGGAGAAAUCCCUUUAAUAGG-----CAAAGUUUACGG--UCUUAACUAUCUUAACCUAAAAGCUUUAUUUUUGAUACUACCAUUUUGUCGCAUGACGAAAGCUUGUAUUAAAAAUGGGCAGGUAUCGUCUUAGGCUGAUAUUACUGUCAU----GAAUUAACAACUAGACACUAUGUC--UAGACCACUGAUAAUUGAAGUCAAGGUUUUGAUCAUAGGGUAGUUAAAGGGUUAGCAAGCCCUAACCCGGGAAAUGGUGGGCUAAAUUUGAGAUCUAAGUGAAGCCUACUACUAUGCCCU-CUUUCUCUAAAUUGGCCCUUUUAACAAUAAGAAUGUCAUUCUAAAGCUCAACUCGAUCCGUUAUAACGGUUUGACAUGUGAGAAAAGUUGCGUUCCACUCAUCAACACAUUAAAAAUUCUUAAGACAACUAUAAAGCUUAACAGACUUUG-CCACCCCGCAAUGCUGCGACACACGGAGUCC-AACGAGACCAAAAAUCGCACUGUGUUUUCCUAUAGAAGUUGUGAGCCAUGCCGUACUCUUAUGUGAUUCGACGUAAGGUUAACUGAGUCUUUGCUAGACAGGUAAUUAUAAAGCACA---GUAGCAUUUUCUUGGCUAAUCUGAAGAGAAGUAGUAGAGCACGAAGUGAGGCAUG--AAGAAGGGUUUCUUGUCACAGAUACGAUUCAAAAUUUUAAAUGAAAAUCUACACGGGCCGCCUAUAAACGAGAAGGAUUUUAGGAAAUUCGUC--ACUUAG--UAAAUUUAUGAAGGAUAGGGUAUUGCGCUGGCUGAUCUUACUA-CU--AUUAACAUUUAUUUAAGCGUUCGUAGC-GCAAUACUUCUUAGCAAUCCUGGAAUCUAGUUGUGUGUCAUUUCAGAUGUCCAA-AGUGCACC-CUCUAAUUGGGGCUCGUAUAAGUAUAGCCGCAUUACGUUCAAUAGUAGCUUCUAGAGCACUCUGCGCAUCUCCGUCAUGGUCCCACUCAGUGCAAU-UCUCGAUUUCCAUAUAGCAAUUCA-UUUAGAAGUCUCUUCUGGAUACCCAAAUGGAGAAGAAGAAUCGUUAUGUAAUUAUAUUCGAGCGCUUGAGUCUUCUAUAUACCGAUCGAUAAA------UUUGGUUGCACGGAAGGUGUAGAUAGCCUGCGUAAGCACAAACAUUCAGGGCUCGUAGAUAAUAGCAUAACGCUGGCUGGUCGUACGUACAUUCGAGUUUAUUAACUCCUUGAGAAAACCUUAGGAGCGUAGUGUCUAUACUUACUUUGAACCCUAAAACUAUUUAUU-UGCUGUUAGCUUUCUCGAAUUGUAACUGAUACGGUACUGGGGUACAAA-UCGAACAGUCGAUGGAGUGGAUCGAAAGAGGGGACAUAACAUCUCCCGCCAUGCGGUCAAUGGGUGCAUG--AAAAUUUUAGAUAUAUACGAACUAUGCUACCGAAUACAUGUA-CGGGGGAUAUGCAGUGUU--GAUAG-AUCAGUCACUAAUGAACCGAAUACAUAAGG--UCUACCGGAUUUUCAACCUAUAACACACUACUU-AUGCACAUUAACUGGAAUUAUUCCAAUAUAG--UAUUAAUGAAUGUAUUGAAUUUACACAUAGUGCAAAA-----GACUUCAUGGUUGCUCGGAUAUUCAAUCAUU---GGUGCCUGCCAAGGCAUUUAUCUACUCAAAUGGGAUGGUUUCGCGCUCUCAAGAUG------------------------UUAUGCGCCGGUCAUUCGAUAAGACCCGAUGGGCAAUCUCUCACCUCUAAGGAA---CUGUGCUUAUAUG-CGGUCAAUAUAUAGAUAUAUAU-UGAAAAAUGGAGGUCGUGUUAGGUUUUUAGUAUUGCUUUGACAUCAAC--------CUGUUUGCUACGGGUUAGCGCAUGCCGGUCCGGCAGAUGGCGC-CCGUCCUGUAUCAGGCCAAGCUCGUCAGACAAGACUAUCACACGAGA-UCACAAAGUGGAUACCGAUGUAAAGGUCAAUAGAU-GUGCAAUAUUAUAAAGAUAGCUUUAAGCACUUAUUGAUAUUCCUGCCCA--G-----UCUGG-AUAUUACGGGUACACUUUAGAAAU-GAAAACUAGGAUUAUUCUUAUGGUUCG-CGUAUCUAUAUUGAAAAUUUCUU-UUAACCAUAUUUACAUGCGU--ACAAUAAAGGAUUGAUAUGAGAAACAUAUUUAUAGCGCAGA-CAUGUAGUCCAUAGUCACGCCAUACUACGGCCA-UUUUGA----------------------------------------------------------------------------------------------------------------------------------------------------------------------------------------------------------------------------------------------------------------------------------------------------------------------------------------------------------------------------------------------------------------------------------------------------------------------------------------------------------------------------------------------ACAGAUUCAUAUGAGUCGACGCCGG-CUAAAUAUACUCCGAUAGUCUAGAGAUAUUAAAGCUGAUGAAUCUUAGGCUGUUUAUGAAUAUUACAUGUGAUUAGGCUAGGGGGAACGAAUUUGAGAUUGUAUUAGUGUUGAUAUACAAUAGUC---------CAUCCCCCUAACGCCUUUAUGCUCAAUUCGUUGAUCCCCCUUUUACAAUAGG---UCAACUUCAGCGAAGAGGCACAUCGUAAAUUCCUGAUCUUCCAUGCGACGUCCUAAG-GACUAUCGAUAU--UCUUUUGGAAGUUGUCCUGUCGUUACUUAGAUUUAUAACUCGAAGAUACUAU------------------------------CAAUGAUAUUUAUAUUUUUCAGAAAACCAUAGAAUAAUCACACCACAUGU---CGUCAUGUAUGAUAUGAGCGGUACUUGCGUAUUUAACGACCGAUAAUG--AAGCUC------GGAUGUCUUCUCUAGACCUAAUUAGAAACUUUCU-CAGUAAAUAUU-AAAGGACUACUCAAAGUUAACUUACUUGGGUGGAC 
>B1 5308
AAUUGAUAAGC--UACUACAUACCGAGUUAGACAGA-UCGGCCAC---AGUAUUGGAGGUAUGAGGAAGU--UCUUCGGACGAGUAUCUGUCUACGAGCAGCAUGCUGCGUUGGGCCUAAGGAUUCUCUGCCUAAGAGGAAAGAGGCGGUGAUAUU--------AUUAUUACACAAACUUGACUUAGCCAUGGUAUCAUUUCGCCCGCAGUUCAGAUUGGAGACCAUUGUACCGGGGGGAUAUUCAGAUCAGAGAUUUGGAUAUAUCCCCGUGAUGAC-CGG-----AUGAUUUAACUAUCAAAUUCCUCGCUCUUCUAGGGCAACGUACUUGUUCAUCAGCUAAAA--AAACUUUACUCAUAUC-----UAUAUUCAUAGCAGGGUCAC-AAUUGCGUCUGA-CCGGCAAAAGCUUA--AUAAUCUCCCUGCUUAUUGAUUCCUUUGCCUGACUAACU-CAUCCCAUCGUCUUUAUACUAACGGUUUAGUGGUAUUAUAGCGGAAGUAG-UACGUGGCUAAUCGUUGUUAGAAAAG-----UCCCGAACGGACUCGUAAGCAAAUCGAUCAA-AAACGAGACGCGAGGUUU-----UCUAUCGAUUAC-CGUCACCAAUUCAGUAUAGAAGAAGCACAGCUUCUAAUACAAUCCAAAAAGUCCACUAAUCUAGUAUAUGCUAUUUGCCA-GCCUGUAAGCGAGUCUUUUAUUGACCUAGC----GCCAAGGAAGUAGAGGAAGUAUUGCUUUGGUGCGCGUAACUCAUGGGACUUACAUAAGCGAUCAUC-AUUAACUAAUCCUAAUCACACAUUAGAAGUAAGUU------AACUGAUAUAAGCGAUCCGCACGGAUCAGAUGAUGUCAAGGGCGGUAAUCAUACAGUUCGACGGAGUCAUUUGCCAGAGACUACUUGGUAUUUGUAAUAAUUACUGUAUGAUCCCAAACCUCA-UUGCAUAAUUUUUCAAC-GAGGAUUUUGCUAGGUGCC---GGCCACUACCAAAAUUAAAGUUUACGUCUACCGCGGGUCGAACC----UUGGAUCUAACACUCGA--------------------------------------------------------------------------------------------------------------------------------------------------------------------------------------------------------------------------------------------------------------------------------------------------------------------------------------------------------------------------------------------------------------------------------------------------------------------------------------------------------------------------------------UCUUGUUGCGAAUG--GAUCAGAUCAAUAUCGUGAGUAGAAAUGUUGGUGGGGUACCGGUAUGUAUAUUUGAUUAGACUGAAGACGUAAAUGCAGGCAACAAGUAUCAAUUGUAUGGACUAAUCGGGUCCCACAUAGCCGUCUGAUAUCGCUCUUGCGAAGCGAAAUUAGUAUCCCUAUACUGGGUAAACUGAUACGAAA-AAUUGAACAGGAAUACCCAAGCU-UCGACAGAUCGUGGCAUUG-AGCUAUGAACAAGGAGCUCGUCGA-CCUCACGUGUAGGUCGGCGAAAAUCAAAAUAGGCCGCUCUA----------UUGUUAGUUAAAUUUGUCUCGUAAUCAGUCACAUUUCUCACAGAACUAAUUAUAGAGCAAUUUCUUUAACUAA-----AGAAAUUUGUGG--CUUCAGCUAUCUUAAUCUGAAAGCCUUAAUUUUGGUACUCUCAUCUUGUUGCAUAACGAAAGCUUGAAGUCUAAGAGCGAAGUGACCAUCUUAGGCAGAUAGCUUCACCGUCCAAUUAUCAACCAUCCUACUCUAGGCC--AAGAUCACUAAAAAUUGUAGUUAGGGUUCUUAUGUUACUGUAAUUAGAGCGUUACCUCGACCUUACCGGAGAGAUCAUGAGCUAACAUUGGGAUCUAAGUCAAUCCCGCUCCAAUCCCCC-CACGCGUAGAACUGGUCGUUUAAGCUAUUAG--UAGCGUCUUGAAGCUCAGCCAGAUAUGUUAAAACGGUUGGACCCGCAAGAACCCAUGCGCUCCACUCGUCAACACAGCAACACAUCUAAUUGUAACUAUAAAGUCUAAUAUAUCUCG-CCAGCCCUUAGUGCGACGACGCGAGGGGGCA-AAAAGGACAAAAAUUAGUAGUGUGUUUGUUUAAGGAAGCUGU---CUAUGCCAUAUUUAUAUGUGAUUUGGAAUAAGGGUACCCGAGCCUCUGCGAGACGCGCGAUUUUAAAAAAAA---AAAGCAUUACUAAACGUUAUCUAUAGCGCAGUAGUUAAACACCAAAUGCAACGCA--GAAAAGAACAUAUUAAUACAAAUAUAAUUCGACACUCUCCAUAAAGAAAUACUUAGACCCCAUACGUACGAGAAAGGUUUUAAACACUUCUUCAGACUUAUGAUAACAAUAAAGGAUUUCGCUAGCAGUUCAUUCUA----------CU--AUGAAUUUUAAUCUCAAUGCUCGUAAC-AGAAGGUUCUCCAGCGACCCUAGAACCUACUUGCGUGUCAUUAUAGUUGUCUGA-AACACGCAGCUCUCGUUGCGCAUCGUUUGAGGACAUUCGAAACACGUCUAGUAGUAGCAUUCUGAGCCCUAUGUGUGAUUCUAUCAUGGCCCUAUUUAAUGUAAU-UCUCUAUUAUUACACGAAAAUUCG-CCCGAAUGUUUACUCUGUUGGUCCUAAUGGUAAAGAGGAAUUGUUGAGAAGUUGUUUUUGACAGAUUGGGGUUUCUAGGUACCGUUAUGGAGA------UUUGGUCGUCUGGAAGAUUUAAUUUGAUUGCCUGGGCACAAACCUUCGGCGCUCGUAGGUUCUAGUAUAACGCUGGCUGGUUCCCCGGACGUCCUAAGAUAUUAACUGUCUAAAAAAGCGCUGGAAACGUGUUGCCUAGAGUUACUUUUGGCCCUACAACUGUCUCUU-UGCAUUUAGCUCUCCCGAUUUCUUACUGACAUCGUACUGGGAUAUGGG-UAAAAUAAUAAACGAAAUUCUUUGAAAUGAAGAACAAAACAUCUAUUGUCACGUGAUAAAUAAAUCUGAG--AAUAUUGUGAAAAUAUACAAACCGAACUAAGAAGUGUAUCUA-CGUGUGAUAAGCAUUUGUU-GGCAA-AUUGGACACU-CUAAGUUGCAUAUACAAGG--GCCGCCGGACUAUUAUCCCAUGACA--UUCCCG-AUAGCCACCAACUAAGGAUAUUCGAAGAUAG--UCACAAAGGGUAUAACGGAUGUACUCUGAGUCCGGAU-----AAAUUCAUAGUUGCCCGGAUACUCGAUCUUUGCCGAUGUCCCUUAAGGGCUUUCUUUACUCGCUUGACAUGGUCUCGCACCCUGGAAAUG------------------------CUAUGCGCCGAUUAAUCAAUUAGCCUCGACAAAUAGUUCUCAACUUCCAAGGAA---CUUCACUUAGAUG-CACUCGAUCUAUUAAUAUAUAUGCGAGAAACGUGGAUCAUAUCAAUUUUUCUAUGUCGCAACAACGUCAA---------CGAUCUCCUACAGGACACGGCACAGUGUGCCAGGAGGUGACCCGCUGUCCAAUCUUAGACCAGUCUUGUCAGAGUAAUCUAUCAUACGAGA-CUUUAACAUGGGUAUAGAUCUAAAGGAUGAUCGGU-GCGGAAUAACUUGAAGGUAACUCUGAAUAUUUGCAAAUGCUGUUGACCA--C-----UUUGGACUGUUACGAGUGUAUUCAAAAAGC-GACAAGUCGGGUUAUUCCUGUGGUUCG-UGUUUCUAUAUCGGUAAGCUGUU-CCGACGAUGUUUGCACAUGG--AUGAUAAAGGAUUGCUGUGCAGAGCAUCCUUUCGGCACAGACCAUAUGGUUCAAGGUAACGCUACACCAGAGUGA-CACCAGAUUAGGCUGGCAAUAACCGGAAUGGCCUACUUAGAUCUCCAUAAUUUUU--UCCUUUGGGUU---ACCAACUCCUAGU-ACCUGUGGAUCACAAC-------CUGAGCGCUAUUAGUUAGCUACGAAUCUCUACUAUCCUUAUCCUUUGCCCC-ACAACAGAUACACACAUCAUUAAAAGCUUUGACGAUCCAAA-UAUAUCGCAUGUGUCAAUACCA-AGUGUAUACGUUA----GUCUAUAGUAUAUCUACAAGUCUUGUCG----CAGCUUGAAAUUUUGUGCAAAUAUAUUGUUAGCAACAUUAAAUUUGGCCGUCACACUUUGAUG----GUAUUGUUUGUGUCGCCCGAACCAAUCCG--------UAACUCAUGUUACACCCAGCAUAGCAAUAGUAUUCUCUAAUAAAUAAACGUGU----UAUAAACUAAUUUCGCCUUCAUAUUCUCUGCUAUGCUAGUCUAGAACCCGACUCAAUUCAGAG-GACUGUGGUUUAAAAGUUUAAAUAGGCCGACUGACAGACUCAUCUGAAUCGGCGUCGG-CCGAGUGUAUUCUGACAAUCCGAAAACAAUCGAGCAGGUGAAUACCAAGCUGCUCGU---------CUGCAGACAGUCCGUAGGGAUCGAAUUUAAGAUUGAAU--AUUUUAGUAUGCAUUAGGC---------UACUCCGACUAAUGUCCCAAAGCUUAUUAGCUGAUCUUUAUUAUACGACGGA---UUAAUCUCAGCGGGGGGGCGCAUCGUAAGUUCCCACUCAUCCGUGUGAUGACCUAAG-AACUAAGAAUGU--UCUCUCCAAAGUUGGCCCAUUAUUGCUUGUGCUCAUGGCUCAAAGAAUCUAU------------------------------UAAUCAUAUUUAUGCUUUGCAAAAAUUCACGUAAUAGUCUCACGUCGCGU---CAGCGCAUAUAAUGUCGUGGGUACUAGUAUGUUUAACAACUAAUAAUGACAGAGUC------CGGACGACUACAUAGACACCAUUAGGGAUGUUGU-CAGAAAAUACU-AAAGGGUUACUCGCAGUUGUUUUUCCUGGGCGAUU 
>A1 5308
AAUUGGCGAGC--UACUACGUUCCGAGAUUACACAGACCGGUCAC---AGUAUUGGGGGUAUGAGGAAGC--UCUUUGGACAAGUAUCAGCCGAGGAGCAGCUUAUUGCUUUAGGCCUAAGGACUCUUUGCCUAAGUGGGGACAGACAGUGACGUU--------UUUGACACACAAACUCGACUUAGCUAUGGUAUCAUACUGCCUAUAAUUCAUAUUAGAGGCCAUUAUACCGCUCGAUCAUUCGAAUGAGAGAUUUGGGUUCAUUUCAAUUAUGAC-CGG-----AUGGCAUGACCUUCAAAUUGCGUGCUCCCCUAGAGCAAAGUACUUGUUUAUUAGCUAAAA--AGACUUUCGUCAUAUA-----UAAAUUCAUAGUAAAUUUGC-AACUGUAUCUGA-UCGGCAAAAGCUUA--AGAUUCUCUGUGCUUAUUGAUUCCUUUGCCCCACUAACU-CGUCCCAUUGUUCUUGUUCUAACGGUCCAGUGGUAUUACAGGGAA---AG-CACUCGGUUAAUCGUUGUUCAAGGAG-----------------------------------------------------------------------------------------------------------------------------------------------------------------------------------------------------------------------------------------------------------------------------------------------------------------------------------------------------------------------------------------------------------------------------------------------------------------------------------------------------------------------------------------------------------------------------------------------------------------------------------------------------------------------------------------------------------------------------------------------------------------------------------------------------------------------------------------------------------------------------------------------------------------------------------------------------------------------------------------------------------------------------------------------------------------------------------UCAGGGUGAAAAUG--GAUAAGAUUAAUCUCGUGAGUAGAAAUGUUAGUACAGUACCGAUGUGUAUAUUUGUUUAGACUGACGGCGUAAUUGUAGGCAACAAGUAUUAAUUUUAGAGACUAAGCGGGUCCCAUAUAGCCGUGUGAUAUCUCUUUUACGAAGCGGAAUUGGUAUCCCUGCCCUCUAUAAACUGACACGAAA-AAUUGGAUAAGGAUUCCUAAGGU-AUUAUAGCUCAUUAAGAUG-AGCUAUAGAUAAUAUCCUCGUCGA-CCUCAUAUAUUGGUCGGCCUAAAUCGAAGUAAGCUGCUAUA----------CUGGAAGCUAAGUGUGCUUCGUUUUCAGUGACAG---UUCUGGGACUAAUUACGGAGCAAUCUCUUUAGCUAA-----CAAAAUUUGCGG--UUUUAACUAUCUUAAUCUAAAAGCCUUAAUUUUGGCACUCUCAUCCUUUCGCAUAACGAAAGUUUGAAGCAUAAGAGCGAAGUGACCACCUUAGCCUGUUCGUUUCACCGU----UAGUUAACGAUCCCACUCUAUGUC--AAGAUCGAUAAAAACUGUAGUUAGGGUUUUUGUCUUACUAUAAUUAGAGCGCUACCUCGACCUGAUCGGAGGCAUUGUGGGUUAAAUUUUGGAUCUAAGUCGAUCCCGCUUCAAUCCCCG-CAAUCGUCAAACUGGUUGUUUUAGCUAUUAG--UAGCGUCUUGAAGCUUAACUAGAUGUGUUAAAACGGUUGGAACUGUAAGCAAACAUGCGCUUCACUCGUCAAAGCAUCAACAAAUCUAAUUGUAACUAUAAGGUCUAAUACAUGUCG-CCAGCCCUUAGUGCGACUACGCAGGGGUGUA-CAAAGGACAAAAAAUCACGGUGAGUUUGUUUAAGGAAGCUGU---CAAUGCCAUAUAUUAAUGUGAUAUGGGGUAAGAGUACCCAAGAUUCUUCAAGAUGCGCAAUUUUAAAAAAAA---AAAACAUUACCUCACACAAUCUAUAGCGCGGUAGUAAAGCUCCGAAUGCAAUACA--GGCAAGGACAUAUUAAUAUAUAUGCAACUCUGCACUUUCCUCGGAGAGAUACUUAGGUCUCUCACAUACGUAGAAGGUUUUAGGAUGUUCUUCGAACUUAU--GAAUAGUAAAGGAUUUCGCUAUCUGUUCACGCUA----------UU--GUAAAUACUUAUCUAAAUGCUCGGUAC-AGAAGAUUUUCCCGCGAUCCUAAAACCCACUUGAGUGUUAUUAUAGGUGCUCGA-AUCAUGCGGCUCUUGUUGCGCCUCGUUUGAAGACAUUCGUAAUACAUACAGCAGGAGUAUUUUGAGCCCUAUGCGUGAUUCUAUCACGGUUCUAUUUAGUAUAAU-UCUCUCUUACAAAACGAAAAGUUG-UUCAAAACUUUCUUCUGAUUGUCCUAACGGAACAGGACAAUAGUUGAGCAGUUGUAUUAGAUCGCUUGAAGUUUCUAGGUACCGUUAGGAAGA------UUUAGUCUUCUGGAUAAUGUAAAUUGUCUGCCUGGGUACAGACUUUGGGUGCUUAUAGAUAAUAGUAUAACGCUGGCUGGUUUUCCCCACAUUCUAGGAUGAUAACUACCUAAGAAAUCGUUGGAAACCUGUUGUCUAUAAUUACUUUUGACCAUAAAACUGUUCG------AUUUAGCUGUCCCGAUCUUUAACUGAUAUUAUACCGGGCUAUAGG-UCAAGUAAUAAACGCAACGAUUCGAAAUGGAGGGCAUAACAUCUUUUGUCACACGACCAAUGAGUCCGGG--AGUAUUGUGAAAACAUACGAACCGAGUUAAGAAGUGCAUCUA-CUAGUGAUGAGAAACUGUA-GUCAG-AUUGGACACGAAUGAGUUGCAUAUACAAGU--GCCGCUGGACUAUCGACCCAUGGCAAGUUCCCG-AUUGCCAUGAACUAAGAUUAUUCGAAUAUAG--UCUUAAAGGAUAUAACGGAUGUAUUCUUAAUCCGGAA-----AAAUUUCGAGUUGCCCGGGUAUACUAUUUUUGCUGAUGUAUUUUGAGGGCUUUCUUAAUUCGCAUGAAAUGGUAUGGCGCCCUCAUAAUA------------------------CUAUGUGUCGAUUAAUUAAUAAGCCUCGAUAAAUAGUCUUCAAUUUCCAAGAAA---CUUCACUUAGAUG-CACCCGAUAUAUUAAUAUAUAUGCAAAAAUCACUGAUCGUAUUGGUUUUUCAGUGUUACAACAGCGUCAA---------CGUUCGCCUACGAGAUAAGGCAUACUGUGCCGGUCGAUAACUC-CUAUCCAAUCUCAGGCCAAACUCGUCAGAGUAACCUAUCACACUAUA-UUCCAACAUGGAUACAGAUAUAAAGGUUGACCGAU-GUGAAAUAACCUGAAAUUAACUUUGAGUAUUUACGAAUAUUACUGACCA--G-----UUUGAACUGUUACGUGU--AUUUUAAAAGU-GACAGAUCGGGUUUUUCCUGUGGUACA-UGUGUCUAUAUGGAUAGGCUCUU-ACAGCCAUGUUUACUCAUGU--AUGAUAAAGGAUUGUCGUGUAGAGCAUCCUUUCGGCACAGA-CAUAUGGUCAAAACUAACACUACCCUAUAGUGA-CAUCAUAUCAGGCUGACGAUAAUCGGGGGGUCUUAUCUAGAUCUUGAUAAUUUUU--UCCAUUACGUC---ACCAACCUCUAGU-ACUUGUGGUUCAUCGC-------CUGAGUACUAUUAGUUAGCUACGUAUCUGUACUAUCUUCAUCUUUGACCCC-ACAACAGUUACACGCAUCAUUAAAGGUUUUAACGAUCCAAA-UAUGUUGCUUACGUCAGUACCA-AGUAUUCGCACUA----GUCUAUAGUGUAUCUAUAAGUCUUGUUG----CAGCCUCCAAGCCUGUGCUGACUUAUUGUCAACAACAUUAAACUUAGGCGUGAAACCUUGGUG----GUAUCAUUUAGAUUGGCCUAAGCACUUCGUUACUAGCUAACUCACAGUAUAUAUAGCAUA-------UGUUCUCUGAUAAACAAAUGUAU----UCAAAAUUAAUUUCGUAUUCCUAUUCUUUGCUAUAAAAGUCUAGAUCCCGACUUAACUCAGGG-GACAGUGAUUUAGAGGUUU-AGUGGGGAGAUUGACGAACUCAUAUGCAUUAACGCCGG-CCGAGUACAUCCUGACAAUCCAAAGACAACGGAGUUGAUGAACGCCAAACUAUUCGU---------CUGCGGUCAGUCCGGAAGGAUCGGAUUUGAGAUUGAAU--AUUUGGUUAUACAUUAAUU---------UACCCCGCUAAUGUCCUAGGGCUUCGUUAGUUGACCUCCGUCAUACGACGGA---UCAAUCUUAACAGGGAGGCACAUCAUAAGUCUCCACUCAUCUAUGCGAUGUGCUAAA-AGUCAAUGAUUU--UCUCUCCAAAGUUGGCCUAUUAUUAUUUGCGUUCAUGACGCAAAGAAUCUAU------------------------------UAGUUAUAUUUAUAUUCUGUAAAAAUUCACGUAAUAGUCUCACCAUGCGU---CGUCGCGUAUAAUAUAGUCGGGACUAGUAUAUUUAACGACCGAUAACAACAAAAUU------CUGAUGACUACAUAGACCAUAUUAGAAAUUUUGU-CAGAAACUAUU-AAGAGGCUAUUUGUGGUUGUUUUUUUUGGACCAUU 
>H2 5308
CACCAAUGGGU--ACCCAAGUUCUUAGUCGGAAGAC-CAAAACAC---AAUAAUAGAGAGAUAAUGAGAU--GUUUUGAUUCAGGGUUUACCUGAGGGAGACUAGCUAUGUUGCGCCCAGUUGUGACCAGCUAAGUAGGUAAUCUGGGGUGUCAUC--------AGCGUUGCGAUAACUUUACUCUUCCAAGGUUAUAUGUUAUUUGCGGGGCGUAUAGGGGACUGCGGCAUCACGUAAGCGCUCAUAUGGGAUAUCCAGGCUAUUUUACGCGGUAUU-CGG-----GUACACCAAUUACAAUGUUCUGCAUUCCUAGAGGGUCAGCCACUCACCCAAUAAAUCAAA-UAAAUCACACGUAUUCU-----UAGGUUGUAAGCAGAUAAGC-AUUCGAAUCUAC-CCGACAAAUGGUUA--UAGAGUCUUACCCCUCUUGACCUCGUUAUCCUACCAGCU-UCUUAUAAUAUUCUUUCACUAGCGUCUUAAUUACACUACGUUUGA---GG-UGAUUAGGUAAUUAUUGGUAGGAAAG-----UUAAUAGCCGAUUCUUGAUUAAGAUCAUGAG-GCGUAUGACGCGGAGAGC-----CCUUCUUCACUU-UCAUUGUAAGUCAGUACAGCACGGGUGCCACUGACUACGGAGUACUUUAGACCGUCUUGUCUAAUAUAUGCCAGCUGGAA-ACGUCCUCGCUGACUGGUAAAUCAUUGGGU----AUCAAGAGGACAGUGUACGAAGUGACCUGGCGUGAACCUCGCUUCGGGCAUGUUAUCUAUGCAACC-AUUAGUUAAUCUUAUACUCAAGUCUGAGAUCACAUUUCGGGAAGUACUUACGACAAUCCGGGAGGAUUCUGUUUACUUGAUGAUUGGUAUUGUUAUUUCCGGUUUGAGGUUUCACAGCAUAGUGUUAUGACCUUGAAUUACCUGCGGCAUUAAGCCAAUCUCCACACGUAAGGAGAAGAAGA-GUGGGUCUAACGAAUUCAU--GACCUAUUCAUCCAGUCCGCACUAAUGUGCAAACCCACGGGUGUUCAAACCUAGUUUAUUCUACCAAAAUCAAGAUGACAAUUACUUGGAUACACUUGCUAUA-CAGACUCGUAGUAUAAACACAUGUACAAAUGGUAAUAUGAUGUCUUGCCUAGUCAAAUAAAUUUUUUUCCUUACAUCAUGUUUCAAAUAAAGAGAUGGAGCCGAGGUGACUAGAGCUGAUAUGGCAAGAUUAUUACUUUGGGUGUGGGUUCAGUCGGUUUUUUAAUUGCUUGGUCUUUGUAAAAG-AUGAAAAGAUUGUAUUUACCUUAGAAGAAUAAAGUACUCAGACUGUUGUCCAGCGAAUCCCAUUGA-GCAAGUCGACACAUCCAGAGU-UCCAAUAUUCACUGACUAAAAUAUUA--GGUGCCUCUAGGGAGAUGAAGCCAUCCGUUUACCUAUUAAC-GCAAAAGCAAAUGAUGAGAGGAACAAGACCCUUCCUUUAAGGCAUUUGGGA--------UGAACUAAACGGAAUUUGCACUGAGGAAAU--AGUAAGGUUCGCGUGUCGGAUUC-GC------------------UACUGCUUAGUUCA--AUCUCUGGUAUAAACGCGCUUGAAGAUAUUUUCUGUGUGUCACUGUGUGUAGUAGAUAAGUCCGGUGAGCGCGUGCCUAAAGGUACAAAGUUGCAAUAUUAGUUUGUCUAACUCCAUACGGCUA--AUAUGUUAUGCUUACCAAAUUGUCUUCACAUUCCAUCUCUUGGUAAACUCAAAACGAA-AGAUGCUGACGAAUGGCGAGUUUACCUUCAGAUUGAAUAAUUU-AGUGUCAUUCAGAAACCUUAGGGA-CUUAUCUUGUCUUGCAGAAGUUGAUUGUGAUUGGUAGUAUAGACAUCAUA-UCGCAAGCUAAACAUAGACGCCUAUAACUAAUGU---UCCUGGGAACUGCUAGGGAACAUUUUUAUUAAACUA-----AGAUCUAGCCCA--CACUUAACAUUACGACAUUGAUAGCUUGUUCUUGGUCGAUUAGUCGGGGUAGACUACAUAUGUCGAUAUUACAGAGAGUCAGAUAAUAUUGUCGGCCAAUCCUA--------------------------------------------------------------------------------------------------------------------------------------------------------------------------------------------------------------------------------------------------------------------------------------------------------------------------------------------------------------------------------------------------------------------------------------------------------------------------------------------------------------------------------------CGAACGGGUAUAGUGACAAGGUGUCUGAUUACAGCCAGUACCGUAAUUGUUC-CCAG-GUGUUAUACACAGAAGUAAACAUAUAAAGCUUCUCAAGUCUGU--CAAGAUUAUUAAAACUGGGUUAUCACUUCAAUUG----------UU--GUAAAUACUUGUCCAAAUUCGCGCGAU-AUCAGACUUUUUCAUGAUCCUAAGAUCCCCCUGCGCAGAGUCCUUGAACCUUG--GCUACAUAAUUCUUGCAGAAGAACGUUUGAAAAUAUGAAUUAAACAUCGAAUUAUGGACAUCUAAAUGUCGCGGAUGUCGUUGUGACAGCCCUGUUAGAUGCUUU-CCUCCGUUGGGAAACAACAUUUGA-CUUGGCGCCUCGUGAAAU----UAAAUUGUUAAUUAAGAAUCGUUAAACGGCUGUCAUUGUUUGUGUUGGGUAUAGCAUCAUAUUCACGUAGA------CGUCUUGACAAGAUAUAUUUUAAGUGACUGUACUUAUGUAGAUUUACAGCGCUCGAAAAUAGCGGUUUAACAUUGUACGGUUCUUUGCGUGUUACCGUACGCUGAGUGGAAAAUGAGA-UCUAUAAGUUUAUGAUGCCCGAUUUUUAUUGACUCUGGAACUGUAAGUC-AUUACUUAGCUUUUCCGAGCGCUAAUUGGAUUUAUUUUGGACCAUAAU-UAUAUUAUUAAUUAAUGCUAUCUAAUAAAGAUGCAGCAAACUUUUCAUUCAUGCGACCAAUAAAUUGGAG--GAUGGCUUAAUAGCGUUUAGAGCAUACACUAAAAGACACUAA-CACGAGAGGGAUAUCUUUA-UUCAG-GCCUCCCAAUCGUAAAGGUUUAACAUGAGC--UUAGUUGGACUGUCUCCCCUAUAUGUGUUUCCG-CAAGGGUUUUGCCUGGGUGAUAGACCUACAG--ACUUACUGGAAGAUAUAGAGGUAUACUCCAUGCAGCA-----AAAAUCCUUAGUGUUUGGGCACCUAUCCCUU---GGUGCUCUCCGAAAUUUCAUGCCGUAUUUCUGGUAUGUUUUCUUCGUA--------------------------------------------------------------------------------------------------------------------------------------------------------------------------------------------------------------------------------------------------------------------------------------------------------------------------------------------------------------------------------------------------------------------------------------------------------------------------------------------------------------------------------------------------------------------------UCUGAACGAGUAAAGGUUUAAGGGUUUCAUCCGGAAGUAGUGAAAUUCU--UUCGCCGAAAU---GUCGAUUCUUGGUGGCCAAUCAAUCUCAAAA------CCAGCUAUUAAUA-UGAGCUACGUACCUUGAUCGAUUAAAUUUUUCCCUCC-UUAAAAGACAUACACAUCUGAAGUGAGUUUAGUGUCUCUGAUUUCCCUGUCUACGUCGACAAUA-AGCUCAGAGUUUG------CUCUUGCCCGUACAUCUGCCUGGUGA----CAAUUUACGAUUCCAGCUCAAUCUAUUUCCGGCGACACUACAUUCGCAUGCCA-GUAUCGGUUACC-UGACUGUUGAAGUUUGACGCGCAAGACUGAUCCAAACUUGUGGAUAGCGAACAUGACUUGGACGCAGCCAAGCUCUAUAACCCGGGGUGCUAGCUCUGAGGGAACUUUGUCUUAACUAGCGUAAUAGUAACGUGUCGGAAUCUGGU-UGUCUUUGAC-GACCGCGACUUGGCAGCUU-ACUAGACCCCCCCGCAGUUUUAAAUGGUAUGUCGCAGG-CAGGAUGUGCUUUGAUGUUUAAAAAACAAUGAAGCUGAAAAACCCUUGACUAUUACC---------UCGGAACUCACUAAAGUGGGCUGAUUCUUAUAAUAGACCAAAUUCGAAUUACAACGCUCUGCUC----CGCUAAAUUCAGGCUUGUAGACUUUGAUCACACCCAUUCAUUGUCAGGAAAU---UCAAUCUCACUGAGCGGCCAAACCACAAAGUUCCGCAAUUUCAU--------------GCCAGUUGUUAA--GCCUCUGGUAAUGACGCAAUCAUCGUUCGUAUCUGCAAUUCAAAGG----AC------------------------------UAAUUAUAUUCAUGUUUCUCAGAGCAAUGCCCGAUAAUCUCAUAGCACGU---AAUCUUACUUGGAGCGGGUGGCACUAAAGUAUUCAGUAAUAGGUACUGUCAAUCUU------AGAAUGCUCAUAUAGAUUUUACCAGAAGCGUCGU-UGGUUAGUAUU-AGCGCGAUGCUUGUGACUAGGCCCUUACUGCGAUC 
>G2 5308
CACUAAUGGGC--AUCUGAGUUCUUAGUCAGAGGAU-CAAGCGAC---AAUAAUCGAGAGAUAAUGAGAU--GUUUUUAUUCAUUGUUUACCUGGGAGGGACUAGCUAUAUUGCGCUCAAUUGUUACCUGCUAAGUAGGUAACUUGCGGUGUCAUC--------GGCGUUGCACUAAUCUUGCUCUGCCAAGGUUAUACACUAUUUGCAAGGCAUAUAGGAGACUGCGGCAUCACGUAAGCAUCUAUAUAGGAAAUCCAAGCUGUUUUUCGCGACAUU-CAG-----GU-AUACAAUCAUAAUGUUCUUCAUUCCUAAAAGGCCAGCUACUCACUCAACAGAUCAAA-UAGAUCACACGUAUACU-----UAAGCUGGAAGCUGGUAUGU-GUUCGAAUCUCA-UCGACAAAUGUUUA--GGGAAGCUUACCCUCCUUGACUUCGUUGCCCUACCAAAU-UCUCACAAUGCUCUUUCACUAACGGCUUAAUUAUAUUACAUUGGAGGUGAUUAGUUAACACAGUGUUAGUACAUAAG-----UUUAUAGUCGCGUCUUGAUUACCAUCACGUG-ACGUAUGACGCGAAGAGC-----CCUUCUGCACUU-CAUUUGUAAGUCAGUACAGUACGGGGGCCACUGAUCUCGGAGUACUUAAAACCUUCUUGUCUCAUAUAUGCCAGCUGGAA-ACGUAUUCUCUCACUUGUAAAUCAUAGCGU----GUAAAGAGAGCAGUGCACGAAAUGACCUGGCGUGAACCUCGCUUCGGGCAUGUUAUCUCUACAACC-AUUAGUCAAUCUUAUACUCCAGUCUGAGAUUACUUUUCUGGAACCGCCUACAACAGUUUGGAAGAGUUUUUUUUACUUGAUGAUUGAUGUUGUUGAUAACGAUUUAGCCUUUCACACCAUAGUAUUAUGACCAUGGGUUACCUGCGACAUUAUGCAGAUCUCCACCUGUAGGAAUGAGUAGA-AUGGAUCUUAUGUAUUUAA--GUCCUAUUUCUCCAUUCCGCAUUCAUGUCUUAACCCACGGGUGUU----CUUGGUUAAUUCGCUCAUCAUUAAUAUGACAAUACCUCGGACACACUUGCUCUA-GAGGCUCGUUGUAUAAACACCUGUACGUGAGGUAGUAUAAUGUCUUGAAUAGUCAGCUUCACUUUUUUACUUACGUCAGGUAUCAAAUAAACUGAUGAAGCCGAAAUACCGAUAGUUGAUAUGGCACGAGGUCUACUUUGCGUUUGGGUCCAGUCGGCCUUUUAACUGAUUGGUCUUCGUAACAG-GUGAACAGAUUAAAUUUGCCUUAGAAGAGGAAUGGACUCAAACUCUUGUCCAACGUAUCCCAUUGA-GCGAGCCGACACAUCCUGUUU-UGAAACAUUCACAGACUUAAAUAUUA--GAUGCGUCUACGAAGGCGGAGCCAUCCGCUUGCCUAUUAAC-GCAAAAGCAAAUGAUGAGAGGAACGUUUCCCUUCCUUUAAGGCAUUUGGGA--------UGAACUAUACGAAGUUUACACUGUAGAAAU--AGUAAAGUACACGUGCCGGAAUCGG-------------------UACUGGUUAGUUUACCAUCUCCGGUAAAAGCACGAUUAAAAAAACUUUUUGAAUGUCACUGUCUGAAGUAGGAAAGUUCGAAGAAGGCAUCCCUGAAGAUGCGAAGUCGUAAUAUUUACUCGCCUAACUCCAUACAAUUC--CUAUGAUAUGAUUCCCAAAUUGUCCUCACAUACUAUACCUGGGAGAAUUCAGAACAAA-AGACGCUGACGAGAGGCUGCUUUACCUUCAAACCACGUAAUUA-AGCACCAUUCAGAGAUCUUAGGGA-UUUAGCUUGUCUUUCAGAAGUUGAUUGUGCAUGGUAGUAGGUACAUAAUA-UCACUAACUAAACAUAUGUGACUAUAACUAAUGU---UCCUAAGAACAGCUAGGGGACGUCCUUAUUAAAUUA-----GGAUCUUACCCA--CACUUAAUAUUGUGAUAUUGAAAGCUUAUACUUAGUAAAUUAAUCGGAGUAGAUCACACAUGUUAAUCGUACAGAGAAUCGGAUAAUAUUUUAGGCUAAUCUUACCGUGCA----UAUUUCCCCGCCCUUCUUGUGUUU--AAGUUAGCCAGUGCUCGGACCUAAAAAUCUUGACAGCCAAAAGCUAGGGCGUUAGCGCGUGAUGACUUUAGACGCUAUCAGCUGAAUUUCGGAUAUAGUAGAAACCCUCAUCUUCUCUCU-UAACCUUUAUUACAGUUGCUCUGGUUGGAUG--AAUAAUUAUGCGGCUGACUUAAAUACAUUCUAACAGAAACGCCCGGCGAAGCUGAUAGCCCUGUAUCAUACACAAAUCAAGACAUUUGCUCGUCACUAAGAAACCUACUGUAUUAUG-CUGGAGAGUACUGCUGUAAUACAUAGGAGAG-AACUAGAGCAGACAGAGAAGUACCUCUGUCUAAGGACAUCAU---UUGUG--------GUAAAUCGAACUGGUUCAAUAUACGCGGAUGCUUGCUUGCAUUUAGGUAUUAGGGCGGA---CUGGCAGUAUUUCGCGUGGCCAACACAGGAGUAGUUCAGCAACAGACGAACAAGUC---------------------------------------------------------------------------------------------------------------------------------------------------------------------------------------------------------------------------------------------------------------------------------------------------------------------------------------------------------------------------------------------------------------------------------------------------------------------------------------------------------------------------------------------------------------------------------------------------------------------------------------------------------------------------------------------------------------------------------------------------------------------------------------------------------------------------------------------------------------------------------------------------------------------------------------------------------------------------------------------------------------------------------------------------------------------------------------ACAAAUGA------------------------GCGUGUGUUUAUUCGUGGAUAGACAUUAAUGCAUUCCCUUCGCCUUCUAAAAAG---CCUCAUUUGAGUA-UCGUUAGUAUCCGGUGAUAUACAGGGUGGAUGUAGAUCUGCUCCGUUCUCUGGUGGCCAAAACGGAGUUA---------CCGUACUCCGAAGAAUGAGACAAACUAGGCCAUCGAAUUGUCC-GAACCCCGUCUUAUCUUAAGCUUCCU--AAAAAGGUGCUACAAUGGU-UCUAAUGACAUAUGGAAAUGAUAGAAACGGUCGAU-GCGAAUUUGCCCAACAGGAACCGCAAAGGCUUACUACUCUUCUUAACCA--A-----UGUGGUGUGCUCAACGUAAGCACUCAAGGC-AAGAACUAGGAAUAUCCUGGUUGUGGA-UUUUCAAGUACUCGUUGUCCCCC-UCUACUAUGUAUUCAUGGAU--AUGAGAAAUGAUUGACAUGGAUACCCUUUUGUAGACACGGG-GAAGCAGUAUAAAACCAAGCAACACAACAGCUG-UUUUCUUCUAAACGAGUGAAGGUCAAAAGUAUCCACCCAGAUUUAGUUAAAUUCU--UGCGUGCAAAU---GUUAAUUUCUUGG-AAUU-UUAAUCUUACAA------CUGUCUAUUAAUA-UGGGCUCCGUACCUUGAUUGAUUAGGUUUUUCUCUCC-UCAAAAGACGCACACAUCAAAAAUGAGUUUAGCGUUUACGAUUGUACUGUUUACGUCGACAACA-CGCUCAGAGUGUA----CUAUGUUGCCUGUACACCCGCCUAGCGG----CCAUUCACGAUUCCGGCUCGACCUAUUUCUGGCGACACUACAAUUGCGUGUCA-GUAUCGGUUGUU-UGACUGUUGGAAUUCGUUGCGUAAGACUGAUCUAAACUCAUACGUAGCGAGCACGACUUAGGCGCACCCAAGCUCUAUACUCCGGGGUACCAGCUAUGGGUGAUUUUUGCCUUCACUAUCGUAAGAGUAGCAUGUCGGAGUCUGGUAUGCCUUUAAUCGGCCGCAGCUUGGCAGCUU-ACUAGACCGCCACGCGGUUCUAGAUGGUCUACCACAGG-CAGGAUGUGUUGUAACAUCUAAAAAACAAUACAGCCGAUAAAUCUUUAGUUAUUCGC---------CCGGAACUCGCUAAGGCGGGUUGAUUUACAUAAUAGGCCAAACUCAAAUUACACUGCUC---------CGCCGCGAUAAGGUUUGUAGAUUUUACUCAUUCUUAUUCAUUCCCCGGAGGG---UCAACCCCAAUAAAGGGUAAGACCGCAAGGCUCUGCAAUUUCGA--------------AUCAAUUGUUAA--GCCUUUUGAAGUUAUGCAAUCAUGGUUCGUAUCUACAACUUGAAGG----GU------------------------------UAAUUAUAUUCACGUUCCUCAGAGCAACGCUCGAUAAUCGCAAAGUGCGU---UAUCUUACAUUGAGCGGGUGGCACUUAUGUAUUCAGUAAUAGAUGAUGUCAAUCCU------UGAAUGUUUAUAUAGAUUUUAUCAGAAGCGUUGU-UGGUUAGUACU-AACGCGACGCCCGUGGCUAGUUCCUUUCUAUAAGU 
>F2 5308
UACUGAUGGGC--GUCUAAAUCUUUAGUCAGACGAU-UAGACCAC---CAUAAUACAAGUGUAAAGAAU---CAUUUCAUUCAGCAUCUGGCUUA---UAAUCAGCUUUGUUAUGCCUAGUGAUUACUUCCUAAAUACGAAAUUUCCGGUGCCACC--------AACGUUAUACUAACUUUAUCAUGUCACGGCAAUAUGCUUUCUACAAUACCUAUGGAAGAUUGCGGAAUCACGCAAGCAUUCAUGCAGGAAAUUCAGGCCGUGUUUCGUGAUAUU-CCG-----GUGCAUUAAGUACAAUGGUCCUCAUCUCUACAAACUUGUCCUCUCACUCAACAUGGCAAAGUAAAUCACACGUAUAUC-----CAAGGUGGAUGCUGAUUCGC-ACCCGAACCGAA-UCGGCAAACGUUGA--AGGGUUCUUAACCCACUUGACUCUAUUAUCCGAUUAAGU-UCACAUAACGUCUUUUUACUGAUGGCCUGACGACAAUAUAUUGGA---AG-UGACUGGUUGGCCAUUGGUGUGAAGG-----UGCAAGGCUCUUACCUACUCUAGUUCGCGGA-CCGUGUGAGGCUAAGGGCGCCAUCCUAGCACAUAU-CAUCUGCAAGUCAGUAUAGUACAUGCACAAACUAUGAUUAAGAUCAAAAGAACGUCUGAUUUCGAGUAUGCUACCUGGGA-GCGUUUUCUUCCGUUUGUAGAACACUAAGC----GUAGACAAAACAUUGCAGGAAAUGACCGUGCGUGAACACGUAUUCGAGCCUGCUAUAACUAUAACU-AAUAUUUGAUUUUAUGUUAAAUCCUGAGAUGAUAUUUCUGGCGCAGCACUAGUUUAUUCGUAUGGGAUCU-UAACCUUGAAAUUUACUAUCGUUAAGACCGUUUUGAGCUCUUGCAUUAUGAUACUAUGACCUUGAAUUACUUGCGUCAUUAUUCAAAUUUCCAUCUGUAGGGAUGAGAAGA-UAGGGUCUUACUUAUAACU--GGAACACUG-GGUAGUCCGCACUUAUGUCCUAUCCUACGGGUACU----CCGGGUUUAUUCCAUUA---------------------------------------------------------------------------------------------------------------------------------------------------------------------------------------------------------------------------------------------------------------------------------------------------------------------------------------------------------------------------------------------------------------------------------------------------------------------------------------------------------------------------------------------------------------------------------------------------------------------------------------------------------------------------------------------------------------------------------------------------------------------------------------------------------------------------------------------------------------------------------------------------------------------------------------------------------------------------------------------------------------------------------------------------------------------------CCGCGCG----GGUUUUACCUUCCUUCCUGUGUUU--AAGCCCGCCGAUACUCGGUCCUGGGAGUCUUAACAUACGACAGUUAUGGUUUUGGGACACUGUUACUUCAGGCGAUAUCAGCUGAAUUUCGGAACUAGUAGAUACCUUCGCCUAAACUUU-UAACCCGUUAAAUAGCCCGUCCAGCCGCAUU--AAUUGCUACAUAGCUCGCUUGAAUGCACUAUAACAAAGACGUACGGUGACGUUAAUGGUUCCUUCACAUAAACAAAUCUAGAUGUGUGAUUGUAACUGAGCAGCCUCCUCCUUUUCG-CGAUACAAUUAUGACUCAAUACAUGGAGAAA--ACUAAAACAAAUAUUGCACUAUGUUUGCGUCAAGACAUUGA---UAAUG--------GUAUACAUACCCAAUUAAAUAUGCGUGGGUCUUUAAACAAACCUAAGUUUAAGAGUGGA---AUGACAGUAUUUCGCCUGGCUAAUUGGGGAGUAGUCGAGCAACGAAUGA-CCACUG-UAAACGGUUUUAUUAACACAAUUACGCAUUACAACCUAUAGCGUAGCGAUAC-GAGG-AUUUUAUACACGUGAGAGUCUAAAUUAAGCUUUUCAACUUUAG--CGGGAUCAUUAGAUCCAGGAUAUAAUUCUGAUUG----------CU--AUAUAUAAUUACCACUGUCUACAGAGU-AGUGACUUUUUUCACGAUUCUAAACGCUGACCGGACAUGAUUAUAAAGGCUUGA-GCCUCAUAAUUCUUGUAGUGGAUCGCCCAGAAACGAAUGCAAGACAUCAAAUGGCAGACUUUUGGAUCAAGCUAGAGCUAUUGUUGCAAUCCCGAU-GAUGCUAU-CCUUCAUUAUGAAACAAUAUGUUA-CUUAGUGCUAUAUAAUGU----ACAAUUGAAAAUUGCGGAUUGAGAGGCAGGUAUCAUUGUCUGUGUAGGGUACAAAUUCGCAUCCACGGAGU------UGUCUUGAUAAGAUGUGUUUCAACUGAUCACAUCUAUGUAGAUCUACAGCCCGCAAAAUUGUUGGUUUAACAUUGGCUGGUUCUACGCGUGUUAAUGCACAUUGAAUGAUGAAUAGAA-UCUGGAAGAUUCAGAUCUAAUACCGUAAAUGACCUUAAAUCUAUAAGUC-CGUGCUCGUUUUUUUCGCGUGUGCGUUUAAACGGUUCUGGACCAUAAU-UGUUUCAUUAAUUGAGACCGUUGAAAAGAGCCCCAAAAAUCUAUUCAUCCAUACAGUUAAUUGAUUGGUG--GAUACCUUUACAACACUUAAAAUAUGAACUGGAAGACCCUAG-CAUGACAAGGAUUUAUUUU-AAUAU-AUCUGUCACUCGUAUAAGGGGUACACCAGC--ACCGUCGUAUAGUAUCCCCAACAUGUGCCUUCA-CUAGGGAUUCACUAAAAAUGUUUACCUACAG--ACUCACUAAAGGCAAUAGCUCUAUAUGUCAUGCGGCCCGACAAAUUCUGUGAGUAUCUUGACAAUCGUUUUUU---CGUGCCUUCGUAAAACUUUCUCUUUAUUCCUGUUAUGAUUUCCUCCUAAUAGAGGA------------------------GCACGCGCCAAUUCACGAAUGUGCAUAUAUGAGUAUCUUACGCCUUAGAAAGGG---CUUUAACUGAGCG-UAAUUAGUAUACUACGAUAAACAUGGUAGACGCAAAUUCUGUUCUAUAUUGAUUGGCCAAAGAGGAUCUG---------CGGUCUUCUGAAGGUCAAAACAGGCUGGGGCAUCGCAUUGAGC-CAAACCCAUAUUGUCUUGGAUCCGACUCAGAUCGCUGUCAGGUUGCU-CCUAGUAGUGUCUGAAAAUGAUAAGGCCGGGCGAU-ACGGAUAUACCCAGAAGUAAUUGCAAGCGCAUACUAACGUUCCUAACCA--A-----CAUGGUAUGCUUAAUGAGUACACUCAAAUU-AAGAAUUGGGGUUAUCGCAAUUUUGUA-AAUCAAAAUACCCGUUCUCCCAC-CUGAGUGUACAUCAAUAUGC--ACGGGAUACGGUUCACAACGGUAACUCAAUUGAAACAUAGA-AAGGCGAUGCAAGACUAAGUGGCACCACAGCUA-CAUCAGUCCGAACGGGUAAUGUUCGAGG--------CCGGAACUAGCUAUAUUCG--UUCGUUGAAAUUUGUUUUAUUUUUAAU-AUCUUCCAAUGAUAAAA------CAAUCUGUCAGAA-AGAUCUAGGUAUCACUCUUUGUUAGAUUUUUCUUUCC-AUCAAAAACGGACAUAUCAAUGACGGGUUUAACGUUAAAGAUUGAACUAUUUGCGCCAAUAUCA-UGCUGAUAGGUUG----UUUUGUUGUACGCAGUAACGUCCUGCGA----CCAUCUACGAUUCCGGACAGACCCAUUACCGGUAAUACGACGUCCGGCUACUG-GCAUAGGCUAUU-UGGACGCUCGAAUUUAACGUGUCAGAUUGAUUCAAGACUAGACGCAGCGAGCAUGACAGAGGUGCAGCCGAUUACAGUAAUCGAAAAUAUCAGCUCGAGGUAAAACUUGCAUCAACUUUAAGAACUAUAACAUCUCAGAGUCUGACGCAUUCUCGAA-GAGCAUAGCUUAGUAGCCU-GCUGGACCACUCUAUGUUUUCGAGUAAUUUGUUGCAGU-GAGGACGUUUCCUCACGAUUGCAAAACGAUGGCACUGGCGAAUUCUUGUCUACUCUU---------UCGAAAUUCGUUUGAAGGCGCUGGCUUUCAUAACAAGCCAAAUCCGGAUUAUGUCACUC---------UGCACUAUUGAAGCUCAUAGAUUUUAUUUACUACUACCUAUUAUGCAGAAAG---UCAAUUUCAAUGGAGGGUCGGCCCUUAAGGUUCUACGGCUUCAUGCAAUGGUCCUGU-AGUCAUCGUUAAACUCUCCUUAGAGCAAUCUACUCAUCGUUAGUAUCAACGAUCCGAAAA----AU------------------------------CACUUAUAUUAAUGUACCUAAAAGGGACGUGUCAUGAUCACAUGGCGUGU---UCUCUUACCUGUAGCGAGCGACAUUGGUAUCUUCAGCGCUAGAUAAUGUUACCGCU------UGAAUGCUUAUACUUAUUUUACCAGAAGUGUCGU-CAAGGAACAGU-AACUCAAUGUGUGUAGAUGGGUCCUUUCUAUGAUU 
>E2 5308
UAUAGAUAGGC--AUCUAAAUCUUUAGUCAGAUGAU-UAGGCCAC---AAUACUAGAAGGGUAAAGAAU---CUUUCCACUCAGCAUUUAACUCAGAGUAAUCAGCUAUGUUGUGCUUACUGAUUAGUUCCUAAGUAAGGGAUUUACGAUGCCACC--------UGCGUCAUAUUAACUUGACCGUUUCACUGUGAUAUGCUUUCUGCGAUGCGUAUAGGAGACUGCAG-ACCACGUUAGCAUUCAUAUAGGAAAUCCGGGCCAUUUUUUGUAAUAUU-UUG-----AUGCAUUAAGCACAAUGCUCCUCAUUUUUACAAACCUGUCCACUCACUCAACAGGGCAAAGUAAACCUCCCGGAUAUU-----CAAAGUGCAUACAGGUUUGC-AUCCGAACCGAA-UCGACAAAUGUUAA--GGGGUUUUUAGCCCACUCGAUUCUGUCAUCCUACUAGCU-UCACAUAACGUCUCCCCACUGAUGUUCUGACGAUAUUAUAUUGGA---GG-CAGCUGGUUAACUAUAGGUGGGAAGG---------------------------------------------------------------------------------------------------------------------------------------------------------------------------------------------------------------------------------------------------------------------------------------------------------------------------------------------------------------------------------------------------------------------------------------------------------------------------------------------------------------------------------------------UAAUUUCGAUGUGAAUGAUUUGUGCUUUUUUGCUAUA-GAAACUGGCAGUACGCACACCGGUGCGAAAGGUAAUAAAGUAUCGUAUAUUAUCCGACAAAACUCUUUCAUCGCAUCAUGUGUCUAAUAGACUGAUACUGCCGAUGUUAUUAUAGUUAGUACGCUACGGUUAUCGCCUGGCGUGUGAUUUUUCUUGGGUUUUUUACUGCCUGGCGGUCCUAAUCG-AUGAUAGAAGUAAAUUUGCUGUAAAAGACGUAAAUACCAUUACUGUUCGACAUAGUGUCACCUUCA-GCAAGGAGAGACAUCUAAUAU-UGGAACGCUCGCAAACUUAAUUUUUG--CGAGUUUCUAAGGAUGAGGCGCUAUCCGUCCGUAUUUCGAU-GUAAAACCAACCGAUGUGAGGCGCGUGUACCUACGUUCGAUUAUAUUUGAGA-------UUAACUAAACCAAAUUUAUCGUGUAGAAGU--CGUGAGGUUCAAGUAUGUGACCC-UG------------------UACUGGUCGCUUCA--CUCUAGGAUAAAGACACGGUUAAAGAUGCUGUCUGAGCGCCACUGUGUACAGCAAGUAAGCGAGAGGAAGAGACCAAUAAAGGAGUGUAGCCACCGUCUAGUUUCAUCUGACUCCACACAACUA--CUAGAUCACCGAUACCAACGGAUUCUCACGUUCAC-CCGCGGUUAAAUUCAGAGCAAU-GAAUACAGACGAGUGGCUGGCUA-UCUUCAGAUUGUAUGAAUA-UGCACUAAGCAGAGAUCUUUCGGA--------UAUAGCCUGUCAUUUCACAGGGAUUUAUAUUAGGGACAUCACCGUCGUUAACUAAGGAUAUGUGCCCAUGAGUAAUAU---UCCUACGAACUUCCUGAGGUCACCCUCAUUAAAGGA-----UGGUGUCACCGA--CACUUAGUAUGAUGAGCUUAGGAUCUUACUCCUAGUAGGUUAAUUGGUACAAACCACAUAUGUUGAUAAUAUACAUGGUCAAA-GCUAUUUAAUGCUACUCACGCCGCGUG----GGUUUUACUUUCCUUCUUGUGUUC--AACACCGCCGAUACUCGGUCUUAAGAAUCUUAACAUUCGGAAGCUACGGUUUUGGGGCAUUGCAACUUCAGGCGAUGCCGGUCGAAUUUCGGAUCUACUAUAUACCUUCCUGUACACGUU-CGACCUUUGAAAUAGUCAGUCAAGCUACAUU--UAUUGUUGCACAGCUCGCCCGAAAGCAUUUUAAUAAAGAUAUUCCACGACGCUAACGGUUACUUCAUGUUAACAAAUGUUGAUGUGUUUUUGUAACUAAGAGAUCUACUGCUUUUCG-CGGCUGACUAAUGCCGUAAUACAUAGAAGAA-AACUAGAACAAAUAUCGCACUACGCUUGCGUGAGUACAUUGG---UAAUG--------GUAUACUUACCCAAUUAAAUAUACAUGGGUCUCUACACAAACCUAAUCCUAAGAGUGAA---AUGGCAUUAAAUCGUCUGGCCAACCCAAGAGUAAUCCGGCAGCAAAUGA-CGACUA-CAAACGGAUUUAUUAACACAAUUGCGGGUCAAAACCUAUAGUGUAGCGAUAU-GUGG-AUUUUACACGCGAGAGAAUCCAUUUAAGGUGUUUCAAGUUCGG--CGAGAUUAUUAGAUCCGGGUUGGCAUUCUGAUUU----------CU--GUAUAUAUUUAUCUGUGUUCACACAAU-AGCGAAUUUUUUUAUGAUUCUAAGACUUGGCCGUAUAUGAUUAUGGAGACUUGA-GUUUCAUAGUUGUUGCAGGGGAUUGUCAAGAAACAAAAGUAAAACACUGAAUGGUAGACUUCUGGAUGUCGCUAACGCUAUUGUCGAAGUCCCGAUGGAUGCUAU-UCUUCAUUAGGUAAUAAUCUUUAA-CUUAGUGCUAUAUCAUAU----UUAAUUGAAAAUCAGGAACUACGAGACAGGUGUCAUUGUUUGUGUAGGCUAUAGAAUUACAUCCAUCGUGU------AGUCUUAAUAAGAUGUGUUUCAACUGACCACAUUUAUGUGGAUUCACAACACUAGAAGUUGUUAGUUUAACAUUGAAUGGUCCUUCGCGUGUUGGUGCACAUUAAUUGGCAAAAGAAA-ACUGGGAGAUUUAGGUCUAAUAUCGUAAAUGACCUUAGAGCUGUAAGUUCCGUACUCGAUUAUUCCGCAUGUUGGUUACAACGAUUUUAGACUAUAAU-UGUUAUAUUAACUGAGACUGUUGAAAAGGAACGCUAAAGUUUAUCCAUUCAUUCGGUUAAUUAACUGGAG--GAUAGCUUUUCAACGCGUAAAAUAUGCACCGAAAGAGAUUAACAUAUUAUCAGGCUUUCCUUUAGUAU-ACCUGUCACUCUUAGAGGUGUUACCUUACC--ACAAUCGGAUUGUCUCCCCAAUAUUCACCGUCA-CUAAGGGUUCUCCAAAAUUAUCUACCUACAG--AUUCAAUGAAGGCAAUAGCUCCAUAGAUCAUUCAGUA-----AGUUCCAUGAGCGUCUUGGUAUUUGUUUUUU---UGUACCUUCGGAAAACUUUCUCUGUAUUCCUAUAAUGCUUUCUUCCUGUGAGAAGA------------------------GCGCGUGCCAAUUCGAAGAUGUACAUUAGUGGAUACCUUACGGUUUCGAUAGAG---CUUUACUUGAGUG-UAAUUAGUAUACUAUGAUAGGGAUGGUGGACGUUAAUCCUGUUAUAAAUUCAGAGGCCAAAGAGAAUCUA---------CGGCCUUCCGAAGACCAAAACAAGCUCGGGCAGCGCGUUAUAU-CAAACCUAUUUUAUCUUGAGUCAGACUCAGAUCGCUGUUAAGCUUGU-UGUAAUAGUAUAUAGAGGAGAUAAAACCGGACGAG-ACAGAUAUACCUGGAGGUGAUUGCAAACGCUUAUUUACGUUCCUAACCA--A-----CCUGGUGUGCUUAAUGACUACACCCAAAUU-AAGAACCGGGGUUACCUCUAUUUUAUA-AAUCAGAGUACCCGCUUUCCUUC-CAGACUGCACAUUCACGUGU--GUGGGAUACGGUCCACAAGGAUAACUUAAUUGAAGCAAAGA-AAGGCGAUACAAGCUCAAGUGACGUUACUAUUA-CAUCAG----------------------------------------------------------------------------------------------------------------------------------------------------------------------------------------------------------------------------------------------------------------------------------------------------------------------------------------------------------------------------------------------------------------------------------------------------------------------------------------------------------------------------------------------ACGUUUUCGGAUAAUUUGUUACUGU-CAGGGUGUUCUCCCACAAUUGCAGAACGAUGGAGCUGGCAAAUUCUUGUUUGGUUGU---------UCGGAAUUCGCUUAACGAUGCUAGCUUUCAUAACAAGCUAGGUCCGGAUCACAUCACUC---------UGCACUGCGGAAGUCCAUAGCUUUUAUUUGCUGCUACUUAUUCUGCGAAAGG---UCCACUCCGACAAGGGGCCGGUCCUUAAGGUUCUACAGUUUCAUGCAAUGGUCUAGU-AGUCAUUAUUAAACGCCCCUUGGAGUUAUCUGAUUAUCGUCAGUAUCUACAAUCUAAAAG----AU------------------------------UAAUCAUAUUCCUGUUCCUAGAAGGAAUGCGACAUCGUCCCAUGGCGUGU---UCAUUUACUUGUGGCGAGUGAUAUUGAUGUAUUCAGUACUAGAUAACGUUACUGCU------UGGAUACAUAUAUAUAUCUUACCAGCAAUGUCGU-CAGGGAAUAGU-GAGUCAAUGCCUGUCGAUGGGUUUUCCUUAUGAUU 
>D2 5308
--------------------------------------------------------------------------------------------------------------------------------------------------------------------------------------------------------------------------------------------------------------------------------------------------------------------------------------------------------------------------------------------------------------------------------------------------------------------------------------------------------------------------------------------------------------UCUAUAGCCGAUCCUCGCUUAAGCCCAUAGA-CCCUCCGGCAUUAAGAGC-----CUUACAGUACAU-CAGUUAUAAUUCAGUGCAUCAGAUGUACAACACAUGGCGGAGCCCACAAAGACAUCUGUACUCGAUUGGGCCUUCUAACA-UCGGAGUCUUUCACCUACUAGUUAUUUUGU----AUUAGCA-AAUAGAAGACGGUGCGGCCUGGAUCGCUUAUCUCUUCCCUACUGGUAAAGCUGUAACC-UUUAGCUAAAGCCUUAUAUACAUCAGACAAGGUAUUUAUGGCGGCGAGUGCAUCACUUCGGUUGGGAUCAGUUAAAUUAAUGGUAGGAAUAGUUGAGUACGAUUUAGACUCUUGCUAACCAUUACUAUAACUUUGAGUUGUUUGCGAUAUCACGCAGAUCAUCCCUUGAAGAUAUCAGCAAAUGUAGCAGCUAGGAAUCAAU--AGUCAGUCAUUACAAUCCGCACUUAUGUCCA-UCUCAUCGGAAUU----CCAGAUCCAUUAUACUGUGAGUGCGGAGAGGGAUAUGUGAGGAGUAUCGCCAGG-AGUUAUCGUGGUGGACACCCAUGAGCCUAAUUUUUUAAUUGUCCUAGCGUACUCGUACGAACGUUUGCCACUACUACAUGUGCCAAAUAAUCCGAGGCCUCGGAGAGAAUUAUAAUUGACUCGGCGCGGUUGUAGUCUGACAUGUGGGUUCUUGCGAAUGCGUAUCUGCCGUUAAGACUCAAAAG-AUGACAAGAAUUCGAGGUAUUUCGGUAACUAAAGGUUCCAGUCUAUUUUACUACGUUUCUGAUCGA-UCAAGAUAAGGUAUAUCAUUU-UAAGAAAUUCACUGGUUUAAAUUACC--GGAGAUUUACAUAAAGUUUACCUAUCUGAAUGCUGCAAUAC-GUAGAAACAAACGAAAUGAGAGACAUUUCUUUCCUACAAAGUCUACUGAAA--------CAAACUAAACUGGAUUGCCCGUGAAAAAUA--AGUCAGAUUCGCACGUGUAAACG-AUUCUUUCUCGUACUAAAACUCGUAGAAAGUCUA---CUCACCAUUACGUUGCGACUAAAGACUUCUCCGGCAUUCUCUCGGCUCUAGUAUAUUAAUUGCAAGGAGGGGCCACUGUAGAGAAUGAACGACCGUGUUUACUCAUCAAGCUUCCGGCAGCUACGCUAUACUAUUUUUGUUCAGUUGUCCUUGCAUCUGU---CUGGACAAAGUGAGAACGAA-GAGUGAUGACG-AUAACUGAUCA-CCUACAGGUUUCUUGGCUGAAGCACCAACCUUAGCUAUUAUCGA-UCCAGUUUCUCGGUCGAAUUUACUCGGUCAUUAGUAAUAAAGACAACGCA-UUGCUAACUAACAACUAUUGCUUACAUAUAGGU----UCUCACGAAACGCCUUUGAACAUCCACUUUAAACUU-----UAGAUUUUCCUA--UUCUAAGGUUUAUGCCUCUACCGGCAUAUUUUAUAGUACUUAAGCUUCUUAUAUCACAUGCGUUACGAAAGCUGA-AGCCCGGUAAUAUUUAAUGCCAUUGAUUCCGCUCA----UGUUUUAUCAUUCAAUUUGAUUGC--UAAGCUACCAAUACUUACGGUUAGGAGCCGUAUCAUACGAUAAACAACUUUCUGGUGUGCCUUAACUUAAGAAGUUGUAAUCCGCACUUAGGACCCAAGAAUUACCUUCACCGUGUCUCU-GAAUGUUUCAUUCAACCGGUUUAGGUACAUU--GUAUAUUGUUCAGCUCAUGUAAAUACAUUCUGGUGUAGUCCCCCGGCAAAAAGGAAAGUCACUUUGCUUAAGCGAAAUGAUAAAUAUAGCUCUCGCGAAGAAGCUUAAUACACUUCGACGCCCUCGUAAUGCUGUAGUACUCGGGGGCG-AACUAAAACCCACAACGUAAUAUGUCUGCCUAAGG-CGCUGU---UCAUGCCGUAAACCCAUAUGGCUAUCGGCAGAGACAACAGGGAUUUUUCUGUCACCAUAA--AGAAAGCGAA---GUAGUACAACCACGCGUAGUCAUGACGGGACAAGUACGGCGAC-GAUGAGCAAAAA-CAACUGGUUUUGUCAGCUCAAUUUCGGUUCACAUCUUAUAACGUAGGUAUAC-ACGG-AUCUUAUAUACAGCAGAAGACUUAAAGAAUUCUGCGGAUUAAU--CGAAGCUAUAAAUUUCAGCCAUACGCUCUGACCA----------CU--AUUUUUAUUUAUCUAUCUCCACAUAA--GAAAGUUUUUUUAAACUUCCUGAGGUAUUCUCGCCGGUUGUUGUGGAAAAAUAACAUCACAAAUUUCUGCCAAGGGGUUUCCCAAGAGUUGGGAUGGUACACUCAAUGAUAAUCUUAUGAACGUCCUGCAAGACAUUGUUGUAGCCUUACUAGAUGCUCU-CCUUCGUUGAUAAGUGAAAAUUCA-AUUAUUGCUUUAAGG-ACCACGUCCAUUGUAAAUUGCGAAUUGGUGAGCAUUCGAUAUUGUUCAAAUUGAGAACAUGGCCAACUUCGUUGAGA------CGUAUGUGUAUGAAAAAUAUAGACUGAUUGCCUGUAUGUGGGUCUACAAUAUUCGAAGAUGGAGGUUCAACGCACACAGGC----CAGACAAUUUCGUAUUCUGACUGU-AAAUAAAUAUUUGCAAAAUGAAGGUCGCCGGUUUUAACUGACCAUGUGGAUUUCAGUC-CGAGCUAAGAUUCUACGAGCGUCAAUUAAAACUCGACUGCGCUAUAAA-GGGGGCAGUCGUUUAUACUAUCCAAUAAAAUAGUGAUACAGUGUUUACAUACGCACUCACUAAGGUAGAG--GUAGUCUGCGCAGGCUCUAUAGUAUGCAUUAAAAGCCAUUAC-GAUGCGACAGAUGUUAUGU-CCACA-UCUUGUCAAUCAUGAAACAGAUGUUCGAGG--GCUAACGGACCGUUAGCUCAAUGCAUGCUUCUC-CUCAGUGUUUACUUGGAUUAUUGAACUACAA--GUUUAGUGGAGAUAGAAAGUUCAUACAUAACGGGGCG-----AAAUCCAUAAAUUUCUCGUCUAUGGUUUUCU---GGUACUCGUAGAAGGUUCCUUCUGUUUUUAUGGUAUUGGUUCUUGGUGUGAGAAUA------------------------CAUUGCACUAAGUCGUGAGUGAACAUUGUUAAACUCCUUUUGGCCCCUAAAGAG---CAUCGCUUGGAAA-UGAUUAUUAUAUUGCGGUUGUCGUGGCGGGUGUGAAUUAUGUCGGUUCAUUUAUGUAUAACUUGGUUCAG---------CGGUUUCAUUGGGGUUAGAACAGGCUAGGCUAAUAGAUUGUCC-CUUACGUGUCUUAUGACAGGUUUAUUUGGGAAAGCGGUUGCACGGGA-----ACUUUUGAUAAAAAUGGCCAGACCGGUUGAC-AGGGGCUAGCCCAAAGGUGAUUAAAAGCUCACACUAAUGUCCUUCAUUA--A-----ACGGGUAUGUUUAGCGUAUAAAGUAAGGGU-AAGAAUUAGAAUUACCCCCGUAGUACU-CAUAUAGGUAUUCUUAAUCCUUU-UUAACUAUAUCUCUAUAUAC--GCCAUAAAUGAUUGAUAUAAAUAAUUUGCCCAAACCGCUGA-CGGACGGUACGGGACCACACGACACUUGAGCAA-CUUCAG----------------------------------------------------------------------------------------------------------------------------------------------------------------------------------------------------------------------------------------------------------------------------------------------------------------------------------------------------------------------------------------------------------------------------------------------------------------------------------------------------------------------------------------------GUAGCCUUCGAUAGAUUAGUGCAAG-UUGAUUGUGUUCUAAUAGUCUGGAAGCCAUGAGGCUUACAGGCCCUGGACUAUUCGU---------UUGAGACCUGUUAAUGUAGUCUUGCCCUAAUACCGUAUCUACUUCGGGUUAUAAUGCCC---------UACUUUGCUAAGGCUUGUAGUUUUAAUUUUCUGGUGUGUAUUAUGCGAUGAG---UAAGCCUCACCGAAGAGGCAGCCCGCAAAUCACCGCAUUUUCGUGUAAGGGUCUCUU-AGCCGAUGUUAA--ACAUCUGGAGGCAAUUUGACCGUUAUUCGCAUUUGUAAUUCAAGGG----GU------------------------------AAACCACCUCUAAAUCCUCCAGAGCACAGAAUAAUAGACUCCACUCGACACGUUAUUGCACUUGUAGUGGGUGAUACUGGUGUGUUCAGCGAUAGGUACAGCCAUUGCU------AGCAGGUUUAUCCGAGUUCUAUUAAAAGCGCCGCAUAGCUUACAUU-AGGGUGCAUCUCAUAAUUUAGUCUUCGACGUUACC 
>C2 5308
UGCUGGACGGC--AACUAGAACCCGAGUGGAAUAAU-AAGGCAAC---AAUAAUAAGGGUAUAUAGUAAU--CAUCACAAUUUGCUAUGGCUUCAGGGCGAUUAGCUGUGUUGGGCCCGACGCUUAUUUGCUUGAGGAAAGAGUUGUGGGGCCUCC--------CGCGCUACGCUAAUCAUGUUUAACCAUGAUAGUGUGUUAUCUGGAAUUUGUAUAAUGAACUCAUGUGUCAUACAAACAUCUAUAUGAUGAAGUUGGGUCGUUUUUUAUGGUAUC-UGG-----CUAGUUCACUCAAAUUACUCCCCUUUUACAUCAGGUUGUCUACUCGUCCGCUAGUUUAAA-UAUACCGUACUUAUAUU-----UAGAUCGAUAACUGGUAUAC-AUCUGAACCCUA-UCGGCAGAUUUCUC--GCGGCUAGUAAACGUAUUGCUUUACCUUAUAUACUAGCUAAAUCGCAUUGGUUUCUCAUAGAAAGCUCUUUCACGCUAUAACGAA---GU-UAACAAACUAACCAUCGAUACAAACA-----UUUAUAGCCGAUUCUCGUUUAAGUCCAUAGA-CCGUACGACAUUAAGAGU-----CUUACCUAACAU-CAAUUUCAAUUCAGUACAUCAGAUGCAUAACACUUGACGGAGCCCACAACGCCAUCUGAUCUCGAAUCUGCCAUCCAAUA-ACGGAAUAUCUCAAGUAGUAUUCAUUUAGU----ACUGACA-AACAGUGUAUGGUGAGACCUGACUCGCUUACCUCUUCCGUACUGCUGAAGUCGUAAUC-UUUAGAUAACGCUUUAUCUAUGUCAGAAAAGGUAUCUAUGGUGCCGCGUUCAUCGAUUGGAAUGAGAUUUCUUAAAUUAAUUGUUAGAAUAGUUGAGUACGAUUUAGGCUUUUGCUAACCUUCACUAUGACUUUGAGUUGUUUGCGGCAUCACACAGAUCAUAUUUUGAGGACAUCAGCGGA-AUGGUAGCUGGCUGUCAAU--GGUCGAAUGCUACAAUCUGCGCUCAUGUCCA-UUUCAUCGAAACU----CUGGAUCUAUUAUAACGUUAGUACGAUCAGAGUUGUUUGAAAAGUGUUGCUAGC-AACACUAGUAGUGGGCACCCCUGAGCCUAACUAUUUAGUAACCUCAGCGUAUCCUUAUAAAAGUAUGCCACAACUGCAUGUACCAAAUAAUGUCAUACUUCGGAGGGAAUAAUAAACGACUCGGCGCGGCUAUGGUUGGACAUGGGGGUUAUUACGACUGAUUAAUUACUAUUAAUACAUACAAG-AUGGCGAGAAUUCGUUUUAUUUCGACGACUCAAGUUUCGAAGCUAUCGUCCUACGUUUCUGAUCUA-UCAUGAUGCGACACAUCAUUU-UAAGAUAUUCACUGGUUUAAAUUACA--GGGGAUUUUCUGAAAUUACACGUGCCUGCGCUCUGUAGAAU-GUAGAGACAGACGAAAUGAGAAACAUAGGUAUUCUACAAAAUCUACUGAGA--------CGAACUAGGCUGGAUUUCCCGGGAAGAAAC--AGUUAGGUUCCCACGUGUAAACG-AUUGUUUCUUGUACUAGAACUCGUGGUAAGUCUG---CUUAGCAUAACAACGUAACUGAAGUUGUCAUCGAUGUACCCUCGCCUCUAGUAUAGGAAGUUAAAGGAGGGACCACUGUAGAAGAAGAACGAUCGUAUUGAAUCAACGAGCUUUAAGCAGCUGCGCUUUAAUAUUCUUGUUCGGUCGCCCUUGCAUCCGU---CCGGAUAAAUUGAGAGCGGA-AAAUGUUGACG-CUGCCUGAUCA-UUGACAGCUUGCUUGGCCGAAGUACCAUACUUAGUUAUUAUCGA-UCCAGUUUGUCAGUCAAAAUUACUCGGUCAUUAAUAAGAAAGAUAUCGUA-CUUCUAACUAACAAUUCUCGCUUAUAUAUAAUGU---UCUCAUGAUCCACCAUUGAACAUCUUCUUUAGUAUU-----CAGGUUUUCCUA--CCUUAAGGUUUAUGACUUUGUCAAUCUAUUUUAUACAAAUUAGUCUUGUUGUGUAACAUAUA-CAAUAACAGUGGAGGCCCGGUAAUAUGUAGUGCCAGUAAUUCCGCUCA----UGGUUUACCAUUCAAUUUGAUUGC--AAAGCUACCAGUACUCACGGUUAGGAACUUCGUCAUACAAGAUACGAAUUUCAGGAGUGUCCUACCUCUAGAAUUUGUAAUCCGUGUUUUGAACCCAAGACUUACCUUCAUCGACUCCUU-GAAUCAUCUAUCUAACCGGUUUCAGUACAUC--GUAAAUUGUUCAGCCCAUUUAAAUACAUUGUGGUAAAGCCCCCUAGCUUAGACGAUACUUACUUCGCAUCAGCGUAUCGAUAAAUAUAAUACUCGCUAAGGAGCCGAUUACUUUUCGUAGACCUCGUAAAGCUGUAGUGCACGGGAGCU-UACUGAGACCUACAACGUAGUACGUCUACCCAAGGCGGCGG----CUAUGUCGUAUACCCAUAUGGAUAUUGGCAGAGAUACCAGGUUUUUCACUGUCAGCAUAA--AAAAAGCGCA---GUAAUAUAACCACACGUAGUCCUAAAGGGAAAAGCCUAGCGAU-GACGAGUAGACG---------------------------------------------------------------------------------------------------------------------------------------------------------------------------------------------------------------------------------------------------------------------------------------------------------------------------------------------------------------------------------------------------------------------------------------------------------------------------------------------------------------------------------------------------------------------------------------------------------------------------------------------------------------------------------------------------------------------------------------------------------------------------------------------------------------------------------------------------------------------------------------------------------------------------------------------------------------------------------------------------------------------------------------------------------------------------------------UGAGAAUA------------------------CUGUUCACUAAGUCUUGAGUGAACAUAGUUAAGCUCCCUUUGCCCCCUAAAGAU---CUUUGCUAGGAAG-UGAUUAGCAUACUGCGAUUAUCGCGCUAGAUGUGAAUUGUCUUGGUUCACUCGUGUAUAACUAGGUUCAG---------CAGGUUCGUGAAGGUUAGAAGAGGCCGGACCAACAGAUUGUAC-CUUACUUGUCUUGUGCCAGGUUUAUUUGGGCAAUCGAUUGCACGGGA-----ACUAUUUAUAAGAAUAGGCAGACCGGUUGAU-ACGAGCUAGUCCAAUAGAAAAUAAAAACUCUUAGUAACGAUCCUCAUUA--A-----ACUGGUACGCUUAGUGUGAAAAGUAAAAAU-AAUGACUAGGAUUAUACCCGAAGUGCA-CAUAUAGAUAUUCGUAAUGCUUUACGAACUAUACCUCGACAUGC--GCGACAAACGAUUUAUACGAAUAAGUUACCCAAAAUAUCGA-CGGAUGGUACAGUACCAGACAACACUGCCACAA-CUUCAGCACGAAUGAAUAACGAAGAAUGCAUACCACCCAUGGUUAGUCGAAUUCCUUCAAUCUAAAAU---CUUAACCCCUAGA-AUAGCUUGAUAGUUGAA------AUUGCUUUUAGUA-UGGGCGGCGUAUCCCCCUUGGAUAGCCUUUCCUCAUU-UGGAAGAACGGACAGAUCGGAGAAUGGUUAAUGUCACAGAUGUAUGCUACCCACAUUGGCAAGA-GGUAUAUAAAGAG----CUUGUUCACCCGCACACGAACCUUACAA----CAAUUUACGGUCCAUAGUCGGUCGGGCUCCACGGAUGCUCCGCGUAGGUGCAG-GCGACGAUUUUC-UGUCUAUUCAAAUAUGUCACAUUAAGUUGUUCCGAUCUUCAAGAUUGUCGACAUGACAUAGGGACAGCCGUCUCGACCAAUCCAGGAUGUGAGCUCUAGGUCAAUUCUACCUCAAAUCUUACUGUUUGAAUAGCUCGCAGCAUGGCAAAAUUUCGAU-GAUUGUUACUUCAUACUUU-AAGAGACAACUACGUAGUCCUCGAUGUAUUAAUGCAAG-UUGACUCUGUUCUAAUAAUCUGGAAGUCAUAAGAUUGACAGGUCCUGGACUGUUCGC---------UUGAGAUCCGCUAAAGGAGGUUGGCCAUUGUACCAUACCGAGUUCAAGUCAUAUUGCCC---------UCCCUCGCUAACGCUUAUAGUUUUAACUUUUUGCUGUGUAUGAUAUGAUGGA---UUAACCUCACCAAAGAGGUAUCCCGUGAAUCACCUCACUUUCAUGUGAGGGCAUCAUCAGCCAAUGUUAA--ACACCUCGAAGCAAUAUGACCGACAAUCGCAUUCGUAUUAUAAGAG----GU------------------------------UAAUCACUUUUAAAUU----GAAGCGCGGAGUAAUUAUCCAUUCUCGGUUCGUUAUUGUACUUGUAAUGGGUGAUACUGGUGUGUCCAACGAUAGGUGAGGCCACUGCC------AGCAAGUUUAUAUAAGUUCUAUUAGAGGCGUCGUACGGCCGACAUU-AAGGCGCAUCUUAUGAUUUAGUCUUCGGCAUGAUC 
>B2 5308
UGCUCCUUGAG--AAUCAAUCUCCAAUUGGGACAGC-UGGGCUGC---AGUAGUGGGGCUAUAUAGUAAU--CAUCUAAAUUAGUUCCUAUCUCAGAGCGAUGAGCUAUUUUCUGCUUAGCGGUCGCUUGUUUAAUGAGAAAUUUGUGGUGCCGCCUGUGCUACUUUGGCGCCCUGACUUUGUUCUGCUAUGUUAAUAUGUUAUCUGCAAUCCCUACUGUAGACUCCAGUAACACAAAGACACCUAUAUGAGAAAUCUAGGUCUUUCCUCAUGACAUC-UAG-----GUGAUAUAUCCGAAAUGCUCCUCAUUCAUAAAGGGUUAGCUACUCUCUCGCUUGUUCGAG-AAUGCCGCACUCGUGUGCAAACCAAUAACAGGCUAACCUCCGGGCUCACAUCGUAUUAUUUGUAAGUUUCUAGAGGCCGAUUCUCCUAUUACUAUCGAUGAUCAACCAACUGUUUUAUACAGUUUUUCCCCUGAAGGCUCUAUAACGUUAUAUAGAA---GG-CGACUAGACCACCAUCGGUUCGAGAA-----UUGUUAGCCGAUUCGUUCUUUAGUUCCGAGACCCGAGAGACAUUAGGAGC-----CUUACCGAACGC-CACUUUAACUUCAGGACAUCACUUGUGCAAAAAAUUAAGGGUGGCAAAAAGCCAUCUGAACACGGAUGGGACACCUGAUA-ACGUUGUCCCUCACUUAGUAAUCACUUGAU----AUGAACA-AAUAAUAGACGUAGGGACCCGGCUUGUAGAUCGAUUCGGGCAUACCAGAGCUGAAUCA-UUUACUUAAUGUUAUACUCACGCCAGAGAAGGGAUCCUUGGUUCUGCGGGUUACGAUUGUGAUGGGAUUUCUUCGACGAAGGGUUGCAGUUGUCAGAUCAAAUUUAGGCUAUGGCUAAACUUUAGUUUCACCGGGAGCCAUUUGCUGAAUCGCAUAGGAUUUCCCUUGCAGAAAUCAGUAGA-GUGGACCUUAAAAAAUUCU--GAUCAAUUUAUACGAUUCGCGUUAUAGCCCUAUCUCCUCUGUAUU----CCGGAUUUAUCAUACCG--------------------------------------------------------------------------------------------------------------------------------------------------------------------------------------------------------------------------------------------------------------------------------------------------------------------------------------------------------------------------------------------------------------------------------------------------------------------------------------------------------------------------------------UCCUGAUUAAUCAG---CUAAAUACAACAAUGUGACUAAAUGUGUCGUUGGAGUAUUCUUACUUCUAGCAUAUAGGGCUAAAGGAGGAAUCACUGUGGGGAACUAAUUAUUUUGUUGAGUCGUCACACUAACAGCUACUGCGCGAUAUGACUAUGGAUGAGCUACCCUUGCAUUCGU---CUUGAUAGAUUAAGAAUGCA-GGAUGUUUACG-GCAGAUGAUCU-UCUAUAACUUGCCUAACUG-AGUAUCCUCCUAGGUUCCCGUCCA-UCGAGUUUGUGGGUCAGAACUACUCACGGAAUUAUAAUAGAGGCAUUGCA-UUUCCGACUAAGUGUACCUGUUUAUAAUUAAUGC---ACUCAGGGACCGCUGGUGAACAUCCUCAUUAGAAGC-----UAAGUGUUGUUG--UACAAAGUUUUAUGACUUUGGAAACUU--------UGAAUCGUUCUUAUCGGAUCACAUAUGAUGCGAACGGAGAGAGCCAGCCAAUACAUAAGAUCAGUAUUUCCGAGCC----UGUUUUACCAUUCAAUUUCAUUGU--AAGAUAGUCUAUACAUACGCUCAACAGUCCGGCCAUACGAUAAUUGCAUCUUUGAUGUGUCCUUACUUCAGGAGUUAUAAGCCGUAUAUUGGAUUUGAGGCGAAUCUUGCUCUAAUCUCU-GAAUCUCUCGUUAAACCCGUCUAGGAACAUC--UUAUAUUUUUCAACCCAUCCAAAUACAUUCUAACAUAGUCAUUCAAUCAUGAAAA-AGUUGCUUCGUAUAAAUGUAAUAGAACAUACGAUCUUUACUCAUAGGCCCAUUACAGUUCG-AGACUUCGUAGUGCCACAAUCCACGAGGGAG-AACUCAACCCGACAACGUAAUGCGUCAGCCUAAGC-CGUAGU---UCAAACCGAAUACUUAUAAAAACGUGGUCAAAAAUGCCAGGGUCUUUAUAGGCAACGUAAUCUAAAAGUAAA---ACAGUACUAAUUCGCGCGAUCCUGACGGAAGAAGUUCGGCAAC-CAUGGUCGGCCA-CGAAGGGGUUUAUCAACAUAGUUUCUCUUUAUACCCUAAAACGUAAAGACAC-GUUA-GUUUUACACGCAGAAGUAGACAUAGAUAGUCUUUUAAGUUCCC--AAAGACUAUAAAUGCCAACCAUACGUUUCGACUA----------CU--AUUUAUAUUUAUUUGUCUCUGCACAGU-AAAACAUUUUUAGAU-GAUCCGGGGCCCUAUAGCGUGUUACCGUAGGAAAUUGACACUACCUAAUUCUUCCAAGGGAUCCACUAGAAACAUGAGUAGUACCCCCAAGAUUAGCCUUAUAAACGACCUGAAGGAUAUUGUGGCAAUCCUACUGGAUGCUUU-UCUCCAGUGAGGAACGAAAAUGUG-CCUAGUGCUUUAAGAGUUCCUACCGACUGAAAGUUGAAGAUUGGUGACCAACUGAAACUGUUUAGGUGGGGCACUUGGCCGGGUCCAUUGAGA------CAUAUUUGUAAGAUAAGCAUAGAUUGAUUGCAAAUAUCCGAGGAUAUUGCCUUCAAAGGAGU----------------------------------------------------------------------------------------------------------------------------------------------------------------------------------------------------------------------------------------------------------------------------------------------------------------------------------------------------------------------------------------------------------------------------------------------------------------------------------------------------------------------------------------UAAGAGUA------------------------UUGUGCCCCAAGACAAGAAUGAACAUCGUCACAUUUCCCUUGGACUCCGACGAU---CCUCACUUAAGAG-UAGUCAGUAUACCGCGAUCAUUGUGGUGGGUGUGAAUUUUGUCGGUUCAUACGUGUAUAAAUAGGUUCAA---------UAGUAUUCUGAAGGCUAAAAUAGACCAGGCUAACAGACUGCCC-CUUACUUGUCUUAUGACAGACUUGUUUAGAAAAGCCGUCACACGGAA-----AUCGUUAAUAAGGAUAAGCAGAUCGGUUGAU-AUUGGCUAGCCCGGAGACAACUUCAUACUCUUACUAACGUUAUUCAUCA--A-----AUUAGCACGCUCAACGUGCAUACAAAAGAU-ACCGACUAGGAACGUACCCGUAUUACGUUAUCCGGGUAUUUGUGACACUUU-UUCCCUAAAUUUUGAAGCGU--GCGAUAAAUGCUUGGUGCGAAUAGCUUGCUCGAAACACGGA-AGGAUGGCACAAAACUUUGCGACACUAAAGCUA-CUUCAUUACAAAUAGGGAACGAUCGAGGAAUUCCACCCAGGGUUAACCAAAGUUU--AUCAUUGGAAA---CUUGACUGCUAAA-UUGCUUCGAAUGCCUUA------AUUACUAUUAAAG-UGAACUACGAAAUUCUCUUAGGUAAACUUUUCUCGU--UUAAAUGUUAAAGAGAUCAAAAGCAAG-UUGACGCCUAAAAUUGUGCUGCUUACGCUGACAGGA-GGUACUUGAUAAG----CCCUAUCGCACAUAAAUGGACCUUAAUG----ACAUUGUCGGGCCCAAUCCGACUGGACUUCAAAGAUGCUAUGCGUAAGCGCAG-GCACCGGCGUCU-UAUUUGUUUGAAUUUGUCGUGAUUGGGUGCAGCGAUCUUAUAGAUAGUUGGCAUGACGUGGGGACAACAAUUACCAAUGAUCAAUACUGUGAUCCUGAAGGAAAUUCUACCUCAGAGCUUAUCAUUUUAACAUCUCGGAACCUGACAUAACUUCGAG-GAUUGCAUCUUAAUAGCUU-GAGUAGCAAUCCUGCCGUUUGCGAUGUAUCACUGCAAG-CUGACUGUAUGAUAGCAAUCUAGAAGUAAUGAGGUUGACAGACCCUGGAUUGUACGC---------UUGAGACCCGCCAUAAAAAACCGAUUCAAAUGACAAAU-GGUCUCAAAUUGCAUCACUC---------AGUCUCGCAAAAAAUUGUGGUUUUCAUUUUCUGCCGCUUGUUAUGCAAUGGG---CCCACAACAACAAAGGAGCAGCUCAUAAAUCUUCACACAUUUGUAUGAGGGCUUCAU-AGUCAAUGUCAC--ACUCCUUAAAUCAGUUUGUUCGUCAUUUGUAUUCACGAUUUCAACG----AU------------------------------UGAUCACAUUCUGCUUCCUCAAAACAUAGCGCGAUGGUUCCACGGCACGU---UAUUGUACUUGUGAUGGACAAAACUGGUGCGUCCAACUAUAGACGAAGUUAUUGUU------AGGAGGUUUGUAUAAGUUUUAUUAAGAGCAUCAU-CAGUUAAUUUU-GAGGCACACAUCAAGGUUGAAUCCUGCACGCGGUC 
>A2 5308
UACUUUCUGAU--AACCAAUAUCCGAAUGGGAUAGC-UAGGUUCU---AGUAAUAGAGUUAUGUUGUAAU--CAUCGUAAUUAGUUCCUACAUCAGAGCAUUUAGCUAGUUUCUGCUUGGUGAUCGUUUGUUAAACGAAAAAUUUAUGAUGCUGCCUGGGCUGUGUUGGCGCCUUACCAUAGUUCUGCCAUGUUAAUAUGUCAUCUGGAAUUCGUAUAGUAUACUUCUGUAACACAGAGACACUUAUAUGAGAAAUCUAGGUCCUUUCUCAUGUUAAC-UAG-----GUAGUUUAUCCAAAAUGCACCUCAUUUAUAAAGGGUCGAUUCCUCCUUCCUUGGUUCGGG-AAUGCCUCACCCGUGUGCAAACUGAUAACAGACUAACUUUCAAGAUCGCACCAUACAAUAGGCAAAUUUCUGGAGGCCAAUUAUCAUAUUACCAUCACUAAUCUACUGGCCGUUUUAUACUGGUCUUUUCCUAAAAGCUCUAUCACGUCAUAUAGAA---GG-UGAUUGAGUAGCUAUCGGUUCGAGAA-----------------------------------------------------------------------------------------------------------------------------------------------------------------------------------------------------------------------------------------------------------------------------------------------------------------------------------------------------------------------------------------------------------------------------------------------------------------------------------------------------------------------------------------------------------------------------------------------------------------------------------------------------------------------------------------------------------------------------------------------------------------------------------------------------------------------------------------------------------------------------------------------------------------------------------------------------------------------------------------------------------------------------------------------------------------------------------GCCUGAUGAAUCAG---GUAAUGGCAACAAUGUGACGAAAUAAGUCG-UAGAGUACCCUUACUUCUAGUAUGUAAGGAUAAAGGAGGGGUCACUGUGGGGAACAAAAUAUUCCGUUGAGUCAUCAAACUACCCACGGCUGCGCUAUAUUGCUUGUGCUAAGCUACUCUCGAAUUCGC---CCGGAUGGGUUGAGCACGGA-GGAUAUUUACG-GUGACUGAUCG-UCUUCGACUGUCCUGACUA-AG---GAUUUUAGGUUCUUGUCCA-GCGAAUUUGUCGGUCAGAACUACUCAAGCGUCACUAAUAGAGGCAUUGUA-UUUCUAACUAAUUUUACUUGUUUAUAUUUUGUGU---ACUCAGUGACCUCCAAAGAACACCCUCAUUGGAGGC-----UAGACAUUCUCA--UACACAGUAUUACAAUUCUGGAAACAU--------CAAAUGAUUGUUAUUGGAUCACAUAAGAUUAAAACGGAGAGCGUCAGUAAAUAUAUAAGAUCAAUAAUUCCGUGC-----CAGUUCACCAUUUAAUUUGCUUCC--AAUACAGUCUAUACGUGCGCUCAACCGUCGGGUCAUACUGCAAUUGCAUUUUUGGUGUGAACUUACUUUAGGAGUUAUAAGCCGUAUAUUGGGUCUGAGGCGUAUCUCGAGUUAACCUCUAGACUCUUUUAUUAAACCCGUUUGGGUACAUC--CUAUAUUUUUGAACCCAUCUAAAUACAUUCUAACAUGGUCAUUCAGCCAGGUGGAUAAUUACUUCGCAUAAAUGAAUUUGGAAAUAUGAUCUUUACUCACAAGCCUCUUGCAUUUCG-CGACUUCGCAGUGCCACAAUCCGCGAGGGCAGGAUCAAAACCGACAACGUAAUGCGUCGGGCUAGGG-CGUCGU---UUAAGUCGUAUACGUAUAUGGACGUGGUCAGUAAUGCCAUGGUCUUUAAAGAUAACGUAAUCUAAAAGCGAG---AUAGUACUAUUUUACGCGAUUCUGACGAGAGAAGUUCUGCAAC-CACGGACAGCCA-UAAAGGGGUUUAUUAACACGGUCUCUGCUAAUACCUUAUAACGUAAAGACAC-GUCA-GUCUUAUACACAGAAGGGGACAUAGAUAGUCUUUAAAGUUCGU--CCAGAUUAUAAAGGCCAGCUGUACUCUAUUACUA----------CU--AUUUACAUUAAUCUAUCUCUGCGCAAU-GGAACAUUCGUUGAU-GACCUGAGGCCCUAUCGCGUAUUUCCGUGGAGAAUUGAAACUACAUAGUUCUUUCAAGGGAUUCAUUGAAAAUACCAGUGCUAUACCCAAGGCUAAUCUUAUAAACGACCCAAAAGAUACCGUCGCAUGCCUACUAGAUGCUUU-UCUUCAUUGAGGUGUGAAAAUCUG-CUUAGUGCCGUAAGAGGUCCUGUCGAAUGGGAGUUGAAGAUUGGAGAGCAAUUGAAAUUAUUUUGGUCGCGCAAAUGGCCGAGUCAAUUGAGACGAGCCCGUGUUUGUGAGAUAAACAUGGAUUGAUUGCAAGUAUGUGAAGCUAUUACCUCCAAGGGUGUUGGUUUAAGGCUAACGGUGAUUUUGCACGCGUAUCCACAAUGACUGCAAACCCAAG-UCUUCAAGAUUAUGAUCUUCAGUCCUAACAGACCCUAAAAAAAUUAACC-CGUACUUAGAUCUUCCGAACGCUAGUUAUUGCACUACUAAGUGAUUAU-UGAAGCGGUAGGUGACAUUAUAGUAUAAGAAAGCAAUACAGUCCGUGUCCGGGCACUCAGUGGGCCAGGG--GUAAUCAUGGCAAAAUAAAAAGUAUGCGCUAAAAGACCAUUAUCAUGCGGUAAAUGCCUUGU-CUUUU-GCUUGUUACUUAUAAAAUGGAUGCGCUAAC--GCCGUCAGACUGUUAGUUCAAUCGGUCCUUACU-CUCGGUAUUUAUUAGGAUUAUUGGGCGACAA--GGCUAAUGGAAAUAACAAUUUUUUAUAAAAUACAGCG-----CGAUCCAUAUGUGUCUAGCCAUAGGUUUUUA---GGUGCGUUCGGAAGCUUCCAUCUAUUUACACGCUAUUGUUACUUGUUAUAGGAGUA------------------------UUGUACCCUAGGUUAAUAAUGAUCAUCGUUACAUCUCCCUUGGCCUUCAACGAA---CUUCGCUCAGAAG-UAGUCAGUAUACUGCGAUUAUCAUGGUGGGUGUGGAUUAUGUCGAUUCAAACGUGUAUGAGUAUGUUCAG---------CAAUGUUUUGAAGGUUAAAAUAGGCCGGGCUAGCAGAUUACCC-CUUACCCUUCUUAUGACAGACUUGUUUAGGAAAGCUGUCACACAAGA-----AUCAUUAAUAAGAAUAAGUAAACCGGUUGAU-GUGGACUAAUCCAAAGUCAACUUCAAACUCUUGCUAACGUUCUUCAUCG--A-----AUUAGUACAAUCAACGUGUAUACAGAAGGU-AGCGACUAAGAUCGCACCCAUCAUACG-UGUCGGGGUAUUCGUAAUCCUUU-CUAUGUAUAUCCUUAAGUGU--GCGAUAAAUGGUUGAUGCGAAUAGCUUGCUUGAAAAACAGA-GGGUUGGCACAAAACUUCGCGACACUAAAGCAA-UUUCGUCACAAAUGGGUAACAAUGGAGGAAUUCCGCUCAAGGUUAACCAAAGUUC--CUGACAGGAAA---UUAGACUGUUAGA-AUCUUUCCAGUACUGGA------AUUGCUGUUAGGA-UGAGCUAAGCAACUCUCCUAGAUAGAUUUUUCUCGU--UUAAAGGACGAACAGAUCAAAAACAAA-UUAACGCCUAAAAUUGUAUUACUUACGUUGAUAAGA-AGUAUACAAGAGG----CCCUGUCGCCUACGAAUGGACCUUAAUG----CCAUUUUCGAUCCCAAACCGGCUCAGCCUCAAAAAUGCUACGCAUAAGCAUAG-GCAACAGUUUUU-UAUUUAAUCGAUUUUGGCGUAUUUGGUUGCAUAGAGCUUAUAGAUAGUUGGCAUGACAUAGGGACAGCAAUUUCCAAUAAUCAAUAAUGUAAUUCCGAAGCAAAUUCCAUCUCGGAGCUCAUCAUUUUAACACCUCGGAACCUGACAGAACUUCGAG-GAUUGCAACUUAAAAGCUU-GAAUGGCAAUCCUGUUGUUUGCGAUGUAUCAUUGCAGA-CUGACUGCGUGCUAACAAUCUAGGAGCAAUGAGGCUGACAGAUCUUGUAUUAUACGC---------UUGGAACCUGUUGAAAAAAGCCGAUUCGUAAGUCAAAUGGAAACCAAAUUGUAUCACUCUGGCGUUUUAACUUCGCAAACGUCCGUGGUUUUCACCUUCUGCCGCUUAUCAUGCAAUGUG---CUAAGAUCAAUAAAGGGGUGACUUUUAAAUCCUCACAUUUCCGCGUGAGGGCUUUGU-AGCUAAUGUCAA--ACUCCUUGAAGCAGUUUGUUUGUCAUUUUCACUCACAAUUUUAACG----GU------------------------------UGAUCGCAUUCAGCUUUCUCAGAACCUAGCGUUAUGGUCCCACGGCACGU---UAUUGUGCUUGUGAUGAAUUAAAUUGGUGCGUUCAACAAUAGACGAGGUUAUUGCU------AGAUGGAUUGUAUAAGUUCUACUAGAAACGCCAU-AAGUAAGUAUU-AAGGCGCACUUUGAGGUUAAAUCCUAUACGUGAUC 
>H3 5308
--------------------------------------------------------------------------------------------------------------------------------------------------------------------------------------------------------------------------------------------------------------------------------------------------------------------------------------------------------------------------------------------------------------------------------------------------------------------------------------------------------------------------------------------------------------UGCAUUGCCUACGGAUGUACAAGUUUAUGAA-AUUUGGUAAGUAAAGAAC-----CCUGCCGCAUAU-CUGCAUCAAUCCGGUACAGAGUAUGUACGAUAAGACAUAGAAGUUAAAGGUCGCUUUGCACAUGUUUCUCAAGUCUCAGGCUCUAUUUACCUCAUCUAUGAAUCUCUUGUU----GCCAGACAAGAAUUAGGGGCAGUGUGAUGAGUUGGACAUUCCAUCGGGUAUGCUUAGGAUAUAACC-CAUAAGUAAAAGUAUAGUCAUAGCUGGGGUACCGUCUCUUGAUUUGGAUAAUAGAAUUCUUUUGGGAUUUAUUUUCUUAGUACUCAUAAGAGU-AAUACUCAUCCGGUCUUUGGCGAAACUUGACUACGGUCUCGGGUUACUUUUAGGAACAUCCAACUUUUCAGCUAUGUAAAUCCUUACG-GUACAUGCUAUUACUCAGCAGGUAAUGCCUCAAGAGUUCUGACUUCUGUACAGUUGCCCUGGGAUU----UCGUAACAAUCAGACUC--------------------------------------------------------------------------------------------------------------------------------------------------------------------------------------------------------------------------------------------------------------------------------------------------------------------------------------------------------------------------------------------------------------------------------------------------------------------------------------------------------------------------------------CGUGAUGGUGUAUU--CAUCGCGGUGACCAAGUGAGAGACAACGCGGUCCGAACGGAAAUGUGCUGGUUCGAUAAGUUUGAAAGCAGUAUCACUGGAGGUAGGCAAGCCUAGUAAUGUCUCUUCGCAUCUCUCUUAGCUGAGUUAUAUCGCUCCAGCUAAAUAACUCUUAUACUCCUUUUAUGCGUAAAUUACUAAAGAACUAGUCCAAACGAGUAGCUACAUU-CUAACAAGAC-CAUCGUAG-AGCCUGAUCGAAGCAUUUCGUGAAUCCCUCCGUACUGUUCACCACUGGUCAAAAAUAGGUAUCAUAAAUACUAAU-CUGGGGGCUCAAAGUAUCCUAGUUUAGAAACCCC---CCGUCUGAUCAACCAGACAAAGAUCUCAUGAGGAUG-----AAUUAAAAUCUUUGAAAUUGAUUAUUCGAUGUUAGGACUUUGUAUCUGACACUAUAGCCUUUUCAUAUCACCCACGUUAAAAAGCAGGAGAGCUAGUCGAUAUUUUGGGUUAGAGAUACCGCCAA----AUAUUUCUCAUCCCUGCUCGUUUC----------CAGAAGUUCCAGCUACUUACCCCA--AUAAGACGAUCAGACUGUUAGUCCGUGCUAACAUAACACGUCGUAAGCGAAAUUUCGGAUCUAGAGCCUCCGUGCUUC--CCCGCU-UAUUACCUGAAAUGACCAUCCUAGACGCCGA--UAUAGCAUUAUGGCUUACCCAGACCAGUUUCGAAGA--CAAAUUGGCAAGAAGAGUACUUAU---GCUCAUGCUUAAAGUUGAAUCAGGUCUUGAGCACGCGGCAUAUUGCAUCUCG-CAAUUUUAUAGUGUGGCGAAACAUGAA-GCA-CACUAUCAAAGCAUACAUACUUCGACUACGUAUGUAGGUGGU---UUAUUCUGCAUAACAAUAUAGGUCUAGCUAAGAAUACCCGGUACUCCGUGAAAAACAUGACACGAGAACGAG---GCAGCUUUUCGUAGCGUAGUUUAUUGCAGUAGAGUACAACAUUAUGAGGUCUAGUG-GUGGAGGGUUCAUUAUUACAAGUACGGCUCCCUAUCUAGAAUACAACGAUAC-ACGG-CUCUAAUACAGAGAAAAAGGCUCGGGGGAUCUUUUCGGGACGC--GAAAGGUAUAAGAUUCAGUUUGGAAUUCUAACUA----------UU--GUUUAUAUGUUUCCAAAUACGCACAUA-AUAGGAUCUAAUAGUUCGCAUGAAGAC-ACCCAUGCAUCACUGUUGGAAUUCGA-AUUGCACUAAUCACUCCGGGGUUUCUCCAUAAGCCGGAAACACACGCCUAUUAGCGACCUUGUGGGCGACCUGACUAUCCCUGGCACCCUCCCACUUAAUGCAAU-AUUCCAUUUGUCGGGAAUAUUCUA-CAUAGGGGUUUCCGGUGGUUUUACAAUCGGCAAUGGAAAGCUGGCGUGCAGUCCGGGUCUAUGUUGGCGGCUGCCUCGGCGCGCCCAGGAAAA------ACUGUCUUUAGGCUAGAAGUAAAAAGACUGCAGGGAUGUAAAUUUACAGCAUCCACGGAUGGUCGGAUGGCAAUCCCUGGCGUUUUUCAUAAUCAUGGAUGCUGUAUAUAAAUGCGAAGCACUGAUGGAGAAGGUGUUAAAUUUCAAGCAUCCCUAAUAUUUGUUAUA-UGUAUCUAAACGUCGCGCUCGUUAACUAAAAUCAUAUUGUUUAACAAU-UUUUGCAAUGAGUUAUUAGUAUUAAUGGAAAAACACUAAUAUACUCAGGCCUACGAGUAAUGGGGUAGAG--AAGACCUCAAUAGAAUUGGAACUAGGCAAUGAAGGACUCUCA-CAAUCAUUAGAUCUUCCUU-AUCAU-GGCCAUCAUUAAUCAGUCACACAAAAAAGC--AUCGUCUAACUAACAGCUUAUAGGACCCCUGUA-ACCGGUGUCCACUCGG-UCGUGGAACUCUAG--AUUAAAAGAAAGAAAUAGGCUUUUACACAGUGUAGGC-----AAAUUCUUGCGUGUUUCAUCAUUUAUCCUCU---AGUGCCUUCUCGUGACUUGCGCCGCACUUACUUGUUGCUCCUGUGCGACUAAAAUA------------------------CCAAAUUUCCAUCCUAUGCCAAAUCGGGCGCCAUAUCCUCCGAAUUCCAGCUAUAUCCUCCGGUUAGGAA-CGAUUAGGAUAUUGGCUUUCUCAUGCUGGACGUGGACGGUAUUGAACUUCAAGUACCGCAACAAUAUCAA---------CCGACUGCC--------------------------CGUUACUU-CUAGACUAUCUUAACUCAAACUCGCCUAAAGAAACUGCACUGGUAAA-CUUAAAAACACAUUGAUGGUAUACGACGGAUGGUA-AUGUCCAGACACAGAUACAAAUGUAAUCACCUACUGAUGUUCUCGGCCA--CAAGCCUCAGAUAUGUACAGUGUACAUGUUGAGAUC-AGCGA-UAGAAGUACUCAUUUCGUAGA-CGUCCAGUUAAU-AUAAUACCCU-UUAAUAUUAUUUUCACAUAU--GCGCUACGAGAUUAGUGCGGAAGGUCUGCUCACAGUGCGUA-CGGACAGCACGUGACCACACACACUUUUAAUUA-CCUCAACUCGGAUAAGUAACAAGUAGGGGGUUCUAUCCAGAGUUAGAUUAAUUUU--CUAAUUGAAGG---UUUGAUUCGCUGC-ACAUUUAGAACGUAGUA------UGUACUAUCAACACCGGAUCGCACCUUAAUGCCAACAGCAUCGUUUUCCUC-AGAGCAGACGGACUUACCUAUCAUGGUUUGAGUGUUUACAUCUGCACUGCUUAUGUAUAAGGGG-AGCGCCCACGCAA----UUUCACGAAACACUUGCGAACCUUGUAA----CAGCUUACAAUCCGGAUCUAACCC-UUUCUAACGAUAGUAUGUUCAACUGCUAAGCCACAAUUCUC-UACCUGGCCAGGUCUGCUAAUUUAGUCUGCGGUGAAUUGAAUCAAAGUAACUACGAUACAGAGAUAACAAUCUCCAACGAAUAUUAGGGAAAACCAUUAAAAGAUAGUCCUUCCACGAACAUUAUUAUGAUAGUUCUAAAAUCAAUCUUAUUGCAAG-GAUUGCGAUUGAGCACUUC-GAUAGGCUGGCUGACGCGGUCGUCAGACUUGGAGCAGGUCUACAUAUGCCCUAGUACUUCGAGAAAAACAGAAUUGAUAAAUCACAAGUCUUUCGA---------UUACGGUCUGUCGGAAGGAGACAAUUGUCAUGCUUAGCAGAGUUUGAUGUACCCUAAUC---------GGCUCUGGUAACACCCUUGAAUUUUAUUUGUAUUUAUCCUUUUUACGGCGGG---UUAAAUAUAAUUGGGAGACGAAUAACAGAUCUUCGCCCUAUCAUGCAGCAGAGCCAG-GGACAAUGUCAG--ACUCUACAAGAACUCUCGACUACCAUUUAUAUCUGUAAUUCAACAAUACUAU------------------------------UAAUUACAUUCAGGUAUCGCGGAAUGGCGUGUAAUGGACCUGCGGCUCAC---UCCCACAUAUAAUAUAGACAAUACUAAUAUACUCUGAGAUGGUUAAAACUAAUACUAUGAAUCUAAAAACUUAUAUAAUCCUAUUUAAUGCGUUAU-UAGUUAAAAUU-GAGACUUCAUUUAUGGCCGGCUGCUCUCUACAACC 
>G3 5308
AGUCUACAAGU--UGCCCAAUCUGGAGUGAGACAAU-UAGGCCGU---AAUAAUCGAGGUGAAUGGCAUUUACCUUACGGUCAAUAUUUGUCCUAGAACAAUGGGCAAUGUUUAACUCAGGGGUGUCUCGCCCAAGCAAAUGUAUGCGAUGCCGCU--------GACGACAGAUCAAUUUAAUUCUGCCACGGAGGUACUAUAUUUGCGGCGUGU-UAUGAGGCUAUCAUACCUCGGAGACAUUUAUACAGAAGACUCGAGUGAUUCUUCUUGGUAAUUGUGAUCGCGCAAAUCGGCAACAUGGGUCUUCAUUCCCCGAAGGUCUCCUACUAUCUCAUUGAUCCAGA-GAUGUUAUAGUUACUUG-----UUAACGGAUGGCAAAUUUAC-GAUCGAACUCAG-GUGGCUAUGUCCUA--GAGAGUGCUGCUCACACGAACCAUACUAACCUAUUAGUU-CGUAGCGUUAUCUAUAUUCUAAAUUUCAAAUAAUAUUGUAUCUAA---AA-UGAUAGCUCGGAUUCCGGGGAAAAUA---------------------------------------------------------------------------------------------------------------------------------------------------------------------------------------------------------------------------------------------------------------------------------------------------------------------------------------------------------------------------------------------------------------------------------------------------------------------------------------------------------------------------------------------GAAUGACGAAGGAAGAUGCGCUGUCAAUCCUGCUAAG-AAAGAGGGUCAAGUAUACUCGGUAGCACAGCUAAAUUCGAUUUCGUGCAAGAGCUGUAAGUCGUAUAUAUGCGCUUCAUAGAAAUACUCAUCUAAUCUAAGGGCGCCAAAUACAAAUGGUUCUCAACUAUUCUGUUAUGGGGAUUGGAUUUUGUCGGUGAUAUAAUUUUUUCGAAGUUUGAAGCG-ACGAAAAGAGAAAAUCAAAGUUAGAGAUACAUUGUAGAAAUUCUAAUUCAUUACGUUUCUAAUAAA-GUAUGAUUAGACAUCUCGCAU-UAUGUCACGUAUUAACCUAUCUAAAG--UGCCCUAUGAAACGACCAUAGACAUCUAUGUGCUCCUGUUU-UCCUGCGCAAAUAGAUUUGUUAUAAUCUCCUUUUCCUAAUGUUUUUCAAUA--------GGCCUACGACUGGCUUUACACGAAAGAAUU--AGAUAUGCUCGUUUAUGUCGAUG-AUACUUUACGUGUUUAUGAUCCUGAUACCGUGUAUUCGCCACGUUGACUAAGUGAGUGAUAAAGUGGUUCUGACGGAAGUGUGUGAAUUCCAUACCUUUGAGAGCGGUAUCACUGGAGGUAGACAUGUGUAGUGAUGUCUCUCCGUAUUACUCUUAGCUGAGUCAAACCGCUCCAGUUAAAUAACUCUUAUACUCCUUUUUUGCGUAAAUUACCAAAUCC-CGGUUCAAACGAGUGGCUGCAUU-CUAACAAGCC-CAUCGUAG-ACCCUGAUCCCAGCAUUUCGCCAAACCUCCCAUGCUGGUCACUACUAGUCAAAAAUAGGUUUCAUAGAUACCAGC-UUGGGGUCUGAAGGUAUUCUAGUUUAGGAAGCCC---UUGCCUGAUCAACCAGGUGAUGAACUUAUGACGGUG-----AAUUAAUAUCUCUGAACUCGAUGAUUCGAUUUUAGAUCGUUAUCUUUGACACUAUAAGCUUUUCAUGUCACCUAUGUUACGAAGCGAGAGUGCUAGUCGAUAUGUUAAGCCAGAAAUACCGCCAA----AUUCUUACCGUUCCAGCUCCUUUC----------CAGAAGCCGCAGUUACGUACCCCA--AGAAGACGACCAAACUGUUAGUCCGAGCUAACUUAGUACGUCAUAAGCGAAACUUCUGAUUUAGAGGAUCCGUGGUUC---CCCGUGGAAUACCUAAAAUGACCCACCUACAUGCAAA--UAUAUUGUUAUGGCCCACCCAGGCCAGUUUUGAAGC--CAAAUUGGCAACAUGAAUAUUUGUUGCUCAU--GCCUAACGUUGAAUCAGGUCCUAAGCACGUAGUAUAUUGGUUCUCG-CGCUAUUAUAGUGGUGCGAAGCAUGAA-GCA-CACUAUCAAAACAUGUACAGUACGACUGAUUGAGUAGGCGCU---UAAUUCUGCACAACGAUAUAAAGUUAGUUGAGAAUAGCCCGGACGUUGUGAAAUACAUGGCACGGGAGCCAG---GUAGCGUUACGUCGUGCAUCUUACUGCAGAGGAGUACACCAUUAGAUAGUCUAGUG-GAGGAGAGUUCAUUAUUACAAAUACGGCUUCCUAUCUAUAAUAUGACUUAAC-ACGG-CUCUAAUACAGAAAAAAAGGCUCGGGGCAUCUUUUCGGGACGC--CAUAGGUCUAAGAUCUAGCUUGGAGUCCUAACUA----------UU--GUCUAUAUGUUUCUAAAUACUCACAUAAGGAAGCUUCACCAGUUUCUAUAAAAAC-----ACCCAUCAUUGUUGGGAUUUGACAUUGUACGAAUUAUUUCGGGAUUUAUCCACAGACCAGAAUCAUACAUCUAUUAACGACCUUAUGGGCGAUCCGAUUAUUCGUGCCACCGUCCCACUUAACGCGAUAAUUUUAUUUGUGAGGAAUAUUGCU-UAUAGGGGUUGCCGCUGAUUUUAAAGUCGGCUAUGGAAGACUGGUGUACAGUCCGGGUCUAUGUCGUUGACUGCCUUGAUACGGCCAGGAAAA------UCUGCUUCUAUGCCAGAAGCAAGAGAUUUGCAGGGAUGCAGAUUUAUAUCGUUCACAGAUGGUCAAAUCGCAAUCGCUGGCCUUUUGCAUAGUCAUGGAUGCUGCAUAUAAAUCCGAAAUACUAGUGAGUAAAGCGUAGGAUUUCAAGCAUUCCUAGUGCUUGGUCUA-UGUAUCUACUCUUUGUGCUCGUUAAUUAAAAUCAUACUAGGUUACAGC-GCACGUAAUAAGCUAUUAGAUUUAAUGAGAAAGUAGUAAUAUACUGAGGCCUAUAAGUGAUGGGGCGGGG--AAGGUAUGGAUAUAAUUAGAAUUAAACAAUAAAGGACACCGA-CAAUCUUUAGAUCUUCCCU-AUCAU-GGCCAUUAUUCAUAGUUUACACAAAAAAGU--AUCCUCUAACUAACAGCUUAUAGAACUUCUCCU-CUCGGCGUCCACUCG-AUCCUGGGACUCUAG--ACUGAGAGGAAAAAAUAGGCUUCUACACAGCGUUGAC-----GAAUUCAUGCGUAUUUCAUCAUUUAUCCUCU---GGUACUUUUUUAUGACGUGCUCCGUACUUAAUUAACGCUCCCGUGUGAUUAAAAUA------------------------CUAAAUCUCUGUUCUAUGCCAAAUUGGGUGCAAUAACUCCCGAACUCCAAAUAAUUCCUCCGGUUAUGCA-CAAUUAGGGUAUUGGUAUCCGCGAGUUGGAUAUGGACGAUAUUGGACUUCAAGUGCUAGGGCAAUGUCGA---------CCGACUGCUAGAUACUAAUACAAAUCAGAUUGGUGUGAUACUC-CUAGACUUACUUACAUCAGAUUCGCUUAAAGAAACUGCACUGCUUCG-UUUAAAAGUACUUGGAUGUUAUAAAGCGGGU-GAUAAUGCAGAAACACAGGUACAGGUAUACUCACUUACUGAUGUUCUCGAUGAGCAACCGUCCAGAUUCGUUAAGUGUCCAUAUUGAAAAC-AACAA-UAGAAUUAUUCAUUUAGUCCA-CAUCCAGCUAAC-AUAAUACCCU-UUAACAUUAUUUUGACAUGG--GCGCUAAAGGAUUAGCACGGAAGGUCUGUUUACAGUACGUA-UGGAUAGCGCGUGUCCACGCGCGUCCUCGAUUA-CUUCAACUCGAAUGAGCAGUGAGUGUGGGGUUCUAACCAGAGUUAGGUCAAGUUG--UUAAUCGAAGA---UUGGAUUCUCUAC-AUCUUUGAAACGUAAUA------UGUGCUAUCAACGCCGGAUUAUAUCUUAAUGCCAACGAUACUUUUUUCCUC-AUAGCUGACGGGCUUACCGAACACAGUUUAAGUGUCUAUAUGUGUGCUACUUGUGGGUAAAGGG-AGAGCAUAUACCC----UUUUAUGGCGUAGUCGCACGCCUUAUCA----UAGCUUACGAUUCAGAUUUUACCC-UUUCCGACGAUACCAUGUUCGAUUGCUAAGCUACAUUAUGC-UACCUGGCCAGUUAUUCUGAUUUAGAUUACGGUUAACUAAAUUAAAGCAAUUACAAUACAGAGAUAAUAAUCUCCAAUGAGUAAUAGGGAAUGCCGUUAAACGCUAUUCCUUCCACCAACAUUGUUAUGAUAGUUCCCAACUUAACUUCUUUGCAAA-GAUUGCAGUUGAGCAUUCA-GAUAGGCGGGCUG-------------------------------------------------------------------------------------------------------------------------------------------------------------------------------------------------------------------------------------------------------------------------------------------------------------------------------------------------------------------------------------------------------------------------------------------------------------------------------------------------------------------------------------------------------------------------------------- 
>F3 5308
UGUUUGUGAGC--CAUCAGGCCCGAAGUCGGAUCAU-CAGGCCAU---AGUAAAUGAGACAAAUGGAAUU--UCUCUCGGACGAUAUUUUACUCAGAGCGAUUAGCUAUGCUGGGUUUGGGAGCCACUUGCCGAAAUAGAAGUAUGCGGUGUCGCC--------GACGAGAGAUCGAUUUGAUGUUGCCGCGAAAGUACAGCGCUUACGACGUAU-UGUGAGACUUUCAUUUCUCUGAAACAUUCAUAUAAAGGAUCCCUCCGACUAUUUUCGAGAAUUGAG-----AUAAUACAGCAAUAUAGCUCAUCACUCCCCCAAAGCCCCCUACUUUUUAAGUAGUUUAAG-CAAAUCAUACUUAUAU------CAAAUGGAUGGUAGGUGUGA-AUUCAAACUCGA-UAGGUAAUGACCUU--GAAGGUGCUGUUCGCAUUAUUCUCACUACUCGACAAAUU-CCUAAUAUUGUCGUUACUCAAACUCUCCAAUGACAUUACAUCUAA---AA-UGCUUUCUCAGGUGCAGAGGGGAAAA-----UCCAUACCUCACGGAAGUGCAAGUUUGUCCA-ACUCGGUUAAUAAAGAAU-----UGUACCACAUUU-CUGCUAUACGAUUGUACAGGUUAUAUACAAUCUUUCAUAGAGGCAUUAAGUCUUUCUGAUCACUUCAGUUGUUUUUACAGAACAACAUAGCUCGCUUAUGAAUCACUUGUU----GCCAAAAAAAUAGUAUAGUUACAGUUUUGGGACAGGCAUUACUACGGGCCUCCUUAGGAUAUGGCC-GGCACCCAACUGUAUAGUCAGAUCUGGGAUGCAAUCUCCCGAAUUGGCUUUGAAAAGUAGUGUGGGACCUAUUCACUUAUAGCUCAAAAAAGUAAUUUCACAUCCAGUCCUUAGCCGAUCAUAGCUGUGAUCCGGCAGUAGUUGACAGUCCGUAAUAUAUCUCGACUAUGUGAAGUACUAGG-UCAGAUCAAUUUACUCAGU--GGACAAUUUCGGCAGUCAGUGUUUAUAAACAACCUUUAGAAUACU----UUGUAACGGUCAGACUGGUAUGACGAGGGGUAGGAGCCUGACAUUUUUGCUAGG-AAGAACGGCGAUAUAUACCCGUUAGAACAAUCUGAUGUGAUUCCGUACAUGACCUGAAACCUUUAUGUUCGCGAUUCAAGCAGAUAGUGGUCUGAUCCAGAAAUUGAAUUUAUAAACGAUUCUCAAGAAUCCGGGGUUGACCGGUGGAUUUUUACGGACUUAAAAUUUUCUUGAAUUUAGGAGUG-GCGAAAAGAGAUUAUUACGGCUUGAGAUCCAUAGUAAGAAUUCUAGUAUACUACGAGACAAAUUGA-GUAUGUCAAGACAUCUCGGCU-UGUGUAAUGGAUUCCAUUAACUGAAC--GACCCUUUGAAUGGACACAGGAUAUCUACAUACCCCUUUUU-AGUCGAGCUAAUGAGUUUUUUAAGAUUGCCUUAUUCUAACAUUGCUUAAGA--------UGCACAGGCAUAUGUUUACUAUUGAGACGU--AAGUAUGCUCGUGUUUGUCAAUG-GGACAUUACCUGAUUAUGAUCCUGAUAGUGUUUC--CAUUACGUUAACAGAGUGAGUGAGACAGUAUUUGGAAUGGCAAUGCGUAGGUUCGAUAAGGUGGAAGCCAGCAUUACUGUAGGUCGGUAAGCAUUAUGGGGUCUCUUCACAUCUCUCUAAGCUACGUUAAAUAGCUCCUGCCAAGUAAAUCUUGUACUCUUCGCUAGCGUGAACUAGUAAAUAC-UUAUACAAAGGCGUGGCUAAAUU-CCAUCGAGAGAUACAGUAU-AACCUGACCUAAGCAUUUCGUCAAACUUCUCGUGCGGU-------------GAAGUAGGUAGCAUGGAUAUUUUUGUGGAAAACCAA-CGCACUCCAGUUAAAGAAGUUA---UCGACGUAUCUAGUAGUUAACAGUCUAAUAACAUGA-----UAUUAAUCUCUG--AACACGUUACUUUGGUUUUAGAACUUUUUAUUUCGUACGUUAAUCUUGUACUAUCCUCUACGUUAAGGCUCAAAAGAAGCAGUGCAUAUGUCGCCGUAGCCAUACCGCCGA----UUAAUACCUACUUUAUCUCCCUUC----------CAGAGGUCGCACUUACACACCAUAUAUUGUCAUAGCCGGAAUGUUCGUCUAUACUAAUAUAAUAAAUCGUAAGUGGAAUCUUAAAUUCAGAGGAAACGUGAACCCUCACGCU-CUGUGCCAACAGAUACUCUCCUAGAUACUAA--CAUAGUAUUAUUACUCCCCCAAAGCAGUUCUGAAGCUGUUUAUCCGCUUAAAGAAUGCUUAUUGAUCAUACGCAAAUCACUGAGUUGGGACGUAAAGAUGUAGCAUACGGCAUCUCG-UGAAUCUACAGUACUGCGAAGCAUGAGGGA--UACCAUCAAAACCUAUCCACUACGUCAGAGUAAGGAAAUGGU---UAAUGUUGUAUAAUUAUAUGGACUAGAUUAAAGA-GCCCGGGUUUCUGUUUAAUACACAAUACGAUCGCCAA---ACAGCGUCUCAUCGUGUGAUUUUUUCAAGUCUAGUACAGUAUCGGAUGAGCUACUG-----------------------------------------------------------------------------------------------------------------------------------------------------------------------------------------------------------------------------------------------------------------------------------------------------------------------------------------------------------------------------------------------------------------------------------------------------------------------------------------------------------------------------------------------CCAAGCAGCGAUAGUAGAUUUUUUGCAUAGGUACGAAUACGGCAGAUUAUGAUGAGCUUCGGGAAAGUUACGUUUCGGACUACUAUCAUCCUGAGAGCUUAUUGUU-UGUGUCUAAACUUCCCGAUAGUAAAUUAGAAUGACCCUUGGUUGCAGU-AGAGGUACUGGUUUAUGGGACUGGAUGAGAAAAUAGCAAUGUGCCCAGAGCCACGAGCAUUGAAACGGAG--AAGAUAUCGACAGGAUUCGAACUAGGGUUCGAAAGUCUUAUA-CAGGCGGUGGGACAUAUAC-GUUAUGGUUGGUCAUUUAUCAGUUGCAUAAAUGAGC--ACCGUCAAGUUAGCAGUUUAUUAGAUGUU-----UUUGGAGUCCACU-GGUGCAGUGGACUUUAG--AUCUAAAGGAGAAAACCGGUUUUCAUAUAAUGCAGAC-----AAAUACGUGGGUGUUACAGUAUUUGUCUUCU---GGUGCCUCCUUGAGAUCCGCUUCAAACUUAUACCACAACCUCGCAUGGGUAAAGUA------------------------CUAAAUCUCCUCUUCGCUCUUAAUCGAGCGUGAUAACCCCCACAUUCCUAGUAACUGUUUCAGUUGAAAA-CGAAUAGGGUAUCUAUACCCACGUGUUAGAUAUCGACGUCAUUGGUCCCCGUGUGCCAGAACAGUGUCAGCUUCCUAAACCGUUCGCGACAUCCUAAAGCAGGCCAGGUUAGUGGAUUACUC-UUGGCAUGCCUUACAGUCAAUUUGUUUAUACAAACUGCUCCACUAAA-UUUAAAAAUACAUUUAUAUAAUGAAGCGAGGUGGAAAUGUACAAAUCUGGAUACAUAUGUAGUGACUCGCCGGCAUUCUUAACGG--GUGAGUUAUAUUAC-CCCUGUGCACGUGCCAAAAGC-CAUAGAUGGAAUAACUUUUGUAGUACG-CAUCUGGUUAGCUAUAACCCCCU-UUUGUAUUAUUUUCACACGU--GCUAUAAACGGUCGGCAUGGAAGGUUUGAUUACAAGACAUA-AAGACGGUACGCGAUCACGCAGCUCUUUAAUUGGCUUCGG----------------------------------------------------------------------------------------------------------------------------------------------------------------------------------------------------------------------------------------------------------------------------------------------------------------------------------------------------------------------------------------------------------------------------------------------------------------------------------------------------------------------------------------------AUGAAUUCAAAAGAAUUGAUACAGGACUACAUAUUUCCCGAAAGUCUAAGAGGAACGAAGUCGAUAAAUCAUGUGAUGUUCGC---------CCACAGUUUAUCAAGGUGAGUCAAUCCUCAAACUGAAUAAAGGUUGUUGUACAUUAAGU---------GACUAUUGUAACGCUCUUAGGACCCGUUCGUACCUAUUCGUUUUACGAGUAG-----CAUUGCGUCAGGGAGACAAUUUAUGCAUUUUCACACUAUCGUGCGGAGAUAUGAC-GAACAAUGUCGG--UCCCUGCAACACCACUCGUCUUUCAUUUGUAUUUACAAUUCAUAAACAUCAU------------------------------UAAUUAUGUAUAGUUAUCACGGAACGGCGCGUAAUAGUUUUGCGACCCAC---CUCCACAUAUAAUACAGUCGCUACUAGUGCAUUCAGCAACGGUUAAAAUCAAUUCU------CAAACAUUUAUGUA-AUUCUAUUGGAUGCGUCAU-CAAUUAGAGCU-GAAGCCCCAUCUAUGGUCGGAUGCUACCUGCAACC 
>E3 5308
--------------------------------------------------------------------------------------------------------------------------------------------------------------------------------------------------------------------------------------------------------------------------------------------------------------------------------------------------------------------------------------------------------------------------------------------------------------------------------------------------------------------------------------------------------------UCCAUAGCGCACUGAAGUACAAUUUUACCUA-ACUCGGUUAAUAAAGAAU-----CACACCACAUAU-CUUGUUUAAGCCAGUACAGGGAGUAUAAAGUCAUACAUAGAGGCAUUAAAUCUCUUUGAUAGCGUCUGUUAUGUUUGCAGAACCACAAAGCUCAUUUAGGAAUCAAUUAUG----ACCAGAAAAGUAAUACAGUGCCGGUUUUGGGGCGGGGAUUGCUGCAGGCCUCCUCAGGAUAUAUCC-CACACCGACUUGUAUAGUCACGUCUGGGAUACCAUCUCAUGAGCUCGUUGAGAAAAGGCAUGUGGGACCCAGUCACUUAAAGCUUAAAAAAGUAAAGUAACAUCCAGUCUUUUGCCAAACAUAACUGUGAGCCGGCAUGAUUUGACUGACCCUUUUCAAUCCCGAAUAUGUAGAUUAUCAGG-UUGGAUCAAAUUACUCGAU--GGGCGAUCUCGGCAGUCACAGUUUACAGACUAUCUCUGGAGUACU----UUGUAACGAUCAGAUUA--------------------------------------------------------------------------------------------------------------------------------------------------------------------------------------------------------------------------------------------------------------------------------------------------------------------------------------------------------------------------------------------------------------------------------------------------------------------------------------------------------------------------------------CUUGAUUGUGUUUA--CAUUGCGUUAACAAAGUAAGUGAGACAGCAGAUGGAAUGGCAGUGUGUAGGUUAAAUAAGGUUGAAGUCAGUAUGACUGAAGGUCGGGUACCAGUAUGGUGUCUCUUCGCAUCUCUUUUAGCUGCGUUAUAUAACUCCUGCCAAGUAACUCUAGUAAUCUUACCUUGCGUGAGCUAGUAAAAAC-UAGUACAAACGGGAGGCUAAAUU-CCACCAAGAAAUACGGUAG-AGCCUGAUCUAAGCUCUUCGUCAA-----ACCUGUUGCCCGGAAC--------AAUAGGUAGCAUGGAUACUACUCUUGGAAACCAA-CGUACUCCAGUUUAGGAAGCUA---UCGUCUGAUCCACCAGUUUACGCUUUCAUGGCGGGG-----GUGUAAGCUCUG--AAUAGGCUACUUUACUCUUAGGUCUUUAUAUUUGGUAUGUUAAACUGGUAGUAUCAUCUAUAUUAAGGAGCAAACGGACCAGUCCUUAUCUCGCGUUAUCCAUACUGCAAA----AUAUUACCUACUCCGGCUCUCUUC----------UAAAAGUCGUACUUCCAUCUCUUAUAUAAUCAUAACCGGAGUGUUAUUCCGUACAAAUAUAAGAGAUCAUAAGCGGAAUCUCAAAUUUAGGGGAUCUGUGUACCUUCCCGGU-UAGUACCUACAGUGACUCUUCUAGAUACUGA--CACAAUAUCACUACUCCCCCAGAUCAGUUCUGAAGCUGUAUAUCGGAUUAAAGAAGGCUUGCUGCUGAUGCGCCAGCCAUUGAAUUAGGUCGUAAGAUUGUAGCAUACUGCAACUCG-UGAUUAUUUAGUUCUGCAAAGCAUGAA-GCA-CAUCAUCAAGACGCAUACACUAUAAUAUACUAAAAUAGUGGU---AAAUGUUGUAUAACUAUCUGUACUUGAUUAAAGAUGUUCGGUUCUCUGUACAUUACAAAAUGCAAUCGCCAA---CCAGGGGUUCGUCGUGUGAUUUUUUGAUGAAUGGUACAGUAUUAGAUGGGCUAGUG-UGGGAGGGUUUAUUAUUACCAUUACGGUUCCGAAUCUGUAGUGCCGUGGCACUGUGG-UUCUUAUAGAGAAACACAGGUUCGGGGAGUUGUACUGAGACGU--AAAUACAAUAGGAUCUAGUCUGUAGUUGCAGUGA----------UCUAGUUUAUAUGUUUCUAAAAUUUCACAUA-AGCAAAUUUGUCAGC-CUCCUGAUAUCCGCCCGUACGCGAUUAUUAGUAAUCGA-ACUGCACGAAUUUUUCAAGGGUUUAUUAGUAGACCAGUGUCACACGUGUACCGAUGGCCUUAUGUGAGACUCGACUACUAUUGUUACCGUCCAACCGUAUGCAAU-ACAUUACUUGUAAAGAAUAUUCCG-CGUAAGGGUCUCCACUGGGUUUACAGUUAACAAGUGAAAAUUGAUGCACAACCCGAAUCUCUUCCGUUACCACCUUUAGUACUGCUGGCGGAA------CUUGCUCUCACGCCAAAACUUCACCAGCUGCCUGGGUGUAAAUUUACAGCACUCACGGAUGGCCAAACAGCGAUCGAAAAUAUUUUGUAUAGCUAAGGAGACUGCCGAUAAGACUGAGCUUUGGGAAAGUUAGGUUUCGGAUUACAGUUUUUACGAGCGCUUGUUGUU-GGAAUCUAAACAUCCCGAUUGUAUAUUAAAAUACUAAUUGGCUACAGU-ACAGGUAAUGGUUUAUAGGACCGGAUGGGAAAUUAGCAAUGUAUCCAGACCCACGAGCGUAGUGAAGCGGAGAUGAUAUCGACAGGAUUCGAACUGGGCACUAAGAGUCACUUA-CGGGCGAUGGGUUUUCCAU-ACCUU-GGUUGUCAUUUGUUGAUAGCAUAGAUAAGC--ACCGUCAAGUUAGCAGCUUGUUAGAUAUU-----UUCACGGUCUAUU-GGUUCAAUGGACUUCAG--AUCUAAAGGAGAAAACAGGUUUUUACAUAAUGCAGAU-----AAAUUCAUGAGUGUUACAGUAUUUGUCUUCU---GGUGUCUCCUGAAAUUACACCUCGUACUUGUACGACAAUCUCGAAUGGGUAAAAAA------------------------CUAAAUCACCCCUCUGUGCUCAAUCGAGCGUCAUAACCCCCAAAUUCUUAGUAACUGUUCCAGUUGAAAA-CAACUAGGAUAUUUAUACCCGCUCGUCGGAAAUCGACGGCAUUGACUCACCUGUUACGGAACAAUAUCAACUGACUAAAUCGACCGCUAUAUACUAAAGCAGUCCAGGCUAAUGGACUACUC-UCGGCUUGCCCUACAGUCAUUUCGCUCAUAGAAACUAUUUUACUAGA-UUUAAAAAAACAUUUAUAUAAUAAGGCUUGUGGUA-AUGCAUAAGCCCGAAUGCACAUGGAAUCAGUUACAGGCAUUCUUAAUGG--U-----UCAGAUAUAUUACGUAUACGUGCCAAAAAC-AAUGGCCAGGAUCAUUUUUGUAGUGUA-CAAUCGGUUAGCUAUAACCUCCU-CUUGGAUUAUUUUCACACGU--GCAAUAAUCGGUUGGCGUGGAAGGAUUGAUCACAAUGCAUA-CAGAUGGCACAAGACCACGCCACUCUUUAAUUGCCUUCGGCUCGGAAGACCACAAAUUAGGUGGCUUCACCCAGAGUAAAAUAAAUUUCGUUUUAUUAAAGG---AUUGACGCUUUGU-ACCUUUGAAUCAUGAAA------AGUGGGCCUAAUAGUGGAUUGCAAGUCUCUGGCAAAUAUAUCUUUUUCAUA-AUAGCAGACGGACUUACCGCACGGGAUUCUAGCAUUCAUAGUUGUGCUAUUUGUGUCUGUAGGAGAGCACAUAGACUU----UUACAUAACAAGCUCAUAAGCCCCGCCA----CAGCGUACGAUCCAGGUCUAGCCUUUUGCUAACGACACUACGCUUAGGCACUAAGAGACGACUAUC-UACCCGGUCAGGUGUACUGGACUAGACUGCAUCUAAUUGCUACAGACUAAUUUCGCUAUAGAGAUAGCAAUCAUCAAUGAGCAAAAGGGCAAACCAAAAAAGGAUGUUCCUCCUGCGUUUACCACCAGGAAAGCUUCCAGCUUGAAAUGGCCCCAAC-AAUCACAAUUUAGCAGUUU-GCUAGCCUGUCUGACUAAGUAAUAAGAAUUGAUGCAGGACUAUAUAUGUCCCGGAAGUCUGAAAAGAACAAAGUUGAUAAAUAAUGUGUUGUUCGC---------CUACAGACCGUUAGGGGGAGCCAAUUCUCAAACUGAGUAAGAUUCCAUGUGCAUUAGAC---------GACUCUAGUAACGCUUCUAGGACGCGUGUGUACUUGUUUGUUCUACGAUAAG---UUAACUGUAGCAGGGAGACAAUUUAUGCAUUUUUACCUUAUUAUGUAGAGAUAUGAU-GGACGUUGCCGG--ACCCUGCAAGACCACUCAACUCUCAUCUAUAUCUACAAUUCAUGAAUAUUAU------------------------------UAAUCAUAUGAAGGUAUCGCGGAACGGUGCGUAAUGGUCUUGCGACCCAU---UUCCGCACAUAAUACAGUCAAUACUAGUGCAUUCAGCAAUAGUUAAAAUCAAUUCU------CAAAUAUUUCUUUA-GUCAUAUUGGAUGCGUCAU-CAACUAGAACU-GAAAUCUCACUAAUAGUCAGACACUCCCUGCAGUC 
>D3 5308
UGUUCACAGUU---GCCGGAUUUGGAGUCAAACAGA-GUGGCCCC---GCUGGAAGAGAUCUAAGGAUUU--CUUUCUGAUUAGUAUCUGUUUAGGAGCAAGCAGCUAUGUUAAACACAAGGGUUGCUCGCCUGAAUAUUAGUAUCAGAUGCCACU--------AAUGUCUAGAUAACUUGAUCUUUGCGAGGUAGUAGAACGUCUGCGUCGUAU-UAUGGGGUCAUCGGUGCGUUGGGGCCUUGAUACUAAAACUCCAGAUGGCUUUUCUCAAAAAU-GAG-----AUAAUUCAGCAAUAUAUCUCACCACUCUUAAAGGGUGCCCUUCCUCAUUAUUGGCUUAAG-AAUAUUAUGCCAAUAUC-----UAAAUGAAUGGAAGACUUAC-ACUAGAGUCUAA-CUGGCUAUUGUUUA--GGAGAGUCGAUUACCAAUGGUUUUAUCAAUCUAAGAAUU-CCUCAAGUUGUAUUUAUGCGGGUGUUUCGAGAACAUUAUAUUUAG---AA-UAAUUGCUCAAAUACUGGCGAGAAAG-----UACAUAGCCCACCGACGUGCAAAUCCUAAGA-ACUUGGGAUGUAAGAGAA-----UCCAUUGGAUUUCAUGAUGCAGAUCAGUUCAGGAUUUGUUCAAUUGGGAGCAGGAGUCGAAACUCCGCGUGGCCAUGUCAGAGACGUAAGGAG-UAGACUGAGCUUAUCCACUAAUCAAUCAAU----GCAAAGGAAGAGUUGUACUUAGAGUUUUGGUGAGUACAUAUAUACGGGCCUAUUGGGAAAAUUAUC-CUUGAUUAAUCCUAUAGUUGGGUCAGAGGAACCAUCCGCUGAGCCGCUUGCGACUUCACAUGUG---UCUAUUUCUCUAAAUGUUUGAAUCCACAAUUUUCCUCCAAUCUUUGCCAAAUAGCCUAACUGACCCAGGAUUACUUGUAUAAACUGCCACAGCUACGUUUAUUCACAUCACUUAA-AUGUACCGUAGUGCUCAUUGAAGAUAA--ACUACAAUUCUCGCAUAUGUGUAAUCCCGAAAGAUUC----UCGUAACGGUCAGAUUAUCAUGACGGUGCGAAUUGCUCUUACUGUUUCGCAAUCGAAUAAUGGUUAAAUAUAUACGUCAUAGCAAUUUAAUCUAACUUCGUGCACUAGCCGACAGCAUUAUGUCGCUGCUUUAUUCCUGAAAUUUUCUCAUGCAGACGCGAGAACCCUCUUCGCCUCUGAAAUGAUCUACGUGCACCUAUUAGUUAUGUUGCUUUUUUACCUGCUAGGAAUUCUGAAAUGACGAGAAGAGUUAUACAUCAUGCUCAGAAACAUUCUAAGAGUCCUCUAUUAUUAUGAGUUCAACUGA-GUACGUGUAGGUAUUCCAAUU-UAUACGAUGUAUCUUCAUUAUUGAAG--UAUACUUUUCUGUAGGCAUAGAGAUCCGUAGCACCGUAGCU-AUUUAUACAAGCAAGUUUGUAAACCUGUUCUUUUUUUAAAGUUCCAUACGA--------UGCAAUAGACCAUUUCUCCAUAUAAUCAGU--AGUACUUCUCGUGUGAUAAAAUA-GUGCUUUACGCGGCUGCCAGCCCUAGUGGAUUGC--CACCGCGAUAAUUAUAUGAAUAUAUCGGUGGCGGAAUUGCCAAUGUUGGGAUUCAGUAAGUCUAAAGAUGAAAUCACUAAACGGAAUAAAGUAUUACAUCGUUCCUUUGCACCUCAUUCAACUGUAUUAUAUUGCUCUUGCCCAGUAGUUAUUUUAAUUCUUCUCUGGGUAAUUUGGGAACGAU-AAACGGUGACCGGCGGCUGAGUU-UCAAUGAGACGAACCGUAA-CGGCUUGGCCAUAGAGCUUAUCAA-CCCCGUAUGCGGGGCUCACCUGGUCAACGAAAGUUGUCGACGGUAAUAAC-CUGGAGAUGAAUCAUGUUCUUAGUUCAUCGUUG----CCGUAUGACCCACUAAUUGACAAUCUUAUAAGAGCA-----UGCCAAUGUCUUA-CAUUCACCAUUUAAAUCUAGGUAUUUUGUUUCUGGCAGGUAUAACUCAUCGUACCUCUUAUGAUCAAUAAUAAAGGAGCCAGUCUACAUCUACGACUAGCAGAA--------------------------------------------------------------------------------------------------------------------------------------------------------------------------------------------------------------------------------------------------------------------------------------------------------------------------------------------------------------------------------------------------------------------------------------------------------------------------------------------------------------------------------------UGGGAAAGAAUAUUCUUGCAACUAUUAUUUACGGACUAUGACGUAGUGAUAA-GCGU-CUGUUCAACAUGAAGAAUAAUUCAGGGAGUCCUUUCAGUCCAU--CAAUGUUACAAGGGCCCACUGGUCGCUCUAAUCA----------UG--ACUUACAUGUAUCCAGGCACCUGCAUU-GUAAGAUUUUCUAGU-UUGCGCGAAUCCAUUCGCACCUGGAUGUUAGAGCACAG-ACUACACAA-UCUUUCCGGGCCUUAUUCUAGGACAAGAGGCACAAAUUUAUUAGUAAUCUUAGAGGCGUUUCGAGCAGUCUUAUCGUCGGCCUUCUAAACGUAAG-CCGUUCUUAGUGACAGGUUGCCCG-GUGAGAGACUCCUUCUAGCUCCCCAGUCCGCAGUGGAAAAUUGGUGCACGGCUCCAAUCUCUACCGCAAGGCAUUUUAGUACCGUUAGAGAAA------CCUGUUUGUAUCUAGGAAUUACAUCUUCUACGUAGUUGCAAGUUUAUGGCGUUUACGGAUGAUGGGAUUGUAAAGACUAGCAUCAUGCGUUCAUGAGGAUACUGGCAAUUAAAAUAAGCUCAGAAAGAAACAGUCUUCCAGCCUCAACUCUCCCUAACGCCUCUCUUU-GAUUUCCAGGCUUUCCAAUUGUUGGCCCAAGCGAUACUCGUUUAUAAU-UGAGGUAUUAAAUCGAGCCAUCUGGUAGGAAAAUAGUAAUUUGUCAGGCAACCCGAUUAAUAGGGCUUGG--AAAACCUCUGUAACACACAAACCGGACAGGGUAAGACACUUA-UAGGCAAUAGCUCUUACAU-CUUAG-UUACAACA-UGAUAAAUCGAGUACAUGAGU--GCUGUCGUAUUAACGUCUUAUUGUUUUAACCAGCCCUCCGUGUUUGAUUAACUAGUGAAAUAUUA--CUCUUUGAGAAGAAAUCUGAUCUCAGACAGUGCAGAC-----UAGCGUAUGGGUGCAUCGACUUACUUAGACU---AAUGCCUCACAGAGUAUUUCUUGGUAAUGACGUUAUGGGCUCGGGCAA--------------------------------------------------------------------------------------------------------------------------------------------------------------------------------------------------------------------------------------------------------------------------------------------------------------------------------------------------------------------------------------------------------------------------------------------------------------------------------------------------------------------------------------------------------------------------UUCAAGUUAGCGAAUAUUAGGGAAUUUUGCCGGGGAUUGUAUUAAUUUC--ACCUAUGAAAU---AUUGAUAUGAACU-AUCCUCAGAUUACGGGA------UGUACUAUUGCCACUCAAUUACAUUUCCGUGUCCGUUAUGCCUUGAUCUU--UUAACAGCCGAACGUACCAGACGGAGUUUCAUUACACAUAAUUAUGCUAUAUACAUCAAUCACA-AGCGCAUAGAUAA----UUUUAUGACAAGUCUACAAGUUUCGUUA----CAUUCUGUGUUUCGGAUCUAAUUUUGUUCCGAUGAUAAUACGUUCAGGAACCGUUUCCUAGACUUUAACAUUAGCUGAAUUUACCAGCUUGGAAUACUAUCAGAUCGUGCAUGUUAGUAACUAAAUAGGGGCAGAAAUCUACAAUUAGGAAAAAUGUAAACCGGAGUGGUCGGCUUCUUACGCGGUCGACAUCAUGAUACCCCCCGGUCUACCCUUUCCUCGGU-GACUACAAUUUCGUAACUU-AGUAGACCGACUGACAAUAUCACGUAAGUUGAUGCAGG-AUGAAUAAGCGUCAACAAACUGGAA----UAGAAUCAGUACGUUAUGAGUUGUUAGC---------CUACGAUCCGCUUAGUGUGAUCGAUUUUCACGCUGGAUGGAGUUCGGUGAAUAUUGGUU---------UACGCCUCAAAUAUUUUUCAGUUGUAUACAUUGAUGAAUAUCAUUUGUGACA-AAUCAGUUUCGACAAUGGGACAGAUCAUAAACUUUCACUUUUUCAUUAAACAAUACGGG-AAUUAAUGCGAU--UACCUGCAAUACCACUUGACCGUUAUCAAUACAUAUAACUCAAAAGUCCUAU------------------------------UAGCCAUGACAAGUCUCUGCAGAAGAGCGCGUAAUGGCCUCAUGAUUCGC---CAUCAUACUUAAUAUAAUUAAUACUAGUAUACUUAACAACGAUUGAAAUCAAUUUU------CAAAAAACUAUAUUAGUUUUAUCAAAAUCGUCGU-CGAUUGGUAUU-GAACCGCUGCCUAAAACCGGACGUUGUAUGUAAUC 
>C3 5308
UGCUCACUGUU---GCCAGAUCAGGAGUCAAACAGA-AUCGCUAC---GGUAGAAGAGAUAUAAGGAUUU--CCUUCUAAUUAGUGUUUGUUUAAGAGCAAAUAGCGAUGCUAGAACUAAGGGUUCCUUACCUGAAUAUCAGUAUCAGAUGCCACU--------GGUGUCUAGAUAAUCUGAUUUUUUUGCGGUAGUUGAUUGUUUGCGUUUUAU-UAUGGGGUCGUCGGAUCGCUGGGGCUUUCAUACUAAAAAUCCGGUUAGCUUUUCCUAAGAAU-AUG-----AUGAUUUAGCAAUAUAUCUCACCACUUAUUAAAGACGCGCUUCUUCUCUGUUAGUUCAAA-AUAACUGUACCUAUAUC-----UAAAUGAAUGGGGGACUUAC-AUUAGAGUCUGAUCUAGCCACUGUUUA--GAAAAGUCGAUGACCAAUGGUUUUAUCAAUCUAUGAAUU-CCUCAGAUUGUCUUCAUGCGGGUGUUUCGAAGACAUUAUAUCUAG---AA-UGACUACUCGAGUACUGGCGAGAUGG---------------------------------------------------------------------------------------------------------------------------------------------------------------------------------------------------------------------------------------------------------------------------------------------------------------------------------------------------------------------------------------------------------------------------------------------------------------------------------------------------------------------------------------------UUAUGACGAUGCGAAUUGCUCUAGCUGUUACGCGAUC-AAUAAUGGUUAAAUUUGUAGGUCAUAACAAUUUAAUCUAAUUUCGUAUACAAGCAGACAGCCUUACCUCACUGCUUCCUCCCUGAAAUUUUCUGAUCCAGACGCCAGAAAUCUCUUCGUUCCUAAAAUGAUCUGCGUACACCAGCUGGUUAAGAUGUUAUUUCAACUGCGAAACAUUCUGAAAUGUCGAAAAGAGCUCCACAUCGUUCUUAGAAACAUGUAAAGAGUCUUCUUUUAUUUUGGGUCCAACUGA-GUACGACAGGGCAUUCCAUUU-UGUACGAAGUAUCUUCUUUAUUGAAA--GACACUUUUCUGUAAACGUAGACAUUUGUAUGCGUGUAACU-ACUUACCCCGGAAAAUCUGUAAACCUGUCCUUUUUUUAAAGUUCGUUACGA--------UGCAAUAGACCAUGUCUUCGUAAAAUCAGU--AGAGCUUAUCACGUGAGAAAAUU-GCGCUUUACCUGGUAAUCAGCCCUAGUGUAUUUC--CGUCACGAUAUUUACAUGAAUAAAUCGGUGGUGGAAAUGCCAAUAUUAGGAUUUAAUAUGUCAGAAGACUGAAUCACUAAAGGGAGUAAAGCGCUGCAUUUUCCCUCCGCACCUCAUAUAACUGCGCUAUUCUGCUCCUGCCGUGUAGUUAUUGUACUCCUUCUUUGGGCAAUCUGGGAACGAU-GAACAGUGGCCGGCGCCUGAGUU-CAAAUAAGACGAACUGAAA-AGACUUGUCCAUAGAACGUGUCCA-CCUCUCAUGCAGGGCUCAUUUGGUUAAAGGUAGUUAUCAAUGGUAAUAAG-UUAGAAAAUAAACACGUUCUUGUUUUAGUAAAGC---CCGUAUGAUCCACCAAUUGACCCUCUUAUAAGAGCA-----UAUCAAUGUCUA--CAUUGGCCAUUUGAAGCUAGGAUUUAUAUCUUUGGCACGUAUAACUUAUCGAGACUCCUACGUCCAACAACGGAAGAGCCAGUCUAAAUGUUCGACUAUCAGUAACGAUGA----UUACUUAUCAUUCUAUGUUAAUUU--CAGACCAUCUAUAUUAGUAUUUUAGUAUCUGA-CAAGUAACUCUUAAAAUACCGGCGCCUGUAAACACAACAGGUAGUAAGCUGAAUCGACGAUUUAGAAACAACAGGAUUUUAACAUUU-GAAACUUCAAAGAGAGGCUCCUAGACACUUA--UACUGCUAGUUAGCUCACUUCGAUGAGUUAUGACGGGAUCAAUUGUUGAACGAGGUACUUCUCUGUCAUCCUCCCAUUAUGAAAUCUGAUCAUAACGACAAGGCGUACCUCAUCUCA-UGACCUUAAAUUGCUCUGAUGCGUGAGGGUA-CAAUAUCAAGAAAAUUACAAUUCCCUUACCAGUGAAAUUGAU---UUGCGCCUUGUAUUUACAUUGAUUGAUU---GAUUGCACGGGGUCCUAUUGAAUCCGUAGAGCAGAAUCUUA---AAAUUGUUCUAUCGCGUGGUUUGCAAAAGAAUAGCACAACACUGGGUGGUUACACG-GAGGAAGGAAUAUUCCUGAAAUUAUUGCUCACGGAUCAUGAUGUAGUGAUAA-GCGU-CUGUUUGACACGAAGAAUAGUUCAGAAAGUCCUCUCGGAUAGU--CAAUGUUACAAGGUCCCACCGGUCGCUCUAAUCA----------UG--AUUUAGAUGUAUCAAGAUACCUCCAUU-GUAAGAUUCUUCAGU-UUGCGAGAACCCGUUUGUACCCAGUUGUUAGAGUUCUA-ACUACACAAUUUUUUCAGAGGCUUAUCCUAGGACAAGAACCACAAGUUUGUGAGCGAUUUUGUAGGCAUUUUGAGCAGUUUUCUCGUCGUUCUUCUAAACGUAG--AAAAAUUUAGUAACAAGUAGCCCA-GCGAAAGAUUUCCUCUAAUUCUCCAGUCGGCA----------GUUGCACAACUCCAAACUCUCGCGCAAGGCAUUUUGGUCUCGUGAAGGAUA------CCUGUUUGUAUACUGAGACUAUAUCGGCCACAUGGAAGCGAUUUUAUGGUAUUCUCGGAUAAUGGGAUGGUAAAGGCUGGCGUGAUGCGUUCGCAAGGAUACUGACUAUUAAACUAAGCUGGGAAAGAGUUAGGCUUACAGCCUCUACUAUCCCAAACGCCUCUUUUU-GAUCUCCAGGCUUUCUAAUUGUUGACCCAAAUGGUACUAGGUUGCAAU-UGAAGUAUUGAAUCGAGUCAUCUGGUUUGCAAAUAGCAAUUUAUCAAGCUGCCCGAUUAAUUGGGUUUGG--AGAACCUCUGCAACACGGAAACCGUACAGGAAAAGACACUUA-CAGGCAAUAGCUCUUACAU-CUUAU-GUACAACA-UAAUAAAUCGAGUACACGAGU--GCUGUCGGACAAACGACCUAUUGUUGGCCACCC-UUCGAUGUAUGGU-GGAGUAGUGAAAUAUAA--AUUUUUGGGAGGUAGCACGAUCGCAGACAGUGCAGAC-----AACCGUAAGGGUAUCUCGACUUAUUCAGUCU---AAUGCUUCAGAUAGUAUUUUUUGGUAGAGACGUUACGGGCUCGGGCAAUUAAGAUA------------------------CUAGAUGCCCAUACUAUAGUAAAUUUAGAUCGAUAUGUUCCGAUUUCCAAGUAG---UUUCAUCUGAGUA-UAAUCAAGAUAUCCAUACUUACACUAUGGGUGCAGAUAGUAUUGCUUUUUUAUUGCACGCAUGAUGUCAG---------CUGACUGUCGCAUGGUAAAGUAAGCCGAGCUGGGGAAUUAUCU-GCAACUUAUCUUGCAUCAAAUCCUCUUAUAAAAGAUGCCGUAUAGAA-UUUAGGAAUAGUUAUUACUAUUAUAGCUCCCAGUU--CGUAUGUACCCAGGGAAGACCGUAGACGUUUACUGACAUUUCUAGAUA--A-----CCCGAUAUCAUGCGUGUAUACGUCAAAAUAUAACAGUCCAGAUUAUUCCGAUAGUACA-UACCUAAUUAUUCGUACUGGACU-CUAACAUUAUUCUCACAUGUAAACGAUGGAUAAUUCGUGUGAAGGGCCUGCUUAUAAUUGGUA-UAGGUGGCACAAGACUAGACGGUACUACUCUUA-AUUUAGUUUAAGUCAGCGGAUAUUAGGGUAUUUUGCCCGUAGUUAUAUAGACCUU--CCCUAUGAGAU---AUUGACUCGUAGU-AUCUUCAGAUCGCGAGG------UGGGCUAUUGCUAUUUAACUACAUUUCCGUAUCCGUUAUGCUUUGUUCUU--UUAACAGACGGACGUACCAAACAUAGUUUUAGUACAUAUAGCGAAACUAUGUACGACAAUAGCA-AGCGCAUUGAUAA----UUUUAUGACAAGUCUAUAAACCUCGCUA----CAUUCUGGGAUUCGGAUCUAAUUUUGUUCUAAUGGUAAUAUGUUUAGGAACCGUGUCCGGGACUUU-AUGUUAGCUGAACUUGCCAAAUUGGGAUGCUAUCAGAUCAUGCACAAUAGGACUUAAAUAGAGGCAGAAAUCUCCAAUUAGGAAGAACAAAAACCGGAGUAGUAAGUUUCCUACAGAGUCAACAUCAUGAUGGCUCUCAGGCUAUCCUUUCUCCGAU-GAUUCCAAUUUAGUAUCUU-AAUUGACCGGCUG-------------------------------------------------------------------------------------------------------------------------------------------------------------------------------------------------------------------------------------------------------------------------------------------------------------------------------------------------------------------------------------------------------------------------------------------------------------------------------------------------------------------------------------------------------------------------------------- 
>B3 5308
UGCUCAUAGUU---AUCAGAUACAGAAUCAAACAGG-AUAGCCAC---AAGAGAACGAGUAUAAUGAAGU--CCUCUUGGUUGGUCUUUAUCUAGAAGCAAGCAGCUGUGUUACGCA-AGGGGUUCCUCGCUCAAAU-GCAGUAUUGGAUGCCAUU--------AAUGUUUAGAAGACCCGAAUUUUAUAUGGUAUUAUAAUGUUCCCG-UUCAACUAUGAAAUCAUCGAAACUCUGAGACUUUUAUACAUAAUAUCCAGAUGAUUUUCCUUGGGAAG-AAA-----GUGAUAUAGCAAUAUGGCAUACCUCUCCUCCAAGGCAUUCCAUUUAUUUAUUAGCUCAAG-GAUAAUGUAUCCAUAUU-----CAAACGAGUAGUGGCCUCGU-AAUCGAGUUUGA-UUAAAAAUUGUCUG--AAGAAGUCGAUUUCCAUUGGUUUUAUCACUUUACGAGUU-UCCCAUGUUGUCUCUAUGCCUGUGUUUCGAUGACAUUAUACAUAG---UA-UAUUGGCCCGUGUACUAGCGAGGUAG---------------------------------------------------------------------------------------------------------------------------------------------------------------------------------------------------------------------------------------------------------------------------------------------------------------------------------------------------------------------------------------------------------------------------------------------------------------------------------------------------------------------------------------------UUAUGGCGAUUCGAGUCGUUUCUACUAUUUUGCAAAC-AUUAAUGGUCUAAUAUGAAAGUCUCAGUAGUUCUAGAUAAUUUUGUGCCCAACCUUUCAACCUUAUAUCAGGGCUUCAUCGCCAAUAUUUUUCGAUCCAGAUGCGAGAACUCUUUACGGUGCUGAAAUGAUCUCAGUAAACCGGUUGGUUAUGCGUUCCCUUCACCUACUAUGAAUUCUGAUAUGACGAGAAGAGGACUAUGAUGCUAGCAGAAACAUUUAAAGAGUUCUGAUUUAUUAUGGGUCUUAGGCA-CAAAGAUCAGACAUUCUGCCU-UGUAUGGUGUAUCUUGUUUGGUGAAG--GACCUUUUUGCGCAAGCACAAACUUCUACGUGCCCGUAGUA-AUUUAAAGAAGUAGGUUUGUAAACAAGUACUUGAGCUCUAGUGCCCUACGAC----GCAGGAGAACACUUCUACGAGUAUGUAGUACUUCUUUUCGGGGGUGCUUGAGGUAGCAGGCACUUUACCCGGUGGCCAG-------------------------------------------------------------------------------------------------------------------------------------------------------------------------------------------------------------------------------------------------------------------------------------------------------------------------------------------------------------------------------------------------------------------------------------------------------------------------------------------------------------------------------------ACAUCGA----UGAAAUACUAUCCUACAUUCUUUG--CAGAUAAUCGAUUGCAGUAGUUUAGUAUCUUAUAGUGUUAAGAUAAGAAUAUAAG------CUAUCUUAAAGGCUUGUAGGCUCUAUAUCUGUUUUGGUAGUACCAUGAUUCUUCUCCCU-UAAUCAUAGAAGGGAACCUUCAAAACUGGGC--UACAGUUUAAUAGUUUGCACAGACCAGUUCUGACGGAGUCAGUUGCCGAAUAAGUUACUCAUCGUUUUUCCACCGGUUAAUAAA-AAGAUCGUGAUUAUAAAAUAUACUGAAUCGAG-AAAUUUCAUGGUGUGAAGACACGCAAACGCA-UAAUACCAAAAUAAAUACAAUUCGGUUACCUUAAGUAUUGGA---UUAAGCCAGAUAUUUAUAUUGACCUGGUUUAA-AUGCCCCGGCCUCUGCUGAACCCGUUAUGCAGAAGUAUGUAUACAUCGUUCUAUCGCAUAGUCUAUAAAAGGACAGUACUAAGCUGAGAGGUAUAGCCGGAGGAAGGAAUACCCUUACAAUCAUUGUUCGCAAUUAAUGAUGGAACGAUAA-GUGG-CUGUUAAACAAAAAGUAGGGUUCG---AGUCUUUUCGAGCGGC--CAAUGCUAAAGGGUCUCGCUUUUUUUUCCAAUCA----------CU--ACUUAUAUGCAUCCAAAUACCUACAUU-GAAAAAUCUCUCCAGUCUUUUGGAAUCCAGUCGUGCAUUAUUGCUGGAGUCCAG-AUUAUUCGGUUUCUGAAGGGAUUUACCCAAUUGCAAGGGUCACACAUCUGCUGGCGACCUUAUAGGCGUUUCGAUGACUUUCGUGGCCUUUUGUCUAAAUAUAAG-CCCUUGUUAGUAAUAGGCAUCCGA-GCUCAAGACUUCAUCUGGUUCUCUAGUUGAGAACCAAAGGUUAGUGCACAGCUCCGGUCUCUCGCGCAAUGUAUCUUGAUACUGGAAGGAAAA------ACUGUUUAUGUGCCAAAAGUAUCCCGACUACCUAAAUGCGAUCUUACGACAUUCGCGGAUGGUGAAAUAGUGGUGGCUGUCGUUUUGCAUUCAUCAGGU-----------------AUCUCGGAAAGAGUAGGGUUUGUAACCACGAUUCCUUCUAGCGAUUGUCGUU-UGUUUUUAGGCUUUCCAAUUACUGACUCAAACGAGACCGGGUAACAU--UGAGGUACUAAAUAACCCCAUCAGGCACAAAAUUAUCAAUAUAUUCGGUAACCCGAUCAAUGAGGCGAGG--GAGCUCUGGGAGACAUAUAAGCCAUAUAAGAGAAGACACUUA-AAGGUAAUAGGUCACACUC-GCUAU-GCCCAACAUU-AUAAAUUGAACGCUUGAGCGAAUCGUCAGUUUAACAACUUAUUAUUCAUCACGC-CCCAGUGUUUGCC-AGAUGAUUGAACCAUAA--AUCUCGGGGAGGCAGUAUGUUCUCAAGAUGUGCACUC-----AAAGUUAUUUGUCUCUCGGCUAUUGGAUUUU---AAUGCUUCGUAGAGUCCUGCCUGAAACUGACACUACUGGCCCGAGUAGUCGAGAGA------------------------CUAACCAUUUAUCCUAUAGUUAGUCUGGGUCGAUAUUCCCCGAUCUCUAAACAG---UUUUAUUUGAAUGUCCAUUAGAAAAUUAAUACCCGCACGUCCGAUAUAGAUGGAGUUGUUUCUCAAGAACUUAUGUGAUGUCAG---------CCGACUCCUGUACGUUUAAGUAAGCUGGGCUGAUGAAUUAUCC-CUAACCCCUCAUGUGCCAGCUCUUCUUAGAAAAAUUGCCGUUCGGUA-UUCAAAAAUAGCCCUGAGUAAUAUGCUUGACAGCCACGCAACAUACCUAAGGAGGACGGUAAACGGCUACUG-UAUUUUUGACUA--A-----UCUGAUAUAUCACUUGUACAUGUUAAAACAUCAUAGUUAACAUUAUUCCAGUAGUACA-CGUCCUGUCACUUGUAAUAGCCG-CUAACAUUGUUUUGACUUGU--AUAAUAAAUAGGUGGGGUAGAGGCCCCGCCUGUAAGCACUA-CAUGUAGCAAAUGACCACGCGGAGCCAUAGUUA-AUUUAAUUAAGAUUAGCGGCUAUUAGGGAGCUCUACCUGGGUUUCGAAAAAUCUU--CCCACUGUAAU---AUUAAUUUUGAUA-AAUCUUAGAGUACGAAA------UAUGUUAUCAGUACCCGAUUACAUCACCGCAUUGUUUAUGCCUUGCUCAU--AUGGUUGGCGCACGUACCAGAGGCGGUUUUAGUAUUUAUAACUUUGCUAUGGACGUCGGUGACA-AGUGGAUAGACAG----CUUUAAAAUACGUUUAUCGACCCUGUCG----CUUUACGCAGUUCGAAUUCAAUUUUUUUCCAGCGUGGCUACAGUUAGGAGUUGAUCACUGGAUUUC-ACAUCAACUGGAUUUGACUAAAGACACUGCUAUGAGCUUUUACGUAGUAGUUAUUAGAUAGAGACAGCAAUCUCCACUGAGCAGGAGUGUAGGCUAUAUAAGUAUAUUUCUUACGCGGUUAACAUUCUGACAGUCCCCAGCCCAACUCUGCUUCGAG-AAUGGCUAUUAAGUAACCU-AGUGGGCCGCCUGAUUGUUUCACAUAGGUGGGUACAAG-UUAAAUCGGCUCAAACAAACUAAGAGCAAUACAAUUGGUAGAUUAUAGGUUGUUCAC---------UAAUGAGCUGUUAAGAGUGGUUGAUUUUCACACUCAUCAGGGCUCGGCGUACAUUAAUC---------UACGCUCCUAACACGUAUCAAUUUUAUAUGGUGCUGAGUCCAAUGUGAAAGAUUAUCAGUUUCAGCUGAGGGAUAGACCUUUAAUUUUAACUCCUCUAUGUAGCUAUAUGGG-AAUUGGUCUAGG--UCUCUUCAAACCCACUUGUACACUAAUAGUGUUGAUAGCUCUAAAAUAUGAU------------------------------UAAUCAUACUUAGCUUUUGUAGAAUCGCACGCAUUGGUUUCAAGACUUAC---CAUCACACCUAAAUAGAUUAAUAUCAUUUCGCCUAGCGACAGUAAAAAUUCAUUCC------GCAAAAUUCAAAUAUAUUCUAUUAAAAUCGUCAC-CGAUC-GCAUU-GAAAUGCUAUCUAUAAUCAGCUACUAUCUGUAAUU 
>A3 5308
UGUUCAUAGUU---ACCAGGUACAGGGUCAGACAGA-AUGGUCAG---AAGAAAAUGGGUAUAAAGAAGU--CCUCUUGGUCGGUACUUAUCUAAGAGCAAGCAGCGGUGUUACGCCAACGGGUUCCUUGCCUAAG-GACAAUAUGAGAUGCCAUU--------AAUGUCUAGCUAACCUGAAUUUUGUAUUGUAGCAUAACGU-UACCAUUGAUCUAUGAGAUCGUCGGAGCCCUGAGACUUUUAUAUUAAGAAUCCAAGUGAUUUUUCUUGAGAAC-AAG-----GUGAUCUAGCAAUAUAGCUCACCACUGCUCAAAGGCAUCCGAUGUCUUUAUUAGGUCAAG-UAUACUGGACCCAAAUU-----CAGACGAAUAGUUGCCUCAC-AAUCGAACCUGA-UUAGGAAUUUUCUGCUGAGAGGUCGAUGCACGUUGAUUUUAUCACUCUAUGAGCU-UCCCAUAUUGUCCAUAUGCCGGUGUUUCGUUAAUAUUUUACAUAG---AA-GGCUUACCCGUUUGCUGGCAAAAUAG-----AAUUUUGUCUACCAAAAUACAAAUUCAAUGA-UCUUUGAACGUAAAGAAC-----GCGGUUCGAUUU-CUAAUGCAUGUCAAUACCGAAAUUGUUUAGUUGGUACCAAGAAACGUGGGUCCAUGUUAUCUUCACUGUGAUAUCCGGAG-AAUACUUAGCUUAUCUGUUACUCGAUGAGU----UGAACGAAAGAAUUGUGAGUAAAUUCAUAGUGAUCACGUUUCUAUUGGUCUCCUGAAAACAUAGCC-CUUAAUACAUUCUAUAGUUUGGUUUGAGAUACCAUCUCUUAAUGGGUAUAUGAAUUCUAGUGUUCGAUUUACUCUAUCAAAGGGUAAAAGCGUCUGUUCUUACCAAGUCUCUAGCCAAGAAUUUCUUUGAGCCUUGAUUACCCGGAUAACAUACGACAGCAUCGUUUAUCUAUUUCAUCAGA-AAAAAUCGUGUUGCCCAUU--CGAUGACAAUUACAAUCUCAGCUUAUUAAUAAACCUUCGUGGAAU----UCACCACGGCCAGGCUAUUAUGACGAUUCGGAUCGUUCCUACGGUUUUGCAAAC-AAUAACGGUCAAAUAUGAAAGUCACAGUAAUUCAAAACAGCUUUGUGCACGAUCUUUCAACCUUAUAUCUGGGCUUCAUUGCUAAUAUUUUUAGAACGAAAUGCGAGAAUUCUUUACGGUUCUGAAAUGGUCUCAGUAUACCUGCUGGUUAUGUCUCCCAUUCCCCUACUAUGAAUUCUGAAAUGACGAAAAAGGGUCGAUGUUGUUUGCAGAAAUAAGAUAAGAGUUCAUGCUUAUUAGGGGCCUAAGGAA-ACAAGAUCAGACAUUCGGUUU-UCUACGAUGUAUCUUGUUUAAUGAAG--GAUCUUUUUUGGCAAGCGCAGACAUCUGUGUGCCCGUAGUU-AUCUAAAGAAGUAGGUUUGUACACAAGUACCUGAGCUCUAGUGCCCUACGCC----GCACGAGAACGCUUGUACGAGCUAGUAGUAGUUUUUUUCGGGAUUGCUUGAGGCAGCAGGCACCUUACCCGGUUGCCAG-------------------------------------------------------------------------------------------------------------------------------------------------------------------------------------------------------------------------------------------------------------------------------------------------------------------------------------------------------------------------------------------------------------------------------------------------------------------------------------------------------------------------------------ACGUCGA----UUAAGUACUAUCCUACCUCGUUCU--CAGAUAAUCGACUACAUUACUUAAAUAUCUUAUGGUGUUACGAUUAGAAUGUUGGUGCAAGCUAUCACAACAGGGUGUGGGCUGAAUAUCCGAUUUAGUAGUAACAAGAUUCUGCCUCCU-UAAUUGAUGAAGAGAUCCUUCUAGAAUGGGC--UACAGCUCAAUACCUUGCACAGACCAGUUCGGAAGGAGUCAGUUGUGGAACGAGGUACUUAUCGUUUAUGCACCAGUUAUUAAAUA-AAUCGUGACUAUAAAGAAUACCAAAUCUCG-CAAUUUGAUGGUGUCGUGACGAGGGAACGUA-CAAUACCAAAAUGAAUACAAUUCGGUUACCUACAGGAUCAAU---UUAUAUCUAAUACGUAUAUUGACUUGGCCUAAAAUCCCCCAAUCUCUGAUGAAUCCGUGAUGCAGAAGCAAAUGUACAUCGUUCCGCCGCGUAGUCUACAAAGGGACAGUCCUAACCUGUGUGGCAUGGCG-GAGGAAGGAAUGCUGCUACAAUUAUUGUUUGCAGUUAGUGAUGGAACGAAAA-GUGG-CUCUUAAAAACGAAGUUAGGUUCAGAAAGUCCUUCCGAGCCAC--CAAUGUUAUAGAGUACCGCUUGUUGUUUUAACCA----------CC--ACUUAUAUCUAUCCAAUGACCUACAUU-GAAAAAUUCUUCGGU-UACUUGAAGUCCAGUCGCGCAUAGUUGUUAGAGUUUA--AAUUCACUAUUUCUCUAUGAUUAUACCCGAGUACAAGGGUCACGCAUCUUAUAGCGACCCUAUAGGCGUUUCGGUCUUUUUUGUCGUCGUCUGUGUAAAUGCAAU-CCUUUGUUAGUAAUAGGUAUUCAA-GCUCAAGAUUUCCUCAGGUUCUCUAUCCGGCAACCAAAAGUUAAUGCACAGCUCCGGCCUAUCGCGCAACGUAUCUCAGUAUUGUAAAAGAAA------UCUGUUUGUGAGCCGAAAGUAUAUCAACUGCGUGGAUGCGAUCUUACCACGUUAGCGGAUGA----------------------------------------------------------------------------------------------------------------------------------------------------------------------------------------------------------------------------------------------------------------------------------------------------------------------------------------------------------------------------------------------------------------------------------------------------------------------------------------------------------------------------------------UCAAAAAU------------------------CUAAACAUUUACUCUAUAGUCAGCCUAAGUCGAUAUUCCCCGACUUUCAAGCAA---CUUUAUUUGAAUA-UAAUUAGAAAAUUAAUACCCUCACGUUGGAUGCAGAUGGUAUUAUUCCUCUAACACUUAAAUAAUGUUAA---------CCGACUCCUGUACGUUCAAGUUAGCCGGGCUGGUGAAUUUC---CUAACCUGUCAUGUGUCAGUUCUCCUAGAGAAAAUUGCCGUUCGGUAGUUCCAUAAUAACCCUAAAUGAUGUACUCGUCAGCCACGUAACGUACCUAAGGAGGGCCAUAAACAGUUACUG-CGUUACUGAUUA--A-----UCCGAUAUUUCGCGCGCACACAUUAAAACACCAUAGCUAAUAUUGUUCCAGUAGUACA-UGCUCUGUUGUUCGUAACGGUUU-CUAACAUUAUUUUCACCUGU--ACAAUAGAUAAGUGGGCUGGAGGGCCUGCUAGUAAUUGAUA-CAAGUGGCACCUGACCACGCGGAAUCAUACCUA-AUUUAGUCCAGAUUAGUGGCUAUUAGGGAGUUCUGCCUGAGGUUUGAGAAAUCUU--CCCACUGUGAU---AUUAAUCUUGGCA-AAUCUUAAAGUACGGAGAUUCAUUAUACUAUUAGUACCCAAUUACAUUACCGUGUCGUUUAUUUCCUGCCCAU--AUGGCAAGUGGAUGUUCCAAACGCGGUUUUAGUACUUAUAACUAUGCUAUAGACGUCGGCCAGA-AGUGGAUAGGCAA----CUUUAAAGUACGU---------UUGUUG----CUUCAUGCGGUUCGGAUCUAACUCUUCUCUAGCGGCACUAUGGUUAGGAACCGUUUAACAGAUUUC-ACACUCGCUGAAUUUAUUGGAAUACACUGCUAUUAACUUUUACAUAGCAGUUUUUGAAAAAAGACAGCAAUCGCCACUGAGCAAUAGCGCAAACUGUAUGAGUAUAUUUCAUCUGCGGUUGAUAUUAUGAUAGUUCCCAGUCCAAUUUUGCUUCUAG-GAUGGCUGUUGAGUAACCU-AAUGAGCCAACUGUCUGCUUCGCAUACACCAGUACAGG-UGAGGUCAGCUCGAACAGAUUAAGAACAAUGGGAUUGGUAGAUCGUGGCUUGUUCAC---------CAAUGAUCUGCUAAGAGCGGUUGAUUUUCACGCUCAACAGCGCUCGGCGUAUAUUAACC---------UACGCUUCUAACACUCUUCAAUUUUAUAUGGUCCUGGCUCUCACGUGAAAGA---UUAAAUUCGGCCAGGGGACAAACCUUAAAUUUCCACUCUUUUAUGCAGUGGUAUGGG-AAUUGGUCUAAG--UUCCUUCAAACUCAUUCGUCCAUUAAUAGUAUUGAGAACUCUAGAAUGUGAU------------------------------UAACCAUACCUUGCUUCUGUAGGAAAACACGGAAUGGUAUUAGGAGUCAC---CGUCACACCUAAUUUGAUUAAUACCAGUGCGCUCAGCGAUAGUAAAAAUCCAUUCC------CCCAAAUUUAAAUACGUUCUAUUAGAGUCGUCGC-CAGUC-GCAUU-GAGACGCUCUCUAUAACCGGGUAUUGUCUGUAAUU 
>H1 5328
AAGGCCUGG-GGUCCUUGGCGUCGCUUGAGUAGGUUGAAACGUAUGAGACUCACAUCUUACUCGAU-CCUGAAGUUAUGUUUAACACUGAAGCAUAUUCGUGUAGAUAUAAGUUUGCUCCACUCAAUGAUUCAUUCUCAUACAUCAACUAGGACGGCACAUUCAUAUUGGGAUCCCAGCAGUGGCGUCACCAAACCGAGAA----AGCAGAGGUUAAAAAGUCAUCACAUUUAUUAAUAGCACAAUCAUCGGAUAUAACCGUGAUUUAUUGAUAAUGAUCAUGCCUCGAUACAGACAGUCUGUGGUAUUCGUCCAAUUAAAGUAAGGAACAAAGAGAUACGCUAGAACUACAAAACAAGUCCACCCAAACGGUGCGCAGUGCAGAGAAUUACGUCGUCAACAAGG------------------UGUAUAUUAGUAAUAUGUUCCAUAUGGAUAUUACCAGGAUC-AUACACUUAUGAUAUGCGGUCCAACCAUAUUUUUUAG-UAAGCUUCAUGCAUUCGGCCCU--CUAUCAGACAUGGGCGAUAAGUUUCGUUCCACAUU-ACACCCU-UCGACGGACAAGAGUGUAUGGUGGGCGAGCAUCUUAGUGUCGGCCCAUAGAAAGGACUCGGUCUAUGUCUCACGUUGAUACUGAUAUUGAAAUUAAAAUCAAGGGUCAAAAAAAUAUCGUAAAUUGAUCUUUGGUACUCAAUCUAAUCCUGAGAAGGGUGGUCGACAAAUCCUAGAGCGCAUUAACCUAGAUCACACUCGAGC-UUCUAUGAUUUCGUUCACUACAGGCGUACCGCAAGUGACCGAUAAGGAGAAGCUUUUUCAACCGCGUCCUCGGAAGAACUC------CCCAUCACC-GAAAUGAUGACCGAAGGU---AAGUUCCUGCUUACCAAU-UGCUGUACAAAAUGGGCGAUAUACUUCAAAGACAAUGGUGUUA----GUCUGCUAACGGGUUAUAAGAGCACGUCUAAUAUUUGAGGUCGACCUUUCUUUCGGA--GCCAAAAUCUAGCUCAGAGCUAAUCUCGUUUGCUAGCUGGACUUAAACGUCUCUGUGUUUGGGGGGAUAUUGGGAAUCGGUAGUAAGAACAAAAAUCUACAGAUGCAGACUCUAGCUUCUGCCUCGAUAGUAUGAUGCAGAUCCUCAUUGUUGGUCAGUCCUCUCUUU-UCUCUUCUGAGUGGUCUCGAGAGAACGUUUA-UCUAAAUGAUAAUUACCUGUUUAGGGCAGUAAAAACCGGUUCCAGACCUCGCGUCGGGUGAGCUAUGAGCUCCGGAGAAACACGUGGGUUUCUGGUACGGGUAGUCACACCCUGCGUGACUAUCGUCGAUCAAGGUGAAUAACAUUGACAUUCUCGGCCCAAGAGAGAGUCUACAUUUGAUUUAAACCAAUAGGAGUAAAGCGUUCACAUCCGAACGCAACCCUACUUCGGUGAAGUCAAAGUACUACAGUUCCUUAAUGGAUUGAGUCAGGCUUAUAUUC-------------------------AUUUCCUCUAGAGGUUCUGUUACGAUACUGACUCACUAUGU-CCUAUUUUCUUAUU-AUAGGUGUGAAUCUAGUGUAACAUAUAACAGCUCGAUUAAAUU-ACAUUGUAUUUUCAUUCUUUUUAUAGGAACUA-----CAGUAUAUCAUCCAGUCUUUA--CGGACGCACCAAAACUUGUUGAUUACAAGUCGAUGCACUUGGGAACGUCGCACCUCA--GGUCCUUUUUCCCGCACUCCAAUAUUGAGGAAAUUUAUAUACUUUGAGGCAGAGCUGUUAACAGCGAGGUUAAGGAAUGUAUCGUUACGUUAAAAUCGCUC-AGGCCAUUUAGUCCUCAAUUCCUUUACACCU--------------------------------AGGGUAGUUAGUUAAACGCUGCGUGUUUACUACUUUUUUUCCAC-UACGGAAACUAAUAACUUAACAUUCUAGUAUGCUAUUCACAAGAUUCGUGAUUCAUUU---------GCAUAGAUC-----UUGUUUAUACUGGGACACCUGUACAUGCUUUC-AG----UUCGUUGUUCCUACUAUGAGUCCACGACAUCACACGGACAACGAAACUGGAUCA-GUUUUAUAAUUGGCGCGCAUUCCAU------CGGCUGGCAGAUUUUAAUGGAAGCAUUUAGUAAG--UCAUGUUCGAUAGUGUUCGCUACAAUAGCUCUGUUAUCCUCACCAAAACUCGUUACAUAUUUAAAACAAUAACCAAUCUCACAGUUUAUAGGGGCGUACACUAUUAUUGGUUGAACUUAGA-UUCAGUUCUCUUAGCAUACCGCCA-GGAAUGUCUUCGCGAU----UG-GCAAUUUUGGCAACUAUACACAAUUCUCAAUGGGUUUAACGAUAAU---AUACCCUUUAAGGAAAGAACUGGGUCA-UGCCAUCAAUUUGCACACUCCCCGUAUCCGUGGAAUAGCGAAAAAAUGUAGAUUAUAUCCAUUAACAUUCUAAACAUAUCAAAGAAGGAGAAUGAC-GUCGCUCGUUACUAGUUAACUGUCAUU---------CUUUUGAUGAGAAAUGUACUGCCCCUAAGCUAGUCAUA--CAACUCUUACGUAAUUCAUAUGUC---GGA-CGAUACCAUCCGAGAAGCAAACUUCUAAGUUCU---------------------------------------------------------------------------------------------------------------------------------------------------------------------------------------------------------------------------------------------------------------------------------------------------------------------------------------------------------------------------------------------------------------------------------------------------------------------------------------------------------------------------------------------------GCAAGUCAUAUAUUUGUUGACAGACUCGUAAUGUA-GCAACUGG-CACGACGCAACUAACUCAUGUAUGAAAUAAACUAUACCUGACGGAAACUAAUAUUAUGAAUAGUAAAUGAACCUGCAUAUUUU-AGUAUCCACGAGCCGGGAUGGCUUUCCGGUGUAAACCACUUUACGGCACAAUGGACCUGCGCUUCGUUCCUGUUGGUGAAGUG-AAUG--CGUGCGCACUGAAUAUUUGGAAUACUAAUCAGUGCAUGAAUGA--------------CGCUCAUUG-AGGUGGUAAC-CAGUAGAGGG--CACGUAACUGUAAUCGACUAAAUUCUCCAAGUAUGUAUGUU-UAUUGUAAGGUUACGAUCCCAUUCAUCGUUUUUUAUU----GAGUUAAAUUACACUUCUGAAGCAUAAAAUCCUAAGACACUUCACAAGAGUCUACAUAAUUUUAUCUACUAUGCUAAGUACAGCG-UCACCUAAAACAUUACAUAAAGUUUCGGAUCCCUGAACCUGGAG--AUUGGUAUUUUACUUUUAACCU-UUGAAUUCGAUUUCCUAUCUUUUGAUAUGGAAACUUUGUUUGUCAAUUUUUGUUAUUCAAGAAAAGC----UAAGUAACA--------------ACAAAUAUAAGUCUUGCAGGCGUUA-CGGUUAAACCUCUAACUUUGUAUAAGAUUGUCG-GAUGCCCGAGCUAUG------UUCGUUAUUAGUGAGACUCGUGAAGCUAGCCGAAAUAAAGAGUAUUAGCCUACAACCCUAUAUACAGCGUA--ACGUUCUUCACAUUGUUUAACUAUAG-UCCACUGCAUGUGCGUAUGCAAGAUCUUGGUGUCAAAGAUCAUCUCGG-AUCACUUUAGCUAAACUCUAAUCCAGGCCUAAUUACAUAC-G-CAACUCAUUUGGUCGCUGUUAAC------AAUAUCU-GUAUUGGAUGCGUGCUAACCAAUUUCGUGAUCGUGUACAUAC---UACAGCUGUAGUUGUACAUAGUGAUGUUUAC-CGAGACUGCAUACUACUG-ACAACUUACAGGCGG---ACAGAGAUAGUUACA----------------------------------------------------------------------------------------------------------------------------------------------------------------------------------------------------------------------------------------------------------------------------------------------------------------------------------------------------------------------------------------------------------------------------------------------------------------------------------------------------------------------------------AUCAACUAGUCAAGUAUCACG-AUGCAUCGACAUCUAAUGAGCUCUUGCAGGUAGAAUGCUCGAGACAGUUCAU-AUUUUCUCACAUUUGGUUACAUGCGCUAAUUUAGGCGAAAGUUGAUAUUGACCCAGGUUAAUUUUAUGUCAUUGAUAUGAA---AAAACUCUGGCCCGCUAACCAAUUUGAAUCGGCCCAAUCAGGAGAUGAAUCAAUGUGAAAUUCUAAUUUGACGUCAUUAAUAGACUACCAUG-ACCAUGCGGCUUGUGUGGACGAGCUAUCUUUCUAACUUUAG--CAAUUGUCCCCACGUUACGCUGAACGCCAUUAAUAUUACAACAGCUGUAGUUCGGAAUUUCGUUUCCAC-UAACAUCGAGGA----AGCUCAUCAGUAGAAUACUCAAUAAUGUGAGAUGGGGACACAGGAAUAUAU--ACACAUUUGUCGUACGGUCUCAUUAGAGGAUAGUUCUUUCUAUUGCGAGAAACAUUGGCG--AGUAGUGGGCCGAAU------UGAU 
>G1 5328
AAGACCUAA-GGUGCAUGGCGUUGCUUGAAUAAGUUGACAUGAACAUGACUCGCGUCUCAUUCGAU-CCUGAAGUUAUGUUCAACGCUGGAGCGUAUUCAUAUAGAUACAAACUUACUCUAUGCAGUGAGUUGUUCACACGUAUCAAC-AGGACAGCAUACUCACACUGGGAUCCAAGCAAUGGCGACACCGAAAUAGGGUAUUGAGCAGAGGUUAAAAAGUCAUCACAUUAAUCAAUUACAUAACCAUGGGCUAUAAUAGAGACUUAUUGAUAGUAGUCAUACCUCAGCAGCGACAUACUGUGGCAUUCGUCCGAUUGCAAUAUGGAACAGGCAGAUACGCCGUAAUUACGACAAAAGUUUACCCAAACGGUGCGCAGUUCGGAGAAUUUCAUCAUCAACAAGG------------------UGCAUAUCAGUAAUAUAUUUCAUAUGGAUAUUACCAUGAUU-AUUCGUUUACGGUAUGCGGCCUAACCAUAUUCUUUAG-UGAGCAUCAUGCAUUUGCGCCC-----------------------------------------------------------------------------------------------------------------------------------------------------------------------------------------------------------------------------------------------------------------------------------------------------------------------------------------------------------------------------------------------------------------------------------------------------------------------------------------------------------------------------------------UUUGCUUUCUGGACGUAAACGUCUCUGUCAUUGGUAGGAUAUAUGGAAUCGGUGGUCAAAGCAAAAAGUUCGUGAUUCAGACACC--CUUGGGCAGCGAUAUUAUGAUACAGUUCCUCAUGGUUCGUCAGAACUCUUUUU-UCUCUUCUGUGUGAUAUCGAGCGAACGUUUACUCUAAAUGUUGAUCACCUGUUUAGGGCAGUAAAAACCGAUUCAAGAUCUAGCCCCAUAAGCCCUAUGAUU-CCCUGGAAAGUCAAGGGUUUCGGGUACGACUAGUCGGACCCAGGGUGACUACGGUAAAUCAAGGUCAAAAACUUGGAUAUUAUCAGCCCAAGACAGAGCCAGCAUUUAAUUGAUACCAAUAGGAGUAAGGCCUUCACAUCUUAUCGCUACCCUACUUUGGUGAAGUAAAAGUACUACACCUCCUUACGGGAUUGCGAUAGACUUAUAUUG-------------------------AUUUCCUGUAGAGUUUCUGUUGCGCUACUUACUAACGAAGU-CCUGUUUUCUUAAU-AUAGGUGUGAAUCUAGAUUAAUAUAUAACAGAUCGAUCAAAUU-ACAUUGGAUUUUCACUUUUUUUAUAGGAACUA-----UAGUAUAUCGUGCUGUCAGCA--CGAAUGAACCUAAUCUUGCCGGUUAUCAGUCGAUGCUCCUGGAGGUAUCACACCUCA--AGUCCUUUUUGCCGCAUUCCGACAUUGAGGCUAUUUAUAUGCUUUGAUUCAAAGUUGUCAACAGCAAAGUUUAGCAAUGCAGGGUUGCGUAAAGAAUGCUC-AGACCAUCUAUUGGUCAAUUCCUUCACAUCU--------------------------------AGGGAUGUUAGUUAAAUGUUACGUAUCUAAUUCGUUUUUUCGAC-UGCGAAAGCUAAUAAAUUAACAUCCAAUAACCCUAGACACAAAAUUCGUGAUUCAUUC---------GCAUAUUUC-----CUGUUCGAACCGGGACACCUGUAUUAGCUUUC-AC----UUCGCUGCUCCGACUAUGAAUCUACUACCUCUCACGGCCAAGAAAACUGGAUCU-AUUUUAGAAUUCGUGCGCACUACGUUCGACCCGGCUCGCAGAUUUUGAUUGUACUAUUCAAUAAG--ACGUAUACGAUAGGGGUCGCUACAAGGGCUACGUUAUUCCCACCAAAACUCGUUUUGUAUUUAAAUCAAUAGCCAAUCUCACAGGUUAUAGUGUCGUACACUAUUAUGGGUUGAACUUAGA-UUCAGUUGCCAUAGCGCACCGGUAAGCAGUGUCUUCGCGAC----UGAGCAAUUUUGGCAAAUAUAUACAAGUCUCCGCGGGUUGAACGAUGAA---AUAUCUUCAGCGGAACGAAUUGAGUUA-UGCCGUCAACUUGUACACUCUCUAGAUCCCUGGAAAUGUGGAGAAUUGUAUAUAAUAUCCACUAAUAUUUCAAACAUACCAAAGAAUGAGACAGUCGUCGUUCGUUACAAGGCUAACUGUCACU---------CAUUUGCUGAGAAACGAACCGCCUCAAAACUUUUCAAAUGCAACUCCCACGUAGUUCAUACGUC---CGG-CGAUACCAUCCUAGAAGUAAUCUUCUAAGUUCU--AGGGCACUGAUAAUAUUAAGUCGCUC-AAUAGAGUCUUCAACUUC-UUGAGUUACCUGUUUACCGACU-AUCACUAGAGCCAUGCUAUUCCAGGU--AUGGAUUUGGGAAACUCUAUGAGUAUAACAAACUGUUGUAAGUU-CAAACUAUGAGAUAUACAUUCAUCACUG-AGUAUGAGGUGGUCGAAAGGUUAAUAAUUGCUUUGCUUGAUAC-AAUACGGUGUCACGCGAUAGCACGA-------UUUUUCUUUAUAUUGCCAAUGUAUUGAUCCAAUGAAAGAUGGGUAUCUCGUUUAGCAUG-AAUGGCGGCUU--CUUCCCUUAAAAUACCAUUAUGUGACAAAGUGAUAAAUGACGUCCGGAAUGAUUUACUUGGCGAUAGAGCGUAAUCCGUUUGUAAUCAGAGAU--CAUAUCCAUGCAAAUUAUUUU-UAUAAUUUUGAUCCUUAGAGUCAGUAGGCCUUCCUGAUCUUAUAAAUCACUUUUAACCGAUAUGGUGACGUGUACUCAAUAGAAUCCC----GCUUUUUUUAUAUUGGUUUACAGACACGUGUUCUA-GCGAUUUG-CACGAGGCCACUAACUCAUGCAUGAAAUCAAAUAUACCUGACUGGAAAUAAUAUUAUAAAUAAUAAUUAAACUUAUAUAUUUUAAGUCUCCUUGAACCAGGACCACUUUCCGGUGUGAAACACUUUCUGACACAAUGGACUUACUUUUUGUUCUUAUUUGUUAAGUA-AAUG--CGUGCAUUCUGCAUAGCUGGAAUCCUAGUCAGUACGAAAAGGA--------------CGUUUAUUG-GGAUGGUAAC-UAGUAGAGGA--CGUUUAAUUUUAAUCGACUAAACUAUCCAUAUAUGUGUGUU-UAUAGUAGGACUAUGAUCCCAGUAAUCCUUUUUUUUU----GGGUUAGAUUAUAAUUCUAAAGAAUAAGAUCAUAAGACUCUACACAAGAGUCUAUAUAAUUUUAUCUAUUGUGCUGAGUGUAGAG-UCAGCUAAAACACUCUAUAAAGUGUUGGAACACUGAACCUGGAG--AUUGGUAUUGUACUUCUAAAGU-UUGAACUUGAUUUCCAAUCUUUUGAUGUGGAAUCUUUGCUUGUCAACCUUUGUUAUUCAAGAAAAGC----UGGGUAACA--------------CCAAAUGUACGUCUUGCAUGCGUUA-CGCUUAAAUUUCUGAACUUGUGUAAGAUUAUCG-GAUGCAUGAGUCAUG------UUUGUUGUUAUUGGGACUCGCGAACCUUACCGAAACAGAGAUCAUCAGCCUAUGACCUUAUAUACAGCGUA--AUUCUCUUCAUAAUGCCUCGCUAUAG-UCCACUGCGUGUACGUGUGCGAGAUCUUAUUGUCGAGGUUUAUCUCAGCAGCAUCUUAACUAAACUCUAAUCCAGGUCUGACUUCAUAC-A-CGGCUCCUUUAGUCGCCGUUAAC------AAUAUCUCAUAUUCGAUGCAUGCUCUCCAAUCUGGUGAUAGUGUACGUAC---UCCAGCUCUAGUCGUGUAUUGUAAUGCUUAC-CGGGACUGCAUACCGCUG-ACAAUUUACGGGCAA---UGAAACAUAGUUACCACCCGUAGGCACGACUAGAAUCA-AAACAAUACUGAGGUAGAUAGCACAUAUU-UAAUGCACCAUGAUGAAUCCGAUUGGUUUACACCAAUAAGUGGGUGUUAAUUAACCAUAGAAAUUGGAAAGAAAGUAGAUUUCUAUACA-GCUUGGCGUGUAAAAGUGGAUUCUUUCAUUACUGUGUGGACGUAAGUGCUAAUUGUAGAUAUUUUUGUGUUUAUGCAUGCAAGACUCAAUUAAAGGUUGUAAUUAUUAGGGAUCCACUAUCUUUGGAAUCUGUCAUUUUAACGGAGAAAGAUGUCUUAGUGACAGCUCCAAAACAA-UGGUUACACGGUAGCUAAGUUGAUUACUAUCUAAAGCGUCAAUAUUCGUACUUAUCAU---ACAAUUAAGAUCAGCAAAAAGU-GUUUAGGGCCUAACACGCCAUACAUUUAAGUCUUUAAUGCGCUGACGUAUGGGAGUUAGAAAAAUCUUUGGGAAUGAUCCUAAGGCUUCCUCAA-UUUCUUAAUCGUAAAUCAACCAGUCAAGUAUCAUA-AUGCACCGAUAUUUGACGAGCUCACGCAGAUAGGAUGCUCUGGACAGUUCGU-AUUCACUCGUACUUAGUUACAUGCGCUAAUUUAGGCGAUAGUUGUUAAUGCCCCAAGUUAGUUUUAUAUUAUAGACAUGAACCCAAGAUUCUAGCAAGCUGACCAAUUCGAAUCGGUUCGAUCAGGUGACUAACCACUGUGAAACUCUAAUUUAAUGUCAUCGAUAGACUACUG---ACCAUGUGGUCUGUGUUGACAAGCUACGCUCUUAACUUUCA--CUAUUGUCCCUCUUUUAUGCCGAACGCUGUUAAUAUUACAAUAGUUGUAAUUCGAAAUUUCGUCUUUAUCUGGUAUGGAGGA----AGCUUACCAUUAGAGUAGUCAGUAAUGCGAGACGGGGACAUAGGAAUGUGU--ACGCAUUUCUCAUACGGUCUGGUUAGAGGAUAGUUCUUUCUUCCACGGGAAUCA--AGCA--GGUAGUGAACAAAAC------UGGU 
>F1 5328
UCAGUCUGAGAUUUCUGGGCGUGAACUAAGUAGAAAGAAUGUAC-AUGUCUUAUAUCUUAUCCGAU-ACUGAGGUUAUGCUUAACACUGGAGCGUAUUUAAGUAGAGACAGAUAUGUUCCUUACGGUGUGUUGCUCAUCCAUAUCAAC-GGAGCAGCACAUUCAUAUUAGGAUCCGAGUAAUAACGCCACUGACCCGGGAGAUGCAAAGGAAGUUAACACGUGGUUGCAUUACUUAACAGCAAGAUUCUGGGUUGUAUCUGAAAUUGAUAAGCAGCCGUAAUGCCUCGGUAACUACAACCCGUAGUAUCCGCUUAAAUGGAAGAGGUAGCGAUGAAAGUAACAGGUAGUACGGAAUAAGUGAACCCAACGGGUGCGCAGUCUGUAAAACGACGUCACCAUCGCUU------------------CACAAAUUAGUAAUAUACUCUAUAGAGAUUUUGCUACGGUC-AUCUAGUUACGAUAUACUAUUGCGCCGAAUUUUUUAC-UAAGCGGUGUGCAUACCGUCCC--CAAUAAGAAAUGAGGAGUAGGUUUCGCACGCUGUU-ACACCCUACCAUCUUAGUACAAUGUAUGGUAGUCAAGCGUCUUAGAGUCGACCUGUUGUUAAAUCCAGAAAAAUGCGUAGCUGUGUUACUGUUCUUGAUAGUACGAUCAGAGGUCGAAAAGAAGCCAUACAUUUGCGGUCACUAUCCAGUUUAGCUCUGCGGAGGAUGGUUGGUAAAUCUUAGGGCCCAGUUCGCCAGAUUACACCUGAGC-UAAUGUAGUGUCAUUCGCUCCAAGCGUACAACAAUUAAUCGAUAAGCAAUAGGCUAUGCAAAAGCUUAAGUGGCAGUCCGC-------CAACCUCU-GAAGAGUUGGCCGUUAUU---AUGCUUGUGUUUAUUAAC-UGCGUCCCCGAUUAGGCGAUACACGUAAAGAUCAUUGAUUAUA----GUCUUUUAACAGUUGAUGCGAUAACGCUUAAUCUAUGGGACCUACCUUUCGCAUUGG--GACAAAAUGUGGCCCAGAUAUUAAUACGUGUAUUUGCUGGACUUUAAAGCUUCUCAGUGCGAGAGAUUAUUUGGAUUCGCUAGUAGAACGCUGAGUUUGUAGUAUAAGACUCC--CUUGUGCAGAGAUAGUAUAAUAAAGAUCCUCAUAUUACGUCAGAUCAUUCUUU-GUAGCUACGAGCUCUCACGACAGGCCAUUUA-ACUAAAUGAUUUUAAUCUAGUUAGCGCACGAAGUACCGAAUCC-UGACUCUAUCUAGAUGAGAUUUGAUU-CCUGACAAAAUGGUAGUUCUAGGAUACGACAAGACGCGCUCGA-AUGACUACGGUAGCCCAAAUUCGGACACAUAGAUGAUAUGAGCCCAAAACAGAAUCCGCAUUGAAUGUCAGCAAU-ACGAGUAAUGCGUGUCCAUCGUUCCGCACCUCUCCCUCAACAAAGUAGUAUCCAUAGAGCUCCCUGAGGGAGUGCAAAAGGCCUAAAUGG-------------------------AUUGGCCGUAGAGUUUCCAUUACUCUAGCAAUUAACUAAUU-ACUGGUUUGGUACU------------------------------------------------------------------------------------------------------------------------------------------------------------------------------------------------------------------------------------------------------------------------------------------------------------------------------------------------------------------------------------------------------------------------------------------------------------------------------------------------------------------------------------------------------------------------------------CGAAGCUUGUGUGAGUUGGCUGGUAAAGGGGCG-GAUAAAAUUCAGUUAGUUUUGUGUGUGACUGGGAUCGCUUCGAAAGCUUCGUAAUCCCCACCAAGAAUCGUGACGUACUUAAACCAUUUCUAAAUCCCACACAAUUUAAGGUAGCA-ACUAUAUUGGGUUGUAUGUAAA-UUCUGUUACCAUCACGCUCUGAUAGGAACUAAAUUUGCGAU----UG-GCAAUCUUAUAAACUGUAUACUGUUCUCUCUGAGUAUGAUGGUAGU---AUACCCUCCAAGGAACGAAAUAAAUCA-UGCCGUCAAUUGGUGCGUUUCCCGUAUUCCUGGAAUGAUGGAAGUUUAUAGAUUUCAUCUAUUACUAUUUUAACCAUACUAGAGGGUCCUAUUAUU-UUCGUUCGCUACUGGUUAACCU--ACUCU-------CCUAAGAUGCAAAAUGUACGUUCUCAAAGCUUGUCAUCUUUAUUUGCUGAUUGGUACAUACUACUGAGGG-UGAUCUCAUCUUAGAGUCAAAUCGGUAGUUUCU--UGGGCGCUGAGGAUAACGAGUCGCCU-AGUAACGUUUUCAAUUUCCUGAGUUGUCCUGCUCACAGCCG-AUCAUAAGGAUCAAACUAUUCUAACU--AAGAAUUCAGGAGAUCCUAUGGAUAUACAGAUCUGCUCUAAGUU-CUAAUUAUGGGACGUGAAAUCCCAACUU-AAUCUGACGCCGUCCUAAGGUCAAGAAUUGCUUUACUUAGUAC-GAUACGGUGACACACAGUA-------------UUUUGUAUUAUAUUGUUAGAGCACCGAUUAAACAAAAUAGAGGCAUCCUACUAUACACG-AGUGGCCGAUU--CCCUCCUGAAAAUAUCAAUAUAUUACGAGGUAGUAAAUGACGUUUUGAAUGAUAUGCGCGAUGGUAGAUCUUAACCUGUCCAUUACCAAACAU--CGUAUCCACAAAAACCGUUUU-UAUGAGUCUGACCAUUAGAGUUAGUUGGCUUUCCUAGCCUUUUCAAUUACCUUUAACCAGUAUUGGGACGGAUACUCCACAGGUUACC----GCCUUUCAUACGCUUGUUUUCAGGCAUGCGAUCCA-GCGACAUA-CACGAAGCAACUAUCUCAUGCAUGGAAUCAACUAGACCGGACUUAACCAAAAUUUACGAGUAAUAGAUGGACUGACAAAAUUU-UCUAUUCUUAAGCCGGGAGCGCUUUCCGUUGUAAAAUAUUUGAUGACAUAAUAAUCCUAUACUCCGUUCUUACUAGCAAAAUA-GGUG--CGCAAGUGCCGCGAAUCGGUAGAUCGAGAUAAUGCAAGAAAGA--------------CAUCCGUUG-GUAUAAUAAU-AAGUAGAGGG--CCCUUAAUUGUUAUCUUCUAGCUUCCCCGAAUAUCUGUGCU-UAUUUUAGGGUAAUCAUCCCCGUCUUUCUUUACUAUU----GGGCCGCGCUAUAAUUUUAAAAACUAAGAUUACAAGACCUUAGACAUGA----AUUUAAUUUUAUCCGCUAUGCAAAGAGCAACGUUUAGAUGAAACGCCACAUAACUUCUAAAAGCACAUAAUCUAGAG--AUUGGUGUCUUCCCUCCAAGGU-UAGCAUCCUAUUUGUGAUCUUUUAAUGGGGAAAGUUCUCUUGUGAACUCCUAUUAUUCCUAGAAAGC----UGGACAAUA--------------CCAAAUAGACGUCUUGCGAGUAGUA-CGAUAGAAUUCCUGAACUGGUACAUUUUUGUCA-AAUGCCCAAGCCGUGUUGCCAGUCGCUAUUAUGGAGAUUUGUUAACCUGACCAGAGUUAGGGUUAUUAGCCUCGGGUUUUAUGUGGAGCAGA--UCUCUGCUUAUACUGCCUCGCUUUAG-UCCACUCCAUAUACAUACGUGUAAUCGUGGUGCCAAACUUCAUCUCAGUGGAAUCUUGAGUAAACGCGAUCACAGGUGCUUCAGCAUAC-G-CGUCUCACUCGGAUGCCAUUAAC------AAUAGCU-CCAAUUGGUGUACACCAACUAACAUCAUGUUUGAGCAUGUGC---UGCAGUUGUAGUCGUAUAUUGUAAUGUGUAA-CUGAACUGAAGACUAUUG-GCAAUUUGCAGGUAA---UCUGGCUUAAUUUCC----------------------------------------------------------------------------------------------------------------------------------------------------------------------------------------------------------------------------------------------------------------------------------------------------------------------------------------------------------------------------------------------------------------------------------------------------------------------------------------------------------------------------------ACCAUCGUGUAAAAUAUCACU-AUGCGUCGAUAUUUGACGAGCUUAUACGAAUAAAGUAUUAUUGACAAUUUAU-AUUCUGUCAUACUCGAUUAUAAGUGCUAAUUUAGGUCAUAGUUAGUACUGAGCGAGGCUGAAUUUAUGUUAUUGACAUAGA---AAUAUUCUAACCCACUGGCCAACAUAACUCGGUCCAAAUUGGUGACUAAUUUACAUGAGAUUCUAAUUAGAUUCCAUAAAUAUACCACUA-AUACUACACGACCUGUGUGUGAGAGCUAUUUUUUUAACUUUAA--CAAUUGUUUCCCCUUCAUGCUGAAUGUUAUUAAUAUUGCAAUUACUUUAGUUCAGAAUAUUAUUUUCAUUUAAAAUGAAAGA----AAUUUAUUAGGAAAAUAGUCAGUAAUACGAUACAGGGACACAAGGAUGUAU--AGACUUGUUUCAUACGGACUCGUAGCAAAUUAGUUAAUUUUUUCCUGAGAGGUGUUGCAA--AAUGGUGAAUCAAAG------CGGU 
>E1 5328
-----------------------------------------------------------------------------------------------------------------------------------------------------------------------------------------------------------------------------------------------------------------------------------------------------------------------------------------------------------------------------------------------------------------------------------------------------------------------------------------------------------------------------------------------UUAUAAGACACGAGAAAUAAGUUUCUCUUCUUGUC-GCAACCUACCAUCUUAGGAGAAUUUGUGGUGGUCCGGCAUCCAAGGGUCGCCCAGCUGUAAGAUCUAGAAAUAUACCUCGCUUAUUUACUGGUAUUGGAUGGACGAUCAGAGGUCGAAAAGCCAACAUACUUUUUCGGUUGCCACCCAGUUUAACUCUGCGCUGGAUGGCUGGGGAAUUGUAGGUCACAGCAUGCUAGAUUACACUCCCGA-UAACUUAGUGUCAUUCCCUCUAGGCGUACAAUAAUUAAUAGAUAAGCAAGAGUCUAUACAAAAACCUAAAUGGAAA-CCUU------ACAAUCUCU-GGAGCAUUGGUCAUUAAU---CAGUUCGUACUUAUUAAC-UACGUUCCAGAUGAGGCGAUAUAUGUCAAGGUCAUAGCUUUGA----GUCUUCUAACAGUUUAUGAGGUCACGUGUAAUCUAUGAGACCUGCCUUUCGUCUUGA--GACAAGCUGUGGCUCAACUAUUAACCCAUAUAGUAGUUGGACUUUAAUGUUGCUGAGUUGGAGAUAUUAUUUGGUUUCGGUAGUAAACCGCUGAAUUUGCACUUUUGGAAUCC--CCUGAGCAGCGUUAGUAUGAUAAAGGUUUUCAUGUUGUGUCUGACUAUUCUUU-AUAGUUACAAGCGCUAUCAACAGACCAUUUA-GCUAAAUGAUUUUUAACUAGUUAGCGCACGAAGUAACUAAUCC-UAUCUCGAUCCAGAAGCGCUUUGAUU-UCUUGCGAAGUGGCAGAUUCAGGUUACUGGUAAUCGCGCACGG-AUGAUUCUGGUAGCUCAAACUCGAAAAUAUAGAUAAUAUCAGCCCAAGACAGAACCCUCAUUGAAUGUCAACAAU-AGCGGUAAUGCGUGCACAUCGUACAGCACCUCUAGUUCAAUGACGUAAGAACAAUAGAGCUCCCUAAGGGACUGCAAAAGGCCUAAAUGG-------------------------AUUCGCUGUAGAGUUUCUUUUACUCUCACAAGUGACGAAUG-AUUAGAUUGACAGU------------------------------------------------------------------------------------------------------------------------------------------------------------------------------------------------------------------------------------------------------------------------------------------------------------------------------------------------------------------------------------------------------------------------------------------------------------------------------------------------------------------------------------------------------------------------------------CAAAGUUUGACACAGUUGGAUGGUAAAGGU--GUAGGAAAAUUCAGUAAGCAUUAUAUGAGACUGGGAUAGCUUCGAAUGCUCCGUAACCCUCACCAAAAAUCGAAACGUACUUAAACCAUAAGUUAAUCUUAUACAUAUUAUGGAAGCA-ACCAUAUUGGGUUGGAUAUAGA-UUCUGUUUCCAUAACGCUCUGGUAAUCACUAAAUUUGGUAU----UG-GCCAUUUUGUGGACAGUAUACCAUUUACUGUGAAUUUGGCGGUUGU---ACACCCUCCAAGUAAGGAAAUAACUCA-UACCGUCACAUUGGGCGCUCUCCGUAUUCCUGGAAUAGCGGAAAUCUGUGGAUUUGAUCUACUAAUAUUGUGACAAUACUAAAGAGUCCUACUAUU-UUCGUACGCUACGGGCUAACUCU-AAU---------UAUAAGAUGCAAAAUGUACGUCCUCAGAGCUUGUCAUAUUCAAUUACUGAUUGGCUCAUACUACUGGGGG-GGAUAUCAUCUUAGACUUGGGUCGGUAGGUUCU--AGGGCGCCGAUCAUAGCCAGUCGCAU-AGUAACGUUUCCGGUUUC-CUGAGUUACCUUCCUCCCGCCG-AUCUUAAGCAUCAAAUUAUUUUAAGUAAAAGAAUUUGGGAAAACCUAUCGGUAUACCG----ACUCUAUCUU-CUAACUAUGAGACGUAAAAUCCCAAUUA-AAUCUCAGGUCGUCACAAGGUCAAGCAUUGUUUCACUUAGUAC-AACACGGCGACACACAAUAAUAGUA-------UUUUGUUUUACAGUGUUAGAGCGUCGGUUAAACGAAAUAGAGGCGUCCCAUUCUACGUG-AGUGGCCGAUU--CUUCCCGGAAAAUACCAUUAUACGACGAAGUAUUAAAUGACGUUAUCAAUGAUAUGCGUAACGGUAGAGCUUAACCUGUGUGUUACCAAAGAU--CGUGUCCACGAAAACUGUAUU-CAUGAGUCUGACCAUUAAAGCUAGGUGGCAAUCUUGGUCUUUUCGAUUACCUUUAACCGGAAUUGGAACGAGUACUUGAUAGAUUAUC----GCUUUUCAUACUCUUGUUCACAGAGAUGCGAUCCA-GCGACUUA-CAUAGAGUAACUAACUCAUGCAUGGGACCAACUAGACUGGGCUUAAACAAACGUUGUGAGCAUUAAGUGAAUUUCCGAAAUUG-AUUAUUCUUUAGCCGGGAGCGCUUCCCGAUGUACAAUGCUCGCUGAUAUAAUAAUCCUAGGCCCUGUUCUUACUAGCGAAAUA-GGUA--CACAACUGCCGCGAAUCGGGAAAUCUAGACAAUAUAAGAAAAA--------------CAUUCUUUG-AUGUAAUAUU-CAUUAGAGGG--CACUUAAUCGUAAUUUUCUAAUUUCUCCGAAGAUCUAUGCU-UAUUUUAGGGUAGUUAACUCCGUCUUACAUUGCUAUU----GGUCCGCAUUAUAAUUCCAAAGACUAAGGUUAUUAGACCUUAAAGAAGAGUU----UAAUUCUAUCUGCUAUGCAAAGUGCAACGUUCAGAUGAGAAGCCGAUUAAGUUCUAAAAGCACGGAAUCUUGAA--AUUAGUGAUUUGUCCUCAAGGU-UUGCAUCCUAUUUGUAACCUUUUGACACGGAACGUUCGCUUGCGGAUUCCUAUUAUUUAUGAAAGAA----UGGAUAACA--------------UCAAAUAUACGUCUUGCAAGUGGAG-UGAUAAAAUUCCUAAGUUUAUACGGUAUUACCA-AAUGCACAAGCCGUG------UUCGCUAUUCUGGAGACUUGAUAACCUGGCCCAAUUUAGGGUUAUUAGCCUUAGAUUUUAUGUGGAGCGUA--UUUUUGCCCACACUGUCUCGGUAUAG-UCCACUCCAUAUACGCACGUGGAAUCGUAGUGUCGGACUUUAACUCGGUGGCAUCUUGACCAAGCGCCAUCCUAAGCGUGUCAAAAUAC-G-CGACUGAAUAAGUCACCGUUAAU------AAUAAGU-CCAUUCAAUGUAUACCAAGCGACCUCAUGUUUGUGUGUGCGC---UGCGAUUAUAAUCGCAUAUCGUAAUGUGUAA-CUGGACCGUAGACUAUUA-GCAAUUUGCAGGUAA---UUUGGUUUAACUUUCACUUGUAAACACGACUAGAAACA-AAAGGACUUUGAGGUAGAUAGUA-UUUUCCUAACACAGCCUGAUAAACUCAAUGGGUUUACGCCAACCCUUGUAUAUUAACUGAUUAUAAAGUUUGGGUAGAAUCUUUAUUUCAAUCCC-AUAUGGUGGGGAAAGGUGGGGUCUUUUAUUAUUAUAUAGUUGCGAAUUCUGAUUUGAGGUAUUUUUAUAUCAAUGCACAUCUGGCCUAGUUAGAAGUUGUGAAUAUGGAAGAUCUACUAUUGUUGAAGUUUUUUAUUUUCCCAGUGGACGAUGUCUUUGGGACAGAGCCAAAACGA-UGGUUCCAUGUG--UUAUAUUGAUUGUCACUUUGGACGUUGACCUUUCAACGAACCAG---AUAAUUAGGAUCAAGAAGAAGU-UUUCGGGGCCUAUGACGCUAUGCACUAGAUCCUCCAAUGCGCUAAGGUAUGAUAGUUAGAAAGACUUUCGAGAUAGAUCGUAAUGCGUUCUCAA-UCUAUUAAUCGUGAAUCAUCGUGCCAAAGAUCACU-AUGCGUUGAUAUCUGACGAGCUCAUACGAAUAAAGUACUAUCGGCGACUUAC-ACUCUGUCACACUUGAUUAUAAAUGUUAAUUUAGGCUAUAGUUAUUGCUGACCGAGGUUGAAUUUAUGUUAUAAGUAUAGA---AACAUUUUAGCCCACUGACUAAUAUAACUCGGCUCAAAUUGGUGAUCAACUUAUAUGAGACUUUAAUUAGAUUCCAUAAAUAGACUACUAUGUACUGUACGGUCUGUGUGGGCGAGCUAUUUUUUUACCUUUAA--AAAUUGUUUCCCCUUCAUGUUGAAUUCUACUAACGUUGCAGUUGCUAUAGUUCGAGAUUUUAUUUCCACUUCAAAUGGAGGA----AGCUUAUCAAGAAAAUGGUCAGUAAUAUGAUAUGAGAACACAGAGAUGUAU--ACAUAUACUUCAUACAGUUUCUUCGCAAAUUAGUCAAUUUUUUUCUGAGGGGUGUUGUUA--AGUGGUUAAUCCAAG------CGGU 
>D1 5328
AAAGUUGGA-AAUCCUUAGCGCUAAAAGAUUAAAUAGAAUCCAC-ACGGUUCACGUACUGUCAGGU-UCUGCACUUAUAUCGUUGACAAUUUGUCAUCUACAUUAAUGCAGAUAUGUCCCAUGUUGUAAGUGGUUCACUCACGUUAAC-AAGCCAAUAUAUUAUUAUCAGAAUUCGGGCACUGGCAUUGUCAAAUUGACUGAUGAGCAAGAAGCUAGGGAGUAGCCGUCUUGCUCAAUCGCAAGUUCAUGACCAGUACCCGAAACCUAUUAACAAUCGCCGGACUCCGGUACCUGCAGUUUGUAGGAUUGGCCUAAUUGGAAAGGACAGCAAAAAAAAUUACAGAUAUUGCGUAACAAAUCAACCUGAAUGAUGCAUCACUUGAAGACAUACAUAAUAACCGCAA------------------UGUGAAUUGAAACUUUAUUCCAUAGGGAUAUAGUUAAUAGCCAGACAAUUACAGUAUGUAUUCCAGAAACGCUCUGUAGUUUAGCAAUAUGUUCAUCAUGCA-----------------------------------------------------------------------------------------------------------------------------------------------------------------------------------------------------------------------------------------------------------------------------------------------------------------------------------------------------------------------------------------------------------------------------------------------------------------------------------------------------------------------------------------UCAGCCAACUGAUCUCUAACGCAUCUUUCUUAGAGUGGAUAUUUGGACUCGCUUGAAGAACGCUAGAACUACAGUUUUAGUUGGU--CUAGUGCGGCAUCGAC-UGAUGACCAUCCUCAUGUUUUGCCAGGCCAAUGAUU-GCAUACGCCGGAUAUCCCAUGAGAACGUAUA-UCUUUAUGAAAAUGAUUUCAUUAGACAUCGGAAUACCAAUAAC-UAAUUGCUCGCUGAUCCGCUCAGGUUACUUGAAAAUGAGUCUCCUUCUGAUCCAAAUGAGUCGCAUAAUG-AUCACUGCAGUACACCAUACACGAGAACAAAGAAAGGACCAGCCUCAGCGAAAGCCCGCCUACGUUGUCUACAAU-AGACGUAGUUCCUUCACUUUAAAACGCACCCCUACCAGAUGA-AGUUAGUUUAUUAGCGUCCUCUCAGGUAUUUUGAAGACUAACGAUGG-------------------------AACUUUUUCAGACUUCCACGUAAAGUAACAGAUAAUUGGGU-AGGGGUUUUUCGUU-AUAGAUUAGGGCAUAGACCACAACAAAAUUACUUGAUUAAAUCGACGUGAGAUUACGAGUCUUUAUAACGAAAUUC-----UGGUCCAGCAUGCCGACAUUAUCUGUACGAGGGCAACUUGGUUAGGUCCGAAUCACCAUAACUAAAAGAGCUGAGUCUUA--GUAAUAUUUCCUCGAAUUCUAACCCGUAUCACGUUUGAAUGCUUUGGUCUCGAGUCAUUAACGACGAGAUUUGGAGGUAAUUAACCGUAUGGAGAUUGUUC-AGGUUACUUAGCGCUGCCGAUGUGUGCAUCUACCAUCCAAGGGAACCGAAAAAGGAGUACCCGAGGAGCGAUGAUGGGAUGUUUCUUAAUUGGGUCGUUCCAUCGAA-UACUCUAACCAACGACUCCUCACCUGCUGGCCAUAUUCCGAAAAUCUUUAAGCUACCU---------AAACACGUA-----UUGAUUAAAUCGCGACUUCUUUAAAUUAUCUU-ACU---UCAAUCGAACUUGCUACAAAUUCAAUCCACAAUACGACCAAUUCAAAUGGACCU-AUUUCGUAAAAAAAUUGUAGUACAUAUGAAUUGGCUGGUAGAUUUUGGUGGAAUAGAUCAGGUGG--UUGUAGGCUGUUGGGAUAUCCACAAAAGCGCCGCGAGCCCCACGAAGCUUCCUUGUAAGAUGUAACAAAUAGCUAAUACAAAGCUCUUUA--AUUCGCCAACGCGUCGCGCUUGUUUAUGG-UCCAUUUCCGUCACGGCAAUAUUCGGGAGUAUCAUAGUGAAAAGCUAUGCACUUUUAAGAACUGCAUGCUAAGCUCUGUGAACUUAAUGCUAAU---AUUUACUUCACUAAAGCAAUCGGUUAACUGCCGGACAUUUGUAGACUA-------UGUCGCAACAGUGGGCAAUUAUUACAUAUACUUUUUAAUAUUGUCACACUGUCAAGGAAAGUCACAAUU-GUCUUUGAUCUUAGUUUAUCUUC-AGU---------GGUAAGGUAUGAGAUGUGCCUUAUCAAUACCUAACAUGUCGUACACGUGGUCGUCUCGUCUGUC---UGG-GUAAUUCAUACUAGAUUUAAGAUGCUAUGUUCU--UAGAAGUUGCCUACACCGAAUUGCAG-UGUAAAGUUUGUUAUUCC-UUAAGUCGCUUGUUUACUGCUU-CCCACUCAGGUCAUAUUUUUUAGAGU--AAGACUUUGGAAAACUUUAUGAAUGAACCAGUAUGCUUAAAAUA-UCAGGUAUGUAAAGAGGACUUAAUAUAA-GGCUGGCGAUAGCCAAAAGGGCAGUAAUUGCUUUAUUUAACUC-GUCAAAUCAUCCCUCAAUAACACAU-------UUCGUUUCUGUAUUAUUGGGGUGGCCACCAGGCGCAACACAGGAAUAUCAUUCAUCAU--AGUGGCUGUAC--CGUCCCUUAUAGUACCAUUAUACAACAGAAUAAUCGGAUACGUUCGGAUU----UUCGUGUCCAUAGGGCUCACCCAGUUCUAUUCCGAAGAU--UGCAUCUCCACAAGAUGUUGG-UAAAACUUUGACCGUUAGGGCCAGUGGACAUUCUUGCACCGGUGGCAUACCUUUAACCGACAUGAUUAAAUGUGCUCAACAAAAUUCC----ACUCUUUGUACUCGUGUUUGCAUACGCGUGAUCGA-CCGCCCCA-AUCGACGUAACUAAGUAGGACAUAAAAGCUAGUUUAGUAGACAUGAAUACAAAUUGAUAUUAAUAAAUUAAUUUACCGGGAUA-UUUGUGUUGAGGCCAGGUCUCUUUCUCGUCAUACAUCACGUUUAAAUACAAUAGUACUUUUGUGAGUUUUAAUGUGGUAAGCA-AUAG--UACGUGCCCCGAGAGUCGAAGGCGUUAAUUAAGACAUAAAUAA--------------CAUCCGACU-AUGCUAUGAC-CCUUAAGGAA--CACUGGGCUGCGACCAUCUGAAUUCUCCGUAGAUUCGUGUU-AACAUUAAAGCUACGAUUCCGGAUAGCUUUGUUUAAC----GAGCAAGGUUGUAGGACUCGAGACCCAGGUCAUAAAGUCUACCAUAAAGGUCUAGAGGAUUUUGUCUAUCAUCAAUCGUCCAGCG-UGAAAUGAAGCACUUGAUGAGAAUCCGGAACACUGGUCCUUGAA--AUUCGCAUUUACUUCCUUCUAG-UCAUAGCCUGUUACCGGUCUUCUAGCA----AGUUUUUUUUGCGCAUCCCUAAUACUCAUGAAGUACUCCGUGGGUAGCA--------------GCGACUGAGCUUUUUGCAAGCGCUC-UGAUCUAAUUCGUAAUUUAGGACAAAAAUGUGAAAAUGUCCAUACCAUG------GUUGUUACUAUUGAGACUAACGUGCUCUACAAAAACCAAGAGUGUGAGUUAAAAAUCGAGUGUGCAGUGUU--CGGUAGUUUGCACCGACUUGCUACAG-UUCGCGCUAUGUAUGUGUAUUGACCUUAGGUCUCAAAAAUCACUUCGUUCGUAGUUUCGCCAGGCAACCCGCUAGCUGUGACGCUAUAGAAUCAAUUCAUUAAGUUAUCAUAAAU------UAUAAUU-CCUGCUGGUGUGUGCCAGCCAAUCUCGUGUUCGUGUGCUUAU---UUUAAUUUUGUCCCUAUAUCAUGAUGUUUGG-UGGAGCCACAGACUUAUG-CCGGUCCCCCGGUAA---CCAGACAUAAUUGUCACUAGCCAGUACUAAUAAAACCG-AGGGGAUUUAUAGGAACGUAGUGUCCUAUCGAAUACAGUGCGGUAGACCUAAAGGUUCUGCGCUCGUGAAGGAAUGUUAGCCGACUGAAAAAAUUGAAGCAAGGAUCAAUUUCAUUUUCUGCUCGGUGUAGAGAUAUGAGCCCUUCAAACGUUUCGUAAAAACAACGUCUAAUGAGAAAUAUUGUCGAGUUUAUAUGGUCUAACCCUUACCAAGGGUUGGGGAUUCAACGAAUCUUCUAUCUGUAAAGAACGAUACUUUUACAGGUAAAACCAUUUGUCGAAUGAAUCCAAAACGA-UGACGCUACAGA--UUAAAUUGAAGACGAAUUGAAACAGCGGUGCUUAGACCAACCAC---CUGACUGAUGUGAGCAAUAAAA----AGAGUGUUAUAAGAAUGUAUAUUAAAGUCUACAACACGUUUUGAUGGAAAAGUUAAAUAAACGUCUCAGACAGAAUUUGCGGCGUUUUCAG-CUUUUUAAUCGCAA----------------------------------------------------------------------------------------------------------------------------------------------------------------------------------------------------------------------------------------------------------------------------------------------------------------------------------------------------------------------------------------------------------------------------------------------------------------------------------------------------------------------------------------- 
>C1 5328
AGAGUUGGA-GGUCCUUAGUACUUAUAGAGGAAGAAGAAUCUGC-UUAAUUCAUGUACUGCCCGAUCUCUAAAGUUAUAUCGUUAACAAAUUGCGAUCUGCAUUAACGUAGAUUUGUCUCAUGCUGUAAGUGGUCCACUCACGUUAAC-AGGACAAUAUGUUAUUAUCAGAGCCCAGGCAAUGACAUCGCCAAACUGACAGAAGCACAAGGAGCCAGAGAGAAGUCAUCCUGCUUAGUUGCAAGUUCAUGACCUGUAGCCGAAACCUAUUAAUAGCCGCCGGGCUUCAGUACCUGCAGUACGUGGCAUUUGCUUACUUGAAAAAGACAGUAAAAAUAGCUACACAUAUUGCAUAAUAGAUCAUCCGAAAUGAUGCGCGAUGUGGGGGCAUACCUUAUAACCGCAA------------------UACAAAUUGUAACCUUGUUCCGUAGGGAUAUAGUUAAUGAUUACACAAUUAUAGUAUGUAAUCCAUAAUCGCUCUAUAG-UUGGCAUUAUGUUUAUCGUGCU-------UGACACGAGUUAUAAGUUCAGUCCUAUAAU-ACACCUUAACGUCAAAAACGGAUCGUCGAGGGAUAAUCGUCUUAGUGUCGUCGCGUGUCAAGGGCUAUAGCUAGGUUUUGGGUCGAAAUCGAUAUUCGCCGAAGAGUCUAAAAUCUGACCGAUAUCAUACAUUGACGGUUAACAGAUUGUGAAUUCAAGAGGAGAAUUUUACGUGCGUCAUCCGUCGGGGACUCCCCGAACUCUUUUGUGA-UUACAUAAUCUCAUUUCAUCAAG--AUACCAUAAUUAUUCGGU-AGUAAUAGGGUAUGCAAAACUCUACUUGGGUAAUAAU------GCAUACUCU-GGACCACUGGAUAUUAAU---CGGUUCGUGUUGGCAUAA-UGCGAUACAAAAUGCAUGAGAUUCGCCAUGAUCAGGCCUACAU----GUCCUUCAACAAUUUAUAGAAUCACAUAUGCUAUGCAUAUUAUAUAUUACGUCCCAA--CAAAAAAUACGACAUAGGUCGUCUCUCG--------------------------------------------------------------------------------------------------------------------------------------------------------------------------------------------------------------------------------------------------------------------------------------------------------------------------------------------------------------------------------------------------------------------------------------------------------------------------------------------------------------------------------------------------------AUAGAUCAGGGCGCAGAGCAGGACAGAACAAGUUUAUUAAAUU-GACUGAAAUUACGAUGUUUUAUAUCGAGAUUC-----UGAUCCACCAUGCCGACAUUA--UGUACGCGCCCAAUUUAUUUAGGUGCGAAUCGCUAUACCUAGGAGAGGUGAGUCUUA--GCACUAUUCUCUCGAAUUCUGCUCUAUAUUAAGUUUGAAUGCUUUGGUUUCGAGCCAUUAACGACGACAUUUGGAGGUGAUCAACUGCAUAAAGUUUGCUC-AUAUUGCUUAGUGCUUACGUUGCUUACAGCU--------------------------------AGGAGCAGCGAUUGAAUUAUUCCUAAUUAUUUUGUUCCCACCGUACACCGUAACCGAAGACUCUUCACCGGCUAACCGUUUUUUGAGAAUCUUAAAGCUCCCG---------AUUUACGUA-----UUGAUUGGACCGAGAUUCUCUUAAAACCUUUU-ACU---UCAAUCGGACUGACUACAAACUCAAUUCAACUGACAACCAAUUAAAGUGGAUCU-AAUUCGCAAGAAAAUCCAAGAACAUAUGAAUCGGCUGGCUGAUUUUGGAGCUAUAGUUGAAUUAG--UCGUGUGCUGCUGGGACCUCCACAAAAACGCCGCGAGCCACACAAAGCUUCUUUAUAUCCUGUAAUACAUAACUAAUACAAAGCUCUUUA--AUUGGCCAAUUCGUUUUGCCGUUUUGAAG-UCCAUCUCCGUUCCGGCAAUAUUCGGGAGUAUACUAGUAAA----GA-GCAAUUUUGAGAACUGUUUGCUAAACUCUGUGGGCUUAUCGCUAGU---AUUCACUCCACAACCUCAUUCGGUUAACUGUCUCGCAUUUGUUGACUC-------UGUUGCAACAGUGGGCAAUUGUUAUAUAUACUCCUUAAUAUUGUCGCGCUCCCAUGAAAAGGCACAAUU-GUCCUGGAUCUUGGUUUAGCUUC-AGU---------CGUAAGUUAUGAAAUGUGCGUUAUAAAUACCUAGCAUGUCGAACUCUUAGUAGGCUCAUAAAUC---UGG-AAAAUUCAUACUAGAUUCAAAUCUCCAUCUUCU---------------------------------------------------------------------------------------------------------------------------------------------------------------------------------------------------------------------------------------------------------------------------------------------------------------------------------------------------------------------------------------------------------------------------------------------------------------------------------------------------------------------------------------------------GCUCUUUGUUCUUGUGUUUGCAUACUUGCGAUCUA-UCGCCCCA-GACGGCACACCUGAAUAGUACGUAAAAUCAAGUUUACUAGACAUGAAUAAGAAUUAAUAUUAAUAAAAAAGCUACCGGGGUAU--UUGUGCUUAGGCCAGAACUCUUUCCCGUAAUGCAUUAUGUUUGAAAUUAAUAGUUCUAUUGUGCGUUUUAAUGGGAUAAACA-UUUG--UACGUGUCCUCUGAGUCAGGGACGUUAGCUAGGAUAUAAAUAA--------------CAUCCGACG-AUGCUAUGAC-CCUGAAAGAA--CACUUGCCUGCGACCAUCUGACUUCUCCGCAGAUCCGUGGU-AAUAUUAAAUCUACGUUUCCUAAUGGCUUUGUCUAAUG---GAGUAAGAUUGUAGGUUUCGAAACCAAGGCCAUAGUGUCCAUUAUAAAGGCCUAGAUGGUUGUGUCUAUCAUAGACCGACCAGCC-UGGAAUGGAGUACUAGAUGAGAGUCCGAGGCACUGAUCCUUGAA--CUUCGCAUUUACCUUCUUCUAG-UCGAAGCCUGUUACCAAUCUUUUAGCACGAAAGUGCUGUUUUCACGCCCCUAAUACUCAUAAAGCAUUCGGUGCGUAACAGUGUUGACAUAGUCCGAACAGAGCUUUUUGCAAACGCUC-CGACCUAACCUUUCAAUUAAGACAGAAUUGUGAAAACGCUCAUAUCAUA------GUUGUCACUAUUGUGACUACCGUUGGUUACAAAAACCAAGGGUGCGAGCCAAAAACACAAUGUACAUUGUU--CUUCAGCUUAUACUGACUUUUUAUUG-UUUAGGCUGUGUAUGUGUAUUGUCUUCAGGUCACAAAGGUCAUAUCGUUUGCAGUUUGACCAGGCACCCUACAAGCUAUGAAGCCAUAA-G-CAACCCACCAGGUUGUCAUUAAU------AAUAGUU-UUCGCUGAUGUGUGUUAACCAAUCACGCGUUCGUGUGCUUAU---UUUAGUUGUGUCCCUAUGUCGUGAUGUUAGG-CGGAACCACAGACGUUUG-CUAGACCCCCAGUAG---CCAGACAUGAUCACUACUAGCUGGUACUAAUAAAACCA-AGGGGAUUUAUAGAUGCGUAGAAUCCUAUCGAAUACAGUGCAAUGAACUUAAAGGUUCUACGCUCGUGAGGGAAUCUUAUCCAAUUGAAGGAAUCGAGAUAGGAAUCAAUUUCAUCCCA-GCUCAGAGUUAGUGUAUGGGGCCUUCAAACGUUUCAUAAUAGCAAAACCCAAGUAGAAAUAUUGUCGAGUUUAUAUUUCUCAACCCUUAGCAAGAGUUGGGGAUUUGACGUAACUUCUAUUUGUAGGGAUCGGGACUUACACAGGUAAAGCUAUCCUUCAGACCAAUCCAAGAUGA-UGACUCUACAGA--UUAAAUUGAAAGUGAGUUGCAACGUCGAUGCUCAUUCCUACCAC---UUAAUAAAUAUCAGUAAUAAAA----GGAGUAUUAUAAAAAUGUACACUAAAACCUACAACACACUUUGAUGAGACAGUGAAAUUAACGUCUCAAAGAGAAGAUGGGGCGUUUUCGA-UUUUUUUAUCAUAAAACAUAGCGAGCGGUGUAGUA-GCGAGCUAGUAUUUAACGAACUCGUGCGGAUAAGGAAUUUUUGGCAUCUUGC-GUUGUCUCAAAUCUUAGUACAUAAGCCAAGAGAGGAGAUAACUGGUAUUGAUCUGCGUUGAACCUCUGGUAGGGCUACCAA-----AGGUUCAACUUGCUGAUUAAUAUGACGCAGUUCAAAGUAAUGAAUGAUCUAAUUUAAAUUCUAGCUAGUUUAAACAUUUGAAUUACUGUGGACCAUAUAAUCCAUGUGGACAGAACACCUUUUUCUCUUCGA--CUAUUGUCCUGGUCUUAUCCUGAGAGCCAUUGAUAUUUAAACAGCUUUAACUAGAAUCCUUGAUUCUACUCAACUACUAGGAGUCGAUCUUACAAGAUGAGCAGUUAUAGAGAUCAGAGGGUGUCACAGCCAAGUCU--ACACAUACCUCAUGCGGUCUCAUCGUGAGAUCACUAAUUUUAUUUCAAGAGCUGUCGACG--AGUGAUAGUCAUGGU------UGGU 
>B1 5328
AAGAUGGGA-GAUCCGCGUCGGUAAUUAUGUGAAUCAAAUUUAUUAUGACUCAUAUAUUAUCCGGU-UCCAGAUUUAUACUCUUAAUGGAGUG-CAUCUGCGCGAAUGUAAGUAUGCUCAGUGCCGCAAGUGGCUCAUGAAAGUUAAUGAAGACAAUACAUUCACAUCAGUGUAUGGGCAAUGACAUCUUCAGACCGACAGAUGCGUGAGAAGCUAGAAA-UAGUCACUUUACUCAAUGGUGAACUUACAGGGUGUACCCGAACCCUAGUAAUAGUCGUCGUGCCUCAGUGCCUACUGUUUGUGACGUUUGCCCAAUCGGAAAAGACGGCAAAAAGUGCUACGGCUCUUAAGUGACAAACGGACCCAAAUAAUGCGUGAUAUGCCAAUAUACCCUAUAACCGCAG------------------UGUAAAUUCAAAAUAUAUUCUAUAGACAAAUAAUUAUGGUCAUCCAAUUCUAGUCAUGUGGUCUAGUCGCAUUUAAUAG-UAAGCAUUAUGCUUCUCAUACUUCAUUCUUGACACGAGUGAUAAUUUCGUCCUUACAAU-ACACCAUACGAUUAUAAGUGAAUCACCAGGGGUUGGCCGUCUUAAAGUCGUCUUGCGGGGGUGGCUUUGUCCUGACCUCGUCUCAUUACAGAUUUCUGUAGAAUAGCCAAUUAUCUAAAUGAUACUAAACAUUGACGGUUCACAUGCAAGUGACUCAAUAGGAGGAUUUUACGUGGUUCAUAGAGCGUGGAAUCCCAAAUCAUUCUCGUGG-CUGGAUGAUUCCAUUUCCUCGAGACAUAUUAUAAUCAUCCGGC-AUCAGGAGCAUAUGAGACUGUCUACCAGGAUAGUAAC------ACCUUCUCU-GGAAUACUAGACGUUAAU---UUGAACAUGGUGGCUAAC-UGCGUUACAGAGUAAGCUAAAGCUAUCAUGAUCAAGUCUAUAU----GUCUCCUGCCACUUUAUAAAAACUCAUACGCCUCACGCAUUCUGUCUCGCGUCAUAA--CAGAACAUGCUACGCAGCUAUUUUCUUGUCAACAAGCGGAGUAUUAACUCAUCUGUCGUUGAGAAAAUACUUGGACACGAUAGGAGAAUGUUGAGAAGUCUAUUCUAGCCUGC--CGAAUGCGGCGUUAGA--GAUGUACAUCCUUAUGAAGUGCCAGACCUCUAUUU--CAGACAAGAGCUGUCCCGUGUGAGCCGAUA-GCUGAAACCAAGUCGAUUAUUUACAUAUCUGAACAUCACUAAC-UAAAUGCAUACUCAUGCGGUUUGGUU-GCUCAUAAAUGGGUAGUAUUCGAGGAUGCGGAGUCGCUCAGUG-AACGGUGCAGGAGCCCAUCUGCCAGAAUUUGGAUAGUAUCGGCCCAAGAGGGAACGCGGGUCCGUUCUGCACUAU-AGACGAGAUGCUUUCACUUUGAAACACAUCUCCACGUAGUGA-GGUAAUAUUACUUCUGUCUUAUACGAUUUUGGGAAGGGGUACAAUGG-------------------------AAAUUUUUGCGAGUUUCAAUCACAAUAAUUAACAAUUAGCU-AAAAGCUUCUUGUU-AUUGAUUUAGCGGCCAUCCAAAACCAACCUAAUUGAUUAAGGU-AUAAGACAUUUCCAUUACUUACGUCGAAACUC-----UGGUACCCCAUGCCAACCUUG--UGUAUGCGUCUAGGUUCUCUCACUACAAAUUACCAUACCUUGGCGCGUCGGGUCUUG--AUACUAGUUU--CUAACUUCUGCGUAAAUCGAAUU-AGAUGUUUCGAUCAUAAAUCAUUGACGACGGGGUCUGGGGAUGAUUCAGUGUGUAAAGAUUACUC-AGGAUAUUCAAUCCCCUAGUCUUUCACAUCG--------------------------------AGGAUUAAUGACUUGGUUUUCCCUAUCUCUCUCAUUAUAUCGAU-CAUGAUAACCGACCACUCCUCACCUGUUAUUCUCAUUCCGAAAAUCUUGAAUCUAACC---------GAAUAUAUG-----CCACUCGGGUCGCAACUCCCUCGAAUUAUUUU-ACC---UCAGUUGAUCCUACCAUAGACUCCGUCCAACGGGCGGUUAACUAAAUUGGACCU-AUCGCGCAAGGAGAUUGUGGUCCAUUCGAAUCAGCCGGUAGAUAGUAUUGAAGUAUCUAAUUAGG--UAGUUUGUUUUCGGGAUAUCUACAAUAGUGCCAUAGUCGUCACCAGUCUGAUUUAUAUGCUGUAAGAAAUAGCCAGCCCAACAUUUUUCA--AUUCGCUAAUGCUUUGUAUCGGUUUAGAA-UCCAUCUACGAUAACUCAACAUUCCGGCCUGUAGCAUCGAA----UA-GUAAUUUUGAGAUCUGCAUGUAAAUCACAAUCGUCUUAACAAUCAG---GCGCCCUCCACUUGAAAAUUCGGUUAG-UGCGGUACACUUGUACACUC-------UGUCGUGCGAAUGGGAGAGUGUAAAAUAUAUUCGUUAAUAUUACCACUAUGCCAAGGAAAGGCGCAGUU-AUCACUAAUAUUAGUUUACCUUU-AGU---------CGUAAGGUGUAUAAUGUGUCUCAUAAAUACUUAGUAUGUCGAACGUCUGUUAAGCUUAUAUAUC---UUG-GGAAACCAUAUCAGAUUUAAAAUACAAAAUACU--AAGGGGUUAGUAACUCCGUGUUGUAG-UACAAAUUUUGCAACUGU-UUAGGUCGUAUGUCUAUGGCCUAAUCAUUAAGAUAACAUUAUUUGAAGUUAGG---UUCGGAAAAUUUUGUGAUCAGGCCGACCUGAUUUAUAUU-UCAACUAUAGACCGAGGACCUAGAACUG-GACUGGCGAUUGCCAUAAGAAUAUUAAAUGCGUUAUAUAAC-CGAUUAAACUAGCUUUAGAUAACGUGC-------UUCUUCUUUAUUCCACAAGACCAUCAAUGGAGUGAAACGUAGAGCUCUCGUUCACCAU--AGUGACCAUAU--CCUUUCUAAUAGCAUCCAGGUACGACUGAGCAAUGGAUGACAUUCUGAUC----CUCGGGACUAAAAAGCUCAAUAGAUUACACGUCGGGAGU--CGCAUUCACACAUGCUGUUAC-UGCAUUUGUCACCGCUAGGGUCAGUUGGCAGAUCUCCUGCCGCCAAGCGCCUUUUACCGAAAUGAUUAAAUGUGUACAACAGGAUUCC----------------------------------------------------------------------------------------------------------------------------------------------------------------------------------------------------------------------------------------------------------------------------------------------------------------------------------------------------------------------------------------------------------------------------------------------------------------------------------------------------------------------------------------------------------------------------------------------------------------------------------------------------------------------------------------------------------------------------------------------------------------------------------------------------------------------------------------------------------------------------------------------------------------------------------------------------------------------------------------------------------------------------------------------------------------------------------------------------------------------------ACUAACAGGUACUAAUGCAUCCA-AGGGGGUCCAUAGUUAUGUAGCAGUCCAUCAAGUGAAAUGCGAUGAACCCA--------------AAGAUUCUAUGUUAGCGAAACUAAGGAAUUGGAAGGGAAAUUAUUUUCAUUUUA-GCUUGGUUUAGAAAUAUAUAGCCUUUAAACGUCUCAUAAAAACAAGACCAAUUCAGAAAUAUUGGCGAAUCUACACACUUUAGCCCUUAUUAAAGGUUGCAAGUCUAAUGAAUCCUCUGUUUCCGGGGAUUGGUAUCUUCGCUGGUAGAGUUAUCUUAAGAAUAAAUCCCAAAUGA-UGACUCGACAGA--CUAGAUUAAUUACGAUUUUAAACGUCAAUGCUCAUGCCAAAAAA---AUUAUUAGUAUCAACAAUUA----UCGAAGGGUUGUUAUAAUUUACAUUAAAGUCUACGAUACGCUUGCAUGAAAAAAUUAAAAGAAAGUCACAAAGAUAACCCACUGUGUUUUUAG----UACAACUGUAAGGCAUCGCGACGAAGGUACUG-ACGAAUCGAUAUUUGACGAACUCAUCCGCAUAAAGUAUUUUUAACGCCAUUC-GUCACCUCAUAUCUUAGUACAUGUGCUAAGUUAGGCGACUGCUGAUACUGGUCAGGAUUGAACUUAUAGUAAGACGAGAGA---AAUUCUAUAACUUAUAGUUUGAGAUAAUGUAGUCCAGAGCAAUGAAUGGUCCAAUCGAAAAUCUUAUUAAUUUUCAUAUUAAAGUUACCAUGAACCAUGCAAUCCAUGCGGCCGGGGUAUCUGUUUAUUUUUAA--CUGUUUAUCUAAGCUUGUCCUGAGGAUAAUUAAUGUUUAAACAGAUGUAAUCAGUAAUUUCGUUUCUACCUAGUUACAGCGA----AGCUUAUCAGGAGAGUGGCCGCUGAUAUAAGAUCGCGUCACAGAGGCGUCU--ACAUAUACUUUAUGCGGCCUUGUUGUAGAAUAGCUAAUCGUAUUUUGCCAGUUGUCGGUA--AGAGGUUACCGAUGU------UAGU 
>A1 5328
AAAAUCGGA-GAUCCGCAGCAUUAAUUAUGUGGAUCGAAUUUAUAAUGACUUAUAUCUUGCCCGAU-CCCAAAGUUAUAUUUUUGAUGGUGUG-GAUCUGCAUGAAUGUAAGUUUGUCCUGUGCUGCGAGUGACUCACGAAGGUAUAC-AAGAUAAUAAUUUCUCAUCAGAGUCCAACCGGCGACAUCUUCAGACCAACAGAUAUGUAAGAAGUUAAAAGAUAGUCGCUCUACUCAAUGGCGAACUCAUAAGGUAUACCCAAAAGCUAGUAAUAGUCGUCGCGCCUCAGAACUUACGGUUUCUAACAUUCGCGCAAUAAGAAAAGACAGCAAAAAAUGCUACGGUUGUUGAGUGAUAGGUGAACCCAAAUAAUGCGUGUUAUGACGACACACCCUCUAACCGCAG------------------CGUAAAUUUAAAAUAUGUUCCACAGAGAGAUAGUCAUGAUCAUCCAAUUUUAGUCAUGUGAUCUAGCCGCAUUUUGUAA-UAAGCAUUAUGCUUCCCAUACC--CUUCUUGACAUGAGUAUAAAUUUCAGCUUUCCAAU-ACACCUUAACGUUAUAAGAGAAUUGCCAGGGGUUAGUCGUCUUAAUGUCAUCUUACGAGGAUUUCUACGUCGAGUCCUCGGCUCGAAAUCGAUAUCUGUAGAAUAGCCAUUUGUUUAAACGAUAUCCGACAUUGGCCGAUCUCAUACAAGUAAAUCGAGAGGAAAAUUCUACGUGAUUCGUAGAACGUGGAAUCCCAGAUCACUCUCGUAA-CUAGACGAUUCCUUUUCCUCAAGACAUAUUAUAAUCAUGGGGC--UCAAGUGCGUAUGAAACAGUCUACCAAGAUAGGAAC------ACAUCCUCU-GGAAUACUGGACAUCGAU---CUAAUCAUGAUGGUUAAC-AAUACUACAGAAUAAGCUAUAGUUGUCAUCAUCAAGUCUAUAU----GUCUCCUGACAGUUAACAGAAACACAUAUGAUUGACGUAUCCUGUCUCGCGCCAUAA--CGGAACAUACGACACGGCUUUUCUCGUU--------------------------------------------------------------------------------------------------------------------------------------------------------------------------------------------------------------------------------------------------------------------------------------------------------------------------------------------------------------------------------------------------------------------------------------------------------------------------------------------------------------------------------------------------------AUAGAUCUAGGGGCCGUCCAAGACAGACUUUAGUAUUUAAAGU-ACAAGACAUUUCCAUCAUUUAUGUUGAAGCCC-----UAGUACACCAUGCUAAGUUUG--UAUAUGCGUCUAAAUUCGCUGACUACUA-UUGCCAUACCUAGGAGUGUCGAGUCAUU--AUACUAGUUUCUAG--CUCCGCCGCGGAUUAACUU-AAAUUUUUUGAUCGUGAAUCAUUAACGACGAGGUUUGGGGAUGAUUUAUUGUGAAAAGGAUACUC-AGAGCACCCAGUGCCCACGUCUUUUACAUCG--------------------------------AAGAGUUAUGACUGGAUUUUUCUUAUCUCCUUCAUUACAUUAAU-CCCGACAACCGACCACUCCCCACCUGCUACCCCCAUUAUGAAAAUCUUAAGUCUAACU---------GAAUACGUA-----CCACUGCAACCGCGAACCCCUCAAAUUUUUUC-ACC---UCAAUUGAUCCUACCACAGACUCUCUCCAACUGGGGUUCAAUUAAAUUGAACCU-AUCGUGCAAGAGGAU----------------------------------------------------------------------------------------------------------------------------------------------------------------------------------------------------------------------------------------------------------------------------------------------------------------------------------------------------------------------------------------------------------------------------------------------------------------------------------------------------------------------------------------------------------AAGGGGUUGUUAACUCCGUAUUGCAG-UACGAAUAAUGUGAUUAC-UUAGGUCUCGUGUCCGUGUUCU-AUUAUUAAAGCAACAUUAUUUUAAGUAUGG---UUUGGAAAACUUUGCGAGCGGGUCGUAAUGAUUUGAAGU-UCAACUAGAGAUCGGAGACCUAGAACUG-GGCCGGCAAUUGCCGUGAGAAUAAUAAUUACUUUGUUUAUCUC-AUUAAACUGGCCCUCAAUGCCGUGC-------UUACUUUUUAUUCCACUAGGUUAGCCAUUGAGUGAAAUGCAGAGGUCUCGUUCACCAU--AAUAACCGUAC--UCUUCUUGAUCGCACCAAUGUUUGACUGAGCAAUGGAUGUCAUUAUGGCC----UUCGAGGCUAAAGGGCUCAAUAGACUAUGUGUCGGGAAU--GGCAUUCACACAUGCUGUUGC-UGCAAUUAUCACCUUACGGGCCAAUGGGCAAAUCUCUUCUUGCAAAGUACCCUUUACUGAUAUGAUUAAUUAUAUUCGACAGGAUUCC----GUUUAUUUUGACUUUGUCUGCAAACGUGCGAUCUG-UUGCCUUA-GACGACGAAGUCCACUAGUGCUCGGAAUCAACCUUACCAGACUUAAACAAAAAUUGAUAGCAAUAUAAGAGGUCACCAGGAUA-UUUGUACUUAUGCCUUAUGAAUUCUCCGACAUACUUCACGAACUUAAACAAUACUACGAUCGUUCGUUUUCAUAAGCUGGAUA-AUAG--AAAGUACCCUGCGAAGCAAGGCUUUUAGUGAGGAUGUAGAUAA--------------CGUCCGCCG-GUGCGCUGAC-CGCUAGGGAA--AAUGUGACUGCAACCAUCUGGCUUCUCCAGGGAUACUGACU-AAGAUGCGACUCAGUGUCCCUCCUGGUUAUGUCUAAC----GAGUAUGGUUAUAAUUUUUGAGUCUAAGGCCUUGGUAUCUAACACAAAAGUCUAGUUGAAUUUAUCAAUCUCGGACUGUUCAGCG-UGAGUUGAGGUACUAGUUAAAUAUCUAGAACACUAGACCUUUAA--GUUAGUACUUAUCUUCUACGAU-UUAAGGACUGUUAUAAGCUUUCUAAUACGAGAGUUUUGGUCGCCUAUUCCUGAUAUAUAUAAAACCU----UGGGUAACA--------------UCAACUAAAUUUCUAGCAAGAGCUU-UGCCCCAACUUCUAAGUUUCGACAGGAUUGUGACAAUGCCGGCAUCAUA------GUUGUCUCUAUUAAGACUAAUGUAUUAAAUGAAAAUCGAAGAUGUGAGUUAAUAAUCUUGCGUACAACGUC--CUUCAAUUUAUACUGGCUCGUUAUAG-UACACGAUUUAUGUGUGUAUAAAGCUUAGAUGUUCGAGUACAUAUCGCCUGCAGUUUGACCAGGCUCCUUAUUAUUUAUAACGCAAUUC-A-UAACUCACUAAGUUGCCAUUAAU------AAUAGCU-UCUGCUAAUGAGUAUCAACCCGUCGAGUGUUUGUAUAUUGGCCAACUCGAUUGUAGUCGCAUAUCGUAAUACGAGU-CGAAGUUGUAGGCCUUUG-ACGGUCCCUGAGUAG---UCAAAUAUAAUUUUAACUAGCUGGUACUAAUGCAUCCA-AGAAGAUCCAUGGCUAUGUAGCAUCCCAUCGAAUAAAGUUCGAGGAACUCA--------------AAGAUUCUAUGUUAGCGGAACGAAAGAAUUAGGAGAGAUCUUGUUUUCAUCUUA-GCUCGGUUUUGAACUGCAUAGUUUUCAAGCGUAUCAUAAAAGCGCGACCAACUUAAAAAUAUGGUCGAAUCUAUACGUUUCAGCCCUUAUUAAAGGUUGCCAGUUUAACGAAUCCUCUAUCUGCGGGGGUUGAUAUUUUAACCAGUAGACUUAUUUCAUGAAUAAAUCCCAAAUGG-CUACUCGACAGA--CUAAAUUAGGUGCGAUUUUAAACGUCGAUGCUCAUAGCAGAUAA---CUAUUUAAUAUCAACAAUCA----UCCAAACGUUAUCACAAUAUCCAUUAAAGUCUUCGAGACGGUUCAAUGAAAAGAUCAGAAGAACGUCACAAAGAAAGCUCAAGGUAUUUU----UCGUGUAACCGUAGAGCAUCACGAGAAAGAUAGUG-ACGAAUUGAUGCCUGACGAACUCAUAUGCAUAAGGUGUUUUUGAUGUCUCGCGAUUAUCUCAUUUCUUGGUACAUGGACUAAGUCACCCGACUGCUGAUACUAAUCAGGAGUGAGUUUAUAGUAAAGCUACAGC---AAAUCUACAACUUACGGUUUAGCAUAAUGCAGUCCAGACCAAUGAAUAGUCUGAUUGAAAAUCUAACUAUGUUUCAUGUUCAAGUUACCAUGGACCGUGUAGUUCGUGUGGCCGGGGUACUUGUUUAUUUUUUA--UUAAUGGCCUAUGUUUGUCCUGAAGAUCAUUGAUGUUUAAACAGGUGUAAUGAGUAAUUUCGUUUUUACCUAGUCACAAUGG----GGCUUAGCAGGAAAGCAGUCGCCGAUAUAAGAUCGUGUCUCAGCGAAGUCU--ACAUGCACUUUAAGUUAUCUCAUUGUGGAAUAGCUUAUCUUGUUUUGGCAGUUGUCGGCAGUGGUACCAUACAUUAUCAUGGAUGGU 
>H2 5328
AAUGUAGGAGCCCCUCCCCGUCAAAACGUGUGCAUGGAGCCGAU-UUAAUGUACGCUUUAGCUGCU-GCAAAGAACGUGUCCUACACGGAGCC-UGUUUAUACAGGUAAAGGCAUAUCUUACACAACAAGUCGCCCGUCCGUAUCAAC-UAGAUAUUAUAUUCUCGUGGGGGUCCGAGACAUUAAAGCAACGAACUGUAGAGUGCAGAAGGAAUUAGAGAAUAGUUAAGUGGCCUGAU---GAAAUAGUGAUCAGCACGCGAGGCUUAAUGGAG--------AACCCGGCAGCUCCAGCAUGUAAUAUGCAGCUAAUCGGUGAAAAUAGCCAGAAUAUGGUUGGAUAUCGCCUGAUAUAUUUGUUUGAGUGUUGUCUAGUCAGAUGACAUGCAAAAUGUUCCCGGUUUCAGCAGUCUCGCAUAUCUCAAUUUAGACUUCGUUGUAUAAGGACACGAUCAUAGUCAGAAAGGCCGCAAUGAUCAGUUUUACCAUGGUUUUCAU-UAAGUCACGGGCAUGUCAUUUC--CUAGUUGUAAUUAAAGAUUAGUUCAAUUCCCAGAUGACAACCUCCAACCUUAAAUGUGCCUACGCGGUAUAAGCAUCUUAAAGUCCUCCAACGUCAUUGUUAUGGUACCCCCCUUGUAUAGUUGUAGAUAUCAUUAUACCAUUUAAGGUUCGAACUUAUAUUAUAAAUUAAUAACAGUUUUACUUGCCAUCCCUGCAGUUGACAGCAUGAGACUUUUAACGGCUGGGAUCUUAGUUACGUCUGCCGA-CGUUACGAUUGUACUUUCAUCAGAAA--CGAAGAUUAGUGUGCAGACAAAAUUAAAUGUAAAAGACAACCUGGACGUACCCUGAUGUUGAACCGUUAAGAACGCGGUACAUAAAG---GUUAUGUUAUCUGCUGUA-ACAUCUACAGCAAACAAGAAUUACGUCACUGUCAGCAGAUUGC----GCUCAACAGUCGCAAUGCGCAACACGUGUGGGAUACAUAAUCUACUCCGCGAUUUGG--ACACAAAGUCAAUUCACGAGGUCUCUAG-------------------------------------------------------------------------------------------------------------------------------------------------------------------------------------------------------------------------------------------------------------------------------------------------------------------------------------------------------------------------------------------------------------------------------------------------------------------------------------------------------------------------------------------------------------------------------------------------------------------------------------------------------------------------------------------------------------------------------------------------------------------------------------------------------------------------------------------------------------------------------------------------------------------------------------------------------------------------------------------------------------------------------------------------------------------------------------------------------------------------------------------CGCAGACCAUAAGUAGUAGGUGUUUAGUUUGAGUGGAAGAACAGUAUAGU--CCACGUAACCUUUUGAUAACGAUGACUUUAUUGUAAGUACGACAGAGACAACUUUUUAAUUAAAAAAAAUGUAUGGUCCGACAGUUUAUA--GUUACA-AAUGCUUUGCAAUGUCCGAACA-UCCGCUACCCAUAUGCGAUUAGGGCGAAGUGUCUCACCGUA----UA-GUGAUUUUAGACACUCAGUCUCAUCCAUCCUUGGUUUAAUGAUGAUGUUAUAACCCCCGGUACAUAAAGAAAUCGA-UCAUAUCCGCCUAUCUUUUC-------UCUUGGCAUGAUACUCAUCUAUAGGGUAUGGUGAAUAUUUCGGCGCACAUAAUCAGGAGUAAU-UGAUU-ACGUCCGGCUGUCUCCGACAUAC-GCU---------UGUCAGGUAUCAGAUUCACCAUCUGGAUACUCGUCAUAUUCGACUUAUAGUUUGGUAGUGUAUC---GGG-AAAAGUUCUUCUAAAGUUAAUCUCCUAGGUACGAAAGUAAACUGAUGACAUCAAGUCUCCG-UCCAAAGCCUUUAAUUUU-UUAAAUAGAGUAUAAAUCACUU----AUUAAGAUUGUGAUCUAUCAUUAAAAAGGUUGAGGGGAGCUCCGUGAAUCUACUGCUAAGUUUUGAGUC-GUAGCCAUUAGACAUGGAUUAGGAGCUG-GGUAUUCUAUCGUCAGAAGAUUAAUUCUUUUUUCUUUUAACGAGACUGAGUUAAUCCUUUAUGUAAGAU-------UCUUAUCUUGUAUUGCGAAAGUAUUGAUUAAGAGAAGAAAAGCCGCUUUAUUUUUCAUA-AAUGGUUAUUU--CACUCUUGAAUUGGUCGUUCUAAAACUCAGCGCACGAUAACAGUUUCGAC----UAUAGUAUAACAGAACGUGACGAUGUUUAUUCUUCAAGU--CGUUCCCCCACGUAGCAUAAA-UAUCAUACCCGUUGCGAAAGGUAACAAACGCUUUAACUCAUAUCAAUUCCGUUUAAACUAUAAAAUGAGUUGUACUCGUUAGAACUCGCACCGCUCCUUAUGCUGUCGUUUUUAGACAUGCGCUCGC-CCGCAUUAUAAU--UAUAUCUCUUUAGCACAGGAUGCCGAUCAUGAUGAACUGGAACAGAGAGUGUCUUUUGAAAGCUA----CUACACUUUAUCCCUGAACGGGACAGAGUCAGUCACGGUCGAACGUCGAAUGUCGGAGUAACAAUCCUACGCCCCACCCAUGGUAGCCUUAGAAACUAACUACGAGCGCUACAUUAUGCGGAAUUUGUUUGAAAAGAAGAGGA--------------AUUUUGCUG-GUAUGGAGAC-CAGCUCUUGU--CACUCCAUUAUGACUUUCCGAUCUUUCCAUGGAUGUCCGUC-UAUCGCAAAAAGAGACUUCCUACGAAGCCCAUCUGUC----AAGUAGAAUUGAAAUUAUAGAAAUAAACAUCUUACAAUUCGACACUAAUUUCUGUCCGUCUUGAUCCAGUAGACAACGUCCAACU-UAUGGAGUCACAUAAUAGACUUUUUAGAAACUUUGGACCAGAAA--ACUGACACCUGCUUCAUACAAG-UCAGGCUCUUUCUCCAUUCCUUCAAUGCAGGACUCUUACUCAUCGGUUCGUAAUGCUUAGAAAAUGC----UGGUUCACC--------------CCAAAUAGUCAUCCUAGAAGCUCUA-CCAUACAUUAAUUAAACUGUAGCAGCAUUACCA-AUUGACUGUACCAUG------GAUCAAAUAAUUUUGACUCGUUCACGUACUGAAGAUCUGAUGGAACCGUGAAUGGUCUUAUGUUUUG-ACU--CGUCGUUGUUUAAUUUCUAGGUGGGA-UCUGCUGUCUAUCCGAAUAUGGAGUCUUAGCACCUAGACUUGUAGCGUUGUUAGGUUGCCUGGAUCUUUCCUUGAUACCGAUAUCGUGC-G-UAACGUAUUAAUUUACUAUUAGU------GCGAGUCCCCUCCUGAUAUAAACUAAUAAGCCUCAUGAGUAAGUAUAUGU---UCCAAUUGUGACCCUAUGCCGGAUUGCUUAG-CGAGAUAGUAGGUGUUGG-AUUACUCCUAUGUAG---CUAAGCUUAAUUAUCAUAGGAGGGCACUACUAGAAUUG-AAGAAAUCUCGAGUUAUGUCAAACCGUUAAAAAUGCAACG-AAUCAAAUAAAUUUAUGCCAA---GUAGCAUCGUGUCAGUUAAUUCGGACGAUUGGCUGGGAAGUAAAACGCAAGCCA-GCUAGCUGUUGAAGCAUGGGCCUUUUAAUCGUUUGAUGGUCACAACCCCGAAUUUUUAAUAUUCAUAUGGCUAGACAUUAGUAGGCCUAUCUAGAGAUGUAAACGGUAAAAGUCUUCUGUUCUCAGACCCUCUUGUUUCUAUUAAUGAAGCAAUCGUUAAGACGGGCGUACAAUUGGCACCUCUACAGA--CUAGAUAGAUUGAUAGCUUCAUCGUCGACACCUACGAUGAGCAA---UUAAAUAAAAGAGACAGUCAUU-CUCGAGUGUCUAAUUUAAUAUAUCUUAAGAUUUACCUUACGCAGAUAUCACAAAAUUCGGGGACUCUCGUUGAGGGGCUUUACUGGGCCCUCGA-UUUUUUAAUCAUAAAAUAUCACUGUGAAUAUUGUA-GUGUAUAGGCACUCAACGCGUCUGCUGUAGGGAGACGGCCUUCGCAUCUUGU-ACUUUCUUAUAUCCCAUCGUACGUGGCUACUUAGGCGACAGUUGCUUUCUAGCAGCGAUGAAUUUAGAUUACCGACGCGAA---AAAUGUGUAGCAUGUCAGUUGACGCGGCGCGUAUUUUAACGGGGACUUAUUUAUCUAAAGUUCUAAUUAAACUCCAUGUUCAAAUUUGUAUGUACUGCGCAGUCCAUGCGAAUGGGACAUCUUUCUCCUUUCCA--UUAGUGGUUCA-GUUAUUGUGGAAUGACAUUGAUAAUAUAACGUCUAGUAUGGGCAGCUCCGAUGCUCUUUUAUUGUAAAUU----UCCUCGCCAAAGGCGCAGUGAUCGACAUAAAACGAAAUUAAAGGGAUGUCU--AUAAUUCAUCCGCGUAGCUUUGUUGUAGAACGGUUGAUCUUUUUUUGGGGAAUGCCGAUG--GGUGAUGCGCACUAG------UGCU 
>G2 5328
AAUGUAGAA-GACCCUUCUCGUCAAAUGUGUACAUGGAGCCGAU-UUAAUAUACGCUUCAGUUACU-GCUACAAUUAUGCUCCUCACGAAGCC-UGUUUGCGCAGAUAAAAGCAUAUCUCACGCAAUAAGUCGUCCGUCCGUACCAGC-UAGAUAUGAUAUUUUUGUGGGAGUCCGAUCCAUUAAGACGCCGAACUGUAAAGUGCAGAAGAAAUUGGAAAGUAGUUAAGUGGUCUGAC---AAAAUCGUGAACAGCGCGUGAGGUCCUAAUAAAG-------AAGUCGGCAGUUACAGCGUGUAAUAGGCAGCUAACAGGCGAAAGUAGCUCAAAUAUGGUUAGAUGCCACCUGAUAUAUCAAAUCGAGUAUUGGCUAAUCAGGAGAUAUACAAUAUGUUCCCAGAUUUAGUAAUUUCGCGUUUUUCAGUUGAAAGCUUGUUUUAUGAGGACAAUAUUAUGAUCAGAAAGGCCGCAAUGACCAGUUUCACUACGAUUCCCAU-UGAGUGAAAAGCGUAUCGUUUC--CUACUUAUAAUUAGGGAUUAGAUCAAUUCCAGGACUACGACCUUCAACCACUAAUGUGCCUCCGGGGGCCAAGAAUGUUAAAUUCUACCACCGUCAUUGCUUUGGUUCCUCCCUUAUAUAGUUGUAGAUAUCAGUAAACCAUUUACCGUUAGAACUUAUUCUAUAGAUUCACAACAGUUCAACUAAACAUUCAUGGAGGCGGUUGAAUGUGAAUAUCAACGGCGUGAAUCUUAGAUAGGUUUGCUGA-CAUUACGAUUGUACUCUCAUCAGAUAAACCAGAAUUAGUCGGCAAACAGAAUUAUAUGUAAAAUACAAUCAGGACGUACUC------CGAACCAUCAAGAACGCCUUAAAUAAAG---CUUUUUUUUUCUGCUGUA-CUCUCUACCGCAAGCAAAAAACACGUAGCUGUCAGAAGAUUAC----GCUUACUAGUUGCAAUGAGCAACACGUGUGAGAUACAUGAUCUACUCCGCGAUUUGA--ACGGAAAGUUUAUUCACGAAGUCUUUUG-------------------------------------------------------------------------------------------------------------------------------------------------------------------------------------------------------------------------------------------------------------------------------------------------------------------------------------------------------------------------------------------------------------------------------------------------------------------------------------------------------------------------------------------------------GUAAGGUACGGGAGGGGAUCAGAAUUAUAUUAUUAUGUCAAUUG-AUAUAAGAUUUCUGUAUCCGAGGGUGAAGUUA-----CCGGUCUGAGUACCGCCGCGA--UGGCUGAGUUUCAUCUUAUGAGUUAUACGAUGCUAUCAGCGCAAGUACUAAUCUUCC--AUACCGUCUUAUUGUAACUUGACGCCAUGGGAUUUGACAAGCGGUUUUCCUAAGUCGUGAGGUGAGGGCCAUAGAGAACGUACCAUUUAUAUGCAUUGUUU-AGUGAGUUUAGCUCUCAAUUUAUGUAUACCC----------------------------AGAGAUGCUAAGUAAGUGAGAUCUUUUAAUUGGUUUCACACAUGUGAU-UGUUGCAACUGUCGUCUCUUCUCUUACCCGGCCUGUUCAGAUUAAGAGAAAUCUAACU---------GCGUGGAUA-----AGGAUGGAAUAGAGACCCCGUUGCAAGUGAUUCAUC---AUAGGGGCCAGGACUACGGAUAAGGCGCAUUUGGCAAUUAAUAUGAUU-AAUAU-GUGGUGCAAACGAAUCGCAAUCCAUAACUGGUGGGU-GUUAGUUUGAGUGGAAUAACAAUAUUGC--UCACGUAACCCUUUGAUAUCGGUAACUUUAUUGGAAGCGCGCCAGAGGCCCCUUUCUAAUUAAAAAAAAUGUACAGUC-AACAGUUUAUA--GUUGCU-AAUGUUUUGAACUGUCUUAACG-UCCACUUCCCAUAGGAUAUUAUUGUGAAACUUCUUACCGUC----UA-GCAAUUUUAUAUAUGCAGUAUCAUCCAUAAUAGGUUUACUAAUGAUGUUCUAACCCCCGCUAUACAAAGCAAACAA-UUAUAUCCACCUAUGUUCUG-------UCUUGGUAUGAUACGCAUCUUUGGGAUAUGGUGGAUAUUUCCGUGCCCACAAUCAGGAGUAAC-UGCUU-ACGUCUGGCAGUCCCUGACAUACUAGUAACACAGUAUGUCAGGUUUCAGAUUCACCAUCUAAAUACUCAUCAUAUUCUACUUCUAACUUGCUAGUGCAUC---GGG-AAGAGUUCUUCUGGGUUCAAACUCUCAAGUACGAAAGUAAACUGAUGAUAUCAGGUCGCCG-UCUUAAGCCUUUAAUUUCAUAAAAUAGUAUGUGAAUUACUU----AUUAAAAAUGUGAUCUAUUAUUAAAAAGAUUUAGUAAAGCUCUGUGCAUCUACUGCUAUGUUUUGAGCC-GUAGCCAUUAGACAUGGAUUUGGAGCUGUGGUAUUCCAUUGGCGAAAGAUUAAUUCUUAUUUUCUCCGACACGACUAAGUCAAUCCUCUAUUUAACAC-------UCCUGUCCUAUACUGCAGGAGCAUAGCCGAAAAGGUGCAAAGCCGUUUCAUUCAUCAUA-AAUAGUCGUCU--UACUCUUGAAUGGCCCGUUCUAAAACGAAACGCACAGUAGCAUUUGUGGC----UGUGUUACAAUAGAACGUGCUCAUAUUUACUCUUGUGAU--UGUUCCAACGCAUUGCGUCAU-UUCCAUACCAGUUGCGAAGGGUAACAAUCACUUUAACUAAUGUCAGUUCCCACUAGACUAUAUGAUGAGUUGCACCCGUUAGAAUUCCAACCGCUCCUUCUGCUGUCACUUAUACGCAUGCGCUCAC-CCGUAUCA-CAUAUUAUACCUCGUUAGCACAGAGUACCGAUCAUUGCAAAUUGGGACAAGGGAUGUCUUCU----AACGGCUUCUCCACUUUAUCCCUAAAUGAGACAGAAUCAGUCAACGUCGUAUGUAAUAUGUCGGAGUAAUAAUCAUACGUUUUACCUUUGGUAUCUUUGAAAACUAACUACGUGCCUUACAUGAUGCGGGAUUUCUCUAAUGUGGAGAGGA--------------AUUGUGCUG-GUACUAAGCU-CAGUUCUAGC--CACUCCGUCCUAGCUUUCCGAUUUUUCCAUGGAUAUCCGUC-UAUCGCAGAAGGACACCUCCUAUUAAGUUUUUCUAUU----AAAUAGAAUUAAAAUUAUGGAAAGAAACAUCUUACAAUAGUACACUAAUCUCUAUCAGUUUCAACCCAAUACGCGAUGUACAGCU-UAGGGUGUACCAUAACAGACUGUUUUGGAACGAUGAACCUAAAA--ACUGCCAUCC------------------------------------------------------------------------------------------------------------------------------------------------------------------------------------------------------------------------------------------------------------------------------------------------------------------------------------------------------------------------------------------------------------------------------------------------------------------------------------------------------------------------------------------------------------------GUAAAAGGGUGAUACUUGAACUA-AAGGAAUUUUAAGUUAUGUCAAACAAACAAAACCGCUACG-AACCUAAUAACUUCAUACCUA---GUAGCAUUACGUUAGGUAACACGAACUAUUUGGCGGGAAGUGAAACGCAGUUCA-CACAGCUGUGGAAGCAUAGGCUUUUUAAUCGUUUAAUGGUCAUAUACCCGGAUUAUUAACACCCUUGUAGUUAGGCAUUCGUAGACCUACUUAAAGAUGUGUACAUUAAAAGUCCUCUGUUCUAGAACCCUCUUGUUUCUACUAGUGAAACAAUCAUUAAGGCAUGCGCACGACUGUCAACUCCACAGA--CUAAAUGGAUUGGUAAGAUCCUCGUCGACAUCUACAGUGAUCAA---CGAAUCAAUAGAGACAGUCACU-AUUGAGAAUCUAUUUUAACAUAUCUUAAGCUUUACCAUACGCAAAUAUCGGAAAAUUGGGGGACUUUUGUCGAGGGGUUUUACUGGGCCCUCGA-CCUUCUGAUCAUAAAGUAUCACUGUGAAUAUUGUG-GUGAACAAGCGUUCAACGCGUUUGUUGUAGGGAAACAGCCUUAGUAUCUUGU-ACUCUCUUAUAUCCUAUCACAUGCGCUUACUUAGGCUACAGUUGUUUACUAGGAGAGAUGAGUCUAAAUUACUGGCGCGCC---AAAUGUUUGACACGUUAGUUGACACAGUGCGUACCUAAACGGGGACUGAUCCAUUCAAAAUUCUGAUUAAAUUUUAUGCUCAAAUUUAUAUACACCACGUAGUUCAUGCGAACAGAACAUUUUUCUUUUCUCCA--UUAAUGAUCCC-GCUAUUGUCAAAUGACGAUGAUGAUACGAUGGCUAUUAUGGGCCGUUCUGAUGUUGCUUCAUUGCGAGCU----UCCUUGUCAAAGGCGCAGUUAUCGACAUAAAAUGAAGUCAAAGUGAUGUUU--AUAAUUCAUUCACGUAGCUUUGUUGUGAAACGAUUAGUCUUGCUGUGGGGAAUACCGACG--GGUGAUGCGCACUGG------UGUU 
>F2 5328
AAUGUAUCA-GAUCCCUUAAGUCAAGCGUGUAUACGGAAUUUAU-AUAAUGCACGUUCUAGCCUAU-ACUAAAAUCAUGUUUUACACGAGGCA-UAUUUACACAGGUAAAAGUGCAGCCCACACAGUAAGUUGUUCGAUUACACCAAC-UAGAUACUCUAUUCUUAUGGGAGUCCGGACCAUUACAGCACCGAUCCGAGAAGCGCAGGAGAAAUUGGAAGGUAGUAACAUUGUCUGGU---GGAAUUAUGUAUAGCCUGUGGGCCUUAAAAGAA--------GCCCUAAUGGUUACGCUGCAUAAUAUUUAAUCAACGGGGGAAAAUAACCAAAGUAUGUUUAGAUACCGUAUGACAUAUGAAGCCAAGUAGUGUACAGUGAGGAGAGGUAUAGUAUGCCUCUGUCUCCAGCAGUUUCAUGUCUUUAAAUCUAGGGUUUUUCCCAUGAAGACAAAAUUACAGCUAGAAGGGCCGCCAUAAUAGGCUUUGCUACGAUUCUUAC-UAAGUAACAUGCAUGUCACUUC--AUAAUUAUAAUGAGUGACAAACUUACUUCCUCAUA-GUAACCUGAUACCGUAGAUGAGCCCACUGGGAUCUGUCAAUAUAGAUUCUUCCACCAUCAGUGCGUUUGCCCACUAGUUGUAUUUUCAAAGAGUUAAGUGGUGCAGUUAAAGUUCCAACGCCUUUGAUCAAUUAAAAUCAAUUGUACUAUCGAUCCACGCAGAUUACAGCAAUCGAACUAUAGCUAGUGAGAUCUUAGACAGCUGAGACGG-CAUUACGAUUGUGCUUUCAUCUGAAAUAUCAAAUUCAGGGCUUAGUUACAAGUGUUUAUAAAAGACAAUCUGGACAUAAUU------CGAGCCAUUAAGGACGCUUUAUACAAGG---CUUCUCAUGUUAACGGAA-AUUACUACAGCGGUCCAUAAAUGCAUCAAGGCUAAAUAGGCUU----GCGUUCUAGCCGCGAUGAUCAACACGCGGGAUAUACGUGAUCUAAUUCGCGGCUUGA--CCAAAAAAACAAUUCAUGAAGUAUCUCG--------------------------------------------------------------------------------------------------------------------------------------------------------------------------------------------------------------------------------------------------------------------------------------------------------------------------------------------------------------------------------------------------------------------------------------------------------------------------------------------------------------------------------------------------------CCAAUUCUGGGAGGGGAUCAGCAUGUAAGUAUUAGGUCAAAUU--UCUAGAAUUUCUACCUCUAAGCGGGGGACCA-----UGGGUCUGAGUUGCGCCGAAA--UGGAUGCGUACGAUCCUAUAAGUUGCGUGGUGUUAUUGAUGAAAAUAUUAAGCUUCA--ACUUCAUCUUAUUCUAACUUAACGCUUUAGGACUUCAGAUGUAUAAGUACUAGAUCAUUUGUUGAUGGGCUAAGGGACGGUAAGGUUCAUUUUAAUUCCUU-AGACUGGCCGGUUCUCAAUUUGUCUAUAUCC--------------------------------AGGAAUUCUGAUCGACUGUUUUUAGCGGCUUAUGCGCAUGUGAU-AGCUGAGACCAACAACUUUUCACUUAUUCAGCCUUUUCGCAUCUACAAAGGUCUAGUU---------AGCCGGAUA-----AGCAUGAUACCGGGACAUCAUUACAAGUUACU-AUU---UCGGGGGACCCCACUAGGAAUAAUAUGUAUUUGACGGCGGAUGUGGCUGAGAGU-AUAGGGCAAACGGAUUGCAAGCCGUAGCUAGUAGUUAUUGAGUUUAAGUGCAAUAAUGGCCCAGG--UUAUGUACCUCUCUGAUAACCAUGACUCUACUGUAAACGUAACAGAAAGUCGUUUAGAGUUAAAAUCAAUGCACGAUACGACAGCUCAUA--GUCGCC-AAUAUUCUUAGACGUCUUAACA-UCCGCUGCCCAUAGGGUACGCUCGCAGGGUGUCUCCCCCUA----UA-AUAACUUUACGUGCUCUGUCUACUUUUCCAUAGGCUCAAUGACGAUGCGAUAGUUACCAGUUAACAAAGCAAUCGA-UCAAAUCCAUCCCUGAUUUC-------UUUUGGUAUAAUCAAAUAUUAUAGGAUAUGAUAAAUGAUAGCGCACCCUCGUCUAGGAGCGAG-UUAUU-ACGUCUAGUGUUUUUCAGAGUAU-GGU---------UAUCGGGUUUCGUAUUCACCAUCUACAUACUCAUCAUAUUCAAUUGCUAACUUGUUCGUGCAUU---AGG-AAAAGUUAUGCUGGCUUUAGUGUCUUACAUACG--AAACGACUAAUGGCGUCAAGUAUCCA-UCUAGAGCCUUUACUGGC-UUAAGUGGCGUCUAAACCAUCU----GCUAGGAAUGUAAUAUAU-AUUGAUGGGAUUGAGAUAGACUCAAUAAAUCUACUGCUAUGUUUUGGGUU-GUAACCAUGGGACGUGUAUUUGGAACCG-AGUAAGUGAUCUACGGAAGACGACAUCUCGCUUUUGUCAAUACUAGUAGGCUAACCCUCUCGGUAAGAC-------UCUCACCUUAUGUUGCGAGAGCAUUGUUGGUAUGUAGAAAAGGUGUAUUUCUUAUUAUA-ACUGGCUACUAUACACUGUUGAAUGGUUCGUCCUACAACGGAGCGUACAAUGACGUAGUGAAU----GAUAACAUGACAAAACGAGAUCGCAUUUAUUCGAAAAAC--CGUUACCGCGAGCAGCGCUAU-UAUUAUACUGAUCGCGUAGGGUAGCAGGAGCUCUCACUCAUGUGAAUUCCUAUUAACGUCUAUGGCGAAUAAUGCUUAACAAAAUCCUCAUA------------------------------------------------------------------------------------------------------------------------------------------------------------------------------------------------------------------------------------------------------------------------------------------------------------------------------------------------------------------------------------------------------------------------------------------------------------------------------------------------------------------------------------------------------UCUUUCU-UAAU-UUAAAUUUUAUUUCUAUUCUUUUAACACAAGAAUCUUGCUCAGAAGUUAGUAAUAUCUACAAAACA-----UGAUCCACC--------------CCAAGUAAACACUCCAAAAGCACUA-CCGUAUAACGCUUUAAUUCUAACAGCAUUGUCG-GUUAACUGUAUCAUG------AGCCAAAAUACCUCGUCACAUCGGCCUAAUAAGAGCCGGACGUAAACACGAGCGGCCCUAUGGGUUGAAUU--UGUUAUUUUUUGCUCUCUUGAAGCGA-AGUACUGCGUAUUGGAAUGUGGAGGUCUGGCACUUAAGCUUAUAUCGAAAAUAGACUGAUCGGACCUUUUCUUGGCACUGAUACCAUAC-A-UAAGCUAUUAGCUCGCCGUUAAU------GCGAGUCUCUUCCUGAUAGAUAAUAACAAUUCUCGCGAGCAGGCGCGUGU---CCUGAUUGUAACCCCAUAUUGGGCUCUUUAG-AAAGAUUGUGGUUAUUAGUGUCAUCCCCAAGUAGAUUUCGGACCUAAUUCUCAUAAGAUAGCGAUAUUAAACUUA-GACGAACUUUAAGUUAUGUAAGGCCGGUUAAAAUUUAAUG-AACCUAAUAAAUCUAUACCCA---UCAGCGUUGUAUUAGUUAUCUCAAAAAAUUGUUCAAGAAGUAAAGCGUAAGCUG-GUAGGCUCUGGAAGCAUGCGGUUCUUGAGAAUUUGACAGUCGUAAAUCAGAGUCACUAACGCCCCUGUGUCUAAAUAUACUCUGGCUCACUUAAAGUUAUAGAUUCAGAAGGCCCCUUAUAUUGAAAGCCGGGCACCUUUGCUAAUAGAAUGUUCGUCAGAAGGUACACACAACGGGUGACUCCAUAGA--GUAGAUAGAAUGGUAAUCU-AACGUCGGUAUCUUCAAUGAUCAA---CUAUUUAGUUAAGACUGACAUU-AUCCAUAGUCCAUUAUAGAGUAUCGUAAGUUUUACCUUGCGCAGAUAUCAAAUAAUUGGGGUAGCUUUGUUGGGAAAUCUUAACGCGCCGUCAA-UUAUUUGAUCAUAAGGUACAACUUCGAAUGGUGUG-GUGUGCGAGCAGUCGGCCACUACGUUGUUAGCAAACAGCCUUGGUAUCUUGU-AUUCUCUCAUUUCCUGCCGCGCACACUUAGUUACGCGUCAGUUGUUACCUCAUUGGGAAAAAUCAAAAUCACAAGCGUAAA---GAAUAUUUAACUUGUAAAUU-AUGAAGUGUAUAUUGAAACGAUGAUCGGCUCAUUUGAAACUCUAAUUAAAUUUCAUGCCCAAAUUUGUAUGUACCAUGCGGUCCAUAUAGAUAGAACUUCGUUCUAUUUUUCG--UUACUAUUUCU-GUUACCGUAAGACGUCAUUGACAAUCUGAUGACUGUCAUUAGCAUUUCUGGCAUUGUGUCAUUGGGAAAU----UCCCCGUUGCAGGCGCAAUUAGCGACAUGAAGAUAGGUUAGAGGAGUGCUUAGAUAGUUAACACACCUGAUUUUGAUACAAAAGGGUCAGUCCUGCCCAAGAAGAUAUCGACG--AAUAGUGAACACUGU------UGCU 
>E2 5328
AAUGUAUUA-GAUCCUUCAAGUCAAACAUGUGUAUGGAAUUUAU-AUAGUGCACGUUCUAGCCGAU-GCUAAAAUCGUGUGUUGCACGAGGUA-CAUUUGCAAAGGCAAAGGUGCAUCCCACACAGUAAGUUGUUCGUUUACAUCAAC-UAGAUACCAUAUCCUUAUGAGAGCCCGGACCAGUACAAUAGCGGGCCGAGAAGCGCAGAAAAAAUUAGAGGGUAAUUAAGUUGGCCGGU---AGAAUUACGUCUAGCGUGUGAGCCUUAAUAAAA--------ACCCUGAUGGCUACGGUGAAUAAUAUUCAAUCAAUCGGGGAAAAUUGCCAAAAUAUGUCUAGAUACCGCCUGACACAUGAAACCUAAACGUGUACGGUGAGAAGAUUUAUAGUAUACCCCUGUCUCCAACAGUUUCACGCUUUUAAAUUUAGGGUUCAUCCUAUGAUGAUAAGAUAAUAACCAGAAGGGCCAUCAUGAUAAGUUUUACCACGAUUCUUAU-UAAGUGACAUGCAUAUGAUCUC--AUAGUUAUUAUGAUUGACAAGUUUACUUCCUCAUA-AUGACAUAAAAACGUAAGUGAACCCACGGGGACCUGCCAAUGUAGAUUCUUCCCCCGUCAGUACUUUUACCCGCCAGUUGGAUUGUUGAAGAAUUAAGUAGUGCAGUUGAGGUUCCAACUUCUCUAAUCAAUCCAAACCAGUUAUACUAUCAUCCCACACAGAUUAUAGCAAUCGAAUUAUAACAAAUGGGAACUCAGACAGGUGAGACGG-CAUGGUGAUGGUGCUUUCGUAUGAAAUAUCGCAAUUAGUGGUUAGUCACAAGUGUUUAUAAAAGAUAAUCUAGCCAUACAG------AGAACCGUUAAGAACGCAUUAUGCAAAGCACCUCUUCGUGUGAAGUUUA-AUAUCUACAGCGGUCUAGGAACGGAUCGUGGUUAAAUAGGUCU----GUGUUCUAGCCGCGAAGAGCAACACGUGGGAAGUAUGUUAUCUAAUGUGCGGAUUGG--CCAAAAAGUAAAUUCAUGAAGUAUCUCGUAACGCUCCCGCGCUAAAGGGUCUCGCUAAAUGAUGUGGUCAUAAAAUGAUAUAAAAAAAUGAUGGAAUAUCGAGCUUAACCAUC--CUAAUACGUCGAGUGCACUAUAAACUUACCGUUAAGUCCUAAUAUUUGUCUUU-ACGGCAAGGUUUACUUGUGAAGGACUAUUUG-UCUCAUUAUUCCUGGCCUACCAACAUAUCCAACUCCCGGUAAC-AGAUUCGAGUCUGGGGUCGUUUAAUU-UGCAUAAAAAAGGUGGGCUACAAUCAUCGGGGCUAGGGUAAAG-GACAAUACGAUUGGCAAUGCGACAAAUCACAUGCGCUACCAGUUGAGCACUCUGUCGAUCCUUUUUUUGAUAA---AGUCGUAGUGCGUUAAAAGAAUCACACACUUACCUCUUGCCAGGAGCCGUGAUUUAGUAUAUUUUUGUGGGAUGUGAUAAUCAUAUGGCG-------------------------AUGUCGAUCGGUUAUACACUAGUUAGUUCUGAUGACUAGUAUUCCGACAACAUUAC-GUAAACCUAAGAGGGGAUCAGCGUGUUAGGUCUAAAAGAGGAU-CCAUUAUCAUAUUUUUUAUUAGGUCAAAUUUGUAAUAUUUCUCCCUCUAAGUUCGAGACCAUGGGUCUGUGGUACGCAAUCGUGGAUACGU-UCGUUCUUAUAAGAUGCGUGGUGCUAUCGGUGAAAUUAACAAGCUUCAACGCCAUCUUA--UUGAAUCUUAUCGCUUUAGGAUCCCAGAUGCA----UUAGUACAAGAUCAUCACCUGAAGG--GCUU-AGGAAUGGUGGAGUUUAAUUUAAUUACUUAGACUAUUUAGUUCUCUAUUUAUCUAUGACC---ACGUAUUCUGAUUGAUUGCUUUUAGCGGGGUACUUACAUGUGAU-AACUGGGACUGAUCACUUUUCUCUUAUUCGGCCGAUUCACAUUAAUAAAAAUCUAGUG---------GUCAGGGUA-----AGCAUGGAAUCUAGAUCCCAUUACAAUUUGUU-AUU---UCGAGGAACCCCACUAGGAAUAAAACGUAAUUGACGGCCGACGUGGCUGAAAGU-AUAGGGCAAGUGGAUUCCAAGCCAUGAAUAGUAGUUAUUCACUUUAGGUGCCAUAAUUAUCCGAG--UCAUGCAUCUUUCGGAUAAUCAUAAGUCCACGAUAAACAUAACGGAAAGUCGUUUAGAGUUAAAAUCAAUGUCCAAUCUGACACCUAAUG--GUCGCC-AAUGUUCUCAGAUGUCUUACCG-UUCGCUCCCCAUAAGGUGUUCUCGCAGUGUGUCCCACCGUA----UA-GUAAUUUUAUGUAUUCUGUCUAUUUUACUAUAGGCUCAAUGACAAUGCAAUGGGUUCUAUUGUGCAAAGAAACUGG-UCAAAUCCAUCUCUAAUUUC-------ACUUGGUAGAAUCAGAUGAUAUAGGACAUGACAACAUAUAUCGCAGAUACGUCUAGAAGACAU-UAAUU-ACGUCCAGCAUUCUUCGGCGUAU-GGU---------UGUCGGCUUUCAGAUCCACCAUCAACAUACUCUUCAUAUGCCAAUGCUGACAUGUUCGUGCAUC---AGG-AAAGGUCAUCCUAGAUUUAGUCUCCUAUAUACG--AAGGGACUAACGACAUCAAGUAUCCA-UCUAGAGUAUUUACCCUC-UUAAAUGACGUAUGAAUCACCC----UCUAGAAAUGUAGUAUAU-AUUGGUAUGAUUUGCGUAAGCUCAAUGAAUCUACUGCUAUGUUUUGGGUU-GUAACCAUUGGACGCCUAUUUGAAACUG-AGUAGAUGAUCUACAAAAGACAAAUCCUCGCUUUUGUUAGCAUGUGUAGGCUAACCUUCUCGGCAAUAC-------UUUUACUUUAUGUAGCGAGAGCGUUGUUGGUAUAUAGAAAAGGCGUAACACUUAUUCUA-UUUGGUUACUUUACAUUCUUAAAUGGAGUUUCCUAUGAAGGAGCGUACCUUGACAUUAUGAAC----GACAACAUGAUGAAACGUUAUCGCAUUUGUUCUUUAAAU--CGUUACCGCGCACAGCGUUAU-UAUUAUACCGAUCGCGCAGGGUAGCGGGCGCUCUAACUCAUAUUAAAUACUAUUAACGUAUAUGACGAAUUACGCUUAACAAAAUCCUCACCGCUUCUUAUACUCUUGCUUAUGUACAUGUGACUUC-CCAGGUUA-UAUCAUGUGCAUGGAUAAUACAGGGAAUCGAUCAAGUCGAACUGAAAUAGAGAAAGCGCCGCAGCUGUGA----CUCUACUCUGUUUCUGUUCGGGGCAGAAUGAUUUUCCGAUCUAUGUAAUAUGUCGGAGUAAUGAUCCUACGCCUCACUUCUAUCAACCUAAGCAAUCAACCGCGUACUCUGCAUGACUGGGAAUCUAGUAGAAAUGUAAAGAGGUAAGUGAGCGGAUCUUGAACCAUAUGCGCUGACACAAUGAGCAACCCACUCUGUUGUAACUACCCGACCCCUCCAUGUACGUGCGUC-UAUCGUCAAGUGAUAAUCUCCAGAUAGUUUGUCUAUU----GAAUAGUAUUGACAUCAAAGAAACAGACUACUCACGAUUCUACACAAAGCUCUCUUCGUUUUAAUCCUACACUAAGCGAUCAACU-CACGGUGAGACCUUAUAAUCUAUUCUGAACCGUUGGACCCGAAAUUAAUGACAACU----------------------------------------------------------------------------------------------------------------------------------------------------------------------------------------------------------------------------------------------------------------------------------------------------------------------------------------------------------------------------------------------------------------------------------------------------------------------------------------------------------------------------------------------------------------------------------------------------------------------------------------------------------------------------------------------------------------------------------------------------------------------------------------------------------------------------------------------------------------------------------------------------------------------------------------------------------------------------------------------------------------------------------------------------------------------------------------------------AGUACUACUUCAAAUGGUAUG-GUGUGUGAGCAAUCGGCAACAUCGCUGUAAUAAUAUAGCCUUAAUGCCUUGU-GUUCUCUUACAUCUUGCCACAUACACUUAGUUAGGCGCCAGUCGUUAUCCAAUUGGGAAGAGUAAAAAUCAUAGGCGUAAA---AAAUAUCUAGCUUGCAAAUU-GUAAGGUGUAUUUUAAAACGAUGAUUGGCUCACUUGAAUCUUUAAUUAAACCUUAUGCCCAGAUUUGUAUUUAGCACGGAGCCCAUAUUAACAAAAAUUUGUUCUUUUCUUCG--UUAUCGUUUCC-GUUAUUGUCAGACGCCAUUGACAAUCUGCCGAUUGCCAUUGACAGUUCUGAUGUCGUCUUAUUGGGAGAU----CUCCCGUCGCAGGCGCAGUUAGCAACAUGAAAGGAAGUUAAGGAGAUGCGC--AUGAUCAGCCCACGUAGUUCUGAUGCUAAAGGAUCUGCUGUGGCCAAGGAAAUACCAACG--AGUAAUGCACGCUGU------UGCU 
>D2 5328
AAGGUAUAAAGAUUCUUUGCGACUGACAUGUAGGUGGAACCUAU-AUAGUGCAUAUCUCAACUAGA-AAUAAGGCUGUGUUUUGCAUGAAGUC-UCUUUGUACGAGUAAAAAUGUGUCUGACACAAUGAUUCGUUCACCCACACCAAC-UAGAUACUAUAUCUCUGUGAGAUUUCGAGCCGUGGCAAAUCUGACUCACGGUGUGCGGAAGAAAUUAAGACGCAGACAAGUCGCCUAAUAGCAAAAUUAUGAAAUGCGCCUGAGAUUGAACGAGA--------AUCCGAGUAAUUACCUCCCGUGUCAUUUAUUAAACUUGAGAAUAUACCGAGGAU--CUAUGUAAAAUGCUUGUUAUAUCAAACCAGGUGGUACACGGUGCAGAGGUGUUUAGCAUAUCAGCGAUCUCACUCGCUUUGCGCGUUUGGGUUUAGAGUGUGUUCCGUGGGGAUAUAGGUACGGCCAAUAAGCCCGCUAUAAACAGUUUAACCGUAAUCCUUGG-UUAGUAGGACGCAUAUCAAUUC--UGGUCUGUCCC-AGUGGCUAGUAUACUUCCCAAAU-AAAGUCCAAUACCGAAAAUGAUCCUGCUGGAGCUAAGCGUUUCAGAGCCGUCCCCCGGCGUUACUUUGAGACCCCACUUGCCCCGGUAUUGCUGUCUAUAGUACAGUCAGCGAUCUAACCAUUAUAAUAAAUUAACACCGGCCGUAUUAUUAAUCCACUAGAAGAAUAACAUAAGGAUCCCAAUUGGUGAAGCUUUAGACUACUAUCGCUA-CCUUACGCUGUUACUUGCAUUACCAAGUCUAAAAUCAGUAGCUUAGUAGAAGAAUAUAGAAAAAGCAACCGUGACGGACUC------AAAAUUUUUAAGAACAUUGUAUAUAAUG---CUUUACAUUAUUCCUAUA-UUUACUAGAGCAAACCCAAAAUGCUUAGCGGUCAACGAGUUAUCCAUAGUCCCUAGCUGUCAUCUGCAGCACGAGUGCUAUUCGUGAUCUAUUGCGCGUAAAGA--CCAGCAAGACAACUCCCGAAGUUUCUUCCUAGGGAGCCCCACUUUAAAACCGCUUUAAAUGAGAUCAAAAGUAAAUGUAAAGGAAAAAUGUUGGCAUUUAGGUUUUAAUUAGC--CUAAGACGGCAGCCUUGAGAUAUAUACGCUGUCAUUCCUGUACAUCUGUCAUU-GAAGGUGCAUUCGUUUGUGAACAACUAUAUC-UCCAAUUGAUCAUAACCUGGCAACUAAUUUGAAUCCCGAUAGC-CGGAUUUCGGGCGAUCUUGCCUACCU-CGUAAAGAAUGGGUAAGCCUCGAGUAUGGUAAGAAACGUGUGG-AGCACUACGGGACCCCAUAUACGACUAAAUAUUCAGAACCAUUUAGGCACACAGUCCAGCCAAAACUUGAAGA---GCGGAAAGUGCCUUCACCUUUCCGCGCACUUACACCUCAGGA-AGGGAAACAACUAGCGUUAGUCCCGGGAAUAUCUAAUGUAUAUCUCG-------------------------CCUUUCAGCAGACUAAAAAUUCUUAUAAGUUAAAACUUGGA-ACUAUCGUUACAUU-AUUAAACCAGGGAGGGAUUAGGAUAU-GUUAUUAGUUCAUAUC-ACACGAAAUCUCUAUUACUCGAGCCGUGGCUA-----CAGUACUGCGUCCCGUUACAA--UACAUACUUCUGAUUAGAAUAAUUACAAGUUACUCAUCGUGCAAGUAAUUAACUUUA--AUGCCGUGCUACCGCAUCGGAACGCCUUAAGAUUACACACGCGAUACUCAGAAGUCAUAAGACACGAGCGACAGAGGC-GUUCGAUCCGUAUAGAGUUAUU-AGGUUGAUUAGUUCUCAGUAUAUUUGAAUUU--------------------------------AAGAAACUGGAUCGGACGCCGAUUA---GUAACGCACUUUUUAC-UACAGCAACUGACAACUUCGCUCUUAUCGAGCUUACUCGAGCGUAGAUGAAUCUUACG---------GAAUAGAUA-----UAGAAGAAAGCGACACCUAAUUACGAGUUGCU-GCC---UCAGAGGCCCCAUCUACGUAUACAACUCAAUUGACGAUCGAUUCAGCUGACUGU-AAGGUGUAAAUAGGU----------------------------------------------------------------------------------------------------------------------------------------------------------------------------------------------------------------------------------------------------------------------------------------------------------------------------------------------------------------------------------------------------------------------------------------------------------------------------------------------------------------------------------------------------------AUUAAACCGAAGACAUAAAGCACCUG-CGUAGAACUUUUAAUUUU-UCGUGUAAUCCGAGCAUCUUAU----ACUGGAAGGGUCUUAUGUUCAUAAGAGGAUUAUGGUUACAUCUCUUAAUAUAUCGCUACGUUUGCGGCU-UUAACUUUUAGACACGGAUAUGGAACCG-AUCAGUUAAAAAACGUUAGACAAACUCUUGUUUUUUUCAGAAUGAUUAAAUUAGCCCUAUAGAUUAGAU-------UUGUACCUAAUAUUACGAGUCUCAUAGCCGAAUUAAGUGGAAUCUAUUCACUAAUCAUA-AAUGGUCCCUU--CUCGUCUGGAAGAAGCAUUCUACGACGGAACUUACUAUGACGUUUCGAAC----CGCGUGAUAAUAGAACACAGCCGCUUUUAUUCCUAAAAC--CGUCCCCACGUAAAUCAUUAC-UAUAGUACUGACCACGAAGAGCCGGAGACGCUUUUGCCCAUACCCAUUACCGUUACCCUACAGCACGAGUUAUGCCCAAUACGGUCGAAAUGGUUUCCUAUGCUCGUACUUAUGCACAAGUAACAUUCUAAAAUAUACACAACAAAUAUGAUUUACGUAGUAAAGCAAUUAUACUAAAGUGAGUCCGAGCACGU---UUCUCCGCUGAUACCCCUAGUUUUGCUUUCCACAUGCCAAGAUUAUUUGCUGCUGUACGUUCAACGCUGGAAUAACACUCCCAUAUUUCUCUUCUAUAAAGUUUAGAUUCUG--UACGUGACUUGCACGACGAGGUGUUUAGCUAAAAGAUAAAAAA--------------CUCUCGUUG-ACAUAAAAUC-CAGCAAAGAC--CACUCUUCCGCAGCUCUUCGACUUCCCCAGAUGUACGUAAU-GAUCGUAAAAUGGCAAUCCCCACUAGGCUUUUGUAA-----GAGUGGGAUUGAUGCUUUCGGACCUAACACUUUAGGGUUUUAAAGAGCUGGCUGCCUAUAUUAAGUCAGUUUAAGCCAUACAACU-UAAACUGAUACCUCACAAUGGGUUCUAAACGAUUGGAGCUUGCG--AUAGGCGCUUCUUCUAUGGGAC-UGAAGUUCCAUCUCCACUUCUUCGUCUCGGGAGUUCAGUUUAUUAAUUCAUAAUGUUACUAUAUUAC----UGUUUAGCA--------------CCAAAAAAGUAGCCUACAAGGACCA-CAGCAUAACCUUCAAAUCCCAAAAACAUUGUCG-UUUAAUUGUACCACG------GUUCUUCUAAUUUUGAUUUAUUAGUUCAGAGUAAGUCGGAUGUGCCUAACAGUGGCCUAGUGUGUUAAAUU--UUUUGGUUCUCCCCUUCUCCCUACGA-CCCACUGUGAAUUAGGGUGUGGAAAUCU-GCACUCAAACUCACAUCACUGAUCAUUUGAUCGGAUCCUAGUCUGACAUCCAUGACUUACUU-CAAGCUAUUAGAUCGCUAGUGAU------GAAGACUCCUUUCUAGUGUCUACUAAUAGAUCUAGUAAUCAGGUAUGGUC---UCUGGUUGUAAACUCGUAUCGGAAAACCUGGUUAAAAUUGUAGACUCUUG-GCCACUCCCAAAAAA---CCUAGCUUGUUUAUCACAUGGAAAAACAAACAGAACUAUGAAGAACUUUGUGACAUGCAA-----AUCGAAAUACAUUG-GACUUUAGGGCCAUAUACUUG---GUAGUACUGGAGUAUUAACCUAAGAAAAUUGGACAGUGAUUGAGGCACUAGCUA-GCUAGCUAUAGAAGCAUUGGGUCUUUAAUAAUACACUGGUUUUGAAUCCGGAUAACUAAU-CCUCAGUGUCUAAACGUUGCUGCUCGCAAUCAGAGUUGUGUUUACAAAGGGUUCUUUGCUUUGAGGCCUUGAUAUUUCCUGAAAUAACUUUAUCAUUCAAACGUACCAAGAAUUAGCGGCUUUGUUGA--AUAAGUAGAAUGGCUAUUCUAAUGUCGAUACUCACAAUUAUUCA---CAAAUUAAUAACAACAGACAUU-AUUCGAAGCUCAUUGCAAUAAUUUUUAAGGGCAACCUUAUGCUAGAGGCAACAAAUUAAAAGGCCUAAG-AAGGAGGUGAUAUCCCCCCUCCAA-CUUUUAAACUAAAA----------------------------------------------------------------------------------------------------------------------------------------------------------------------------------------------------------------------------------------------------------------------------------------------------------------------------------------------------------------------------------------------------------------------------------------------------------------------------------------------------------------------------------------- 
>C2 5328
-----------------------------------------------------------------------------------------------------------------------------------------------------------------------------------------------------------------------------------------------------------------------------------------------------------------------------------------------------------------------------------------------------------------------------------------------------------------------------------------------------------------------------------------------UAAUUCGUCCC-AGUGGCUAGUCUACUUCCCAAAU-AAAAUCCAACACCGACAGUCAUCCAACUGGGGCAAAGCGUUUCAAAGCCAUCUACCGGCUUCACUUCGAGACCCCACUUGCCCCAAUAUUGCUAUCCCCAGUACUGUCAACGACCAAACUAAUGCAAUAAAUCAAUACCCGUCGUAUUGUCUAUCUAUGCGUAGGAUAACAUGAUGAACACAAUGGAGGAAGCUUUAGACUACCCCCGCGA-CCAUAUGCUGUAAUUUUCAUUAGCAAGUUUGAGAAUAGUCGCCUAGGAGAAGAAUAUGGAAAAAGCAACCGUGGCAAACUC------CGAUUUACUAAGGGCAUUGUGUAUAGUG---CUUUGGAUUAUUCCUACU-AUUACUAGAGAAUACCCAAAAUGCUCAGCGGUUAAUGAGUUCUCCGUAAUCCGUUCCUGUUAUUUCCAGCACGAGUGCUAUUAGUAAUCUACUGCACGUAAUGA----AGCUAGGUAACUCCUGAAGUUUCCUGUUAUGUGGCCCAAAUUUAAAAUCGCUUUAAAUGGGAUGAAAAGUAAAUCCAAUGGCAAAUUGAAGGCAUAUCGGUUUUAAACAGC--CUAAGACGUCAGCGGUUGGAUAUAGAUGCUGUCAUUCCUGUAUAACAGUCAGU-GAAGGUGCAAUUGUUUUAGAAGAACUAUAUC-ACUAAUUUAUCAUAACCUGGCCACAUAUUUUCAACCCGGUAUC-CGGCUCCCCGACGGUCUUGCCUACCUCCGUGAAGAACAGGUAAGUGUCCAGAAUGGUAAGAAACGAGUUG-AGCACUCCCGGAUCCCAUAUCCGACAAAAUAUGCGGUACCAUUUAGGCGUAAAGCACAGCCGAAAUUUGAAAA---AGAGAAAGCGCCUUCAAUGCUCCGCGCUCUAUCACCUCACGA-AGGGAAACAACCGGCUUUGUUCUCGGUAACACCGAAUAUACAGCUCG-------------------------CCCUUCAGCAGACUCAAAAUUCUUAUAAGUGCAAUCUGCGA-ACUAUCGUUACAUU-ACUAUACCGGGGGGGAACUAGGAUAUAG-UAUUAGUCCAUAUA-UCACGAAAUCUCUACUUGUCGAGCCGGGACUA-----UGGUUCUGCGUACUCUUACAA--UGGAGAUCUCUGACUUCAUUAGUUACACGUUUCUCAUCAUGGGAGUAACAAGCUUUA--AUGCCAUUCCGCCGUGUCCCGACGUCCUGAGAUUACACACGCAAGAGUCAGAAGUAAUCAAACACGAGCGUCGGGGGCUGUUCGUUCAGUUUGGAGUUCUU-AGGCUGUUUGGUUGUUUGCAUGUUUAAACUC--------------------------------AAAGAAUUGAAUUGGCCGCU---UAUGAGUCAUGCACUUUUUAC-UACAGCAAAUGACAACUUUGCUCUUACUGGGGCUACUCGAGUGUUUAUGAAUUUAACC---------ACAUAGAAA-----UAAAUGAUAUCGACACCCUGUUAUAAGUUGCUGUCUCAACUGGAGGAUCCUUUUACGAAUCAAGCUCGGUUGGCGUUCGAUUUAACCGAUUGU-AAAGGGUAAAUAGAUAACAAAUUAUAAAUAGUAGUUGGUCGGUCUAUGUGAAGACAUUUUUUAGU--CGACGCGAAUCUUAAAUAGUCAUGAAAGUACAAGAAACGUAACGAAAUUUCGUCCCAAAAUCAGGUCAAUGUCCAAUUACAGACAUGGGA--GACUCG-AAUGUUCCGAAA-GUCCUAAGA-CCCGUUUUCCGUAUAUAACAAUUUCCAAGUGCCUUGCUGUA----UA-GCGAUAUUGGGAAGUCAAUCCCUUUCACCAUAGGUUAGACGACAGUUCUACAUCCUUCGGUGUACAAAACGACUGA-UAGCGUCGACCUCUUCACACA------UAUCGAUGUCGCAGGUAAUUAUAGUACAGAUCGCCCUAUAGUUCGCCCCCACUUAGGAACGAC-CGAUG-UCGCGAAAAAUUCUUUUGCCGCC-GGC---------UUUGAAGUUUUAGGUGCGUCAUAUAACUACACACCGUGAUAGACUUCUUACUCGUUCAUAUAUC---GGG-AGACGCCUUGAUGGAUAGAAGUUAACAUC------AUUUAACCAAUGACAUCAACUCCUUG-CAUGGAAUUAUUACUUUU-UUGUAUGGUCUGAGCAUCGCAU----ACUAGAAGGGGGUUAUACUCAUAAGAGGGCUGUGGUUACAUCUUCUAGUACAUUACUACGUUUGGGGCU-UUAACAUUUGUACAUGAAACAGGAACUG-AUUGGAUGAGAGACGUUAGAUAAAUUCUUACGUUUCUCAGGAUGAAUAAAUUAGCCCCAUACGUAAGAU-------GCGUACUUAAUAUUAUGCGUGUUAGAGCCGAAUGAGGUGGAAUCGGUUCACUAAUUAUG-UAUGGAUGCUU--CUCGCCUGGCAGGGUCAGUCUACGAAGGACCGCACUAUGACGCCUCGAAU----CACGUGUUGAUAGGACACGGCCGCUUUUAUCCGAAAGGC--CGUCCCCAGGCAGAUUAUUUC-UACAAUACAGACUGCUAAGAGCCGGAGGCGCUCUUGCCCACACCCAUUACCGUUACGCUACAUCACGAAUUGUGCCCAAUACGGUAGGCAAG------------------------------------------------------------------------------------------------------------------------------------------------------------------------------------------------------------------------------------------------------------------------------------------------------------------------------------------------------------------------------------------------------------------------------------------------------------------------------------------------------------------------------------------------------CUUCUAUAGGAU-CUAAGUUUUAUUCCCACUUUUUUGUCUCAAGAAACCAAUUUAUGUAUUAAUAAUAUUACUAAAUUAU----UGUCUAACA--------------CCAAAUAAGUAGCCUACAAGCACCA-CGGUAUAACUCACAAACC--AACAACGUUGUAA-UUUAGUUGUAUUACG------GUUCUUCUUAUUUUGACUUAGUAGCUUAGAAUAAGCCGGAUAUGUAAGC-AAUGUCCUAACGCGUUAAGUU--CAGCGGUUCUCUCUCUCUGUUUACGG-CCCACUGUGAAGUUGAACGUGG-AUUUCCGCACUCAAACUCAGAGCAUUGACCUUUUGAUCUGAUCCUAGUCUGCCACCGAUGCCACAUUU-CAAGCUAUUAGUUCGCUGAUGAU------GAAGGCUCCCUCCUGGUGUGUACUAAUAGAUUUAGGAAUCUUGCAUGAUC---UCUGGUUGCAAUCUCAUACCAUAA----------------------------------GCAAAUAG---CCAAACUAGUUUACUACACGGGGUCACGAAUAGAAUUA-GAGGAACUUUGUAACAUGCAA-----AUCAAAAUACAUCG-GACCUCAUGGCUUUGUACUUA---GUAGUACUGUAUUAUCGACCUAAGAAAAUUUGGCAGUAAUUGAGGCACUAAAUA-GCUAGCUGUAGAAGCAUUGGGGCUUUAAUAUUCCACUGGUUGUGAAUCCGAAUUGUUAAUACCUCCGUACCUAAACGUUGUUGUUCUCAAUCAGAGUUCUAUUUACGAGGGGUCCUUUAUUUUGAGGCCUUGAUAUUUACCAAAGUAAUCUUGUUAUUCAAACGCACCAAAAAUUAACGGCCUUGUUGA--AAAAGCGAAGUGGUUACUCUAACGUUGAUACUCACUCUUAUUCA---CUAGCUAAUAAUAACAGACAUU-AAUUGGAGCUCAUUACCAUAAUUUUUAAGAUCGAUUUCAUGCUAAAAAUAACGUAUUA-AAAACCCUAAGAGGAAGAUUAUAAACCCACCUCAG-CUUUUGAACUAAAAAACGAUAUUACCAGUGCUGAU-GCAUGUGAGUAUUCGACGGGCCCGUAAUGGUAAGACACUCUUGGGUCACUGU-ACGCUUAGAUCUCCUAUAAUAUGCACCAACUGAGGUGACAGUUGUUAUUUAGUUGUGAUGAGGUUUAAUGACAAGCGUAGA---AAAGGUGGAACAUAUUAAUACGAGGAAAGCGUCUCAAUACUAUGAUCAACUCACUUGAAACCAUUAUUAUGUUUCGCGCCCAAAUUCUUAAACACUAUGUGAUCUAUAUGCACGAGGAAUCCUUCC-UCUUCCA--UUUGUGUCCUC-AUUACUAUUAAAGACCACUAACCUUGUAAUCGCCGCCAUCGGAAGUAUUGAUGUCACCUAACUAUGGUAA----AUCUCGCCAUAAGCGUAAUUACCAACAUAUGAAAACGCCAAAAGGAUAUCC--UCAAUUAUUCUCUACAACUUGAAUACAAACUCGUUUACUUUAUUCUGGAAGAUAACAAAG--GGUGACGCACACGAA------CGUC 
>B2 5328
GGAGGACCAGUAUCCUUCUCGUCAAGCGUGUAGAUGGGGGCUAC-AUGAUGUAUAUCUCAACUAAA-AAUAAAGUUCUAACUCACCUUAAUUA-UCUCUGUAUGGAUAAAAAUAUGACUCAUAGAGUAGAUGGUUCAUCCGUAUCGAU-UAUGUACUAUUUCUUUAUGAGGAAUCGAACCAUGGCAAACAUAAAUCCCGGAGUGCAGAAGAAAUUAAGGGGAAAAUAAUCUGUCUAAAACUAAACUCAUGAGAGACGCCUGAAAGUUAGUAGAA--------UUCUUAAUAGCCAUUGUCUAAGUCAUUUAUUCAACGGAAGAAGAUAACAAGAACACACAUACAUAUUGCCUGUUAUGCCAAACCAGGGCGUGUAUAGUGCAAAAGCGUCCAGCAUACCUACAGCUUUGUUAGGUGUGCGAGUUGGAGUCCAGACUGUUUUCCAACGGGGUAGAGGUAUGACCAGUA-AGCCGGUUUGAGUAGUCCAAUUAUAGUCUGUAG-UAAAUAGAGUACACAUCACUUU--UUCUCUGUCCCGUGCGACUAGUUCACUUCACUAAU-AAAAUCUGACAUCGAAAAUGAGCCCGCCAGCUCCAAGCGUUUCGGAGCGGUUUCUUGACUUUGCUU-GGCGCCCCACAUACCUCAAUAUAUGUAUCAGUAGUAGAAUGGACGAUCUAACCAUAAUACUAAAUUAGAGUCAGCCAUACUAACACUCCAUACGGGAGCCAACAGGUGUAUUGCAAUGUAUGGAACUGUUGACUAGUAUGGCGA-CAGUAUGAUGUCACUUUCAUUAGCGACUCUAGAUUUAGUCGCUCAUCAGUAGAAUAUCAAAAAAAAAACCGGGACGGACGC------CGAGUGAUUAGGAGCUUUGGAUAUAAGG---CUAUGCAUAUUUGCUGUA-UAUACAACAGCAUAGCCGAAGUGAUUUUUGGUCAGUAAGUUUUCUUUAACCCCCAGCGGCUAUUUGUAGCAUGUGCGAUAUUCAUGAUCCUUUGCCCGAGAUGA--CCAAGAAAGCAACUCACGAAGUUUCUUUUUAGGUAGCCCCACUUUAGAAUCGCUUUAGAUGAGACGACAAUUAAAUUCAAUGGCAAAACUAUAAACUUUAAGUUAUAAUCUAC--CUGAUAGAUCAACGGGGCGACACACAAGAUGAUAUUCCGUUGGAUGAACCUUU-GAAGGUGUGGAUAAGUGUGAUGAACUACGUA-UUAAAUUGGUACUUACCUGGAAACAUAUUUAAUUUCCGAUAGU-GGACUCGGGUCCUACUCUGACUACCU-CGCACAGAGAGGGUCGGCUACGACCCUGGAAGGUAGUGUGAGG-AGCAGUACGCUACUGGUUGAGCGACAAUAUAAAAAGUACCAUUUAGGGACGCAUAAGCUAUAAGACAUAAUGACUUGCGGCCCAGUCAUUGUUUGGAAAGAUGGUACUCCCUCCGUUAUAUCACGCUCUUAUACCUCUCGAAGGGAACCGACACGCGUUUUUGCCGUUGCAUCCCACAAUUGUAUAUUCCGGCUUUUAGCAGACUUAAUAUUCUUACAUGUGUCAACCAGAA-ACUAUCGUCACAUU------------------------------------------------------------------------------------------------------------------------------------------------------------------------------------------------------------------------------------------------------------------------------------------------------------------------------------------------------------------------------------------------------------------------------------------------------------------------------------------------------------------------------------------------------------------------------------UCCUGCUUCUGAUUAAUAGUUAGUCGAUCUAUAUAAAUGAAUCUUUCACG--UAACACGAAUUAAUG-UAACCAUGAAAAUAGAGUAACCGUACAAGAAUCUCAAUUUAAGUUAAGGUCGAUGUCCAACCUUAUGUAUCGAA--AUUGCA-GAUGUUUUAAGUU-UCCUAGGC-UCUGUUUACCGUAUUCAACGGUUGUAAGAUGCCUCAUAUUA----UC-GUGAUUUAGGGAACUCAGUUCACUCCCCCUUAGGUCCAGUGUUGAUAGUACACCCUACUGUGUAAAAAAAGGCUGA-UAGCAUUCACCCCGGCACAA-------UCUUGUUGCCGUAGAAAAUUAUAGGAUAGAACUCAUUAUAGUCUACCCGUGCCUAGGAACCUCA-GAUU-UGGUCAAAUAGUCAUUUGUUUCC-GGC---------GGUGAUGUUUAAAAUACGUCACUAAAAUAUUUAUCGUCUUAGGCUUUUCUCUCGUUCGUGCGUC---GGG-AAAUAUCCUAUUGGAUUAAUUUUAACUAAUA----AAGAAGCCAAUGGCAUCAAGUACCCG-CGUAAAGCCUUCGAUCCC-ACAUAUGGCCUGGGCAUCCCAU----GCCAAAAGAGGAUUAUAUUUAUAAGUAGAUUUUGGGAAAUUUAUGGGGUAUUAUGCUACGUUACGGGCU-UUAACUAUAGGCUACGGACCAGAAACUG-AUCGAGCGCUGGCCGUUAGAUAGCUUCCCGCUUAUUCAAGAAUUAAAAAAGGAGCUAUAUCCACAAGAC-------UCCUACCUAAUAUUACGCAUGUAGUGACUGAAUGUAGUGGAACGAUUUAAUUUAUCAUA-AAACGUUACUU--CUCUCCUGAUAUACGCAUCCUAUAACGGAGCGUACUAUAACGCUACGGAC----UCUCUAGUGACAGAAUGCAACCGCUUUUAUCAUGAAAGC--CGUCCCCGAAGAGAACAUUGC-UACAUUUUUGACUACGAAGAGUAGGAGGUGUUUUAGCGUGUGUUCAAUACUGUUACUUUACGUGACGGAUUGUACCUAACGAGAAGGGUACGGAUUCUUAUGCUCGUACUUAUGCACAAACAAUCUUCUAAAUUGUUCAUAAAAAAUCUAAUUAACGCAGCAGAACAAUUGUGUUAGAGUGGAACCUAGAUUGUUUUUUAUUAAUUA----CUCUGUUUCUUUUCCUCACGCGCUAAAACUGUUUGCUGCUGUACGGAAUACAUCGAUAUAACAACCGUACGCCUCACUUCCGUGGAGUUAAGAUUUUC--UACGUGGCCAAUACGACGAGGCAUUUAUCUAAAAAGCGGUAGG--------------CUUUCACUG-GCAUAAGAAC-CACCGAACGC--AACUUUUUCACAAUUCUUAGGGUACCCCACAGUUACAUACU-UAUCGUACAUUAACAAUCCCUUUAAGGCUC-CCUAUC----GAGGGGGAUUGGUGUUUAAAAGAGUAACAACCCAGGAUUUUGAAGAACCGUCCACUUGCUUCUGAUCAAUAUGAACUGUAUAGCU-UAAGAUGAGACAUUAAAAUGGUUUCUAAGAGAUUGGACUUAACC--ACUGACCUUUCUGCCGUAGGAU-UUAAAUUCUAUUUCCACUCAUUUAUCACACGAAUUCGAUCUCUUGAUUAAUAAUGUUCUUGAAUUUC----CGUCUAAAA--------------UUUGGUGAACAAUCCACAAAUGCCAGCUGCACAGCUUCCAAACCUAAGCAACAUUGUCA-UUUAACUGUACUACA------CCUGCUAUUAUUUUAAUUUAUUAAUUUAGUAUAAGCCGGUUAUGCCUGUUAGUGACCCACUACGUUGAGCU--AUUUACUUUUUUUUUACUCGCUGGAGACCUAUUGUGAAUUUGAAUGCGGUGUUUCCGUAUUCAAAUCCACGUCACUGACCGUUUGACCAGAUCAUCGUCUUGUACCAACUCCAUGC-A-CAGGUUACAAAUUUGCCAUUAAU------GAAGGCCCCCUUUCGGUGUGUAUUAACCGACCUCGUGAUAAGGCAUAAAU---UUUAAUUGCCACCUCAUAGCGAAGUAUUCUG-CAAGAUUUUAGAAAACCG-ACCGCUCCCGAGUGA---UCAGACUUUGGUCCCAUACGAGGGUACUAGUAAAACCA-GAGGAGUUUUGAGACGUGCGA-----AUCAAAAAGAAUUA-GACCCUUUGUCUUUACAUUUAUCUUUAAUGUCCUAUUAUAUAAUGAGGAAAGUUGGAUAGUAGGUAACGUUUUAACUA-ACUAGUUGUAUAAGCAUUGGGUCUUUAACUGUUCUGUUAUUGUACGUCCUAGUUGCUAACACUUCCGUUCCAAAACAUUCCUUGUCUCAUUCAAAAAUGGGAUUACAAAGUAUCCUAUGUUUAGGAGCCUUGAUAUUUUCGGCUAUAACCCCGUCGUUGAAGCAAACUUAAAAUUAGUACCCUUCUAGA--AUACGCAGAUUGCUUAUCUUAACACCGGUACUCACAAUAGUCUG---CCAACUAAUGACAUCAGAUACU-AUCUAGAACCCACUAUAAUAGACUUUAAGUUUUGCAUUACGUCAAAAGGAAAAAGUUAAAAGACCUCAG-AGGAAUGUUCCGCCCCGCCCUUAACUUUUUUAAACAAAAAAAAACACUGCAAGUGUAUCC-AUUUGCCAGGAUCCGACGAGCUCAAGACGAUAAAGAGGCCUUGAUCUGCUAU-ACCUCUAUAUAUUCCGUAACGUGCACAAAUUAAGGCGAUAGUUAUUAUUUAGUAGUGAUGAGUUUAGAUUAUAGGUCUAAA---AAAGGUCGAAUGGAUUAAUCCAAAAAGUGCGCAUCAAAGCCAUGAUCAAUUCACUUGAAGAUAUAAUUAGGUUUUACACCCAAAUUACAACAUACCACGCGAUUUAUAUAAACGGGGUAUCUUUCCUCUUUCCA--UCUAUGUCCUC-GCUAUCAUCGAAGCCCAUUGAGUUUCUAAUAGCUGUUAUUGGCAAUUUUGAUGCCAUUUAACUAUGAAGC----GUUCUGUCAUAGGUGCAGUCAUCAGCAAAUGGAUAAAGUUGAGUGAUUUCU--GUAACUAUUCUCCGCAGUUGCGA-GCAAAUUUGUUAAUUUUACUUUGAAAAAUGGCAAGG--AGUCACACGCACAAG------UGCU 
>A2 5328
GAAGUAUCACGAUCCUUCGCGUCAAGCGUGUAAAUGGGGUCUAG-GUGGUGUAUAUCCCAGCUAAA-GAUAAAGUUAUAUCUUACUCUAAGUA-UCUCUGUACAGAUAAAAAUAGGUCUCAUGGAGUAAAUCGUUCAUCUAUAUUGUU-UAUGUACUAUAUCUUUAUGCGGGACCGAGCCAUGGUAAACCUAGAUCUCGAUGUGCGGAAAAAAUUUAGGGGCAGACAAUCUGUAUAACACAAAAGUUAUGAGAUGCUCC--AAAUUUAGUAGGG--------UUCUUAAUAGUUAUUGUCUGUGUCACUUAUCCAACGGAAGAAAAUAGCGAGGACACACAUAGAUACUGCCCGUUACACCAAGCCAGAUCGCGUAUAGCGCGGAGGCAUUCACCAUACCUGUAGCUUCAUUAGCUGUGCGAGUAGGAGCUUUGAUUGUGUCCCAUAGGGGCAUACGUAUGACCAGUAAAGCCGCUAUGAGCAGUCUAACCGUAACCUUCAG-CAAACAGAGUAUACAUUACCUU--UGCGCUGUCCUGUGUGCCUAGUUCCCUUCCCUAUU-AAGAUAAAACAUUGACAAUCAGCCUGCCCGCGCUAGGCGUUUCGUAGUGGUUUCCCGACAUUACUUUGAGCUCCCACAUACCUUCAUAUGCGUUUAAGUAAUGGAACGAACGAUCUAAGCAGUGUGCUAAAUUAAAGUCAGUCAUAGUAACACUCAAAGCGAAUGAUAAGAGGAGGAUUACAAUGUAUGGAUCUGUAGAAUAGUAUGGCGA-CAUUAUGAUAUUACUUUCACUAGCGACUCUACAGUUAGUCUCUUAUUAGUAGAAUACCUAGAAGACAACCGGUGCGGACAC------CGAGUGAUUAGGAGCAUUGGAUAUAAGA---GUAUGCAUGUUUAUUAUA-UAUACUACAGUAUGCCCGAAAUGAUUUAUAUUCAAUGAUUUUUCUUGAACCCCCAGCGGCAAUUUACAGCACGUACGAUAGUCGUGGUCUACUGCGCGACUCGA--CCAAGAAAGCAACUCAGGAAGGAUCUUUUUAGGGGGGCCCACAAUAGAAUCGCUAUAGAUGCAACGACAAUUAGAUUCAGAGGCAAUACGAUGAGCUCGAAGUUAUAACCUGU--CUGGUAGGUCAACGGGGUGAUACUCAUGACGAUUUUCCGUGGGAUGUAUCGUU-GAAGGUGCGGUUAAUUCAGAUGAAUUAUAUA-UUGAAUUGAUACUUAACAGGCAACAUAUUUAAAUUAUGAUAUC-GUACACGGGUCCUACUCGGCCUACUC-UUCACAAAAGGAGUAAGUUACGCCCAUGGUGGUUAGUGUGAAA-AGCAGCACGGUACCCCUUGAGGGACAACGUAUAAAGCACCAUUAAGGCACGCGGCC--CUUUCAUUGUUUAGAAA-GAGCGGCGUCCCCUCGGUCUAUAGCGCUCCUAUACCUAUCGAAGGGAUACGACACGUUUUUUUUCCGGUGAAUACCAAAUGUUUGUUCCG-------------------------ACGUUCAGUAGACUUAGUAUCGUUACAAGUGUAAACCAGGA-ACUAACGUCAUAUU-ACCAAACUGUGA-GGGACCAAU-UCGUGUUAAAAGUUCAACAC-AUAUGAAUAUUCCACAUCUUGAAUCUGAUUAA-----UAUUUCUGCGUACCGUACUAA--UGAAUUAGCCUGACCUGGUUAGUUGCAAGUGCCUAAUCGCGGACGUAAUAAGUUCUG--AGGUAAUUCUACGGCAUCAUACCGACUUAGGAUUUCAUAUACGACAGUUCUAAGUCUUUAGAGGAGUGCUUGAGGGAGAUUGCGCUGAGUUUAGAGUUUUAAGGGCCGUUUGGUUGUUAACGUAGCUGAAACC-------------------------------CAGGGUUACUGAGUGUAUGCUUCUCA---GUUUCGCGCCUCUAAU-UACGGCAAUUGACCAUUAUGUUCUUCUCGAGCUUACCCGCAUGUAUAGGGGCCUAAAUUCAAUGAAGGGGCAGAUAUACUUAAGAUGAGUUAAAAACCCGGUUGUAUGUUGCU-GUC---UUGGUGAACUUUGUUACGUUUACAGCUCACUUUGAUAUCAAUGUAACUGAUAGUAAUAGCAUGUGGACAUAUCGGAUUAUGAUUAAUAGUUAGUUGGUCUAUUAGGACACAUCCUUUAUA--UGACACGAAUUAAUG-UAACCACAAAAACAGAGUAACGGUACAGUAAUUUCAAUUCAAGUAAAGGUCGAUGUCCCAUCUUGUGUAUCGAA--GUUGCA-GACGUUUUAAAUU-UCCAAUAU-UCUGUAUUCCGUAUACUAAUGUUGUAUCGUGUCUUAUCUGA----UA-GUGAAUUUGGGAACUCAGUUCUCUCCAACUUAGGUCAAGUGUUGAUAGUACACGUUCCGGUGUAAAAAACUACCGA-GAGCAUCCACCUCUGUACUU-------UGUAGGCGUCGUAGGAAAUUAUAGGAUAGAACCGAUUACAGUUUACCUAUACCUAGGAACCUCACACUU-CGC-CAAAUAAUCAUUUGUUUUG-GGC---------GUUGAAGUUAAGAAUACGUCCCUGAAAUCUUUAUCGUCUUAAACUUCUCUCUCGCUCGUACGUA---GGG-CAAUACCUUAUUGGAUUAAUUCGAACUAAUG-----------------------------------------------------------------------------------------------------------------------------------------------------------------------------------------------------------------------------------------------------------------------------------------------------------------------------------------------------------------------------------------------------------------------------------------------------------------------------------------------------------------------------------------------------AAUUCUUA-AGUCGUACAUAUGACCAAAUGAUCUCCUAAAUCAUCUAUGGCAAAUUUGAUUAACGCAGUAAAACAAUUAUGCUAAAUUGGUACCGAAAUUAUUUUUUAUUGAUUA----CUACGCCUUACCUAUUCACGUGUUAGAAUUAUUUACUGACGUACGUAAUACACCGAGAUAACAGCUGUAUACUUCAGUUCUAUACAGCUGAGAUAUAA--UUCGUGGCCUACACCACGGGGUUUUCGUCUAAAAGGCUAAAGA--------------CUUUGAUUG-GCGCAAGAAC-CACCGAAUGC--AACUUUUUCAUAACUCUUAGGCUUCCCCACAGAUACAUGCC-UAUCGGAUAUUGACAGUUCCUCCCAGACUU-UUCAUC----GAGGAGGAUUGAUUUUUUAUAAAGUAACAACCCGUGAUUUUAAAAAGCUAUCUACUUGCUUUAGAUCAGCAUGAACCAUAUAGCU-UUAGAUGAUACAUUACAUUGGUUUCUAGGAGAUUAGACCUUACA--AUUGACGCUUCUUCCGUGGGAU-CUAAGUUCUAUCUUUCCUCAUUUACCACACGAAUUCGAUCUUUUGCUCAAUAAUGCAUUUGAAUUUC----UAUUUGACA--------------UAAGAUAAAUAGUCUGCAGACGCUAGCUGGAGAACUUAUCAAUCCGAACAACAUUGUCG-UUUAACUGUAUUACA------CCUCCGAUUACUUUAACUUAUUAAUUCAGUAUAAGUCGGCUAUGCCUGUUAGCGGCCCACAAUGUUGAACU--AUUUGCUUUUUUUGUCCUCGCUAUGGACCCCCCGUUAACUUGGAUGCGGUGUUCCCGAACUCAAAUCCACGUCACUGAUCGUCUGACCGGAUCUUAGUCUAGCACUGACGCCAUAC-A-CAAGCUGCGCACUUGCUGAUAAU------UAAGGCCCCCGUUCAGUAUAUGCUAACCGACUUUGGGAUCAGGCAUAAAU---UUGAAUUGUUACCGCAUAGUAAAGUGUUUAG-CAAGAUUAUAGAACAUUA-ACCACUCCCAAUGGA---CCAGACCUGGUUGCC----------------------------------------------------------------------------------------------------------------------------------------------------------------------------------------------------------------------------------------------------------------------------------------------------------------------------------------------------------------------------------------------------------------------------------------------------------------------------------------------------------------------------------AACGACACUGCAAAUGUUCCC-GUAUGCCAGGAUUCGACGAGCUCGAGAUAAUAGAGAGCCCUUGACCUACCAU-AACUUCAUAUGUCCUGUAGCAUGCACGAAUAUAGGCGACAGUCGUCAUUUAAUAGUGAUGAGCCUAAAUUAUAAGUGUAAA--AAAGGUUCGAGCAAACUAAUACAAAAGGUGCGCAUCAAAGCCAUGAUCAACUCACUUGAAACUAUAGU--GUUUUCACACCCGAAUGUCAACACGCAAUGUGAUUUAUAUAAACGGUAUGUCUUCUUUCCUUUUA--UUUGUGUCCUU-GCUAUUAUCGAAAACCAUUGAUUUUCUAAUAGUUGUCAUCGGUAAUUUUGAUGUCAUCUGACUGUAAAGU----ACUUUCCCAUUAGCGCAGUCAUCAGCAUAUGGAUACGUUUGAGGGAUGUCU--AUUACUAUUCCCCGCAACUUCGAU-UGAAUUUGUUGACCUUGCUUUGAAAAACAUUGAGG--AGUGACGCGUACAAG------UGCU 
>H3 5328
AAAACGAAA-AAGCCCUUGUAGUGACUGUAAAUAUAGUAUUUAU-ACGGUGUGUGCUUAGUCUGAU-AUUAGCACUCUGUUUUACAUGACAUA-CAUCUGAGGAGUUGUAGAUACGCCUUACAUAAGAAGUCGAUUACCUACAGCAAC-UAAACACCCUAUCACGGGCAGAGUACGUAUAAUACCACCUCAAGGUUAGCGAGCGUAAUAGGAAUUAAAAAGUUGUUAUGCUGCAUAGUAACAAAGUUAUGUGUUCUGCGUGAGACCCAAUUAGAGUUUCG--GGCUUCAUAACUGCGGAUUUUAGCGUCUG-UUAACUGGCAAAAGAUAUAAAUACGAUCAUGAGUACUACGUACUAAACCGAUACAGUUAGUGCGAAGUUAGGAGAGGUACAAUAUUAUUAUGG------------------UGGAAAUCCAAAGUUUGCAUUACAAAGAAAUGACCAUUACC-GCAAAGCCAAUGUAUUAUGUCAGAUCGUAUUUUGAAA-GCACUACAGUGUACAUUCCUUU-----------------------------------------------------------------------------------------------------------------------------------------------------------------------------------------------------------------------------------------------------------------------------------------------------------------------------------------------------------------------------------------------------------------------------------------------------------------------------------------------------------------------------------------UUAGGCUGCCAGUCUGUAGGCUCUCGUUGUGUGUGAAGAUGAA-GUCCUUACCCGACAAAAAAUGAAAUAGCAGUGAUUUACAGA--CUAACACGAGUGCCAUGUAAUACACUUAUUAGCUAAUCGACACCAUUAUGUUU-UCGGGACCGUUUGGGCUCGUCGGAUUAUAUA-AUUACUUGUCUCUUCCCGAGUCAGACAAUUCAAUACCGGUAAC-UAGUUCUAUGCCACUUUGGGUUGUCC-CCCCAUUAGGAGGUGGACACUUUGCAAGAUGCUUGGAGGGUAG-GUCGAGAUAAUAUACAGUUUGCGAAAUUACUACAACUAUUAUUUCCGAAGGCAGCCCGUCUGCAUAGUUUACAAU-AUGGAUCAGGCGUCCAAAAUUACAUACGUCCGUUAUUCCCGUAAGUGAGAUUAGUGGUCUCCCUGAUGCGGUUGGCGAAAGGUAUCUAUGC------------------------AUGUACAGUAGCAUUACAGUUGCGAUGACCAAUUAUAAGUA-ACUGUUUUAUUAUU------------------------------------------------------------------------------------------------------------------------------------------------------------------------------------------------------------------------------------------------------------------------------------------------------------------------------------------------------------------------------------------------------------------------------------------------------------------------------------------------------------------------------------------------------------------------------------UGGGGACUGUGUAUAUUCAAUUGUCCAUGAACAUGGAGGAAAUCAACAAAU-GUGUCGAUCCCUUGGAUACACCGGAGAAUACUGUUAGCUUCACCAAAAGACGAUUCGUGCAAAAAACUGUACCCCAGCCGAAAUGCUCGC--GGCGGUUAUCGUCUUAAGACCGCGUAAAAGCUCUUCUCCUAUAGAGAUCGACUGAUGUGUAUCCCCGCUUG----CA-GCGAUUAAAAACAUUGCAUCCAGCUCGGCAUAGGUUUAACGACGCU----AACCCUACGCUGUCCAAACCGACCUA-CCUUGUCGAAUGCUGCGCCC-------UUUUGAAUUAGUGAAUAGUUGCUAGCUAGACUCCUUCGUACUGUCACCACAUCAAGGAACCAUACGAUU-UGACCUAAUACUCAUUUAUGGUC-GAU---------UGUAUAGUGUUAAAUUUACCACCUAGGUCCUCAGCGUAAACCAUGCCUAACAAUCUCUACUUAUAUAGAG-AGGCGUUAUG-UAGAUUCUAAUAGCCCCAUGCG--AAAGAAUUACAGAUAUCGAGUUCAGG-AGUAGAGUGUUUCUACCU-UAUCAAAGUUCGCGCAACGCCA----GCCAGUAAUGUUAUACAUCCUAAAUAAAAACUAAGAAGGAUAGUUAUGUACAUCGCCGUGUUUCGAGUU-UCCACUACCGAAUGUGUUAUUGGAAUUG-AGCGAGAGAUAGAGAUCAGGUGGGUACUC-CUUCCCAUAAAGCAAAUGAAUGAGUCCUCGAUUAACAACUCAUCGGUCUCCACCUACAUUACUAGAGAAGUGCACG-AUGUAGCGGAGGCACCUUACUUAUCUCU-GAUGACGGCUU--UUUCCCUCUAAGCACUUUUUCACGAAAUCGAGUUACGUAACGUUCCAGAU----AAUGUUGGAAUGAAUUUCGUUCGCUUGCAUUCCGAAAGU--CGUACUUAUUUUAACAACGCC-UAUAGCUUCAACUGUUAGGAAUAAUAGGCGCUUCGAUUUCUGUUGUCUGCACUUAGCUAGUCUGACAAAAUCUGUUCAGUAAGAUUCU----GCUUGACCUAAUUGAGUCUAUACAUUUGUUACCUCGUUGACUAG-CCCGACGAAACUGAUAAAAGAUGCGAGUUGUAUAUCCCAAGCUAGUAUAGUUAGUGUAAAUUAUGGAUGACCCCUCUCACCCA-----UUUUCAAUCUAGGUUUUUUUUCCGUCGUACAUUAAACGCGGGGGCG-UAACCCGGUGAUUCACUUUUAUUAAAAUUACAUUUUG--GACGU--UCCAAGUGCAUAGAGCUGUAAUCAACGUAGAUAGCA--------------UUCUUACUG-GCACAAUGAC-CAGUAAAUGA--CAUUGACUCUCUACUUCCUACCAUCUUUGUAAAUAUAUUGU-UAUAGUAGAGCGGCAACUUUAAUCGGCAAUAUUAAGC----GAGUAAAAUUAUAUUAUUAGGAACGCGCGCUAUGAUGUUGUUCACCAAUGCCCGUGUGGGUUUUUACUCCUUGUGCCGCGCAGUU-AAAAAUGAAAUAAGUAAAGGAGCUCUGAAACGCUUCAUUAAGAA--AUUGGGGGUUUUUUUAUCCAAU-UUUGGCUCUUUCUCCAUUUUUAUAACAUGGGAACUCGGUUUCUCACUCAAUAAUGCUUAUGAACUAC----AAGGCUAUA--------------UCCGAUGGAUAUUUUAAAACUACCC-CGACGAAAUCUCUCAGUUGUC-------------AUUAAGUACAUCCUG------AAUGCUGUCAUCUAAAUUCUUGAGAUAAUAAUGAAUCUGGGGCGUGAGUUGAUAAUCUAGUGGGUGGUAGU--AUUCAUUCUUUACUUCAUCGCUGUGG-UUCGCUCAGGACUGGGACAUGGAAAGAUUCUGCCCAAUAUGAUCUAAAUGUAAAAUUGAUCAAUCCUUUCUUAGAUACCGGCGCCACAC-A-CGACCCACUAAACCGUUGUUAGU------GGUAACUUCAUUCGGAUGUGUAUCGGUUAACCUUGUAUCUAUGUAUAUGC---CUCAACUGUAGUAGUGCGUAAUACUUUUCGG-AAAAACCACAGACCUUUG-AAAAUCUCUGAGUAG---ACAGGCUACAUUGAUACGCGCAGGCACUACUAAAGCGA-CUGCGAUAUAAAAGCAUACGAUACUUUUCGACAUGCUAUA-UGCCUAGUGGCUCUAGAUAAA---UUAGAACUUUAUACACGUAUCAGAAGAGCUUGGGAAAUAGGAAGUCAUUAUCUA-GCAAACUGUAUAGGGGCGCACCUUAUUAUCGUUCAAUAUGCGUGACGACUAAUUAUUGGUGCUUCUGUGUCUACACAUUGUUGGAUUUCUUCAAGGUUGUUGAUGUGAAUCAUCCUCUACUUUCAAGGACCAUUAUUUUCAUAAGUGAAACGAUCACUGUGACGCUACCUACGUUA-UGACUAUAUAAAUUUUAGUUUAGUCCAUGAUCUGAACGUCGCUAACUAUAUUAAAAAG---CUAAUCAAUACCAACAGAUAAA-AUGUGGGUCCUACUAUAAUAUAUAUUACAGGCCACAUUACACUGUUAUUUAAAUGUCAGAAAAUUUCGCUAGAAGACUCUUAAAACGUCCCCGA-UUUUUUAGUAGGCAAACAUCGCGAUGAAUGCUGUG-GUAUGCAGACAAUAGGUGGGCGCGCAUUAAGAAAUUUUUCUGGAUGUUUUGU-AUCCUGUUGUAUUACAUUAUGUAUAUUGAUUCGGGUGACCGUACCUGAUGGAAGAAGUUGCGCCUAAAUUGCGGAUAAAAA---AAGCAUCUAACUAAUCAAUCGGCGCAGGAUAUAUCGAAACAGUAACCGUUUCAUACAAAACUCCAAUUAGUCAGCGUGCUGGAGUCCUCAAAUGUUUUGCAAAUCAUGUAGAUGAGAAAAUAUUGGUUCUUCUA--UUAUCAUCUCCCAAGUCUGUCAAAUACUAAUGAUAUCCCAAUUGCGAUAGUCCAAAACUGUUUCGUUGCUCAGCUGUACUAA----AUCUUGUCAGAAGGAGAAUCACCAGAGUCAGAAGGGGUUCUAAGAGCAUCU--ACUUAUAUCGCGCA-ACUCAUGACGUAGAGUGUUUAAUUUUACAUUAAGAGACACUAUCA--AUUGGCGCGCAAUAU------UGUA 
>G3 5328
AAAACGAGA-AAUCCCUUGUAUCAAGUGUAUAUGUGAUGUUCAU-GCGGUAUAUGCAUAGUCCGAU-ACUGGUAUUGUAUUGUGUAUAAUAUA-CAUCUAAGGAGAGAUGGAUGCGCCUCACGUAAGAAGUGGACUACAUACACUAAC-UGAAUGACAUAGUGCGAAUAGAGUCCGUAUGAUCCCAUUAUAAGAUCAGGGAGCGUAAUAGAAAUUAAAAAGUUGUUACGUUGCAUGGUAACAAAGCCAAGUGUCGCGCGUGAGACCUAAAUAGAGUCGUCG-GUCUUCAUAACUGCAGUUUCUAACGUCUGCUUAACUUACAAAGAAUAUAAAUACUGACAUGGGUACUAUGCGAUAAACCGAUACAGUUAGUGCGUAGUUAGAAAAGACACAACAUAAUUAUGG------------------UAGAGAUCCAACAUUUGUAUUACAAAGACUUGAGCAUUGCC-GUAAAGCUAAUGUACUAUGUCAGACCGCAUUCUGAAA-CCAUUACAGUGUAUUUUCCUUU--AUAUUGGACCCGAGCGAUACAUUGACCACCAUAGU-ACACCUGAUCAAUAUUAGGAGUUAUACUGGAGUUGUGUGUAUCAGAGCCUGAGAUAGCUAAUGUUUCGAUCCUAUAUGUGCUUCGAUAUUACUGUCUGUACUAUUAAUAGUAAUGUGAUAAUCAUCACAUAAUACAUAAUUCGUGGCAAUCUUUCUAUGAAGAGGAUCAUGAG-GAAUGGUAGGACAUAGAGAUAUACAGUAAUCUGGCGC-CGGCACAUUAAUGAUCGAGGUGGAAGUCAGUAGAUAUAUUACUAGACGCAAGUACACGUGAAAGUCAAACUAGUCAUGUUC------GCAAUCUAU-AGAUUCCUUUAGGGAAGG---UUGUUCAUAAUAUCUAAA-CGCAUCUGAUGACACCUGACAUGCCUCAGAAUGCCAAAGGUCC----UAUCCACUUCAAUUGGUUAGAUCACGUAAGACAUAUAUAGUCUCUUUUGCGACAUGA--CAGAAGAGAUAACUCAGGAAGUCUCUGG--------------------------------------------------------------------------------------------------------------------------------------------------------------------------------------------------------------------------------------------------------------------------------------------------------------------------------------------------------------------------------------------------------------------------------------------------------------------------------------------------------------------------------------------------------AUGAGUCUGAAGUUAGACCAUUAUCUUACUACUCAAAUGAACG-ACAUAAGAUUUACAAUUUUCGUGUUGAUAACAACCAUUGAUUAGUCAUAUGGUGAUAG---GUAGUAAGUUAAUCUUGAUAGAUGCGGUCCGCCUCCUAUAGACUGAAUGAGUCCCG--UCGCCUAUUUUCUCUCUCCCUACGGUGACGGUUUUUAGAGCUGUUUAUCUUGAAUCGUUAGAUACGUGGUUUUGCGAGAAUUCAGUGUAUAUAGAUUACUC-AGACUCGUUAGGCCUCACCUAGUAUUCGCUA--------------------------------GGAGAUGCAAAUUGGACGUUUUUUAUUAAUCUUCUGCCUACGAU-CCUCGAAACGGAUGUUUAACUCCCUGUUAGGUUUCUGCACUUUCACGGAAAUCCGAAC---------GCGCACAUA-----UGGAUCCUAUUGUGUCUGCGUCAUGAUCCGUA-ACC---UCCUAUGAUCUUACUCUGUUUUCCACUUAUAUGAGUACCGAACAAACUGUAUAU-GGUAUGCUAGUAGCGUGGAAAUGAUGCAUAUCUAAUGGUACAUUAACAUGGAGGAAAUCAACAAA--UAGUCGAUCCAUUGGAUACACUCAAGAGUCCCGUUAGCUUCUUUAAGAGACGAUUCGUGUAAAAAACUGUACCCCAUUCGAGAUGCUAUC--GGCGGUAACCGUCUUGAGGUCGCGUAAAAGCUCUUUUCCUAUGAUGUUCGACUAAGGUAUGUCCUCGCGUG----CA-GAAAUUUAAAACACUACAUCCAGCUAAACAAAGGUUUAACGACGCU----AACCCUACGCAGUUCAAAUCGACGUU-CGUAAUUGAAUGCUUCGCCU-------UUUUGAAGUUGUGUACAAUUGUUAAUUAGACUCCUUGAUACUAUCACCAUGUCAAGGAAUUACACCAUU-UGACCUAUCACUGAUGCAUGGUC-AAU---------UGGGCGGUGUUAAUUAUUCCAACAACGUACUCUGCGUUUACCAGGUCUAACAGUCACUACUUCUAUUGAG-GGACGUUACCGUAGACUCUAGUAGCCUUAUGCG--AAGGAAUUAUAGAUAUCGUGUUCAGG-AGUGGAAUGUUUUUAGCU-UACCAAACUUCCUGAACUACCG----GCCAGUGAUGUUAUUCACUCCAAACAAAAACUAGGAAGGAUUUGAAUGCAUAUUGUCCAGCUUCGAGUU-UUCACUAUCGAGUGUGGACUUGGGAUAG-AGUGAGUGAUAGACAUGAGGUGAAUACUC-CUUCCUAUAAAGCAAAUAAAUGAGUCCUAGGUAAAUAAC-------UAUCCACUUGCAUUACUUGAGAAGUGCUCGCAUGUAAAGAAAGCAUCUUACUUAUCUCU-AAUAAUGGUUA--CUUUUCUCUAAGUAUUUUUUCACGAAACUGAAUUACGAGACGCUCCAGAU----AAUGUUGUAAUAGAUUUCGUCCGCUUGUAUCCCGAAGGC--CGUACUCACUUCAACAAUUUC-UGUUGAUCUAACAGUUAGGAACGGUAGGCACUUCGAUUUCCGUCGACUCAAUUUAGCUAGUUUGACAGGAUUUGUUCAAAAGGAUUUU----ACUUGACCUAUUUGAGUCCUUACACAUGUUAUCUU-UUUACCAA-CCUGAUGAGACUGAUAGACGAUGCGAAUUGAAUAUGCCAAGCUGGGAUGGUUAACGGAAAUUAUGGAUGAUUACUCUCACCCA-----UUUUCAAUGUAGGCUUUCUCUCCGUUGUACAUAAAAUGUCGAAACAAUUAUCCAGUGAUUCACUUUUAUUAAUACUAAAUUUUG--GACGUGCCAU--GUGUCUGGAUCCGUAAUCAACAUAGAUAGCA--------------UUUUGACUG-GCGCAAUGAU-CAAUAAAUGA--CAUUGACUCUCAACCUCCCUCUAUCAUUGUGAAUUUAUGGU-UAUCGUAGAGCGGCAAUCUUAACCAGCCGCCUUUGUUAAGCGAGUAAAAUUGUAUUGUUAGGAAUGAGUGCUAUGACUUUUAUCUCAAAUUUUCUUGUAAGUUUUUACACCUUGCACCGUGCAAUC-GAAGAUUAGACACGUAAAGGAGCUCUGAAACGCUUAUUCAAGAA--AUUGGCGGUUUUUUUAUCCCAU-UUUGGUUCUUUCUCCAUUUUUAUAACAAGAGGACUCAAUUUCUUACUCAAUAAUGUUUAUGAACUGC----CUGGCUCUA--------------UCUUAUAGACAAUUUGGAACUACCU-CGACCAAAUUUCUAAGUUGUA-------------AUUCAGUAUAUCGCG------GAUGCUGUUAGUUAAACUCUUAGGAUUAGAAAGUGCCUGGGGCGUGAAUUGACAAUCUAAUGAGCGGUAAU--ACUCAUUCUUUACAUCAUCGCUCUGA-UCCGUUCUGUGUUGGGACAUGUCACUUUUUUGCCCAAUUGGACCCGAAUGGUAAAUUGGCCAAACCUUUCCUAGAUACCAGAGCCGUGC-A-CAACCCACUGAACCGCUGUUAAU------GGUAACUUUUUCCGGAUGUGUAUCGGUUAAUCCUAUAUCUAAGUACAUGU---CUCAACUGUAGUAGUGCAUAGUCCUCUUAGA-AAGAACCACCGACCUUUA-AUAAUCUCUGAGAAG---ACAGGCUAGAUUGAU----------------------------------------------------------------------------------------------------------------------------------------------------------------------------------------------------------------------------------------------------------------------------------------------------------------------------------------------------------------------------------------------------------------------------------------------------------------------------------------------------------------------------------AACAUCACGGUGAGUGCUGUG-GUGUGCAGACAGUAGAUGAACGCGCAUUGUUAAAUUCUUUUUGGUGUUUUGU-ACUCAGUGAUGUUACAUUAUAUACAUUGAUUCGGGUAACCGUACUUAUUGCAAGGAGUUGCGCUCAAAUUAUAGAUAAAAA--AAGCGAUCUGACCUGUCAGUUAGCGCGGGGUAUUUCAAAGCAGCGAUCAUUUUAUAUAAAACGCUAACUGAGCAGCACGCUCGUGUGCCUGAAUGCGUUGCAAUUCAUGUAAAUGAAAAAAUAUGGUUUCUUCGA--CUAUCAUCUCCCUAGCCUGCCAAAUACUAAUGAUACCCCAAUUGCUAUAGUUCGAGAUUUUUUCGUCGCUCAACUGUCCAAA----GUCUUAUCAGAGGGGCAAUCACUGGAGUCAAAAGGGGUUGAAAGGGCAUCU--ACAAAUA--UCACGCAGCUAUGAUGUAAAACUUAAAAUUUUACUUUAAGAGGCAUUAUUA--AGUGACGCGCGUUGC------UGUA 
>F3 5328
AAAAUCGGA-AGUUUCUUGUGUCAAUUACAUAAUUAGAAUUUAU-ACGGUGCGUGUCACAUUUAA--GCCAUCAUUGUUUUUUGCGAAACGUA-CGCUAGAUCAGAUAUGGAUACGCCUGACCUCAAAAAUCGCUGCCUCACAAUAUC-UAAAUGCCGUAUUGCGAACAAAGUCUGAACGAUACCGCCAUAAAAUCAGAGGGCAUACUUGAAAAUAGAAAGUUGUUACAUCGCAUGGUAGUAAUGCCUUAUGUCAUGGAUGACACCCAAUGAAAGCAGCUAUGUUUCCGGAACCGCAGUCUUUCACACCCGCUUAAUCGGAUAGAGAUGGAAAGGCAACCGUGAAGAUUGCGUAAUAAAUCGAUACAACUAGUACGUAACAAAGAAAGAUACAAUAUUAUCGUGA------------------UGUGAAUCUAGGAUUUAUUCCAUCGAGACGAAACUAUGACA-CCAGAGUCACUGCACUCAGUUAUACCUCAUUCUAAAA-UCAGCAAAAUGUAUUUUUCUUC--AUAUUGGAC-----UGCUGACUGGACCGCCAUGUU-AUACCUAAACAUCAUCGCUAAUCCAAUGCGAGUUAUGCUUAGUAUAGACUAGGCCAGAUAGUGUUACGGCAUUAUAUCUGCCUCUUCUUUACUGCUUGUAUCGCUGUCAAUAUUCCAAUAACUAGUAAACAAUAACAUGUUCGAAACAAUCUUUCCACGCAGGGGAACAUAAAGAAAU-GUAAGGCAUAAAAACAUGGUCUACAUUAUAGA-CGUUAUACCUAGACUAGAUUUAACAGGCCCUAAGUAAGUUAUCAAACGUAAGGUCCUGCGAAACUCAACUUGUCCAGGUUC------GCAAUAUAU-GGAACCCUUUGGAGCAGG---UUUAUCAUAAUGACUACG-CGCAUUUGAAGACAUAUGACGCAUCUUAAGAUGACGAGGAACU----GAUUUCCUUGAUUUAAGGGAAUCAUGCAGAAUAUAUGAUACUUAUAUUGCGAUAUUAUCCAGAGAGGGUAACUUAGCGAGCCUCUCU--------------------------------------------------------------------------------------------------------------------------------------------------------------------------------------------------------------------------------------------------------------------------------------------------------------------------------------------------------------------------------------------------------------------------------------------------------------------------------------------------------------------------------------------------------AUCAAUUAAAGACGGGAAUAAUACCUGAUAAUUCAAAUAAAUG-AUAUUAUGCCUCAGCUUUAUGCUCUGACUAUA-----UGAUUUCACGUAAUGUAAUAA---UGAGUAAUUCAAACUUUCUAGAUUCUACAUCUUUGUUGUAAGGGGGAGGAAUCUGA--UUGCCUAUUUUCCGUUGUCUUAUGCUGCUGGAUAUUAAUUCCAUUUAUUCUAAAUUUUUAGUUACGAGAUUUGGAUAGAGUCCGGUGUCUAUUGGGUACUC-CUACUCUCUAGUCAUCGAUUAAUUUUCACUU--------------------------------AGGUAUGCAAGUUGGGUAUUUGUUGUCAAUCUUCCUGUAUCGAU-CAUUAAACCUGGUAAUCUUUCCCCUGUCAUGCUUGUGCAUAUCCAUAGAGAUUCGAAC---------GCACGAAUA-----UCGACUAUAUUAUAAUUGCUACGCAACCCGAA-AUU---CCAAAGGAACUGACUGUAGUUAACACUCACAUGGCUGUAAAUCGAACUGGAUGU-GACGUGCUAGUAUAUCGGAAGCGAUGCGUACUAGAUCAUGCAUGUACGUGGUGUGCGUCAACACA--UCAUUAGAUCUAUAGGUACCACAAAAAGUACCGUUAUAUUCACUAAAAGCCGAUGCGUGUUUAAAACGUUACACAAUUUUAUUUGAUCAU--GGUCAGAACUGUUUAGGUGUGGCCUAAGA-CCACUUCUUCUUAGCGCUCGAUUAAGGGGCGUCCAUGUGUG----AA-GCGAUCUGAAACAGUACAUCCAGCUCUGCAUAGGUUUACCGACGAU----GACACUGUGCCCUGUAAAUUGACCGA-CCCUAUCGAAUGCUGUACCU-------CCUUGUCGUAGAGGGUAAUCGUAAAAUAUAAUACUUGUUGUUCUUAUCAUAUCAAGAAACAAUUAAGAA-CGUUCUCAUACUUUUUCAGUUGU-AAA---------UGUAUGCUGUGAAAUGUAUAACUUAAGUACUGGAAGUAAACCAUGUCUAACAAUCACUACUGAUAUACAG-GGAUGUUUUUCUAAAUACAAGCCGCCCCAUGCA--AAGGAAUUAUACAUUUCGAACGCGGGCUAUGGAGUCUUUAUUCCA-UAGGUAAAUCCCUGCAUUGCCG-ACAAAUAAUGUCAUA-UAUUCGAAAUAAAAUUAUUGGAAGGGUUUAAUGAUUACCGCGCUCUAUUUCAAGCU-UUGUCUAUCGAAUGUGGAUUUAGGGCUG-AUUGGGCCUUAGACGUGAGGUGAAUGUUU-CUUUGUGUAAAGGAAACGACUGAGCCUUCGAUAAUUAAC-------UUUAUACUUAUGUUACUAGAAAAGUGCCCGCAUAUGAUGCCGAUAUUUUACGUACUCCU-AAUAGUAGUUU--UUCCUCUAUAAGUAGCUUCUUUCUAUAAAGAGUUGUAUGACGCUUCAAAC----UUUAUGGCGAUAAAUCUUUAUUGGUUGCAUUCUGAAGAC--UGUAAUUACUUACACUAUUGC-UGUAGCUUCAAUUGCCAAGAGUGAUAGCCACAAUGACUCCUGUUAAUUGCGUUUAAUGGAUAUGACGAGGGCUGUUCGGCAGAACCUU----GUUUAGCCUACUUCAGUCUACGUACUUCUAAACU--UUGUCCUUUCCUAAGGAAACUGUGAAACGAAGAGGAUUAAAUAUGCGAGACUCGCGCAGCUUAAAUACAUCCCUGACAAUCCUUAACACUCU-----UUUUCAAUCUGAGAUUUCUUCCCGUUUUACAUCAAGUAUCGGAAUAAUAAUCCGGCAACUCGUUUUUAUUCAAACUAAACUAUG--GACAU--UUUACGUGCCGGGAAAUUCAGCCAACAUGGAGACCG--------------CUUACACUA-ACAUAAUGAC-CAGUAUGGAA--CACUGGUUUUCGACCAUCCGUCCUGUUUAUAAAUAUAUGCU-CAAACCAGGGCCACAAUUUUAGCCAGUAUCAGUUAUC----GUUUAAAAGUACAAUUCUAGGAGAGAUUGUUAUAUGAUUCUACAAAAACCCCUGCGUGAAUUGUUAUACCUUGCACAACGUAAUU-AAAAAUGGGGCAAUUAAGAUACUUUCGAAAUACUCGAUCAAUUA--AUUGACGAUUUCUUUGUCCAAC-UUCGGUUCUUUCUUCACCUCUGUAACAUGGGAGUCCAGUUUCUUACUCAGCAAUAUCCAUGAACUAG----UAAGUUAGA--------------CCAAAUGGAUAUUCUGCAACUACUC-UGGCCUAAUUUUUAGGUCAUG-------------AUUAAGUGUAUUAAG------AUUGCUAUUGCCUAGACAUUUAAAAUUAAAAUGACUCUAUGGCAUAAAUUAUUAAUCUUGUAUAUGGGAUUAUCUUCAUUCUAUACUUCACCGCUAUAG-ACCAUCCUGUGUUUAUACAAAGGGUUUGACGGAGCAAUCUAAUCUGACUGGCAUAUUGAACUAACUAUUCCCUGAAACCGAUGCCAUAC-A-CAACCAACUAGAUUGUUGAUGAU------GUUAACUUUUUCUCGAUACAUAUCAAAUAAUUUCGUGUGUAGAUAUGCAU---UUCAACUACAAUAGUGUAAUGUACCUCCCGG-AAAGGUAGCGGA-CCUUA-ACAAUUUCCAAGUAA---AUGGGCUGCGCUUGC----------------------------------------------------------------------------------------------------------------------------------------------------------------------------------------------------------------------------------------------------------------------------------------------------------------------------------------------------------------------------------------------------------------------------------------------------------------------------------------------------------------------------------AGCGUAGCGAUAAAUAUUCUG-GUAUGACGAUAUUUGUUUGGUACACGAUAAUAAACUAUUCUUGGUGCUAUGC-AUCCUGUUGUCCUACAUUGCAUCUACUACUCCGGGCAACCGUUAUUGUUGAGAGAGGUUGUAUUUAAAUUAUAGAUAAAAA---AAGCAUCUGCCUUAUCUAUUAGUGCGAAGCAUAUCUAAUCAAGGACCGUUUUAUAGAAAACUCUUAUUGAACAUUACGUUCGAACCCCUGUAUACCACGUAAUCCGUGUAAGCAUGAAGACACGGCUUCUUUUA--UCAUUGUCUGUCGGGUCAUUCAACUACCAAUGAUUCCCUGAGUGCUAUCGGUCGAAAUUUUUCUGCUAUUUAGCAAUAUAGG----ACUAUGUCAGAGGGGAGACCGCCGGAAUUAGAAGAGGCGAAAAGGGUAUUC--ACAGAUCCUUUAUGUCGCUAUGAUAUAGAAUCUUUGAUUUUACUCAAUGAAAAGCGCACG--AGUGACGCGUAUUAU------UGUU 
>E3 5328
AAGACCGGC-GGUUUCCUCUGUAAAUUUUAUAAAUAAAAUUUAU-UCGAUACGCGUGAAGUCGAAG-ACCAUCAUUAUGUUUUAUAUAGCGAA-CAUCAGGGCAGAUGUGGAUACGCCUUACUUCAAAAAUCGCUUCCUCAGUGUAUC-UAACUGCCAUAAUACGAACAAAGUCUGAACGAUACCACCACAAAAUCAGGGAGCACUAUAGGAGAUAAAAGGUUAUUACAUCACAUGAUAACAAUGCCUUGUGUCGUAGAUGACACGUAGUGACCACGGUUGUGUCUCAGGAAUCGUAGUCUUUUAUACCCGCUUAAUUGGAUAGAAAAAGUAAGACAAUCGUGAAUAUCGCGUAAUAAAUCGUUACAGCUAGUACGUAGCAGGAAAAGAUACAAUACUAUCGUCA------------------UGUGAAUUUCAGAUUCGUUCAAUAGAGUCUUAAUGACUGUA-CUAAAGACACUGAGUUUAGCUAAACCUCGCACCGUAA-UUUGCGGAGUGCAUUGUUCUUC--AUACUGCACACGAAUGCCAAGUUGACGACCAUGUU-AUACCUGUACAGCAUCGAUUAUCCUAUGCGAAUUAUGCAUAGUAUUGCCAAGGCCAGCUAGUGUUACGGUACUUUAUUUGAUUCUGCGAUGCUGUUUGUAUCGUAGUUAAUAUUCUAAUCUUUAUUAAACAAUAACAAGUUCACAACAAUCUUUCUACGCGGAGCAACUUAAA-GAAUCGUAAGGCAUAGAAACUUGGACUAUGCUGUAGA-CGAUAUACCUACACUCGAUUUGUCAGUCCCUCAACAUGUUAUCAUACGUAAGAUUCUGCGCAACUCAACUUAUCCAGAUUC------GCAAAUUAU-GGAAUCCUUUAGAGCAUA---AUUUCUACAAUGUCUACA-CGCUUCCGACGACACAUGCUGCAUCAUGAGGUGACAAGGGUGU----GAUUUCUUUGAUUUAGGAGAACCAUGAAGAAUAUAUGAUAUUUAUUUUGCGAUAUGC--CCAAAAGGAUAAAUUAGGGAGUCACUCU--------------------------------------------------------------------------------------------------------------------------------------------------------------------------------------------------------------------------------------------------------------------------------------------------------------------------------------------------------------------------------------------------------------------------------------------------------------------------------------------------------------------------------------------------------AUGAGUCUUAGGCGCGAUUAGUAUCUACGAACUCAAAUAAACG-ACAUGAUGCCUCUACU--CCAUUCCGAUUAUA-----UGUAUACACGAAAUGCAAUAA---UGAGUAACUUAACCUUGCUAGAUCCUGUAUUCUUUUUUUAACGGGGAUGAGACUCA--UUGCCUAUUUUCCGGUUUCUUAUGCUGUCGGAUAUAACUUCUAUGUAUUCUAAAUUUUUAAUUACGAUAUUCGUUCAAAGUCCAGUGUCUAUUGAGUACUG-CGACUCUCUAGUCCUCAACUAGUUUUCAUUU--------------------------------AAGGAUGGAAGUUGGGCGUCAGUCAUCGAUCUUCGUCCAGCGAU-GAUUAAGCCUGGCACACUUUUCUCUGUUAUGCUUGAACAUAUUCACAGAGAUCCGAAC---------GCACAGAUA-----UCGAUCAUAUUAUAAUUUUUACACGACCCUAG-AUU---UCAAAUGAACUGAAUGUGAUUAACACUCACAUGACUGUGAAUCGAACUGGACAU-GACCUGCAAGUGUAU----------------------------------------------------------------------------------------------------------------------------------------------------------------------------------------------------------------------------------------------------------------------------------------------------------------------------------------------------------------------------------------------------------------------------------------------------------------------------------------------------------------------------------------------------------AAAGAAUCAUAUGUAUUGAAUUCGGGCAAUAAAGUUUUUGUAUCUCAAGGAAAAUCUCUCUUUUGUCG----AUAAAUAAUAUCAUAUAUUCGAAAUAAAAACUAGGGGGGUUCCCUGAGCAUAGCGCUCUAUUUCAGAUU-UUGUCUAACGAAUGUGGAUUUGGGGCCG-AAUGAGCGUUAGACGAGAGGUGAAUAUUU-CUUUAUGACAAGGAAACGACCUAGUCCAUGAUAAUUGAC-------UCCCUACCUAUAUUACUGGAGAAGUGCCCUUAUGUGACGCAGGCAAUUUACUUAUUUUU-AAUGGCACCUU--UUUCUCUAUAAGUGAUUUCUUACCAAAAAGAUCCAUAUGACGCUUCAGAC----UAAUUGGCGAUAAAUCUCGACUACUUGCAUCCUGAAAAC--CAUAAUUCCUAACACCAUCUC-UAUAACGUUAGUUGCUAGUAGUAAUAUGUACAAUGACUCGAGUUAACCGCGUUUAACGGAUAUGACGAGAGUUGUUCAGUGGGAUUUU----GUUUAACCUACUUAAGACUAAACACUUAUGAUCUU-UCAACUAU-CCUGACGAUACUGAUCGACGCACCGAAUUAAAUGUUCGAGACUGAUACAGUUUAAGUAAGUCGUCGAUGACACUUAACACCCU-----UCUUCAGUGUGAGAUUUCUUCCCGUUGUACGUCAAAUGCGGAAAUAAUAGUGCGGCGAUUCAUUUUUGCUGAAACAAAACUAUG--GCCAUACUCCGC--GCCGGGAAAUCCAGUCAGCAUAGAAAACG--------------CUUGCACUG-ACACAAUGAC-CAAUAUGGGA--CAUUGGAUCUCGACCUUCCGUCCUGUUUGUGAACAUAUGCU-CAAAGUGGGGCGACAAUUUUACCUAAUAUCAGCUAUC----CGUUUAGAGUAGGAGCUUUAAACCGAGUAUCAUACUAUUCUCCACAAACCCCUGUGUGAAUUGUUACACCUUGCACCACGUAACU-CAAGACGUGGCAAUUAAGAUACUUUUGAAACGCUGGAUCAAUAA--AUUAAGAAUCUCUUUAUCCAAC-UUCGGUUCUUUCUCCACCUUUGUAGCAUUGGAUUUCAGUUUCUUACUCAGUAAUAUUCAUGGACUAC----UAGGUUAGG--------------UCAAAUGGAUAUUCUGCAAGUAUUC-UGACCUAAUUUUUAAGUUGUA-------------AUUAAGUAUAUUAUG------AUUGCUAUUACUUAGACACUCAAAUUUAAAAUGUCCAUACGGCGUAAAUUAAUAAUCUAAUGUAUAGGAGUGCUUUUAUUCUUUACAUCACCUCUAUAG-ACUGCCAUAUGUUCGUACAAGGGACUUCACGGACCGGUUUAAUCUGACUGGCAGAUUGAACGAAAUUUUCCCCGAAACUGAGGACAUAC-A-CAAUUGGCUAGAAUGCUAGUGCU------GGUGACUGUUUCCCGAUCUAUAUUGAAUGAUUUCGUGUCUAGAUGUGCGU---UUCAACUGCGAUAAUGUAGAGUACCUCCCGG-AAAAAUCGUGGAUCCUAA-AUAAUUUCCAAGUAA---ACAGGCACCAUUGACAUG-GCUGGCAUUACUGAAGCGA-CAGUAUUUUUGAAACAUAUGAUAUUUACUAAAAUGCAAUA-AACCUAGUGACUCUUUGUACA---UUGAAGCCGUAUUUAUUCAUUAAUAUAGAUGUGAGGACGAUAAGUCGUAAUCAC-GCUGAUUGAAGAGGAGCGCAGUCUGAUACCGUCUAAUAGGUAUAAAUCCUACUCAUUAGCGCAGAUGUGGCUACAUAGUACUGGCUCCUAUGGGACUUCUGAAUGCGAAGGAACCUUCAUUUUCAAGGCCAAUUUCUUCCAUGAUUAAAAUGAUCAUUGCAAUGCACCCUAGACUU-UGGCUCUAUAGA--UUAGAUUUAUCAAUAAGCAGUACAUCGUCAAUUACCCUAAAAAG---CCGAUUAGUAUCAGCGGUCAAA-AUGCGGGACCUGUUAUAGUAUAUGUCAAAUAUCACGUUACAUUGAUAUUCAAAAAUUAAAAAACUCGACUGGAAAACUUCUAAAGCACUCACGA-UUUUUUGAGUGUGGAAAAUCACGACAAAUAUUCUGUGUAUGUCGAUAUUUGAUAGGCACACAUUGAUAAGCUAUUCUUGAUACAAUGC-AUUCUAUUGUACUACACUGCAUUUACUACCUCGGGUAACCGUUAUCAUUGAGAGAAGUUGCAUCUAAAUUAUAAAUAAAAA---AAGCAUCCAGUUUAUCAAUUAGUGCGGAGAAUACCGGACAAACGAUCGUUUUAUAAUAAACUCUAGUUAAACAUCACGCUCGAGUUGCUGUAUACUACGUAACUCAUGUAAACGAGACGACACGGUUCCUUUUA--CUAUUAUCUGCCGGGUCUGUCAACAACUAAUGACUUCCUGAUUGCUAUUGGUCGGGAUUUUUUUGCUACUCAGCUGUACUGG----AUCCUGUCUGAGGGGAGACCACCGUAAUUAGAAAACGGUAAAAGAACGUUU--ACAGAUACUUUAUGUCGCUAUAACGUAAAGUCUUUGAUAUUCCUCAACGAGACGUGAAUG--AGUAUCAUGCAUUAU------UAUA 
>D3 5328
AAAGUAUAA--AAUCCUUAUACCGGCUGUGUAACUGGAAUUUAU-AUAUUACAUGUCUAAUCUGAU-GCCAGAAUCAUAUUUGCCGAAAUGCG-UAUUCGUGCUGAUAUAGAUACAUCUUACGUAAUAAGUUGCUUACCUAGAAUGAU-UAGACAAAAUAUUCCUUGGGUCGCUCGAGCAAUGCCGCCACAAAAUCUAGAAGUAUAGUGAAAGUUAAAAAAUAUUUAUGAUACCUAUUGCCAAAACAAUAAAUCGCACGAGAAACCUAGUGAAGGUAGACUUACUUCGGUAACUGCAGCCUUUGACGUUCACUCAUUUGGAAGCGAAGACUUGAAUAGCCGUGAAUGCCUGGUGAUCAACCAAUACGGGUCAUAUGUAAUAACAACGUUUACAACAUCAUUGUAA------------------UGAAAAUCAAUAAUUAACCCCAUAAGAACAUGACCGUGGGU-GCAAAAUUACUGUACUCGUCUAAAUUACAUUACUUAA-UAUGCAAAGUGUACUUAUCUCC-----------------------------------------------------------------------------------------------------------------------------------------------------------------------------------------------------------------------------------------------------------------------------------------------------------------------------------------------------------------------------------------------------------------------------------------------------------------------------------------------------------------------------------------UCUGGUUGAUG-UCUCUCGAAUCUAGAGGUUUAAAUGGACAUUAUAGUUUUGUGGACAAACAAUGAAUUUGCAGUUUUAUAUAGA--CGAAUACGUUGACGAUCUGAUACGCGGUUACAUAAGACGUCUGAGCACCCUUCAGCUGGAACACAUGACCCUUUGGGCUCUUAUA-CAUUAUGAAUGCGUAUCUAAUUGGACAUGCAAAUACCGACAAG-UAGCUUUACGCCGUACCGCCCUGAUC-CAUCCUAAAGUUGUGGGCUCCGUACGAGAGGAGUUGGGGUAAG-GUAACUACCAAAUAAGAUUAACGAAGAUAUUGCCACCAUCGCACAAGGACAUAGCCAUUUUUCAAAAUUCACCAC-AAGGUCAAUGUGUUCAAUAUUUAACAUAUUCCGUAUACGCGC-CGUGAUAUGGCUUGUGUUCCUGUUAGGACUUUGAAAGUUAAGUGCGAUUUGUCACGAGAAUCCC--------AGCUUCAACAG-CUAAUUAUUAUGUUAUGAGUUAGUGAUGU-UCUGUUUUUUUGUG-AUAAAUUUGAGACGAUACCAAACCCAAGUUACUAAAGCAAGUG-GCCUGAUAUUACUAUAAUUUGAUCCAAAAUCU-----AGUGUAUGCAGACUGCUACU---CCAGGUGAGCAAAACUUGGUAAUCACUAUAUGCUAUCCGUAGGAGCAGUGAAUCUUG--ACACCUUUUGUCUGUACUCCUACUCUAUCGAAUUUUAGAUAUGCUGAUGCUGGAUCAUUAAAAACCAGGGUUAGACAUAGUCCAGUGUGUUUACAUUGUUU-AGAUUGUCUAGCUCUCAAUUAAUUUACGCUC--------------------------------AUGGACGCAAUGUGACCGUCUGGUAACGAUCCCCUUCUCUUGAC-AGUUGAAAUUGCUAUACCCUCCCAUG-UAGCCAUAUGUACACACUCAAAUAUCUUUUU---------GUUUACGUA-----ACGACCAAAUCAGAAUCGCCUCACGACCUGGU-GUU---GUAAGUGAUA-UACUGAAAUGCCGAUACAGUUGACGACCAAUCAGACUGGACGU-CUUUUGUUAAUUUAUUAGAAACUAUGCAUACCAGUUCCUAAAUUUAAAUUAGACGAUUCGAUAGG--UUUGUUGACCUUUGGACGACCAUGAAAAUGCAGGGAUCGUGGUCAAGAUUCGUUUCGUGUUAAAGACGAGA-CAAAUUGAUCAUGUAUAG--GGUCAUAAUCGUGUUUAGCACCUAUAAAG-CUCACCUGCCAUAGAGUUCCACCGACGGUAUUCGCUCCGUU----CA-GUAUUCUUGAUCUUUGCAUCCAGUUGUGCAGAGACUUAACGAUGAC---ACACCAACCCCUGUACACGACACCCAA-GAACAUACAUUGUCGCACCU-------UCUUAGAAACGUGUGGGAACGUUGCAAAUAACCUGUAGGGACUUAAUCAUAUAAGGGAAAUACACUGUU-UCCCCCGAUACACUUUCAUUUAU-GGU---------UAUAUAUGGUAAGAUGUGACAUUAAAAUUCUCGAAGUUCGGCAUUUUCAAUAAUCGGUAACAAUACCGGGUAGAUGAAACCCUGAUUUCAAAUCCUCCCUACCG---------------------------------------------------------------------------------------------------------------------------------------------------------------------------------------------------------------------------------------------------------------------------------------------------------------------------------------------------------------------------------------------------------------------------------------------------------------------------------------------------------------------------------------------------GUCUGAUUUACAUAUGUAUAUAAACGUUUUUUCGU-UUGAUUCA-CCUGAUGCAAUUGCUCAUCGCAGCAAGUUAAAUGCACCAAGUUAAAACAGGCAACGUUUAUCAUAAAUAAUCCUUCCCAAACU-----UUUGCGAUCCAGAAUCUCUUGUGGUUGCACACGAAAUGUCUAAAUAUUUGAUCUUCCCUACAUGUUUAUUAGUAUAAAAUAUUG--GAUGUGCUGUCAAUGCAGGAUAUUUUAAUAAACGACUAUAACC--------------CCUUCGCUG-GCACAGCGGC-CACUAUAUCA--CACUUAAUCGUAGCCUUCUGCAUAUUUUAUGACCACGCAGGCUAUCGCAG-UCGACAGUCGUAGUUAGCGUUAUUUACA----GUGUAGAGUUAUAAGAUAUAACACGAGGAUCUUAAGGCUAUACACAAAUACCUAUUUUAGUUUUUCCUUCUCGCAUCAGUAGACC-CGAGAUGAAACAUUAUAAAAAGUCCUUAAAUUCAAGAUCUAAAU--AUCUGCAUUUCCUCUACGAAAC-CUGGUCCCUAUCUCCACUCUUAUAUGAUCGAAACUAGUUGUAUCAUCCGACAAUACUUAUGAUGCCU----UAGGUUAUA--------------UCAAAUGGAUAUUUGGCGUGUACCA-UUUCAUAAUUUCAAAGUUCGAACGGCA-------AUUAAUUAUAUCAUC------AGUGCUAUUGUUUAAAUUCAUGAGCCUAGCGCGAAUUGGGGGUAUGGGUUAAUCGCCUAAUCCGUGACCGU--UGUCAUUUUUGACUACUUCGCUACGG-ACUAUACCGUAUAUAGAUGUGAGGCUCUUCUACCUAAAUUGAC-UCACUGAAAGAUUCGCCAAGCAUUACCAUAACUCUGAAGCCAUAC-U-UAAUCUGUUAAAGCGCAUUUGACCAAUGAAGCAACUCCUUCUCAAUACGUAUCGAUUAGCGUAGCGCUAAAAUGUGUGU---GUCGAAUGUAGCAGUAUAUCAUGCUGGCUGG-CGUGGUUGUAGUCCGUUG-GGAAUUUCUAAGCAA-UCACAUGGCUAAUUGCCUCUUUCGGAAGGUGCUAAGCUGU-CGAAAGCCCCAACGCAGAUGAUACUUACUGAGGUGCAAUG-AACAAUAUGAAUUUUACUUUA-----GUUGCCGAUAUUGUCAACCACAGGAGUAGGAAAAAAAAUACGAUGUAAUCAC-GCUAGUCCUAGACGUAUGGGAUUUCUUAUCAUUCAAUAUGGAUGAUUCAGGAUUAUUAGCUCUAUUGGGUCCAGUCGUCAUUAAGUUCACUUGAAAUAUUGAAUGUGGGGGAUUGGUUAUCUUUGAAGUUUGUCAUAUUCACAAAUAAAAGGACGUGCGAAACGCAUUCCAGAUCGGUG-CUUUAUUGA--CGUAGCUAAUUGGUAAUUUAAACGUUAAUUAUUAGGCUAAGCGG---CUAAUUAACGGCAACAAACAUUGAUCCACGGCCUAUCAUAAAAUAGAUUAAGGUGAAUGUAACACCGACACUUAAAUAUUGGGCGACUUUAAUGGAGGGCUCUUUUAGUGUCCUUAA-UAUUUUAACUGCGGGGCAUCGUGACGAAUGUAGCG-GCGUGCCGAUAUCCGGCGAGUACACAUUGGUUAGGUUUCCCUGGUAUCUUGU-AGCCCAUUGUAU-AUACUGCGUUCAAUAGUUUAACCGAUAGUCGCUACUGAGUGGCGUUGAGCUUAGAAAAUAGAUAUAAA---GAGUUCCUAGCCUAUCAGUUAGUAAAAUGUAGGU--AAGAAAUGGCCAGUUUGUCUGGAACUAUCAUUAGACUGCACAAAUAAAUUGCAAUCCAUCACGUGGAUCAUGUACCCAAAACCUCUUUCCAUCUUUCA--CUAUCAUUCAUUGCGCCUAUUAAAUGCCAAUGAUUCUCCAAUUGUUACUAUACAAAGUUUUGCCACUAUUUAAUUUUAUUUU----UACUCGCCAGAGAGGCAGCUAUAAGAAUCAAGGAGGGUUGAAGGGAUGUCU--ACAAAUGUCCUACUCAACUGCGAUACAGAAUAUUUAAUCCUAGUUCAGGAAAUGCCAACG--AAUGGUGCGUGCUUU------CGGG 
>C3 5328
GAAGUACAA-GACUCCUUACACCGGCUGUGUAACGAGACUUCAU-AUGGUACAUAUCUAAUCUGAA-GCAAGAAUCAUACUUAACGAACCGCG-UACUCGCGCUGAUAUAGAUACUUCUUACACAAUAAACCGCCUACCUGCAAGAAU-UAAAUAUCAUGUUCCUAAGGUAGCCCGAGCAAAGACGCCACAAAAUCUAGAAGUGUAGCGAAAGUUAAAAAAUAGCUACGCCACCUAGCGCUGAAACUAUAGAUCGCACGUAAAAUAUAGUAGAAGUAGACGUGCUUCGAUCAUUGAGGUCCUUGACAUUUACUCAAUUAAAAGCGAAGACUUUAAUCGUCGAGAAUACUUUGUGAUUAACAAAUGCGGGUCAUAUGUAUUAAAAAUAUUUACAAUAUUACCGUAC------------------UAAAAAUCAAUAAUUGGUCCUAUAGGGGCAUGAUCGUGAGC-GUAGGAUAAUUGAACUCUUCUAGAUUACGUUACUUAA-UGACCGAACUAUAUUUAUCUCC-----------------------------------------------------------------------------------------------------------------------------------------------------------------------------------------------------------------------------------------------------------------------------------------------------------------------------------------------------------------------------------------------------------------------------------------------------------------------------------------------------------------------------------------UCAGGGUGACG-UCUCUCGACUUUAUUAGAUUGAAAGGAUGAUUAAAUGCUCUGGAUAAACGAAGAAUUUGUAGAUGUUUACAGA--CGAAUACGUUGGCGCUUUGAUAUACGUUUACAUAAGUAAUCAGUGCACUCUUA-ACUGGAACAAAUGAUCCUUUGGGCUCUUAUA-UGUUAUGAAUGCGUAUCUAAUUGGACACGUAUAUUCCGACAUG-UAGCUUUACUACGACCCGCCCUGGUC-CUUCCUCAAGUAGUGGGCUCUGUCCGAGAGGAGUUGAGGUAAG-CUCGCUAACAUGUACCAUUUACGAAGAUUUUGCCAGCAUCGCACAAACACACAGCCAAUUAUCGAACUUCACCUC-ACGGUGAAUACGUUCAAAGUUUCAUGUAUUCCGGAUAUGCUU-CGUGUGAUGCUUGUUAUUCUCGUUGGGGCUUCGAAUGGUAUGUAUGA-------------------------UUUGUCACACGGGUUCCAGCUUCCGGAACUAAUCAUCAGUC-ACUGGCUUUUUAUU-AUAGGUUGGAGGCGAUACCAACCCCCCGUUACCCAAGCAAAUG-GCCUGAUAUUACUGUUAUUUGGUCCAAAAUCA-----AUUGAAUGCAGACUGUUACA---UUAGGUAAGCGAAGCUUCGUAAUCAUUAUAUGUUUUACGUAGGAGUGGCGAAUCUUA--ACGCCUAUUGUCAGAACUCCGACUCUACCGAAGCUUAGAUAUGGUCAUGAUGAUUCAUUAGAAACCGGGGUUGGACAUAGUCAAGUGUGAUUAGAUUUUCU-AGACUGUCUCUUUUUCAAUUAAUUUUCGUUU--------------------------------AUGGACG-AAGUUGACCAUUUGGUAACAAUCUUCUUCUCUUAAC-AUUUGGAAGUGUUAAGCCCUCCCAUGUC-GCCAAAUGUACAGACUCAAAUAUCUUUCU---------GUGUGCGGA-----ACGAUCAAAUAUGAAUCGCUUCAUGACCUGAC-CUU---UCAAAUGAUC-AACUGCAAUUCCGAUGUAGUUGACGAUCAACGACACUGGAGGU-CUUCUGUGGAUUUAUUAGGAAUUAUGCAUACGAGUUACUAGAUUUCAAUUAGACGAUUCGAUAGA--CUUGGUGGUUUUUGGGUGACUAUGAAAAUGCCGGAAUCGUGAUCAAGUUUCGUUUCGUGUUAAAGACGGGAUCCAAUCCAUGAUGUUUAG--GCUUAUAAUCGAUUUUAGCUCGUAUAAAG-UUCAGUCCCCAUAGAGUCCUACCGGCGGUAUUCGUUCCGUU----CC-GUAUCCUUGAUUUUUGCAUCCAAUUAUACAUUGGCUUAACGAUAAC---ACACCUACCACUGCACACGGCGUCCAG-GUACAGACAUUAUCGAACUU-------UCUUAGAAGUGUGUGGGAAUGCUGAAUAUAAUCAAUGACAUCCAAAUCAUGUAAAGGAACUACACUGUU-UCCCCUGUUACAUUUUCGUUUAU-GGC---------UAUAUAAGACAAAAAUCGACAGUCAGAUUAUCAUAGUACAGCAUUUUCAACAAUCAGUAAUAUUUUAGGGUAGAUGUCAGCCUAAAUUCAAAUCUUUUCUACCG--GAGGCGUAGUAAGUGUUAAAUCCCGA-CAUUGGGUCCUUUGUCCU-UAGAAAGGUCCGCGCACCACUG-AUUUUUAGA--UAAUUUAUCUUUAUUAAAAGCUAAGAGUGUAGUAUUGUCGCGCGUUAUAGUUAAAAGAGUCUAUAAAAAUUCUAUGAAAAUGUCACCCUGGAUAGAGAUUUCACUAUUGGACACGGA---------UACGGGACUGAGAGGGCAAGAAUCGUUACGUGAAU-----AUCCCUUACUACAGCGUAACGAAAUUAGCACCGGACAAAAAAGUCGAUACACAUGCUGUU---------------------------------------AAGAGAGCUGUAUAGCAUUUCGGGU----UAUGUAGGAAUUGAUCUUGAACGGUUACAUCUAAAUGGU--UUCACCCAUGUACAUCUCUUC-UAUAGCUUUGAGCAUGAAGGGAAGUAAACACUUUUGCUCCUGUAAACCACUCUUGGUUCAUAUAAGGAGGGAUAUUUAGAAAAAACAC----GUUUUAAUUACUUAUGUGUAUAACCAUCUUGUGAU-CAGAUUCG-ACUGAUGCAAUUGAUCAACGCGGCAAGGUAAAGGUACUAAGUUAAAACAUAUAACGUUUAUUAUAAACGAGUCUGCCCAAGUU-----UUUACGGUCCAGAAUUUCUGUUGAUUGUACGCUAAAUGUCGAAAUAAUUGAUCUUCCCUGCGUGUUCAUUAAUGUCAAAUAUUG--GACAUGCCGUCGUUGCAGGAUAAUUUAGUCCACGUAUAUAGCC--------------CCUUCGUCG-GCACGACGGC-CACUACAUAA--CACUUAAUAGAAGGCUUUUGCAUUCUUUAUAACCAUGCGCUCUAUCGCAU-UCGACUAUCACAGCUAGCGUUAUUUACA----GUCCAGAAUUAUAAUCUAUAAAACAAGGGCCGUAAGCUUAUACACAGGUUCCUGUUUGAGUUUCUCCUUCACGCACAAUUAGACC-CAAGAUCACACAAUAUAGAGAGUCCUAAAAUUCAUUUUCAAGUU--AUCAGCGUCUUCUUUACUAAGC-CCAGAGAUUGUCUUCACUUUUAUAUGUUAAAAGCUCGGUGGACCAUCUAACAAUACUUAUAAAACGC----CAGGUUACA--------------UUAAAUGCAUAUUCGGCGUGUACUA-UUUCAUAAUUUUAAAGCUUGAACGGCA-------AUUAAUCACAUCGCG------ACUGCCAUUGUUUAAGUUCAUGAGCCUGGCACGAAUUGAGGGUAUAGGUUAAUCGCCUAGUCUGUGACCAC--UUCCAUUUUCGAUUUCUUCGGAACGG-AGUGUUCCGUAUAUGGAUGUGAGGCUUUUCUACCUAAAUUGAU-UCAUUGAAAAAUUCGCCAAGUUUUUCCCUUAUUCUGAAGCCAUGC-C-UAAUUUGUUAGAGCGUAUUUGGCCGAUGAAGCAACUCCUUCCCAAUACAUACCGAUGAAUCCAGCCCUAAAAUGUGUAU---GUCGGAUGUAGUAGUAUAUCGUGCUAGCUGG-CGGGAUCGUAGGCCUUCG-GAAAUUCCUAAGCAA---AUAUAACUAAUCGCCGUUUUCGUAGAGUGCUGGGCUGC-CAAAGGCUCCGACACAAAUGGUAAUUACUGGGGUGUAAUG-AAUAUUAUGAUUUUAUAUUUG---UAGCUGCCAAGAUUAUAAAUCAGAGGUGCUGGGAAGAAAAUGCAAAGUAACCAU-ACUAGUCCUAAAGGUGUGAGAUUUCUUUUCAUCCAAUAUGGACGAUUCAGGAUUAUUAGUCCUAUUGAGCCUAAACGUGAUUAGUCACAUUCGAGUUCAAGAAUGUGAGGGGUCUGCUAUUGUUGAGGUUCGUUAAAUUCACAAAUAUAAGGAUCUGCGAGACGCAUCCUAGAUUG-CGACUGCAUUGA--CGAAGUCGACUGGUAAUUUAGACUUUGAUUGUUAGGUUAAGCGG---CACAUUAAUGUCAACAAGCAAG-AUACACUGCCUUUUAUACAAUACAUUGAGGUGCACGCGACGCCGGCAUUUAAAUAUUGGACGAUUUCGAUGUGGGUCUCCUUUGGUGUCCUCUA-UUUCCUGAAUGCAAGACAUCGCGGCGAAUGUCGCG-GUGGGCCGAUAUUCGGCGUGCUCGCAUUGGUUAGGUUUUCCUGGUAUCUCGU-AUUUUAUUAGAU-ACAUUGUAUCUAAUAGUUCAACCGAUAGUUGCUACUGGGUGGCGCUGCGUCUAAAUUAUGGAUAUAAA---GAGUUUCCAGCCUAUCAGCUGGCAAAGUGUAGGU--AAGCAGUGAGUAGUUUGUCUGGAUUCAUAAUCAGACUGCACGACUAAAUCGCGAUUUGCCAUGUGGAUCAUGUGUCCAAAACAUCAUUCUAUCCCUCA--CUAUUAUUCUCUGCGUCUAUCGAAUACCAACGGUUUGCCAAUUACUACAAUGCGAAGUUUUGUUACUAUUUUAAUUUAUUUA----AGCCCGUCAGAGAAGCAGCUGUUAGAUUCAAGGAGGGUUAAAGAGAUACCU--ACAAAUAUUCUAUACAAUUACGAUGCAAAAUAUUUGGCCCUACCUCAGAAAAUGCCGACA--AAUGGUGCGUACUCC------UGGG 
>B3 5328
AAAACACAA-CAUUCCCUAGACCAAAUAUGUAACUGGGAGAUUU-AUGAUUCACUUCGAAUCUGAU-GCCGAGAUUAUGUUUGACUAGACGCG-UGCCCGUACGGAUAUGGAUACAGUUCACGCAAUACAUCGCUCACGUUCCGUAAC-CAAAGACCGCAUCCCUAGAUGAGUCCGAACCGUGCCAUCAUAAAAUCUGGAGAGGUAGUUAAGAUUAAACGGUAUCUACAUUACCUGGUAGCAAGACUAUAAAUCGUAUGCGAGACUUAGUAGAAACAAUCGCACCUCGGUGUUUGCAAUAUCUUAUAUUCAUUCAAUUGUAAACAGGGAUUUACGCAACUGUUAAUACUGCUUGACUAACCCAUACAGGUCAUACAUAGUAAAAGGACAUACAGCAUCACCAUGA------------------UGCAGACCAAUGGUUCGAUCUGCAGAGACGUGACCAAGGCC-GUAGGAUUACUUUAACCGUUCUGAUCACAUCCCCUAA-UAGGUGAAAUAUAUUAUUUCCU--AUAUUAAACGUAGUAUAUAAUCUGUCCAGUACGAU-GUGCCUUACCAUCGUGAGCAAUCCUAUGGAAUUCAAUUGUAUUGGAAUCCUUACCAGUUCAUGUUUCGGCUUCACACAAGUUUCCGGACUGUGAUUCAUAGUGUAGUCUAUAUUUAAUUAGCUCUCACACAAUAGUGGAGCAUAAACAAUCAUUCUGUGUAUAGGAUUAUAAAAAAGUAAUGGUUCAUAGUGAUUUGGGCUCAUCUGGAGAGCAAGUUAUUCACAUGCGCGGUAUAAGUCGUAGAAUCCAUUGUCAAACAAGUACACAGGACAGUGUCGAAUCAGUCAGUUUC------CUAAUUAGU-UGAACACUUCCCGCCAAG---UCUUUCAUCUGUGUAGAG--ACCCUAUAGGAUCCCUGACUGGCGUCAAUAUUAAAGGGGCCC----UACUCCCGGGAGUUAUUAAAUAAACGUGUGAUAUAUCUGAUUUAUGAUAGGUCAUAG--GAGAAAUGGUAACUUGGAAGAUUGGAGA--------------------------------------------------------------------------------------------------------------------------------------------------------------------------------------------------------------------------------------------------------------------------------------------------------------------------------------------------------------------------------------------------------------------------------------------------------------------------------------------------------------------------------------------------------AUAAAUUUGAUGCGAUACUAAUAUCAACCUUCCCGAGCAAAUG-ACCUCAAACUUCUACUUAAUGUUUUGAAGUCA-----UAUGUAUGCGAACUCUUAUA---CUAAACAAGUGCAAUUUGGCGGUUACCAUUUGCCGUCGGAAUCAGUAGUGAAUUGUGCCACGCCUAGAGAUUGUACUUCGAAUCUACCGGACUUAAGAUAUGGCAACCUCGGGUCAUUGAACGCUAGGUUUGGACAUAGUCUAAUAUGUGUAUAAUGUUC-AGACUUUCUGGUUUCCCCCUAAUUUUCACUU--------------------------------CAGAGGGUAAUUUGGAUGUUCGUUAUAGAUCCUCUUGUUCAAAC-ACACGGAACUGUUAUGGUCCCCUUGAAUAGACAUAGGCAAAGACACAAAAAGAUUAUC---------GGCGACAUA-----ACAAGCUACACGUAAUAGUUUUUCAACUCGCU-AUA---UUAAAUGAUC-AACUGAAAUUCCGAUUCGACUUUUGAUCAGUCAGACUAGUUGU-AUUGUGCUAGUGUAUUAGAAAUUAUGCAUAUUGUCUUGUAGGAGCUAGUAAGAUAACUUGAUUGA--CCCUGUUAUGCUAUGAUGUCCGUGAAAAUACCGGGAUUGUGAUUAAGAACCGUUGCCUCUUAAUGAAAAAAUCUAAUCCAACAUGUUGAG--GGUAAUAGCCAUCUUGGUGAAAAUUAAAA-UUGAUCUAUCAUAACGUUUCCCUAACGGGAUUCGCACCGUU----UA-GUAUUUUUACCCGUCGCACCCAUAUGUACAUUAGAAUAUCGAUGAC---AUACCCCCCACUGUGCAGAAUGUCCAA-CAGCAUCCGAUGCUGCAUUU-------UUUAGGACAGGUCGGGAAAUGUAAAAUAUAAGCAAUAGUGUCAUUACCAGACAAAGGUCCCACACCCUU-UGUUCUGAUUCACUCUCCUUGUU-GCU---------UACAUAAGGUAAGGUGCAUCACCAAAAUUCUCAGCUUACAUCAUUUUCAAUAAGCUGUAAUAAUGGAGGGUGGACGCCAUUCUAACGUUAGCCCUUCCCGUGCG--GAUGUAUUAAAGACGUCGAGUUCCUGACUCGAGUGUUUAGUCCCUAAUCCAAAGUUCGCGCACCACCG-AUCAUUAA-AUCGGUUAAUUCUAUUUAAAAG--CUAGGAAAACCUUACGAGAAUGUUGUACUGGCUAGAGUUAUCUACUAUUAAACGUGGAUUCGGGAUUG-AACGUCCAAUAGACGUUAUGUGAGAAUCC-CUUACUGGAACGUUAAUAAACUACCAUUGGAUAAAAAAA-------GUUUUGCUUAUAUUAACGAUAUACUGACCACGUGUGAAGGAUGCAUUUUCCUCCACCUU-AACAGUAACUU--CCUCGCUGAAAGUUCUGUUUUGCGAAGAAGAGUUUUAUAAUAUUCCCGAG----UAUGUAUCGAUAGGUCUUGGGCGCUUUAACCUGGAAAGCUACACACCCAUGUACAUCGCUGUGCAUCAUUGUGACCCCUGGGGGUGGUAAAUACUUCAUUUACCGUCAACCGCUUUUGCCUCGUACAACGAGGGAUGUUAAAAGGAAGAAC----GCAUGAGCUACUUGUAUAAAUACACAUCUUAUUUU-UUGACUCC-CCUAACGUAAAUAAUCAACUUAGGGAAUCGAAUGAACUAAAUUGAAACAGGUGGGACAUAUGAUGGAUGGCUCUUCCCGUACU-----CUGUCGUGCCGGAAUUUCUUGUGGUUGUACAUUAAGUGUCGGAAUAAUGAACCCGUGCUUCAUUUUUAUUAGCAUUGAAAUUUG--AGCAUGAUGUAAAUGUCGGAUAAUUUAGUGAGCGUUUAUAGCU--------------UAUUCGAUG-GGAUGAUGAC-CGGGAUAUGA--UGCUCAAUCUUAGGCUUCUGCAUUAUUUAUAACCAUACGCUCUGGUGCAGGUCAACAAUACGUGUACGCCCUAUAUAUG----GAGUAAGCUUAUAAGUCAAUAAACAAGGUUCGCGAAGCUAUACACAUACACCUGUCUCAAUUUUCCCUUUACGCACCGUUAGUCC-AGAAACGAGACAAUGUAAAGGGUUUCUAAACACAGGAUGUAAAA--AUUAGCGUUCUCUACAUAAAAUAUUAGGUUCUAAUUCCACUCCUAUAUCAAAGGAGCCCGGCGUGCCACUUUGUAGUAUUUAUAAAACUU----UAGGAUACA--------------UCAAGUGAUUGUUCUGCGGACACUA-UUUCGUUAUUUUAAAGCUCGAAUACUU-------GUUAAGCAGAUCGUG------GUUGUUAAUAUUUCGGUUCAUAGGUGUAGCACGAAUAGGGAGUAUAGCUUAAUGAUCCAAUAUUUGGCUGG--ACUCAUUCUUUGCCACUCUGCUUCAA-UCGAUUCUGUACUCAAAUAUGGGACUGCUCUGCUCAAAUU-ACUUCACUGACAGAACAACCUAAGUUUUCCCCAACGCUGAUACCAUAC-U-CUACCAAUUAAAGUGCCCUUGUUCCAUAAGGCAGCUCCUUACCGGCAUGUAUCGGUUAAAGUUGUGCUCAAAUAUGUGU---UUCAACUAUAAUAUCAUAUCGCAUUAGGUGC-UGGAAUUGCCAACCCUUA-GGAAUUUCCAAUUAA---AUGUAACUAGUUAUUCCUUGUGGGAACGACUCAAGUGU-CUAAGAUCCUAUUUCAUAUGACACGUGUUGGGGUGUAACA-AACGGAAAUACUCUGUAACUA---UGUGCGCCAGGACUUCCGAUCAAGAGAGCUAGGUGAAAGAUAAAGCGAAAUCGC-GUCGGCCUUAGAGGUAUGGCAUCUUUUGUCUUUCACAAGAAACGACUUGAGAUUAUUAGAACUAUUGGGUCUAAACACCAUAAAACUAAUCCAAGCCCGUGAAUGUCAGGGAUUUGUUAUAUCUAAGUUUUGUUAUCUCUACAAAUAAAAAGAUCUCUGAGACGCACCCUAGAUUG-GGACUUCAUUGA--UUUAGCAAAUUGAUUAUGUAUACGUCUAUGGUCAUGCUAAGCCA---CCAACUAAUAUCAACAAUCAAG-GUUCAGGGCCUGGUAAAAUAUACAAUAAAGUGAACAUUACAUUGACAUCCAAAUACUGAGGGACUUUACUAUAAGAUUUUUACGACGUCCCCAA-CGUUUAAUCUGUGAGGCAACCCGGUAAGCGUAGCG-GUGUACUGAUUUUAGGUGAGGAUAUAUUAGUCAGGUGGUUUUGCUGUCUUGC-AUUCCAUUGCAGCACAUUUUAUGCGUUAGUUUGGCUAAAGGAUGCUACAGAGAGGCGUCGAGUUUAAAAUCUAGAGAUAGA---GGUCCCCUAACUUAUCAAAUGGAACAAUGCGGAU--GAGCAAGGAUUGGUUUAUUUGGAAUUUUGACUGAGUUGCACGACUAGAUCGCUACGUACCUUGUGGGUUUUGUGGCUAAAACUUCAUACUACCUUUCAACCCAUAAUUCGCUGUGUCUUCUGGAUGCCACUAACUCCCCAGUUAUU-CGAUUCGAAGUUAUGUCGUUCCUUAAUGGUAUUAA------ACUGACAGAGAGGUAACCACUAGAAUCAUAAGGGAUUAAAUGGAUGUUU--ACGAGUGCCUCACACAACUAAGAUGUAAGAAACUUAA-AUUACAUUAAGAUAUGUGGAUA--AAUAGUGCGCACUAU------UGCG 
>A3 5328
GAAACACAA-GAUUCCCUAGUCCAAGUAUAUAACUGGGAGACUU-AUGGUCCAUAUCCAACCUGAU-GCCGGGAUCAUAUUUGACGAAACGAA-UGCCCGUGUGGAUAUAGACGCAUUUCACGAAAUAUAUUACUCGCCUACAGAAAC-CAAAUAUCGCAUUUUUAGAUGAGUCCGGACAGCUCCGUCAUAAGAUCUGGAAAAGCAGCUUGAAUUAACGGACGGUCACGUUACUUGGUAGCAAAAUAAUAAAUCGUAUGCGAGACUUAGUGAAAAUAGUCGUAUCUUGGUAACUGCAGUAUCUUAUAUUCAUUCAAUUAUAAAUAAAGAUUGAGAUAGCUGUAAAUACUGCGUCAUUAACCAAUCCAGGUCAUACAUAGUACAAGGACGCACAACAUUACGGUGA------------------UGCUGAUUAAUAUUUCGAUCUACAGAGACGUAACCACGGCC-GUAACAUCACCUUAUCCGUUCGAUUUACAUCCUUUAG-UAGACGAAAUACAUUAUUUUCC--AUAUCGGAUACAGAAUAUUAUCCAUCCCAUACGAU-AUACCUUACCUUCGUAGACAAUCCUGUGGAAAUCAAUUGUAAGCGAAUCCUUACUAGGUCAGGUUUCGGUAUCACACAUGUUUCAGUACUGUAAUUAGUGGUGUAGUCAAUUUCUAAGUGACGGUCGCGCAAUAAUGGAGCAUAAACAAUCAUUCCUUGCAAAAGCUUAUAUGAAAGUCUUGGGGCAUGGUAAGUUGGGUACCUCUGGGGU-CAGGAUAAAUACAUCCGCGGAACGAGUCAUAUAAUACAUCGUCAACCGAAUGCACAGGAGAAUGUCGAAUUAGCCAGUUUC------CUAAUUGGU-GAAAUAGUGCUUGACAAG---UUCUUCAUCUCAG-UAUA-AACCUUACAGGACCCCCGACUGGCGUCAAUAUUAAAAGGGCUC----UACUCCCACCAGACACUAAGUAAACGUGUCCUAAAUGUGAUUUAUGAUACGUUUUGG--CACAAAUGAAAACUCGGAACAUCGGUGGUUAGUUUGCCACG-UCUAGACUGUAUUCAUUUUGAAAGACACUGUGUUUUUUUGGACAUACGACGAAUUUUCAGUUUUCUACAGA--UGAAUAUAUUGACCGUACAAUACACAUUUAUGUAAAUCAAUAACACGCUGUUA-GCAGGAUUUACACUCCUCGUGGGGUCGUAUA-UCUUAUUUAUUCGCCCGCAAUUGGAAACUCAAAUACCGUGAAU-CAACUCUAUUACUUUGUGCCUGCAUC-CUCCAUAAAGGGGUAUGCUCCGUACGAGAAGAGCUGAAGGAAG-GUCGCUACAAAAUGCGAUAUGUAUAAAUAUUGCCGAGACAUUACAAAGAUACACCCGACUUUCAAUGUUCACCGU-AGAAUCAAUUCGUGCAACCCUUCCCACAAUCUCAAUCCGCGC-GUUAGAAUGACUGGUUUUCCUGACGGGAGUUCAAAUGGCAUCAUGUGG------------------------AUUGUCAGGAAGACCACCGAAUCAGUAACU-UUCAUCAUUU-UCUGACUUGCCUUC-ACAAAGUUGAAGAGAUACCAAUAUCAAGCUACUCGAGCAAAUG-AUCUCAAAUUUGUACUUAACGUUUCGAAACCA-----UGUGUAUGUAUG-----------CAAAGCAAGUGAAACUUUUCAGUUGCCACCUGCUGUCCGUGCUGGUAGUGGAUCUUGACCCGCCUAGAGAUUGUACUCCAACUCUACCGGAUUUUAGAAAUGGCGCUCUUGGGUCAUUAAACGCUAGAUUUGGACGUAGUCCAAUGUAGGUAUAAUGUUC-AGACUUUCUAGUUUCCCCUUAAUUUUCACUU--------------------------------CAGAACGCAAAUUGGACAGUUGUUAUAGAUCCUCAUCUCAAAAC-ACUCGAAAUUGUUAUGCUCUACCUAGGUAGACAUAGACAUAAUCAUAAAAAUACUUUC---------GAGGACGUA-----ACGAUCAAUACAUAAUUGGUUUACAACUCGUU-GCA---UUCAAUGAUC-AACUGAAUUUCCGAUUUAAUUUAGUAUGAGUCAAACUAGAGGU-AUUGUGCUAGUGUAUGGUGAAUUAUGGAUACUGUCUUGUAGAUGUUAGUAAGCCAACUUGGUUCA--CGAUGGUAUUUGUUGAUGUCCGUGAAAAUGCCUAGAUUGUGACCCAAAACCGUCGUCUCUUAAAGAAAACAACCUAUCCACAAUAUUAAG--GGUUAUAGCCAUAUUGGUGAAGAUUAGUA-UUCAUCUACCAUAACUGUUUGCUAGCGGGAAUAGUACCGUU----UA-CUGAAUUUAAUCAUUGCACCAAGACAUACGUUGGUUUAUCGAUGAA---AUACCCUCCACUGUGCAGAACGUCCAG-CACCGUACAAGACUUCCUUU-------UCUUGGAAACGUCGGGGAAUGUGGAAUGUAAUUAAUAGUAUCAUUACCAUAUAAAGGGCCAACACUUUU-UCCUCUGCUUCGCCUCCAGUGUUGGUU---------GGAUAGUGGUAAGAUGCAUCACCAAAAUUCAAAGCAUACAUCAUUUUCAAUAAGCUGUAAUGAUAUUAGGUGGAUGUCAUUCUAACUUCAGAUCUUCCCGCACG---------------------------------------------------------------------------------------------------------------------------------------------------------------------------------------------------------------------------------------------------------------------------------------------------------------------------------------------------------------------------------------------------------------------------------------------------------------------------------------------------------------------------------------------------GCAUGAUCUACUUGUGUAUAUAUGCAUGUUACCUU-UUGACCCC-CCCAACGCAUGUAAUCAACUUAAGAAAUUGAAUGAUCUAAAUUGAAACAGAUAAGGCAUAUUAGACUUGACCCUUCUCCUACU-----UUUUCGACCCAAAAUUUCUUGUGGUUGUAUAUUAAGUGUCGAAAUAAUGGUCCUACGCUCCAUUUUCAUUAGCAUUGCAUCUCG--GACGUGCUGUAAGGGCCGGAUAAUUUGGCGAAUGUUUACAGCU--------------CCAUCGCGG-GGACGAUAAC-CAGUAUGUGA--UACUUAAUCCGAGACUUCUGCGUUAUUCAUAACCAUACGCUCUAGUGCAGGUCAACAAUACCAGUGAGCUUUAUCUAUG----GAAUAAGCUUAUAAUUCAAAAAACAAGGGUCGUAAAGCUACAUACAGAAGCCUAUCUAAAUUUUCUCUUUACGUACCGUUCGUCC-CAGAAGGAGGCAAUGUAGAAAGUCUUUAAAUACAGGAUGUAAAA--AUUGUCAUUUUCCACAUAAAAUACUAGGGUCCACCUUUACUCCUAUAUCAAAGGAGCUCGGUGUGCCACUAUACAGUAUUUAUAAAGCUU----UAGGAUAAU--------------UCAGGUAAAUAUUCUGCACACACUA-UUUCGAAAUUUUAGAACUCGAGUGUCA-------GUUAAUCAUACCAUG------UGCGCUAUUAUUUCGUUUCAUAAGUGUAGUACGUAUAGGGUGUAUAGGUUGCUGAUCCAAUCUUUGGCAGG--UUUCAUUCUUUACUACUCUACCGGAG-UCCAUUCUAUGUUCAAAUAUGGGGCUUCCCUACCCAAGGUAAU-UCACUGGCAGACUAACCUAACUUUUCCCCAACGCCGAUAGCAUAC-U-CAACAUGUUAGACCGUCUUGGUUCGAUGAUGCAGCUCCUUCCCGGUAUGUAUCGGUCAGGAUUAUGCUCAAACAAGUGU---UUCACCCGUGAUAGAACAUCGCGCUAGGUGC-CGAGCUUGCCGAGCCUCA-GGAACUUCAGGUCAA---AUCUGAUUUAUUACCCCUUGUGGGAACAACUAGAGUAU-CUAGGAUCCCAUGACAUAUGACACGUACUGAAGCGUAGCA-AACGUAAAUUCUCUAUAUCUG---UGGUUGCCAAGACUCUCUAUCGAGAGAGUUAGAAAAAAAAUAGAGCAAAAUCGC-ACCAUACUUAGAGGUACGAAUUCUUUUAUUUUUCAUAAGGAGCGGUUCUAAAGUAUCAGUACUAUUGGGUCUAAACGCCACUGACCUAAUCCAAGCCCGUGAAUGUUAAGGAUUUGUGAUUUUUGAAAUUUGUUAUCUUUACAAAUAAAAGGAUCUCUGAGAAGCACCUUAGUUUG-GGACUGUAGUGA--UGUAGUAAAUUAGUGAUGUAUACAUCAAUGAUUAUAUUAAGGGA---CCAAGUGAUAUUAACAAACGAA-UUUCAGAGCCUGGUAAAAUAUAUGAAAAAUUGAAUAUUACACUAACAUCCAAAUAUUGAAGGACCUUACCAUAAGACUUUUACGAUGUCCCCAA-UGCUUUAGCUGUGA----------------------------------------------------------------------------------------------------------------------------------------------------------------------------------------------------------------------------------------------------------------------------------------------------------------------------------------------------------------------------------------------------------------------------------------------------------------------------------------------------------------------------------------- 
>H1 5446
UGUAGCCCGAUAUAUUUUCUGAAACACUAAAAUUUUAUGUGUCAAAACGCGCGACAUUUCAUUGUCUAGAAUAUGC--UAAC-CUAC-GACGAUCCUCUACCCGUAAACACAGUUUUUAACUGGAAA--GUAUUUACUUUA-CUAAUAUAGUUGCUACAUUGGGGCACAA-GACCUGCUUGACAGAGUUACUG-AAAAUCAAUAAUUUUAGAAGUACACAAAUUUUCGG-CCCCAAAUCUGAUUCUAUACAGUU-CUAUCCGAACGGAUU-CUUUAGUGAAUAGCCAG--UCUUCUUCAUAAUUGCUUAAUUGAAGCCGGAUACUCCC--UCAAGUAAAUACAACCCUA----GUCGGCAAACAACCA-CUAUAGACUCUAAGAAGUGAUGAGUUUAUUGUGGUA-GGCAGUCUAUUCAUGUAGAAUAGACUCAGACUCCUACU---AAAC-UUCGUAGGUUGCCGUUAGCGGGCUAAUAAUUCAUAUGUUACAAGAGGUUUGUUAUCUCGCAAAGUGAGGUGAACU----------------------------------------------------------------------------------------------------------------------------------------------------------------------------------------------------------------------------------------------------------------------------------------------------------------------------------------------------------------------------------------------------------------------------------------------------------------------------------------------------------------------------------------------------------------------------------------------------------------------------------------------------------------------------------------------------------------------------------------------------------------------------------------------------------------------------------------------------------------------------------------------------------------------------------------------------------------------------------------------------------------------------------------------------------------------------------------------------------------------------------------------------------------------------------------------------------------------------------------UUAUCUAGGGGGCGUUCCACUAUCUUAGC-AUCACUUAGGUGUCAUUAUAACAGCGUUAGGAAGGAUUAACCCAC-CACGUACUAUGUAUUAGUUAGACUGGACAAGU-UUAAGCUACGCAUUUAAGGAAUGCCUACAAUCGCUGGGAAAACAUUUACUAACCUUGCACUUUGAGUAAACGACCCGCGAG-UAGCACACAGAGAAUAUUGGGGUUGCCCUGCCAGGAAG--GAGGUAUAAACAAAUCCAAUUUAAUA---AGUCAUGUGCUCUGGUAAUCGGUACCGUCUUAGUAUUCUCAAAAUAAUGU-CUCAUCACAUAAGACAAAAAGCUUUAAUA--UCUUCUACUUAGACG----AGCAGUAAACGAGAGAACUCUGGAGCCCCG--AUCCCUUCGGGGAAGCAUAGUUUCCCAAAAUGGUGUUUGUUCUCGGAGUCAGG----CCAAGGUCUAAUACAACCCACCAAACGUCCUAAUUGAUUCGGUUCACAAGAUCGGGACAACAUUAGUG-UCUAAGAGACCUUCACGUCACUUAUUUAUACCAUUACACGCUACUCUUUGCAAGGGUCUCUA-AAGGUGUG-CAUUAACACGUAGGUAGUAUUGAGGCCCAAU--CUAACUUGUUCUUCUGAGUGUAUGUUACCGUGGGAGGUCAUAACCUGUCCAUUGAGAUCGCUCACACAAGUCGCAUGCUCCAAAACCAGUGGACGAAAUAACUUUAGUUGAAGGUCUCUCGCAUUCAGGUUUCUCGACAAACUUU-GGGUAAAAACGGUGCAAGUAUAAUCUCGGUACCUUA-CCCCCUAACAUAGUGUGUUUUAUCAAAAUGC-----------------UUCUUGCAAUUUCGACCAGUUUAUUGCGCCUCAAGAACCAGUACUUUCAUGGGUGUUAGGACGGUA--U--ACGUACCUGUGUUCUGUACACGUACUAGACAAGAUAAGACUGUUGUAUUGGGUCCGUGUAGACUUUUUAUUUAAGUAGAGCGCAUUUGCCGUCCCAGACACUUCGUAGAGAUGCUCAACUGGUUUGGGACUGUUAAUUGAAUCCACUACGAAUUGGCUAUUUCAUUGAACUC-GAUACAAUUAUAUA-CGGUAAACUACGCUCGUGCUUUACGACGUUUUA-GUGAUAUUCUGAACCACAUUGAGACCUAGGGCGUUCCAGUAAUUUAUUCUGAU-CUCAGCUUUGGUGGACUGCAACAUAGAGAACACUUUCUGGACUCAUAUAAACACA---UUUGUCAACAACCAAGUUAUUAUCCUUGUCUCUGCUCGACAUAA---GUUCCUUGUAACGUUUAGUCGUAGGAUCAGAAUCUUUCCUAAGUGACUGAAGUACUAAGUAGGUAGGCACGUAA-AUUAGCCAGCCUUAG--CUAAAUUUUGAAUCUGCCUUAGGAG-GACCAUUCACCAUCGCUGUCGAUACU---------------------GAUUCUGCUUGGUGUGUCAGUGGGUAAACCGCGUUUCUGGUAAUCGUUCGAUG-CUCUUAAAGACC--GCGAUGAAUAACGUAAC-GUGCUGAUCCAAAAUGCCGU-AGAACCAACGGUCAUUUUUAG-------CGGUUAGAUAC-ACAAAGUUCUUACGAUUCGCUCUAUAGGAACGGUUCUUACUGGACGUUAAGUGUGAGGCACGUCCAGGACCU-CAUUUUUAGGCGAUGGA-GAAAGCGAUGGU-GGACAUAUCGCAUAUGUCCUGCACAGCACCUGU---CUUGUUCGCUACCAAGAUUAAUGGGUUAACCAAUAUCUAGUCAUUUCCAUUAACUAAUGUUCAUAAUGGGUGAUUUUUGUGGGUUCGUCUUAACUCAGAUUUUAUCAC--UUGCUUAUUACAUUCAUCAGU-CGCUCUAAUUCUCCAAUCAUAUAUAACUUAGACUUGAUCUGCGAUG-GUUACCGCAAACGUAAAGCUCUCCACUUUUCUUAGGGACAA--------------AGGGAUGAUAUUUUGUGCUUGAAU-GUUUUCCUGACCCUAGCAUGAAUGUAACAUUUAGUUUCAAGUGUUAUUUGGUGUCGGUGCUCA-CUGAAAGUUAACUAAAACGUAAUUCUC---UCAGAA----------UAGAAUAGAAUCGCAGCUAUACUGAACAGCAGAAGACACUUGUACGGUAACUCUUAUAUCUAGUGAUACUUAUAUUACCGCCAUAACACUCU-AAAUACUAGCAAAUCGCAUUU-UGUGGAGUACAUAUGUAAAGUAUACAUUCAAUUACCUCCUAGA-AUCAUAAAUUUCUCGCUAACAAUAAU--UCAGCGUUAAGCAUAUAAUUCGGCUGGUUUGGAACCGAAAUA-GAAAACGACAAUAU--CCAUGCUUCGCGCACCCCGAAUGCGAGGGUGGUAAUAAUCUAACCCGAGUAUUUCGACAAUGUAUUGACC-UAAAGUCGUCGUGAGACUGCAAAGAAAUACCUCGCUUAAUUAGUCUCAUAAAGUAUCCUCAGAGAUAAGGAAGUCGUAGCUCUCUCAAAGUGA-UUGUUCUUACAGUUGGGGUAAGUAGUAUUUUACUCAUGAUGUUUAA-CAGUUCCAAAUUGGUCUUUAUGAUCU--UUACCCCGUGGUUCGUGUUAUCGGAAAAAUUUA-AAUACAAGUUGUGAUACAGUGGUGUGAGAUCAGCACUACAUAAUCGU-AGAUAUUACAUAAAUAAGACAAUGCGC-GUAUCAGGACAGUAUUAGUAGCUAUUAAAGUGGCUAAACGUCACGUCAAGUGUUUAACAGUAUCCGUUCCGGGGGCUUGACCAU----------------AAUUCGGCAGUGUAACCU-CUUCGAGGGGCCUU---CAAAAGUAAAGUCGAGGA-UAAGCUCUUGAUUCCACAUAGGC-GUAUUCGUAUUGU-ACUAAAAGAAUAAGUUAAAAUUAUCAGAG--ACUAUCUCCAUACCCCGUCUACUAUAAAUGGCACUAUCGAAUUUCGACAUUAUGAUGUCACUCAUUGGUGAU-UUUCCAUCAUUAA-GACAAGCAUUUCUAUGGGUAAGAUAGUCUAUAUCAUCU--ACCACAUUCAUACGUG-GCUAUUUGUGGUUAGCUAAAGAAUUUAUGUUACGCGAACUAGGAAUAUUUUCAUGAUUUAUUAUUUUCCGAAGUAGUUUUGGUCUC--AAUAAACUGACG--AGGGGCACUCCUAUGUUGGAAUUCGAUAAUGAGUGCACUGACUAAAAAUUAAAGUUCAUGUAACCAC-GUACAUUUAAGUGCACCAUAGGAGCGAUAUCUACUAGUCCAG-----UCUUGGCGACAUACACCAUUAUGAUUACAGUUUAUGAAUAAG-----------------UCUACGUAGUUA-UAACGCUCCCAUAAUUCCCGCGAUGGACUCGG-UUCGGUAGGAUACCAAUGCUAAAGUAGUGUAUAAAAUAGGUAAUUGUUUGGCACUAUAGGAGGAUCUUGG---GUUUUUAUGACGCACAGGGUA-UUAUACAUUAGCUUUUAAACUGCCCGAUGAAUGGCGCCUUGUGUGAUAUAUUUACGGUCAACAUUCCGAUAUGGUCCCCGAUU--UAAAUGGACCCCA-GGUCACAAAGGUACCGCUAUA--GUUAUUAUUUCAUAUUAUGGUGCACAGAAAGCUUGCUAGA-AGCACCAGUAAAUAUCAGUUUCAGUUGACCACAUGUCCCCACGGUA--CCGGU- 
>G1 5446
-----------------------------------------------------------------------------------------------------------------------------------------------------------------------------------------------------------------------------------------------------------------------------------------------------------------------------------------------------------------------------------------------------------------------------------------------------------------------------------------------------------------------------------------------UCGAAGCAAUUUAGGCUCCCAUUAAUAAAUGCCUAUAUG--UCUUAUUUUAAUUCCCUUGUUUAGAGCGGUAAAAUUAGUUUCUAGCCUUACUC-CUUCUUUGCGUAAAGCCAC------------------------------------------------CUCUUAUAGAUUUUGAGGUCUUAUUACUAGUAGCUAUAAUAGACUGAAAGAGAAGUGUCUUGGCGCUCGCGGUCUGGGCCGCCAUGACUGGUGUGACAACCAAAUUUUGCAUGAAUCACUCUCUCAAUGAAAGAACGGUACGUCAUCUCUAAUUAAAAUAUAUACCUUGGCUAUAGUUUAGCGAUUUAUACUGGA-----ACCAAAGAGUACUAUGUGAUCGACUACAAGACUCCCUAGGAU-AUAAGUCGCGUCCCUCUAAGU-----UACUGAC----------------CGGCUGUGUAACCUAAUGAUGGCAAAUAUGAUGGCAACUACCCCAAGGGUCACUGCACAAAGAAGAAGGCAGCCAAGAUAAGAGAC-AUGAGAUAAA----CAUCAGAUCGAUGUGUCAUUAGAUAUCUCAUGCAAACAAAUCCUUAUAUUGGCAA-UAGACAGAAAAGAGAUGGUGUU---------UACGGUUAAG-CCCAAUCUAAUCUACGCAUAACGUUAUUCCUCCCC--AUAUUAUCCUC-AGAGUAACAGCUCUAGGUGUAACACUAAGUGUACAUGAAUAUAUCUCGAAAAGAUUAUCAUUCUGGUGUGUUAUGAUGA-----------------------------------------------------------------------------------GGUAAUUGUAUCAAUACGAAUUUGCCGAGACGAGAAAAAUACUCACCUAUGACUGUGUAGUUGACUGCGAGCACGGCUACAGAA-CGUCUGCUAUAGUUGUAUCACUUCAUUGUUGAUGGCG---UGAUCACGGUAUUCCGUGUUAUCAUGUAUGAUUGGUGCUAUACUCAGUCUUGUCUAUUGAGGUUUUCGAGAUGAGGAGGGCUUUUAUUUCGGUUGGGAUGCCCUAUAACACCGCUCACUUUAGCGAGACAGUAACCUACUACUAAAAUUGUG-GGUUGUCCUACGCGGGGAUUAAUCAAUAAAGAAGCCUUACGAUAUU----UUAUCCAGGAGGGGUUCCACUAUCUUCAA-AUCGAUAAGAUGUCAUUAUAACAGAGUCAAGGAGGAUUAUUUUAU-AACGUACUUUAAGUUAGUUAAUUUCUUCAGCGCUUUUAGAGAAUGCCUAUAGUCACUGGGGAAACAUUCAGUAAACU-----------UGCACUUUGAGCAAACAACGCGUGAA-UAACACAAAGAGAAUAUUAGCGUUGUACUGCUAGGGAG--GAGCUAUAGACAAAUCUAUUUAGAUA---AGCGACAUGCGCUGAUGAUCGGUACCGUCUUUGUAUGUCCGUAAUAAUGU-UUCAUUACAUAAAGCUAAAAACUCUAACC--UCUUUUGCUUUGGCG----AGCAGCAAACGAAAGAGCUUUGCAGCCCGG--AUUCCCCCAGGAAAGCACUGUUUACCACGAUGCUGCUUGUUCUCGAAGUCAGA----CCUAGGUCUAAUGCAACUCAUCAAAAUCGCUACGUAACGUGGUUAAAAGGAUCGUGACAGCAUUAUUG-UGCCAAAAACCUGCACGGCGCUUAUUCAUUCCAUGAAACACCGCUUUUUGUAAAAGUUUCUG-UAGGCGUG-CAUUACACCGCAGGUUAUUCUGUGGUUCGAU--CCUACUUCUUCUUGUGAGUGUGUACUGCCGCAGGAGGUCAUAGCCUAUUCUAUAAGAUGGCCUACACAUGUCGCUUGGGGCAAAACCAGUGGACGAAAUAACUUUAGUUGAAAUUCCUUCACAUUUGAGGUUCUUGGCAAACUAU-GGGUAAUAACGAAGCAAGUAUAAUCCAAGUACCCUA-CCCCGUUAUAUACUGGGUCAUAUCA-------GAAUGCAGAAUAAAUUGUAUUGUAGUUUCGACUAGUUUAUUGCGCCUCAACGACCAGUACUUUCGUGGGUAUGGGAACGGAA--U--GUGUACCUGUGUAAUGUACAGAUACUAGAAGAGAUAAGACCGUUGUACUGGGUAAGUGUUGACUUUGAAUCUGAGUGGAACACAAUUACC-------------------GAUACUCAACUGGCGUGGGACUAUAAUUUGA-ACCACUUCGAAGUAGCUACUGCGUUGUACCC-AGUACAAUUAUAUA-CGGUAAACUACUUUCAUGAAUCAUGAUGUCUUA-AUAACAUCCCGAGUCACAUUGAGACCUAGG--GUUUUAAUAAUAUAUUCUGGU-CCAAGUUUUGGUGGAUUUCAAUAUAAGAAACCCCUUUUGGACUUACAUAAACACA---UUUGGACACUACCGAAUCUUUAUCCUUGUCUCUGUUUUGCAUGA---GCUCCUCAUAACUCUUUGCAGUACGGUCUUAAUCAUCCCCAGGGUACUGAAGUACUAAACAUGUAGGCACGUGAUACCAGGCGGCCUCGG--CUAAAUUCUGAGUCUUCAUUAAGAG-GACCAUUCACCAUUGCUUUCGAGGCU---------------------GACCCUGCUUGGUCUGUUAAUGGGUGGACCGCGUUUCUAGUAAACGUUCGAUG---CUUAAAGAUC--ACGACGAAUCAUUUAAC-GUACUAAUCCAACAUGCCGUGAGAAACAACGGUCAUUUUCGA-------CGGCUGAAUAU-ACAAAAAAUUUACGCUUCAUUCUACAUAAAUGGCUCUAACUGGGUGUUUAAUGUAUAGCAUGCCCGGCACUU-UAUUUUUCAGCGAUGUA-GUCAGCGAUAGU-GACCAUACCGCAUAUAUCCUCCUCGGCAUCUGU---AUUGUUCGCCACCUAGGUCAACGGGGUAGCCAAUAUUUAGUCGCUUCAACUGACGAUUGUUUACAAUGGUUGGUUAUUGUGGCGUCAUUUCAAUACGGAUUUUAACAU--UUGCUUAUAACAAUUUUUAGC-CGUUCUAAUUGCCCUAUUAUAUAAAACGUAGAUUUGAUUUUCGAUA-AUGACCGCAAAUAUAAAGCUGUCCACUUUUGUUAGGGACUU--------------GGGAAUGGUAUCUUAUGCUCGAAU-GCUGUACUGACCCUAACAAUAAUUAGAAAUUUGAAUCCAGGUGUUAUUUGGUGUCGGUACUCA-UCAAAAGCUAACCAAAUCGUAAUUCAC---UCUGCA----------UAAGAUCGGAUCGUAGGUAUAUUAGACAAACGGAGACGCUUGUACGCUA-CUCUUAUCCCUAGUGAUACUCAUAUUACCAUUAUAACACUCU-AAAUACUAACAAAUCACAUUU-UGUGGAGUACAUAUGUCAUGUGUGUAUUCGAUUACCUCCCAGAUAUCAUCAAUUUUUCAGUAACAAUAUC--CCAGCGUUAGGCAUAUAAUUCGGCUGGUCCGGGGCUGGGAUAUGAAAAUGACAAUGU--CCAUGCUUAGCGCACCCCGAAUACGAGGGUGAUAAUAAUAUAAUCCGAGUAAUUCAACAACGUAUUGACC-UAAAAUCGUCAUAAGACUGUAAAGAAAUACCUCGAAUAAUUAGUCCCAUUAAAUAUUUUCCAAGCUGAGAAAGCCGUUAGUCUCUCAAAGUAA-UCGUUCUUAAGAUAAGGAUAAGUGCUAUCCUACUCAUGAUGUUUAA-CAGUUCUAAAUUGGUCCUUAUAAUCA--UUACCCCGUAGUCCGCGUUAUCAUAAAAGGCUA-AACAUGAACCGUGAUACAGUAGUGUGAGAUCGGCACCACACUAUUGC-CGAUAUUGCAUAAAUGAAAUAAUGCGG-GUAUCAAGAUAAUAUUAGUAGCGAUCAAAGUAUGUGAAUGUCAUGUCAAGCAUUUAACUGCUUCCGUUCCGGAGGCUUGACCAU----------------AAUUCGGCAGUUUUAUCU-CCUCAAGGGGCCUC---CCAGAGUGAGGUCGAGGA-CAAACACUUGAUUAAACAUAGGC-AUAUUUGUAGUGU-ACUUAAGGAAUAAGCUAAAAUUACCAAAG--ACUAUCUCCAUGCCCCCUCCACAAUCGAUUGCGCUAACGAAUUGCGACUUUAUAAUGCCAGCCCUCGGCGAU-UUUCAGUUAAUCU-GACGAACACCUCUACGAGUAAGAUAAUUCAUAUUCUGU-CGCUACAUUCAUACAUG-GUUAUUUGUAGUUAGCUCAGGGAGUUACGUUACGCGAACUAGGAAUAUUAUCGUGAUUCAUUAUUCUCCGAAGUGACCUUGCUUUAAAAACGAAUUGUCA--AGGGGUAUUCUUAUAA------------------------------------------------------------------------------------------------------------------------------------------------------------------------------------------------------------------------------------------------------------------------------------------------------------------------------------------------------------------------------------------------------------------------------------------------------------------------------------------------------------------------------------ 
>F1 5446
UACAGACGAACAUAUUAGUCGGAACAUUAUAACUUUACGUGUUGACUUUUGCAACUUCUGAUUAUCGAAGAUAAAC--CAAU-UCAG-GACGAUUUUCCAUCGAUAGGAACAGUUCCUGACAGGGAAAGGCAUUUAUCUCG-CUAGCACAGUUGCUAAAUUAACGUACCG-GACAAACGUGCCUAGAUUAUUG-AACAACUGUAAUUUUAGAAGUGCAAGAUUUUGUUGACCCCGAACAUGACUCUAGACAGUU-GCGUUCGAGUGGAGU-UUCUGGUGGAUAGUUAA--CCCUCUGUACAACUGGUUAGCUGAAAUCGCAUACGGUC--UCAAAUAAACACUACCAGACAUCACCUGUAUAAGACCU-CUAUGGACGCUAUGAGUUGGUGAACUUAUCGUGGUA-GGCAGUUUGAUCAAUUAGAAACGUCUUAAAUAUUUAUC---AAAC-GUAGCGGGUUUGUGUUGGCAGCCUAAUAGCUUAUUUGUUAAAACUAGUUAUAUCGAACUUUGGGGUG----AACAGAGAGGCUGCAUAGUCACUCACAACAUCAUGACCAUAUA--UCUUAUUUCAAAUCCCUAUUUUAAUCCGAUAAAAUGACUUUCUAUCUCUGUUA-CUUUAAUUAAUAAAGACAC------------------------------------------------AUCUCACGGAACGUUAGGUCUUAUUACGAGUAGCUAUGGAAGACUCAAAUAGUCUGCUCUAGGGACUCCCACUUUGGAUAUCUAUAAUCGGGGUGGUAACCCCGAGGUUAAAGAUUCGCAUUCUCAAUGAAGGAACAAUGCUACUUCACUAUUUAAAGUCUAAACCUUUGCCAUAUUUUAAAAGUCGAAGCUCGA-----AUGACAGACUUAUUUUUUAUACACUAUAAGAACCCUAUGGAU-ACAAGUGUCUUCAUUGUGAAU-----CAGUGAC----------------UGGUGGAGUAACGCAAACCUAGCUAUUAUGAUGAUAAUAACCCAAGUAGUCACCGCAUAUGAAAUCAAGAAGCCAAGAUGGGAAAU-AUGAAGCAUA----CAUCAAUACUGCGGGUUGUUCGAAAUGUCCUGCAAACAUCUCCUCUGAUUGUCGG-AAGACAGAGAAAAGAUUUUGAU---------UGCGGUAGUA-ACCAAUUUUUUGCACGCGUAAUGUUAUCUCUUCUG--AUGACCACCCA-AGAGUAUCGUAUCUAGCUUUAGAACUAAAUGUACGUUAAAAUAUCCCUUCAACUACAUCAUUACUAGUGUGUACUUGUGA----------------------------------------------------------------------------------GGUAAGUAUAUAUAUGGGAAUGUUGAGAAACGAUAAAAUCCCUCGCCAAUAAGAGUGUAGCUGACUGCGUCAGCAGAUAUCGAU-CAAUCGGAAUAGUAAGAUGACGACAUCAAUAAUGGAA---GGGUAGGUGUAUUAAAUAUUGUCAUGUAAUACUGGCGUUAGACAAACUUUUGUGUAUACGGUGGUUAUAAUUUCUGAGUGGUGUAAAGACGGUUGCGAUGCGAGAUAUCAACUCUCAUUAUACCCAAGGAGUAACCUCUUACUAAAAUAUUA-UGUUCUGCUACACAUAGAUUAAUUGACACAGACGCCUUACGUUUGU-------------------------------------------------------------------------------------------------------------------------------------------------------------------------------------------------------------------------------------------------------------------------------------------------------------------------------------------------------------------------------------------------------------------------------------------------------------------------------------------------------------------------------------------------------------------------------------------------------------------------------------------------------------------------------------------------------------------------------------------------------------------------------------------------------------------------------------------------------------------------------------------------------------------------------------------------------------------------------------------------------------------------------------------------------------------------------------------------------------------UUUCGAAUUAUCUAUUUCAGAGUCCUC-GGAGUAGUAAGAAA-AGGUAAACUACGCUCGUAAGUCCUAACA---UA-AUAGUAUCUCGCGCCUCACUUACAUCAAGG--GUGCCACUAAUUUUUCCUGAU-CCAAGUUUUGACGAUUUGUAAGAUGGAGGGCUCCUUCUGGACUAAUAUACACACAACUUUUAGCCAUAACCAAAUUACUAUGGUCAUUUUUGCAGGACGUCG---UUUCCCCAUAGUCCCUGGUCGUGAAAUUAAAAGUAUUCUUAAAUAACGAAGGCACUAUGCAUGCGGACCAAUGA-AUCAACCUCUUUCAA--CUAUGUGUUGAGUCCUCAUUAGGAA-GACCGUCUACUAUCACUAUCUAUGCU---------------------GAUCCUACUCCAUAUAUCGGGGAGCUAACCGCGUUUUUGGUACUCGUUCGAGG-CUUCUAAUGGCC--GGGAGGAGUAAUAUAACUGUGGUGAAUCAAAAUGUUACGCGAAGUAGUAGUUGUUUUCAG-------AGGUAGAACAG-ACAUAUCCUAUAUAUUUAACUCUAUCAAACUCGCUUCUACGGAAUGUUAGUUGUGAAGCUCGUCCAUCAUUUCCAUUUUUAAGCGAUGUG-AUCAACAAUAGA-GUUAAUACCGCCCGUGUCAUAUAUCGUGCGUAU---CUCAUUCGACGUCCAGGUUAACCGGAUAACCAAUCUCUGGUGGGUCUCUCCAGCGCUUAUUCACGGUU-----UUAUCGAGGUGUUGUCGGGCUGCGGUUUUUGAAAA--UUUUUUGAUACGUUCCACGCU-CGUUUUAAUUAUUAAACUAUGCCCAACGCAGACUUGAUCUGUAACG-GUAACCACAACUGUACAGCGGUUUAUUUCUAUAGAGAACAG-----------------GAAAUGAUCUAAAGCUUGAUU-AUUGGUCUAACCUUCACGAAAAUUUAAAUUCUGGAUCCAAGAGUUAUGAGAUGUGGGUACAUA-CUUGAAGCGAACCAAAACGUAACUGCU---UUAACA----------CAAGUUAGGAUCGCGGAUAUACCAGGUACACGGAAUCAGGUGUAC-CUAACCCUAAUCUUUAGUGUACCCGCCAUCACAAUCACGAUACUCU-AGAUACUAUCACAUCACAUCU-UGCGGUGGUUGUAUAUGAUGCAUACUUUUGAAUCCCCCUCAAAUAACAUAAAUUAAUCGAUCAUAGUAAU--GCCACAUUGAGCAUGUAAUUCAGCUGGCUUGGAGCCAAAGGACGGAAGAAACGAUAU--CCAUGACAUGGGCACCCAGAACACGACGGGGAUAAUGACCUGGUCUAAGUAGUUCGACAAUAUGUUGACU-UAAAACCGUCAUAAGGUAACGGAAAAAUUCUUCAGAGGAUUAGUCCCAUAGGGCAUUUUGAAGGCUCAAAGAGAUGAGCCUGUUUUAAAGUGC-UCGUUUUCACGACCAAGUUAAAUAUUGCUCCACGUACGAGGUUUGG-UGGUUCUAAACUGCUCUUAGUGACCC--CAACGCUGUUGUUCACGUGUAAGAAGAUGCCCA-CAUAAAAGGCACCGGACAAUGAUAUGAGACCGGCAUUGCAUUGCUGG-AGAUAGUGCGUAAUCAAGACCAUGUAA-GUAAUAAAACAAUAUUCGUGAUGAACAAACUAUAUGAACCUCGAGUCAGGCUCCUAAUAGUCUCUAUUUCAGUGGAUCAACUAGGCACCAGGGGCAAUUAAACUGGACAAAUAAACUU-CGUAAAGGGGCCUU---UAGGAGUGGGGUAGAGGA-CAAAUCUUCAAUCGCAUAAAAAG-GAAUAUGCGGUGU-GUUUUAAGAAUAGGCUAAAACCUACAGAG--ACUAGUUACAUACACCGUCUACUAUAAAUCGUACUAUCAAACCCUGACUUUACAAUGAGCAUUAUUGAAGAU-UUUCUGUCAUCAC-GACUAACUACCCUUCGAGUUGUAUAAUUCUCAUGACUC--GCCGAAAUCCCUAAUA-GCUAUAUAUGUACAGCUCGGAGAUAUAGGUUGGGAGACUUAGGUACAUUACCGUGAUUUACUAGUUCCCGAGACGUCUGAGGAUUCCCAAUGAACUAACG--AGGGGCACUCCCAUGUUGGAGUUUAGUAAUGAGGCCACUGGCUAGGGUUUAAAAAACGUAUAAACAC--GACCCCUAAGUGCCCUGUAGGGGCAAUAUUUAAUAGUUUGAAUUCACUCCAUCGACUCAGAUAACCACAAUUGUGGUCUACGAAUAGGCCCUUAUACAGAAACACUCUGCGGUGUUG-UAACAUACCGAUGCCUUCUGCGUUACACUGGA-CCCAGUUGAUUACCAAUGAUACAGUAAUGUAUAGGGUAAGUAGCUGUCUGAUAGUAUAAUAAAAGCUUGG---AUUCUUAAAGUGUGCAAAGCA-UUAUACAUUAAUUUUUAAGCCAUCCAUUGAGCAACGCUCUGUAUGCUACAUUUACCACUUAAUUUUUAACAUAGUCUCCGAUU--UAAAUGUGCCGCA-GGUCACGUGGGUGCAUAUAUG--GUUAUCAAUCUAAAUUAUG--AAAAGGCGAGCUUGCUAAC-AGCUACGGUUGACACUAGCUUAACCUGACCAUAUGCCCCCACGAGA--CUGCU- 
>E1 5446
[truncated: 12,559,145 more chars]
