# Supplementary material for: Imputing missing distances in molecular phylogenetics
Source: PeerJ. 2018 Jul 24;6:e5321. doi: 10.7717/peerj.5321 (PMC6063210; doi:10.7717/peerj.5321)
Supplement: Supplemental Information 4 — Simulated data organized in 10 files named Group0.fas, Group1.fas, ..., Group9.fas, with no gene deletion in Group0.fas, but progressing to more gene deletion from Group1.fas to Group9.fas. Can be used to replicate Figs. 6 and 7 [file peerj-06-5321-s004.zip › Group3.fas]

>H1 5291
ACUUACACAAUGUGUCUGGAUUAGACGUAGGUGUUUAGUC-UGAAGUGUAGAUGUCUCAAUAAUAAUUGUAGAAUUGUCUGGACCGCA-AAUAAAUUUAAACG-UGAAAGACUAUCAGCA--GUCUAGGACGUUAGACUACCAUUGUAGAGCUCGA-UAUAUAAACGAUGACAACGAUGCACACCAUAAUAGUUCACAUGAUAAAGUC-CCAGGAGUGGUUUCAUCCAAGGCAAACGUGUUGAAGCAUACAAAA-AGGAAUGUAUAGUAACGAGCAGCCUGUAAGAGAAU--GAGAUCAUAUAUUGCUGACUCAUGAAGCGGAUAUUUAUUGAUUG-----CCUUCCACCUAUU-----------------------------UACGAAGAUAAAUCAAUUUUUUUCCGUUUUUCCCGUUAAGCAUAGUCU-------UAUUGUCUCUUGCAACUCUAGGAAAAAAAUCUACCCUUUCGGAGACCAAAAUCAAUUCUCUGCAUCACUAGCGAUCUCA---------------------------------------------------------------------------------------------------------------------------------------------------------------------------------------------------------------------------------------------------------------------------------------------------------------------------------------------------------------------------------------------------------------------------------------------------------------------------------------------------------------------------------------------------------------------------CUCAACUAUUAACCUAAGGCCUGAGACACAGAAUUCUGAGAGCUUCUUGUGGCCGGGCGGUAACGUUGUUCUAUCACUUUUUAAG--UUCGGGCA-AAAGUAGAU---UAGAGUGACAAAUCAAUAUAAC-UGUUGUAAAUAA-CCAGCUAGAAUGCAUGCUUUAAAUGAACAUGAUCCUCAAAUGCUAGAGUCUGUGGGAUCCGAACUAUAGAACUUUUGCCUUAUA-GCCAU-----UUAACCAUGCUGACCCGG-UUCAGAUGAGGAAUGUAGAUCGUGUCGGCUACACAUUAUCUUGA----CUUUAAGGGCGCUU----------GAGUGCUAUUUUCGUAUGCUAAACAAACGUUAUUUAUAUUUAUUACCCUCGAAGCGC-----AUUGACCGUAAAGAGAGUUCUCUUCUUGAUGUUUUGUUCAAUGUGAAGUGCUUUACCUACAUAAUCUGAGAGUUAUCACUAAAUAAUCAACACGGUCACAAGAUUUUUAAUUGGUU-UUACGUAGCUAUCA-CUAAAGCAACUGACCGAACUCAAGCAAUGCGUGCUCUCAGGGUACAAAUGAUAG-UCGAUGUUCGUCUU-ACCGGUUGAUU-----UUAAAACCCACAAGUCUACCAUAACUUAUCAGGAAAGCCCC--AAGGAUGAU-UUGAUCUCUAACUUAUUUAGUGGCUAACUCCUUUGAUAAGAGAGCAAUUCAUU--UAUAAAUUUG-CACCCUAGGCUUGCCAAACUGGGCAAG-GCUUGCUUACCGUGUCUAUAUGACAACCACUUAUUACGUUCUAGGUUUCUACUGUGAAGGAGAAAUUUC-------------------UAUUGAACUAA-GCCAAAUGCAUUUACCAAGUCAAAUUCAGUCGACGUUCGUUGUUAAUAGAUUAGUUUUAUUAGGGUA--GUACAAUCGUAA------ACGGCGAAGAUCGCGGAACUGGACCUACCUAAGAAGAAUUCUUAGGUAAACUAAGGUGUGUAAGUGCACGUG--GGUCCGCGAAUUGGAAUAAAGUUCACAUUUCCUCAGAGAACGUGUCACCGUAGAU--UUUCAAUCCAAAAUUUGAAUGCGCCCAUAAUUCAUAGAGCUUAUGGGCCGGAAUGUCCUGUAUCGCAUAUCAGAAACUUUUCUACAUAUAUAGUGGCACCGAUAUCAAAUAGAGUCGUGAACACCUACUAUUGCCCAAUUACGUAC-AAGCCCUUGACGGCACCCUAUCCAAUCACAUGUCA--CCAGCCUGUGUCGAACUUUAUUUGAUUCAAUCGCUAC--------AUCAUCAGCUUAAAUUAUCAUUCUACCAGCA---GCUGCUUACUAUACUCAUUUUGACUUUUACCUUUAAUUCUGUGUGCAGCGAUGUAUUCAAUCUUCAAGAUCAUA-AUACGAGCCUU--UGCACUUAGAGUCAAAUG-ACAAGUGUAGUGGUAAUUAAUUCGUCUACAUAAUUCCCAUAGUUCCGAAUGAAUAAUUCAGCAUCUGUGCAGAGAAAUUCGUAGCUGUGAGAUUAAAUGGAUUGAUGAAAAAUGCUCUUGUAUUGGUUCUGGUAUAAACUACAUUUUUCGCAGCCGCCUAAAUGAGAACUCGGUAAACGGUUAC-GGCAUUGAAUACGGGAUACCCUAGUGCACGCAUCAGGAUGUUA-GCAUAAGAGAGUAAUGGCGUUGCUAAAACUCAACACAAAGAGAACGUUUAAAUAUUACUCUCUUUUCGCAGAUAACUU-GUAGGAACAAAAUGGCCGACGCAAGAU---UUUACUUCAAUA-ACGCCUAAAUG-AUAACACAACCAAGGUUGUUGCCAUCGGCAACUCAUCAACUGAUACGCCGGUUUUGGGCUACUCGUUGACGAUAAAAUUCCAUGUCCUUGUCC-----GCUCCUGAUGUCAACUGCGAAAGUAUGCUCAGAAUUUCUAGCAUCCGGUUGAAUGAUCCGUAUGAGAUUUAAUGUUUGUCCUUGUAUGGAC-UGACCAGAUAUGCCUCUCUUAGGUGCAAG--------UGAAAGCGUGUGGGAUUCUUAGG-CGACAAUUUUAUCUAAUAGUCAUCUCACUUCUCGUAUUUUAUGCUGGGCAAGGCCACUUCAGGUAGCU--UCAAGUCACUUAUUGCGGUAGUGAUACCGGAU-----------GCCUUCUGGCAGCUUUAAUGUUCAGCUAUCGCACAAAAAAUGAUUGGCAUCACCAGACCAUAUUUUCCCUCAC-UAGUCCAGACAUGAAACUAGUCGUUCCUAUUAGCAGGUAGCAAAUGUGUUGGCAAUGCUUAGAACA--CUGUAUAACGAGUUUC-GAUCAU-UUUAGUUAUCCUUUGUAGUCAAGCGUCUAGACCUAGGUGUACACUCAUUUUGCAGUUCGCCAAGCGUUCUAGGGGCUAGCU-UCAGUCAGUUGACAGAUAUGUCCUUAAGCAAAGCGUCUAAUAAACAUGUGAAUUUUUCCUUCUAUACUGGCAGAGCUGCAAUGACGAUAGGAAUUGGUAUUAUCGAGUAUG-GAAGCCUAUGUCGAAACAUACAGGGAGCU--AGUGAGUCAGUGAUGUGCGACGAAAAUAACUGGAAAAGCAUGUUAUGCUAACCUAGCACGACUGCAGUGGUC---------------UCACUUCCAUUUGGGGUA---------------------------------------------------------------------------------------------------------------------------------------------------------------------------------------------------------------------------------------------------------------------------------------------------------------------------------------------------------------------------------------------------------------------------------------------------------------------------------------------------------------------------------------------------------------------------------------------------------------------------------------------------------------------------------------------------------------------------------------------------------------------------------------------------------------------------------------------------------------------------------------------------------------------------------------------------------------------------------------------------------------------------------------------------------------------AGACAUCACGUGAUCACCCUCCCUCCCCACC--GGAAGCCAAAUAUGGAA-GCGCUA---AACACUGACCCAGUUUUCUAACUUAUGGAAGUUAAAGCCAG-UUGAAAUAUGCGCUUCAUUAAUAACUAAAUAAAGCACUGUUUAAAUAACAGUCUCGAUACUUAUUGUAGAUUGGGGCUAUAUUUAACAGAAUUUGUUUUCAUUGUAU-------------AUCAGAUCU---UCCUAACAAUGCAAUAAGAGCAUUGUCUUGUUACUAACAUCGACGAGUCAAUUUAUCAAACCACGC-CUGAUGAGGGCUGUAUGAGGAGGUGUCUAAUGUAGUAUUCUUCUCUCGCGCACCAAUGAGAUUGACUCUAGUAA-UUACUAAUUCAGA-UGCCGCUACAAUAUAACGUUCGGUAUUGAGCAAGUUCUUACU------U-UCAAGUUCACUGACAGACCAUCCCAACUGA--UAAAAGCCUCGUAAAUCCUCGCUGUCAGAUAAUUCUCAAAGCUAUAUUG 
>G1 5291
AUUUGCACAAUGUAUCAGAAUUAGGCGUGGGUGUUUAGUC-UGAAGUGCGGAUGUUUUAACAAUAAUCGUGUAAUUUUCAAGACCGCA-UAUUAAUUUAAGCG-CGAAAAACUAUCGGUA--GGCUAUGAAUUGAGACUAUCAUGGUUAAAUGCGA-CAUAUAAACGAUGACAAUAACCCACACCAUAAUAAUUUACAUGGUAUAGAU-CCGCGAGUGGAUACAUGCAAGGCAAACGAUUUGAAGUAUAGAAAA-AGGAAUAUGUCGUAACGAGUAGUCUAUAAGAGAAU--GGGGGCAAAUAUUGCCAACUCGUGAAGCGGAUGCUUAUCGAUUGUCUU-CCUCCUAUUUACGAAAUAAUAUCGUAAUUAUCAUUUCGCCUCAGAGUAGAUAAAUCAAUUUUAGUCCGUCUUUCCCGUUAAAUGCAUACC-----AUUAUUGUUUUUCGCAACCCUGGCAAACAAAUGUGCUCCUUAAACGACGGAAAUCAGCUCUCUGCAUCACUCACGAUCUCACGAUCAUCCGGCGGCCUUCU-UACAUAUAUCAUGGGAACCGA-AGAAUACAGAUGCGAAGAGAACUUAAAGGCCUGUCUAAGUUAUGUGCCUGCCAGUGAUGCAUGCGUAAAAACUACACAAUGAUCAAGUAGCAGGUGACGCUUCUCUGUAGAUCCUAACAAAAUAGAAGCAAAAGAUCUCGAAUCGUACAAGGCCCAUACUCGAGUAAAAGGUUUCAAACCCCCCGUGUUAU-GCGAUGUGUGUUGAGCGACAUUGUAAAAGGUAAGUUACAGCCGUAUCGGCAAUUUCACGCUGCAGCGUUAACUAUCAAGUCAAAUACAGGUGAAGAAUGAACGAUAGGUGGGCAGCCGAUUUUGAAAAGC-AGGAGGUCGUGGGUCAGAUUACGUGGCCCUACUGUUCGGUUAC-GGCGACAAUUGUCACAU-AAUCGGAACUACUAAUCCAGUAACUUAAA--CUAGCUUUACAAC----GCCAGAAUAUAUUUUCCCACUAUUCUUAGAUUCAU-AUUAUGUC-AGGGUUUAGAGACCUGGACAAGACGAAUGCACACCUCAUUGAUUACCCUAAGGCCUGGGACGCAGAAUAUUGAGAACAUCAUGUGACGUGGUGGUGACGUAGUUUUAUGGCCUGUUAAG--UAUGGACA-GAAGAAGAU---UCGAGUUGCAAAUCGAUAUAAC-UGGUGUAUACAA-CCAGCUAGAAUACAUGUGUUAAAUAAACAUGAGCCGCUAAUGCUAGAGUCUGUGGGAUGCGACCCAUAGAUCUUUUUCAUUGUU-GACAU-----UUAAACAUGCUAUUCCGG-UUCUCGCAAAGAUUCUAAAUGGUAACGGCUACACAUAAUAUUGAAGUCCACUAACGGGGCACAU--------CAGUGCUAUUCUCGUAUGCUAAACAAAGAUUAUUUAUAUCUAUUCCGCUCGAAGCAU-----AUUGAACAUAAAGAAAAUACUCUUCUUGAAGUUCUUUUCAAUGUGAAAUGUUCUACCAACAUAAUCCGAGAGGUAUCACAAAACGGUUAAGCAUAUUCAGACUUUCUUAAAUGGUC-UUUCGUAGGUAUCA-AUAACCCAACCGACCAAACUCAAGCAAAGGGUCUUCUAAGGGUACAAAUGAUAC-UGAAAGUUCGUCUU-ACCAGUUGAUA-----UUAAAACCCACCAGUCUAUCAUAAGCUAGCAAGAAAGUCCC--AAGGGUGAU-UUAAUUUCUAACUUAACAAACGUUGACCGCCUGUGAUAAGGUAACAAUUUAUU--UAUAGAUUAA-AACUCUAGGCUGCCCAAACUGGGAAACGGCCUGCUUAACGAGUCAAUUUGGCAACAACUUAUUACUGUCCAGAUUUCUGCUGAGAAGGUAAAAUUCC-------------------AAUCGCACUAA-GUUUUACGCAUUCACCUAGUCAUUGCCAAUCGAAAUACGUUGUUAAUAGAUUAGUUUUAUUAGAGUG--GUACAAUUACAA------AUGGCGAAGGUCGCGUAGGUGAACCAACUUAAGAAAAAUUCUAAGGUAAACUCAGGGGUGUAAGUUCACGUG--AGUCUUCAAAUAGGAAUAAAUGUCACAUUUCCUAAGAGAACAUGCCGCCAUAGGU--UAUUGAUCUAUA------------------------------------------------------------------------------------------------------------------------------------------------------------------------------------------------------------------------------------------------------------------------------------------------------------------------------------------------------------------------------------------------------------------------------------------------------------------------------------------------------------------------------------------GGAAUUCAGUAAACAGUUAC-AACACAAAACA-GGUGCACCCUAGGACGUGGGCCUAGAU-GUUCGCAUAAGAGUGUGAGGUCAUCGAUAAAACCCAACACGAAGAGGACGCUUAGAUAGUAUUUUCCUUUCGCAGAUAGCUU-GUAGGAGAAAAAGGACCGACGCAAGAC---UUUAUUUCAAUA-ACCCCUAAAUA-AUAAAACGGUCAGGGUUGUUAUCAUCAGUAACUCGUCUCCUGAGACGUAAGAUUUGAACUACUCGUUGACGGUAAAAUUCCGUGUUCUUAUCC-----GCUCCUGACGUCAGCUGUGAAAGUACGUUUGGCAUUUUUGGUAUCCGGUUGGAUGAUCCGCACGACAUUUAGUGCUAGUCCUUAGACAGGU-CCGUCUGUUAUGCCUCCCUCAGAUGCAAG--------UGGGAGCGUCUGGAAUUCAUGGG-CGACAAUUUAAUUUAAUAGUUAUCUCACUUCUCCUAUUUAAUGCUGGGCAAGUUCACUUCAGGUAGU--GUCUAGUCACUUAAUGCGGCAGUAAUGCCGGAUGCA----------UUCUAGACGUCUUUAAUUUUCAACCAUGACACAAAAAAUGAUUGGCAUCACUUGACCAUUUGUUUCCACAC-UAGCCCAGACUCGAGUAUGGUAGUCGUUAUUAGCAGGUAGCACAUGUGUUAGCCAGGCUUGGAACA--CUGUAAAACGAGUCUU-GACUAU-UUUCAAUAUUAUGUACAGUAAAGCAUCUGGACUUUGGUGUACACACAUCUUAUAAUUCGCCAGUUGUUCCAGGGGCUAGCU-UAAGUUAGUUGACAGAUAGGUCCUAAAGCAGAGUGUCUAAAAAACAUGUAAAUGUUACCUUUCAAAUUAGCGAAGAUGUAAUACCGACAGGGGUAAGUAUCGUUCAGUAUG-GAAGCCUAUGACGAAAAACACAGGGGGUU--AGUGGGUCGGUAAUUUGAGACGAAAAUAACCGGCAAGGCGUGUUAUAUUUACCUGUCACGAAUGUUAUGGUU---------------UCACCUCCAUUUGGGGUA-----------------------------------------------------------------------------------------------------------------------------------------------------------------------------------------------------------------------------------------------------------------------------------------------------------------------------------------------------------------------------------------------------------------------------------------------------------------------------------------------------------------------------CCGUGUAUACACG--UGCGCAGUUUUGGGACAAAGUCAUAACAACGG-GCCAGUUGUCUUUAGUUUAUGAUUAAGUAAGGAAUAGAGCAGUU-CCAAGAACUCUCAAACAUACUA--GGUGGUAACCUCUUAUAGUAACCUGUUGGUAUACGAAUCUGUUCAAAAUUCUUAGGGUGCGUUA--CACCUAUAAAGCGACAUGCUGAAUGUAAGGA-GCGUUGCUCUCCUUAGGCGAAUUUGCUACCUUUGUUAAGGAACGAGCCUUCAGCGUAUAUUACA-UUGGGUAAUAUGUAGUUUUCCACCCAAAGGAGGGGUAAUGAUAGAAG---UCAUUGUUUUACGAUUUACUAGCUCA-UCUAGAUGAUGGUUCGUACGCUGUAUAGGUUAUAGUUGUAGCUCCAUUGUUCACAUUGCUAAGAAAGACAGGACAGGAAUAGUGUGU-CUAAUUUAUAUCUAGAAACAGCUGAAUGAUACUAUUGACGUUGAUUUUGUAACUGGCUAGCAUAUUCCACGUUGG----------------------------------------------------------------------------------------------------------------------------------------------------------------------------------------------------------------------------------------------------------------------------------------------------------------------------------------------------------------------------------------------------------------------------------------------------------------------------------------------------------------------------------------- 
>F1 5291
----------------------------------------------------------------------------------------------------------------------------------------------------------------------------------------------------------------------------------------------------------------------------------------------------------------------------------------------------------------------------------------------------------------------------------------------------------------------------------------------------------------------------------------------------------------------------------------------------------------------------------------------------------------------------------------------------------------------------------------------------------------------------------------------------------------------------------------------------------------------------------------------------------------------------------------------------------------------------------------------------------------------------------------------------------------------------------------------------------------CUCACUGAUUGACCUAAGAACUAGGACGUAGAAUUCUAUUGGACUCUCCAGACGUCGUGCUCCAAAACUUGUACCAUUUAUUUUG--AUAGGGAA-AAAAUAAGU---CAGGAUGGUCACUCCACAUCAC-UAAGGUAUACAU-GAGACGAGUAUACAUGCAUGUAUUAUUCAUAAGCCUCGAAUGCUAGAGUUAAUUGGGUACCGAUCAACGAAUUUCUUGCGUAUG-GCCGCU----UUGAACAUUCUGUUCCGG-UUUUAGUAAAUUCAUAGUAUCGGACCGGAUACACUAAAUAUUGCGGACUGCUAAGAACACCU----------CGUUUCUUUCCCCGUAGGCUGAUCACCGAUUAUUAAUAUGUCUUCCUCUUGAAGCCC-----AUUGAAAGCACAAAAAAAACCCUUAUUGAUGUUUUUUGCACUUGAAAAUAUUACACCAACGGAGUUCAAAAAU----ACGAAAUAUCCAAUGGGAUCCAAACUCCCUUAUAUGAUU-UAUCGUAGGUAUUA-GACGACCAUCUAAUUGAAAUUAAGUAAACAAUUAACCCGUUGGAUAAAUAAAAA-UAAAUAUGCGUUUU-GAUGGCAAGUA-----CGAAAAUCCAUUAAUCAACCAUGGACUUGCAGAAAAUGCAC--CCACAUGAU-UUAAUUUCUAACUUACUAAGCGCUGAACGUCGAUAAUAAGAAAUCCAUUCGGU--UAUAGAUUAG-GACCCCAAACUGGGCAAACUAGGCAACUGUCCCCUGAUCAUGUCUACAUGUCAACGGUUUACUACGGUAUAGGUCUCUACGGUGUAGGAAAAGUUCA------------------UAAUUACGAUGAGCAUAGUC-CAAUAAGCCUCUAACAUCCAGUAAAGGUCUGUUGUUGAUUGAGUAAUCUAAUUCGAGUA--AGAUGAGUUCAA------GUGACGAUGGUCGCGGGGGCGAACUAUUUAAAGAAGGGUUCUGAGGUAGGCUCAGAUGAAUUGGUACAUAUG--UAUUUUCUAUUUGGAAUUAAUGUCACAUUCUUUCAAAGCACGAACUGCCGUGGAU--CUUCAUUUCAUAACAUAAAAGCGCUCAC--UAAAAGGAGCUCAUGUACCGGAGUGUAUUCUAUCUCAUACCAUAAACUUGUUUGCAUAUAUAGUGGUGUAGACUGCAAAUGCACUCAAAGAAUUUGACUGCUGUUCGUUUCCGCACAAAGUAUGGGC--GCGCUCUUUCCAAUCGUAUGUCA--GCAAUGCGAGACGAACCAUACUAGCUUCAAUGACUAC--------GUCUGCGGCUUAAAUUAUCGUUCCACCAACA---ACUGCUAACGAUGCUCAUCUUGAUCUUCAUCGUUAACUCUACGUACAGCAGUAUGCGCAGCCAGCGGAAUUUGA-CUAAGAAUCUC--UGCACAUCGAGUCGAAUG-ACCAGUGUAGUGAAAAUUGAGUCGUCGAGAUAACCUACACAGCUCGGGAUGAAUUCUUCUGUAUCUGGUCACGGAAGUUUAGUUAAAUGAUAUUAAAUGGUUCGUAAACAAGUGCCCUCUUAUAGGAUCAAGCAUAAGUUGUG---UAAGCGGU--CCCAAACGAACUCUCAGCCACAAGCUGC-GACACAAUCUA-AGAGCAUUUAAGGAGGCGGGUCAAAUUAGUCGAUA-AACAAAGUAAAGAAAUAGUUAAUGCCUACUUUCAGGGGAACGGCUAAAUAUCACUCUCCUAUUGUAGCUCACAU-GUAAGUGAGAGAUGACCAGCA--GCAAGAAUUUAUUUCAUUA-ACUCAGAAACG-AGAAAACGAUUAUGGUUGCUUCUACCAACAGCUUAACACUUGAAGUAUAGCUUCCAAAAUACUCGUUGCUGGUAGAAUGCCAUGUUUUUGUUA-----UCUUCCAAAGUCAAUUACGAAUGCACGCUUAAAAUUUCUAGUUUCCGGUCCUAUGUUCCGUACGCC--UUGAUGCUAGUCCUUAUAGAGAC-UGAUUUUGCAUGCCCCCCUUAGACGCUGG--------UGAGAAAGUCCGAUGCUAAUCGG-UGUGAAUUAUGUCUCGUAGUUACCUCGCUUCUCGUAUUUUAUACGGGUCAGGCCCUGUUCAGGUAGUC--UUUGU--------------------------------------------------------------------------------------------------------------------------------------------------------------------------------------------------------------------------------------------------------------------------------------------------------------------------------------------------------------------------------------------------------------------------------------------------------------------------------------------------------------------------------------------------------ACCUAGGAAGUGACGUUUCACGACUGAUGAUAUGCUUAGGGAAAAACGACACAUGGUCCCGCACAAUCUCGGGGAUGUGAGCUAUACUCUUUAGUAAUUAUCA--GUUCUGACUUCUGAUUAGCAAU-ACAAAUACACGUGAACGCAAAUCACCUUGCGCUCGGUUGAUAUGACAGUCUGGAGAAUUGAAACGU-UAUCGGAACGAAGUCUAUUCGUCAUCAAUAAACAAUAGAUGCGAGUCUAGUAACCGAUCCGCGGCAUAGGGUAUUCUUUACAACCGUAAAUAAAAAAAGAAUUCAAUUUCAAUAAAAAUUAGAACACCAUCUAGCAGA-AAACCAUUAUUUGCUAUAACUAGAAGUCACGUUAGAGUCCGAUAAAAUCCCACUGGCCCGGGCCCAUUUCGAACCCAAUGCUAACC-AGAUCCUUAAACUCCGAAUGUAUUCGCUGAGCG-AAGUUUAAAGAGGUUGAGUAUUAGGAUUUCCUUCACUC-CAGGUCUGAUUUGCUGUGCAUACAUC--UCCCUAACUGCGAGACAUAGGUAUACCAGUGC-ACCAGAUAUUUUCGGGUAAAGAUUCAAUACGAGAUAGAGCUGUA-ACAGAAACUACUAAUCACAGCG--CAUGCUGACCCUUCGCGAAAG-UUGAAGGUAUCACGACCGAAUCAGAUGCUUCAGGAUGUGUUA--CACCGAUAAAAUGAGACGCAGGUGCAAGGAA--CGUUAUCCUCAUUAGACGUAUUUUUGGCUUCUGUUGAAACAGAGGACUUCCACGUCUAACAUA-CUAGGCAAAAUACACUUUUUACUUAAGAGAAGAGGGAGUAAAAGAUG---UGGUCAUUUUCGGACCUACAAACCUC-CUUGGGUGAUAGUCUUCUUGCUAUAUAGGUUAUUACCGUAGCCCCAUUCUUUAUGUUACCAAGAACGAAAGGACAUGAAAAGUGUAU-UUAAUAUGUGUCCGAGAACAGCUAUAUGGCAUAUUUGACGCUGACAUAGGGACUAGCUAUCACA-CCCACGAUGGGACUAUAACGCGUUUACCACUUUUUGUUGCU--GGAACUCGAACGACAAAAGUGUCG---GAUGACG-CUCAGUUUCUUCAUCUAUAGAAGUUAGAGUCGG-UCGAACCAAGUGUUUCAGUAACUAUUAAACAAAGUACUGUUUAAGUCUCAACCCUGACGUUAUUUGCAAGUGGUGACUGUUUUUCACGGAACUUGAUUCUACUGUUU-------------ACCGAAGCU---UCCUAGCGAUGUACGAAGGGUACCGCCAUGAUUGUGGUUUCGAAGAAUUAAUCCAUCGAAUAAGAC-CUGAUAGGGCCCGUAGGCGGGGAUGUCUAGGACGGUAUUUUUUUUUAGCGUAUCAAUGAGAUUGAUUGUAGUAA-GUAUCAAUUCAGA-GUUUGGUGUGAUGCAACGACUGUUAUUGGACAAAUUCCUAUA------U-UUAAUUUCACUGUGGGAGUAUCCCAACUAA--AGAAGAUUACACAAGUGUUUACUAGCGGGCGGUUCUUAUGCUUAUACUG 
>E1 5291
GUUUACAUAAUGUAUUUGGCCGAGACGUAGAUGAAUAGUC-UAAGGUGCAAACAUAUUAAUAAUAAUGGUAAAAGUAUCUGGAUCGUA-UUUUAAUUUAAUUG-CAAAAGGCUAUCAGAA--GACCCUGAUCUGAUACUAUAGUGAAUCAGAUUCGCCACAUGAAUGGUGGCAACGUAGGGUACCAUGACGGUGUUCAUGGUGAAUCU-CAGAAAAUAAUGUUAUCCCAGGUGAGCACCCUGUGGUACAAAAAA-AGGAGAGUGCUCUCAUGAGUACUCCGUAAGAUGAU--AGGGAUAUAUACUACUAACUCAGAAAGCGGACGUUUUUCGAUUGUGUA-ACUCUUGCUUACAAGGUAAUAUUAUAAUCACCAUCUUGGCUCUAAUGAGGGAAGCCAACUUUGUUUCGUAUUCUCCGCUAGAUACGCAUU-----AUUGAUCGUUCUCCCAACCCUUAGCAAUAAAUGUGCCGCUUUGAGAAACUAGUCCAGCCGACCGUACCAUUAUCAAUCUCACCAUUGUUGGGUGAACAUCUGCGUAUAUAUUACAGGCUCAGG-ACGUUACAGGCGCCUACAAAAC-UAAUGGUCCGUUUUAAUUCUUUGCUUGCGAGUGAUGCAUGAACAAAAUUUAGGCUAUGGUCAAGUAUCAAUUAAUCC------------------------UUCAAUGCAGACCUUAACAAGCCGGUCGU--------CAAAAAUCACUUAUCUUACUAGGUUUAUCCUACGCGGCGUUGUAGGUGGAGUAGAAACAUUAUACUAG------AAUAGGUAGUCUCAUGUUGUAGCAUUUACUAGAAAUUCAUAUACCGGUGAAGAAGUAACGAUGGAUGAUUGGCAUUCCUUGAAAAUC-CGUAUGACCUGGUCCA--UAGCGUGGUGAUUCUGCGCGAUUCG-AUCGACAAUGGUCACGCCA-UUGUGAUUUCUAAGCCAGUAGCAUUAAGUCUAUCAUUGAGUA----GCAAGAAUAGAUCUUUCCCCCUUUCUUAGAUUGAA-AUCGUGUU-UGGAUCUAUUGACCUGCAAAAUAGGGAUGUAAUGCUCACUGAUUAACCUGAGGCCUAGGACACCGAAUUCUGUUAACCUCUUUAUACGACGUUCUAUAAAACUUAUACCAUUUUUUUUG--AUUGGGCA-ACAAUAAGU---CAGAAUCACCAGUCAACAUCGA-UAGAGUAUGUAU-GAGACGAGUUCAGCUGCGUUUAGUAUUCAUUACCCCUAAAUCCUAGAGUCAAUUGGUGACAGAUUAACGGAUUUCUGGCUUAUG-GCCGCU----UUAAACGUUAUGUUCCGG-UUUUAGCAAAUACAUAGUCUCGGGUCGGAUAGACUUAAUAAUGAAGACUUCUAAGGACAACU----------CAUUUCUUUACUCGUGAGCUAAUCACAAAUCACUACAAUGUCUCCCUCUUGUAGCAC-----AUUGAAAGCACAAAAAAUACCCUUAUUGAUGUUUCAUGCAUUUGGAAAUAUUACACCAACGGAGUCCGACUAU----ACGAAAUAUUCAAUGUGAUCCAAACUCUCUUAUACUACA-UGUCGUAAGUAUUA-GAUGACCA---------------------------------------------------------------------------------------------------------------------------------------------------------------------------------------------------------------------------------------------------------------------------------------------------------------------------------------------------------------------------------------------------------------------------------------------------------------------------------------------------------------------------------------------------------------------------ACAAGAAAACGAUUAC--UUGAGAACGCAUGUGUACCGGAGUGUAUUUUAUUUUAAGCCAAAAAUUAGUUUGCGUACACUUUGGUGUAGACUACAAAUACACUCAAGGAAUUAUACUGCUGUUUGGCUCCCCACAACGUAAGUGC--ACGCUUUUUCCAAUCGUAUGUCA--GUAAUGAUAAACGAGCCUCAAUAGACUCAAUGGCUAC--------UUCUGCAGCUUAAAUUAUCAUUCUACCAAUA---ACUGUGAACAAUACUCGUCUUGACCUCCAUCUUUAAUUCUACGUACAGCAAUAUGUCCAGCCUGCAUAAUUUGA-CGAAGAACCUU--GAAUCAUCGAGUCAAAUG-ACAAGUGUAAUAAUGAUCGAGUCGUCGAUACAACCCACGCAGUUCCGAAUACAAUCCACUGUAUCUGGGCAUCGAAGCUUCUUGCAAUUAAACCAAAUGGCUCGUGUACAAGUGCUCUCUUAUAGGAUCAAGCAAAAAUUAUA---UAAGCUGU--CGGAAACAGACUGUCAGUCACCAGUCGU-GACAGAAGUUA-GGAGCAUUUUGGAGCACCAAUCACGCUAGUUGAAACAA-AAAGCAAAGAAAUGGUUAAUACCCAGUUUCAGGAGAACGGUUAAGUCUCACUCUCCUAUUGUAACUCACAU-GUAGGUAAGGGAUGGCUUACGCAAGAUGUACUUAUUUCAAUAUACUCACAAACG-AUAAAACGAUUAUGGUUGUUUCUACCAACAGCUCAACACUUGAAGCACAGCUUCCGAAAUGCUCGUUGCCGAUAUAAUGCCAUGUUCUUGUCC-----UCUCCCCAUGACAAUUGUGUAUGCACGCUUAGCAUUUCUAGUAUCCGGUCCUACGCUAUGAUCGGC--UUGAUGCUAAUCCUUUUAAAAAC-UGGUCUCACAUGCCCCCCUCAGACACUGG--------UGAGAUAGUCUGAAAGUUAUGGG-UGUGAUUUUAAUCUAGUAGUUAUCCCGCUUCUUGUCUUUUCCCCAGGGCAGGUCCCGUCCAGGUUGUC--UUUACUGACUUAGUGCAGAAAUGACGCCUGAU-----------GCUAUCCAUCUCACUUCAUAUUCAGUCAUCUCGCAGGAAGCAAUCGGCAUCAUUAGAUUAUUCGCUCCUUCAU-CAACCCCGGUAAUGGAUCGACCGUCCCCAUUAGCAGGUAUCCCGUGCGUGAACUAUGAUUAGGACG--AAGUACAUCCAGAUUAGAUGAGCACUUUAUUAUUUUAUAUGAAUAAGCAUUUGGACCUAGAUAACUACUUGUUCUGAAGUUCGACAAUUGCCUCAGGGAUUGGUU-UUGGUCAGUUGGCUAUUCCCUCCGUAAGCAAGGCGUUUAAAUAAUAUACAAACUAUUCUUUUGAAAGUGACAGAGGCAUGAUAACGAAGGGUGUUGGUAUCGCUGAUAAUG-AAAGCCUAUACUGAAACACAUCGGGAGUC--CGUGAGUAGAUAAUUUGAGCUGGAGAUAGCCCGCAAAGUGCGCCCUGCUAACUUGGCGUGAUUGCAAUGAAU---------------ACAUUUCAAUUUGGGUUA---------------------------------------------------------------------------------------------------------------------------------------------------------------------------------------------------------------------------------------------------------------------------------------------------------------------------------------------------------------------------------------------------------------------------------------------------------------------------------------------------------------------------------------------------------------------------------------------------------------------------------------------------------------------------------------------------------------------------------------------------------------------------------------------------------------------------------------------------------------------------------------------------------------------------------------------------------------------------------------------------------------------------------------------------------------------GAAUAUCACGCGUUCACCACUUUUAGUGAUU--AGAAUUCGAAGGAAAAAAGCGUUG---AAAGUCG-CUCAGUUUUUUCACCUGCAGGAUUUAGAGCUAG-UUGAAAUAUAUUUUUCAGUAAUAGCUAAACAAAGUACUGAUCGAAUAUCAACCCUAACGCUAUUUGUGAGCAGUGACUGUUAUUAUCGGAAUUUGAUUCUACUGUAU-------------GCCGAGGCU---UUCUAGCAAUAUACGUAGGGCACCGCAAUGAUGAUAGCUUUGAAGAGUUAAUCGAUCAAAGAAAGC-AUGAUAAGUACCUUAGGCGAGAAUGUCACGAACGGUAUUUUUUUUUAGCAUAUUGAUGAGAUUGAUCGCAGUAA-GUAUCAACUCAGA-CUUUGGUGUGAUGUAACGAUUGUUGGUUGAUACAUUCCUACU------C-UUAAUUCCACUGCGAGAGCAUCCCAACUAA--CAAAGACUAUACAAGAUUCCACUAUCGGCUGAUUCUUAUGCUUACAUUG 
>D1 5291
AUUUGAGGAUAAUAUCCAAUUGAUGUAUGGACGAUUAAAC-CAGGGUGUGGACGACUUAGUAAUAGUCAUACGUAUUUCCAAAUCACU-CAUUAGCUUGUGUA-CGUUAGGCAGUAAGAG--UAUCAUUAUUACGGAUUAUGAAGAGUUGGCUCGC-AAUAUAAACAAUAGCAACAAUGCACAUCAGAGUAGGGUACAUUAUCGAGCU-CCCAGUGUGAAUUUCCCCAUGCUAAACAUCCUGUGGCAUGGAGUA-AAAAGCACAUCUGAGCGAACUGUCCAUUGGGCCGU--CCGAGGACACCUUGCUUCCUGACGAAGCGUAUGUUCUUCGACUGUGCA-UCUUCUGCCUACUGGGUAAUGUGAUGUAUCCCACCCUAAUACUGAGUAGGUAGAUCAACUUUGUCCCACAUCUAUUGCCGGAUUUAUAUU------UGAAUUCUUCUCGCGGCCCGCGGAAAAGAACCCUCUUUCUUAAGAAGCAGUGUCAAACUGCCGUACCAUCGCUGAGCCUG-------------------------------------------------------------------------------------------------------------------------------------------------------------------------------------------------------------------------------------------------------------------------------------------------------------------------------------------------------------------------------------------------------------------------------------------------------------------------------------------------------------------------------------------------------------------------------------------------------------------------------------------------------------------------------------------------------------------------------------------------------------------------------------------------------------------------------------------------------------------------------------------------------------------------------------------------------------------------------------------------------------------------------------------------------------------------------------------------------------------------------CCUAAACGAACGCAUGCGACUUGCUGACUCGUGGGACAGAGCCUUAAAAAAUAUUCGCUUA-GAUAGUUAAAG-----AAAAAACCUAUAGGUCACCACAGAUUUACAAGAG----CUCUACGAUGAAGGUUUAAUCACUUGUUCACCAAGUGCUAGACGUCAGUCAAUAGGAAGCGAUUUAUU--UAUGGAUGAG-AACGCCUUGCUGGGCAGAGUAAGAGGAUGUCUACUGGAGGUGGCUACACGUCGUCGAUUCAUUACUGCAUAGACUUACAUGUAUGGAGUCAGAGCAU-------------------GGUUUUGAAUGGGCUAAACCCAACUAUAUAAUAACAU-CCAAUACGAUCGGGAGUCAAUUGUUUUACUUGAGCGCAGUA--AAACAUUUCCAA------AUUGUUCUGGUCGCGGAAUUCCAUUUACAUGCGGGGAACUUUAAUGUAUAUCGAG-----CAAGAGCAGUUG--AGGUAUCAAUUUAGGGAAAGUAUUAUGUUCCUGUAAGGAAUAUACUUGCGGGGAC--UUCCAUUUCAUAAAAUAAAAGCGCCUGG--UUGCUAAUGUGAAUGGGUAGGAGUGUGCUGCAUCUCAACACAAAUGCUAGUCAAUCUACACGCUGGGGGAGAUUACAUACCACGCUUGGAGAUUCCACUACUGUCCCAUUACGU-CAAUGACGCCAGUACCAUUUUAUUCAGGUGCAGGCCC--AAAGUGCGUAUCGAAUUGUUUUCCAUGCACUCGAUAU--------AUAAGUACCUUUAUCUGCUAUUAGAGCAAUA---GCUACUUAGGACGCUGAACUUUCCUUCCGUUGCGCGUUACCUUUUCCGCGAUGUGCGACCUAUGCAAAGUCGUA-CGCUCUUCGUC--GUCAGAUUCGGUCAAAUU-ACUGACGUGGUAACUAUUGUUGCACCUACACUGCGCACAUAGUCCCGUAUGGACUCAAUAAGAUCCGGGGACAGCAUCUAAUACAAGUGAGAAGUAAUGGUUCGUUUAAUAUUGCACCUAUACAGGAUCCGGUAGCAUUUAUA---CUCGUUGAACCGUGAUUAGCAAUCCAGUUAACCGGUAC-GCUACCGGCUA-GGUUUAUUUUAAGUCACAUAUAAGACUAUUCUAGGUAAAAAAGCGAAGACAUGGCCAGUAUGCAGU--------GGCACUUGAAUAUAACUUUCUUAGCGCCGGUACCCG-AUAAGGAAAAGACUACCAGCGUACAUU---CCCACUCCAGUG-GCGUACCAAAA-UUAAUACAGUAACGGUUGUUUCCACCUAUCGCCGAGCUUUCAAUACUGAAUUUCUGACGUACCUAACGUAAAUAGUAAAUUGCGUUUUUAUUC-----GUUUACAAUUUCCAGUACGAAAACGUGUUUUGCAAUUCUAGUACUUAGUCCUAUGUCUAAUACGAU--AUGACCCUAAUUUUCCUAAAGGU-UUGCUUCGCGGACUGCCAUUCGAUGAUAGGAGCUCAUUGCUAAAACGUGAGACUUGUGGA-CUAUACUAAGGCCUUAGAAUUACUUCAUUUCUCGUAUCUUGUACGCAAUUAGUACUGUGUAGGUAGUGAACUUAG---------------------------------------------------------------------------------------------------------------------------------------------------------------------------------------------------------------------------------------------------------------------------------------------------------------------------------------------------------------------------------------------------------------------------------------------------------------------------------------------------------------------------------------------------------ACCAGGAGGGGAGGCUUCAGGACGAGCGACAUGUUUGAGC-CAAAUGAUACAUGAGUAUGUAUAACUUGAGACAUAUGAACUGUAUUCUCUAGUGAUCUCUGU-GAUUUGAUAAAUGAUUAACGAC-UCAAACGCGUGUGACUUCAGACUGCUUUGUACUCAGUUGAUGUGAAGUUCAAUAAGUUUGCAAAUU-AAUUUAAACGGUGUUUAUUCAAUGCUAAUCUCUGAUGCAUAUGCAUCUUGAAGUCGCGUAGCGGCAUUAAUUGUUUUCCACAACCGCACGUCGAAAGUGGAUUUAACUAUGGUGGAAACUAGCGUAACCUGGAACAAA-AAUUCG--AACUGCUCCAGCUAAAAGUAGUGCUAUUAUUCACGAAGAACAUAUUACGACGGGUCCGUCUUAAGGCUAGUCGUAACUUUGUACAUUUUGCCAUAAGUGCUAGUGCGCCGCC-CAACGUAAAAGUGUUGCACACCGGAGCCUCCUCAGUGA-CUGGUUCGAUGUACCGCGUGUAUACG--UGCACAAAUAUGAGAUAAAGCCAAAGGAGUAC-GUCUCUUGUUCCAGGCCAUCGCUCCAUUUAAAAGCGGUACAGGA-ACAAAGAUCCCUUAUCCCGACA--UGUGUCUGUAUUUUAAGGUAG-CUGAAGGUAUCUGAGUUCAACCGAAAGAUUUAAGAUACUUCA--UUAGGAUAGAGCAAUGCGCAAACAUGAUUAA--CAUUAUCCUGUACCGGAUAACUCCUCACGUACGGUAGAGCAAGGGUCUCAGACGUUCGACGUAUCUAGACAUGACAUGACUUUUAUCCAGAAGAAGAGGGAAUGACAUAUA---UGUCCGUUUUUGGAUGUACAACUCUUCUCUAAUUAUGAUUUUCUAUGCUGUAUAAGUUCCAAUCGUUGAUUCGUGGAUCCCGUUUAGAAGGAAAAAGGUACCGGGCUUACGCAC-UUGACUUCUAUCCAUAACCGUCUAAAUGGCACCUUUAAUGUUGACUUGAAGUUCGGUAGCUACA-UUCACAUGAGGAACACCGCUUGUGCGGCAACUCUUAC-GUC--UAAGUUCUAGUGAGUCUGGUACAA---AGUACUGAUCCCGCUUCUUUACGCGAGGAAGUUAGAACCGG-UUAGAACCUCUAUAUGGGUGAUUGCUAAGCAAAAGACUAGUUAAGUAUUAACCUCAAUGUUGAUUGUGGUCCAAAAUCAUAUUAAAUAGAUUCUGAAUCUGCUCUACCUUAAGUUUCUCGAUCAAACCC---UCCUAACACCCUUUAAAGGAGAUAGUUGUGACAGUCACUUCGAAGGGUCGGUUUAUCAAGGGGUGU-UUAAUGGGACCCGUGUGCAAAGACGUUUCAAUAGUUAUCUCUCUUUGAAGUACCAAUGAGGUUGAUUACUAUGU-UUUUUAUAUCAGA-GUCUGUUGCAAUGUAACAUCCGUAAUUAAAUAGAUUUUAAAU------C-UACAGUUAGCUGCAAGGCCAUCCCGUCAGA--CAUCAGCAAUAUAACCUCUCACUUUCGGACGCUAUUUGUGGAUAUGUUG 
>C1 5291
AUUUGAGCAAAAUAUCCAACUGAUGUUUAAAUGAUUAAAU-CAGAGUGCGGACGAAUUAAUCGUAAUCAUGCGUGUUUCCGUAUCGCUCUACUAACUUAUGCA-CGAAUGACGCUAGGAG--UAUCACUACUACGUAUUAUAAUGAGUAAACUCAACGUAUCGAACGGUAGCGGCGGCGCACACUAAGGUAGAGCACAUUCUGGGGCU-UCCAGAGUGAUUUCGUCUGUGGGAAACAUCCCGUAGCAUGAAGGA-AAAAGCAUGCCUGAGCGAACUACCCAUCGGGCGUU--CGGGGGACACCUUGCUUACUGUCGGAAAGUGAGUUCUUCGGUUAUGCU-UCUUCUACGUACUGAGUGGUUUAACGUAUUCCGUCUUAGUACUGAGAAGGUAGAUCGACUCGAUCCCACGCUUAUUGCCAGAUUGAUAUC-----AUUACUUCUUCUCGCGACCCGCAGAGAUGAACCCCCUUUCUAAAGGAACAGUACCAAACUGCCGUACCAGUGUUAGAUCUGUUGUCAUCUAAUUAACGUUU-CGCACCUAAGAUGGAUUCUGA-UCAAUAAAGGUUAGUGUAAAUCCUAAUUGUUAUUCUCAGUUCCCUCCGGCUCACCGAUGCAUGCAAAAGUAUAGGUUCAUGGGUCAUUAGAGAGAGACCU------------------------UUAAUGAGAGAUCCUAAUAAAACAGAAGU--------AACGGACCUUUUUUCUAGCAAAGCUAUAAUUGGGCUACCAUUUAGAUGGUAUAUCAUUAUAGAUCAGGCAGUAACAUACCGCAGAGUAAA------------UUAGAGACUCCUAGCUAGUUGAGGAAGAGGUCUUUGAGCCAUAGCCGACUGAGACAAUUACGGGAGUCAUGGUCCAGAUUAGGAGGUGUGGCCGCUAGGCGAU-CCUUAUACUUAGAACAUUAGUAGGGGUUUCUUAUCCCAUAACAUUGACGCAUUUAGUUCAUU----GUAGGUAUAAAUUUUGCCAGUGUUCUUGGUUUAAG-CCAAUGCU-AUAAUCCAUUGACCCGGAAUAGACUAGUGUAACU----------------------------------------------------------------------------------------------------------------------------------------------------------------------------------------------------------------------------------------------------------------------------------------------------------------------------------------------------------------------------------------------------------------------------------------------------------------------------------------------------------------------------------------------------CCAAAUCGAACGGUUGCGACGUAAUGACUUAUGUGAAAGAGUGAUAAUAAGUAUUCGUUCA-GAUAGUCGAAG-----AAAAAACCCACAGGUCACCACAAACUUAUAUAAG----CUCCACGAUGAAGAUUGAAUCACUUGUUUACUAAGCGCGAGACAUCAGUCAUUAGGAAGCGACUAAUU--AAUGGAUAAA-AACACCAUGCUGGGCGAAUUAGGUGGACGUCUAUUGGCUGCGGCUACUCAGCAUCGAUUCAUUACGGUGAAGGGUUAGAUUGUGGAGUCAGAGCCUU-------------------GAUUUCGAUGG-GCUUGAUACAAUUACAUAGUAAUUU-CUAAUAUAACUUGGCCUCAAUUGAUUUACUUGAGUGCAGUG--AAGUAUUUCCAA------AUGGAUCUGGUCGCGUAGCGCCAUCCAUGUGCGAGGAACACAAAUGUGCAUCUAG-----UAGGAGCAGUUG--AGGUAUCUAUUCGGAGAAAGUAUUACAUUCCCCCAGGGAAUAUAUCGGCGGGGAC--UUCCAUAUGGUA------------------------------------------------------------------------------------------------------------------------------------------------------------------------------------------------------------------------------------------------------------------------------------------------------------------------------------------------------------------------------------------------------------------------------------------------------------------------------------------------------------------------------------------GUAACCCAACUAACCGGUAU-UAUACCAACCA-GGUUCACUUUAAGUCAUGAAUGGGACGAUUCUGGAUAAAAAAGUGAAGACGUGGUCAAUACCUA--------GAGACAUUUGAAUAUAAUUUCCCUGACGCCGGUACCCU-AUAAGGAAAAAAUCAACAGCGUAAAAU---CCUACUCUAUUG-GUGUACCUAAG-UUGAUACAAUAAACGUUAUUUCCACCUAUCGCCGAUCUUUUGGCACAGAACUUUUGAAGUACCUAACGAGAAUAAUAAAUUACAUUUGUGUUC-----GUUCACAGUUUUCAGUACGAAAGCGUGUUUUGAAAUUCUAGUACUGGGUCCGAUGUCUAAUACGAC--CUGACGCUAAUUUUCCCAAAGGU-AUGCCUCGCGGAUUACCAUCCGAUAGAAGGAGUUCACUGCAAAAAUGUGAAACUUGUGUA-CUACGCCAAGAUCUUAUUAUGACUUCACUUCUCGUAUUUUGUACGCAAAUAGUCCUGUUUGGGUAGUUAACCUAGCAACAUAAACCGAAUUAGGAGGUAGUUUUA--------GCCAGUUAUUCUAAUUAAUUUUCAGACGUUCCGCAAAGC--GCAAACCAUCUUUUGCACGGACGACGCCUCAU-UAACAU-GAGAAGAAAUUAACUUCUGCUCUUCUCACACACCGCGUGAUCUUACUCCUUUCAGGACG--AAGUAAUUCAGUGCACAGAUCGU-CUCCAGUGUUCUGUAUAAUUCAGUACUUA-----AGUUCUACACCCUACCUAAAAUUCUCCGAAUACUCUAGGGGGAGGCU-CUAAAUAAUAAACAAACAUAUAGCUAAGAAGGCAAUUUAGGUAAUACGCAGAUUACCCUUUUUGUAACAGAAGAGGGAUGAUA-CGACUCGUCUGAUUAUCGCUAAGGGUU-GAAGCCUAUCAAAAGACACAUUGGCGUUC--GGUGUUUUGUCAGUUCGUGAUGGUAACAAUGAGCAAGAUAUAGUCUGCUUUACGAAUACGAAGACUAUUCCU---------------CUACCUACGUGCACGUUU---AUCAGGAGGCGGAGCUUUACGACGAGUAAUAUGUUUGAGC-CCAAUAAUACGUGAGCUUGCAUAACUUGGGCCAUAUGAGCUGUAUUCCCUAGCGAUCCUCGU-GAUUUGACUAAUGAUUAACGAC-UCAAACGUGUGUGAUUUCAGACUAUCAUGUACACAGUUAAGAUGAGGUUUAAUACGAUCACAAAUU-AAUUCAAGCCCUGUUUGUUCGUCGCUAAUCUCCGAUUUAUAUGCUUCUUGAAGUUGCACUGCGGCAUUAAGUGUUUUCAACAACCGCACGGGGAAAGUGGAUCUAAUUCUUAGGGAAACUAGUGUAACCUGGAGCAAA-AAUUCGAGUUGCUACAGCGCCAAAAGUAAUGCUAUUGUUUGCGGAGAACCCAUUGUAACGUGACCUUCUCAGGACUGGAUGCAAUUUGGUACAUUACGCUAUAAAUGAUAGUACGCCAUC-CGACAUGAGAAGGUCGCACACUGGAGCCUCUUCAGUUU-CUAGUUCGAUUUA----------------------------------------------------------------------------------------------------------------------------------------------------------------------------------------------------------------------------------------------------------------------------------------------------------------------------------------------------------------------------------------------------------------------------------------------------------------------------------------------------------------------------------------GAACACCGCUUCUGAGUCAUCUCUUAC-GUC--UGAGUUCGAAUGAGUUAGGUACGG---AGUGCUGAUACCGUUUUUUUAUGCGAGGAGGUGGGAACCGG-UUAGAACCUCUAUAUUGAUGAUCGCUAAACGAAAGACCACAUAAGUAUUAACCUCGACGUUGAUUGUGGUCCGAGACCGUAUUAAGUAGACUGUGAAUCUCCUGUAUCUUAAGUUUCUCCAUCAAAACC---UCCUAAUGCCCUUUGGAGAAGAUAAUUGUGACAGUCACUUCGCAAAAUCGGUUCAUCAAGGCGCAU-UUAAUAGGACCUGCGUGCAAAGACGUUUUAAAAGCUAUCUCUCUUUGAAGUACCAGUGAGAAUAAUUACUGUAA-UUUUUAUAUCAGAGGUUUGUUACAAUGAAACAUCCGUAAUUAAAUAAAUUUUAAGU------U-UUAAUUUGGCUGUAAGAGUAUCCCAGCAGG--CAUUGGCCAUGUAACCUUUUGCCGUCGGACGCAGUCUGUGGAUAUAUGG 
>B1 5291
-------------------------------------------------------------------------------------------------------------------------------------------------------------------------------------------------------------------------------------------------------------------------------------------------------------------------------------------------------------------------------------------------------------------------------------------------------------------------------------------------------------------------------------UUGUCAACUGAUUAGCGUUU-GGAACGUAAAAUUUAAUCAGG-UCGAUAAAGGUCCCUAUUACACUAAACCGUCCUUCCCAGAUCACGCCAACACGGAAAUACAUACAAAAGGAUGGGCCCAAUGGGCAAGUGCAAGAGAUCU------------------------UUCAUCAUAGAUCCUAACAGAAUAGAACC--------AUCAGACCUGUUUCCGUGCAAAACUCAAAUUGAGACAAUAUUCAGCUGACUUGACAUCAUCGUGCAAGCAGUGUCAUGCUGUAGCUUAAA------------CUAGAUCCUCCCAGCUGGAUGGAGAAGAAACGUUAGCUUCGUGGCGGAUUUAGGCGGUU-CUCAGGGAAUGUUUCAGAUUUGGAGGUGAUGCUGCUCGGGGAG-UCCGGUAAUCAUUACUUUAGGUGGGGUAGUUGACCCCGUAAUAUCAAAGCUUUUAUAAUACC----GAAGGCAAUGAUUUUGCCAGGGGUCUUGGAUUUGU-AUUGUGCU-GAAAUUCAUACACCCGAAAUAGGAGGGUGGAAUU----------------------------------------------------------------------------------------------------------------------------------------------------------------------------------------------------------------------------------------------------------------------------------------------------------------------------------------------------------------------------------------------------------------------------------------------------------------------------------------------------------------------------------------------------CCUAAUUGAACUAAUGCGAGGAAUUGACUCACCCGCCCAAGGAUAA-GAAAUAUCUGCUUUAUCCAUCGAAAAUGGGUGAGAAAAAUGUAAGCGAACUUAAAUUUGUACGACAUCUAC---GAAAAAGAA-UUAGUCCCUUGUUUCCUAAGCACUCAGCAUCAUUCAUUGAAACGCGUUUAAUUGAUAUAGUUGAA-GACCCCUUGACGGACAAACUAGGACAUUGACUGUUGGCGAUGGAUACCUAAUAAAGAUCCAUAGUGGUGUAGUGUUCUAUGAUAAAAUCAAAGGGUU-------------------UAUUCGGUUGA-ACUUAAUUCAAAUUCAAAUUAAUAU-CCAAUACACUUGGGCGUUAAUUAUUCCAUUUACGUGGAAUC--AAACAUCUCCAA------GUAAUGCGGAUCGCGGAGAUAAACCCAAUUAAGAGGAACCCUAAUGUAAACCCAG-----UAAGGACGGUUG--GGUUUUCAACAUGGGGAAAGUAUUACAUUUCCCUAAAGGAAACAUCGCCAUAUGC--UUUCAUUUCAUU------------------------------------------------------------------------------------------------------------------------------------------------------------------------------------------------------------------------------------------------------------------------------------------------------------------------------------------------------------------------------------------------------------------------------------------------------------------------------------------------------------------------------------------GCAACCUCGUUAACAGAGUC-AACGCAAAGCG-GGUCCAUUACAGUUCACGAAUUAGACUAGCCUAAAUAAGAGAGCGCAGACAUGAUAAAUAUCCA--------GAGACGCUUGAACAUCACUUCCUUACCGACAACGGCUGCAUACGAAAAAGAUCACAGGCGUAAGAU---CUUACUCCAAGA-AUGUAUACAGGAUUAAAACAAGUAAAGUCCUUACGAUCUAUCGUCGAGCAAUUAGGAUGCAGACUUUGAACUACCUACCGAGGACAGCAAGGCAUGAUUCUAAUC-----GUCUACAAAAUCGGAGGCGAAAGCGUGCUUUACAACUCUAGCAGUUAGUCCGAUGUUCAAUAUAAC--UUGAUGCUAAUUUUCAUAAAAGU-UGAUUUAGCGUACUCCCCUUCGACGCUAG--------UGGGAAGAUGUGAAAUUUGUGAA-CUCUGCUAAGAUCUUGUGAUAACCUUGUUUUUCCAAUCUUGUACGAGCUUGGUCACGAUUAGAUAGUUAACCUAGCAAUAUAAUGCUGAAAUGCAGUUAGUGUUC--------ACCCUUUAUUGGAAUUAGUUGUACGCAGUUCCUCAGAGA--UCAAACCAUCAGCCGCACGUGAUAUAUCUGAU-UAACCCGGUGAAGUAAUUAGCUUUUCCUGUCCUUAAAAGCUAGCUUUUUUUCCCUCGAUCCGGACA--AACGCCGUCAAUAUGC-GGCCGU-CUUUGGUAUUCCACAUCGACCAAUACGUAGAUUUAGAUUUUCACCCGUUCUAUAGUCCUAUAAUUGCUCUGGGA--UCGUU-CCGAUCAGUUGACAGUUAUGUGGCAAAGUGAGGCAUCCAAAUGCUAUGCAAAUUACUCUUUCCCUAACACGAGAGAUAAAAUACCGACUAGUGUUGGGUUCAUUGACAACG-GAAGUUUACCAUGAGAUACAUUGGCACUC--AGUAGAUAUGGAAUUAACGCCGGUGACGGUGAUCGACAUAUAUUCUGUUUGACUUACGCGUUUACUAGACUU---------------CCAUCUACGUGUUGGCUG---GCAAGGAUACGGGGCAAAACGACGGACAAUGCUCUUUAGA-CAAGCAAUACGUGAGUGAACAUAAUUAGCAACAUAAUGGACGUGUUCCUUGCCGAUCCCCGU-GGUCUAACUAUUGAUUAGUAAC-CCAAACGCAUGUAAAUUCAAACGACCUUGCGCUCAGUCAAUAUGGGACUCAAUAGGAAGACAGCUC-UUUCCAGAUUGCAUUUAUUCGCCGCCAGUCUGUGCUGCACAUGUAUCUGAUAAUAGUGACGCGAUAUAAAAGGUCACUCACGACCGCACGUAAAACGUGGACUUAAUUAUGGAAGAUGCAAGUGUAACCCCGAUCAAA-AGUUCGCCGGUUUUUAGAGCCAAAAGCAAUGCUAGUAUCCGUUGAGACCAUAGUGAAACGGAUACGUUAUGCGACUAGUCACUAGUUGGAGUUUUAUGGUGCUCAUGUUAAUCCACCUAU-CUAUCUAAGGAUGCUGAACAAUGGGACCUUCUCAGUUA-CUAGCCUAAUUCAUCGCGUACAUCCG--UGUACAACCUCGAAAGGAAGCCAAUGGAGUGC-ACCUGUAAUUUCUGGCUGUAGGUCCAUCCAAUCGCGGAAUUUGA-CUAGAGUUCGUCGAUCCAACCG--GGUGUCAGUGUAUCAUGGUAG-CUGAUGAUAUCCGAGUUUCACCAUAAGCCUUAAGGUAUAUUA--GAGUGACGGAAUGGGAGGCGAACAUGAUGAA--UGUUACCCACUUUUAGCUAAUCCUCCACCUCUUCAACAGCAAAAGUUUUAGACGUUCAACAUG-CUAGAUAUGAUUUUCGCUCUACCUAAAAGAGGAAUGAAUCGUAAAUG---CGAUCGUUUUUGGAUCUACAAAUCGG-CGUAAACUGGGGUCUUUGUGCUGCACAGAUUCUGAUCGUUG-UUCGUUAUUUCCGCUAAUAAGAAAAAAGGGAUAGGACUGACUUUC-UUAAUAUGUAUUUGGACAGGCCUGAACGAUCCUUUGGGUGUUGACCUGAUAUUUAUCUGUAACA-UCCACGAUAGGAACAUCGCUUGUUCG--ACCUCUUCCGUCU---GAAUUCGAAUAAGUUAAAUACCG---AAUACUGAUUCCCCUUUUCUACUCAUGGGACGUAAGACCGGUCUAGAACUUCUGUUUUAAAGACAGCUAAGCGAGAGACUGCAAAAGUUUUAACCCCAAUGUUGUUUACAGGCCGAGACUGCACUAAGCAGAUUUUGAACAUACGGGGCUUUAAGUAUCUCGAUCAAAGCU---CCCUAACAACCAUAAAAAUGUAUUGCCAUAACAGUGGUUUCGAAAACCCAAUUCCUCAAGAAACAC-UUAAUAAGGCAUGCAUGCACAGAUGUUACAGGUGAGAUCCUUUUUUAGAGUUCCAACAGGAUUAAUCUAGGUAC-UUCACUUGUCAGG-GUCUGUUGCGGUGGAACGUCCAUAAUUAGAAAGGUUUUAAGC------C-UCGAAUCAGCUGUAAGAGUAUCCCGACAGA--CAGCGACCGUGUAGGCCUUCGUUUUCGGACUCCUUCUGUAGGUGUAUUG 
>A1 5291
AUUUGAAGGCUCUGCUCAGCUGAUGUGUGGAUGACUAGUC-UAGAGUGUGUACGUCUUAAUAGUAAUCGUCUAAGACCCUAGACCACU-UAUUAACCUAUACU-CGAAGAACAGUGUGAG--UACUAUAAUUGUAGAUUAUAAUGGUCAAAUUCAA-UAUAUAACCGAUAUUAACGAUGCACGUCAAAUUAAGGUACCUUCUAGGUUU-CCCAUAGUAAUUUUCUCCAUGGUAGAAGUCCCAUGGCAUAGAGGA-AAAAGUACGCCUGAACGAAAUAUCUAUCGGACGAU--GAGGACACAUGAUGCUAAAUCAUCAAGUGUUUGCCUUCCGAUUGUGCA-CCCUCUGUUUACUCAGUUCUAUAAUAUCCUCCACCCCAGUACUGGGUAUGUAGAUCAACCUUGUUCCAUGUUUAUUGUCAGAUAGACAUUGUUAUUUAACCUCUUAUUCCAAACCACGAAAAGAUACUUGCUUCUCUAGGGAUUAGUAGCCGGUCACAAUACUAGUGACAAUCUCGUUGUCAACUAAUUAGCGUUU-CGAGCGUAAGGUAAAAUCACG-UCGAUAAAGGUCCCUAUAAAACUUAACUGUCCUUCCCAGAUCACGUCAGCACGGAGAUACACAAUAAAGGAGGGGCCCAGUAGUCAAGUAUAAGAGACCU------------------------UUCAUCAUUGAGCCUAACAGAACAGAUUU--------AGCAGACCUUUUUUUGUGCAAAGCUCGAAUUGAGACACGAUUCGAAUGUCAUCACGUUAUGGGGCAAUCGGCGUCAUGCACUAGUUCAAA------------CUAGACACUCCGAGCUGGAUGCGGAAAAAGCGUUAAGUUCGUUGCGGACUUAGGAGAUU-CUCAGGGGAUGAUUCGGAUUUGGAGCAAAUGCUGCUCAGUGAG-CUCGGUAAUUAUUGCUCUAAGUAGGGUUUUUGAUCUCGUGACAUUAAUGCUUUGAUCAUACA----GAAAGUAAUGAUAUCCCGAGGGAUCUUGGAUUCCU-AUUA-GCU-AGACUUCAUAGACCCGGUAUAGGAGAGUGAAAUUUUCCGCGAUUGACCUGAUGCUUGUCACUUAGAA--UUUUUACCAUCUUAUGUCGUGGCACCUCAGCACCUCCAUGAAGCAGUUCG--AUUCGGUA-AGCACAAGUCGGGAUUAUGGCCAAGCGUCGAUUC-UAUGGUAUGUAU-CCCUCGAGCACCCAUACGAAGAAAAUUCAUAUGUCAUAAGUAGCUGACUCAAUAGGUAAUGUACCGAGAGUUAUUUUGUUUAUU-ACCGAU----AUAAAUACGUUGAUUCGG-GGCAGAUUAAAAUAUUUUUUAGGACCGCCUAUAUCUGUUUACUGAAUUCGCAAAGGAUAGAU----------UUCUUUCAUUUACGUGGAUUGAAAACAGAUUAAGUAAACGUCGCUCCCAUUGAUCGU-----GUUUAGAGUACAUAAAAUUCCCUUCGAUUAGUUUUCAUCGUUGAAAGCAUUUACACAAACAUAGUGUAAAAGU----ACACGGUAGUAAGCAUUAUUAAAAAUCUCCUACCAGGCC-CCUCGGACCUAACA-UUGGGAGACCUAAUUGAACUAAUGCGACAAAUUGACUCAUUCGAUCAUGGAUAA-CAAAUCCCCGCUUUAUCCAUCGAAAAUGGGUAGAAAAAGCGCAAGUCAGCUUAAAUUUGUUCGACAUUUAC---GAAAGAGAG-CCACUUUCCUGUUUUCAAAGUACUGAACGUCACUCAUUGCAAAGCGUUUAAUUGAUAUGGAUGAA-GACUCCUUGACAGACAGACUAGGAUGUUACCUGUUG-CGAUGGUUACGUGAUAAGGAUUCAUUAGGGUGUAGGCUUCUAUUAUGAAACCAAAGCAUU-------------------UGUUAGGCUAG-GCUUAAUUCAAAUCUAUAGUGAUAU-CCAAUAUAUUUGGGCGUUAAUUGGUCCACGUACGUGGAGUU--AACCAUCUCCAA------ACGAUUCGGGUCACGGAUGCACACCUAUUUAAAAGGAACUUUAGUGCGAGCUCAG-----UAGGGACAGUCG--GGGGUUAAACUUGAAAAAAGUAUUGCAUUUCCCUAUAGAACAUAUCGCCGUGGAC--UUUCCCUUCACA---------------------------------------------------------------------------------------------------------------------------------------------------------------------------------------------------------------------------------------------------------------------------------------------------------------------------------------------------------------------------------------------------------------------------------------------------------------------------------------------------------------------------------------------------------------------------------------------------------------------------------------------------------------------------------------------------------------------------------------------------------------------------------------------------------------------------------------------------------------------------------------------------------------------------------------------------------------------------------------------------------------------------------------------------------------------------------------CAGUAUAGUACAGAAAUACAGUCACUCUUC--------GCCUUCUAUUCGAUUUAGUCUUAAGCAAUAUCUCAGGGC--ACAUACCACCAGUCUCACAUGCUAUAUCUGAU-UAACUCGGGUGAGGAAUCAACUUUUCCUUUUCUUAGAGGCUACCUUCAUUUACUUCGAACGGGACA--AAGUACGUCAAUAUGC-GGCCGU-CAGUGGUGUUUCACGUCGACAAGUAUCUAGACUUAGAUUUCCACCCGUUCUAUAAUCCUAUAAUCGCUCUGAGA--UGAUC-CCGAUCAAUUGACAAACAUGUAGCAAAGCGAGGCAUCCAAAUGCGGUGCAUAUCAUUCCUUCCCUAACACAAGAGGUAAAAUACCCACUGGUGCUGGUUCCAUUAAGAUAA-GGAGUCUGCGGUGAGAUACAUUGGUGCUC--AGUAGAUAUGGAAGUAACGCCAAUGACAAUGGACAAAAUAUAUCCUGUUUGACUUAUCCAUAUACUAGGCUU---------------CCGUUUACGUGGUGGCUG-----------------------------------------------------------------------------------------------------------------------------------------------------------------------------------------------------------------------------------------------------------------------------------------------------------------------------------------------------------------------------------------------------------------------------------------------------------------------------------------------------------------------------UCACUUACAUCCG--CAUACAACCCUGAGACGAAGCCACAGGAGCAC-GCCUGUUAUUCCUGGAUGUAGGUUUAUUAAAUGGUGGAGUAUGC-CCAAAGGUCAUCAAUCCCAACA--GGUGUCAGUGUAUCAUAAUAG-AUGAUGAUAUCCAAAUUUGGCCAAAAGUUCUAAGGUACAUUA--AAGCCACAGGACAGGACGCAAACGUGAUGAA--UGUCAUCCAUUUUUAGCCAAUCUCCGAUAUCCUCAAGAAUAAAGGUAUUAGACGUUCAACGUU-CCAGACAUAAUAUUUUUUCUGCCUAGAAGAGGAGUGAGUAGUAAAUG---CGAUCGUUUUUGGUACUUCAAAUCGG-CUUAAACUGAGAUCUUUGUGUCG-ACAGACUUUGAUCGCUGUUCCAUUGUUUCCGUUAAUAAGGAAAAAGGGAUAGGACUGAUGCUC-UUAAUAUGUAACUGGAAACUAUUGAACGGCUCUUUCGGCUUUGAUCUGUUGUUUAGCUGCUACC-UCCACGAUAGGGACAUUGCUUGUUCA--AUCUCUUCCAUCC---GAAUUCGAACAAGGUAAGUACCA---GACACUGAUUCCGCUCCUUUACUCGUGGGAGUUAAAAAUUGGCCCGAACCUCUGUUUUAGAGGCAGCUAGGCAAGAGAGCACGCAAGCUUUAACCCCUAUGUUGUUUGCUGGCCGGGACUGUACUAAGUAGAUUUUGAGUCUAUCAUGCUCUAAGUAUCUAGAUCAAAGCA---CGCUAACAACCUUGAAAAGGUUUUCCUGUGACGGCAGUUUUGAGAAAUUAAUCCUUCAAGGAACAU-GUAUUAAGGCCUGUAUGCAAAGAUUUUACAAGCGAAACCUUUCUUUAAAGUAACAAUAAGAUUAAUCUGGGUAU-UUUAUUUGUCAGG-AUCUGUUGCGAUGGAACGUCCACAAUUAAUUAAGUUUUAAAC------C-ACAAAUUGGCUGUAAGAGCAUCCCAACAGA--CAGCGGCCGUUUGGGCUCUCGCUCUCGAACUCUUUCUGUGGAUGCAUUG 
>H2 5291
GACUGAAAAGUAUAUCUAACCAUCGUACGAAUAAUUGAUC-UUAAGC-UAAAUAGCUUAAAAACAGUCAAGUGAGCUUUAAAGUAACA-AAGUAAUUGCAAUA-CGAAGAAUUGCUCGUCAUGACAACAUCCAUAAAACAGAGUGAGUGGCUAGCA-UAUGUCGUUAAUAGUAACGGCACCGACUAUAAUAGCUUAUAGAGUACGGAU-CAUUAAGUAUCUCUCUCUCUGGGAUUCGCCUUGUGGUACAGAAAU-ACAAAGCCGUCUUAAUAAGGUCUGAAUCAAAUAAU--GAAAAUAUACGUUGCUGACCUGAGUCUCAGUAGUUGACUGGUUAUGAA-UUUCCCAUCUGACAAGUGAGCUUAUAGUCUACAUCUAAUUUUCGGAUAGGCCCUUCGACUUUGAUUUGUACGUUUCGUUGGACGCAUGCU-----ACCUCCCACUUCCAAAAACUUAAGUAAAAAGCCCACCACCUG-CUAAACAACACAGAUUUACUGUGUUUGUAACAAUUCUA-------------------------------------------------------------------------------------------------------------------------------------------------------------------------------------------------------------------------------------------------------------------------------------------------------------------------------------------------------------------------------------------------------------------------------------------------------------------------------------------------------------------------------------------------------------------------------------------------------------------------------------------------------------------------------------------------------------------------------------------------------------------------------------------------------------------------------------------------------------------------------------------------------------------------------------------------------------------------------------------------------------------------------------------------------------------------------------------------------------------------------CAUAAUCAAACU--UCACAUAAGUAUGCCCAUGGAGCAGAAGGUAU-CGAGCACCUUUGUG-CCUUGCCGGCA-----CGGAUACUCUACGGCCUGUAUGGUGUUAAAAUA-----UUUCAUAGUGUAA--UUAAGAGCGCAUUUCUCAAUCAUCAAACAUUCCUCAAAGAGAAGCGAUCC---------GACUUUUGACUCUAGGAUGGGUAAGCUUAGAAAAUGCUCAGUGAUAACGGCCAAGUGUCAACGAAUCUCUACAAUAUAAAUUUAACAGAUGAAGAAAGACCUAU----------------------UAUGCUGAUAAUCUCCAUUAUAUAAUCGUAAUCUCAUAAUAUACGCCCCUAAAAAUGGAUUUGUUCAGUUGUCUUG--UAACAGUUAUUA------CUAUUGCUGGUCCAGAAAGUACAAUGGGUCAGGGGGACCACACAUUAGGACUCAG-----UGGUUUCGCUUC--UGUGUCUGAUCAAGUACGUUCGUCAUGAUUCCGCAAGGCCCCCAUCACCACGAGUAAUAUUGUCCUUAAAUGGAAUAGCUGUUGC----UUAAAUGCCCUCCCAUUAAAAUCAGCUCUAUUAUAUGACGAGAGGUAACACACUUUCUCGUCGCCGGAAAUUUCAAUUUCAGUGUAAGAGCCCCACUGGUAUCGAAUUUAGGGAGAAAGCGGCGAUACCUUCUAGUCCAUUCAAAAAUCCAAAGACACUGUACUCGGUUGCAUUUCAACAAGGUUCUGU--------AUAGGGUGCUUAGUUUUUCAUUUAACCGGGA---CACGUCUUCAACACUAAUUUUGCGAUUCAUUGUCGGUCGCGUUAAUUACUAUGCAUUGAAUACAAAGGAUAUCCAGACUCACACUU--UGUACAUUUAACUGAAUU-AAAGAUAGAGUAACGCUUUAGAAAGAGUCACGGCCUAGGAAGUCAUGAAUGGACGCUUCUAGUCUCAGAAACCGAAUUCUGAAGAUAUGGACUAAUUUAGUGCACGGGGAAUUGCUUUCAGAUAGGACUAGAAAGUACUGCAA---UCCGAUUUAUUUUGGAAAGAUAUUGUGUUCCCAGUUAC-GGCAACGAUAU-GAUUCACUUUAA--CGCGAGAAAAGUAAAUUGAAGUCCUAGUGUAGAGUGCUGGUUAGUGACUAAUCUCGGGGGGAAUCUUAAAUAUACUUUCUAUUUUGAGUACAACAG-AUAAAAAAGUGGAGACAAAAAUAGCUU---GAUGCUCAAUUG-ACUGUUAUACG-CUAAGACGAUAUAGGCUGUCCUCA-----GGUUGCGCGUUUGGAACGCGACGCCUUUGGUUGUCGUUAGCGACCAAUACCAGUGUCCUUCUC------AUAUUUGAUCACGGGUUUGGCGUUGUGUUUAAGAGCUGCAAUAUCUGUACUCAAAUGUCACGCGAC--UCGGGGUUAACUAGUGUACAAAU-CUUUUUUACAUUUUUACCUCACGAGUAAA--------AAGGAGAGUGUAAUAUUAGCGAGUCAACAAUAAUACAAAGAUAUUACAUUACUCCAUAAACUCGAUACGGAUCAGGCCCCACUGAGACGAUAUGUCUGGUCUCAAUGAAAGAUUAGGAAACCAAUUUCC--------GCAUAUGAUCCUACUUUAUUGUCUUCCAUUUUGUGGUAA--UGGGACCAUCCUUGGACUUUCCGGUGUUUCAU-UUAUCCACAGUCGGUAUUAGACGGCAUUACGAACAAUCAUCACUUGUUUCUACUGUAAUCAGAGCA--UAGAAGCAGAACUUUU-CGCAUU-UUUUGAUGUUCAUUAUUGUCCCAUACGUAAAUCUUUAUGUGCACUACUCCGGAAAUUUAUUGAUCGCCCUAAAGAUCAGUA--CUGAUAUUUCGCAUGUUUUCUGCAAUGACUGGGACUUAAGAGCUAUAUAAGUUGAGCUUUUUAUCACAGUCCGAAUACAAAAAUGUCAUACACGUACAUUGCGAAGAUUGCGAAGCCUAUCGCGAGAAGCGUGAUUGUUU--AAUAGGGCGGAUACACAUGUUGAGGAUUUAAUACGAAAUCUAACUUAUUCAUGUAGAAUGAAUACACUACUUAAUAAAUAGGGAACCCCGGUAAUGUCUGAAUUC--AUUUUAUAUAUGUAACUUUACGGCGGGCAAUACGCUCUAAU-CUGACGGCGCACAGACUCGCAUAAUAUAGACCAAGUAAAAGUUGUCUUCUUGUGGCUGCCGU-AAAUAAAUUGGUAGCAGGCAAC-AAAAAUACACCUGAACUUGAUCCACCUGAUACUCAUUCGGUCUCAGGGUCGUGAGAAUCACUGUCC-CGCUAAGAUGAAAUAUAUCUAAUACCAAUCCACAUUCCAUGUCU-UCCAAUAAUCCUGAUCCUAUCUAAGGCGCUUUCUGUUAUUGUGAAUCAGAAGUCACCCUAGUUUCAAAGAAAAUUGAUAUGACAUUAAUUUAA-AGGUCACCAUCCACUGUAACUGAAAGCUAUGUCGCAAUACUU---AAACCCGACGUGGCGGACUUGUCUCGAAACCAGUGCCGGCUUAGGUCUUCAGAUCGUAGGAAGUAAUCCGCGGAAAUUGGUUAAAAACUGCGAAUAAUGCGGUUUCUUCCACCC-UUGAUUUGGUUCA----------------------------------------------------------------------------------------------------------------------------------------------------------------------------------------------------------------------------------------------------------------------------------------------------------------------------------------------------------------------------------------------------------------------------------------------------------------------------------------------------------------------------------------AGAUACUGUGUGGCCAAGGUUUUGUUCAUCU--GGAAAUCCAGCGAGAGAGGCGGCA---ACUACCAACUCCGAUUAUCGAUUUGUGUGGAUUGAGGCCAG-CAAGAGAGCAUAUUUCGAUAAUAACUAGGCAAAUGGCUCACUUGACGUCAAUACCAGCGUCAUUU-------------------------------UAGUGUCACAUUAUAAAUUCUCUAACUAAAACU---CUCUAAUUACGGACAGGACGGAAUAUCGUGGCUGUAACUUUCGAAGUUUUAUCCGACGAGGGGAGCUUUGACUCAACUCUAAGUUCGAAAUAUCCUGGAAAUUAUUUACUCUUGAAGUAUCCACCAAUUAAACAAUAGUAA-UCGCAACUUCUGA-GUACGUUGUAUGAUAAUAAUUAUCAGUGAAUGAGCUUUUGCC------U-CCUAGUUUGCCAUAGAGACUCACCAGCUAA--CAAAUGUCAUAUAAGUUAUC------------------CGGAUGCAGUG 
>G2 5291
GUUAGAAAAACAUAUCUAACUAUCAUGUGUAUAAUUGAUC-UAAGGC-UAGAUAGCUAAAUAACUAUCGGGCGAGCUUUAAGGAAACG-AAAUAAUUAUAACAUCGAAGAAUUGCUCGAUAUGACCACAUCUACAAAACAGGGUAAGUGAUUAGCA-UAUGUCGUUAGUAGCAACGACAUCGACUAUAAUAGCUUAUGUAGUACGGAU-UACUAGGUAUCUCCCUUCCUGUUACCCGUGAUGUGAUACAGAAAU-AAGAGUCUGUCCUAAUAAGUCUUGAGUCAAACAAUCGGAAAGUACACACUGCUGAACUAGGAUUCAGAAGUUCACUGAUUAUAAA-UUUGCCAUCUACCGGGUGGGUUAGUAGCCUCCAUCUAACUUUCGGUUAGGCCCAUCGACUUUGAUUUAUCCCUCUCGUUAGACGCAUGUU-----ACCUUUCGCUCCCAUAAGCUAAAAGAAAAAGCUCACCUCCUG-CUGAGCAAGACAGAUCCACUGUGUCGGUAAUAAUUCUAUCGUCAACUUAUAGGAAUAU-UCCAUCUAAGAUAACACAAAG-UCAAUAUGGAUCCGUAUAUAAUAUACUAAUUAUUCUGCGUCGAC---------------------UCGGGAUCAGUCUC---ACUAGCGU--UUCGUUCAUCUUGAAUAGUUGUAACAG-GGUGUAUAUCGUAGAGUUUAUUAAAUGUAAAAU--------GAAGAACCUUUUUUGAGAGAGGUCCGCGAUUGUGUCAAAUCUUGAAUAGCGAGUGAUAAUCGACCCGGCAAUUUGAUAA-UGGGGUUUAACACC--------CCAGAGUGACUUAUAAAGAUAAAGAAUAGAUGGGAGGCACAAAACCGACUUUAUAAAUU-CCCAGAGGAAAACUUAGCUAAGAUUAUUAUGCCUGUGACUUGG-CCCGACAGUUGAAGCCGCAAUUGUGAUUUUUAGACAAGUUAUAUUAAUCCCAUCUUUUGAUU----GUAGCCGCUCAUAAUCUUAUCUUAAACCAUUGCUU-ACUAUGUG-UUGUCAUAUAGAACUAUGAUGGGAAAGCAUAUUU-------------------------------------------------------------------------------------------------------------------------------------------------------------------------------------------------------------------------------------------------------------------------------------------------------------------------------------------------------------------------------------------------------------------------------------------------------------------------------------------------------------------------------------------------------------------------------------------------------------------------------------------------------------------------------------------------------------------------------------------------------------------------------------------------------------------------------------------------------------------------------------------------------------------------------------------------------------------------------------------------------------------------------------------------------------------------------------------------------------------------------AUAGAAAGGCCUCGGU-----CAAAAGCCUCCCAAUUGGAACCAGCUGUGCUACAUUGCAGGAGGUAACACACUUUCUCGGCGUAGGAAAUUUCAAUUUAAGUGCAGGAGCCUCAAUGGUAUCGAAUUUAAGAUGAAAGCGGUGUUAGCUUCUAGUCCAUACAGAAAUCU--AGUCACUGAGCUAGUUUUCGUUUCAACAAAGUUCUGU--------UUAGGAGGUUUAGUUUCUCAUUUAUCCGGCA---CGCGUCUUCAAAACCUAUGUUGCGGCUCAUUGUUCAUUACGGUUAUUACUAUGCAUUGAAUACACGGAAUCCCCAAACUCACCCUU--UGUACAGUUAACUAAAUU-AAAGAUAGGGUAACGCUUGGGGUAGAGUUACGGUCUACGAAGUCAUAAAUGGAAUCUUCUAGUACCAAGAACCAAAUUCUAAAGCUAUGGAAUUAUUUAGUACGUAGGAAAUUGUCUUCAUAUGGGGCUUGAAAGUAAUGCAA---GCUGACCUAAUUAUGAAAAAUUUCAUAUUCCCAGUUAC-GGCACCAAUUU-GGUUCACUUUGG--CGCGGGAAAAACAAAUUGAAGUCCUAGUAUAAAGUGCUGGUUAAUGCCUAAUCUCGGAGGGAUCCUUAAAUAUCCCUUAUUCUCUGAGUAGAGCAG-AUGGACAGGUGGAGACAAGAAUAUCAU---GUUAUCCAUCUA-AUUUUUACGUG-CUAAUACGAUCUAAGCUGUCCCCA-----GGUAGCGCGUUUGGAAAGUGACGCCUAUGGUUCUCAUUAGCGAUCAAUAUCAAUGCCCUUCUA------AUAGUUGUCUUCGAGUUUGGCGUUAUUCUUAAAAAUUGUAAUGUUUGGACACAAAUCUCAUGCGAC--UUGGGGUUAAACGCUGUACGAAU-CUAUUUUACAUUUUUACCUUACAAGUAAG--------UAAAAAAGUGUAAAAUUAACGAGUCAACAAUUAUACAAAGUCAUUAUAUUACUCCAUAGAUUCUUUGCGAAAUAGGCCCCACUUAGACAAUAUGUCUGGUCUCAAUGUACUUUCGUGGACUCAAUUUCC--------GCAUAUUAUCUUAUUCUAUUCUCCUUCAUUUUGCGUCAA--UGAGAGCAUCCUUGCACUUUCCGAUAUUUCAU-UUACCCACAGUAGAAGUUAGACGGCAUUACGAGCUAUUAUCACCUGUUUCUACUGUAAAAAGAACA--UAGUAGUAAAACGUUC--GCAAU-UUUUGGUAUUAUGUAUAGCCAAAUACGUAAAGCUAUAUGCGCACUCUUCCAGAAUUUCAUUGAUCACUCUAGUGGUUAUUA-CUGCUUA--CCACAUGUUUUCCGUGGGGAAUAGGAUCUAAACGCUAUAAAAGUUGCGCUUUUAAUCACAGUCAAAACGCAGAAAUAACAUAUACAGACAUUGCGGAGAUUGCGUAGCCUAGUGCGAGAAACGUGAUUGUUU--AAUAGAGCGGAUACACGUUUCAAGGCUUUAAUGCAAAAUGUAACUUGCUCAUGGAGCAUGAAUACAGCACUUAAUAAGGAGGGAACCCCAGUAGUGUCCGAAUUC--UUUUCAUUUGUGUAACUCCACAGCGGGUAAUACGUCCUAAU-CUUACGGGACACGGACUCACAUAGUUUAGACCACAAAGAGGUUACUCUCUUGUAAUUGCCGU-AGACAAAUUGGUAGUAAGCAAC-AAAAGUACACUUGAACUUGAUCGACCUGACACUCAUCCGGUCUCGGGGUUGUGAAGGUCAUAGUCU-CGCUGGGAUGAUAUA-AUCUAAUACUGAUCCACAGCCCGUAUCU-UCCAAUAAUCCUGCUACCAACUAAGGUACUUUCUACUAUUGUGAAUCAGAAGUUACCCUUUUUUUAAAGAGAAUUAGCACGACGCUAAUCUAA-GGUUCA-CACCCACUGCAACUGAAAGCCAUGUCGCAAU-UAUUAAACUCCCGAUGUUAUUGACUCAUCUCAAGACCAGUGACAGCUUAGAUCUUCUCAUCGUAAGAAAUAAUCCGCAGUCAUUAGUAAGAAACGUUGAAUAAUUCAGUUUCCUCUAUCC-CUGAUUUGGUUCAUAUUACGUUGAGC--CUUUUAGUUUUUGGG-UUGAUUGGAGGAUCGCUACUCCCUACUUCGAGGUAAAUUACUAUUGAAAAGCAGAGGUAUU-CCGUUGAUUAGUUAGAAUAGAG--UAUACUUAUUCUUACCAGAAGUUAAAUGAUAUACGGACUAAGACUAAAGCCCGAAGUGGUGUAGUCCGGCAAUGGGACCAGCGGUGGACCCCGACGGAACGUAACCCCCCCUAAGACAAUUUAUUGUAUGUGUCUAAACAGUAGUCCUAAACAGCCGGUGAA-UUAAGCGAAAUGUGGUUGGCACCUGAGGGAAGGAAAGCUAAGCGAUACUUCGACUAUUCUUAAAUCCAGCAAACCUUCUCAGAUUAUGUUUUAUACAGCCGUGGAGUUAAGACAACAUAUUCAUCGCCAACGACAUAAACG-AGAAGGGUUCAGUUUUAUGUAU-UCGAGGUACAACCGAAAACACUUAAAUGAAACUUGCUGCGUGGCCGCGUCGUCCGGCUGUUAUA-UCCAUUACGAGGGUACCGUGUGUUCGGAAUCUUAUUCGCCC--GGAAAUCUAGCGAGGGAGGCAGCA---ACCACUAACUUCGUUUAACGAUUUGUGGGAGCUGAGGCCAG-UUAAAGUCCGUAUUUCGGUAAUACUUAUGCGAAUAGCUGACUAGAUACCAAUUCCAGUGUUACUUA--------------------------------GUCUCGCAUUACAACUUCUCCAACUAGAGCU---CUCAAAUUACGGACAGGAAUGACUAUCGGGGCAGUAACCCUGGAAGUUUCAUCCAUCGAAAGAAGUUUCGAUUCAGCUCUAAUCUAGAAAUGUCUUGGAAAUAAUUUACCCUUGGAGUAGCAACCGAGUUAACAAUAGUAC-UCGUAACCCCUGG-AUGCGUUGUAUGGCAAUAAUUAUCAGUGAAUGAGUUUAUGCU------U-CCCAGAUCGCCGUAGAGAUUGCCUAGCUAA--CAAGUAUCGCGUAAGUUCUC------------------CGGAUUCGAUU 
>F2 5291
GGCUCAAGAAUAUAACUAGCCGUGAUACGUAAAAUUGAUU-CAAGGCGUAGACAGCUUCAUAUCAAUCAAAUAUGCUUUGAAAUAACA-AAUUAGUUGAAACA-AUAGGAAUUGUCUGACAUGGACCCUCCUAAAAACUACCGUGAACGAUUUUAA-UAUGUCCUUAGUUGUAACGACACCGAGUAUAAUCGUUCAUGAAGUGCUGAU-CAGGAGGUGUUUCCCUCUCUGGCGCCCGUUAUGUAAUCCAAAGAA-AAGGAUCUGUCCUAGCAAGUUUUAAAUCAAAUAAU--GAAGAUAAGCUUUACUUAAAUAUCACUCAGUAGUCCAUUGGUUAUGAA-UGUCUGGACUGCCAAGUAGGGCAAUAUUUGUUACCUGAUCUACAAGUGGGCGAGUCGACUUUACUUAAUACUUUCUGUUAGACGCAUACU-----UUAUUCAGCCCCUGUAAGCUAUAAGAUAGAUUUCACCUUUUU-AUAAACUAUACGGACUCGCUGUGUUGAUGAUCGUCUCAUCCUAACCUUAUAGGCAUUU-UAAAACAAAGGAAACAUAGAG-UUCAUAAAGGUCCGUCCAUAAUAUAAGAAUUAUUCUAACUCGAC---------------------CCUGCACCGGUUUC---ACUAGCAU--AAAAUUCGCUUGAAAUAGCUGUAACGG-GGGGCGUAGUUUAGACCCCAUAAGAUCUGAUAU--------CAAAGACCCCUUUUGAGCCAUGGCUUACAUUGCACCAGACGGUUAAAAUUGCGUCAAGAUCCAACAGGCAAUAAGACGAUUGAGGUUAACUAUC--------CCAGAAUGUGUUUUGAGGACGAAGAAGAGGUGGGAGAUAAGAAACGGCCUUUGAAUAUU-CGCAGAACGAAACCUAUAUAAGUCUCCUAUACCGGCUACGCAG-CUCGACAGGUGUCACCUAAAGUUAGA-UAGUAGACGUGAUACAUUAAUCCUGGAUUCUGUUU----AAAGCCUAUCAUAGCCCUAUCUUUCAUAACUGCUU-ACUUUGCC-ACGGCUUAUAGAGCUAUAAGUCAAGAAUGAAAUGUUCGGCGACUGACAUUCUUCCGGAAGCACGGGAGACCUUAAAUCCUUUCUGUUAUGCUAAAUACGUACCUCCAGCGCACGAGGUU--GCAAGGUG-UGGACUCACACAUACAUUAGUUAAUGCCGUAUC--UCUGAUAUCUAC-UCAGGGAGAAUACUUGCAAGAACUAUUGGAAAUUAUUAAAUGCCGAGUUCUAAUAGUUUUAGAACGAACAGUGUUUCACGUGUU-CCUUAA----AUACGUUUUGUGAAUUGC-CUUAAGUACAUACCAGCAUUCGGUACGUCACCAUCAAUAGUUGAACAGCAUCAAGGACAUAC----------CUCUUCUAUCAUCAUCGGUCUUAAGUACUUUACGUGAACGGUUCUUUACUAAAAAAC-----GCGUGUAGUUUAACGACUUACUUUCUUGGUAGUCCUAUGGCUGUUGCCUGUUACAUGACAGGUUUUUAAAUUU----GGAAGUAUGCCAUCAUGAUAAAGGAUCUUCAUACCCGCU-GAUCUGCGAUAAUAUCCAAAACGUGUAGUUGAACU--UCAAAUAAGUUAGUAAAUAUAACAAACAGAAA-CAAACUUCAGCUCU-UUAUUUCGCCU-----CGAAUAAUCGAAGAUCAAG-------UUUUAGGGUGUUUCC--UUGUGUGCA-UGAAGUGCGCAAUCCUCAAUGGUCAUAUAUAAUUUAAGGGUAUAUGAUUUAAU--UGUUGCCUCU-------AGGCUUGACUACCUUGGAGAGUGUUUAUUGAUCACGCCCAUAGGUCAACGAGUUGAUACAGCAUAGCUCCCCACGGAGAAAAAAGAUCUAU----------------------UGUACUGAUAUUCCCCGUUACCUGACUGAAAUUUCCAAAUUCACGCCCCUUAAAAUUGUUCUAUUCAGUUGAGUCGUAAAACAGUUCCUA------GUAGUGCUGUUCCGGGAAGAGCAAUGGCUUACGAGGAACUCAGAUGCGGUCUAAG-----UGGUUAGGCUUG-AGGUAUUUAGUUUGAAGUACUUGUUAUAAUGCCUCAUUGCACCCACCGCCAUGAGUAAUAUAGUUACAAA------------------------------------------------------------------------------------------------------------------------------------------------------------------------------------------------------------------------------------------------------------------------------------------------------------------------------------------------------------------------------------------------------------------------------------------------------------------------------------------------------------------------------------------AGUUCUAAGUUCACAGAAAC-GGUGGCAAUCU-GGUUCAUUUU-GACAAUGCAUAAGGCUAACAAAAAGCCUAGAACAGAGUACUGAUUUAUGCCUAAACUCAAGAUCGAUCUUUAAUAAUCCUUGUCCUCUAAUGACAGCAG-GUAGACAUGAUUAAACUAACAUAGAAG---GUUACCAAACUG-AUUUACACACG-UUCAUACGAUAUAGAUUG---------AAGGCAGCACUUUUGGAAUGUAACACCGCUAGUUCUCGGUAGAAAUAUAUAUUCGUGUCCCGCUAU-----GUAUUUGUCUUCGGACGAACAAUCGUGCUUAUGAAUCGUUAUGUUUAGACUCAGAUGUUAUACGUC--UUAGGAUUAACCGUAGUAAACAUACUAUUUGGCAACUUAACUUUGCAAGUCAG--------AUAGGAAGUGUAAAAGCAUCGGC-CAACAACUGUACCGACCUAUUGCACUACUU-AUAGAUUCUGUGUGAAACAUACCCGAUUUAAAUAGUUUUUCUGUUCUCAAGGAACGAAUGAGAAGGCAGUACAC--------GCCUUUUCUUCGGUCUGAUUUUCUUUCAUUUCGCGGCAA--AAACACUAUCUUUGCACAUUUCGGUUUUACGA-ACACCCAUAGGUGAAGUUAAAGAGUGUUAUAAGCAAGCAUCAGUUAUCUUAACCGUGUUCAGAAAA--UAGUAGGAUAUUGUUU-AGCAAC-UUUCGAUGUUAAGCUUAAUCGAUGAAGUGAACCUAUACGUGCAACCUCCUAAUAAUUCAUCGAUUGUCCAAGAGACGAUUACUUGUCGUAUCUAUAUGUCAUCUAGGGAUAAAGAGAUCCGAGCACUGUGUAAAUUGCACUUUUCAUCCCAGUCGAGAUGCCAUAACGGCAUGCACCGUCGUUGCGGUAAAUACGCACCCUACAUCUGGAGACGCCGCUAGUU--AGUAAAGCGGGCUCACUUCUCGAGGAAGGGAGGUGACAUAGACUUCCGCCACGUGGUAUGAGGACGAUGCUUGAUAUGGAAGGCUCUGCAGUUGAGAGUGAUUUC---------------------------------------------------------------------------------------------------------------------------------------------------------------------------------------------------------------------------------------------------------------------------------------------------------------------------------------------------------------------------------------------------------------------------------------------------------------------------------------------------------------------------------------------------------------------------------------------------------------------------------------------------------------------------------------------------------------------------------------------------------------------------------------------------------------------------------------------------------------------------------------------------------------------------------------------------------------------------------------------------------------------------------------------------------------------GAAUACUGUAGGUCCACGACCCCCCCCGCCA--GAAGUUCGAGCAAGGAAAGCAGCA---AACGCUAACUCUAUUUGUCAACUUGUGGGUGAUUAGGUCAA-UUAAGUCUCAUAUUUCAAUAAUAAGUAAGUACAUAACUAAUUGUGCGUCAAUUCCGCCGCCAUUUAUAAGCUUGGGUGAUAUUAAAAAGACCUUGACUAUAUCACAUCCUAAUCUCCCUAAUGAGCAUU---CUCAAAUUACAAACGGGACUGAUUAUUGUAGCGAUAACCCUUGAGAACUCGCUCAUUGAGGAGUGUUUUGAUUCAACCCUUAUUCAGAGAUUUCUUCAAUAUUAUUUAGUUACGAAGAGUCGACCAGAUUAUAGAUAGUAC-UCGUAGUCUAGGG-AAGUAUUAU-AUGGAAUAGUUGUUGGUGCGUAUGCUUCUGCU------UGCCUAGCUCGCCGUAAAAAUUUCCAGGGUAU--CAAAUAUCAUGUAGGUUGUC------------------UGAAUGCGGUG 
>E2 5291
AUCUCAAGAAUACAACUAGGCGUAAUACGCAGGAUUAGUC-CAAGGUGUAGGUAGCUUAAUAUCAACUAAAUGAGCUUUAAGAUUACA-AAUCUGCUGAAACA-AGAGAAAUUGUUUGAGACGAACACUUCUAAGGUCUGCGAUCAGUAAUUUUUA-UAUGUCGUUGGUUGCAAGGACACCGAGUAUAAUUGUUCAUGGACUGCAGAU-CAGGAGGUGGUUCCCUUC-UGAUGCUCGUUAUGAAGAGCAGGAAU-AAGGAUCUGUCUUAACAAGUUUUAAAUCAGAUAUU--CAAUAUACACAUUACCGACUUAUCACUCAAUAGUCCAUUGAUUAAGAA-UUUCCGGUCUGCCAAGUAGGGUAAUGUUUCCUCUUUGUUUACAAAGCGGGCCAAUCGGCUUUUUUUCGUAUUUUCUGUUGGACGUAAUCU------UUCUUUAGUCCUAUAAGCUACGAGAAAAAGUUCACCUGCUA-AUAAACAAUAAGAGCCCAGUGCGCCAAUAAUCAUCUCAUCCUAAUCUUAUAGGCAUUU-CAAGACUACGGAACCAUAAAG-UUUUUAAAGGUCCUUCCAUAAUAUAAGAAUUGUUCCCUGUCGAC---------------------UCCGUACCAGUUUG---GCUAGCAU--GAAGUUCGCUUGGAAUAGUUGUAAGAG-GGGGUAUAGUUUAAACCCCAUAAGAUCUAAAUU--------CAAAGACCUCUUUUGAGCCACGGGUUACCUUGCACCAAAUGUUGUAAAUUGCGUCGCGAUCCAACGGGCAAUAUGACGA-UGGGGUUUAAUAAC--------CCAGAGUGAUUUUUGAGGACGAAGAAGAGGUGGCGGGUAAGAAACAGACUAUGAAAGUU-CGCAGAACGAGACUUAGAUUAGUUUCAUAUGCCGGUAUCGCAG-CUCGACAGAUGUCGCCUAGAGUGAGAUUU-UAGACACGUUACACAAUUGACUUUGAAUUUUG-UUUAAAGCCUACCAAAGUUCUAUCUUUCAUGGCUGCUU-ACUUUACC-ACGUCUCAGAGAUCUAUAAAUGAAGAAUGAACUGUUUCACGAUUGAUAUUCAUCCGGGAGCACAUUAGACCUUAAAUCUUUUCUGUCAUGCUGAAUACGGACCUCCAGUGCCCGAGGUG--GCUAGAUG-AGGACACAUACUUAGGUCAGUUAAUACCUGUUUC-UGUAAUAUCUAA-UCAGGGAUGAAACUUACAAAAAUUCUUCGUUUGUAUUAAAUACCGAACUCAAUUAGUUUUAAAACGAACAGUAUUUCGCGUUUU-CGUUAG----UUUCGUUUACUGAAUUGC----------UUUCCAGCUUCCGGGAUGUCACCAUGCGUUUUUGAGCUGCAUCAAGGACAUAC----------CUCUACUAUCAUCAUCAGUCUUAAGUACUUAAUUAGAGUGGUUCUUUACUGCAAGAU-----GAGUGAAGUUUAAUGAAUUACUCUCUUGAUAAACGUACGGCUGUAGAUUAUUGCACUGGAGGAAUGUAAAUGU----GCGAGUCCGUCAUCAUGAGAAAGGAUCUUCACCUCAGUU-GAUCCUAGAUAAUGACCAAAACG---------------------------------------------------------------------------------------------------------------------------------------------------------------------------------------------------------------------------------------------------------------------------------------------------------------------------------------------------------------------------------------------------------------------------------------------------------------------------------------------------------------------------------------------------------------------------------------------------------------------------------------------------------------------------------------------------------------------------------------------------------------------------------------------------------------------------------------------------------------------------------------------------------------------------------------------------------------------------------------------------------------------------------------------------------------------------------------------------------------------AGUUCUAUGUUCACAAAAAU-GGUGGCAAUCU-GACUCACAUCGGCAU-CAAAUAAAGCCAACGGAGUGCCAUGAAUAGCGUACUGGUUCAUGCCUAAUCUCAAGUUGGAUUUUCACUACCCCUUUUCCUCUGACUACAGCGG-GGAGACAAGAUUUGUUUAACAUACCAC---GUUACCAAACUG-ACCCGCGUACG-UUUAUACUAUACCGGUUGUA---------GGCUACAUGUUUGAAGUGUAAUAUCUCUAGUUCUCUUCAGGGAUAUAUACCCGUCUCCCGUCAU-----GUAUCUAGCUUCGGGCGAACAAUCGUGCCUAAGAAUUGCUAUAUUUGGACCGAAAUGCCACACAAC--UUGGGCUUAACCGUGGUAACAACACUAUUCUACAAUUUAACCUCAAGAAUCAG--------AUAGGGAGUGUGAAAUGGUCGGA-UAACAACUGUAACGAGCUAUUGCAUUGCUUAUUA-ACUCUAUAUGAAACAUAACCCAUUUAUAUAAUUUUCCUUUUCACAGGGAACGACUGUCGAAGCAGUAUAC--------GCCUUUUUUCUCAUCGAAUUUUCCUUCAUUUCGCGGCAA--AAACACUAUCCUUAAACGUUUUGGCUUCAUAU-CGACUCACGGAUGAGGUUAAAGAGUAUUAUAAGCAAGCAUCAGUUAUUUUUACUGUAUUUAGAAAA--UAGUGAGAUAUUGUUU-AGCAAC-UUCCGGUAUUCAGCUCAAUCGAAUAACUAAGCCUGUAUGUGCAACCUUCCAACAGUUCAUCUAUUGUCAUAGAGACGAUUAACUGAUGUAUCCUUAUGUUAUUUGGGAAUAAAGAAAUCUUAGCACUGUGCAAAUUGCACUUUUAAUCCCAGCCAAGAUGCAAUAACGGGACACACCCUCGUUGUGGAAAAUACGCGGCCUGCAACAGGGUUCGUCACAAUUU--AGUAAAGCGGGUUCACUUUUCAAGGAAGAUAGGUAAAGUGCAUUUCCGCCACGUGGUGUGAAAACGAUACUUAGUAAGUAAGGAUCUCCAGUUGUGUUUGCGUUC--AUUCCAUUGGUGUAACUUUACGGCGCACAAUACAUUCUAUA-UUAACGGCAUGUGGACUCACAUAGCUUUAAUCAUGUGGAAUGUGCUCCUUUGUAAAGGCCGC-AGGUCAAUUGCAGGUAAGUAAA-GGAAGUACACUUGAAUCUGAUUUGCCUGACAACCAUCCGAUGUCGGGGGCGAGAGUGGUAUAUUCU-CAUUGGGAUGGGACAUCUCCACCACUAAUUCACAACUCAUGUCCAUACGAUAAUUAUGCUUCAAUUUAAGGAGCCUUUUAUCUCUGCAGAUAAAGAAUUACCCCAGUUUUAAAAAGAAUUAGGAUUGCGUCCAUUUAG-UGAUCAUCACCCGCUGUAGCUGAGAGUCAUGUUGCACU-UCUUAGGGACUCGUCGUAGCGAGUUUAAGUCAAGACCAAUACUGGCUCAAAUUAUCAAGUAGUAGGAGCCCACCCACGGUAAUAGGUUAAGAAUGUUGAGUAAAUAAGUACCUUCUAUAA-CUGGUGUGGUUCGCCAUACGCGUACU--UUGGCAGCCUCUGAG-UCUACCAUAAGACCGC-GUGACUUACUCCGAGGCAAAGUUCUGUUAAGAAGCAAGGAUACU-ACGCAGAUGAUUUAUAACAAGA--UGUACUGAUUUUUCAUAGACAGUGAAUAAUAUACGGGCGGGGAUUAGAGCGCUACGUUGUACGUCUUAGCAAUGGGACACUAUGCGGAUCCCAACGU--CAUUGCCCCUCCUAGGACAGCUGCUCGUACAUGUUGGAAUAGUAUUCCUGGUUAUCCGAUGAA-CUAGGCGUGAAGUGUUUUUCACCUGAGGGAGGGGAAGAUAAAAGACA---UGGUUACUUUUCAAUCAAAUAACACUUCUGAGAUUACGGUUUUCACGAUGUAAGAAUUAAGAUCAUAGAUUCAUCGUCAACGAUAUAAGUA-AAAAAGAAUUGGAUUUAGGAAC-UCAAAAUACAACCGGAAACAUCAAAAUGAAAUUCACAGGAUCAACCCCUUGCGCGGCUGUAAUU-UUCGUGUGGA----------------------------------------------------------------------------------------------------------------------------------------------------------------------------------------------------------------------------------------------------------------------------------------------------------------------------------------------------------------------------------------------------------------------------------------------------------------------------------------------------------------------------------------- 
>D2 5291
AUAGGAAGUGUACUUCCCAUCGCUAUGUUUACGAUUGAUC-UAAAGUAUAAAAAAUUCGGGGAUAAUUAGACGAGAUCUGAGAGAGUU-AUUUCAUUGACACA-CGAGGAAUUAUUCGUAGCGCCUUUCUUACAAGACUCAAACGAACGAUACUAA-UAUGUCGCCGGUAGUGACGACACCGCCCAUAGUUAUCUAUGGUCUGGGGAC-UCGGAAGUAUUUCCCUACGUGGUACGAGUGAUACGGUACUGGAAA-AAAAAUAUAUCCAAGCGAAGAGUUCUGCUUACAAC--GAGGAUCCACGUCGCUAACUUGUGAGCCAGAGACUCGUAGAUUAAGUA-AUUCCCGUUUGUCCUGUAAGCAGAUGUAUUCCAGAUUGGAAUUAAACAUGUAAAUCGUCUUU-CCUCUUGAUUCCCAUCGGACGCAUACUG---AACCAUUCCCUGCCGUGAGUCAGGGAGAAGAACUCCCCCUAUU-AGGGUCAAUACAAACCUACAAGACCAGUAACGGGCGUAACUUUAUCUUAUUUGCACCC-UACAUCUAAUCAAAGAUCACC-UCGGCACAGAUCUUAAUAUAAGCCUAAGAUUACUUUGUCGAACC---------------------UCCAGGUCGGUGGU---GCCAUCUU--AAGGGCGGCUUCGUAUUAUGUCCUCUG-GGUGCUUAUUCUGUAUUUCUUAAAAUCUGAAAC--------AGAGAACCCUUUUUAAACUUUGGCCUGCCUUUAGCCAAAUGAUGUUAGGUAUGUUAUAAUCGUCCAGGCAAUUUUAAAA-CGAGACUGAAUGC---------CCAGUGUGUUUUUUCAAGAUCAGUAAGAAACGGUACAGUCGUACCUAACUUUAAAAGUC-GGCAGAGUGUAGUUUAGAUAAAGUUGUCAGACUGUUGCAGUAG-CUUGAUCAUUGUUAUUC-GCUCGGGAUUUUUGAAAAUGUUACACUAAGUCUAGUAUUUGAGU----UCCGCUAGUCGUUGUUUAACCAUAUGUGAUUGCUUCGCUAUGUGAAAGGCCUAUACAUCGGUUAGGAGAGAUUAUAACUGACACCGAUUAACUUUCU-CUUGAAAAACGGUGGUUUUUGAGUGUCUUUGGGCGUCCUAAGCAAUCGCCUCCGUUAAACAUUGUG--GUUGGGUC-GGAAGAAAUAGAUAGCUUUGCUAAUGCAAGUUUUCUAUGGUAAUUAC-CCGGAUGCCUAGCCUACAUUAACCAUUGGUAGUAUUCAAAUACCCAAAACCCUCAUUCCAGUUAUAGAAGUUUGUCAGCGUAUU-CCUUGA----UUAGGAUUAUUGGACCGGUUUUAAGUAUGAUCCAGCCUCGGGUCAGUCUCUACUUAAUAUUCAACUGCUCCUAUAGACGCCUCAGUGGGGACGGAGAUCUAGUUAAGAGUAAACUUAUACGUCCUGUAUGAGAUUAGUUUUAUGAUUUGGAUCAGGGGAAGAUCAAAGACUUGAUAUUAGAACUUUUUUAUUAAUGUUAAAUGUCUUACGAAUAGUUGGUCAGUGU----GCGAUGUUGUGA--GUGAUAUAAUCUCAUUGUGACAGCU-AACAGUUGAUAACG-UCAAAACUUCUAACUCUGCU--CUCAAUAAGAUCACUUCCAGAAUAAACGACCA-CAAACGCCGGAUUC-GUUCACUGAUG-----CGAAUGUUUAUAGGCCUACAAGUUUCUAAGAAA-----CUCAGUAAUAUCAC-UUAAGGCCGGAAUCGCUCAUUACUAGACAUGACUCAUAGCUACUCAAUUUUAU--GAAUGACUAUUAACAUAGGCUUGGACGGCCUAGGAGAGUGUUUGUGGUCCACAGUCAUAUGUAGACGACUUGUCGUGCUAUAACUUUAUACGAUGCGUAAGGAACUCC----------------------CAUACCGAUAGUCUCUGUUGGGUGAAAUAGACGUUCCAAUUUACAUCUCAGUCAGUUGUUUAGCUCGAUUGAUGCG--UAAUAGCUCCCA------GUGCCGACAAUCCGGGAAGAGCAUCGAUCAAAGGUUAAUUCUGAAGGAGGAUUUA-----UAAUCCCGCCUA--GACUUUCAAAUUCGUGCAACUGUCUUGGUUCCCUAAGAAACACUUCGACCCGAAU--CAUCGUUUGAGAACCGAAAUCCUUUUAG----CAGGAAAUAAACUGAUUUAGUCCGGCUAUAUCGCAAUUCUAACGGAUCCUCACAUAUAUAUCAGUGGUGACUUCAUGCCCAGUUUCAGAACUAUUCUACUGUCGAGCUCAGUGUAAGUGCGGUGUUAACAUAUAAACUAGACCAGGGUUU--GGAGGCCCUGUUGA-CGUUGUUUCAGAUAAACUUUAU--------GUUUGAGACAUAAAAUUACUCUUGACCGACA---CUCGGCUACAACAUCAUUUCUGCUCUUUAUAUACUUUCCUGUUGCUUGCUAAAUGUAGAGAUUACAGAAUCAACGUAAUAGCCUUC--UACACAUUUCAUUAAAUA-ACAGAUACAGCAACGUUUAUGGCUUUGACACUACCCGCGAAGUCCCGAGCGGAUUUCCGUGAGUUCAAGUGUUGAAUUCUUAAAAUUUGGAGUGAACAGGCACAUAAAAAAUCAUUUUUACAUAGGUCCCUAUGGCAGGUGUC---CACGUUCGGUUAUAGAGG---------------------------------------------------------------------------------------------------------------------------------------------------------------------------------------------------------------------------------------------------------------------------------------------------------------------------------------------------------------------------------------------------------------------------------------------------------------------------------------------------------------------------------------------UCUUAAAGAGUAGACAUGGAGCCAGACCCU--------GAUUUUUGUCUCUGCUGUUUCUCGUGUGUCCCGUGGCAA--AAAUACCACCAUUUAAAAGUUCGAUAUUCCAU-UGAGUCAGACGAGAAAUUAAACAGUAACGUUGACGGGCAUCAAUUAUCUUUACCAUGAGCGGAACA--UGGUAAGACUUUUCUU-AGUAAU-UUUUAAUAUUAUGGAUAUCCUAA-GCCUAGGCCUAAUCGCGUACCUACCCGACAGCUGAUCAAUUACUUUGGGGGCAACUU-CUAGCAAAUUCAUGAGUUCCUCGCGGAUUGAGAGAUCCGAUUGCUGUCCUAAUAACGCUUGUCAUUUGAGCUGCCCUGUGAUAGC-----GCACAGUUAAAGUAUGGAAAC-UCAGUUGGCGACGGAGAAUGUCAUGUCCC--AGUGAUUUGUGAAUUCUUAUCAAGAAUGUCAAGCAAAAUGCAUCUCGUCUAUGUAACACAAAUACAAUGCUU---------------CUAGCUGUAUUCGCAAUC-----------------------------------------------------------------------------------------------------------------------------------------------------------------------------------------------------------------------------------------------------------------------------------------------------------------------------------------------------------------------------------------------------------------------------------------------------------------------------------------------------------------------------CCGUAUACAGAUUACUUCUCAGUUUUGAGA-GAAUCCGUCGGAACGU-GCAGCUUACCUCGUAGUAGAGCGCCAUUACAAAGCGGUGCUGGA-CCACAAGUUGCUGAUUGCGGAAAGAAUAUCAGUUUCUUACGGUAG-CUUACAGUAUGCACGCGUGACUGAAAACCCUAAAUUAUACGAUUCAACAGUGGGGCCACGCACGGGCGUCGUAGG--CGCUGGCGUCGUCACACAGAGGCUAUAUUUAAGUUAAACCAAAAGUAAUGGACCUUCAAUGCC-UUGGCUGAAAGGUGAUCCUUACCUGAGGGAAGGACAAAUAGAUAAUA---CAACUAUAUUUCAGCCUAUCGACCUCUUGUACACCAUGUCUCUCGGAGUGUAGAAGUGCAGCCCCAGAAUCCACCCUUAACACUACACAUA-AGGAAGGGCGCUAAGUACACGU-CUAGAGCAAAACC-GAAAUACUGAAAGUAAACCUUUGAUAUAACCGCUAUGUCCAGCUGCCGAA-CUCGUGCUCGGCACACCAUGUAUUCAGAUUCAUUUCCGCCU--AAAAUUCCGAUGGAGAAGGC--------------------UGUUGCUAUUUACAGACAUUAAAGUCUU-UUAUGCUUCAUGUCCCGGUGACAAUUGAGCAAACGGCCGAGUAGACGUUAACUUCCAGAGUAUUAAUAAGCGAACGUUAAGUUACGAAAACGUCGGUUCUAUUAUAUCCUAACCACUUUAAUUAAAAUU---CUCUAAUUACAUACGGCAAAAACCGUCGCGGCAGUAACGUUGAAGGUUUCACUCGCCAGGAGGCGC-UUAGUAAAGUUUUAGUUUGAAGAUAUCAUCUAUAUUCUCUUUUUUUAAAAUAUCAGCUAGAUAGAUUAUAGUAC-CAGCAAUUUCAGA-GUGCGAUGCGUUGUAACAGUAAUAAACGGAUGAGCUUUUACU------U-CAUAGUUUGCUAUAAGU-CAACCCGGCUAG--AACUGACUAUUUACACUCUCACUCCCGGAUAGCUCCGUCGAUGGCGUUG 
>C2 5291
AUACGGAAAAUACUUCCAAUCGUUAGGUUUAUGAUUGGUC-UAAAGUCUAAACGACCCGGCGAUAAUUAGAUGAGUUCUGAGAGAGUU-AUCUAAUUGUCACU-UGAGGGAUUAUACAGAGCACCCUUCUUUGAAGACUUAGAUGCACAAUACUGA-UAUGUCGCCGGUGGUAACGACUCUACUCAUAAUUGAGUAUGGUCCAGGGAC-UCGGAAGUACUUCCCUCCACGAUGCGGGCGAUGUGGUACACGAAG-AAGAAUACAUCCAAAUGGAUUGAUAUGCUAACAAC--GAGAACCCAUGUCGCUGACUUGCAAGUUAGCAACUCGUAGAUUAUGUA-GUUCCCGUUUGUCCGGCAAAAUGAUGUAGUCCACAUAGGUAUGAAGUAUGUAAGUCAUAUUCGCCCC-UGAUCUCCAUCGGAUGCAUACCA---CAUCAUUCCCUGUUGUAAGUUACGGAGAAGAACCCCCUCUUUU-AGGGUCAAUACAAACCCACCAUGUUAGUAACAAGCGUG---------------------------------------------------------------------------------------------------------------------------------------------------------------------------------------------------------------------------------------------------------------------------------------------------------------------------------------------------------------------------------------------------------------------------------------------------------------------------------------------------------------------------------------------------------------------------GAUACCGAUUAACUUUCUAU-UGCGAUACGGAAGUUUACGAGUGUCUUUUGGCGUCCUUUUAAAUUGCCUUGAUUAAACAUUGUC--GUUGGAUC-GAAAGAAAUUGAUAGCUUGGUAAAUGCAAAUCUG-UAUGGGAGGUAG-UCGUAGACCUAACCUCCAUUAAUCAUUGGUACUAUGCAAAUGCCUAGAACGCUUAAUCUGAUCAAAGAAGUUUAACCGCGUAUC-CCUCAG----UUAGGAUUAUUUGGCAGG-CUUAAGUAUGUUCCUGCCACGGGUUCUUGUCUAGUUAAGGUUGCUCCUAGGGACGCUUUAGUGACGCCGGAGUUCUAGGUACGUGUAAUCUUAUAAGUACUUUACCAGAUCAGUUUAAUGAUGUGGAUC-----AGAGGAAGAUCAGAUACCUGCUAUCCCACUGUUUUUCCUAAUGUGAAAUAUUUCGCGAAUAGUUAGUGAAUGU----GCAAUAUUAUGACCGUGAUAUAAUAUCCUUGUGACAUCU-GACCGUUGUUAACG-ACAAAACACCUAACCCUGCU--CUUAAUAAGUUUCCAUAUAGAACAAACUACAA-UAAACGGCGGAUCA-GUAUGCCGAUG-----CGAAUGCUUAUAGGCCAACCAGGUUCUAAAAAA-----UUCCGUAAUGUUAC-UUACAGCCGUAAUCGCCAAUUACUAAAUAUGAACCAUAACGAUUUUAUUCAAU--UAAAGACUAUUAACAUAGGAUAAGAGGGCCUAGGAGAGCGCUUGUUGUCCACCGUCGUAUGUCAACGACAUGUCGUGAUAUAACCUUGUACGAUGAAAGAUUAAAUAU----------------------CAUACCGAUAGUCUCCGUUGGAUGAAUUAAACGUUCCGAUUUACGUCUCAGUUAAUUGUUCAACUCGAUUUAAGCG--UAAAAAAUCCUA------GUGCCGAUAAUCCGGGAAAAGCGUGGGUCAAAGGUUAACUUUGAAGUGGGAUUUA-----CGUUCACUUUUG--AACUUUCAAAUUGGUGCAAUUGUUAUGAUUCCCUAAGAAGCGCACCGGUCCGACU--UAUCGUGUGAGAAGAGAAAACCCCUUGG--CGGAUGACAUGAACUGACUGAAUCAGGCUAUAUUGCAUUUCUAAAGCUUCCUCACAUUUAUAUCAGUGGCAACUUCAUGCCCAGUUCCAGGGCCUUUCUGCUGUCGGGCUUAGUGUAAGGACGGCAUUAGCCUAUAAACUAGACCAGGAUUU--GGAGGCACUGUUGA-CGUUGUUUCAAAUAAAUUUUGU--------AUUUGAGAUGUAAAAUUACUCAAGGUCAAUA---CCCGGCUACAAUCUUAUUAUUGAGCUUCCUAAACUUUUCCGUUUACUACUGAAUACAGAGAUUAAAAAGUUAAC-GGUUAUCGGCUUCUGCACAUUCAAUUAAAUA-ACAGAUACAGCAACAUUUAUGGCUUUGACAUUACCUGCGAAGUCCCUAAAGGAUUUCUGUGAGUUUAAGUGCUGAAUCUUUAAAAAUUGGAGUGAACAGGGACAUAAAUAAUUAUUUUUAAAUACGUCCCUAUAGCAGUUGUU---CUCGCUCGGGUUUAGAGUGACUUUAAUAGCACAGUGAA-GCCAGCAACCA-GGCCUGUUCCUGAGAUAAAGUGGAGCUAGU--AACUACUAGAAAACAAUGCUGGCAAAUGUCCAAUAUCAGGUGGAUUCUUAAAUACCUCAUUUCUUUCGACUAGCACUG-GUAUGAAUAUGUUCACCAACACUGUAG---UGUAACCCGCUU-ACUCUGAUACG-UUUAGACGCUGUACAUUGUUUCAA-----GGCAGUGAAUUCUGGGCGUAAUACCCAGGCUACUCACUGGAUAUAUAUACGCAUAUUCCGCAC------AAAUGUACGCUGACGCCUGGAGUUGUGAUUAGAUAAUGAAUAGCUUAGCCCGAGGUCUUAUACGAG--UUAACCCCAAAUAUAGCACAAGU-CUGUUUCACGUUAUUAUUUCAUGUGUCGA--------CUAGCAAGUGUGUGACUCACGAG-AAACAAUAGUACCGACUGAUCGUCUCAUUGUGUGCAUUUCUCGGGGGACAGCCACUGCCUAAGCAAUUGGUCCAGUCUCUACGAGUAGAUAUGGAUCCAGGUUCC--------GAUUUUUGCCUCUGCUGAUACUCAG-AAUCUUGUAGCAA--AAACAACACUAUUUAACAGUUCGGUGUUCCAU-UGAGCCGGACCAGAAAUUAGACAGUAACGUGGGCUGGCAUCAGUCAUCUUUACCGUGAGCAGAGCA--UGGCAAGACUUUUAUU-GGUAGU-UUUUA--AUUGCGUAUAUCCUAA-GCCUAGGCCCUAAUGCGCACCUCCCCAACAGUUCAUCAAUUACUUUAGGGGUUAGUU-CUAGCUUACUCACGGAUUCUCUACGAAUUGAGCGAUCCGAUCGCUGCGCAAAUAACGUUUGCAAUUUGAGCUGCCCUGUAAUAGC-----GCACAGUUAAAGCGGGGAUUG-UCAGCUGACGACGGGUAAUGUCAUGGCCC--AGUAACCUGGGAGUUCUUAUCAAGAAUGUUAAGUAAAAUAUAUCCUGGCUAUGUGCCACAAAUACAAUGCUG---------------CUACCUAUAUUCGUAUUC-----------------------------------------------------------------------------------------------------------------------------------------------------------------------------------------------------------------------------------------------------------------------------------------------------------------------------------------------------------------------------------------------------------------------------------------------------------------------------------------------------------------------------CCGUAUACACAUUACUUUCCAGUUUUGAGA-ACAGCCAUCGGACCGU-GCAGUUUACUUCGUAGUAGAGUUCCAUUACAUAGCAGUGCUAGA-CCACAAGUUGACGAUUACGGUAAAGAUAUCAGUUUCUUACGAUAG-CUUACAGUAUGCACGCAUAACUGAAAGGCCCAAAUUAUACGAUCCAACAGUGGUACCGCGCACGGACGUCGUAGG--CGCUGCCAACUCCAUGCAAGUGCUUUUAUUGAGUUAAACCAAGAGUCCUAGACCUGUAAUGUA-GUAGCUGAAAAAUGACCCUUACCUGAGAGAAGGCCGAAUAGAUAGCA---UGGCUAUUUCUCAGUCCAUUAAACUUAUCUACAUUAUGUUUUUCAUAGCGAAGAAGCUCAGACCCAGGAUCCACGGUCAACACUACACGUA-AGAAAGGGCGCAAUGUACAUAGUCCAAAGCAAACCCGAAAGUACCGAAAGUUGACGUGUGAUAUAGCCGCUAUGUCCAGUUGCCAAA-CUCGCACACGGCUCACUAUGUACUCAGCUUCACGUCCGCCC--AAAACCCUAACGGAGAAGGCAUAA---AACGUUGGUUCCAUUUUGCUAUUUGUAGACAUUAAAGUCUC-UAAUUAUCUAUGUCCCGGUGCUAAUUAAGCAAACAGCUUGGCAAGCAUUAAAUCCAAAAUUAUUGACGAGUGAACGUUAAGUUAAAAAAACCCCGGUUCUAUUUUAUCCUAACCACUUUAAUUAAAAUU---CUCUAAUUACAUACGGCAGAAGCUGACGUAACAGUAACACUAAAAGGUUCACUCGCCAAGGGACGCUUUAGUAAGGCUCCAAUGUGAAGAUAUCAACUAUAUUAUCCUUCCUUAAAAUAUCGGUCAGACAAAUUAUAAAAC-CAACAAUUUCAGA-GUGCGUUGAGUUGUAACGAUAAUUAAUGGAUAAACUUUUUCU------U-CAUAGUUUGCCAUAAGU-UAAUCCGUCUAG--GACCGACUAUCUAAGUUCCUACUUUCGGAUAGCUCCGUCGAUGGUGUUG 
>B2 5291
AUCUAAAGGAUAUAUCUAACCUUUAUAUCCGUCUUUUACC-CGGGGUGUAGAUAGUUCAACAGUAAUUG-AUGGAGUUCGGGGGGGUU-AGUUGAUUGAUGGG-CGAGAAGUUAUUCAUAGUGCCCAUGUUAUUAGACUAUGAUGGGUCAUUCCGA-UGUGUCGUCGAUAGUAGCGGCAUCGCCCAUAAUAGUGUAUGGUCUAGGGGCGUCCGGAGCGCUUCCUUCUGCAGUAUCAGUGGUAGGGCACUGGGCU-AAUAGUGCUUGUAAACGAAUUCUCCAACAAAUGAC--GAGAAUUCGUAAUGCUGAUUUGUGAGUCAUAAGCCGAUUAAUUAUGUA-GUUUUGGCUUAGCUGGUAAGAUAAUGUAAUUAGGGUUGAUAUUGAGUAUGUAAACCAUCUCUGCUUCGCGAUUUCCAUCAGAUGUGAAUU-----AUCAUCCCUUGCUGUGAAUUACACAGAAGAAUCAGUCCUCAU-GGAAUCAGUGCGAACAUACCGUGUCAUUAAUGAUCCCUAUAUUAUCUUAUUUAUGUCU-GAAAUGUAUUCGACGAUAU---------CAAUUCAGUACGUGACUUAAUAAAAUCUCGGAAUUUUU-----------CUUUUAAAUUUCCGCAUUGGUCGU---ACCAACCU--AAAGACCGCUUCGAAUAAUGAUCUCCG-AAUGCUUAUUUUAAGAUAUAUCAAAUCUUAAGC---------AAAUAACCCUUUUGAAAUUAUAGCAUCAUCUAGCGUAAUCAUGAUCGGUGUGUUACUAUCGUCCCGGAAGUUUGAAUA-UGUUACUUAACUU---------CCAGAGAGAUUCCUUUGAACCGUGAAGGAGCGGGCGACUCCUGGCUAAUUUUGCAAGUU--GAGGUGAGUAACGCCGGUAUGGUUAUAAGGCUGGUGCAACAG-GUAGACUAUUGGCGCUUCAAUUGAUAAUUUUUAAUAACUUGCGCAAACUCAAAUAUCUGAAU----UGACCCGUCUGUUGUCCCACUUUCUGUAUUUGCUUCGCUAUGACGAAGGCACAUUAAUUUGUGAAUAAAGAAUGUAAUUCGAACUGAUAAAUAUUAGGAUUGAGACAACGAAUUUUAUGCUCGUCUCUUAGUGUAAUAAGCAACCUCCUCGUUCAAACAGUGUA--GUUGGGUC-AUCAUUAAUAGGUAAAUUAGCUUAUGCGGAUCGC-UAGAGUAGGUGG-CCGAGGUCCAGUCUUAUCUAGGUGAUCGGCAUGGGUAAAUAAUAUGUAAUUGCUAAUUUCGACAGAAAAGUUUUUUCACGUAUU-ACUUAA----UAAUGUUUGUUAAACCGG-CUUAAGUCAUUGCCAACUUCGGUUUCGUGUGUACCUAAUAUUGAACAGAUAUAAAGGCUGAC----------UUCCACUUACAGCACAGCUUAUAAGUGUAAUAUGGCUUUAGAUGUAUGAUACUGAAC-----AUAGAAACCCAAAAACCGCGCUUUUACACUGUCUUCUUUGAUGUAAAAUGUC-CACGUAAAGGUGGUGAAUGU----ACUAUGAUGUGACCAUGAUUCAUUAUCUUCGUGACAAUA-GAUCGUUGAUAACG-UCAAAAUA---------------------------------------------------------------------------------------------------------------------------------------------------------------------------------------------------------------------------------------------------------------------------------------------------------------------------------------------------------------------------------------------------------------------------------------------------------------------------------------------------------------------------------------------------------------------------ACUUGAAAUCUCCUAG----UAAGAUACUUACUAAUCUAAUUUGGCGAUAUCGCUUUAUUGAAGGUUUCUCGUAUAUAAAUAGCUGGAGACAUACUAUCCGUUACCAGCGGCUCUCUACUGUCGGGCUUAUUGUAAGCGCGGCACUAGCGCCUCAACUACACUGAACCU---GGAGACCGUGUCGA-CUUUGCUUCAAGCAAUCUUGAU--------AUGCGAAGCGUGAAAGUUCACAUGACCAAUACACGGCGUUAACAAUAUCAAUUCUGAUUUUUAUAGUUUAUUUAGUUUAAUUCUAAAUGCGGAGUCUACAGAAUCCAC-GUAACGUCGUAC-UUAGCCUCUAAUUAAAUG-AUAGAUGCAGCAAUGUUUAUGGCGUCGUCACUGCCCACGCAGACUCG-AUGGAUUUCCAUAACAUCAAGAGAGGAAUUCUAAAACAUUGGUAUGAAGAAGCACGGAGAAAUUUACAUUCAUAUAAGUCCGUAUGGCAACGUUC---UACGAUCUGGUUUAGAGGAAUUCUAGAAUCCCAGUUUU-GUUCGCAAUCA--GUCAGCUUUUGAAAAUAGUUGGAGCGAAUGUAAAUACUUAAGUACAGCGCUGGUG-------AUCCCAAGGGGGACUCUUACACGUCUCAUUUCCUCCAACGUCGUCUG-GUACGAGUGUGGUAACCCACACGGUAC---CAUAAUUUCCUG-ACUUCGACACA-UUAAAACGUUAUAGAUUAUCUGAA-----GGUACUGUACCUACAGAACAGUAUCUAGGGUUCCUUCGGAAGACACACAUACUUAGUCCGUUGUUUAGAUUAUGCAGUCUCGGGCGUGGAGUUGUUUUUAGGAAACGUAACCUUUAAACUGAGAUGUUAUACAAU--UUUAGCCUAAUCGAAGUAAAAAU-CCGCUGCACAUCUUUCCCCCAUAAAUCGA--------CUGGAAAACGUAAGAUUCACAGG-CAACAAUUGUACCAAAUUAUCACCGUAUUAUACACACUUCUUGCAGGACAGAACCUGCGUAGGUAUCCGGUCCAG--------------------------------------------------------------------------------------------------------------------------------------------------------------------------------------------------------------------------------------------------------------------------------------------------------------------------------------------------------------------------------------------------------------------------------------------------------------------------------------------------------------------------------------------------------AUCUCACUAGUGUAA-UUCGUAGUAAAUAAUACGCUUUAAA-UUAGUGGUAAAUGGGCUCGUGUAGUUUAGAUCAUAUGGGGGGUGCCCUUUUGAGAUCGUUGU-GGAUUGAUUAGUGAUAAGUAGC-AUAAAUAUUAAUAAACUCAACCCACAACAUGCUCAUUCGGCAUGGGUAUCUCGGGGGAUAUGAGUU-CAUUGAAAUGAAUUAUAUU--------AUCUAAGACACACAUCUGUGGAGUGAUUUUGCUGUAGCCUACUACGUCCUAUUUCGCUAUGAGCCAAAGACUAUUCUGGUGUUGGAAGAAAACCAUAUAGUGUUGAUUUAA-AAAUCGUCAGUCGUUACUAUUCAGGACCACAACGAACU--CCUCGGGUCCUAUCGGGACGGGGUUAACGUAAUGCCAGUACUAGUCUAAAUCUUUAGAUCGUAAGGGUUAAGCUGCAUAAGCAAUUUAGAGAUAUCAAACGCUUAAGCUUCCUCACUUA-UAAAUUUGGUUUGUCGUACACGAUUU--UUUCGAUUUUUGAGA-ACAGCCAUUGGACAGC-ACGUUUUGUGUC--AGCAGGGCCUCAUUCCAAACCAGAGCAACA-CAAUAAGCCACCGAUUACGGAA--AAUACUAGUACUUUAUGGAAG-CUUACAAUAUGCAAACGUAACCAUAUUCUUUACGUUAUAAAAUCCGACAGUGGGACAAGACUCCAGUGUUACAGG--CGCUACCAUCAUUAAGCAAAUUUCUAAUUUAUGUUAUACCAAGAGCUUUGGACACCCAAUUCG-CCGAACGAAAUUUGAUCCUUAAUUGUACGAAAGCAGAGUAAAUAGUA---UAGCUAUUUUUUUGUCCACUAACCCU-CGUCCGUUAUGAUUUCAGAGACUUAGAGGUCGGGACUGAAGGUCCAUUGUCAACACUAUGGGGAGAGAGAGGGCGGGAUUUACGCAC-CUAUAACAGACCCGAGGAUACUAAAAGAAGACCUGUGACGAGAACACUAAGUCUAACUGCCAAA-UCCUUAGCGAGCACACUGAACAUUCAGCAUCUCGUCCUCCU--GAAAUUCUAACGAGGAAGGUAUAAAUAAACAUCGGCUCCAUUUUUUUACUUACUGAAAUUAAGAACUU-CUAUAAUGCAUGUUUUGGUGGUAGUUAAGCGGAUAUCUGGUUAGACAUUAGCUCCCACGCUAUUCGUAAGCGAACACGACAUUAAAUAGAUAUCGACGCUACCUUAUCCCAAUUACUUUAAUUAGAGUU---CUCUAAUCACAAACAGGAAACGUUAUCAUGGCAGUAGCUCUGAAAAUUCCACUCAUUAAGACGCGUUUUGAUAAAGCUCCAACUUAAGGUUAUCCUUUAUACUAUCUACCCUUAAAGUAUUGACCAGAUAGAACAUCGCGC-UGAUAAUACCAGG-GCACGGUGCGUCAUAAUAAUUAUUAGCAGAUAAGCUUUUACC------U-UUUAGGCCGCCAUAAAA-CAACACGGCUAA--CAAAAGUUACGUAAGUUAUUGCUUCCGGAUAGUCCGGUCGGUUACAUUG 
>A2 5291
ACCUAAGGAAUAUAUCUAACCUUUAUAUCCGUACCUUAUU-CGAGGUGCGGACGGUUUAACGGUAAUUGAUUAAAUUCAAUGAGGGUU-AGUUAAUGGAUGCG-UGAGGAGUUAUUCGAAGUCCUCACGCUAUGAAACUGUGACAAUCAAUUUCAA-UAUAUCGGCGGUAGUAACGACAUCGCCUAUAACAGUGUAUAGUCUAAAGGC-UCCUGAGUGCUUCCUUCCACAGUGCCGGUGAUAGGGUACUGAACU-AAAAAUGCGUAUGAAUGAGUUUCUCAACAAAUGAU--GAGAAUUCGUAUUGCUGAUAUGUGAGCCAUAAACCGACUAAUUAUGUA-GUCCCCGCUUGGCAGGUAAGGUAAUGUAUUUCACGUUGAUACUGAGUAUGUAAACCGUGUUUGCUUCGGGAUAACCAUUAGGUGUAAAUU-----AUCAUUCCUUUCUGUAACUUACAAAGAAGAAUCAGUCUUCUU-GGAAUCAAUACAAACCUACCAUGUCAGUAAUGAUCCCAAUAAAAUCGUCUUUGCAUCU-CAAAUGUAUGCGACCAUCAGU-UCAGUGCGGGACGAUAUAAAAUUUCGGAAUUAUUCUUUAAAAUU---------------------GCCGCGUUGGUCGU---CCCAACGA--GAAGACCGCUUCAAAUAAUGAUUUUUG-AGUGGUUAUUUUAUGUUAUAUCAAUGCUGAGGC--------AAAUAAUCCUUUAACAAUUGUUGUCAACAACUGGCGUGAUCUUGGCUGGUGUGAUUCUAUCGCCCAGGGAAUGUUAAUA-UCCUACUUAACUU---------CCAGCGUGAUUUCUCUGGGCCAGGAAGGAGCAGGUUACUCCUGGAUAAAUUUGCAAGUU-GGCGGGGUUUAACGCCGUCAUGGUUAUAAGGCCAGUGCAACAG-GUGGACUAUUGUUGUUUCAAUUAACAAUAUUGAAUAACUUACACAAACUCUAAUAUCUGAAA----UGUCCGGAUCAUUGUUCCAGCUUAUGCAGCUAUUUCGUUAUGUCAAGGACAUAUAAAUCUGUGAGAUAAGAAUGUAAUCGUAACCGAUAAAUAUUCGUCACGCGAUAACGAAUAGUAUGUGCGUCCUUCUGUGGACCGAGCAACAUCCUCGGUCAAACAUUGUA--GUUGGGUC-GGUAUUCAUAGAUAGAUUAGCUUGUGCGAGUUGC-CAUGGUAGGUGG-CCGCGGUCCAGCCCUAUCUGAGUGAUUGGCAAGGGUAAAAUAUAUAUAACUGUUAACCUCGGCAAAAAAGGUUUUUCCCGUAUU-ACUCGA----UUAGGUUUGUUGACCCGG-CUUAAGAAAGUGAUAACUUUAGGUUAAUUUGCACCUUAUGAUGAAAAUCUCUAAAGGCAGACUU--------CUAGUUACUGAUCACAACUCAUAAUUGUUGUCUGCGUUUGGUUAUAUAAUAUUGGAC-----AUAGAAAGAUAAAAGCCCCGCUUCUACACUGUCUUCUUUGAUGGAACUUGAU-UACGUAUAUUAGGUGAAUGU----CUCAUGUCGUGAACAUGAUUAAUUAUCUUCGUGAAUGAA-GAUCACUAAUAACG-UCAAGAUGCCUAACCCAGCU--CUAAAUAUGUCUCCAUAUGGGAUCAAGAGCAU-CAGACGCCAGCUUU-GUUUGCUGAGG-----CGGAUGCUCACUGGUCAGCAAGGUUCUAAGAUA-----CCCCAUAAUGCGCU-UUACGCCUGAGAUCACCAAUUAUUAUAUUUGAGCCGAAGCGAUGCAAUUCAAU--UAACAACAAC-AGCAGAAGGGUUGGCGGGUUCAGAAAGUAUUUGUUGCCUUUAUCC-UAUGUCAUGGACCUGUCGCCAUGUAACUUUACAAGAUGAAGGAUGAAUGAU----------------------CAUAAUGAGUGUAUCUGUCGUAGGAUAUUAUGAUUUCAUAUCACGCCUCUGUUGAUAGAUUAUCUUAAUUGGGGGA--UGACAAUUCCCAAAUUAUGUAGUGAUGAUUCUGAAAGAGUAUUGGCCGAAGGGGAACUCUAAAGUGGCCUUAG-----UGGUCUCGUUCC--AAUUUCCAACUUACAACAGUUUUCAUGAUUCCCCAAGGCACACACCGGGCCGAAU--CAUCAUUUCGGA------------------------------------------------------------------------------------------------------------------------------------------------------------------------------------------------------------------------------------------------------------------------------------------------------------------------------------------------------------------------------------------------------------------------------------------------------------------------------------------------------------------------------------------GACCCCAGGAUAUCAGUUUU-GUCCGCAAUUA-AGUCAGCUUUUGAAAAUAGAUGGAGCUAGCGUAAAUACUGACGUACAGCGCUGUCGAGCGCCUAAACCCAGGAGAUCUCUUAUACACCUCAUUUCUUCCACAUUUGACUG-GUACGAAUGUAGUAACCAACACGGCAU---GAUUGCUCCUUA-GUUUGGACGCA-UUAAGUCGCUAUAAAUUAUUUCAA-----GGUACUGUACUUGGAGAACAGUAUCUAGUCUAAUGUCGGAAGAUACAUAUCCAUGUUCCGUUU------UUGCGCAGCCUCAGGCGUGAAGUUGUACUUAGAUA-CGUAAUGUUCAAACUGCGGUGUUAUACGAC--UUUAGCCUAAUCACAGUAAAAAA-CCGCUUUACAUCUUUUCUCCACAAAACGA--------CUGGAAUGCGUAUAAUUCGCAGG-CAAUACUUGUACCGAAUCACCAACUCAUUCUAUACAUUACCUGCAGGACAGACCGUGUUUAGAUAACCGGUUCAGUCUUACAGUGUAGACAUAAAGCUAAUUUCC--------GACUUUUAUUUCGUUUGUUUUUCGUUCAUUCCGCAGUAA--AAUCAUCAUUAUUUCACAGAUCGAUAUUCUAUGUGGUUCAGAGAAGGGGAUGAAUAGCUAU-CACACAAGCGUCAUUUACUCCUCCCGUGAUCAAAACA--UAGUAACUCCACCCUU-GACAAU-UUUGAACAGUAGUUGUACGCUAAACCCAAUCAUAAGUUACGUAUCCUCCCACGAGUUCAACAAUUCUUUUGGUAGCUCGUU-UUAGUCAAUUCACUCGUUCCUAAGAAAUUAAGAGAUCCAAUUACUGUGCAAAUAACGCUUUUACUCUGAGUAACGGUGCAAUAAUGGCCCACACGGUUAAAGUGAAGGAUA-UAAACCGACGACGGGGAACGUCGUAGACU--GAUAGGUCGGGAACUAGUAUCGAGGAUAUAAAGCAAGAUGUAUCUUUUAUAUGUAAUGCGAAUACGGUGCUU---------------CGAGUUAUAUUUGGAUUC---------------------------------------------------------------------------------------------------------------------------------------------------------------------------------------------------------------------------------------------------------------------------------------------------------------------------------------------------------------------------------------------------------------------------------------------------------------------------------------------------------------------------------------------------------------------------------------------------------------------------------------------------------------------------------------------------------------------------------------------------------------------------------------------------------------------------------------------------------------------------------------------------------------------------------------------------------------------------------------------------------------------------------------------------------------------GCAUACUGUAUAUUUGGCAUCUCGUCCUCCC--GAAAUUCUAACGAAGAUGACAUCAGUCAACAUCAGCUCUAUUUUUCAAUUUACUGGAAUUGAGGCCUU-CUAUAAUGCAUGUCCCGGUGGUGAUUAAGCGGACAACAGAUUAGGCAGUAACUCUUACGUUAAUCGUGAACGAAGACAAUAUUGGAAAGAUAUCGAUGCUAGCGUAUCCUAAUUACUUGGAUUAGGGUU---CUCUAACCACGAACGGGAGAUGCUAUAAUGGCAGUCGCUCCGAAAACCCCACUCACCUAGAGGCCUUUUGAUAAAGCUCCAGUUCAAAAAGACCCUCUAUACUAUCUAUCCCUAGAGUAUCAACCGGAUACAACAUUGUGC-UGGUAGUGCCAGA-ACACGUUGCGUCAUGAUAAUUGUUAAUGGAUAUGCUUUUACC------U-GUUAGGGCGCCAUAAGA-CAAUCCAGCUAA--CAAAAGUCAAGUACGUUUUUAUGCUCAGAUAGCCCCGUCGACUGCGUUG 
>H3 5291
AUUCAAAAAGUAAAUCUGCGUGUGACGCAUAUUAUUAAAG-UAGAUGGCAAAUAGCCUCAAAAUAGUGAGAUAGGUUUCGAAAUAAUA-GAUCAAUCGAAACA-UAAAGGAGUAUCAAAG--GAUCACAGCUAGAGAUUACUAUGAAAGAUUUGCA-UGUACCAUCGACUGCUGUAUUGCAAGCGAUGAUAGUUCACCAUCAUGGGGGACCAGGUCUAAUU------------AUCGUUGUGUAGUUCAGAAAUAAAAACCUAGUCUAAGUAGCUCGUCCGCGCGACGAC--UAAAAUCCAUAACGGUGAAUUAUGACUUAGGAAUCUAUAGUUUAUAAACAUUCUAGUCUAGUGGAUUGGAUAGUACGCCCCACCUUCGCAAUUGGCAAGCAUAGCAACCCUGCGUAAUACGUGCCAUCAGAUGAACAAU-----AUCGUCCAUUCUAGUAAACCGCAAGAAAAAUUCUGACUUCUC-AUGCCCAACACUAACUAAUUGUAUCAAUAGCAAUUUUAUCGUAAUUUUAUCGGCUUCU-CAUGUCAAAUGUAGGGAUAGGCCCGAUUGAGGCACGUAUAAACUGUAUUAGUGAAUAUGUAUUCUU----------------------UCCGGGAGGGCGAUUAGCGUGCGU--AUAGAUCUAAUUGCAUAAUUUCGAACACGGAUUUUAUUGUAGAUUUUAACAGCUCUAAAAU--------GGGUCUCAAAAAGGGAGGCAGCGUCUUGAUCAAGCAAUCUUUGAUACGGUGUGUUAUAACCUUCCAGGCACCUCAGUAG-CGGGAGCUAGUCC---------UUAGUGACCUCAAUGCAAUUCGAGACAUUUCAAAAGAGCCCUAGCGGUUACUGCAAGUU-UCCAGGUCAAGUUAUAAAUAGGGUUGCAGCGUUGAUAGAUGAG-CUAAAAUAUUAUUAUUUUCAGCGCAAUUAAUGUACCACCUACACUAGUUCUGUUAUUUAAUG----GCGGUUCAUGAUUCGUGCGCCGUACACGAUUAUUA-ACUUAGCU-AGGGUACGUAGACCUUGAAAAGGCGAGUGCGGUUUUCAUCAAUUGAGCUUAUGUCGGCUAGACUUAACCUAUCUCAUCACUAAUGGAAUGGUGAUCAGACACCUAUCUCUGGCACUAAC--UGAUUGUG-AAGAUAGAUUGACGGGAUACUAAUUGAUGGAUU--UAUGGCAGAUAUAUUGCCGAGAAAGCUUAAGUAGAUGUUAGGUAAACUAGAGACAAUAAAAGU-GUCAUAAGCACUCGGUCAUAUCGAUCGUGUGCA-AGUGUUAAGGAUCAGUUUACUGGUCAGA-ACAGCAAUAGCGCAAUCGCUCGGGGAGUCUAUAGCUAAGUCCGUUCGAGGCUACGAAAACAAGG--------AUUUAGGGUCUACAAUAGACGGUAAUCUUUUUCUAUGAUUGCGUUCCCUUGAAACUC-----GUAAAAAUCAAAAGGUUCUCUCCUAUUGAAAUUUAUAAUGCUGUCAAAAGUUUCUCGGACUGGCGUGGAUUGU----ACCACGUGUUAAUCAUAAUAUUAGCUAUCCGUGCCUGUU-GUACUUACACAAGU-GCCGAAUU---------------------------------------------------------------------------------------------------------------------------------------------------------------------------------------------------------------------------------------------------------------------------------------------------------------------------------------------------------------------------------------------------------------------------------------------------------------------------------------------------------------------------------------------------------------------------------------------------------------------------------------------------------------------------------------------------------------------------------------------------------------------------------------------------------------------------------------------------------------------------------------------------------------------------------------------------------------------------------------------------------------------------------------------------------------------------------------------------------------------AACACUCAGCUCUGAGGUUC-GAUAUCUAGGU-UGGCCGUUUUAAGAAACAAGGGGCAUUUAUGUGAGUAUAAUGGCAGAGGAAUCGUUAAUAUUCAAUUUUAGGGAGACUCUUCACAAACUCUUCCAUACCAAUUGUAACCC-AUGGAUCUAAAUUGGCCAAAAUGUUGC---UCAACAUUCAUA-GCUCACAUCCG-UUCAUGUUGUAUGGG-AGUUUGCACCUACUGUCCAGCAUUUAGGUUGAAACGACUC--CUAGUCUCAGACGGUUGAUAUCCGUGCUCAUGACC-----GGCCUAUAUUCCAAGAGGGAGAGGGUAUUCGACUCUUCUACUAUGUGUUCCGAAGCCAGAGUCGAC--UUGGAACAGAAUGCUUUCAAAGU-GUGUUCAACAUUCUACUUCUCUAUAACUG--------UCAGAAACUUUGAGAUCUACAAA-CCACAAUUCAGUUUUGUGGUUGCCUUACUUCUUAUAUUCCUUACUAGACCGUUCCUGGCUAGACAGACGGUUCUGUGGUAAAGCACGAAGAUCAUCUCAGGCGGCGAGCUUUCGUCUUGGUUCAGAUUUGUUCACUAUUUAAUCUGCAGUCA--------------------GAUCUGUUCUUUAU-GAAACUACAGCAAUGAUUAUACGUCAUUAUUGACUGAAAUCAACCGUUUUUACUUUGUUCACAUCA--GUACACGCCGAUAUUC-UCAGGU-UAUUAAUCGUCCGUAAAAUUAGACAUUACUAACAAAAGGUCUGUCUUCCCAACAAUUCUCUAAACUCUUUAGAAAAUGCUU-CCCGUGGUACUAAGAGUUUCGCACGGUAUAAGGACUCCAAAUGACAUACAAGUACGCCUCGUGAUUUUAGCCGGGAUAUACUUAUGGCAGGGGUAAUCACCGUGACGUAUG-ACGAUUUCCGCUAAAAGGCGUUCCUGCGG--AAGGCAUCGGGAUCUUACGUCCAGGAUGGUGUGUAAAAUUUAUUUUGCGCACUUUACAGGAAUGACAUACUG---------------UCGUUUUAAUACAGGGUUUGACUUCAUGGGUGAGACUCGACCGCGGAUAACGCUCUUUAGA-CGAAUAACACAUCUACAAGCAUAAUCCGCAUCACAGAGAUCGUUGACUUUCUGGAUUAUUCGUUGACUGGUUGGUGAUCGUUAAU-GUAAACACGUGUAAAUUUGAAUCGGUUUGUACUUACAUAAUAACAUGUUCGGUGGACAUACCGCUAACAUUAAAUCAAAAUAAAGACAUCAAUAUCCUGAAACGUACGUAUAUACAAUAAACACGCCAUAGUUUAAUACAAACUACACCGCCAUCAACUAAGGGAAGACCCAGUCUUACGAUGGGGUAACGUGACGUUGAACAGG-AUAGCAUUAGCUGUGGUAGCUAAAAGUCCAAUCAGGAUACGUUAGGAUCUUAAUAUGGCGAGGCCGUUGUGGGAUUAGUAUCGACUUAUAGUUUGACACUAUGGUCACCAAUUCACCAUA-UAGAUUACAGAUAAUGAAGUGUAAAGUCUACCAGACCA-GUGGAUUAAUUCA----------------------------------------------------------------------------------------------------------------------------------------------------------------------------------------------------------------------------------------------------------------------------------------------------------------------------------------------------------------------------------------------------------------------------------------------------------------------------------------------------------------------------------------AAUCAUAGUAUGUUUGGCAUCUUUACUGGAAU-GGAGCACCAAUAGGAAAGGCAUCA---GUUACUAACUCCAUUUCGUGGUUAGUGGGAAUUAGAGUCUG-UUAAAACUUUUGCUGU-GCGAUAGUCAGGAAAAAAAUUAAUCAGGCAACGACCCCAACACUAUUCAUUAAUUGACAUCGUAUCAAACAAACUUUGAUUUUAUC-UGCCGCAAGCUCUCCCUAUGGAGCG---UUCCGGAUACGUUUCAAAAAAAUCGUUACAGUUAUGAUUCUCAAAAACUAAUUCACCGUGAGAUCC-UUAAUACGACUUCAGCUUGAGAGUAUUUCUGACAAGACUCAUAUUUAAAAUACUGACGAGCUUAACUUAGGUAA-UCACCAUUCUAGG-AUAGGUAGUGAUGUACCACUGGUUGGGGACUUAGUUUUUAUCAUCGCAUAUCUGGUUCGCUAUGAGAGCGCCGUAACGAA--UAAAUGUCAUGAAAAACUUCCUUUCUAGAUUAUUUCUGGAAUUGUGUGA 
>G3 5291
ACCCAAAAAGUAAAUCUGCGUGUGAUGCAUAUCAUUAAAC-UAGACGGAAAAUGGUCUCGAAAAGGUGAAAUAAGUUUCGAGAUAAUA-GACUAACCGUAAAA-AGAAGGUUUAUCAAAG--GAUCACAGCUAGAGAUUACGAUGAACAAUUUGCA-UGUACCAUCGACUGCUGUAUUACAAGGGAUGAUAGUUCACUAUGUGGCGAA-UCGG------------UUACGAUAAUCGAUCUGUAGUACAGAAGCGAAAACUUCGUCUAAAUAACUCCUUCGUCCGACGCC--UAAGAUACAUAACGCCGAAUUAUGACUUGAAAAUUUGUUGUUUAUGAACAUUUUAAUCCAAUGGAU-GGAUAAUAUGCUCCAUUUUGUCACUUAGCAAAUGUGGCGAUCCUGUGCUGUGCAUGCCUUCAAGUGAAUAUU-----AUCGUCCAUUCUAGCAAACCGCGGAAAGAGUUCCGACUUUUC-ACGCCGGAGACUACCCAGCUGUGCCAAUAAUAAAUCCAUCGUAAUUUCAUCUACUUCU-UAGGUUUAAAGUAGGGAUAGGUCCGAGUGAGCCACGUAAAAACUGUAUUAGUGAGUCUGGACUCUU----------------------ACCGUGUGGGCGGUUAGCAUGCCU--AUAGAUUUAACAGCAUAGUUUCAAACAAGGAUUUCAUUGUAGAUAUUAACAGAUCUAAGGU--------CAGCCCCCCAUUGGUGGGCUGGGGUUUGGUGAAGGAAUAUUUUACAUGGUGUGUUAUUACCUACUGAGAACUUUAGUGG-CGGGUUUUAGCGC---------UUAGAGACUCCAAUGCAGUUGAAGUCUUGACAGAGGACCCCUAGCGAUCAUUGCAAGUU-CCCAGGUCGGGUUAUAAAUAGGGUCGUAGUGCUUAUAGAUGAG--UUAAAAUUGAUUAUUUUAAGUGCAAUUAAUAUACCAUCUACAUUAGUUCCUAUAUUUAAUG----GCAGCUCAGAAAUCGUUUCCCGUGCGUGAUCCUUA-ACGGGGCU-AGGGCAUGUUGAUCCUGGAAAGAAAGAUGCUGUAUCCAUCAAUUGAACUUAUGUCUGAAAGACUUAAUCUAUGCCAUCUCUUUUGGGGUAGUAAUUAGACACCUAUCUCUGUCAUUCUG--UGGAUGUG-AAAAUAGAUUGAAGGGAUACUUAUUAAUCGUU---UAUAGUAGAUAU-CUACCGAGAAAGCUUGUAUAAAUGUUAGGUAAAUUAGAGAGAUCAAAACCAAAAGAACUGUAUCAUAACGAUUUAGUGCAAGUG-UCUAGG----CUCAGUAUACUGGUUAGGACAGUACUAGGGCAAAUCGCUAAGGGCGUCCAUAGACAAGUCUGACCAAGUAUAUGCUAACAAGU--------AUUUAAAGUGUACAAAAGGGGUUAAUUCUUUUAUAUGAUUGCUCUUCCUCUGUACUA-----GUAAAAAUCGAAGGACUCUCUCCUCUCGAAAUUUAUAACGCCCUCAAAAGUUUCAUUGACUGGCGUAGGUCGU----ACCACGUUAUAUACAUAAUAUGAGCUUUCGGUGACCGUU-GUUUCUACACAACU-UGAGAAUUCUCAAUCAAAGU--CUAAAUGAGAUUGUUCAUAAGAUACGUGAGGG-UGAACUCUAGUUUU-GUUUGCCCAUG-----CGGUUAUCCAUACGUCAAUGUAGACUGGUUAAGAAACCCCC--UAAUCCAAA-UCGCUAGACUAAUUACUCUCCGCUAAACGGCAUUCAUAUGACUGGUAUUUAUG--UAUAGACUAU-CACUACGCCCAAAGUGGUCAAUAAAACUGCUUGAUGCAACUCGCUACAACUUAACGACUUAUUACGGUAUUGCUCUAUCGGACAGAAUACAAUCUAC----------------------UUUACGAAUG----UCGUAGUAGAAAAGAUGUCUAUUAAUCGGCUUCCCUGUUGAUUGUGUAGAUCUAUGGGACCU--GAAUAAUUUCAA------GUGACGCGUAUAUGGGAGGAGCAUCGGAAUUACAGAAACUCUAAUCUGAAUCUAG-----UAGUCACAUUUA--AGCUGUUUACUGGAUGUACCAGUUGCAGUCUUUUAAAGAGCACAUCACGGCAGUU---AUAACACCGUCUUACAUAAUUAUUUUG--UUAUUGACUCUAAUUGAUCAGCAUGGGUAGUAUCGCAUAAUAAAGGCUUAUACAACAAGGCAUUGGUGGGAGUUGCGA--CUUGCCUAAGAAUCUUUAUGACGCCGUAUUAAACGCAAGUGUUUCCUCAGCAUUCUAUCCAAUCCCAAAUUUU-UAAACCUAUCAGGGAUCUUGUUUUUUCUAGCUCUUCU--------AGAUGCAGUCUAACAUAUUAUUCGACCUACA---AUCGCCUCAAAACCAGGUUUUGGAUUCAAUCGUUUAGGCCGGCUAUGAAAGGUUGCCUGGCCCACAGAUUCGCA-AGACUACACUA--CGCGUAUUUGACUUCACG-ACCGAUGAACUAUUGAUCAAUUCUCCGAUAUCAUCAACACGGCAACGGAAGGGUUCUUUUCGCGUUAAAAACCCGGGACCAUAGCGAGGAAGUGAAAGAAAUCUUCGGAAGCUGAAUACAUAUGGUGCUCAGUUGUAAUAGAC---CUCGUCGUAACUUAGAGG---------------------------------------------------------------------------------------------------------------------------------------------------------------------------------------------------------------------------------------------------------------------------------------------------------------------------------------------------------------------------------------------------------------------------------------------------------------------------------------------------------------------------------------------------------------------------------------------------------------------------------------------------------------------------------------------------------------------------------------------------------------------------------------------------------------------------------------------------------------------------------------------------------------------------------------------------------------------------------------------------------------------------------------------------------------------------------------------------UGGCGUCAUGGGUGAGAUUCCACUACCUAUAACGGCCUUCAGA-CGAAUGGCACAUCUACAAACAUAAUUCGCACCAUAAAGACUAUUGGCUUUCUAGAAUAUUCGUAGAUUAAUUGGUGAAUAUUAAC-GUAAACACGCGUGAAUUAAAAUCGUCUUGUACCUACAAAACAACAUGUUCAGUGGAAAUACCGCUAUCAUUAAGUUAAAGUAAAGCCAUCAACAUCCUGUGGCGCGCGUAUUCCCAACAAACACGCCUUAGUUUGAUAUGAAUCUCAUCGCCAUCAAUUAAAGGAAAACCUAAUCCUGCAGCGAAAUAACAUAACGUCGAACAGG-AUAGCACCAACUGUGCUAGCUAAAAGUCCUAUUAGGAUACGUUAGAAUUUUAAUAUGACGAGACCGUUUUAGGGUUAGUAUCAACUUAUGCUUUGACGUCAUAGCCACCAAUUCAUCACA-UACAUUGUAGAUAAUGGACUGUGAAGUCCUUCGAAUCA-GUAGAUUAAUUCA----------------------------------------------------------------------------------------------------------------------------------------------------------------------------------------------------------------------------------------------------------------------------------------------------------------------------------------------------------------------------------------------------------------------------------------------------------------------------------------------------------------------------------------AAUCACAGCAUGUUUGGCAUCUUUCGUGGAAC-AGGACCCCAAUAGGAAAGGCAGAA---ACUACUAAUUCCAUUUCACGGUCAGUGGGAGUCAGAGUCUG-UUAAAACUUAUGCUUUGGUGAUAUUCAAG-AAGAAACCAAUCAGGCAGCAGCCCCAACGUUGUUCAUUAGUUAACAUUGUAUCAGACAAACUUUGAUUUUACC-CCCCACAAGCCCUUCCUAUGAAACG---CUCUGGAUACGUUCCAAAGAUAUAGUUACAAUUGUGAUUUUAAUGCAUUAAUUGACCAUGAGAUGC-UUAAUACAAAUUCAGCUUAGGAAUAUCUCUAACAAGACUUAAAUUUAAAAUACCGACGAGCUUAACUUGAAGAU-CCACCAUUCUGAG-ACGGGUAGCGAUGUGACACUGGCUGGGGACUUAAUUUUUAUCAUAGCAUAUCUAGUUCGCUGUGAGAGCGCCGUAAUGGA--UAAAAGCCAUGAAAAGCCUCUUUGCCAGAUUAUUUUUAUAAUUGUGUGG 
>F3 5291
AUCGAAAAGAUACCCCUAUGUGUGGCGGAUAUGAUUGAUU-UAGAUUGAACAUGGCCUUAAGAUAGUCGGGUAGGUUUCAAGAUAGCA-AAUCAAUCGAAAAA-AUAAGGACUGUAGAAG--GACCACCACUAAAGAUUACCACGGAUGAAUUCUA-CGUACCGUAAACUGUUAUAUUGGCAGCGAUAACAGGCCACGAUAUAGAAAA-CCGG------------UCAUAGUAAUCAUUGGGUAGUGCAAGAACUAAAACUUUGGCUAAUCCACUGCUUGGUUCGACGCC--UAAGGUACAUAUUGUUGAAUUUUGAUCUGGAGGUAUCCCAGCUACAUCCAUUUCAACCUAGCAGAUUAGCAAAUAUCUCCCACCUCCACAAUUAGUA-GUGUGGUGACCCUGCAUCGCUCGUUUCAUCUGAAGUACAUC-----AUCGUUCACCCUAGUAAGCCGACGAAAAAAUUACGGUUUCUU-AUAUUUAAGACUAACGUACAGCAACGGUAAUAAUCUGA---------------------------------------------------------------------------------------------------------------------------------------------------------------------------------------------------------------------------------------------------------------------------------------------------------------------------------------------------------------------------------------------------------------------------------------------------------------------------------------------------------------------------------------------------------------------------UUCAUCCAUCGAGCUUAUGUCGGAAAGACUCGAUUUAUAUCUUCUCUUUUGACACAGUGGGUAGACACGUAUGUCCGAACAUGCAAUGUAAGGGUGAAAAUAGAUAGACUGGAUACAAAUAAAUCGUUC--UGUGAAUGCCAU-CUGACGAGAAAGGAUGCUUAGAUGAUAAGUAAGCUUCAAAUCCCAAAUUUAAAUGAAAUCAAACGAGAAGAUUCUGCGCUAGUG-CCAAGA----UAAAGUAUAUUGGUCUCG-ACCACGUUACUGGCAUCAUUCGGAUCGUUUAUAGCUAAGCCUAAUAAUGUGUAUAGAAACCUGGAAA-----CUUCAUGUUCUACAAAAGGAAUAAAUAUUCUAAGACAAUUGUGCUCCAUACAAACUA-----GUAUCAAUCGAUAGGUCUCCAAAUCUUGGAAUUGAUAGCGCCGUCAAUUAGUUCACGAACGAGCGAGGGUCCU----GGAGCAUUAUGUACAUGAUUUAAGUUGCCCGUGUACACU-GUACUUGCACAACA-ACAGAAUAUUUAAUCAAACU--CUAAAUGAAUGUGUUCACGGGAUAAAUCAGUG-UGAAUGCUAGCUUU-GCAAGCUGAAA-----UGAUUACCCGUAGAUCAGCGUGGAAAGACGAUAAACUCCC---UAAUCCAAA-CCAUGCGGAUUGUCACUCACUGCUCAACUUUAGUAGUAUAACUGUUAAUUAUU--UACAGUCUAU-CGCUCCAACCGAGGUUAAGCAUGAAAUUGUUUAUUGCAUGUAGAUACAUGUCAAUAAUUCAGUACGGAAUAGCUCUUGCAAAUACUGUAUAGGUUUC----------------------AACACUGGUGAUCGUCAGCAUAUGGUAUUUGUCGACCAAUUUACUUCCCCGUUAAUCGUCUAGCUCUUAUGAAACU--CAACAAUCCCAA------GUGGUGCGGGUCAAGGAUGGGGUUCGAUAUAAAAUCAACUCUAAUGUGAACCCAA-----AAAACACAUUCA--ACCCGUCAACUUGGUACUACAGUCGAAGUCUUUAAAAGAGCAUAUUACGGUACUA---CUAAGGCCAAC------------------------------------------------------------------------------------------------------------------------------------------------------------------------------------------------------------------------------------------------------------------------------------------------------------------------------------------------------------------------------------------------------------------------------------------------------------------------------------------------------------------------------------------AACGCUAGGCUCACAUAUCC-GGUGUCUAAAU-CGACUGCUCUUGCAGACGAGACGUACCAAUUGAAAUUUGAUAUCAAAUGAAUUGUCAAGGCUCAGUAUCAGGGAGACGCUUGAAGAACUCUUCCCUUCUAAUUGCAGCAA-GUUAGCAUAAAUUGACUAGAAUGAUGC---UUUAUCUUAAUA-GCCUACGUCCG-UUCGUCUGAUUUGAACUAUUUCCAUCCAACGUCUGACAUCUAGACCGGAGCGAUUU--AUAGUCUUCAACGAGUGAUAUCCGUUUUCCUUUCC-----GAUUUAUAUUCCAAAAGCAAAAGCGUAUUGGACUAUUUAAAUAGUUGGGCCGAGACUAUAUUCGAACCGAUACCUUCAAUACUCUCAAGAU-UUACUUAACACGAUACUUCUCUGUACCAG--------UAAGAGACUUUGAGAUCUAUAAG-CGACAUUCCGGGCAUGUGGUUACCUCACUUUUUAUCUUGCGCGCGAGACCGAUCCUAGUUAGGUAAUCGGUUCUCUCGUAAAGUACGGAUCCAAGGCGA-----CGAGCUCCUACCUAUUAUCCGUUUUGUUUCUUAUUUACUCAGCAAACA--AGUAAAGACUACUAGACACGUUAAUUCUUUAC-AAGACCCUAGCGAUAUCCAUACGUCAUUAUUAAAUAUAAUUAGCCGUUUAUGCUCUGUUUAUACCU--GAGUAAGCCGAUGUUU-AAUAAU-UCACAAUCUUCGGUAAACAUAGAUAUUGGAAUUUAAGGGUCCAUUUUUCCAAUAAAUUUUUAAACUAUUUGGGGAUUGAUU-CUCGUGGCGUAACGGGUUCCGUAUAUACUAACGAGUCAAAUUGAUGUACAAGAGCGUCUUGCUAUCUUAGCCGCUAUGUGCUAACCGCUGUAGUAGUUACCA-GGAGUACG-GCGGCCUAUGAUGAGAGCCAUUUCGGCAU--GAUUUGUCGGGCCCUGGAAUCGACGGUUGUGAGUUGAAUUUAUCCUACCCACUUUGCAAGAAUAACAUCCAC---------------UCGGUUAAGUGUAGGCUU--AUCUGAUUUGUGGGACUUCACCGCUAAUAACGGUCUUUUGA-UGAACAGUAUAUGUACAUGCAUAAUUUUCACCAUGUAGAACACCAACUUUACAGCUUGUUCGCAGGUUAAUUGAUGACUGUUAAU-GUAAAUACGUGUAAAUCGGGACCAUCUUACGUUCAUGUAACAUCAGGUUCGAUAAGAAUAUUGCUUACUUUGCCUCAAAAUAAAGCCACCGUUAUGCCACAGUAUACGUAUAUUCGGCAACCAAGCUACGGCUUAAUGUGCGAGUCACAAUCGUUAACCAAAAGUAGGCCUGGUCUUCGGAUGUAUUAAAAUGGCAUUGAUCAAG-AUAGCGUUAGCUGUGCCAGUAAAAAGUCAUGCUAAGAUGUGUUAGGAUCCUCACAAAACGAGGCAUUUCUUGGAUUGGUAUCGAUCUAAACUAUUACGCGAUAGUUAUCAGUUCACUAAG-UAAUUUAAAGGUAAAGAACGUUAAAAUCCGAUCGACCACCUGGUUUGAUUCA----------------------------------------------------------------------------------------------------------------------------------------------------------------------------------------------------------------------------------------------------------------------------------------------------------------------------------------------------------------------------------------------------------------------------------------------------------------------------------------------------------------------------------------GAUCAUCGCGUAUCUGGCAUCUCUCCGGAAGU-AGAAUUCGAAUAAUAAGGGCAUCA---CCCACUAGCUUCAUUUUUUGGUCAGUGGGGGUUAGAACCUA-UUAAAACUUGUGCUCUAGUGCCAACCAGGAAAAAAACUGAUCAGCCGAUGGCCCUAACAUCGUUCAUUAGUUGACAUGGCAUUAGACAAACUUUGAUUUUAUCUCACCACGAGCACCCCUUCCGGAGCG---UAAUAGAUACAUUUGAUAACUCCCGUUGUAAUCAUAACUCCGAGAAAUUAACUCCUCUUGUGACGC-UCGACACGGGCUUAGCUUAGAAAUGUCUGUAACGAAAUAUACGUAUUAAGUGUAAUCGAGCCUAACUUAAAUAU-UUACCAUAUGAAA-GCAAGUAGUAAAGUAACAUCGGCUGGCAACUUAGUAUCUACCACAGUAUGUCUAAUUCGCAAUAAUAGUAUCACUAGGAA--UGCAAGCCACAAAAAAUCUCCCUCCAAGGUCGUUUCUAUAAUUGUAUUA 
>E3 5291
AUCGAAAAGAUUCCUCAGUGUGAAACGCAUAAGAUCAACCAUGAGUUGAAAACGGCCUUAAGAAAGAUGAAUAAGUUGUGAGAUAUAA-AAUCAAUCGAAAAA-GUAAGUAUUAUAAAAA--GACCACGACUAAAAAUUACUACGAACAAAUUCUA-AGUACCGUGGACUGUUGUACUGUCCGCGAUAACGGUCCACGAUGUAGGAGA-CCGG------------CCACAGUAAUUAUUGUGUAGUGCAAGGACAAAAACUUCGCCUGGACUAGUGUUUCGUCCGACACC--UAAGGAACAGAUUGUUGAAUUAUGAACUGGAGAUAUCUCGGUUACGUACAUCUGAACCUAGUAGAUUGGAAAAUAUCUUCUACCUCGACAAUUAGUA-AUAUAGUGGCCCUGCGUAGCACAUUUCGUCUGAACUAUACC-----AUCGUUCACCCUAGGAUAUCACAGAAAGAAUUCCGGUUUCCC-AUACUUAAGACCAACGUACUACAACAAUAAUGAUUUGAUCGUAAUUUCAUCGAAGUCU-CAGGCCUGACGUAGGACUAGG-----GACGUCUAUACGUAUGGUUUUGAGGUACGUAUAAAAUGUC---AAGGAGAAUCUGUUUUCAGUCAGGGUGGGAUGUUAGCAUGAAU--AUAGCUUAAAUGGUACAGUUACGGACAAUGCGUUUAUUGUGGAUUUUACCAAAUCUAAAAC--------AGGCCUCUCAUCCUGAGUCAGAUUUGUUGUCAAGUGACAUUUUAUAUCUUAUGAUAUUGUCGACCCAGCAAGUUUCAGC-UCGGAACUAGUGC---------UUUGAGACCCUUUUGCAGAUGAACAAGUAAGUGUAGUCCACUAACGAUCUUUUCAAGAU-CACAUGUUCAGUCUUAAAUAAGGUCGAAGCGCGGAUGGGUGAG-UUGAAAUGUCAUCAUUUUAAAGACAACUGAUAUACCUCUUACAUUAAUUCCUUCUUUUUUUU----GCUGCCAGGAAUUCGUGUGGCGUGCAUAAUUGUUA-GCGGUUCU-AGGGUGCAUUGACUAAGGGAAGAAGAUUGUGGUCUACAACCACCGAGUGUAUGUGGGAAGGACAUGAUCUAUAUUGUCUCUUUUGGCAGAGGAAGUAGAAUCAGAUGUCGGGGUAUGUG--UGAAGGUG-AAAAUAGAUCGACUGGAUCCUAAUGAAUCGAUUUCUGUGGGAAAUAU-CUGACGAAAAAGUUUGCUGAAAUGAUAAUUAAGCUGGAAAUACCAAAUGAAAACGAAAUCUGACUAGAAGAUUUCGCUCUGGUG-CCAAGG----UGAAGCAUACCGGUCACU-GACAAGUUAGUAGCAGAAUUCGGACCAUCUGUACCUAAGCCUGCUAAUGUGUAUAGAAACCCAGAAA-----CUUCAUAUUCUACAAAAGGCAUUCAUAUCCUGAGAUUAUUCAGAUUCAUCCGAACUAAGUACGUAACAUUUGAUGGGUCCCCAACUCUUGGAAUUGAUAGUGCCCUUAAUUAGUUCACGAACGAGCGUUGGUCAU----ACGACGUUAUUUUCAUGAAGUAAGUUGCCCUUGUGUGUC-GUACGUGCACAACA-ACUGUGCAUCUCAUCUAAUU--CUUAAUGAGUGUGUUCACGUCAUAAGUCAAUA-UAAAUGGCAGUUUC-GUAAGGUUCAA-----CGAUAACCCUUAGUUCUGCGUAGAUAGACGAGAAACUGCC---UAACCCAAA-CCAUGUGGAUUAUCACUCACCGCUUAAGUUUACUCGUAUAACUGUUAAUUACG--UAUAGUCUAC-CACUCCAACCUGGGUUAACCAAGAAGGUGCUGAUUGCAUAUGAAUACAUGUCCACGAUUAAGUACGGGAAAGCUCUGUUAGAUACGGUACGGAUUUC----------------------CACUCUGAUGAUUUUCAGUAUAAAGUUUUUGGUGACCAAUUUACCUCCCCGUUAGUCGAAUAACUCUAUUGGAAUU--CUAUAAUUGCAA------GUGGUGCAGAUUUGGAAGGAGAACCGAUGUUGAAUCCGUUCUAAUGCGAACCUAA-----UAGUCAUAUUCA--GUCUGUCAACAUGGUGUAACAGUCGCAGUCUCUAAAAGAGCAUAUUCCGGUGAGA---AUAAGGUCGACCCAAAUAAUCGGUCGA--UUAUUGAAUCAUUUUGAGCAGGGUGAGUGGUAGUGCUUUGCAUAAGUUUAACCAUCAAGGCCCUGGUGAGGAUUG-AUACCUCGCCCAGAAGUAUUCCUGCCGUCGUUUUUAGCGCCAGGGUUCCCUCGGCGUUCUAUCCCUUCGCAAGUUC--UUCGGCCCUCUUGGAUAUUGCUCCUUGCAAGCUGUUC--------UCUUACAAGAUCACGUAUAAUUCGACUCCCA---AAUGCCUACAACGCCAGUGCGGGUUUCAAUAAGUUAGUCCGUUUAUGACGGUAUGCCAGGACCAAAGAGACGCG-AUACCAUUCUU--CUAAUAUUUGAUUAAAUA-AAAGAUAAAUGAUCAACCGCUACUCCGAUCUAACCAUCUCAGCCCCGAAAGCAAUCUGUUAGUGACUAAAGCAGGAGUCCUUAGCUAUGGGAUGAAAGGCCACUUGAUUAAAUAUGUUCAUCUGGUACGCAAUCGUAGUUUUA---CUCUUUGUGACUUGUAUGAAUGCUAAACUCACACAUUC-GGCGUCUAAAU-UGACUGCUCUAGCAAUCAAGAGGAACCAAUUGAAAUCUGAUAGCAGAUGAAUCGUUAAUGCUUAGUUGCAGGGAGACACUCGACGAAGUCUUCGCAUCCAGUCGUACAUG-GUUAAUAUAAACUGACUGGAACGAUGC---CUUAUCUCCAUA-GUUUAUGCCCG-UUCAUAGGGUGUGAAACGUCCCCACCUAAUGUCUGGUAUUUGGGCCGGAACCACUC--CUAUUCUUUAAGGAGCAAUGUCCAUUUUCAUUUCC-----GAUUCAUGUUCCAAGAGCGAGAACUUAUUGCACUAUUCUAAUAUUUGGGCCGAGACCAUAUUCGAACUAGUACUGUGCAUAUCAUCAAACU-UUAUUCAACGUAAUACUUUUCCGUAUUAG--------UAAGAGUUUUUGAGAUUUACGAA-CGCUACUUCAGUCUUACGGUUGCGUUACUUCUUGUAUUCUGUACUACACAGAUCCUCGCUAGAAAAUCGGUUCCU--------------------------------------------------------------------------------------------------------------------------------------------------------------------------------------------------------------------------------------------------------------------------------------------------------------------------------------------------------------------------------------------------------------------------------------------------------------------------------------------------------------------------------------------------------GUUUAGCUUAUGGGACUUUACCGCG---AGCACUCUUUAGA-UGUACAGUACAUGUACGUGCAUGAUUUUCACCAUAUAGAAUAUGAAUUUCCCAGUUUGUUCAUAGGUUUAUUAAUGAUUAUUAAU-GCAAACACGUGUGGAUCGGAACAAUCUUACGUUCGCAUAAUAUCAGGUUCGGUAAGCAUACGGCCUACAUUGCCUCCAGAUAAAACCUCCUUCAUUACGCAGCAUACGAACAUUCGACAAACCAGCUACUGCUUUAUGUGUCUCUCACCAUCAUCAACCAAAAGUAGACCCGGUUUUAGGACGUACUAAAAUUGCAUUAAUCAAG-AUAGCAUUAGCUGUGCAAGCAAGAAGUCUUAUUGAGAUGCGUUAGAAUCUUAACAC-ACGAGGCAUUUCAGGGAUUGGUAUCGAAUUGAAUCUUUACGCGAUGACCGUAAGUUCGUUAUA-UAAUUUAAUGGUAAAGGGCGGUGAAAUCCGCUCGAUUG-UUAGUUUGAUUCA----------------------------------------------------------------------------------------------------------------------------------------------------------------------------------------------------------------------------------------------------------------------------------------------------------------------------------------------------------------------------------------------------------------------------------------------------------------------------------------------------------------------------------------GAUCACCGUAGAUCUGAUAUCUCUCCAAGAGU-AGAAUUCGAAUAAGAAAGAUAGCA---CCUCCUAGCUUCAUUUCACGGUGAAUGGGAGUUGGAACCUG-UUGAAACUUGUACUCUAGUGAUAGAUAGGAGGGAAACUGAUUAACCGAUGACUUUAACACCAUUCAUUAGUCGACAUUGAAUUAGACACACUUUGAUUAUAUC--AACACAAGCAUCCCUCCCGCAGCA---UAACAGAAAUGUCGGGAAGGUCUCGUUGUAAUCAUAACUCUGAAAAAUUGGCUCAUAUUGAGACUC-GUAAUAGGGGCUCAGCUUGGGAAUAUCUCUAACGAAAUCUGCAUAUAAAGU----------------CAAACAU-UUAUCGGCUCAAA-ACGGGUCGUAAGGUAACAUCGGCCAGGGACUUAGUUUCCACUACGGUAUGCCUGGUUCGCAAUAAAAAUAUCUGAAGAAAAUUGAGAGCUAUAGAAAAUCUCCCUUCAAGAUCGUUUGUAUAAUUGCAUUA 
>D3 5291
-------------------------------------------------------------------------------------------------------------------------------------------------------------------------------------------------------------------------------------------------------------------------------------------------------------------------------------------------------------------------------------------------------------------------------------------------------------------------------------------------------------------------------------UUGUGAUUUUCUUGACGUCG-CAGGCCUUACAUCUAAUUUGG-GCGACGCAUACUGGUACAAGAUUUGAUGUUCUAUAUGCACCAUG---------------------ACCAUGCCAGUAUU-UAGCAUACGU--AUCGAGUACCUGGUUUAGUUGUACUCA-GACGCUUUUCGUAGCAUCGGGCAAGUCCAUAAU--------AACAUUCCUAUGUUAAUACAAGGUUAAGGUGAAGCGAU-UUUUAGAUAGUGCGUCAAGAUCAGUCUGGCGAUGAAAUGU-AGAAACUUUGCAU---------CUAGAGAUCUCAGAGGGGCAGAAAGAGAAAAGAUAGAUCUGCAGUGGACCUUGCAAGUU-CACAGCUCGCGUUACAAAUUGGAUUGGAAAAAGAAUCGAUGAG-CUAACCGAGUGUCAUAUUAGACGGAAUUCAUAAGCCCUAAGAAGUCUUACGGUUGUUUAUUU----GCAACUCAAGAUUUCUUUGCUGCGGAUGAAAAUUA-ACCAUGGU-AGAAUUGAUGGACCUGGGAAAAAAGUCUUUGGUUGUUAUCGAUAGAGCUUAUAUCAUGAAUAUGGGAAUCUUUACUUCUCUUUUGGAGUGAGGCGUAAACACUAGCUUCGGCCCUCCUG--UGCCGAUGUAAGGUAAACUCAUAUGGUAGUGAUGGAUUAGUC--CAUGGUAGUUAU-CCACCGAUAAAACUGGUAAUAGUGAUAGAUAAGCCAGUAUUAGGGAUGACCAAUGACAUGUGACUAAAAGAUUUUGGACUUGUU-GCAGGU----CAAGGUCUACGCUUCCUGAGCCCUAAAGUAUCCAUGAUUUGGACAGUGUAAAAAUAAGAUUGGAAAUGUUACUAAACAACAGAU-------CUUUUUUCCCCCCAUCAAUCCUUUACGUGUUGCGAAGGUGAUAUUCCAAAGAAACCC-----CUAGGAAUCGUCUCGAAUUCCCCUAUCGAACGUUGUUUCGUCGCCAAAUGUUCCAUUAUUAUCGGCGUAUCGC----AAACCGUGAUAAUAAAUGAAAAAGCUGUACGUGUCCGAU-GAACAUUCGCAAUU-CUAGUGAGCUUAUCUAGGUU--CUAUGGAAGUUUUCUUAUGAGAUACAUAACAA-UGACUACUAGUCGU-CCAGGCCAAAU-----CGAACACUCGCGAGUCAUCAUAAACCUGUAAU------UCCCUCGGGGAAAU-UUCUGAGACUGAUCACAAAUGACUCAACCUCAUUAAAAAGAAUGCAAUUCACU--CCCACACUAC-AGCCCCAGCUUGAGCAGCUUAGGAGAUAAGUUGUUCCUUACGUUUGCAUAUCACAGGCUUAGUAUGUAUUUACGUCUUGUAAUAAAGUAUAAUCCAU----------------------UGUAGCGAUUAUCUUUGUCAUAAACUAUUUACAUACCGAUUCAUCCCCCCGUUUACUGUCAAUCUCAGUUAUAUCG--CAACAGUCCUUA------UUGACGUGCAACAAAAAGAACCACCGUGCUUAUGGGUACCCUAUUGGGAACUAGG-----UACUCACAUUUG--UCUUUUUAAUCUAAUGAGACGUCUACCGUCUCUAAAAUAGCAUUCCGCCGCGAAC---CGCCGUCUGAA------------------------------------------------------------------------------------------------------------------------------------------------------------------------------------------------------------------------------------------------------------------------------------------------------------------------------------------------------------------------------------------------------------------------------------------------------------------------------------------------------------------------------------------AGUACCUCGCCUAAAGUAACAGACACCAAACA-AGAUCGCCCUAAAAAAGGUAGAGGAUCGAUACAAAUAGUAGAGCAACGUGACGACUUCUGUCCAGUUUCAGGAAGACGCUCGACUGACUACCCCCCAUCGACUGUCAUUG-GUGCGUAUACGUUGGAUGGUAUUGUAC---UUUGUUACAGUG-ACCUGCGUCCG-CUAACGCGGUAUGUGCCGAUCGCACC---CAUUGAUUAUUUGGACCACAAAGUUUU--CUAGGAGUUGAGAAUGAAUACCCGAAUCUAUUUCC-----GUAUUUAAUUGCAGAUGUGAAAAUACGAUUGGCUAAUUUAAGAUUUGCGCUGAAGCCAAAUCCGCA--UUGGACCUAACUAUUGUAAGAGU-UUGGUUAAAAUUCUCCCCUUCGACAUGAG--------CUAGAAGGUGUAAGAUCCGCAGA-UAACAAUGAAAUCUUGUAAUUGCUUGA-UCCUUAAGUAUGGUACCAGACAGUUCUUGCCUCGGCGUUUGGUAAAGUUGGGGGGUACGUAUGCCGGGCCAGUCCCC--------GGAUCAUGUUCAAUUUGUUUGCCAUCAAUUCGAUAGUGA--AGACAGCAUUACUUGUUAGUUCGGUAUUUUGU-GAAGUAAGUGUAUAAUUUACACAUUACUGAUAGCUAAAAUCAUCUAGUUCUGCGUUGCACACACUA--UUGUAUGACAGCUUUC-AGCAGA-UUUUAGUAUUGGAUAAGUUCGUAUACUGAAAGCUCGAGAUCUAACUCUCCCUCAGUUGCUCCAGCUUUUUGGGAUAUAGUUCUUGCAUCGUACCAUGGCGUUAUAUAGAGUAAGGGAUCCAAAUGAUAGAGAAGACCUGCUGUCGAUACUGGCCAAGGUACCUUAAUUAUAGAUUUAGCUAUCACUGUGUAUG-UGGGCCU-UGAUGAGGAGCGUUAAAACUUGAAAAGGACCAAAAGCUCGAGACUACGGUAACGAGCAAAAUUUAACCUCUUUACUCUGCAAGGCCACUGUGUUU---------------CUAGUUGCAUAUGGGUUA-----------------------------------------------------------------------------------------------------------------------------------------------------------------------------------------------------------------------------------------------------------------------------------------------------------------------------------------------------------------------------------------------------------------------------------------------------------------------------------------------------------------------------UUAUAUAUGCCUG--UGUUUAGCUAUUGAG-AUAGUUACAGGAACGA-ACACAUCAUUCAAAAGUUGAUUGGGAUUGGGAGGAAAGGUGGCA-CUAGAGGUUACCGACUACAACA--GCUUUUAAUUUUCUCUCGUGG-UUGGUGAUGCAAGGGUGGGCACCAAAGCCUAUUGAUACGCAG--CAUCCAUGGGAUAAGAUGCAAACUUCAUAGAUGCUACCCCCGUAUACACCUUUUGUUCCGCGCAUGUUAUAGUAGCAAUCCUAUACGCUCGUCGCG-CUAAGCUAUAAAUCAUUCAUAUUUCAGAAAAGUUAAGAUCAUAAACG---UGGCCAUUCUUGAGUCCAUAAAUUUG-CUGGCACUAUGAUAUCAGUGCUGUAAAUAUUAUUUCCCCUGUUAUAAUGUUGAUGCCAUGGGAA-ACAGAGGGUGAGUUGUACUCAUUUUAAAAAAAUCCGUAAGGCUUUUAAGUGGGAUCCUUGAUGGAGAUAAUGUUUCUAGAUGUCACU-GUGGUCGCGAGAUCCUCACACUUAAGGUAUUCAACUUGGACUAAAAAUUCGAGAAAGAAUAGCACCA---ACUACUAGCACGAUUUGUCAACUAUUAUCUCUUGAAGUUUU-UUGGAACUUGGGCUUUUGCGAGAGUUAAAGAAGAUUCCGGUUAGCUAGUAGCCCCAGCGCAAUUUAUUAGUCGGCAUUCUCUAAAGCAGACUUUAACACUAUAAUGCUACAAACACUUCGUCGGGUGUU---CUUUAGUUAAGAAUG-AAGACAUUGUUGUGGGAAUAACUCCGAAAGACUAACUCACCAAGAGACGU-AUAGUGCAGCCUUGUCUAGAAAACGUCUCAAGUUAUUUUUAUAUUUAACAAGUGGUCGGGCUCAGCUCAAGUAU-CCACUAUUUUAGU-GAACAGAGGCAUAUGACAUCGGCUAAUGAACAAGUUGUCGCAUUAACACACCCAGUUCUUUAUACGAGUUUUGUAGCUAA--AGCGGGUUAUGUGGAUCUUUGCUUUCAAAUCAUCUCUGCGUUUGUGUCG 
>C3 5291
ACUCAAAAAAUAAUUCUGGAUAUGACGUAAAUAAUCAAUC-UAGACUGUAUACGGCUUGGUAGCGAUCAGUUACGUUUCGAGAUAGCG-AAUUAAUAGAAACA-CAACUUAUUAUCCGAG--UGCUGCAGUUAAAAAUUAAAUCAAACAAAUUUUG-UACACCGUCGAUACCUGCGAUACAAGCUAU--UAGUUUACGAUAUGGGGAA-CCGGGAACAACUUUUAUCAUGGUAAUCAUCUUAUAGUGCAAUAAUUAAAAAUACGUCUAAAUGUCCUCUUUGCCCGAUGAG--GAAGACACAUGUUGCUGGCCUUCGGACCGGAACGUCAUCAGUCGGGUACAUUUGGGCUUAGCAUAUAGAAUAGUAUUUUCAACUUUAGCAAGAGUUGAAUAAAUCGACCCUACCUCAUACAUGUUAUCAGACGCAUAUU-----GUCGUUGACACGACUAAAUCGCAGAAAAAAGUCUGGCUUUAU-AGGUUAGAGACCAGCUUAUUAUGCCAAUAAUGGUAUCGAUAUAAAUUUCUUGACUUUG-AAGGCCUUACAUUUCCUUUAG-UCGACUUAAACUGGUAUAAAAUUUAGUGUGCUUUGUGGACCAUC---------------------CCUAGGCCAGUCGU-UAUCUUACAU--AUCUGUUACCUGGUUUAGUUGUACUGA-AACGGUUGUCUUAGCAUCUGGCAAUUCCAAAGU--------AAAAUUCCUUUAUUACUACUAUGGUAUGGCCAAGCAAUAUUUUAGAUAGUGUGUGAGGAUCAGAUUGGCGCUGUAAGGC-GGGAACUGGGCAU---------CUGGAGAUCUCAAAGUGGCAGAAAAAGAAAAGAUGGAUCUGUAGCGGACAUUUGGAGUC-CAUGGCUCGCGUAACAAAUGGGAUUGUAAAAAUAAGCGAUGAGCCCACCCUAGUGUCAUAUUAAGCGGAAUUCAUAUGCCCUAAGCAGUAUUACAGUUGUUUGAUU----GUAACUCACGAUUCUUGCGCUGCGGAUGAAAAUUA-ACCCUGGU-GGGAUUCAUGGACCUGGGAAAGACGAUCGUGGUUGUUAACUAUAAAGCUUAUGUCAUGAAUAUGCGAAUAUGUUAUUCUUUAUUAGAGUUAUAUGUUAGCACUUUCUUCGGCCCUCAUC--UAUCGAUGUAGAUUGAAAACACAAGGUAGUGAUGCGUUAGUCCAUGGUAAUGAUCC-GCCGUUAUAAGAUUAGUAAGGGUGAUUGCUAAGUCAAUAUUUGCGAUGACAAAUAACCUUGGAAUGAAAGAUCUUGGACUUGUA-GCAGGU----CAAGAUUGACGCUUCCUGAGCCCUUAAUUAUCCAUCAUUCGAACAAUGUAUAGUUAAUACUAGCUGUGUCGCGAACAACACAA--------CUUAUUUUUUUCCAUUAGUCCAUUUCGUGUUACGAUGACGAAAUGCCAGAAAAGCUC-----CUAGGAAUCAUUGCGGGCGCUCCUACCGACCUUUGUAACGCUUUCAAAUGUGCCAUGAUUAUCGGCGUAUCGU----AAACCGUGAUAAUGAUGCAAAAAGCUGUUCGUGUCCGAU-GAUCAUUCGCAAUA-CCAGAGGUCCUAAUUAGGCU--CUAAGUCAGUUUACGUAUGGAAUAAACAACAA-CCCUUACUGGUAUU-GCAUACUAACU-----CGAACAAUUGCGGAUCACCAUAGAUUUGUAAU------UCCCCUGAAGAAACCUUGAGGCC--GAUCUCCCAUCGCUCAACCUCAUUAAAAAGAGUGUGGUUCACU--CACGCACUGC-AGCUCCAGCAUGGACGGCUUAUGAGAUAAGUCGUAACCUACCUUUGCAUGACACAGGUUCAGUAUGUAGUUACCUGUUGGAAUGAAGUUUAAUUCAU----------------------UGUACCGAUUAUCUUCAUCAUGAAAUGUUUACUUACCAAAUUACCUCCCCGUUUGCUGUUUACCUCGGUUGUAGCA--UAACAGUCCUAA------UUGGCGUGCGACAGGAAGAAGCACCGUGGCUACGGGAACCCUAAUGGUAAUAAGG-----UAGUCUCAUUUG--CCUUGCUAAUCUUAUGAAACGUUUCUCAUCCCUGGAAAAGCGUAUCGCCACGAUC---UCCGGUCUGAACCAGGGAAUCCCUAGG--UUAUACAAACUUAUUGGUCGGACCGUGGAUAGUUCCUUUACCCGAGGCUACUCACGCGUGAAAUAGCGGGGA--AAGUAUUUAAUCUUAGAGUGUGACUUCGAACGGAUCUAGUGCCGUUGGUGGAGUGGCAUUUUCACUAUUACUACGUUU--GGGGACCGUCUUGAUCUUCGCUUCAUAGAAGCUAUGU--------UCUUACUAUGUAAUACGUUAUGCGACCAACG---GUCGCCUACAUCACCAAUGUUGGUCGUUAUAUAUCACUCCGUCUGUGACGAUCUGCCAGGACUACAGAGUCGAA-AGACCACUGUG--CGCUUAUCGAGUUAUAUG-ACAGAUUUAACAUCGAUUGUUCUUCUGUCGCGGCCAUCGAAGUCUAAUAAGCAUUCUACUCGAGUCAAAGAAGGGAAUUAUUAACCAUAAAAUAAAAGGGCUCUAGCGAGCAUGGUUUCAUACGAGAUUCAUUCGUAAUUAUA---CUUACUGUAGCUUCAAUGAGUACGUCGCUUGAAGUAGC-GGCACUGACUA-AGUUCGCCCUAAAAAAGGAAUAGGGUCAAUAUGAAUAGUUGAACAAUGUGAUGGCUACCGUCCAGUUACAGGGAGACGUUUGACUGUCUAUCCCCUACCGGCUGUCAUUA-GUUCCUAUAAAUUGCAUGGUACUGUAC---UUUGUUAAUGUA-UCUGACGUUCG-UUAACGCAGUAUGUGCUACUCCCACC---CAUCGAUCAUUUGGACCACAGAGUUUC--CCAGGCGUUGAGGAUGAAUAUCCGUAUCUUUAUCC-----ACGUUAGAUUGUAGGUGCGAAAACGCGAUUUGCUAAUCUAAGAUCCGCGCCAAUACCAACCUCGUA--UUGCAGUUGACUGUUAUAAGAGU-UCAUCUAAAAUUCUCCCCUUCCAUGUGAG--------UUAGAAGGUGUAAGAUUUGUGGA-UAACGAUGAAAUCUUGGGAUUGCUUGA-UCGUUAGAUAUCGAACCAGACAGACUUUGCUUAGGUAUUUGGUUAAGUUGGAGGGCACACAUACCGGGCCAGCUCCC--------GCGUUAUGUCCGAAUUGUUUCCCAUCUAUUCAACAGUGA--AAACAGCAUUACUUGCCCGUUCGGUUCUUCAU-GAAACACGAGCAUAAUUUACACAUUAUUGUUAGCUACAAUCAUCUGGUUCUGCGUAGCGCACGCCA--UCGUAUAGCAACUUUG-GAGAGA-UUCAAGUAUUGAAUUAGUUCGAAUACCGAAAACUAGAGAUCUAGUUCUUCCAGAGUUGCUCAAGUUUUUUGGGAUACGGUUCACGCAUCGCAUCACGAUUUUACAUAGAGGAAGAGAUCCAAAUGAUAGCGAAGACCCGCUGUCGAUUCUGGCCAAGGUACACUAAUCAUAGGUGUAGUUAUCAAUGUGUAUG-UGAGUCCAGGACUAGGGAGAUUGAAGCUUGAAAUGGACCACAAGCUAGCAUCGAGGGUAACGAGCAAAAUCUAUCCUCUUUAAUCAACAAGACGACCGUGCUU---------------CUAGGUGCAUGUAGGUUA--GUUUCAAUCGUGAAA-------ACGAGUAAUACGUGCUGAA-CGUACAGUAUAUUCAUCCACAUAAUUUGGAACAUAGAUAGCGUAUACCUUUCAGAUUGGCGU-GGGUUAACUAGUGAUUCUUAAC-AUAAACACGGAGGCAUCAGGAGCGUCUUGUACUUAUCUAAUACAGAAGUUGGGAGAGAUACGACUUUUAUUAAAACGCAAUGUGUCUGUGAUCAUUUCACUACAUAUAUAUAUCCAUCAAUGGUUCAACAACUUAAGACAUUUUUGAUCAACAUCAUCCGAAGGCAGUCCCAGAUCCAAAAUAAAUUAGCGUGCGACUAACCAGG-AUAUUGGUAACUAUAGCGGUUGAAAGUCGCAUUAGAAUGCCUUAUACUCUAACUGUGAAGAGGUCCUUUAUGGUCGAGUACUAGCAUAAAUCUUUACUCCAGGAACGUAAACACGCUGUA-UGAUUUGAAAACAGUGACCGGUAAAGUCCCCUUGAUAA-CUUCCUCGGGUCA--------------------------------------------------------------------------------------------------------------------------------------------------------------------------------------------------------------------------------------------------------------------------------------------------------------------------------------------------------------------------------------------------------------------------------------------------------------------------------------------------------------------------------------------------------------------------------------------------------------------------------------------------------------------------------------------------------------------------------------------------------------------------------------------------------------------------------------------------------------------------------------------------------------------------------------------------------------------------------------------------------------------------------------------------------------------------------- 
>B3 5291
----------------------------------------------------------------------------------------------------------------------------------------------------------------------------------------------------------------------------------------------------------------------------------------------------------------------------------------------------------------------------------------------------------------------------------------------------------------------------------------------------------------------------------------------------------------------------------------------------------------------------------------------------------------------------------------------------------------------------------------------------------------------------------------------------------------------------------------------------------------------------------------------------------------------------------------------------------------------------------------------------------------------------------------------------------------------------------------------------------------AUUACCAAUUGAAUUAACUUCACGAAGACGGGAAUUUAUUCUUUUCUUUUGGAGUGGUGCGUAGGGACUUGUUCCACUAAUAUUG--UGCAGGUG-AAACUAUCACGUCAAGGUAAUCAUCAGUCAUUC--CAUGGCAGUUAU-CCGUCAAUAAAACUAGUGUAACUGUAUGAUGAGGCAAAAUUUGUGAAAACAGUCGCCACCAGACCAAAAGAUCUUGCACGUGUU-UCAGGG----AUAACUCGACUCUUCCUGGGCAGAUCGGUAUUCUUCAUUCGCACUGUCUAUAACUAAGCUUAGUUCGGUCGCUAAUAGCCAAC--------CUUUUUUAUCGUCUCAUGUCGUUACUGCGAUAUAAUGAUGGCACUCCAUACUAACUC-----CUUGGUAUCGUAAAGAGUUCGCCUCUCGAACCUUGUUACGAUACAAAAUGGCAUAUGCAAAGAGGUAAAUUAU----ACACCGUGAUACUCAAGAAAUAGGGUGUUCUGGAUGAAU-UGUCAUUAGAAAUU-UCAGAAAACUGAAUGAGACUC-UCAAUAAAUGCUGCACACGGGAUAAACAAGAG-AAAUUGCCAUUCUUAGCAAACUAAUG-----UCAUAACUCGCGGGUCUUGAACGGUCUGUAAAAAAUUACC---UAAUGGAGC-CUUUGCAAGUAAUCACAUAUGUCUGGAUCUCACU--AAAGAAUUUGAAUUACU--CACAGCCUAU-AGCCCUAACAUGCGCGAGUUAGGAUA--GCUUGUUGCUUACGGUUACAUAUCACAGGUUUACUACGUCUCUAUUUGUUGUAAUGAAAUACAAUCUAUGAUUACCAAUAGGAAUAGCGACGGUAUUGUUAACAUUUGACAUAAAGUACUUAUAGACCAAUUCUCCUCCCCGUUAAUUGUUUAUCUCAAUUGUAGCA--UGACAUGCGCGA------UUGGCACGCAUAAAGAAGAGGAACCGAUGCUAAUGGAAGCAUAGAUAUAACCAUA-----CUGUAAUAUUUG--AUUUGACAAUUUGGUACAUCGAUUACACUCUAUAAGAUAAUAUGUCGUCGGGAGC---UUUGGUCUGAACUGGAAAACCGCUUGG--CUAUGGAAAACAAUUGUACGAGAUGUGCAGACCUGCAUUACGAAGGUGUUCCUGUCGGUGCAUUGUCGGGUCGGAGAUGUUAGAUUCAGAA----UCUUGAGAAUGGGUGUAGCGCAAGUGUUCUAACGGAGAUCUAUUUAUUUCAAAGUAU--AACGAUCCUCUGGAACUGUGCUCCAUGCAAGCUUUCU--------CCUUACGGUGUACUAUAUUAUCCAACCAACG---UUCGCCUACAACACCUAUUUUAGUCUUCAUGUCUGAAUACGUUUAUGACAACUUGCUAUUACCACAGAGUCGCC-AAACCGCUAUG--CGCUUAUUGAGUUAAUAA-CUAGAGUUGAGUCGGAUUGUCACCCCAUCACGUCCAUCAGAUUCUAAAAAAGCCCCUACUAUUGUCAAAAAUGGGUAUCCAUGGCCUUGAAAUAAAAAAGCCUCUGGUAAGAUGUCUUCAUAUAUGUCCUCUUAGUAAUCAUU---CUGGUUGUAGCGUAAAUGAGCACCUCGCGUAAAGUAAC-GGCGCCAACCA-AGAUCGCCCUAGAAAGGGAUGGGCAUCGGUAUAAAUAGCGAAGCAAAUUAAUGGCUAUGGUCUAGUCUAAGAAGGUCGCAUGGCUAUCUUUUCUUUCCCGUCUGUCCCCG-GUGCCCAUA-GUUGGACAGUAUUGCUU---UUUGCUACAGGG-ACUUACAUCCG-CUAAUGUGGGGGGUAGUCUCCCCAUCUAGUGUCUAUCGUCUGAGCCACAAAGUCUU--GGAGUUGUUGAGAAUAAAUAUCCGUGUCUGUGUCC-----GUUUCAAAGUCCAAGCGUGAGAAAUUCAUCGUUUAUUUUAAAAUCUGCGCCAAAACCAAAUCCGAA--UUGGAACUAAUUGUUGUAAAGGA-UUGUUUAAAACGCUCUCAAGCCUCAUGAG--------UUAGAAAGCGUAAAAUUUGUGGA-CAAUAAUGACAUCAAGUGAUUGUAUGUCUUCUUAAAGUUUGCACUAGACAGUAUAUGCCUGGGCGCUUAGUUAAAUCAUAGAGCACAUCUACCGAACCGGCUCAC--------GCACUAUAUCCAGUUUGUUCUAUCUUUAUCUGACAGUAA--UUACAGCAUUAUGUGGCAAGUCGGUUUUGCAC-AAAACUAAAACAUAAUUUACUUAUCCCCGUUAAUUGAUAACAUUUGGCUCUACGUCACGCGUACCGUUUAACAGGGCAACUUUC-GACGAU-UUGUUAUAUUUAGCAAAUUCACAUACUGUAACCAAUAGAUAUAGUUCUUCUACAAUGGGUCAAACUUUUUUAGGUGUAGUACGGUUAAUGUAAUGUUGUUUCACAUCGAGCAAAGGAUGCCAACGCUAUAUAAAUCCUCCUGUCGCUAUUGAACAAAAUGAGCUAACCGUAAAUGUAGCUAUCGCGAUGUAUG-CAAGCUUAUCACGAUGGACGUGGAGGUUCGACGCGGGACGAAAUCCUGCAUCGGGGUUUGUGCUAUAUAUUUGUCACCCUCACGAAGUAAGUAUAGCAUGUUU---------------CUAGUUAUAUGUAAGUUA-----------------------------------------------------------------------------------------------------------------------------------------------------------------------------------------------------------------------------------------------------------------------------------------------------------------------------------------------------------------------------------------------------------------------------------------------------------------------------------------------------------------------------UUAUGUAUAUUGG--UUACUUGUUAUCGAG-ACAUUUACAGGAGUAC-ACACAUUAUUUUUCGGCCGAGUGCCAUUAGAGGGUAGAGCGACA-CCGGAGAUUGCUGGAUGCAACG--CCUUUUAGCUUUCUAGAGUAU-UCGGUGAUGUUCGAAUGGGAUCCAAAUCCUAAUGAUAUAUAG--UAACUGUGAGACAAGAUGUAACCGUAGUUGAUGUCUACCCCGUCCUUAUUGA----UCCACGAAGGUUAUAAUGGCAAUCCCAUAUGUUCGACACA-CAGAGCAAUAAACGAUUGGUGUCUCAGAAAGGGAAGGAUUACAGAUG---UAAAUGUUUUUGAGCUUAUAAGCUUU-CUAAGAUUAUAAUUUAUGCACUAUGAAAAUCACUACAGUUCCUAUAAUGUUAAUGUUACUGGAA-AGAGAGGAUGAUGUUUACGAAUUUUGAAUUGUUCCCUUAGCCUUUUCAAGGGGACCCUUAAUGUAGACGACACCUUUAAUUAAAAUA-GUCGUAUUGAAAUUAUGACGUGUACGGCGAUACCUCCACGCC-AAGGUUCAGACACUAGAUACGUAA---GCUACUGGCGCCAUUCUUUAACUAACGGGAGCGGAGGUCUA-UCGAAACCUGCGCUAUUACGGAAGUCAAAAAGGAAUUCGAUCAGCUAGUGAUCCCAGCGCUGUUCAUAAACUGGCACCCUAUCAAACAGGCCUUGAUUUUGCCGUAUCACAAAUUCGCUAUCGGGAACC---UUUUAAUCACAAUCCAAGGAUACUGCCGUGAAAAUAACUUUGAGGAACUAGCUCACAAAGAGACGU-UUAAUACAGCUCCGACUUGUUAGCAUCUUACCUGAUUUCCACAUCUGAAAAACGGACGAACUCCAAUCAAGUACGGGACCAUUCUAAG-UAAAGCAGGCAUGUGACUUCGACUGGUGGGUGUUCUACUAUCUCAAGAUACCCAAUUCUCUAUAGGAGC-UUGUCGCGAG--GAAAAACCGUGUAAAUCUUCGCUUCCAUAGCAUUCCCAUAACUGUAUCG 
>A3 5291
AUUUAGACAACAAAUCUGGGUAUGACCUAAAGGAUUUAUC-UCGUCUUUAUGCGGUUUGAUAAUAGCGAGUCGGGUCUAGAACUAUCG-UAUUAAACGACCGA-CAGUAGAUUAACGCAG--GGCUGUAACUAGAGAUAACAUUGAAUAAAUAUUA-UGCACCGUCAUUUGCUGCGAAGAAAACUAUUGUAAUUUACGAUACGAGGAA-CCGGGAAUAACUUUCUUCAUGGUAAUUAUCAUAUAGCGAAAUGUC-AAAAGUCUGUUCCAGAGUCUUCUUUGCCCGACAGC--GGGGAUACAUAUUGCUGACUCAUGAAUUAGAGUCACAUUGAUUACGAACAUUUUCGUUUGGUAUAUAAGGCAGUAUUUUUGACUUUGGUAGUCAUUCGAUACACCGGUCCCACCUGACACGUGCUAUCGAAUAUAUAUU-----GUCGUUUAUUCUAACAAAUUGCGAGAAAUAGUUUGGUAUCUC-AGGUUAAAGACUAGCUUAUUGUACCAAUGAUAGUCUCAAUGUAAUUGCUUAGUCCUUG-CGGUCCAAACAUCUGGUUUGG-GUGAUUGAUGCUGGUAUCAAAUAUAAUGUCCACUUCGAACUUUC------------------ACGUCCAAGCCAGCCGUGUAGCUUCCUA--ACCGAUUACAUGAUAUAUCCGUACUCA-GUCGCUUUGCGAAUAUUCGGAGCAAUUUAAAGU--------GAAAUUCCUAUUUUGAAGCAAGGUAAUGGUUAAAUGACAUAUUAUAUGACGUAUCACAAUCAGACCAGCGCU-UGAUGA-GGAAACCAUGCAC---------UUAAAGAUUUUAGUACAGGUGAAUCAGUAAGGAUGUAUCUGUAGAGAGCCUUGGAAGUU-CCUAGCUAGUGCUUGAAGUUAGGUAGUAUGGACAAUCGAUCAU-CCAACCCAUUAUCAUCGGGACCGGAUUUGUUAGGCCUUUUACCGUAAUACGAUAAAUUCAUG----AUAACUUAAGGUUCUUGCGCUGUGGAUGACUGUUA-ACAAUGUU-AGAGUUCAUGGGCAUGGGAAAGAAGACCGUGGUUACUACCGAUUGAGCUUAUAUUAGGAAAACGGGAGUGCUUUCUUUUCUUUUGGGGUGGUGCGAAGAGACUUGUUCUAGCCAUCUCU--UUCAGAUU-AAGUAAAAACGUUUAGGUAGUCAUCAGUCUAAC--CAUGAUAAUUCA-CCGCCAACAGAACUAGUGUAACGGUUUGAUGUGCCAGGAUUUGAAAGAACUGCCAACAUUAGGCCAAAUGAUCUUGCUCUUGUA-UCAGAG----GUAACUCGAACCGUCCUGAGCCGAUUAAUAUUUGUCUUUCGGACCUUCUAUUAUUAAGCUCAGUUGUGUCGUUAAUAGCGAAC--------CUCUUUUCUCUUCUUACGUCGUUUAUGUGACCUAAUGAUGGUAUUCCAUAGUAACUC------UCUGUAUCGUAAGGAGUUCCCCUCUCCAACUUUGUUGCGACACCAAAUGGUACAUGCAAAAAGGUAAAUUGU----ACACCGUGAUACUCAAGUAAGACGAUGUUCUAGUUCGAU-UGACAUUCGCAAUU-UCAGAAGACCGAAUUAGACUC-UCAACAAAGCCUGUUCAUGGGAUAAACAAGAG-AAGUUGUUAGACUU-GCAAGCUAAUG-----CCAACGCACGCGGAUCUUUAACGAUCUGCGAGAAAUUCCC---UAAUAAAGC-CUUCGCGAGAAAUCACCUAUAUCUGAACCCCACC--AAAAAACGUGAAUUACU--CGCAGACUAG-GGCCUCAGCAUGGGCGGGUUAUCAGAUAGAUUGUUGCUUAUGGUUACAUAUCGUUGGUUUAGUGUGUCAUUACUUGUUGUGAUGAAGUGCAGUCUAUGACGAUCAAUAGGAAUAGCGAUUGCAACGAUAACCUUCGACAUAAGGAACCUGUGGACCAAUUUGCUUCCCUGUUAACUGAUUAUCUCAAAUAUAGUA--UGACAGGCCCAG------UUGGCGCGCAUAAUGCAUAGGUACCGAUGCUAAUAAAAGCAUAGAUAGAACCUUA-----CAUUAACAUUCG--AAUCGUCGACAUGGUACACCGACUAUAAUCUAUAAGGUAGUAUGUCGCCAAGGGC---UUCGAUCUGCA------------------------------------------------------------------------------------------------------------------------------------------------------------------------------------------------------------------------------------------------------------------------------------------------------------------------------------------------------------------------------------------------------------------------------------------------------------------------------------------------------------------------------------------AGCACCUUGCCUAAAGUAAC-GGCGUCAAUCA-AAAUCGCCCUAGAAAAGAACGUGAGCCAGUAUAAAUAGUGGAGCAAAGCAAUGGCCAUGGUCUAGUCUCAA-AGGACGCAUCGCUAACUUUUUCCCACUGUCUGUCCCUG-GUGCCCCUG-AUUGGACGUUCCUACAU---UUUGCUAUAAUG-ACUUACACCCG-UUAGUCUAGGAAGUACCCUCCCUACUUAGUGUCUAUCGUCUGGACCACAAAGUUUU--CAGGUCGUUGAGAACGGAUAGCCGUAUAUAUGUCC-----GUUCUAAAUUCCGGGCGUGACAAACUGAUCGGCUAUUCUAAAAUCUGCACCGAAACCAAAUCCAAC--UGGGAACUAAUUGCUGCAAGGGU-AUGUUUAGAACGCUCUCCGUCUACAUAAC--------UUAGAAAGUGUAAGACUUGCGGG-UAAUAACUAAAUCUAAUGAUUGCGUAACUUUUUAAAGUAUGCACCAGACAGUAUUUGCCUGGGUGCUUAAUUAAA--------------------------------------------------------------------------------------------------------------------------------------------------------------------------------------------------------------------------------------------------------------------------------------------------------------------------------------------------------------------------------------------------------------------------------------------------------------------------------------------------------------------------------------------------------ACCCAGGCAGUGAGGCUUCACGACUAAUAACACGCUCGGGG-UAAACGAUACGUGAGCUCUCACAAUUCCGGGUACAAGGAAACUGCCCUUUCGCAAUUGUCGC-AGAGUGUCUACUGGAUAGCAUC-ACAAAUAAGAGCGAACUCGGACCACGUUUUACUCAUUUGAUAUGACAGCUGGUAGAAUUAAAAGAU-CAUCGGAAUGAAAUCUAUUCGUUGAUAGUAUUCGGUACAUAAGUAUUUAAUAAUUGU-CCACGGCGUAAGAUGUCUUUUAAGACCGUAAGUAGUUGGAAGAUUCGAUUUUAGUAGGAAUUAGCGCAACAUGGACCAAGAAAAUUAGUGGGUCCUACAAAUAACAUGCACAGGAUCAUACGACAAAACCUCAUUGUUACCAGUCCGCUUCGAGACUAAUUUUAAUCCAGCUCGUUAAAAUUCAAGUAUCUUCACCGAAUG-ACCCCUAGGGAUGUUGAAUACUGGAAUUUCUUUUGCUA-CAGAUUUGACUCCUCAUGCAUGUUAC--CGUCUAGCUCUAGAG-AUAUUUAAAGGAGUGC-AGACGUUGCUUUUAGGUUGAGUGCCAUGAAUAGGUAGGGCGGCA-CCAGGGAUUGCCGAAUACAGCG--CCUCCUAGUCUUCUAUACUAA-UCGGUGAAAUACAAACGGGAUCCGAUUCCUAAUGAUACAUAG--AAACUGUGGGGGAAAAUGUAACCGUCGCGGAUGAUUACCCCCUCUACGCUUAUUGUUCUGUAAAGGUUAUCAUACUAAUCCUAUAUUUCAGACGUA-UAGAGCUAUGAACGAUGGGCGUCUUAGAAGGGGAAGGAUUACAAGUG---UAAAUGUUUUUGAUUCCAUAAGCUUU-CUAAGGUUAUGAUUUAAGCGUUGUAUAAAUUACUACAGUUGCUAUACUGUGAGUGUAACUGGAG-GAAGAGAAUGACAUUUACGAAUUUUAAAUUAUUCCGUUAGCCCUUUGAGGGGGACCCUUGAUGUAGAUGAUGCCUAUAAUUACAACA-GCCGUAUUGAAAAUAUAGCAACUAUGGCAAUUCUUCUAUGCU-AGAGUUCGAACACGAAAGACGUCA---ACUACUGCCACCGUUCUCCAGCUAGCGGGAACAGAAGUUUA-UCGAGACUUGUGCUUUCGCAAAAGUUAAAAAGGAAUCCGAUCAGCCAAUGAUCCCAACGUUAUUCAUAAGGUGGUACCAUAUUAAACGAGCCUUGACUUUGUCAUAUCAUAAGACCCCCGUCGGUAGUC---UUUUAAUCGCAGUCUAAGGGGACUGCUGCGAAAUUGAUUCUGAGGCACUAGUUCACCAAGAGACGU-AUAGUACAAUCCCGACUCGUUAACAUCUCGCAUGAUUUCUACAUCUAAAAAGCGGACGAACUCCAUUA-AAUACGCUAUCCUUCUAAG-UAGAACAGGCAUGUGCCCUCGAUCGGCGGAUAUUCUGCUAUCCCAAGAUAUGUAGUUCUCAAUAAGAGCAUCGUAGUGGG--AGAAAGCUGUCAAAAUCUGCGCUUCCAGAGCAUUUCUAUGCGUGCAUCG 
>H1 5324
-CCCUCUUAGUAAAC-AAUCAAAUUGCGUGCCGUAUGGCGAGGUAGCUCUGUUUUACCGCUGCCUGCUCAGUA-CAUCUAACAAUUCGUAGUUCGAAAAGUAAC-UAAUGUACUAAGCUCAAUCCGUUCAUAAAGCCAUACACAUUUGAUCAUCGUCAC-----AUAGGAAGGGGGUACAUAGAGACGCGUUUAGGACAACUAAAAGAGUUCAUAGAAUCGUAAGUCGUUAGCUUUUCGAGA-UCCAAAUAUUAUUGAUGAUAAUUGCAAAAAUUAAUAU---AAGACGAGAUACGGGUGGGCUGGUAAAUACAAUGAGGUUUAAGUUGUAAAUCUCCCUGGAUUUCCUAGCCCUACCAUGCGGCGAUUCCUACAG-----AUAGUACAACAUAGUGGAACUCGCACAGCUGACUCAUGCUGGGACAAUUCCAAAUAAGUACGAGUUUAGAUUGUCCAGCAAUAUCGGA---CUAGAUCUUGCCUUAAAUUCCCCUUGCGACGAUUAAUUAUACGGAAGACUUGCGUAAAUCUACAAUAUUAACUCGUUCCCAACGUCUAUCGAGAGAUCGUUAACUAAAUAAGCAAUAUACA-UGUCUAAUCCCCAGGUUCUCGAUUGAAUACCGCUUCGGGGGUGAUAUAUUUUUAUAAGUCAAGUGCAAGACAGGGAAUA-UGUGUACAUUCACCUGAAAGUUCCUAUAGAUAAAGCAAUACUGUUGUCGCGUCUUUGAAUACAGGAGGUGUUAGCUACAUUAGAGCUGUUUGGAUUACGAUGU----------UAUGAGAAGCUAACAGUCAGAAUAGACAUAGUACGCAGUCUUUGACAGAAUGAUCUUCUAGUUGCGAAAAAUACAUUGAUUCCUCCUAAAAGGG-------UUGAUAUUUUAUUACCA-------UCAGCUAUAGCUAUAAAGCGCCAAACCAUUUUAAUGAG-UUACACAUAUUUGUCCUUAGUUGAGAUUUAAUUACUUAAAUGUGCAGGUUUUUAAAAAAAGAUUUCGACAAAUCGAGUCAUUCCGAGCUCUUAACUGUUUGAUGAAGAGCGGGCAUUGUGGGUUGCUUCACGUGGGAUCAGUCUAUCUAUUUCUAAAACGAUU--AUAGCUCAACUGACGCGGAAAACUUGGCGACAAGUAUCUAGUUCCUAGAUUAGCAGCGACUUGGCUUUCCCACGCGUUACUUGUUAAAUCAGGUUCGUCGCGGACCCUCGCGCUAGAUUGCACCAUGU--GUCCCAUCAAUCUGUUCCCCAUAUUACGAGUGAGUGAAUACGUAAUAAGCUAUACGUGCCGGACAGAGCGGCGAUUAUACGACUCUUGGAUGGUGAUUGUUAAUUGGGGUAGGGGCAAAAAAAACAGUAGGCG-GAUAUGGAC-CAAGGCUGAAAAUCCACGAAAGCUAAUCAAGUUAGAUUUAGCCUACGAAAGACAUCCAUGUCUUUAAGUAUAUUAGUGCGCCUUGUAGGUCGUUUUAUUGAAAUUACUACCGCGUGUUACAUAAGUUAGUCCACAUUUCAGACCACGAAUUCACAUUUUGAUUUGCGACCUCCAUUUACUGUUGG-ACGUACUUCGAUAGUCUCUUCCAGGACUGAUGCAUGUUAUUAAGGGUGUGAGAAACCCGAAA-UCUUGAUUCAGGUUUCCGAGUCCUUGCCCG---AGGUUGGGGUGGAAGCCACGUUUGAUGGC-GAUAGUCAUGUAUGGACGUGGGGCACG--AGAAUACAAAUCCUCAAGCUUCUUGGAAAUGAGUAAGUUAUAACAUCGUGGGAAGUUGAGAACUGGAAAGGGUGGAAAUUGUUAACCAGUCUUGGGCCUCGUUCCGUUAACAAAUAUACUCAGGGAUAAGCCUAACUUAAAAUCGCUUUAAUGACUACCAGCAUUGAGUGACUGUAAAAGUUUUUAUUAACCCGAAACUGAAUCCUUCAGCGUUU-GGAACAACGUUAAU--CAAGCAUUCAUGCAUCCGUAAGAAG-UCUUAAUAAGUUUGAUCAAGAAUGUUCUGACGAUAUUCAUUGGUUCA---CUUUCCUUUUGACAACAUCUACCAGGAAGUUUUACUUAGUAUUCCUACAUAAUUCAUACGUUUGGAUAUCACAGCAU-CACUCUUACACACAUUGAUCAAGUACUAAUAUGUGUUGCGUCUAGGUGGUGCAAGAACAGCGUUUUGUCGUUCAAU--GUCUGUAGUAUACUGCCAAGAUGGUCUUAA---UGUAACAUUCAUGUCGCAUUAAUUUUAACUGAAUUGACCCAGAUUACAAAACU--------------------------------UUUGUCAUACAUUGUAGUUUUACCA-----------------------AAUAGCUCAAAAU---UUCACUAAAUGUCAUAUGGAGUGU--CCCCUCGG-----------CACUCGAGGGCCGAAGCGUGAUUCUGCUAUAAACUGUAGGUAAUUGAGUUAGCAUGGUUAUAAUAUAAGAGGGUGGAGCUAUCAUUCCGUCUCUGUGAGAAGUAGCAGAGGUA--GCAUUCAGUUGCUCAACACACCGCCGUUG-UGAGCUAAA--CGUACCUGUGGCAUUUUCGGAGCCAAACUCCGGAAUAGGUCUACCACAGUCAAUAUUUCUGAGUUAUUGCAUACCAUCGCGCCGAAGACCAAGGUACAGCGUCCUUUAGAGCCUCAUGACACAGUUAAU-GGCAGUUUCAACAUGUAACGAUACAAACUUCCCGCCACGU--UAACCGCGAAGAGAACAAAUUUAAAUGCAUUAAUUAGUUAAAUCUUUCAAACAACAA-GAAUUAGCAG--GACCGGUUCUCAAACUAACUUUUUGGUAAUUCUAGACCUUAGUUUGAAUAGAAAAUUAAGGACAGG-CGUUAAUUGGGAUUUCCCGUCAUAGAUAAAAGCA--UCCUACAAACAGGUAACCGGACAA---CACAAGAAAUUUAUGUUAGUUGUGGC----UUAGCGGUUUG-------CUAUAAGAUGU-C-ACACGGUACUGUAGCUAUGAGUUUACUAUAAUUAUAGUUACGAGGUUGUAAAGG-----CUUGGACUUGCCAUUCAAAAUUUUUGCGAAC-AUGCAACUGUUUCCC--GAACGUAGUAAUUUACUGCAAACGGAUGCU--------------UGUACAGUCUUUCAGCCUUAAUCC-UAUCAACAACUUAUUCUGCCAU--------------------------------------------------------------------------------------------------------------------------------------------------------------------------------------------------------------------------------------------------------------------------------------------------------------------------------------------------------------------------------------------------------------------------------------------------------------------------------------------------------------------------------------------------------------------------------------------------------------------------------------------------------------------------------------------------------------------------------------------------------------------------------------------------------------------------------------------------------------------------------------------------------------------------------------------------------------------------------------------------------------------------------------------------------------------------------ACGAAGUUGUAAGAAGUAG-AACCAGUUA-AAGUCUGUAGAAUACUUGUAAC-CUGCCCGCGGGAUACAAUAAAA-ACUUCAUAAUUUUUCAAAGGUAUAAUCGUA--UGGAAGUGACAAGUUUUCUAUUAAA---C-UCGAUUGCCUUUUGGGAAGGAAUCGUUAUACAGUGUUAUUGUUUUAUUCGACUUACGUAAGAUUGAAGCAGUUGUUUCA---AUGGGAGCGUUCUAUAAUGUAUUAUAAACUGAUGAUUAA-CUAAAG-AAAUUUUGAAGU-UAGAUCUCGCCCUAAAAUCACAACCAGAGUAUUGGAUCUGCAUGG-GUAGAAAAAAGUAAAUUUUUACAUCUGUCCACAGCUCGAUAAAGCGGUUCGUUAAUUUCUGUUU-----------GGACACAUCUCCAUAGGUACAAGUGUGGUCGACGUUG-UUGAUUGUCGAAACUUUUUUAAAACAUUUAUAACUCUGCUAGAC-UCAUCCCGUGUUUCUUUGAUAGAAUUAUAUUUAUUGAACGAC-CUCGGA-UAGUGCAUUUUUUUGGCU-AUGCA--UCAAAUGUUAUAAUGUUCCCGUUUGUUGGUUCACUAUUAGUUAUAGGGAA---GUUACAACCUGCUAUAACUCAUAGCAGCGCCACUCGCACUUUAUGGC--UGUCAUCGUACUCGGAUA-GACGACUGUAACCUAAAAUUAAGAUGAUCAUGAGUCUGGAAGAAACGUGUCUUAUUUUUUAACUUAUGUC-UUCUGAUGAUUAUCGCAGUCACCGUGUGGAAGUGUCAAGUGAG-UAGAUUUAUACAUUG----ACUCUAGAGACCAUGUAAUUAGG-------GAAUUCCAAACGCAAUUUUACUUUCGUUUGAAGAACGCUAUGGAGUGGCCAU---CAACCUAUUGAAAAAGUCGGUAGGUAUGGUAAUUUACGCAGGUUUAAUUCUGUGCAGGAUAACACACAAUGAGGCGAAGAGAUUUCCGGCUAGUGCAA-CAUAUAAACUAUUGUGAAACCCAGUUCCUCCGUUUAAACGAUGGUCGCGCGUAACUAUGGAGUUUGUCCGCGU 
>G1 5324
-CCCUAUUACUAAAC-AAUCCAAUUGCAUGUUCUAUAAUGAGGUAUCUCUGGCAUACCGCUGAUUAUUCAGUA-GACCUAACAAUACGUUGUUCGAAAGGUGUC-UAAUGUCGUAAGCUCAUUUUGUUCAUGAAGUCAUACGUAUUUGUUGAUCG-CAC-----GUAGAAACUGGG-ACAUAGAGAUGCGUUUAAGACAAUUCGAAGAACUCGUAGAAGCGUAAGUAGCCAGAUCUUCGAGA-UUUAAAGAUUGUUGAUAUUAAUUGCAGAAAUUAACAA---AAGACGAGAUGCGGGUGGUUCGAUUAUUACAAUGAAGAUCAAGUUGUCAAUCUUCCCGGAUUUCCCAGCCCUCCCAUGCGACAAUUCCUACAG-----AAAGCGCGACAUCGUGUAACAUGCACAACCGAUUUAUGCUAGGACAAUCCCAAAUAAGUGCGAUUUAAGAUUGCCCAGCUCUCUCGGA---CUAAGUCUUGUUUUAACUCCCCUUUGCGAUGAUUAAUUACGCAAAGACCUUGCGUAAGUCUACAAUACAAACUCGUUCUUCAAGUCUAUUGAGAGUUCUAUAUCUAAAUUAGCUAUCGACA-UGUUAAUUCCCCAUAUCCUCGGUUGAAAACUGCUUCGGUGGGGAUAUAUUUUCUUAAUUUCAGGGCAAUAAAGAUAAUA-UGUGUGCGUACACUUGAAAGUUUCUAAAGGAAAAGCAAUACUGUUGUCGCUUCUCUGAAUAAAGAAGGUGUUAGAUACAAAAUUACCAAUUGAAUCACGAUGA----------UAUGAGAAGCUAUUAGGCAUAAUAGAAAUUCUUUGGUUCUCUCGGCAGACAGAUCUUCUAGCCGCGAUAAUUACAAAGUUCCAUCAUAAAAGUA--------UGGUUUGUUUUUUCUA-------UCAUCUUUUAGUAUAAAGCGCCAGACUUUUUUAAUGAG-UUACACGUAUUUGUCCUAAAACGAGGAUUAACUACUUAAAUGCACAUGUUUUUAGAAAACGAUUUCGACGAAUCGAAUCUUUCCGA-CUCUAAACCGUUAGACGAAGAGUGGGUAUAGUGGGUUGCUUCGCGUGGAAUCAGUCUAUUUUUUUCUGAAACGAUU--AUAGCUCCAGUGAAGUGGAGAACUUGGCAACAAGCAUCUAGUUUCGGGAAUAGCAGCGACACGGCUCAUUCAUACGUUACAUGUUAAAUAAGGUUCGUCAUGGACCAUCGAGCGAGAUUGCUCCAUGUUUGUCCCACCAAUCGGUUCCCCAUAUUGCUAGUAAGUGAAUACGUCAUAAGCUCUACUUGACCAACAGAGUAGCGGUUAUGCGUUGCUUGGCUGGUGAUUUCUCAUGUGGGUAGGGGCAAAAAAAACAAUAGGUG-GUUACAUAG-CAAUGCUGAAAAUCCACGAGAGCUAAUCAAGUUAGAAAUAGCCUACGAAAAACAUCACUGUAUUUGGUUAUAUUAUUGCACCUUGCAGAUCGUUUUAUUGAUGUGACUUCCGCGUGUUUCAUUAGUUAGUCCACACUACUGC-CACGCAUUCCCAUUUCGAUUUGCGUCCGAUAUAUACUGUUAG-ACGUCUUCCGAUAGUUUUUUCCAAGACUGAUACAUCUUAUUACGGGUGCGAGAGAACCAAAA-UCGUGGCCCAGGUCUCUGGGUCUUCGCUCG---AGGUUGGGGCGGAAGCCUCGUUUGAUAGCAGAUAGUUUUGUAUGGGCAUAGAGUACG--AAAAUACGAAACCUCAGACCUCUCCAAAACGGCUAAGUUACCACAUCGAGGGAAGUUGUGCGCUAUGAAGUGUGGAAAUGAUUAGCCAGUCUGGGCCUUCGUUCCGCUAACAAGUAUAAGCAGGGAUUAGCCCAACUUAAGUUCCCUUUUACGACUGUAGGCACAAAUUGACUGCAAAAGUCAAUGCUAACCCAAUACUGAACCCUUCUGCGUUUUGGAACAGCAAUAAU--CAAGCACUUAUGAAUCCGUUAUAAG-UCUUAAUAAAUUUAAUCAAGAAUGUCAUGAUGAUAUUCACUGGUACA---CGAUCAUUAUGACAACAUCUAUCAAAGAGAAUUAUUCCGUAACCCUACGUAAUUUAUGUGCUUGGAGAUUGCAGCAU-CGCCCUUACACACAUUGAUCAAGAGCUAAUGUGUGUUGCGUUUAGGUGGUGCAGGCACAGUGUCUUUCAGGUCAAU--GUCCAUAGUGCAAUUCCAAGAUGAUUUUAA---UGUAACAUCCAUGUCCCGUCAUUUUUAACUAAGUUAAUUGAGAUUAUAAGACU--------------------------------CUUGUCAAACAUUGUAGUUUCAAAU-----------------------AAUGACACAAAAC---UUCACCAAAUGUUAUAUGAAGAAC--UUCGUCGG-----------CAUCCGGGUGCAUACGUGUUAGUGCGCUAUGAGCUGUCGGUGAUUGAGUUAUCACUGCUAUGAUUUAAGGUAGUAGUGCUAUUAUUUCGCCCCUGUGGAAAGUAGCAGAUAUA--GCAUUCCGUUGCUCAGCGCACCGCGGCUA-UGGGUUAAU--AGUACUUA-GGCAUUUUAUGAGCGAAAUAUCGGCGUAGGUCUACUACCGUGAUUAGUUCUCAGUUAUUGUAUACCAUCGCGCCGAAGACCAAGGGGCAGCGUCCUUUAGGAUCUCAUGACGCAGUUAAU-GGUAGUUUUAACACGCAACAAUACAAACUUCCCCUGAUGU--UGACUGUAAAGAGAACUAAUUCCAGUUCGUUAUUUAGCCAAAUCUUUCAAACAACGA-GAAUUAGCAG--GACCGGUUUUAAAGCUAGCUCUUCGGUAAUUCUAGACCCCAGUCUGAAUUGCAAAUUAAGAACAGG-CGUUAAUCGAGAUUCUCCGUAACAAAUAAGAGCG--UCCUACAAGCAAGUAACCAGAUAA---CACAAGAAAUAUGUGUUAAUUACAAC----UUAGCGGUUUG-------CUGUAAGAUGC-G-ACGCCGUACUGCAACCAUGGGUUUACAAUAAUCAUAAUCAUGAAGCUAUAAAGG-----CUGAGACUCGCCAUUCAUAAUUCUUUCGGAC-AUGCCAUUGUGG-UC--AAACGUAGUAAUUUACUAUAGACGGCUGUA--------------CGUCCUGUCUUUCAGCCUGAACCU-UAUCAGGAGUCAAUUCUA-CAU-----------------------------------------------------------------------------------------------------------------------------------------------------------------------------------------------------------------------------------------------------------------------------------------------------------------------------------------------------------------------------------------------------------------------------------------------------------------------------------------------------------------------------------------GUCUAACUUAAGUUACUAAGCCUAACGAGGUUUC--UCGAGGGUACGCACCCACAAAUUCAACAUAUGGAAUACUACGCCCCUUAGAAUCAUGUGGUUUCCGUAAAAUUACAUU-CGACGUUUGCACAUAAACACCGCCUCGACCGUUGCUCAUAGUUAAACUCUGUGUCAAUAGAACCACGCCAU-----------------AUGCUUCAAUAUGUUUCAGUACUUAGUAAUG-CUAUGACGCAGAUUGCAGAAAAA----------------GCAUUAAUCUUGACUACAUGUCAA-UGACCUCAAUCAUGUAAUGUUACAAUGUGUCUGGUCUACCACAAAGAAGG---GACGAAUAUGGUGUUCCCCAUAUACACGUUCAAAACAGCGUGAUGAAU-AAUAAAUCCGAACUUCCUAAAAACCUAUGCAAUAGCCAUAUGCUAGAUAAAUUACGUAUUAUCGAGAACUCAUUGGAAAAACCUCCCUUGAACUGCCCUGGGCAGAUAUUCUUGUUG-----------------------------------------------------------------------------------------------------------------------------------------------------------------------------------------------------------------------------------------------------------------------------------------------------------------------------------------------------------------------------------------------------------------------------------------------------------------------------------------------------------------------------------------------------------------UUUUAGCU-ACGUA--UCAAAUGUUCUGAUGUACCCGUCUGUUGGUUCACUACUCAUUAUAGGGAA---GUAACAACCUGAUAUGAUUCAUACCAGCGCCACUCACUCUUUCUGGA--UGUCACCGUACUCGUCGA-AACGACUGAAGCCUAAAAUUAAGAUGAUCAUAAAUUUGAAGGAAAAGUGUCUUAUGUUCCACCUUCUGUC-UUCUGAUGAUCAUCGUAGUUGCUGUGCGGACGUGU-AGGUAUA-UUAAUUUAGGCAUCG----AUCCUAAGGAUCAUUUGUAUAAA-------AACUUCC-AACGUAAUUUUACUUACGUUUGGGGAAAUCUGCGGUGUGACUAU---CAACCUGUUGAAAAGACCGAAAAGUGUGUUAAUUAAUGCGAGCCCAACUCUGUACUGGAUGACACCCAAUGAAGUGAAGAGAUUUCCAACCAGUAUAA-UAUAUAAAGUAUCAUGAAGACUAGUUCUCCCAUUUGAACAUUGGUCCAGCGCAACUAUAGAGUUCGUCCGUGU 
>F1 5324
-CCGUAUUACUAAAU-AAUUAUAUUGCGUGUUGUACAGCGUGGUACCCCCAGCAUACCCCUGCCUGCCCUGUA-AAUCUAACAAUCUGCGGUC-GAACGGGAUU-UAAUAGUGUAGACUCAAUUUGUUUGUAAAAUCAUACGUAUUUGUUCGUCG-UAC-----AUCGAAAGGAGAAACCUAAAUAUACAUUCAGAUCAAUUUACAAAUUUUGGAAACGCCCACGGCGGUAAAUCUCCAAUA-CCUAAGUAUUAUUGAAUAUAAUUGGCAAAACUGACAAAACAUAAGAUACUAG-AGGGUUUCGAAAAAUACCAGGAUGUUCGAGUUGUAAAUGUCUCUAGAUAUCGUAGCACUAUCUUGCGGCGAUUCCCCCAG-----AUGACAUAAUAUAGU---------AAAGUUGAUUUACGCCAAGAUAAAUCCUAAUGGCUUAGGUUUAAGAUGAUCGACGACCAAUCAA---UUAAGUUUUACGUUGAGUCCUCUAAAUGAUCACUAGUUAUACGGGGGC------------------------------------------------------------------------------------------------------------------------------------------------------------------------------------------------------------------------------------------------------------------------------------------------------------------------------------------------------------------------------------------------------------------------------------------------------------------------------------------------------------------------------------------------------AAAUACAGGGUAUAGAGACUUGUUUAGCGAGGAAAUAGUCUAUAUGUUUCAGAAACGAUUAUAGAUCCAGAGACGAGGAGAUUACGGAGACAAGUCUUCUAAUUUACUGCAUAAACAGGGACUUGACUUAACCUUAUGAUUCCU-UUAAAUUUACUUCUUCGUGACGAAACGUAAACGGUUGCACUAUACGUAUCCCUAUACUCGAUUCUUCAUAUUGCAAUUGAGUGAGUAUAUCUUAAGGUCCACUUUCUGAUUACACAUGCGAUUAUGUGUUGAUUGGAUGGUAAUUACAUAUUUUGUUAGGGAGAAAAUCUACCGAAGUCC-GCCACAUAG-CAAGAUGUAAACUCCACGCAUCCAGCACAAUGUAGAUGUCGUACACGAAAGACAUCAUCGUGCAUAGAUAUAAUGACACGUCUUGAUGGUCGUUUCCAUGAUUUUGCUUCCGCAUACAAUGUAAGUUAAUAAAUAAUACAAAGCAUGUAAUCCCAUUCCAUUUUGCGUCGAAGGUAUAUCCUUGG-GGGAUCUUCAGCAGUGUUUUACGAGAUUUAUAUAUCCGAACGGCG-UAUGGAUAAACCAUAU-CCCUAAGGUGAGGUGGGGUGUCAUCCCUUGUACCGGUUUAUGCGGAAGCCACAUCUGACAGCAGAUUAUUUUCUAUGGAAGCAAAGCACG--AGA--AUGUGUCCUCGAACUCACUCGGGAGGGUUGCAAUAUUACAUCGUAGGAAGUCUUACGUUAGGAGAUAGUCAAAUUACCAAUCAAUCUGGGGCCGCGUUCAUACAACCAAUAGACACAAGGAUUAAUCUAAAUUUAGGUUGCUUUCAUAGCUGC-AGUACCAAUUAACCGAAAAAUUCUACGCUAUUCUGGAACUGGUCCCUUUGUGAUUUUGCAACUGCGUCAAU--CGCGCACUUACGAAUCUGUAAGAAG-UGAUAACAAGCUUAGUCAAGAUUAUCACGAUGGUAACCAUUAAUUUA---CCUUCGCUAUGACAUUAUCUACUGGAGACUUUUUUUUAUUAUUGCUACGUGAUUUUAAUAUUUAGAGAUUAAUGUACUGGCGAUUACGCGUCAAUAGUAAGUAUCAACGAGUACUACGGUCGGGUACAACAGGAAAAAAAGUCUUCACUUCGAG--AACUGUGACACACUGCCCAAAACGUCUUAA---UGCACCAUUCAGGUGGCGUUAAUUUUAAUACGAUUUAUUCAGAUUUUAAAUUU------------------------------UCUGGGCCAUAUAUUCUAGUUGGACAA-----------------------AGUCUCUCAGAGC---UUAAACAAAUGUUAUAUGAGGAGG--UCCCACGG----------CGCGGAACGGGCAGAUACGACAUCCGGGGAUAAACUCUAGGGAAUUGAGGUAGCGCCGCUAAACUAGUAGAUAAUGAUGUUAUUCUUCCGCCCCCGUGCAGAGAAACAAAGUGA--GUAAUAAGUUGGCACAUCCAUCACCGAUG-UG--AUAAG--GAUACCUUUGGUAACUCCUAAGUU--AUUCCAGAUCAGGUAUACCAGGGUGUUUAGUUCUUAGUUCAUCCAUACCAUCGUGUAGAACA----------------------------------------------------------------------------------------------------------------------------------------------------------------------------------------------------------------------------------------------------------------------------------------------------------------------------------------------------------------------------------------------------------------------------------------------------------------------------------------------------------------------------------------------------------------------------------------------------------------------------------------------------------------------------------------------------------------------------------------------------------------------------------------------------------------------------------------------------------------------------------------------------------------------------------------------------------------------------------------------------------------------------------------------------------------------------------------------------------AUCUAACUUACGCCACAAAACAUAUUGGGAUUUC--UUAAGGGUACGCAGCCUAAAAUUCAACAUGUGGAAUGCUAUGC---AAAGAAUCAUGUGACUUCCGUGAAAUUACAUU-CGACGCUUCUAUAUAAACACCGGAUCGACCGUUGCUUAAAGUCACAGUCGGUGGCAAUAGAAUCACGUCAU-----------------AUGCUUCUACACAUCCCAGUACCUAGUAGUG-CUAUGACGAAGACUGCGGAAAUA----------------GCAUCAAUCUUAACUAUAGGUCA--AUGGCCUUACCCAAUAAAUUUACAGUGUUUCUCAUCUGCCACAAAGGCGG---GACGGAGAGAAUGUUCCCUAUAUACGCGUUCAAAAUUGUGUGAUAAAA-AAUAAAUCUGUAAAUCCUAAAAGCCUAUGCAAUAACUAUAUACUAGGUUAAUUAUGUGUUAUUGAGAUUCCAUUGAAAAAACCUCCCUCUUACUGUUCUGAACAGAUAUUCUCGUAG-AUGCAGUCAUCCGAAGCAG-AACCAGCUA-AAGUUCGGAGGAGAUCAGUAAC-CUACUUUUAAAAAAGAAUAAAA-UACCCGUAAUUUUUUAGUACCGAACUCAUG--UAGAAAUAUCAAAUUUUCUAUCAUA---C-UUGACUGCCUUUUGUAAAGAAGUCGUCGCACAGCGUUAUUACUUUAAUCGACAUCCGAGAUAAUUCCGCAAAUGUCAUGGAGAGAUCACCAUACAGUGCAUUCUUAUAAGCUGGUGCUUGG-CUCGUG-AAAUCUUAAAGC-CGAACAUCAUACUAAGAUCAA-AACAAAGCACUGUUCCGGCGUGC-ACAGAGAAAAUUGAAUUCUGACAUUCAUCCAUAGCUCAACCAAAAAGUUAG------------------------GCACUUAUUCCUACGGAUACGGAUCUGGACGGCACUA-UAAG--GUCGAAAUCCUUUUAAAACGUAGGUGACUAUGUCAAAC-UCACUCCACCUCUCUCAGCUAGAAAUAUAUUCGUUGAGUAACUCUCCGAGUAGUACGUGUUUUUAGUC-ACCCG--CCAAAUAAUACAAUGUUUCUUUUUGUUGGUUUGCUGUCCGUUGUGCGGAA---GUUACAACUGGUAAUAAAUUAUAUCGACGCCAUUCACCCUCUGUGGA--UGCCAUUAUCCUUGGUUA-AAUAACUAUAGCCCGGAUUUUAGGCGCUCAUAAAUUUGAAGGGAGUGUGCGUCCUCCGCCAGGUUGUGUC-UUUCGAUGAUUAUCGCGGUCGACCUGCGAGGGUAC-AAGUGUG-UAAAUUUAUACAUCA----ACUCCAGGGACAAUCCGUCCAGG-------GAAUACA-ACUGUCAUUUUAUUCUCUACUAAAGAAAUCUUCGGAGCAACCAU---CAGCCUAAAGAAAAAAUCAAAGAGUGCGGUAAACGAUGCAGGUUUAGCUCUGUGUAGGAUUGUGCUCGGGAAGGCGAAGAGAUUUGCUGCCAAUCUAG-UAAACAGAUUUGCGCAAUGUCUCGUCUUCCCGAUUAAAUGCUAGUCUAGCGCAUUUAUAGAGUGCAUCUACGC 
>E1 5324
-CCUUAUUACUAAAU-AAUUAAAUUGCGUGUUGCAUGGCGGGGUACUCCAAGCAUACUUCCACCUGCCCUGUC-AAUCUAGCAAUCUUUAGUCGGAACAGAAUU-CAACUGUGUAAACCCAGGUUGCAUGUAAAAUCAUAUGUAUUUGUUCGUCG-UAC-----AUUGAAAGGAGGUACCUAAAUAUGCAUUCAGGCCAAUUUACAUAGUUUGGAAACGUGUAAGGCGGUAGAUCUUCGAUA-CCUAAGUAUUAUUAACGAGAACUGCAAAAAUUAACAAAAAACAAGACAUUGG-AGGGUCCCGGAAAAUACCAGGAGGUCUAAAUUAUGAAAGUCUCUAGAUUCAGUAACACUACCUUGCGGUAACUCCCAAGG-----AUGACAUAGUCUAGU---------AGCGCUGAUUGACGCCAAGACAAACUCUAAUGCUUUAGAUUUAAGAUUAUCGAGGACCAUUGAA---UUACGUUUAACGUUGAGUUUUCUGAAUGAAGACUAGUUUCGCGGGGGC------------------------------------------------------------------------------------------------------------------------------------------------------------------------------------------------------------------------------------------------------------------------------------------------------------------------------------------------------------------------------------------------------------------------------------------------------------------------------------------------------------------------------------------------------AAAUACCGGGUAUAAACUAAUGUUUAGCGAGCAAUUAGUGUAUAUGUUUCAGAGAGAAUUAUGGUUACUGACACGGGGAGAUUACGGAGACAAGCAUUCUUGCUUUCCGCAUAAACAAGGACUUGGCUUAAGCUUGCGAUACAC-UUAUUUUAAGUCGUUCGCGAAGAAACGUAUAAGAUUGCAAUACACUUAUCUCUUCACUCGCUUCAGCACAUAACAAUUUAGGGAGUCUAACCUAAGGUCCAGUCGCUAAUUAUACGUGUUAUUAUGUGUACCUUAGAUUGUACUUUCAUAUUUUGUUUGGGAGAAAAUAUACUAAAGUCC-UAUACAUAG-UAAGACGGAAACACCAUGAAACCAACACAUGUUAGAGGUCGCGCUCGUAAGACAUUCUCGUGCUUAGAUAUAAUAACACAUCUUGAAAGUCGUUUCCUUGAUUUUGCUCCCGCGAAUGACAUAAUUAAAUACCCAUUACUAAGCCUGUAAUACUACUCCGUUUUGCCUCCAACGUGUAUUCUUGG-AGGAUCUACGGCAGUGUUUUCCAGGAUUAAUAUAUCUGAACAAAGAUGUAAAUAAACCAUAU-CCCUAAGACGAGUUGCUGAGUCAUCACUCG---CAGGUUGUACUGAAGCCACCUCUGAUAGCAUAUAAUUUUGUAUCGACGUAAAGCACG--AGAGCAUACAUCUCCGAGCUCACUCGAGAAGGAUGCGAUAUUAUAGCGCGGGAACUCGUACGUUAGGAGUUAUUCAAAUUACCAGUCAGCCUGGGGUCUCGUUCAGACCACAAGUAGACACAGGGUUUAGCCUGAAUUAAGGUCGCCUGCAUGACUAC-AGUACUAUUUUACCGAUAGAUUCUACGCUAAUCUAGAACUGGUCCCUUUAUCAUUCUGCAACUGCGUUAAU--CGUGCACUCAUGAAUCAGUCAGAGG-UAAUUAUAAGUUUAGUCAAGAUUGUAACGAUGUUAACCAUUAGUUCA---UUCCCGCGAUGAAAUUAUCCACCAGAGACUCUUACUUAUUAUUACUACGGGAUCUUAAUAUUUAGAGAUUUAAGGAC-CGCUCUUGCACAUAAAUAUCAUAUAACAACGGGUGCUACGGUCGGGUAAUGCAGGAAGAUAAGUUUGCACAUUAAC--GUCUGUGGUACACUGUCUAAAUAGCCUUAG---UGUACUAUUCAUGUCGCGUUAGUUGUAAUACGAUUUGUUCAGAUCAUAAAUUG------------------------------UUUGGGCCAUAAAUUGUAGUUACACAC-----------------------AGUCACUUGAAGU---UUAAAGAAGAGUUAUAUGAGGAAG--ACCUUCGG----------CGCGGAACAGCCAGACACCAGACCCCGGUAUCAAAUCAAGAGAACUAAAACAGCGCCGCUAAACUCAAAGAUAAUGAUGCUAUUAUUCCAACCCAUAGCAGAGUAGUAAACAUA--GCAACGGGUUUCUAAGUGGAUCAUCACUGUUAUAAUAAG--AGUACCUUUGGUGAUUCCUAAGUUGGAUGCAAAAACAGGUAGACUAGGGUGUUUAGUUCAUAGAUGUUCCAUACCGUCGUUUAGAGUA----------------------------------------------------------------------------------------------------------------------------------------------------------------------------------------------------------------------------------------------------------------------------------------------------------------------------------------------------------------------------------------------------------------------------------------------------------------------------------------------------------------------------------------------------------------------------------------------------------------------------------------------------------------------------------------------------------------------------------------------------------------------------------------------------------------------------------------------------------------------------------------------------------------------------------------------------------------------------------------------------------------------------------------------------------------------------------------------------------GACAGACUUAUGAUACGAAGUACACAGCGAUUUC--UUGAGGAUAUGAGGCUUCAUAAUCAACACAUGGAAGACUACGUUUCAUGGAAUAAUACGAUCUGCGCAAAGGUUUAUU-CACCUUUUGCAUAUAAAUACCAAGACAGCUGUUGUCCAACCGUAAACUUCUCGUCAAUAGAAUUACUUCAU-----------------GGGAUACGCUACUCUUCAAUAUUUAGCAAUG-CUAGAAGGCCGACUUCAGACGAG----------------GCAUUGGUCUUUAUCAUAUAUUGA-UAACAUCUACUAGAUAAUCUCAAAGUAUAAUUUGUAUACGGCAAAAACGG---GACGAACAGAUUGACCCCCAUGUACGUAUUCAGCGUUGUGCGAUAAAU-UUUAAACCUGUAGAUCCAAAGAGUCAGUGCAAUUACUAUAGUGCGGGUGAAUUACAUGCUUCUAUAGUUCCAUUGAAAGCACCUCUCUCUUCCCAUUUUGAGCAAACGUCCUUGUAG-AUGGAGUUAUCCGAAGCAG-AACAAGCUA-AAGUUUGGAGAAGAAAAGUAUC-UUACUUGUCAAAAAGAAUAAAAGUACUCGUAAUUUUUUAGUAACAAUCUCAUG--UAGAAGUAUCAGAUUCUCUGUUAGA---C-UUAAUUACCUUUUGCAAAUAGGUCGUCAUACAGUGUUAUUACUUUAAUCAACAUACGAGAGAAAUCCACAGAUGUCAAA---GUAGGAACGCUAUACAGUUCAUUAUGAACUGAUGCUUAA-AUCGUG-AAGUUCCAGAGU-CGGACAUCGUACUAAAAUCAA-AACAGAACACUGUUUGUGCACGU-AUUGAGAAAAUUAAAUUAUCACAUCCGUCCAUAGAUUAGCUAAAAGGUUAG------------------------GUACUUAUUCUUAUCGAUACGAAUGUGCACGGCACUA-CCA--UGUUGAGUCUCUCUUAUAGCACAGGUGACUAUACUAAAC-UCACCUCAUAUCUCCCAACUAGAAGUAUAUUCGUUGAACAAUUCUCGGAGUAGUAUGCGUUUUGGGUU-ACCUG--UCAAAUGGUACAAUGUAUCUUUCUGAUGAUUUGCUGCUCGUUGUGCGGAA---GAUACAAUUAGUGAUAUAUUAUAUCGAUGCAACUUACCCUCUGUGGA--GGUCAUCAUCUUUGGUUG-AUUGUCUCUAGUUCGAAAUUGAAGUGCCCCUAAAUCUGAAGGAAAUAUGCGUUAUUCGCUCACUCAUGUC-UUUCGCUGAAUAUCGCAAUCGACCUGCGAGAGUAC-AAGUAUG-UAAUUUUACACAUCA----ACUCUGGGGAUAACCCGUCCAGG-------AAAAACG-UCUGUCAUUUUAUUUUCCACUGAGGAAAUCUACGGAGCAACCAUACACGGCCUAAUGAAAAAGUCAGAGGGUGCGGUAAUUGAUGCAAUUUUACCUUUGUGUAGGAUAGUGCUCUAUACGGCGAAGAGAUUUCCUGCUGGUCUAG-CAAACAGAUUCGCGCAAUGUCUAGUCUUCCCGAUUAAAUGUUAAUCUAGCGCAAUUACGGAAUUCGUAUACGC 
>D1 5324
----------------------------------------------------------------------------------------------------------------------------------------------------------------------------------------------------------------------------------------------------------------------------------------------------------------------------------------------------------------------------------------------------------------------------------------------------------------------------------------------------------------------------------------UUUGUCUAAUUCU-AUAUUCACAAUAGAUUCCAAAGUUUGCUUAGCGAUCGAUCCCUCUAUCUGCAAUCAGUG-GGACAAGCCGCAAGGUCCUAUGGUACAUAGAGUGCCUAACGCACGAUUUUCUUUGUCCUUCAUGGCAAUGGGAAGAAUG-CAGGCGCGUAUAAUCGAGUAUUUAUGAAAGAGGGGUACCAGUUCAAUCAUAGUUCCGAACAAAGAGAAUUUAGCGAAAUCUGCCA-UGGCUCAAUCACGAGAC----------UACCAAGUGUUGACGGAUACAAUAACCAUAUUAUGGAAGUACCAAAAGCCAGGUCAUUUAAACCAAAUUCAGAGAAAGUUUACAUCCUAAAGAA--------CUCCUUUUUAUCAAGA-------ACAGUUGUAGCUAAAUAGCCGUAGACUAUUUUUAAGAA-UUACUCGCGUCUGGGUCCAAAUUGAGUUUAAUUCCUGACCUGAACACGUUUUUUGUGCAAGAUAUCUAUGA----AGUUUUACCUA-CUUUGCUCCGCCAUCUGACUAUCGGGGAAAGCGCAUAUCUUAACAUGUAAUUGUUGUUAGCUUUGCGGAAUCUUUUAUAGAUGUCAGGGCGGAGACCCCAUUGAGAAAUCAA-ACUAGUUGCAGUUAUCACCUGGGGUCAAGUUUGUUCUUGCAAUAUAU-UUAAUUGAGGUUAUUCCCAAAGAAACCUAAAAUAUUGUUGUCUGCAUAUGCUCACGCCCGGGU--GCAUAUGAUGAUGGGCUGUAUAUAGAAGAACCCAUUAUAGGUAUGAAGAGGUUUGGCUCUUUGUUUCUUUGAUAGAGAUUUCAAAUGCACGCUAGAAGAUAAUAUGGCCUCACCC-GAUACGUAG-CAAGUUCAUCAUAUCGGGGAGACCGGGUAGUUUGGAGUGAGAGCACGAUUUACUUCUUUCUUCUGAGGUCCAAGACUCUAGCCUGGUAAUUUGUUUCUUGAUAUCUGCCAGGAAGAAUGCCUGAGAUUAUACCUACUCUGCUCGACCUAGAACAAUUCUCAUUCUCGUCUUUCAUAUAUUGUGAA-AUGAUUUUCGGUGGUAUUCCCGAAAACCAG--CACUUUGUUAGAUAUGUAAAACAACUACUC-UCCUAGAGCGAGCCGCAGUGCCAUGACAUA---CGCUUCCUGUGGAAUUAAUACCCGACAGCGAAUGAUAGCAGAUAAACAUAAAGUAUG--AGACCCUAAAAUUUGGCUGUCAAUCGGACCCGGGCAGACAUCAUACCGUGAGACACUGUGCAUUAGUUGGUGUUUAAUGCUAUUAUCACUUUGGUGUUACGUUGAAAUAACAAGUGGUCACGAUUAUAGAUUUAUAAUAAAACUAACUUAAGGACUGU-AGUAUCCGUUGAUCGGGAUGGUCUACGACUAACUUAACCCGUCCUCCUUUACGUUUGGCAGUGACGUCAAU--UACCCACCCAUGAAU-UACCAGAGG-UCGUAAAAGGUCUAGUCAAGGGUAUUACGGUGAUUAUAACAGACUUA---UCUAAAUUAGGACAUUAUGUAUCUGAGACAAUCACCUAGUA---------------------------------------------------------------------------------------------------------------------------------------------------------------------------------------------------------------------------------------------------------------------------------------------------------------------------------------------------------------------------------------------------------------------------------------------------------------------------------------------------------------------------------------------------------------------------------------------------------------------------------------------------------------------------------------------------------------------------------------------------------------------------------------------------------------------------------------------------------------------------------------------------------------------------------------------------------------------------------------------------------------------------------------------------------------------------------------------------------------------------------------------------------------------------CACGUAAAGGAUCGUGUGAUUUACACUCUUUAGUUACUCAUUGCAGACCAUAAUAGUGUCAUGCUAAUAA-UGACAUGAUUUCACUAAGUGGAUUCGUCAGUCUUAACCCAUCCUCCAUUUUAUUGUUGA-AAUACGCAACAUUUUCUUAAGCAUUCAAUUGUGCCUGAAGGGCACCGAGUUCACAUCGUUUUAUUAGAGUUCCCAUGGAGUUGGUACCCUA-------AGUAACCAGUCUU-GUUUUAAGAUAAUACUGCCUGACAUGUAACGUAGUUGUAAUGAA-CGAGUGACCUAUAAAUAA-AACUUGCAUUUCAGGAUCACCAGCUUAUUCAAUUUGUUAGAGGACGUCUUAUAAGUUUAAA-UUUCAUCGGAAAUCUCUCAUUGCUGGUGUGUCGAAUUGUGCUUAUG-----GUGUAACCCUUAUGCCUUCGAGCUACUACUAGACACGGGUGACUGUGCUGACCCCACAAGAAGUGUUAUCG-UGCUCUUAAACUUAUG-GGUAAUACUUUUACCCACCGUUUGCUUCAAAUGACAUCACAAUUUC-CCUUCAAAUAGGGAGCCUAAAACUUUCUACACGAAAACCUAUAUUUCCUAGAAUCAUUUGAAAUGUGCAAAGUAGAAUU-CGCCCUCUACGUGCAUACAUCUUAAUCAUUGACGCCCAAUCGCAAACUCUCUUACGGUAGGAUUAUGUCAUUACUCCAUGUUCCGUAUAGCGUGUGAAAUGCUUACACACGUACCUAUG-UCCCGAUGAAAAUUGAAGAUAAG----------------GCAUCAAUCAUUGCUGUGCGUCA--GUCCGUAAGAUUAGAUAUUACAAUAAACUGCUCGUGAACGGCCAAGACGG---AAUGAACGGGGCGUUCCACACACCCACGUUCUAUAUUAUACUAUAAAU-AAUGGACUUCUGGAACCAAAAUAUAACUACAAU-AUAGUUUGACGAAU-----ACUUAGUAUUUAUGUCAAAUUCCAAGGAGCCCUCUCUUAUCGUUCCGAGCGGCCAGCCUUUUUA-UAGUAAAUACAAAAAAUAGAAACCGGCUA-AGGUUCGCUGAAGAUUUACGAUGCAACUCAUAGAAAAGAAUAAAU-UCGUUAUAAUUCUUUGAUAUCAGAAUUCGA--UGGACGCAUCAGACCAUAUGCAAAA---C-GCAACCGCCUUCUAAAAAAAGGUCACUUAUGAGCAUUUAUAUCUUAAUUGACCUCUAUAAGAGUUUUGCAGAACAUGCG---GGAGGAGUGCUGUAUCAUAGAUUAUAAAUUGACGCUUAA-UCUAUG-AGAUUCUGUAAAUCAGACCAUGAUUAAGUAUUUC-CACAAUGAGUUGAUUCUAUAAGG-ACAAAAAAUAUUA----ACCUCAUCCACACUGAGUUAAGUUGAAGGAUCAG------------------------AUAUACAUCUUCGUAGAUAUGAGCGUGGUCGAUAUUU-UCAGCUGUCGGAUCUCUCUUAAAAAAGUUGUG---------------------------UGUGCAGGAAUUGAAUCUGCUGACUUACCCCUGGA-UAGGUCCUGUUAUUGGUCGAUAUA--CUGAAUGUCCUAAUGCUCCAGCUCCUAGGUUUGUCAUUCAUUGCGAAGGA---GUUACAACUAGUGUCAAAUCGUACCGAUAUCACUCACUGCGUAUGCG--UAUCACCAUUCUUGGCAU-AUCGAUUCCAGUUUGAGACUCGCAUGCCAAUAAAUUUAGAGAGAAUAUGGGUUGGUCAUCAACUUAUCUC-UCUUGAAGAUUGGCGGGGUUUAUAGGUAAAGGCGC-GAGCAUG-UGGAUUUGUGUCCCA----AUAUUAAGCUCCGUUGUUUCAGG-------AGAUUUA-ACUGUAAUCUUAUUUUUAGCUGAGGAGCUCUCCGGUGUGAGCAU---UAGCCCAAUAUGAAAGUCAACAUAUGCAAUAAUGUAUGCGUGUUUAACUCCAUGCAGGGCACUACCCAGUGAAGCAAAAAAGUUACCCGCUAGUACAC-UAUACAGAUUGCUAUUUAUUCAAGUUGUUUCAAGCAUAAAAAAGUUUAGUACAAUUGAAAAAUUUGGUUACGU 
>C1 5324
----------------------------------------------------------------------------------------------------------------------------------------------------------------------------------------------------------------------------------------------------------------------------------------------------------------------------------------------------------------------------------------------------------------------------------------------------------------------------------------------------------------------------------------UUUGUCUAAUUCC-AUAUACACAUUAGAUUCCAUCGUUAGCCUAGGGAUGGAUCUCUCCAUCGGUGAUCAGUG-CAACAACGCGUAACGUCCACUGGUAAACAGGGUGCCGGACGCACGGUUUCCUUUCACCAUCACGGCAAUGGCAUGAAUG-CAGGCGUGUAUAAUCGAGGGUUUAUAAAAGAGGAGUACAAUCUCGCUCAUAGUUCCAAACAAAGAACGUUGGGAGAAAUGUACCA-UGGCACGAUCACGAUAC----------UAUCAUGAGUUGACGGUUACCGUGAGCAUAUUACAGGUGUACUGCAAGCCUAGACAUUUAAACCAAAUAAACAUAAUGUUUACAUCUUAACGAA--------CUCCUUUUUAUUAAGA-------ACAAUUGUAGUUAAAAAGCUCUACACCAUUUCCAAGAA-UUACGCUUAUCUGGCUCCCAAUUGAGAUUAAUACCAGCCUUGAGCACGUUUCCGAAAU-----------------AGUUUUACCGA-CUCCGAUCCGCCAUAUGACUAGCGGGAAAAGCGCAUAGCUUAACAUGUAAUCAGUGUCAUGUUUUCAGAAUAGUUGAUAGACUCUAGGGCG-GAGACAUCUAUGAGACAACCAGUUAGAUGCCAUUAUAUCCAGAGGCUGAUCUCGUUCUUGCAAUAUAU-UUAAUGAAGGUUAAUCCUAAACAAACAUAAUAUAUUGCAGCCGGCUUAUGCAUAAACUCGGGU--GCAUAUUAUGAUUCUCUGUAUCUAUAAUAACCAACCACUGUUAUUAAGAGGUUCUGCUCUUUGUUGCUUUGAUUGGGAUUUCAACUGUAUGCUCUAACAUCACUUACCAUCACCG-GAAACGUAG-CAAGUGCAUCAUAUCGAGGAGACUGGUUAGCCAGGUGUAAGAAGACAAAUUACAUCUUUCUGCUGAGGUUUAAUACUAUAUCAAGGUAAUUGGUUUCUGGAUAGUAGUCAUGAAGACUGCCUGGGAUGAUAAAUAUUACGCUGCCCCUUAAACAAUUAUCGUUUUCGUGUAUUAUAUACUGUCAA-AUGAUUUUCGGUGGUGUUCUUUAAGGUUAU--CAGCUUGCCAGAUUUGUCAGACAGCUACCC-UGUUAGAGCGAGCCGCCAUGCCAUCGCCUA---CAGUUCGUGUGGAUUUCGUGCCUGACAGUAAAUGCUAGCGGAUAGGCAUAAAGUAUG--AAACCCUAAAAUUUGGCAGUCAAGCGGACCUAAUCAGACAUCAUACUGCGCGACACUGUACGCUAGACAGUGUCUAAAGAUAUAGUCACUUUGAAGCUUCGUUUAGAUAACAACUGGUCACGAUUAUAAAUUUAUAAUAAGAUUAACCCAAUGACUAU-AGUACCGGUUGACCGGAAUGGUCUACUAUAAACUUCACCCGCCCUCUUUUACAUCUCGCAGUGACGCCAAU--UAACCGUUCAUAAAUUUACCAAUGA-UUGUAAAAGGUGUAGUUAAGGGUAUUGCGGCUAUUAUCACCAGCUAA---UCCAUAUUAGGACAAUAUCUAUGUGAGACCAUCACCCACUAGGCCUGCGGAGUUUUUACGUCUAAAAGUAACACGAG-GGAGCUUUCGCUCUUAGC--GAACACCCCUAGAU-GUCCAUGUUGCGAUUACAGGUACCAAGAGUUUUUGUAUGGCCCGCUGGCUAUAUACUAGUUAAGAGGUUCUGAGUGUGCUGCAUUUGCUCUUCUGUAAUGUUA-UAAGCUAGUUUCGGAUUAUAAAACU------------------------------UUUGAUAAGCACCUUGUGGUUUUGGAC-----------------------GAUAGACCAGAAC---UUAAUUAAUUUUUAUAUAAUGAAU--UACAUCUG----------AACUCGAUGGCUCAACGGUAGACUACGCUGACAGCUCUAAGCAAUUUCGUUAGUACCCUAAAACUCUACGAUAGUUGCGCUACUGCUUCGCCCUUGUACAAAGGCCCUCAGAUU--CUAGUAAGUUACUAA-AGCACUAUUACUG-UGAUAUAAA--AAUAUUUAUUUAGACUUAUUAGCCGACCGUCUGAAUUGUUCUAUUAAAGUUGUUCGACUUUUGUUCAUUAAUGAUACUUUGUAGAACUUUAAAGCACGGAGUGCGGGGAAACCUCAUUAUAU-GUCAAU-GCCGGUGUAAACACAUGACGUUACCCACUGCCCUCGAAGC--CCAUUGCCCGUGUAACCGGGUUAAAUGCACAACUCUGCCUGAGCGUCCUUGCAACCA-AGGUUAGCAGGAGGCCAGUUUUGGCAAUUCCCUGUUAGUACUUUUUGGCCCCAGGUUAUUUGGAAAAUUAGUAGAGCG-UGUAAAUUAAAAUUUUUGGGGCCCGGAGAA--CG--UUCUGUAAGAAAAUAAGAAAACAA---CAAGAGAAUAGUAUAUCCAGUAGCGU----UUUGCAGUCUG-------ACAUGGGGAAU-CCGUGCGAUUCCUCAGCAAUGAGGUUUUAAUGACCAUAAAAAAACGGCUGAAGAGA-----AGCGGACCUGUCAUUCAAAAUCCUCCUGGUC-AUACCAUUGUAUCGC--AAACACAGUAACUUCCCACGGAUAGAUGAU--------------UGCCGUAAGUUGCGAUGUAUAUUU-UGUCAGCUAAUUAAUGACUCCC-----------------------------------------------------------------------------------------------------------------------------------------------------------------------------------------------------------------------------------------------------------------------------------------------------------------------------------------------------------------------------------------------------------------------------------------------------------------------------------------------------------------------------------------ACCCACCGUUUGCUUCAAAUGACAUCACAAUUUC-UCUUCCAACAUAGAGCCUCAAACCCUAUAUGCGAAAACCUAUAUUUCAUAGCACCAUUUGAUACAUACAAAGUUGGAUU-CGCCCGCUACGUACAUACGUCUUACUCAUCGACGUCCAAUCGCAAACUCUCUUACGAUCGCAUCACGUCAUCACUUCAUGUUCCGUA-UAGCCUUGAAAUGCUUCCAUACGUACUAACG-AUCCGAGGAGAAUUGUAGUUGAA----------------GCAUCGAUCAUUGCCGUACGCUA--GCACGUAAAAUUAGAAAUCACGAUGAACCUCACGUGAGCGACCAAGACGG---AGUUCACGGAACGCACCUUAUACACGCGUUCCAAAUUAGAUCAUAAAU-AAUAAACUUCUACG---AAAACCGAAAUAUAAUUACAAUUCAGUUGUACGAAUACGUAGUAUUAGGGCCAUAUUGAUAAGAGCUCUUUCUAAUCAUUCCGAGAAGCUAGUCUUUUAG-UCCGAGUUAUAAAAAGUAGAAACCUAUUA-AAGUUCGGUGGUGAUCUAUGAU-CCUCUCAUAGAAGAGGAUAAAU-CCUUUAUAAUUCUUUGAUAUUAGAAUUAUGC-UGGACGUAUCAGACCACGUACCAAA---C-UCAACCGCCUUUUUAAAAAAGGUCACUUAUCAGCGCCUAUAUCUUAAUUGGAUUUUAUAAGAAUUAAGUAGAACACACG---GCAGGAUUAUUAUAUGAUAAAUUAUAAACUGACGUUUAA-UUUAUG-AGGUUCUGGAGAUUAGACCACGACUAAGCACUAC-AACAAUGAAUGGAUUCUGUAACG-GCUAAAAAGAUUA----ACUUCGUCCAAACAGUGUUAAGCUGAAGGGUAAG------------------------AAUAAUGUCCUAGCGGAUAUGAGAAUGGUCGAUAUUU-UCAGUUGGCGAAUUUCUUUCAAAAAAGUUGUG---------------------------UGUGCCGGGAAUGCAGCUACUGGUUUACCCCCGGA-UAAGUCCUGC------------------------------------------------------------------------------------------------------------------------------------------------------------------------------------------------------------------------------------------------------------------------------------------------------------------------------------------------------------------------------------------------------------------------------------------------------------------------------------------------------------------------------------------------ 
>B1 5324
-CCUCACAGGUAAGU-AAAUAUAUUGUUUGGAAUAUAGCCCAGAACCCUUGGCAAACUUCGUUCUCUGCAGUG-AGUUU-ACUGUUCUCAGCCUGAACCGAAAA-UGAGGAUUUAAACUCAGCUUGUUGGCAGACUCAUACGUAUUUGUUUAUUG-UAA-----AUGGAACGUGGCCGUACAGACGUGUGGCUAAAGUGGCUCGAAGAUCUUUUAUAAACGUAAGCAGAUUAAUUUUCUAAA-GUAUUAUAUUGUACGUAAUAGAGGUAAAGACAG---UUUAAAUACAGGAUGUCAGGGGGUUCGUCCG-GCAACUGGGCUCCGGUUUUAAAAG-UCUUAAAUUCAGUGUCUCUACCUGACUACAAUUCCCACUAUUUUGACAGAACGGUACAACAUCAUGAACAGAGCGCAUUCAUGUAAAAACAAGCUUCCACAACCCGAGCCUAAAAUUGUGGAAGGCUAUUGAA---CCAAAUCUUAAUUUAAACUCCCUAUAUAAGAAUCAGUUACGCGAAGCGUUUAUCCAAAUCC-AAUUACACACCAGACUCCCUGGUUGGCUCAGUCAUCAAUCUUUAUAUUGCUGAGCAACG-UAAUAAUUCGCAAGGUUCUUUUAUGAAAGUAACGCUAGUUGCACACUAUCCUCUGUUACUCAUGCCAAGGGAAAGAGAG-UUAGCGUGUACUAUCGGGAGUCUAUAAAAUAACAGCAGUUUUCUUUUCGUACGGACCUUCAUGAUGAGUUUGGAAUAAUGAGGAAGUUACUCGAGUAGAACAA----------UUUCAGGAGAUGACUAUUACUAUAAACAUAUGAUGGGCGCAA-GAAAGCCAGAUUAUUUAUACACAAUGAAACUAAUGUUUAGACCUAAAAAGC--------GUUCCUUUUAUCACCA-------UCGUCUAUAACUCUAAGUCCCUAGUAUAUCUGUAAAGA-GUACACAUGACUGGUCCUCUUUUGGGGUUAGUUACGGAACUGACCACGGUCUUC---AAAGAUAUCGCUGU----UGUGUCACCUA-UUUAAGACCGCCUCAUGAAAACCAGGUAAUCAGUUUAGAUUGACAGUGAAUCAGAGUUACUGUUACUAAAUCGUUUGCAUAUACUAUGACG-GAAGCGACCGUUAGAGACUAGCCUUGUUACUUUUCACGCUAGAGGUUGAGCUUGUUCCUGCAUAGUGU-UCAACUCAGGUUAGCCCCGAACAAUCGUACAGUACCUCCUCCCGCUGACUCUUACACUCGAGU--GCAUAACUUGAUUGGAUGCACAUAUAAUAACCAAAACUUGACAUUUAGCUAUCCAACUACGCGUCGCUUUAAUUGAGAAUUCAGGUUUAUGUCGGAAAAAUACAUACUAUAAAUA-GAGACUUAG-CGAGUUUGUAAUAUCUCUAAGGCUAGUUAGUUUGGAUUAUUCACACGCAUUACGUCUAUGUGUUCAGCAGGAAUACUCUAACGCGCAGAUCUCUUUCUUUAAAGUAGUCACGCAGACCACCUAAACUAAUAUUUGAUACUGCCCACUUGGCUCAAAUUUCAUUAAUAUUCAUUAUACAUUGUUAA-GUAAUCUUCUGUGCUGUUACCAAAGAUUAGUACAACUGGUAGAGUAUCUGAGAUGCCUAUUC-CGUUAGCAUGAAUCGCUGAAUCAUAACUUA---CUCUUCGGAUAGAAUGCACGUAUAAUAGCAAUUGAUCUCGGAGAGAGGU-AAGCAAG--AAACUCCCGAACUUCGUACUCACCCGAACCACAUCAGCUAUCUAAUCGUGGGACAUUGUGAGUUAGAUGGCGUUUAAAUCCCCCGUCACUUAAGAGCUUCGCCUAGAUAAUAAAUUGUCAUUGUUAUAGGGCUAGAAAAACCUAGACUUUAUAACUAC-AUUACCCAUCCAAUGGAAGCCAGCACGCUCAAUGAAACCCAUUCUCCUUUGGAUUUUGAAGUGACGUUAAU--UACCCACUUAUAAACCUACCAGAGG-UAAUAAAAGAUCUAGUCACGAAUGUAAUGGCGAUCAUUAGUCGCUUA---UCUUCAACAAGACAAGAUCUUUCUGAGACUAUUAUUCACUA----------------------------------------------------------------------------------------------------------------------------------------------------------------------------------------------------------------------------------------------------------------------------------------------------------------------------------------------------------------------------------------------------------------------------------------------------------------------------------------------------------------------------------------------------------------------------------------------------------CUAAAGGACGGAGCGCAGUCGAACUGUAUUAUGCGAUCAUU-GUUGGCGUCUAUACUUGGUACUAUCCUCUCCCCUCGGUAC--UUAAUAUCAACGAUACCGAGUUAAAUGCGCAACGCUGCCAAAUUCGCUAUACAACAA-AAACUGGUGGAAGACUAGCCGUGAAGCGUCCCUUUGAGUAAUUUCUAAUCCUAACUUGCGUGUGAAAUAAUUGAAGGA-CAUGUACUAACGUUUUUGGGACUAGGAAAAAGCG--UUUCGUAUAGAAGUAAUAAAAGAA---CAUAAAAAAAGUAAAUCUGAUAGCAC----UUUGCAGCCUG-------UAGUAAAGGCU-C-GCGCAGAUCUUUAGUAGUGAAGAUUUAACUGCCUUGAAGACGUAACUGUAGAAA-----CGUGAGCUUGCUAUU-AGAAUCCUUCUGAUC-AGGACAUGGUGGCUC--AAGUACAGUAAUUUUCUACAGAUAAAUGUA--------------UGACCUGCGUCACAGUGUAUAUUU-CGUCAGGAGCGUAAUCAACAUCUACAUGUAGGAAGGAGUGCUCUACACUUUUUAGUAGUCCACCGCAGGUCAUAAAACAGUGAUUCCAACGA-GGACUUGAUUUCUCUCAUUGUAUUCGUUAGUUUUAAGUCAUCAUCAAUCUUAUCGUUGAGAAUACGCAACGAGUCCUCACACGUUUGAGUGCGUCCGCCUGGUACCGAUUACCCAUCCUUUAUCUAUAUUUGCCAUAGCAUUGGCCCUUCG-------AGUGAUCGAUCUA-CUCUCCAUAUAAUAAUGUAUAACGUUUAAAACCAUUAUAAUAAA-CGGGAGUGAUAUCAAUAA-ACCUAGCCUUGACGGGUCAAACUCAUAUCCAAUCUUUUAUAAGGCUAGUUAUGAGAUUAAC-UUUCUAUAGAUGUUCGACAAUACUAGCAUUUCGGGUCUUCCCUACGACGGAGUGUGGACCUUAGGCCUGCAGACCAUUACUGCACGCGGGUGGUUGUGUUGCUAUUGCCGAAGCUGUUAUCA-UUCAGUCUAACUUAUG-UGUAGUAGUCUA---------------------------------------------------------------------------------------------------------------------------------------------------------------------------------------------------------------------------------------------------------------------------------------------------------------------------------------------------------------------------------------------------------------------------------------------------------------------------------------------------------------------------------------UUAGGAACACAGAAGUUACAAACAGGCU--AGGUUAGCCGGAGAUCUAUAAA-UUAUACGUGGGCAAGAACGAAC-UAUUUAUAAUUCUUCGGUAUUAGAAUCACG--UACGCGUACUAGACCAUAUGACAAA---C-UCGACUGCCGUUUAAAAAAAGGUCACUUUUCAGCGCUUGUGCCUUGAAUGGUUUCCAUAAAAGUUGUGUACACAAAGAAAUGGGAGGAAUGUUAUAUGACGAAUUGUAGAUCGAUGCUUGA-UUUAUA-UAGCAUUGGGAAUUAGACUGCAGCCAGGUCCCAC-AAUAAUGUACUGAUUUUAUACGG-GUCAAGAAAAUUAAACUACCUCAUCCGUACGUAGUAUAGCUCAAGAGUCAG------------------------AAACAAGUCCCUGUAGAUAUGAGCGCGACCAACUUCU-UCGGCUGUUGAAUUUCUUUUAAAGAAAUUGUG---------------------------UUUAAAGAAGAUGCGGUUGCUGAUACACUCUCCAA-UUAAGCAUGU------------------------------------------------------------------------------------------------------------------------------------------------------------------------------------------------------------------------------------------------------------------------------------------------------------------------------------------------------------------------------------------------------------------------------------------------------------------------------------------------------------------------------------------------ 
>A1 5324
-UCUCAUAGGCAAAU-AAUCGCAUUAUUUGUAGUCUGGCCAUGAACUUUUGGUAAGUUCCGCUCUCUGCAGU--AAGUUCACGACACUCAGCCUGAACAGAAAU-UGAUGACUCAAUUUCAAUUUUUUGGUAGAUUCAUACGUAUUUGUUCAUUG-CAG-----AUAGAACGAAGGCGUAUAGAUGUGCGGCUAGAGUGGCUCGAAGGUUUUUUAAAAACGUAAACCAGUAAACUUUCUAAA-GUAUUAUUUUAUUCAUGAUAGAGGUAGAGAUGG---UUUAAAUACAGUAUAGCGGGGGAUAGAUCCG-GCGAUUGGGUUCCGGUUGUAAAAG-UCCUAAAUCUGGUAUCUCUACCUGAUUGCAAUACCCACAA-----ACGGCAUAGUACAGUAUCCUGAAUAAAACUCAUUUAUGCGGAAACAAACAUCCAUGCCUCAAGCACAAAUUUGUAGAAGGCUAUUGAA---CCAAGUCUUAGUUUGGAC-UCCUAUACGAGGAUGAGUCACGCGAAGGCUUUAUGUAAAUCC-AAGUACACAUCAGAUUUCAAGGUCGGCCGAGUAAUCAAUCUUUAUGGUGCUAUUCGGCG-UAAUAAAUCACAAGGUUCUCUAAUAAAAGUAAUUACGAGCGCACAAUAUCAUUUGACCGUCAUGCCAAGAAAAGGAAAG-UCGUCUUGUACAGUCGAGAGUCUAUCCAAUAGGAGCAAUAUCCUUUUAGUACAGACGUCCAUGAUGAGUUUUGGCUGAUGUGAGACUCACUCGAGUAGGGUAU----------UUUCAGGAGAUGACAAUCUAAAUAAAUCGAUUCUGGAAGU-ACGAAAGCCAGAUCAUUUAUAGUCAAUACACCUGAUACUUUACAACUAAAAAA-------UGUCCCUUUUAGCGAGA-------UCAACUAUAUUUUAAAAGCCCUAAAAUGGCUCUGAGGA-GAACACGUUAAUAGUCCUUUAUUGAGAUUAAUUCCAGAAUUGACCACGAUCUUA---AAAGAUAUCGCUGU----UGAUUUACCUA-CUCAAGAUCGACACGUCAUUGCCAGGUAAUUCGCAUACCCUAACAGUGAAUCAGUGUGACUGCUACGGAAUCGAUUACAGAUGCUAUGACGUACGCAACAUUGAGAGAUUAACCUUCGUUACUCCUCUCGCCAGAGGCUUAACUUGUUCCUGCAUUGUGU-CCAAAUCAGAUUAGUCCAGAACAAAUGUACAGUAUUACCGCACGGUAACCCUGCCACUCGAGU--GCAUAUUACGAUCGGGUGACCAUAUAAUAAUCAAUACUUGAUAUUUCGGUGUGCAAUUACGUUUCGCUUUAAUUGAAAAUUCAGGUUAAUGACGAAGGAAAGCAUACAAUAAUUG-GAUACGUAA-GGAGUAUGUUAUAUCGCUGAGGCUAGUUAGUUUGGAUUAUGCACACGAACUACGAUCACGUGAUCAGGAAGGAUACACUAUCCCGCUGAUCUAUUUCUUUAUAAUCGCUACGAAGGCAACCAAAUGUAGUACUUAAUACAGGACACUUAGUACAAAUUUCAUUAGUGUCCACCAUAUAUUGUUAA-GUGAUCUUCGGUGAUGUUACGGAAGAAUAGCACAGCAAUUAAGAUAUGUCACGUAACUUUAU-CGUUAGAGCGAAUCGCUGAGGCAUCACUUA---UGCUUCGAAUUGAAUACACGUUUAAAAGUACAUGAUCUCGGAUAGAGGUAAAGCAAG--AAACCCUAAAACUUUGCACACGCCCGAACCUCAUCGGCUAUCAUAUCGUGGUACAGUGUGAGUUAGAUGUUGUUUAAAUCUCCCACCACUUUGGAGUUUCCCUUAGAUACCCGAUUGGCACUGUCACAGGGUUGGGAAAAUAUAGACUUAAUGACUAC-ACUACUUAUCCCAUGGAAGCCACUAUGUUAAAUUAAACCUAUGCUCUUUUGAAUUUUGAAGUGACGUUGAU--UAACCACUUAUAAACAUAUCAGAGG-UCAUAAAAGGUCUAGCCACAAAUGUUAGGGCAAUUAUAAAUUGAUUA---GCGAUGACAAGAGAAGAUCUAUCUAAGGCUAUUAUUUACCAUUACUGAAGAAUUUUUACGUGUCAAAGAAACAUGAC-GAAACUUAGACUUAUAGG--GGACGCCGGCAGACAGUACCUGCUGGAAUUACAGGUGCAAAAUGUUUUCGACGGAU--GCUUUUUGUACGAAACUACGACGGAUAAGA---UUUACCAUUUAUGCCGUGUUUAACAUACUAGGCUAGGUCCAUAUUAUAAAACU------------------------------AUUGUGCGGCUUCUUGUAGCUGAAUAC-----------------------GAACGUUUGUAAC---CAAUCCCAAUGUUAUAUAGGGAAC--UUUUCCUA----------CAUUCGAGAGCCAAUCGGUAGACACCGUGUUGAAUCCUGAAGAAUUU-GUGGGUACUGUAAAACUCAACGGUAAUUGUGCUACCACCUCGGCCCUUUGCAUAGUUAUCAAGUUC--UCAGUCAGCUCCUCA-AGCACUAUCACUG-UAGUAUAAG--GAUAUUUAUGGUUAGUUAUGAGCCGACCGCCUGAAUUAGUCUAUUGAGGUAAUGAUACUUUCGCAUUCAGGUAACAGUCCAUAGAAGA-----------------------------------------------------------------------------------------------------------------------------------------------------------------------------------------------------------------------------------------------------------------------------------------------------------------------------------------------------------------------------------------------------------------------------------------------------------------------------------------------------------------------------------------------------------------UGCAUGAAGGAAGGUGUGUUUCACACUUUUUAGUAGCACACUGCAGGUCAUAAAACAAUAAUUCCAACGA-GGACUCGAUCCCUCUCAUUGAAUUCAUCGGUCUUGAGUCAUUAUCAAUCCUAUCGUUGAGAACAUGCAACGAGUUCUUAGACGUUCGAGCGUGCCCGACAGGUACCGAUUACUCAUUCUUCUUCUAUAUAUUCGGUAACAUUAACCUUACG-------AGUGAUUGAUCUU-CCCUCCAUAUAAUACUGUAUAACAUUCAAAACCAUUGUAAUGAU-CGAGUAAGGCACCAGUUA-ACUUAGCCUUGAUGGUUUAAGAUUAUAUCCAAUUUUUUAGAAGGCUAGUUAUGAGAUUAAG-AUUCUUUGAAUGUUCGACUAUGCUAGCGUAUCAAGAUGUUUUUACG-----AUGUGGACAUUAGGCCUUCCGGCCAUUACUGAGCACGGGUGAUUUUGCUGUUAGUGCCGAAGCUGUGAUCA-UUAUUUUUAGCUUAUGCGG-AGUACUCCUAUUUGACGUUCGCAACGGAUGGCGUUACCAUUAC-UCUAAGGACGUGUAGCUUCAAAAUCUAUAACCGAAGACUCGUACUUUAUCGAAUCAUUUGAUACUUGCAAAAUUGUAUU-CGCUCUUCAUGAAUCAAAACCAUGAUAGCUAA-GCCUAAUCGCGAACUUCCAUUUAAUAGUCUAUCGUUACUACGUUACGUUUUUUA-UAAUUUUAAGACACUCCCAUGCGUAGCAAUG-UUCUGGGACAAACUGUCGGUGAU----------------GCAUCAACCAUUACAGUGAGACA--AUUCGUCAAGUCAGAAACCACGAUGUGCGUCCCGUUUAUGACAACGCAGG---GGCGGUCGGGAUUUCCCCCGUAUACACGCCUA-AACUAGGAUAUACAG-AACAAGCUUAUACAUCCAAAGUAUAAUCAUAAC-AUGUUUGGUCAAAU-----ACAUAGUAUUAAGGCUAUAAUGCGACGACCCCUCUCUAAUUACUCUGAUCCGCUAGUCUUUUAC-----------------------------------------------------------------------------------------------------------------------------------------------------------------------------------------------------------------------------------------------------------------------------------------------------------------------------------------------------------------------------------------------------------------------------------------------------------------------------------------------------------------------------------------------------------------UCCUGGCU-AUAUA--CCAAACAAUCUAACGUUCUACCUUUUCGGAUUGUUGUUCGUUAUGAGGAC---AUUCCAAUUAAUGACAAAUCGGACAAACGCUCCUUUCUGUACAUAAA--UAUUACCAUCGUUGGCAA-ACUGAUGGUAACUCGAGGCUCGAACAACGAUAGAAUUAAAGAAAAUGUGUAUUGCUCUCCAACUUAUAUC-CCUUGAAGGUCGACGGAGAUACCAUGUAAAAGUGU-ACACGUG-UGGGUUUAUGCACCA----CCUCCAAGCACUGUUCAUUCAAG-------GAAUUCA-ACUGUAAUUUCAUUCUCGAUUGAGCGGUUCGUUAGUGUAACCGU---CAGACUAAUAAGAAUAUUAAUUUAUACGGUGGUUUAUACAUGUUCGUCUCCGUGAAAGAUAUUACCUAGUGAAACGAAAAAAUUUCCCGUUAGCACAA-UAUACAAAUAACUGCGCACUGUAGCUGUUUGGACUGUAUAAGAGCUAAGCAUGAGUAUGGAGACCGGCCACAC 
>H2 5324
----------------------------------------------------------------------------------------------------------------------------------------------------------------------------------------------------------------------------------------------------------------------------------------------------------------------------------------------------------------------------------------------------------------------------------------------------------------------------------------------------------------------------------------UUUGCCCACAGUC-AGACUUAAACAUGUUUGCGAUGCUCAGCUUGUGAUCGGGUUAUUCAGCGAUAAUCAACU-CGUAAAGAUUCUUAAGCCUGUGUUGCAUGUGUUUUAAGUCAAUCUUUGCUGUUGUAGAAACAAGGCAAACAUGACAAAG-UAACAACUGUUGUGUUUGGGACUCUAUAGAGUCAGUAUCUCUAAUAUUUUGCUUCUAUGAUAAUAGAGGGGAUGAAACUGAGGGAGUAUUUUGCAUACAACGC----------UAUAAGGGAUUCUAAGUCGAGAUAAAAUUAUCAGCUCGUAAACGAAAGCCAUGUCCGCUGGAAGUUAUAUAAUUAGGGAAUCUACCCAGCAAGA--------UUACUCUUUUUUAACA-------UUCUUUAGGGCUAAAGCACCCAAAGUUGUUUUUUUGCC-AUUCAAGCGAGUGUCUAAAUUCCUCUUUUGGUUUCUCGUUGAAGAGAAUGUGUAGCGGUAGGUUUCGAUCU----CGAUAGGACGA-UCUUGGUCAUCUAUAUUAAUGUUUACUAUAUUCGGUAGCUUUUGGUGGUACUAGUUAUCUAGUAUUAGAGUAGGU---ACAGGCAAAUUCACGUUUUAGUCAUGGGAAAAAGUUCUUGGACCCCAAAACGGGAUCCAGGUAGAUUAAAGAUGUAGUUUAU-UAAAUUUCCUUUGGACUUGGGCAAACGAGCCGAAAUGAUGCUUUCAAAUAUGAAACUUUAGUU--AAAUAUCAUGGUUAAGUGAAAAUAUCUCAAGCUCCUUCAGGUGACAGAGGCGCCGACUACUCAUUACACAUACUUGGAUAG--AACGUCUAAGAAGGAAAAAUAUACUUUAAUGC-CAUUUAGCG-GAUAGUUAUGGAACGUUUGGAACUAGGUAAAGUGAAUUGUGAGUAAGUACUACACCUUCGCGUUGUGUUAUAAUC-----UCCGACCA----CGUACUUGACAUUACUUAGUAAACACGCUUGAAAUUGUGAGGCUAGUAGUUGCUGGCGACCCGCCUAAUAGCAGUUCCCGCUGA----------------------------------------------------------------------------------------------------------------------------------------------------------------------------------------------------------------------------------------------------------------------------------------------------------------------------------------------------------------------------------------------------------------------------------------------------------------------------------------------------------------------------------GCAAUUCGGUCCUCUUCUCUUCGAAAAUCAAUAGCC-GGCCAUUGUGUAAAUAUG--CAGCUCAAUGGAGU-AUUCGCAUUAGUGAAACAGCUACAGAAGUUUUCUGAUGGGC--GACCGUCUCGAGUUG---------UCUUAU---UUUACCAUUUUUGUUUGACUAUCGCCGGCAAACCUAAUUCGAAUUGCAUAUCG---------------------------AAAUCUGUGAAUUAUCUUGUGGUGUUACAU-----------------------UGUCACUCACAAU---UUAACAAGCUAACAUAUAUGGAUA--ACCCCCUG-------------ACCUCGGGCUAACGAAAGACUUCGUAGACAAUGCAAAAUAAUUAAACAGACUCCGCUCGUUACAAAUAGAAUCAAGUUAUGUUACCGCUUAUGCGAUCAUGCGCCGAUGUA--GUCGAAAGUUAUCUA-AGCAGCGUCACUG-UGGCAAGAC--AGUUUCAAGGAUAACUCUCAUGGCCCAUAGUGAGUUUGGAUCGCUAUUAUAUCUAGCCCCCUAUUCAUGCCUGUUCCACUGUAAGACA-UAGAAGACCCAACUUCGCGGAAUUUCCUUGUGUAAUGUAU-GCUGUUGUCAGCCCACGGUUUUACUGAUAUCUUCCUGUACAAUUGACUCCUUAGGGGUAUAGGAAGAUAAGCCGCUAGACCUGAUCUUUUAUUCGGCGA-AGAUUAGUAGACGAUCGAGCCGUGAACCAG-----AGCAAUCUCGAGGCCUCAAUGUAUGUGUACAAUUUAUAAAGAU-CGUGGACCGAAAUCUCUGGUGCCAUAAGAAAUCAGUUAGUGUGCAUAGGAUGUGCAAUAA---CGUAGGAAAGGAACUCUUACAAGAUCUGGACCCGCAGUCUG-------UUACACGAGUU-G-ACACCGUUCAUAGACUGUGGGCACCAGAUAGCAGUAAGUUUCUGUGAGGAGUAG-----UAUGUGUUUACUAUUCAACAGCUUUUCGGCC-UUGCAAUUGUGUACC--AUACCUCAUAAUUUUCUUUACACGU-CCUA--------------UAAGUGAUUUUAAGGCGUAUAAUU-AGUUGGCAUUUUCAUUUAUCAUUACAAAGAAGACGGCAUGAGAAACCUGCCUUACCUAAUUAUUUACGGUUGUCUACCCAUCAAGCUAGUGG-AGUCCCAGCUUCGACAGAUGUGCUCGCCAGAUCUAGUGGGUCGUCAAGCUUAAGGUUGG-AGCAGGAGACAAGUUAUCGAGAACUUGAGCCAACUAGCAAAAUAGUUAUUAUCCCUCU-UUUCGGGUUCAACCGUCAAUCCUAAAGUCCCU-------AGCGAUUGUUCAU-AAUUUCCAAUCCUAAUACAUACGGUCUAGAUCACUUGCCCUGUA-CGAGCAAAGUGUGGAUUG-ACCCGACGUCGCUACUUCGCGAUCAGAGGUGAUACACAAAAUGGGCUAUCAUUAAGUUUAG-UUUCAUUUAGCAGUCAGUGAUGCUAAAAAAUAGGUAUUAUAUGAUG-----GCCCCAGAAUAGUACUACCAUAGUAUUAUUAGUUAUUCGUAGUCAUA--GGUACUCCAUAAACUACCAAUG-AACUUUUUUUUUCAUGAGGUAGUCUUUUC--GCAAAGUCUGCGUGGAGUACCAGUCCAAUUUC-GUUAGUGAGAUAGAGCCUUAAAUUACGUAUAAGAAAGAUUAUAGGCCAUAGGAUUGCCCGGUAUGCUUCGAAUCUACUC-CGUCCUUCGCAUGCACAUGUUGUAAUAGGUCAAGUCCAGAAGCAGACCCUUUUUUAGCCGACUUACACUAACGCCCAGUGUUUUCGC-UGGACCCAAUACUUCUUCAUCUGUAAUAUUA-UGCCAAUGAAGACUCUCGCAAAUCCCAAAACUGUACUU-UCCCUAAGUACAGUUAGGAGAUA--GUAUACAGAUUCGGAAGUGACGGAAACCGUUUCACAUAUGGCAAACGAUG---AUUAGACAUACUAUUUCAUAAGACUACAUCUGAAUCAAUAUGAUAAUU-CAUAAAGUCACAAGUUCCUAGCAUGCAUACUGC-UCACUAAAUUAGAU-----CCUUACAAUCUAGAUUUUAUUAUAGAGAUCUGUACAUGCCCAUUUAAACUCCCUGGUUGCUUCU-GCAGAAUGACAUAGAAGGGGUGUUCGCUAAAGAUCGACCGACGAUAAGCAAU-UUAGUCGUGGAUGAGGAAGAAG-UCCCUUUAAUUUUUCAAAUAUGGGAUCACA--GCGAUCUAUUUGUUUGGUCGCUAGA---A-GAGACUGCAUUUCAUAAUAGGUCUACUAUUUGCUGUUG----UUAAAUGUGUGUUAAUAAAAGUUUUAUGCCUGUCGCU---GCGGGGACCGAUCGGGGCGGCGUAUACACGGACGCUAAA-AAGGUGUCAUUUUUAAAGUAUAGAUUUUAACUAUAAACAGU-ACCGACAAGUCGGCCCUAUAGUG-AUGAUGUUAAUUCCAUACAAAGCUCAUGUCCUAAAAUUAUUACCAUGUCCAUAUGCGCCAUAAAUAAAGAGCUGUCAGUGCAUCGCUGCCAAUGCGAGUAUAGAAGAUAUAU-UCAGGCGGUGAUUCCCUGUUGGUACUUUUCCGAACUAGAAUAAAAAUAUCCAGUAUUAGACUGACAAAAAAAUAGCGGUCUGACAAUUCAUUGA-UAAAAAGUGUUUUUGGUC-AUAAA--CCACGUGUGUUAGUGUUCUCACCUUUCAGUUCGUUGUACGUUGCAAGCAAUAUUCGACUGUCAGAAACCAAUAGUACAGAUGUGAGUGACAUUAUAUAAACCUGCCGACAUUGUCAACAA-AAUGUUGU----CCAAGACUCAUGUAUCUAUCAGCUUCGCAUAGACGUACACCGGCCUUUAUAACAUUUA-AAUUGAAGAUUAU--GAGCCAACGUACACAAACAU-ACGCGUG-UAAAUUUACCCAAUA----ACUACAAGGAUUGGAUGUUCAAA-----UUAGCGUUA-GUUAUAACUUUAAUUCUGGACACAAAACCCGUAGACAGAACCAU---UAAUCCACUGUGGAGGCGAAAACGUAACGUGCUUAGGACGGGCUUAAUUCGAUAUGUGAUGUAUCCUAAUAACGCGACAAGAUUUCCGUAU------------UAGAUAGUUGCAUAUUCCAAUUAUGACAAUUAUAUAAUGGUCUAACACAAGUAUAACGUGCGUCUACAC 
>G2 5324
-CAUGACCUUUGAAG-GAUCCAAUCGUCUGCCACGUAGUGAUGGAAAU-CACAACACCUUUACCUAACCAAUA-AGCUCAAGGAUCCACGUACCAGACAAUAGU-UAAUUUUGAAGGACCAUUUCAUUCAUAAACCCA-ACGCCUUUAUUUACCG-CGA-----CCAGCAAGAGGGCAUAUACGUGUGUUCAGAAAUCCGUAAGAAUAUCAUGUGGAAACCCAAGUCGGUGGAAUUUCGGCC-CUCGAUUAUUAUAUACAAUGACUAUCAUCAUCGAUAUUCCAAGAUUAAAUAACACAACACUGUCCAAUAACGUGAGCUCAACGGCGCGAAGG-UUUUAUGUUUCGUAAUCCUGCCACGCCAUGAUGAUUGGGGCAAACAUAG----AUGUGGUGUGAGAAACAGACCUCAUUUGAGUAUGGAUGGAUUUGGAUAAACUAGAUUUAAA-CCAAAGCGGCCCAUUAAA---CUGGGCUUUAAAUUAUGUGGUUUAAAGAAAUACGAAUUACGCGAAAACUUUGACUACAGUG-UAACGUAAGAAUGUUAGCGAUGCUCUCAUUGUAAUCGGGUUCUCAAGCGGUAAUCAACU-CGAAAAGUCUCCAACUCUUGUCCUAAAUGUGUUUUUGGUCAAUCUUUGCUGUUUUAGAGUUAAGGCACACAUAACAACG-UUACUGUUAUUAUUUCGAGGACUCUAGUGUGUCGGCAUCACUAGGAUCAUGCUCCUAU-UAAAAGGAGGUUAUGAAACUGAGGUGGUUUUCUGGACACAAUGU----------UGUAAGGGAUUAGAAGACAAAAUAACAUUAUCAUCUCAUUUACGAAAGCCAUUACUGACGUAAGUUAUAUGCUUAGUGUAUCAACCGAGCAAGGAAUCAUGGGUCCGUAUUACUCUGUGUUCACAUUCUUUAGAGUUAAAACACCAAAAGUUGUUCUUUUGAC-UUUCAUGCAAGUGUCCAAAUUCCUCUUUUAAUGUCUUAUUGUAUAGAAUACGUAGUGGUGGCUUUCAAUCU----CGCUAGGACGU-UCUUAGUCACCAAUAU--------------------------------------------------------------------------------------------------------------------------------------------------------------------------------------------------------------------------------------------------------------------------------------------------------------------------------------------------------------------------------------------------------------------------------------------------------------------------------------------------------------------------------UAUUGCCAA-GAGAGCUCUUGUAAUAUCACUGAUAGGAACUACACAGGAUCAAUUAUAGGGGAUAACCAUAAUUGGAGAAAGGAACUUUUGGGACAUGGUCUA---UGAUCUCGUCGGAACUCACGGCUAAAAGUAGAUGGAACCAUAUAUAGAUAGAGUGUGCUAUGUCUCGAGGCCCCGAAUCCUUUGAAUUCAAAUUGGUUGACAUGUUAUGAAAGACGUCAGGCAUCAGGACAUUCUAUAAAUAAAUCAAGUGUAUAUUUCGACCAAUCAUCAAGUAAUUACGAGGGCUAGGAUAAGUUGUAAUUCUAUUAAGGGUCGU-AGUACGACUUGACUGUAGGCACCAGCUCUCUACGGGUGCUGUCCUUUUAAGCGUGUUAAUAUAUUGACAAUGACGUGAACUCAUCUGUAUGUAAAAGG-AUAAAACAUGUCUGACUAAGAUAGUUUUGACAACAAUUAAAAACCUA---CUUAUAAUGGUGCAAUGUCUAGCUGUGACUUUUAAAUACGAACAAUUCGGUCUUCUUCUCAUUGAUAAUCAUAAGCC-GGCCAUCGUGUAAAUAAG--CAGCUCUAUAGAAU-AAUCGCAUUAGUGAUACAACUACAGAAGUUUUCCGAUAAGCGACUUUUU-----------AAGAUAGUUUCAA---UUUACCGUUUAUGCUUCACUAUUGUCUGCAAACCGCAAAAGAAUAACAAAUCG---------------------------AAACCUGUGGAUUAUCUUGCGGUGUUACUU-----------------------AAUCACCUGCUAU---GUAACAGGCCGGCAUGUGGGGAUC--ACCCCCCA-------------ACUUCGGGCAAACGAAAGACUUUAUAGACCAUGCAAUGUAAUCGUCCAGACAUCGCUCGUUACAGAAUGAAUAAAAUUAUGCUACCACUAAUGCGAUAACACGCCGGGAUA--GCCGUAGGCCAUCUA-AACAGUGUUACUG-UGGAAAGAG--AAUUUCAAGGAUAAUUCUCAUGACCCAUAUUGAGUUUGGACCACUAUUGUAUCUGGGCCCUAAUUCAUGCAUGGUCCAUUGUAAGACA-----------------------------------------------------------------------------------------------------------------------------------------------------------------------------------------------------------------------------------------------------------------------------------------------------------------------------------------------------------------------------------------------------------------------------------------------------------------------------------------------------------------------------------------------------------------UACAAGAAAGGCGGUGUGAGAAGUUUGUCUUAUGUAAUUAUUGACAGUUGUAUGUCUAUCAAACCAAUGA-AGACCUAGCUCCGACAGAUAAGCUUGCUGGAUUUAGCAGGUCGACGAGCUUAAGAUUGG-AGCAGUAGGCAAGUUGCCGACUGCUAGAGCCCGCUAGAAAGGUAGUUAUAAUCCACUU-UUUUGGGUUCAAACGUCAAUGCUAGAGCCUUA-------AGUGAUUGGGUAU-UAUGUCCAAGCCUAGUAUUUAAGAUGUAGAACACUUGCCCCGGU-UGAGUAAAGUGUGUAUCG-ACCCUGUUUUGCCACUUCGUCAACCGAAGUAAUCCAGUAAAGGGGCUAUCAUCAGGUCCAG-UUUACAUAGUAUUUCGU-GAUGCCAGAAAGUAGGGAGUGCAUUAUA-----GUGCAAAGUUAAUAUUUCUAUGGUAUCAUUAGUUAUCUGUAGUUAUA--UGUAAUCCAGGAACUGCCAAUA-AGCUUUUUUGUUCAUGAGGUAGUAUUUUC--GCAAUGUCUGUGCGGGGUGCCAGCCUAACUUC-GUUAAGCAGAUAGAGCUUUAAACCGUAUAUAAGAAAAGUCAUAGGCCUCAGGAUUGCUUGGUAUGCUUGGGAUCUACUC-UGUUCUUCACGUGCAUAUGUCGUGCUGAGCAAAGUCCAGAAGCAGACCCUCUUUUAAUCGCCUUACAUUAACGCCCAGUGUUUUCAG-UGGUCUCAACACAUCCUCAUCUGUGAUAUUA-UGCCAAUGUCAACUAUCACAAGUCCCAGAACCGUACUU-UCCUCAAGUGCAGUUAGGAAACA--GUGUACUGAUUCGGAAAUGAUGGAAACCGUUCCUAAUUUGGCAAUUAAGA---AUUAGGCGUACUAUUUUACAAGACUACAUCCAGAGCAAUAUAAUAAUU-AACACAUUCACAAGUCCCAAGCAUGCGUACUGC-CCACUAAAUUGGAU-----CCUUACAAUCUAGAGUUCAUUUCAGAGACCUAUACAUAGCCAUUUAAGCC--CUGGUUGCUUUU-GCAGAAAGACGUAGAAGGG--GCUUGCUAAAAAUCUACCGACGAUAAGCAAU-UAACCCGCGGCUGGGGACGAAG-UCUCUCUCUUUCCUCAAUAGUAGGCUUAUA--UCGAUGAAUUUGUUUGGUUUGCCAA---AACAAACUGCAUUUUAUAUAAAGAUUACUACUUACCGUUUAUG-UUAAAUGUGUAUUGGUAAGAGUUUUUUGCAUACCGCU---CCGGGACCCAAUCGAGGUGACGUAUACACAGAUGCUAAU-AAAGUGUCGCUAUUAAAACAUCGACCUUAAUUAUAACUAAU-CCCGAUAAGUGCCCUCUGUUCGG-AUGAUGUUAAUUACGUAAAAGUCUCUAGCUUUAAAAUUUCUACCACGUCCAUAAGCAGCAUAACCGAAGAGCUGUCAAUGCACCCCUGCCAAUACGAGUAUAGUCGAUUUUU-CUAGGUAGCGGUGUACUGUUGGUAUUUUCUCGACUAGAAUAAGC-ACAUCCAGUAUGAGUCUGACAAUAAAAUAGCGGCUUAAUAAUUCAUUGA-UAGAAAGUGUAUUUUGUU-AUAAA--UCAUAGCUGUUAAUGUCCUCAUCUUUCAGUUCGUUGUACGAUGCAAGCAAUUUGUGACCGCCAGAAACUAAUUGUACAGAUGUGAUUCGCAUUAUGUGGAUCUGCCAACACCCUUAGCAA-AAUGUUAC----CCAAAACUCAUGUAUCUAUUAACUCCGCAUGGAUGAACGGCGGCCUUUACAACAUUUC-AUUUAAAAACAAU--AAGUCAGCAUACGCAAGCAU-GCGUAUG-UAAAUUUACCCAAUA----AUUACAAGGACUAUGUGCUCAAA-------AGCGUUC-AUUGCCACCUUAG---UGAACGUAAAACCCGUAGAUAAAACCAU---CGAUCCAAUGGAAAGGCCAAAAUGUAAAGUGUUUAGGGCAGGGUUAAUUCUAUGUGUGGUGUAUCCAAAUGAUGCGACGAAAUUUCCGUUU------------UAGAUGGUUGCAUACUCCAAUUACGACAAUCAUAUAACAGCCUAGCAUAAGUACAGCGUGAGUCUACAC 
>F2 5324
-CCUUGUCGUCUGAG-GAAUGAAUGGCUUACCACGUAAUAGGGAAAUCUUACCGUGUCUUUGCCCACCUAAUG-AGCUUAACGAUCUACAGCCCAAACAAGAAC-UAAUCCUGGAAAAGCAUUUCAUUCAUAAACUCUCACGCAUUUACCUGUCG-CAA-----AGACUAAGAGAAUAUAUAUAUUUGACCAGAAGCCAGCUCUAGGAUUAUGAAUAAAUAUAGGUCGAUAUAAUUGCGGCU-CGCAAACAUUAUUUGUAACGAUCACCAAUACAGUUAUUCGUAGACAAACUUGCGUGACAUUGCCUUAUGGAGCGAGUUCGACUCUGCAGGGA-UUUGAAAUCUUCUAGCUCUACAUUGCUGUGACGUUUAGGG-----ACGGUAUGACGUACUGCCAGAUACAGAACUCACUUGAGUUCCGAUGAAUCUUGAUAAACUUUGCUUAUAGGCGAUGCGACCUACUGAG--GCUAAGCUCCGAAAUGUGCGCUCUACAUUAACACUGAUCACGAUAGAAUUUUGCCUAUAUUU-UAAUAUAAACAUGUUCACGAAGCCAGGUUUGUGACCAGUUUCUCCAGCGGUUCGCCGCU-CUGCUGUCCACUGUUUCUUGAGUGAAGGAUGAUUUUGACCAUUCCACUCUCUAUUAACUUCAAGGCGAAAAUUACAACC-UUGCUACGGCUAUUUCGGUGACUCUAAAAAAUGCGCAUCACACUGAAUUUGCUUCUAUGUACGUUGAGCUUGAGAAAUUGAGUUAGUUUUUCUAGCCUAAACC----------UGUUAGGAAUCGGAAGUAUAAAUAACAUUAUCAUCGGGCUUACGAAACCCAGGUCAGGUGUAAGUUAUAUUCUUAUUAACUCAACCUGGUAAAA--------UGUCUGUUUAUUAGCA-------UACAUUAAGUUUAAAACGCGAUGCAUUGUUCUUUUUAG-UUUUAAACAAGUGGCGAUGUUAGUCCAUUAAUUUCUCGUUAUAGUGAAUACUAAGUGAGAGGACACGAUAA----UGACUAUAUGC-CUUCAUUAUCCCAUACUUACGUACAGCAUUUUUGAUCACUUCUAGAGUUAUUAGCCUUCUUGUAUCUGAGUAGAUGC----AUUCGACCAAAAUAAUGAAUGGAGGAAAAAAACAGAUGGUACAGAAUAAGCGGCUAGAUAGGCUCAUAGGGCGAUUUAU-AGAAUUGCGUUUGUUCUUAAGCAAUUGGGACGUAGUGACACAUUCGAACAGGAAACAGUGGUA--UCAUCUAACGAUAGAGUGAACACAGCUUACGUAGAUUGAGGUGACAGACCGACCGAUCAGCUUUUACAUGUAUUUGGAGUU--AGCUUCUAAGGUGGGAAAGUAAACAGAGACCC-CAUGCUACC-CAUGGUUAUAACGCAAUGGGAACAAGUUAAGGUGAAUCGAGCGAAAGUACCACACCUUCUCGUUAAGGGAUAAUCGG-----CGGCAG----UGUGCUUGAUAUUUUUCACAAAAUAUGAGUGAGACUGUGAGGCAAGCAGCUCUGGUCAUCCCUUACCGUAGAAAGUCCAUCUUA---------------------------------------------------------------------------------------------------------------------------------------------------------------------------------------------------------------------------------------------------------------------------------------------------------------------------------------------------------------------------------------------------------------------------------------------------------------------------------------------------------------------------------------------------------------------------------------------------------------------------------------------------------------------------------------------------------------------------------------------------------------------------------------------------------------------------------------------------------------------------------------------------------------------------------------------------------------------------------------------------------------------------------------------------------------------------------------------------------------------------------------------UAGAGAACUCAGUAUCGUGGUUUCUCGUUCUGCAAUGUAU-AUCGUCGUUUACCUUCGCUCUUUCUCAUCUCUCUUGGCGCUACUGAAGCCUUAUGAAUGCGAUUAGGUUCGCCAUUCAACCCAGUCCUUUGUACGAUAA-AAGUUAACGGACUUUUGAGUUUCCUACUGG-----AGAUCUGGCGAAGUCUCGGUCUGAGUAGAAUAGUAACAAAGGU-AAUAAAUGGAAGUUUCUGGUGUUACAGGAAAAUAGUUGUUGUAAAUAGGAAAUGCAAAAA---UGCAAAAAAUGUACUCUGGUGAAAUCCGCACCCGAAGUUAA-------UUAUACGAAAU-G-GCGCUGUUUGACGGUAGUGAGUACUCAAAAGUAGAAAGAAUCCGGGAGGGGUUA-----CAUGGGUUUGCUGUUCAAUAGCUUUACGCUC-CUGCCGUUGUAUACCGAGAACCCGGUCGUCUCCUGUGUACGUGUUUA--------------AAAGCUGUUUCACAGUUAAUACUU-UGUCAGCAUUUUCAUUUAUUAUUACAUGAUAAUCGGUAGGUGAAAUCUCCCGUAUAUGUUUACUAAAGAUUGUAUGACUAUGAAGUAAAUGA-UGUUCUGGUUUCGAAUAAUACGCUUGCUAGAUUAAACAGGUCAGCAAGUUUGAAGCUGG-UGUAGGAGCCAAUUUAUUGACUGCUUGAGCUCCACAGAAAUGAGAGUAUUUUCACGUCCGUCGUAAUA-----AUCAUUAUUAGAGUCCUG-------AGUGUUCCGACAU-AAUUUCCAAUUGAAACCGACGAGUUAUAAAAUAAUAGCAUUGAA-CCAGUACAACAUGGAUCG-ACCCGGUGUUGCCACCCUGCUCUGGAAGGUAAUGGUUUAAAGGGGCUAUCAUAAGGUUCAC-UUCCGGUCAAUGUUCAGUAAUAGUAGUAGAUCGGGACAAGCUUUCA-----UUACAGCAUUCAUGACACCAGGGCACUAUUCGCUAUUCGUAAAUGUA--GAAAUUCCAAAAAUAGUCAAUG-AGCCGUUCUUCUAGUGAUGUGAUGUUUUC---------------------------------------------------------------------------------------------------------------------------------------------------------------------------------------------------------------------------------------------------------------------------------------------------------------------------------------------------------------------------------------------------------------------------------------------------------------------------------------------------------------------------------------AUAGGAUAAGGUAAAAAGGCUUGUCACCAAAGAUCUUUUGGCGAUACGUAGU-UCACUCAUACAGGAAAAUAGGA-UCCCUGUCAAUUCUUGAAAAUGAGAUUGCA--UUGUUAAAUCAGGUGAGUUGUCAAA---U-GAGACUAUAUUUAAUAUAAAAAUCAUUAUAUAUCGUUCACG-UCCAAAUGACUUCAGUAGGGACUUUAUGAAUGUCUUU---GAGAGCAUCUGUUGGGGUGAACUAUACACUAUUGCUCAA-AUAGUG-CGCUUUCAUAGUAUGGACACUAACUAUAAAUUGU-ACCGCUAAGUUGGCUCUAUACGA-AUAAUGUAGAUUGCAUAAAAGUCUCCAGCCCUCGAGUUACUACCACAUUCAUCAGCAGGGUAACUGAAGAGCGAUCAAUGAACCCCUGGCAGUGUGAAGGUAACCGUUUUUU-CCAACUGGCAGGGGUCUUUCAGUAAUAUUUCGACUAGUAUCGAC-ACA-CCAGCAUUUGAUUGAAAAAAACAUAGUUGUAAAAAAAGUCUUUGA-UAAAAAGUAUCUUCCGGU-AUAGA--UCACAUCCGCUGUUAUCCUUGAUUUUUAGUUCGUCGUACGUUACAAAGGAUUGAUGACUAUUAGAAAC-AAUCGGUCCAAUGAGAUCCUUAUCGUUGGAAUCUGCUUACGCCCUUGGAAA-GAUAGUGA----CUGAGACUAAAGUAAUCAUUAACUUGGAAUGAACAAACGUUGGCCUCCACAAUAUACC-AUUAGAUAGUUGU--AAGUCAACGUUCAUAAGAGU-ACGUAUG-CGAAGUUGUCCACAA----GUCAUAAACAGUUGCUGCUCAGG-------AGCGCUA-GUUACAGCCUUAACCUUGGACGCAAAAAUCUAAGAUAAUACGAU---UAGUCCGCUGAAAAGUUUAAUAUGUAGGAUACUUAGGACGGGUUUAACUCCUUAUGUGAUAUGUUUUAAUGAGGCGACGAAAUUUCCGUUU------------UUGAAUAUAACAUUUCCUAUUUGGAGCAACUGUUUUACAGACUGGCCCAAGUAUAAUCUGUAUCUAUGU 
>E2 5324
-CCUUGCCGUCUAAG-AACUGAAUGGCUUACCACGUUAUGAAAAAAUUUUACCGUGUACGUGCCUACCCGAUA-AGCUUAACGAUCUACGGUCAAAACAAGGAU-UAAUCUUCGAAAGGCAAUCCGUUCAUAAAUUCUCACGCAUUUACUUAACG-CAA-----CUAGUAAGAGAGUAUAUGUAUCUUACCAGAAGCCAAUCUUAAAAUCAUGAAUAAAUAAUGGUCGAUAAAAUUGCAGCU-UUCAAACAUUGUCUAUAAAGAUUACUAAUAAAGGCAUUCGGAGAUAAAAUAGCCAAGCAUUGCCUUAUGAAGCGAGUUCGAUGUAACGAGGA-UUCAAAAUUCUGUACCUCUACCUUGCUGUGAUGUUUGGGG-----ACAUCAAGAUGUAGCACGAGAAACAGAACGCACUCGAGUUUCGAUGAAUCUUGAUAACCUUAGCUGAUAGGCAAUGUAGCCUACUAAA--CUAAAUCUCUGGGCUGUGCACUCUACACAAACACGAAUUACGAUAAAAUUUUGUCUAUAUUC-UUAUAUGAACAUUUUAACGACUACCGGUUCGCGACCAGUCUCUCCAGUGGUACGGCGCU-CGAUAGUCCUCUGGAACUUGUGCGAAAUCUGUUUAGGACCGUUCUACGCCUUAUUAACUUCUAGGCGCAAACUACAACA-UUACUACUGUUAUUUCGGAGAGUCGAAAAAGUGCGCAUCACUGUGGAUUUGCUUCUGGGCACGGAGCGCUUGAGUAACUAAGGUAAUCUUUCGGGCUUAAGUU----------UGUUAGGAAUCGGAAGUUAAAAUAAGAAAAUCAUCGCGUUUACGAAAGCCAAAUCAGGUAUAAGUGGUAUGCUUAGUAACAUAACCCGAUAAAA--------UUACUCUUUGUCACCG-------UUCAUUAAGUUUGCAGCGCGCUGAGUUCUUCUUUUGAGUUUUCAAACAAGUGGCCAUAUCAGUCUAUUAAUUUCUUGUUAUAGUGAAUACUUCGUGAGAGCUUACGAUUA----UGGUUAAGCGU-CUUCAUUACCUCUUACUCAUGUUCAGCACAUUCGAUCACUAUCAGAGCUAUUAGCCUCCUUGUACCUGAGUAUAU---GCACUCGAUCACA-GACGUGAAUGCAGGGACAGACAGAUGGA-ACUGGAUAAGUAGUCAGAUAGGCUUAUAGCGCGAUCUUU-AAAAUCCUGUUUUUUUUUAAGCAAAUGGGACGGCAUUAUGCAUUCUAACACGCAACCCUAGAA--UCAAAUAACGAUUAAAUGUACAGAUCUUAUGCGCAUUGAGGAGACAGACCGACCGGUCAGUUUUUGCAUGCAAUUGGAGUU--CGCUUUUACGCUGGGCACACAAACAGAGACCA-CAUGCGUCC-CAUGGUUAUAACGCAUUAUGAAUUAGAUAAGGUUAAUCGGUCGUAAGUACUACAUUUACUCAUUAAUUAAAAACCGU-----CGGCAG----UGGGCUUGAAAUUUAUCGCAAAAUUUGAGUGUGACUGUGAUGCAAGCAGUAGCGGUCAACCCGCCCCACUAAACGUCCAUCUUA----------------------------------------------------------------------------------------------------------------------------------------------------------------------------------------------------------------------------------------------------------------------------------------------------------------------------------------------------------------------------------------------------------------------------------------------------------------------------------------------------------------------------------AUGAGGCAAAGCUCUUGAUUUUUAAAUGCACAAACC-GGCACCUUGGCAAAUGAG--CAGCCCCUUUGGAU-AUUCGCAUUAGUGAUGCAACUUCAGGAUGCUCCUGCUUUAC--GUCAGUAUAGUGUAGGCAACAGAAUUUUAG---UAUACCAGUCACGUCUCUUUUACACCUGCAAGCUUAAAACGAUUCGCAAAACC------------------------------UUUGUGGAAUAUAGUACGAUGAGACUU-----------------------ACAAACUCACAAUUCGUUGACGAGCUAGCCUUUAGGGAUA--UCCUCCACGCCAAAUGACAUACCAUCGGUCAAACGAAAAACCCGGCAAACAAUGCGAUAUAAUAGGGCUGACCACGUUCUUCAGAAAGAUGAUAGAUCUAUUAUAACACUUAUGCGAGCAUACUUCGAGCCC--GUAGUAAGAUAUAGA-AGCAGCGCCACUG-AGGCAUACG--UAUUUCAAUUAUCACCAUCAUGUCCAACAGUGGAUUUGGUCGAUUCAUGUAUCUAGUCUCUAACCUAUGCUCGUUCCAUAGAAAAACA--------------------GUAGCUCAUCGUGCAAUGUAU-ACCGUAGUCUACCCUCGUUUUUACUCAUGUCUCUUGGUGCUAUUGAAACCUUAGGAAUGUGAAUAGGUUUGCCAUUCAAUCUAGUCCUUUAUUCGGCAG-AAAUUAACGGACUUCCGAGUUUCAUACUGA-----GGACGCAGCGGGACCUUAGUUUGAGUGGAAUACUAGUGGAGAC-UAUGAAUUGAAUUUUCUGGUGUUACAGGAAAGUAGUUAAUGCAAACAGGAAAUGCAAGAA---UACAAAAUCUGUACUCUGGUAAAAUCCGCACACGUAGUCUG-------UUGUAUAAGAU-A-GUGCCGUUCAGAGGUUACGAGUAUUCGAAAGUCGAAAACACCACGGAGGAAUAA-----CAUGGGCUUGGUAUUCAAUAGCUUUCCGUUA-CUGCCAUUGUGUACG--AAACCCGGUGGUCCCCUGAUUACGUGUCUU--------------UAAGUUGUUUUCCAGUUUAAAUUU-UAUCAACAUUUUCGUUUAUCAU-----------------------------------------------------------------------------------------------------------------------------------------------------------------------------------------------------------------------------------------------------------------------------------------------------------------------------------------------------------------------------------------------------------------------------------------------------------------------------------------------------------------------------------------GCAUCGCGCCUACGUGGGGUACCAAGCCGCUCUG-UUCAAGGAAUUAAAAUCUUGAACCUUGUGCAUGAAGAAUCGUAUGCCAUAGAAUUGCCCAAUAUGCGUAGAAUUUAACG-CGUACUCGACAUGCAUGUAUCGUGGUAGCCGGUGUCAAGAUGCGAACUCGUUUUUAGUCAGAUUACAUUGAUACUCAGUGUCUUCGG-UAGUUACAAGACAACUUCAUUCGUAAUAUUA-UGCUAAUGCAGACUACCGUAUGUCCCAUAAUUGUAUUU-GCCUCAGGUGCAAUUAUGUGACG--GCGAGUAAACUUGAAAAUGAUUGAGGCUAUUUUACACGUGGCAAACAGGA---ACCAGAUGUAAUAUUCUAUAUGAUAGCUUCUAGAACUAUACAAUAUUUCGACCAACUCGCACGUCCCAAAUAUGUGUACUGA-GCACUAGACUAGAG-----CCUAGCAAGCUAAAUUUCGUCG----GCCUUGAACAUGACCAUUUAGAUAUGCCAGUUUCUUUA-AUAGAGUAACGUAAAAAAG--CUUCACAAAAGAUUUAUUGGCAAUAUGCAGC-UUACUCAUAGAAGAGAGCGAGA-UCCCUGUCACUUAGUUAUAAUAGGGUUACA--UUGAUAGAUCAGAUUAGCAGUCAAA---U-UAGGCUAUGUUUUGUAUAAGGAUCACUAUAUAUCGUUCACG-UCGAGUUGACUUCAUUAAAGGUUUUAUGGGUGCCACC---GAGGGCACUUGCUUGGGUGAACUACGCACUGCUGCUAAA-AUAAUG-CGCCUUCAUAAAAUGGACUCUAACUAAAAAAUGU-ACCGUUAAGUCGGCUCUAUACCA-CUAAAAUGGAUUGCAUAGAAGCCUCCAACCUUUAAGUUGUUACCGUGUUCAUCAGCAGCGAAACUAAAGAGCCAUCAAUGCACCUCUGGCAGUAUGAACAUAGUCGGUUUUU-UCGAUUGGCAAGGCUCUCUUGAUAUUUUAGCGACUAAAAUCGAC-ACAUCCAGCAUUUGAUUGAAAAAUAGAUUGUUACAGAAUAACUCUUUGA-AGAAGAAUGU------------------------------------------------------------------------------------------------------------------------------------------------------------------------------------------------------------------------------------------------------------------------------------------------------------------------------------------------------------------------------------------------------------------------------------------------------------------------------------------------------------------------------------------------ 
>D2 5324
-CUUUGCCAUCUGGG-GGAUGAGUUCUUUUCUGUAUAGCGAAGAAUUUUUAUCAUGUCUCAGACCACACAUAA-AUCUUAAAGAUCUCCAGUCCGGGCAGUAAU-UAAAGGUGUAGGGGUACUUUGAUUAUAAACUCAUAUGUACUCAUCGAUGG-GAU-----UUGGUAGGGGUGUAUAUAAAUACAUACAGAAAUCAGCCUGAAGAUCUUGUAGCAAUACAAGUCCGUCGAAUCCUGGCCUCCUGCAUAUUGCUCACAACGAUACCUAAGACAAAUAAUCGGCGGUACAAUGCUAAGGUAUUAUUCGAUUCAAUGAGUUCAAUAUUAUGGAAC-UCCCAAACCCCGUAGAUCGAUUUUACCGUUGUUCUUAGGG-----ACAGCAUAACACAGUUUAAGGAACGGGGCUCACGUAAGCAUCGACGAAUCCUGAUAAACCGAGCUUAAAGCUAUAGAGGACCGUCGAACGGUCGGGUCUAAAGUUGUGUACUAUGUACAAUAGUGGAUUAUAUAAAGCCCUAGAUUGUGAGC----UAUGAUCGAUCUAUUGACGACUAGCGAGUGAUGAAUUUCUAUGGUGGGGUCCAACU-CGAUAAGGCUCUAUGGCUUAAGUUAAAGCUGCGGUUUGCCAAUCAUACAUCGUUAACCUUAAGGGCUAAAAAUAUUAAG-UAUCUACAGAUACAUGAUGGAAUCCGGAGAGAAAGAACCUCCAUGUUUAUGCUUCUGGACUGAGAGAAAUUAUCGAAUUGAACUGCUAUUGUAGCGUCAAUAU----------GCUUAGGCUUCAGUGGCCGAAAUAGCCUCAUAGAGUGGUUGGCUAAGGCCAAGUUAAUUACAACCUCUAAACUUAGUGUAUCAACCUGGGUUCA--------UUUCGCAUUAUGAGCA-------UACGUUAGGGUUUCAAA--UCCAAAUUGUUCUUUUGAA-UAUGUAAUAAGGGGCAAAAUUCGUCGACUAGUUGCCCCCAACAGGAAAACUUUAGUGAUAGGAGUGAAUUC----UAUCUAAGCAU-UCUUGGUCCACUUUCUUAACAUUGCCUGUAAGUGUUCGCUUUUUGAGGUAUCAAUUUUCUCGUAUCUAAAUCGACCUAACACUUAUUUAUACACAGUGAUCAGCUAAUAAAACAGUCCGAUACUUUAUCAGCCGAGAAAUAGUGUGUAUAUCCGAUACAA-UCGAUCCAGGAUGAAAUUAGAUUAUAGGGCACGAAUGGUACUUCCUAAUAUUAAACCACAUGU--ACACGUAGCGUAUCAAUGAACACAUCAUAAGCUAGAUUACGUGAUAGAUUGUGAGCGAACAUUUUACAUGCAAUGUGGGUU--GGCUCAUA---GAGGUAAAUACAUUAUCAUCA-GAUGCGUCU-CAAAACUGUAAUGCAUUGGGCACAGUUUGGUGAGGAGCGGUCAGUAGUACGUCAUUUUCAUAUUGAGUUAUAACCAUAUAUCCGGCGG----CGAGCUUGGAAUAGAUCACAACACUCGCCUGAGGCAGUGACGCUAACAGAUGCGCUGAGCUUAUCCUGUCGCUGGUUC-CCCUAUGUUGCCAG-UCGAACCAUAGUGAUAUUCUUUACAAUAAUUAUUUGAUGAUGACCGCACGGGAUAACCUCGA-UACACAAAGGGGCC-UUGAGCACUCGCUUU---UGAUUUG-GUAGUACUUCCGGAUGAUUGUAAAUAAUAUCGCUGGGAGACCAGGUAAG--AUAUUAUGAGGACCAGAGUCCCUAAACAACAAAUUAGUUCUCUUCCCAUGGGGGAGUUCGAUUUAAAAAAUGUCUCAUUGGCUGAGUAAUCAAGAUUUUCGCACAAAUAAUAAGUGACCAUAGAACAUUAGGUUCAUUCGCAUCUUCGUUAAGACCGU-GAUAACAAGUAAGCGUGGGAGCCGGUGGUCGUCAAAUUCUGCCCUCUGGGACAUGUAUAAAUGUCAUCAGU--CUACCUCCAAUGUUUCUUUAAUGGGGUUACAAGAAUUACAGUUGAUAGUAUUCCGAUAUUCAUCUAACACCUC---GCCACAAUGGGACAACAUCGGCCCAAAAGUCGUGUCACCAACUCCUCCGUAAGCAACGUCGUCAGUAAUCACUGAAG-AGAUUUUGUGCUCAUAAG--CAGCACAAUCGUGC-UUUCGCAUUAAUAAUCUGAGUACAAACCUUUUCCGCACUCCGUCGAUUGAUUCAGCAGGCAUAACAUUUUUAA---UACAUCAUUCAGGCUUCAAUAAACUUGUCAAGUCGCGAUUGAAACAAGAAUAC------------------------------UUGGGUACAUAUCGUGCGGUGUUUCAU-----------------------GGUCAAUUAAAAC---UUAAUCAACUGUCGUAUACGACAA--UUACUCGU-------------AGACCGAGCAUACGGUAAUCUCCACUUAUGUUACACGACAAAUAAACUCGCUCUGCUUGCUUGAAUGAUAAUAGUGCUGAGAUAACACCUGUGAAAUAAGAAGCAAAUAUACGGCAGUAAAUUCUUGC-AGUAGGCGCACCG-UGACAUCAG--AGGGCAAAUGAUCAUUUCUGUGCUAAACAUCAGAGUUCGUCUUGCAAAGUUCUUACUCCGUACCUCAUGCAUAUUUCCUUAUAGUACAUUAGAAAAUUCCUCGCUGUAGGAAUUCAUAUUACAAACAAU-ACCAUUGUUAAUUCCCGACCUCGCUCCAUUUCCUCGAUAUGAUUGAUUUCCUCAGAGAAUAUUUAAAUUCGCCGUUUAGUUUGAUUUUAUGCGUGGUUA-GAACUAGUGGAUUUUCUAGUUUCGAACUAG-----GGGAAUGUUCAAGCAUCAGUUUGAAUAG-CAAUUAAUGAAAGC-GCUGAGUAGAAAUUACGGGU-CCAUGGAAGAGCG--CGUUGAAAACAUGAAAUGCAUGAA---CACAAAAAACCCAUCUCGUAAAAAUUUCAAUCCGGAUUCCG-------UUAUGCGGGAU-A-UUACUACACAUGGACUAAGGAUGCUCAAUAGUCAUAAACAUAGGGGCCUGAUAA-----UAUAGAGUAGUUGAACUUAGCUUUUCAGGUA-AUCCCAAUGAGUACC--AAAAGACGGAUCUUCUUAUACGCGAAUCUA--------------UUUAUUGGUUCUGGGAGUGUAUUU-CGUCAAUAUUUUGACUUAUAGUUACAUGAGGAUCAACAGGUGCUAUUAUUAUCAUGUAUCCGUGCACAGUUGUGCUAUCUUAGUAUCAGUGA-UGUUCCGAUUGGUAAAAU--CCUCUGCCAACUCUGGCCCAUGGCCAAGCCUAUAGCUUG-AGUUAGCGACGGGUAUUUAACUAUACCAGUAAAUCAGUCAUGUAGCCAUUGUUUGUCU-UUUAGGGCUCUCCCGCCAGUGUUAGAGCCGUG-------AUAAAUCAGCCCU-AAUCACAGUAACUAUUCUGUAAUGACUUGGAUCUUCCUAUUGAA-CAAGCGAGGUAUACAUCG-UUCCGAAACAACAGUCAUAAUAUCGUACUUAAUCCUCCAAAUAUUUCAUUAUUAAAUCAAG-CUACGGGAGAUAGACGGUGGGGUUAAAAUAUUCCGCUUACCUUGUG-----GUGCAGGGAUUAUACCCCUAGGUGACUAUAAGAUUCUCCUCGCUAUA--GUUAUUCCGAAAAUUGUAACUA-UGUUCCUUUCGUUAUCAGAUAGCACUCUU-------------------------------------------------------------------------------------------------------------------------------------------------------------------------------------------------------------------------------------------------------------------------------------------------------------------------------------------------------------------------------------------------------------------------------------------------------------------------------------------------------------------------------------------------------------------------------------------------------------------------------------------------------------------------------------------------------------------------------------------------------------------------------------------------------------------------------------------------------------------------------------------------------------------------------------------------------------------------------------------------------------------------------------------------------------------------------------------------------CCUCCGCC-AUAAA--UCAUACCUGUUCAUGUCCUCGUACCAUAACUGGUUGUUCGACGUAAGGGCUUUGUGACGUUCAAU--CCAGCCACACAUAUGUCACCUUUAUUACACGGAUUUGUUAAUAUCCCUAAUGA-AACCGUGAUCGCCCGAAACUCAUGUAGCAAUUCACUUAGGAGAGGCCUUCGCCGAUUCCGAAAGGACACC-UCCCGAGAGACAC--GGGUCAAUAAACGCAUGCGU-AUAUGUG-CAAGUUUACGCAUCG----AUUCUAAACAACGCGUGCGCGUA-------AGAAUUA-AGUAUAACUUAAAGUCCGAAUGAGGAGCUUAAAGAUAAUCCCAC---UAGGUUAAUGUAAAAGUCAAUAUGUACAGGGAACGGGGCGCUUUUAAUUCCACAUAAAAUAUUAUUCAGUAAGACGAGGAAGUCUUUUGUU------------CGGAGCGUGGCAAAUCUCAAUUGUCAGCAUUAUGAAAUAAUUUAAAAUAGUUAAAAAGAGGAACUAUGC 
>C2 5324
-CUUUGCUAUCUGGG-UGCUGAGUUCCUUUCCGUAGAAUGAAUAACUCUCGUCAUAUCCCAAACCACCCAUAA-AUCCUAAAAGUCUCCAGUCCGCACAGUAUU-UAAGGAUGUAGGGGCACUUCUAUUAGAAACUCAUAUGUACUCAUCGAUGG-GAU-----CCGUUAGGGGUGUAUGUAAACACACACAGAGAUCAACCUGAAAAUCCUGUAGAAACAUAAGUCCGUUGAAUCCCGGCCUCUUGCAUACUAUUCACAACGAUCCCUAAGACAGAGAAUCGGAUGGACAAUUCUACAGAUUUAUUCGAUUUAAUGAGCCCGGUACUACAGAGC-UCUUAAACUCCGUAGAUCUAUUUUGCUGUUAUUCUUAUGG-----ACAACGUAACACAGUGUAAAAAACAGGGCUCACUUGAGCAUAGACGAAUCCUGAUUAGCGGAGCUUAAAACUAUAGAGGACUAUUAAAUGAUCAGGUCUAAGGUUGUGUAAUAUUUGCAAUGAUGGACCCCAUGAGGAUCUAGUUCGAA----AGUUAUGAUCGAUCCAUUGACGACUAACAAGUGGUGAAUUUCAUUAGCGGGGCCUAACU-CGCAAAGACUCUCCGGCUUGCCGUGAAGCCGCUGCUUGUCAACCAUUCAUCUUUAAUCUCAAGGGCAAAAAAUAUAUAA-CCUCUACUGAUAGAUGCGAGACUUCGGAGAGAAUGAAACACCACG-UUAUGCUACUGGACUGAGACAGAUUACUGAAUUUAAAUACUAACUCAGAGGCAUCAU-------GAUCAGGGUUUAAGAAUAGUCGAAAUAGCCUCAAACGGAGGUUCGCUAAGGUCAGGCUAGUUACAUACUCUAAACUAAGUGUAGCAACCCCGAUUCA--------UUAGGCUUUAUGAACA-------UACAUUAGGGUUACA--GCUCCAGACAGUUCUUUUGAG-UUAAAACUAAGGGGGCAAACUAGUUGAUCAACUCCUUCCGACAGGACAAUUUUAGUGAUAGGUUUUAAUCG----UGUCUAGGCUA-GCUUAGUCCACUGACUUAACAUGGCCUGGAAUGGAUGGCUGUUCGAGGUGUCAGUCUUCUUGUAUCUAAAUCGACCU-ACACUCAUUUACACACAGUGAACGGCAGGU-AAAUAGUCCGAUACUUUAUCAGCAGAGACAUAGUUUGUAACCCCGGUACAA-UCAAUCCAGGAUGUAAUUGGGCAAUAGGGCUCGAAUGGUACGUGAUAAUAUUAAACAUCAGGC--ACACGUACCGGAUCUGUGCACAUAUCAUAAGUUAGAUUAAGUCACAGAUUGUGGUCUAAUCUUUUACUUGCAAUGUGGGUG--GGCUUAUA---GAGGUAAAUAGAUUGUAAUCA-GAUGCGUCU-CAAAACUAUAAUGCAUUUGGCACUGUCUGGUGAGGAGCGAGGAAUAGUAUGUCAUUUGCCUAUUGUGUUAUCACCAUUUGUCCGACGG----CGGUCUUGAAAUAAAUCAUCACACUUACGUGAGGCGGUGAGGCUAAAAGUUGCGCUGAGCUUAUCGUGCAGCGUGUUC-CCCUAUAUUGCCAA-ACGUACCAUAGUGAUAUUUUUUACGAUAGUUGAGUGGUGUCAACCGCACGGGACAUCCAAGA-UACCGAACGGGGCC-UUGGGCUAUCGUUUU---UGAUUUG-CUAGUACUUCCGGGUUAUAGCAAAUAAUAUCGUUAGGAGACCAGGUAUA--AUAUUAUGAGGACCAGAAUUCGUAAAAAACAAAUUAGUUCUCAUGCCAUGAAUGAGUUGGAUUUAGUAAAUAUCUCACUGGCUGGAUGUUCGAAAAUUUCGCGCAAAUAACGAGUAAUCUUAGAAGCCCAGAUUCAUUCGCAUAUUCCUCGACAUC-U-GAUAACAAGUGAAUGUGGGAGCCGGUGGUCGCCAAAUCCUGCCCUCUAGGAUAUUUAUAAAUGUCAUCAAC--CCACCUCCAAUGUAUCUUUAAUGGAGUUACAAUAUAUACAAUUAAUAGCAUUACAAUUAUUAUCAUAGAGCUC---GUUACAAUGGAAGAAAAUCAUCCCGGGACUUGUGUUAUUAA----------------------------------------------------------------------------------------------------------------------------------------------------------------------------------------------------------------------------------------------------------------------------------------------------------------------------------------------------------------------------------------------------------------------------------------------------------------------------------------------------------------------------------------------------------------------------------------------------------UUAGAGAAUUCCUUGCUGUAGGAAUUCAUAUUACGAUCAAU-GCCAUUGUCAAUCCUAGGCCUUACUUCAUUGUCUCGUUAUGAUUGAUCUCCUAAGAGCACAAUUAAAUAUGCCGUUCUGCUCGAUUUUAUGCAUGGCCA-AAAUGAGUGGACUAUCAAGUCUCGUACUGA-----GGGAACGGUUAAGUCUCAGUUUGAGUAG-CAAUUAAUGAAGGU-GCUGGGUAGAAAUCACCGAUAUCGUGAAAAAGCA--CAUUGCAU----GGAAUGCAUGAG---CACAAAAAACACAUCUCGUAUGAGACUCAAUCCAUAUUCCG-------UUAUACGGGAU-A-AUACCAUACAUAGACUAUGGAUGUUCGAUAUUCAUAAACAUGCGGUACUAAUAA-----UAUAGAGUCGUUUAACUUCGCUUUCCAGGUA-AUGCUAAUGAGUACC--AAAACAUGUCUGUUCUUGUACGUGGAUUAA--------------UUUAUUGUUUCUCAGUGUGUACUU-GGUCAGUAUUUUAACUUAUCAU-------------------------------------------------------------------------------------------------------------------------------------------------------------------------------------------------------------------------------------------------------------------------------------------------------------------------------------------------------------------------------------------------------------------------------------------------------------------------------------------------------------------------------------------ACAACGCUUCCCUUGUGUUCUAACUCCACCUUAAUCAAGGGUGUAAGACCUUGACUUGUGUAUGUGUGACGUCAUAUACCAGAGUAUCACCCAAUAACUACAUAGUUUAACC-CGUCCUUUGUAGGUGUAUGUAGAAAAAGCCUCAUCCAAAUGCGAAGCUCUAUUUCGGUUAA--UACACUAACUCCUUGGAUAUCGCG-GAGUUCUACAACAUGCGUGUCGGAAAUGAUA-GGCCGAUACAAUUUGCUCCACCUUUCAGCACUAUUUUUUCCAAUAAUCAUGAUUACAAGACA--UUGUACAGACUGACAGAUAACAGCGAAUCUCUUCUGUCUUACUAGGAAGG---AGGGAGUAAAUUACUUUAUAUGGAAGCGUCCGUGACUAUAUGAUGAAG-AAUAUAGUUACAAGUUCCGAACAUGCGUAUUCC-AUGCUUGACCAGAG-----CCUUCUUAUCGGGAAUCUACUAUGUAGGUCUCAAAAUUCGCAUUUAAGGCCGCCAGUCUCGUAA-GCAAUGAUGCAGAAAACUA--UUUCUAUAGAAAUUUCUC-AUGACGUGCAAU-UAACGCGCGGAGAGAGGUAAAA-CUUUAAUCGUUUCUCGAUAUUAGGACCAUA--UAAAUGUACCAGAAUGUUCUUCAUA---U-UAAACUACCUUUUGUAAAAAAAUAACUGUUGCGUUUCAAUGCUUCAAUUGACUGCAGUAAGAGUCUUGUACAUGUCACU---GAGGGAUCCCCUUAGGGUAAGUCAUAUACUGGCGUUGAA-UUAAUG-AACUUUGAUAAGAUGAACCUUAAAUACGAAACGU-GC------------------------AAUGAUAAUUAUUAAAGAACUACCACUCAUCGAGUUAUAAUUGCGUCAACACGCAAAGUAACUAAAUAGUCACCAAUGCACCCCCAUCAGUACGAUCAUAAUUACUUCUU-UCGGCUCUCGGGGCUGUUUCGAUCUUGCUGUAACCAGAAGUAAU-UGGACUCGAAUCUACCCGACAAGAACAUAUUGCUCUGAUAGCUAUUUGA-AUGAGCAUGUUGUCCGUC-AUGAA--UUACACCUAUUUAUGUGCUCGCACUUUAGCCGGUUGUUCGACGUAAGCACUUCGUUACGUUCAAC--CCAGCUACAAAUACGUCACUUUUAUUACACGGAUUUACUACUAUCCCUGACAA-AACCGUGGAAAUCCGAAAUUUAGGUGGCAAUUUAUUUAGGAGAGACCUUCCCUGAUUCUUAGAAUAUAUG-UCUGGAAGAUGC---GGGACAAUAAGCAUAUGCGU-ACAUUCG-CAAACUUACGCAACG----AUUCUGAACAAUGCUUGUGUGUA-------AGAAUUA-AACAAAACUUUAAGUCUGAAUGAGGAGCUUAAAGAUCACCCCAC---CAGCUUAAUGGGGAAGUCAACAAGUGCGGCAAACGGGACGGUCUUAGCCCCAUAAAAAAUAUUAUCCAGGGAGACAAGGAAAAUUUGUGAU------------CGGAACGUUACAAAUAUGGGUUGUCAGUAUUAUGGGAUGAUUUAAAGUAGCUAUAAAGAGUACCUACGC 
>B2 5324
-CCUUACCGACCGAG-GAUUGAGCUCCUUUUUGUAUAGUGAGAAACUUUAAUCAUAUCUCCGCUUAUUCGUAG-AAUUUGGAGAUCAGCAGCCCGAGUGGCAAUCUGAGGGUAUAGAAGAAUUUCGACCAAAUCCAUAUAUGUUUCCGUUUACGG-UAU-----CUUAAAUAGGUAUAUACAGACACAAGCAGGUAUCAGCUUGAAGAUCUCUUUGAAUCAUAAGCCCAUGGAAUCUUGGCG-CUCGCGUAUUAAUUAUAACGAUUUUCAAGACAAAUGAUAGAAGGCGAAAUAUUGGCGCAUUGUUAUAGACAAUGAAGUAAGUAUUACAAAAA-GUUUGAAAUUCGUGGCCCAGUUUUACUAUAAUAUUUAUGG-----AUAGCGUACCGUCAGGUGAGGAAAGGAGUUCAGUUAGACAUUAACGGAUCCUGAUAAACUAAGGGUAAGAAUAUAGAGAAUUAUUGAAUUAUUGGAUCUUGGGUCAUGUACUUUGUACCAAAGUAGACUCCGCGAGCGU------------------------------------------------------------------------------------------------------------------------------------------------------------------------------------------------------------------------------------------------------------------------------------------------------------------------------------------------------------------------------------------------------------------------------------------------------------------------------------------------------------------------------------------------------GAGUAGAUUGUAUAUUAGCUUGCUUAUUAAGGUAUUAGUUUUAGCGUAUCCGAGGCGAACU-ACACUUAUACACACGGAAUAAGUAUGUGCUAAGGCGUUCUGAUAAUGUUUCUGCAGAGAUAAAGUUUAUACGUCCGAUAUAA-UUAAGUCAUGAGGUAGUUGGGUCGUCGAAAUAAAAUUAUUUUUUCCUAUAUUAAGUCUCAGUU--CCACGUAAUGAUUCACUGAAUACUCUCUAAGCUAGAUUAAUUCACAGAUUUUGACCUAAACAAAUAAUAGCACUGGGGGUU--AAUUAAUAAAUCGGGUAAACAUACCGUAAUCC-GAUACGUCU-CAAAACUAUCAUGCAUUUGGGGUUACCUUAAGUAGGGCGGAGAUAGGAAUUACAUACUCAUCUUGAGAUAUAAUUACGUCUCCGGCUG----UGAACUUGAAAUACAUACCUAUACUUGCUCGAGGCUAUGGAGCUGGCGACUGCGAUGAUAUCAUUCAGGAGCAAAUUCUACCUCUAUAGUCAG-UUUAACUAUUAUGAAAACAUUUAUGAUGAUUCUACGAUGUUAGCUACAUCGGACAGUCACGA--UGGGGAGAGGAUCCUUGUAUCAUCGUCUU---UGACUUG-AUGAUACCUCCGGUUAAUAGUGCUUAGUAUCAAUAAGAGAUCAGGUAUG--AUCUCCUGAGAAUCUAAACUCGCGAUCAAUAUAUUAGUUAUCAUGCCAUGAAGGAUUACGUUACCGCAACAUCCUUAUUGACUGACCUAUCUAGAAUUUCGUACAAGUAACGAAUAGCCAAAGGAGCUAGAAUUAGUUAUAACAUUCCUUAUGACCGU-AUUAAAAAAUAAGUGUGUGAGAUAGCGGCCAACAAAGCCUGUAGUUUUGUAUACUCUACAAUGUCAUCAAU-----CUUCCAAUGUUUCUGGUAUAGGUUCACAAUUUGUUUAAUUAAGUAUGAUCCGAUAUCUGUCAAAAAGCCC---GCUACAACACGAUAACAUUUACCCAAGACUUGUGCCGACAA----------------------------------------------------------------------------------------------------------------------------------------------------------------------------------------------------------------------------------------------------------------------------------------------------------------------------------------------------------------------------------------------------------------------------------------------------------------------------------------------------------------------------------------------------------------------------------------------------------UUGGAGAACUCACUGCUAUAGAAGUUCGCAUUUCAAUAAUU-GUCGUUGCCAAUCCCCGGCCCUAUUCUACUUCCUUUAUUUAAAUGAUUUCCUAUAAGCGCAAAUAAAUUCGCCGAUGAGCUCGAUCUUAGAUGUGGCUA-AAUUUAGUGGGUUAUCAAGCGUCAAAUUGG-----GGGAAUGAUCAGGUCUUAGUAUGUGUAAUAGAUUAAUGAGAGU-CUUAGGUUAAAAUUACCGGUUUUACGCAAGAGUA--UAUUGUAAGCAGGAAAUACUAGAA---CACAAAAGGCGCAGCACGUACACAUC-CAGCCUGCAUUUCG-------UCAUGUGGGAU-A-GUGCCAUGCAUGGACUGUGGAAGCUCGGUAGUCAUAAACACACGGGACUAGGAA-----CAUAGACUUGUUCUUCCUUGCCCCUCCUGUUGAUGCCAGUGCGCGUC--AAAUCACAUGUCUUUCUGCAAAUGAAUCGA--------------CGUAUUGUCUCCCAGGGUGUUUGU-UAUUAUUGUUUCGACUAAUCAC-------------------------------------------------------------------------------------------------------------------------------------------------------------------------------------------------------------------------------------------------------------------------------------------------------------------------------------------------------------------------------------------------------------------------------------------------------------------------------------------------------------------------------------------ACAAUGAUCGUCCUAAGAACCAGUUCCAUUUU-GUCGAGGAUAUAAAGCUAUAAAUUCUAUAUGAACAAAGUUAUACGUUACAAACUUACCUAAUAUGCACACAAUUAAACU-CGUCCUUUGCAGGUAUAUAUCGAAAUAAGCGUCAUCCAGAGGCAAACCUUAUUCUAAUUGAAUUACAUUAAUGUCUUGAGUGUCACG-UGGUUCUGUCGUUUCCAUAUCGAUAAUUAUC-UGCCAAUGCAGUUUAUGGCAUUCUCUAGGAUUGUUUUUACCACAAAUCGUAGUUACAAAACA--UUGCGCAAGCUAGGACAUAACAGGGGACU-------CAUGACUGGGAGGU---GAUAGAUGUAAUAUCGUAUAUGGAAGGGUUCAAGACUCUACGAUGAUG-GAGCAAUCUACAAAUCCCAGUCACGCGCAUUAU-GCACGUGACAAGAG-----CCGCGCUAUCGAGAGUGCAUCUCAAAGGCUUCUUUACGCACAUUCGGAGUUGCUGGUCCCAUAA-GCAAUGUUCCAUAAGGUUA--GUCCUCUAGUAAUUUUUCUAUAAUGCUUAGC-UUGCUUGUAGAGAAGAACGAAA-CCUUUUUCGUUUCUAGCUGGUUGGGUCACA--UAGAUACACAUGACUAUCAGUCAAG---C-UAAACUGCUCUUUAUAGAAUAAUAACUGUUAGGCAUCAAUGUCUCAAUCGAUUGCAGUAAGAAGCUUGUGUGCGUCACU---ACGAGAACUCUUUAGGGUAGAUCGCACAAUGAUGUUGAA-UUAAUG-CACUUUCAAGAGAUGG-CCUUAGUUACGACGCGU-GC------------------------GAUAAAAAUUUCAUAAUAGCUGUGACCCAUUGUAUUAUCAAAACACCUACACGCAAUACAAGUAAAUAAU---CAAUGUAACUCUAUCAAUGUAAGCGUUGUUCCUUUUU-CUAGCUCUUGGGGCUGUCUUUGAG-AUUUGCAGCUAGAGUAGAC-AGGCCCUAUUUUUAUUAGACAAAAACGUCUGUGUCUAAUAAUUCUUUAA-CAGAGUAUAUCCUCCGCU-GUAGA--UUUUAUCUGCU---GUUCUCGCACCUCGACUACUUGUCCGCUACAAAGGCCCAGUGACAUUUAGAGGCUAGUUAAAUCUAUGCGACCCAUUUUGCGCGGAUUCGCCACCAUCCAUAUUUA-GACCGUGGUGUUCCAAAACUUAUUCGGCAACUCACUUAGAAUAUAUCUGCAUUGACUCAUAACAUAUAUU-UUCCGAGAACUGU--AUGUUGAUAAGAAGAGGCUC-AAGUCCG-CAACAUUAUACAAUAUAUGACCUUAAACACCACCUGCUCAUA-------AAGGUUG-AUUAGAACUUUAAGCUCAAGUGCGGGGCUCAGGGGUAAAGCCAU---CAGCUUAAUAAGGCAGUCAAAAUUCGAAAUGGUUAAGAUAGUUUAAUCUUCACAUAAGAUAUUAUCCGGUGAGACGAGGAAACUUUUUGCU------------UAGGACGUUGCUCGUCCUAAGUGUCCAGAUUAUGAAAUGAUUUAAAAUAGCUAGAAAGAGUACUGACGC 
>A2 5324
-CUUCGUCGUCUGAG-GGUUGAGCUCCUUUUUGUAUCAUGAAAAACCUUCAUCAUAUUCCCGCCGAUUUGUUACAAUUUGGAAAUCAGUAGUCUGAGAAAAAGUCUAAAGGUGUAGAAAUACUUCUAUCAUAUCUACAAAUAUACCGAUUUAUAG-UAU-----CUGGUAUGGGUAUAUGUAGAUACAUGCAGUGGUCCGCUUGUACAUCUCGAUGAAAUAUAUGCCCGUGCAAUCUUGGUC-CUCGCAUAUUAUUUAUAACGAACCUCAAAACAAAUGAUAGGGGGCAAAAGGUUGGGGUAUUGUUAUACACAAUGAAGUAAGUAUCAUAAAAA-UUUUAAACUUUGUGGCCCUAUUUUGCUGUAAUGUUUCUGG-----ACAACGUAAUGCAAGGUAAGAAAUGGAGUUGAGUUAGACAGCAACGGAUCUUGGUGAACUAAGGGUAAAAGUAUAGAGAUUCAUUGAAUUAUUGGGGUUUGAGUUGUGUACUUUGUACGAAAAUGGAUUUCACGAGAAUCGAGU-UAAUUCCGUAUAAUAAACAUGUUGGCAAG---UAACAAAUUUUUAAUUUCUUUAGCGUGGACCAACU-UGAUCACACUAUAUGUCUUGUAUUGAAAUUGCUGUUGGUUAAACUACCGUAUUUCUCUUUGGGAGCAAAGGUUACAAAA-UGUUUACUUAUAGAUGAUAGAUUCCAAAGAGUAAGAAUAUCCGUG-UUAUCCUUCUGGACACAUAGAGGUUACGAAAUUAAAGUGAUAGUUUACAUUAGACAC----------UACUAGGGACUGACACGCGGAAGAGCCUUAUAACGGGGUUGGCUAUGGUCACGUCAGAUAUAAGCACUAUGUUUAAUGACUCAGCCCUAUAUAA--------CUAUACUUUAUCAAUA-------UACGUAAGUGUCAUAAGGCUCUAAUUUGGCUUUUAGCG-CUACAAAUAAGAGGCCAAACUUGUAGAUUAAUGCUUCCUAAUACGAAAUAUAAAGCGGUAGGAUCCGAUUA----UGUCUGAGCUA-CCUUAGUCUCCUUCGUGAGUAGGCUGUAGAUGGGGUUACUAAUCCGGGUAUUAGUUUUGUCGUAUCCCCGUCGAUCU-ACAUUUAUACACACGUAAUGAGUAUAUGGCAAAACAAUCUGUCAAUGUUCCAGCAGAAAUAAGGUUCACACAUCCGAUAUAA-UAAAGCCAGGAGGUAGUUGGGUUAUCCAGAUCAAACAGUGUUUUCUAAUAUUAAGUCUCAGUU--ACACGUAGUGGUUCAAUGAACAGUUUUUAAGCUAUCUUAAGUUACAGAUUGUGAGCCAAGCAAUUAUACGCAUUGUGGGUU--AACUAAUAAAGGGGGUAAACAUACUGUAUUCC-GAUACGUCU-CAAAAAUUUAAUGCAAUUAGGUCUGUCUAAUGUUGAGCAGAGAUGAGUAUUACAUCUUCAUGUUGAGAACUAAUCUUGUCUCCGACAG----UUAGCUUGAAACACUACCCUACAAUUGCUUGGGGCUCUGAGGCUAACGGCUGCUUUGGGAUCAUUCGGCUGCUAAUUCUCCUUCUAUGAUCAAUGUAAACAAUUGUGAUAUCAUUUAUGACAGGUAUACGAUGUUAAGUACAGCGGACUGCCGCGA--UGGAGAGGGGUUCCUUGGAUCAUCGCUCU---UAAUUUG-AUGAUACCUCCGGAUUAUAGUAGAUAGUAUCAUUGAGAGACCACGUAUG----AUAUCGAAAACCUGAACACGCGAUGAACAUGCUAGU-ACCCCGCCAUGAAGGAUUUCAAUGCGGGAAACAACUUAUUGAUUAAUCUAUUUAGAAUUUCGUACAUAUAACAAAUAAGCAAAGGAGCUGGGAUUAGUUAGAACCUUACUUAAGACCGU-AAUAACAGAUGAAUGUGUGAACUAGCUAUCAAAAAAGCCUGUGGUUUUGUAUACUAUUAAAUGUCAACAAC--CAUCCUCAAAUGUUCCUAUAAUAGGUUUAAAAUAUGUUUAGUUAAGUAGGUUCCGAUGACUAUCAAAAAGCUC---GCUACAAUGAGAAAACAUUUACCGAAGACUCGUGUCGGAAACUUUUCCAUAAUUUGUGUUGUCAGAAAUCAAAGGAU-AACACAAGACCGCAAGAU--CAGCACUAUCGAGU-AAUUACAAGGGCGAUAUGGGGAUAAAGGAUUCCCGCUCGGCGUUCGUUCAAUUUAUAGGCAAAAGAAUCUUAA---UGUAGCAUACAAGCUUCACUGUAUGAUCUGAGCCGUGUUUUAAUCGUGAGACCGUUGAGAAAUUAACUAUAGCAACCGCCCUUUGCUAGAGUUGGCUUGCAGUUCCUCCCUCAGUAUCGGGUACAUCUAUGAAAGCCAUGAAGCACUACCUAAUGAACUACAAUUUGAUAAACUGUUAUAUAGGGAGAUCCCUGGGUUUACGGGCCAUCGCUAGACUCCACGGGUAAUUGAGGAUAAAUGAAUCCAUUAUGCUCACUUCAA--AUAGUAGUUUUAUCUUGGGACUUGUCCGAUGAUAUGCCGAUCUACACCUGUAUGUUCUUUA-AACGGCGGCGCUG-CGGUAUAAU--AAUAUUUAGGGUUAGCCAUAUGCCGAAGACCGGUACUCGUCUUCUAACAUGCUUUCGGCCUACUUCAUGCAUGUUUCCCUGUAGUACAUUAGAGAACGCACCGUUAUAGGAAUUCGUAUUAGAGUAAAU-GUCGUUGCCAAAUCUCGACCUUACUCUAUUUUCCUGAUAUGAAGGAUUUCUUAAGAGCGUAAUUAAAUUUACCGUCCAGCCCGAUCUCAGGUGUGGCUA-AACUUAGUGGGUUAUCAACCCUCAGAUAGG-----AGGAAUGGUCAGGU-UUAGUAUGUAUAGUAGAUUAAUGAGAGU-CCUGGAUUGAAACUACCGGUAUUACGCAAGCGCU--UACUGCAAGCAAGAAAUACAAAAA---CACAAUGGGCGUCGUACGCGCAGAUCGCAGCCUGAAGUUCA-------UCCUGUGGAAU-A-GUACCAUACAUGGACCGUCGAUACUCGAUAGUCAUAAACAUAUGGGACCGGUAA-----CAUAGCCUUGUUUCUCUUUACCCUUCCAUUG-AUGCAAAUGCGCACC--AAAUCGCGUGUCUUCUUGCAAACGAAUUAA--------------CGUAUUGUCUCCCGGGGUGUAUUU-UAUUAAUGUUUCGACUUAUCAU--------------------------------------------------------------------------------------------------------------------------------------------------------------------------------------------------------------------------------------------------------------------------------------------------------------------------------------------------------------------------------------------------------------------------------------------------------------------------------------------------------------------------------------------------------------------------------------------------------------------------------------------------------------------------------------------------------------------------------------------------------------------------------------------------------------------------------------------------------------------------------------------------------------------------------------------------------------------------------------------------------------------------------------------------------------------------------GCAAUGUUCGAUAAAGUUG--GCCCUCUAGAAAGCUUUUCAUGGUGCACAAU-UUA-----AGAGAACGACGAAA-CCUUUAUUGUUUUUCGAUGGUAGCGUCGUA--UAGAUACAUAUGACCAUUUGUCAAG---A-UAAACUGUUCCUUAUAGAAAAUCAGCUGUUGGGCAUCUAUGUUUCGACUGAUUGCAGUAAGAACCUUAUGUAUGUCAUU---GCGGGAACUCUUUAAGGUAAGUCGUACAAUGUCUAUAAA-UUAAUG-CACCUUCAAGGGAUA-ACCUUAGAUACGAUAUGU-GC------------------------GGUGAAAAUUUCAUAAUAACUAAGACUCAAUGAGUUAUCAAAUCAUACAUACGCAGUAUAAAUAAAUAAU---UAGUACAACCCUAUUAAUACAAGCAUUGUUGCUUUUU-CUAACU-UCGGUCCUGUCUUUGAG-GUUUACGACUAGAACAGAC-AUGUCGUGCGCUCAUCAGACGAGUACGUCUCUGUCUAAUAAUCGUUUAG-UAGAGCAUGUCCUCCGCU-GUAGA--CCUUAUCUGCUCGUGUUCUCGCACUUCAACCGUCUGUUCGUCACAGGGGCCUUAUGACGUCCGGAAGCUCGCAACUUCUAAGCCACACAUAUUACGCGGAUUCACCACCAUCUAUGGUUAUGACCGUGGUACUCCGAAGUUUUUUCGGCAUCUUACUUAUAAUAGACCUGCUUUGAUCCUUAAGAUGUAUG-AUUUGAAAACUGU--AAGUUGAUAGGAGGAAGCUU-ACGUCUG-CAAGAUUAUGCAACG----ACCCCAAACACUGUCUGCUCGGA-------AGGGUUA-AUUGGAAUUUUAAGUCCAAAUGCGGGGCUUGGAGAUGAAGCCAU---GAGCUUAAUAAGGAAGUCAAAAUUCGAAGUAGUUAAGAUGAUUUAAUUUCCAUAUAAGAUACUAUCCGGUGAGACGAGGAAAUUUUUUGUU------------UAGGACGUUGCUCAUUUUAAUUGUCCAGAUUAUGGAAUAAUUUGAAAUAGGUCGAAAGAGUA-CUACGC 
>H3 5324
-CGUUGAUGACAGAA-AGCUUAUUUGCUU-UCAAAUAACUUAGGACUUCCACCACGGCCCCACUUAUGCACUC-AAUUCAAUAGCUCUUAGUCCGACACACUAU-UACUGGUGCCGAGGCAAUCCAUCCGCGAAUUCAUAUGUAGCCAUUCGUUU-AAA-----AUAGCACAGUCAUGUCAGUAUCCGUGUUUAGGUCAUAUCAAAGCUGUUAAAAUGUCGUAGGACGGCACAAGCCUAACC-GAUAAAUACUAGUAAUAAUGGUAGUAGAAAUAAGUGAUCAAGGACACGGUGCUAAGAGAUAGGUUAACAAAAAGACAUUUGUCCUGUGAAAA-UUAUAGAUUUCUGAACCUUCCUUGACGACAAGGUUUAUAA-----AUCACAUGGCUCAGUAUUACGAAUAGGACUACUACGUUCGGCAACGACUUUUU-CAAGUUAGGUCUAAAAUUA-------UCAUUUAG---UACGAUCGCAGUUUUUCCGCUUUGUUCAAAAAUGGGUCUUUAGAUGAU------------------------------------------------------------------------------------------------------------------------------------------------------------------------------------------------------------------------------------------------------------------------------------------------------------------------------------------------------------------------------------------------------------------------------------------------------------------------------------------------------------------------------------------------------GUAUAUCCAAUACAUUGGCUGUACUAAAGGUGAAUUAGUUGACCUGUGUCUGCCUUACCUU-AGUGGCGUGCCGACGCGGUGAACAUAGCAAUCCACGGUUCGUCACUUGAAUGCCAACGGUAUGUACAAACAU--AGCCCGAU-UUAUAAAAUGGUAUUGUGAUACGGACGUUUAUGUCUAUUGGUUGCUUAAAGCUCGACUCGGGG--AAAUACAGAGUUCAUGUAAGCAAAGCGUGAGGAGAACACACCAACUAUGUUUGUGUCUGCGUGGCGCAUGUACUGGGUUAC--CGUUUAUAACAGAUAAAAGCAUCCCGAAAUGC-GAUAUUUAC-CAAGAUCAUAACGCAGUCAUCGCCAGAUUCGUAGCAUUGGGCAUCAUAAACACCUCUUGACGUCUACGUGCCCUAGCAUGUCUUGAAC----UCUUCUACCAAUAAGGAGCAUAAACGUAAUAAAGCAAUUCAAAUUAGAUCUCAAAUAGGCAGGCUCGUAGGUAAAUAGACCCUGCCGUGCCAU-AGGACUCUUCGUGAUGAAGUUGAAGGUAAAUAUCUUUCACUAAUUUCUCGCGAUAGUUAAUU-AACUAUAACGGGAUUUGGGGCCAUAAUCUU---UUCUGUGGGGGGAAGCCAUUAUGAAUAGUAAUACGCCCCGCGUGGAAGUUGGAUGUG--UUACUCUAAGUCCUCAUAUACCUUUGAAAUGAUUUGGCAUUCGUCUCGUGAUAUAUUCUAUGUCGAGGGCUAUAAUAAGGUUUGAUCAGUUGCGAAUACUGUUAAAUCAAUUCGUAAUAAAAAAUAGACGUCUAUAAUAUGGUGUUCCCGGUUGCUAU-AAUACGAUGUAUUCACGAAAGUCUGCAUUACGCAGAGUCUACAUUAUACAGUAUUUUUUAGGUUCGGCUGU--UGCCAUGCGAUAAUCAAGUAGAAAG----------AUUCUACCGAGAAUGUUUUUAGUAUAGACUAUUGUCAC---CCAAUUCUCAAGCAAUAGCUAUAAUAAACUCGUAUCUGUAAUCACCGCAUGUUUUUUCUCUUUAAGUAACACUGAGA-AACCCUUUUAUGGAUUAG--GUGUAAAAUCGUAC-UAUCACUCUGUGGCUACAGGACCAACAUACCUACGAACGGU--ACUACUGUUACAUUGAAGAGCCGAUUUCGG---UUCAACAUUAACGCAGCAUCCGCUUUACCAAGUUACACUUGCAUCAGAAAACU------------------------------CCCAUACCAAGUUUUUGGGUUAUAGGC-----------------------AGUCGAUUUUUAU---AUAACUAAAUAUUAUAUUAGGAAU--UCCGCCGG-------------GCCUCGAUUGAACAC-AGAGUCCACUAUGAAUCCAAAAUCAGACAACCGAGGAGGCACACACUAAAGAUAACCAUCCUAUGAUAUUACCUACGCGAGAAUUCGCCGAGAUA--CUAAUAAGUGCUUUA-AGCGUUAUCGCUG-UAGUAUACA--AAUAUCUUUGGUAUCCCCGCUGCCAGCUGAUGGAGGUGCUUUACUAUGAUGAUUAGUCUUUCGCUUUUGCAUAUUACUUAAUAGAGUACUAUAGAAUCAAGAGGCACGUAAUAGCAUUGUACAGUAUUU-GUAAUCGUCAAUACAUCGCUUUACCCUCCUCUUUCGAUGCUACAAGGUACUAGGGACCACAAUUAGAUGUACCAAUAAAACUACCCUUAUCCGUAAAAA-GAACUAACGGAAGAUCAACCCACAUAUGGAAGUGUCGGUG-----AAACCCCAUGGCGCAUAGAUAAUCCAUAAAUGC-CAUAUAAGGAAGUCUCCGGAGUCAGAUA--------UAUCGCUAGUUACUAGUGCCGGGA---UCCGAACCAUGCCCUGCAUAAUUAUCAUAUUUCGCUCUCA--------UUAGCCAAAGC-UCGCGCAAAUCCUGGACUAUGUGACCCUAGUAGUCAUUACAAGUAGAAUAUUUAAC-----UAUGGAAUUAGUAAUCAAUGUCAUUCUAGUC-AUAUCUCUGCUCCCC--GUACCCAGUGACUAAUCGUAGACGAACCAAAACACAUGGUUUACUCUUUUUUUUCCCAUAAUGCAUUU-CGUUAGCGUUUAAAUUUACUACCACAGGAAAGAGAUAUGUUGCGGUACUGCGUAUCUUUUUAUCAUUGAUAUCGUGCCGAUCGAGGCCAUAA-UGAUGGGAUUGAGGCUGUUGCGCCUGGGAAGCCCGACAUUUGGCGAAUAUUAUCAUUGA-AAUCAAAUGCAAGUAUUUAACCGCUCGGACGCGGCCCAAAGGGAUGAAUUACGUCUCUGUACGAUCAAGAUUUACCUAGAUUGGCCCGCUG-------AACGAUCUACCGC-GCUUUAAGAUAUCAGUGCACCCCCUCAAGUACCCCCGUAUUAGA-UGAGUAUCACAUAUAUUG-AUCCAACAUAUCGAUUUUGUUAUCAAGAACAGUCGCCGAAAGGGGAGAAUAUUGGAUUAAAUCUAGAUUGGUAGUAUGCCGGUGCCUAGGUACCAAGUUAAGCAUAUG-----CUCAAACUAUCAUACCCUUAGCCCAUUACCAGCCUCUCUUUGUCCUA--GUUUUUAGUGGACAUGCGCGUG-U-CUGAUAGCUUAAUGGGGCCACUUUAAG---------------------------------------------------------------------------------------------------------------------------------------------------------------------------------------------------------------------------------------------------------------------------------------------------------------------------------------------------------------------------------------------------------------------------------------------------------------------------------------------------------------------------------------ACGGACGUACACAGCCAUU--AUUGUCCA-AGUCUUAACAAAUAUCCCCAUC-CUGCUCGUUAAAAAGGAUAGGA-UAUUCAUAAGUUCUUGAUAGUAAGGCCACA--UGGAUAUAUCAGAUUGUAUGCCAAA---G-AACACUAUCUUUUGAAAGAGGAUAACUACCUAGCUUCUAUAACUUGACUAUCUUUCUUCAGAGUGUUGCAGAUAUCCCG---GCCUGAACAUCUUAAUUGAAGAUGUGGAUUGAUGCCUGG-GUAGUG-GACUUGUGGAACAUAGGUCAUCACGUGCAAUUGC-AUCCAUAUACUGAUAAUGUACGG-AUUGAUAAAACUAUUUAAUCGCAAGGUUAUUUAGGUAAAUUAAUGAGUUGA------------------------CAGAGCAUUACUGUAUAUAAGGACACAAUCCAUAAUU-UAAAUUGCUAGAACUCUUGUGAUAUACCCACGAUUAGGAUGAGU-GUAUCCCGUAUCUCUUUGGAAAAAACUUCUCAACCAAGUAAUUCUUAGA-UAGUGCCUUUUCUUUGCU-AUGGA--UCACAUCAAUUAAAACACCCACCUAUCAUUCGGUAUUUCGUCACAUGGAG---GUUGUCAUUAAUCAUCAAAUAUACUAAUAUUCCCUGCGCUGUUUGGC--UGCCAUCAUACUCGGCCA-CCGGACUGUAAUCCUAAGCCUACGUGACGGUAAACUGGAGACUAAUGUGCGUUGGCAGAUGAAUUACGUUAUCUUAAAAAUCGUCCAAGCUAAUACGUACAGACGC-ACGUGUG-UAAGCUUAUGCAUCA----ACUUUAUGCACUAUUUAUCAAGA-------GAAUUUAGUUCGCGACCUUACUAUCGAUUAAAAAGCCCGUAGAGCAAGCUAC---CAACUUAGUGAGGAAGCCCACAUGAAAUAAAACAUAAACAGGUUUAGCUUCUCCUAGGAUAUCAUUAAAGUAGACAAAGGCGUCCCCCACUGAUCUAA-UACACAGAUCUCUGCAUAGUCUUAUUACUAUAGUUAUACAGUAGUGUCGCUCAACUAUGGGACUCUUGCCAGC 
>G3 5324
----------------------------------------------------------------------------------------------------------------------------------------------------------------------------------------------------------------------------------------------------------------------------------------------------------------------------------------------------------------------------------------------------------------------------------------------------------------------------------------------------------------------------------------------------------------------------------------------------------------------------------------------------------------------------------------------------------------------------------------------------------------------------------------------------------------------------------------------------------------------------------------------------------------------------------------------------------------------------------------------------------------------------------------------------------------------------------------------GAAUAUGCAAUACAUUGGCUGUACUAAAGGUGGAUUAGCUGACCUGUAUCUACCUUACCUU-AGUGCCGUGCCGACGCGUUGAACAUAGAGUCCC-UGGUUAGUCACUGGAAUGCCAAUAAUAUGUACAUACAU--AGGCCUAU-UUAUAUAAUGGUCUUGUGACACGGACGUUUAUUUCUAUUUGUUGUCUAAAGCUGGUCUCGAAU--AAUUUCUAAGUUUAUUUAAGCAAAGCCCGAGGGGGACUCAUCGACUAUGUUUGGGUUAACGGGGCGCAUGUACUGGGUUAC--CGUAUAUAAAAGCUACAAGCAUCCGGAAAUGU-GAUAUGUAUCCAAGUUUUUAAUGCAGUCAGCGUCAGAUUAAAAGCACUGGUCGUCAUAAACAUCUCUUAUCGUUUAUGUCUUCUCGGAUGCCUUGAAG----UCUCCUCGAAAUAAGGAGCAUAAACCAAGUACCGCGACUCAAAUUACAUCCUAAGUAGGCACGCUCGUUCGUAAAUAAACCCUGCCGUACCAU-AAGACUUUUCGCUAUAUAGUUGAAGACAAAUACAUAUCAUUAAUUUCUUGCGAUAGUUAGAU-AACGAUAACAGGACCUGGGGCCGUGAUCUC---AACUAUGGGAGAAAGCCGCUCUAAAUAGUCAUUGGCCCUGCUUGGAACUUGGAUGUG--AAACUAUAAGCACUCAUGUGCCUUUUAUACGAUUCAGCAGUCGCUUCGUGGUACAUUCUAUUCCUCGAGCUAUCUUAGGGUGUAACCAGUCAUGAAGAAUGUCAAGUCAAUCCGUAGUGAAAAAAGGACAUCUAACAGAUGGUAGUCCCAGUUACUGU-ACUACGAUGUGUUCAUGUAAGUCUGCACUAGGCAAAGUCAACAUUCAACAGUAUUUUUUAGGUAAAGCUGC--UUUCAAGCGAUACUUAAGUCGCAAG----------AAUCUACCGAGAAUAUCUUGAUUAUAGACUAUCAUCUU---CCAGUUCUCGAGCAAUGUCUAUAUUAGACUCGUAUCUGCAAUUGCCGCAUACUCUUUCUCUUUGAACGUGACUGGGA-AACACAUUUAUGCUUUAG--GUGUAAAAUCGGAC-UUUCACUCUGUUGCUGCAGGUCCAAAAUACCUGCGUACGGU--AUUAGCAUUACAUUGAAUAGACGAAUUCGG---UUUAGCAUUAACGUUGCGUUCGUUUUAGCAAGUCGCAAUCGUGUCAGAGAUCU------------------------------CCCAUACAGAGUUUCGGGGUUAUAGGC-----------------------AGUCAUUCAGGAU---AUAACUAAAUAUUAUAUUAGGAAU--UGCACCGG-------------CGCUCGGUGGAACACAGCGUUCCGCUAUGAAUCCAAAGCCAUACAUCCGUGAACGUACAUAUUAUAGAUGACAUUUCCAUGAUAAUACUUAUGCGAGAAUUUGCCGAGUUG--CUAACAAGCGCCGUA-AUCGUUAUCGUUG-CAGUAUACA--AAUAGCCCUGGUAUCUCCGCUGCCAGCGGAUAGAGGUGGUUUAUUAUGGUGAUUAGUCUUUACAUUAUCUAUAAUACCUGAUAGAGUACUAUAUAACACUGCGUCACGUAAUGGCGUUGUAUAGUAUUU-GCAAUUGUCAAUACCUGGUUCUAUUCUUCUCUUUCGAUGCUACAGGAUUCUCGGGACAACGAUUUGAUGCGCCAACUAGACCACACUUAUCCGUAAAAA-GAACCCGCAGAAAAUCAAUCCAUAAUUCCAUCUGACGUUG-----AAACCCCUUUUUACGUAGGUAAUCCAUAAAUGC-CGGAUAAAGAAAUCUCCGGGGCCAGGUA--------UAUCGCAAGGCAGUAGUGCAGGAAGCUUACGUACAAUGCCCUUCGUAUGUAUCGUAUACUGCUCUCAU-------CUGCCUGAGCC-C-AUGCAGAUCCUAGGCUAUGUAAAUUUAGUAUUCAUUACAAUUUGAAUAUACAGAA----UAUGAAAUUAGAAAUCAAUAUCAUUCCAGUC-GUAUCACUGCGCCCC--GAAUCCAGAGACUACUCAUAGAUGAACCAAAGGACAUCGUUGACUUUUUUUUUCUCCAGAAUGUAUUU-CGUUAGCGCUUAAAUUUACUAUCGGAGGAAAGAAACAAGAUGCGGCACCACUUGUCUGUUCUUUGUUGAUAUUGUGUCAGUCGAGGCCAUGA-UGAUGUGAUUGUAACUAUUGCACCUAAAAAGCCCGGCUCUUAACGAAUAUUAUUAUUGA-AAUUGAAUAUAAAUAUUUAACCGCUCGAACGCGGCCCAGAGGUAUUAAUUAUGUUUUUGAAUAGUCAAGAUUUGCUUAGAUCGAUCUGCUG-------GACGAUCAGCCGU-GCUUUAGGACACCGGUGCAUAACCCCAAGAACCCUCGUAUUAAAUUAAGUGUUACAUAUACUG-AUCCAAUAUAACCACAUUGUCACCAUUAAUAGUCGCCGAAGGCAGAGGCUAUUAGAAUAGA-CUAGACUGGAAGUCCUUCGAUGCCAGAAUACCGAGUUAAUUAUAUG-----GGCUAGCUAUCGUAUUCUUAGCUCAUUAUUAGCCUCUCUUCGUCGUA--GUUUUUACCGGAAGUGCGCGUU-UGCUUAUAGCUCUCGGAGACCCUCUUAAUGCUUAGCAUUCACCCCGUAGAACAGUAUAUUCUC-GUCGAGAAUACGAGGUAUCGAAAUCCUUUUACGAAGCAUAAUACGCUAUGAGAUUGACUAAUGUUCUCAAGAUCUAUUU-UGUCCUCUGUGUUCAUCUGUCGUGAUAACUGGUAUCGAGACGUAAGCUCUCUAUAAGUUGAAUAACGCUGGUGAUCUACGUUUUC---UAGUCCUAGUACGUGUUUAUUUAUAGCUAUG-UACUAACACAAAGUGUCGUUGGUUUUGAAAUAGCAAU--ACUACAACUACAACUCGGGGGCG--AUUAACAUAAAUAGGAACAACGAUGGAUUUUAUUUAUCUUGUACAAGUGGAUAGGUUAACAGAUUGCCCUUCAUAAAAACCCCAAGAACUGAAUUAUUAAU-AAAUAAUCUGUAAGACUCAGGUACACUAACCAU-GCGGUAGGCGGGUU-----GUAUGCCAUCCAGUUUAUAAUAAAAGGGUUUUCGAUCAGUCAUUUUAAGCUGCCAGUGUUGGAA-----------------------------------------------------------------------------------------------------------------------------------------------------------------------------------------------------------------------------------------------------------------------------------------------------------------------------------------------------------------------------------------------------------------------------------------------------------------------------------------------------------------------------------------------------------------UCUUAGCU-AUGGA--UCACGUCUGUUAAAACUCCCACCUCCCGUUCGAUCUUUUCUCGGAAGAAG---GCUGUCAACAAUUGCUAAAUAUACUAGCGUUUCCUAUACUGUUUAGU--CGCCACUAUACAUGGCCA-CCGAGCUGUAAUCCCAGGCCUACAUGGCGGUAAACCGGGGGCUAAUGUACGUUAGCAGAUGAUUUACGUUAUCUUAAAAAUUGUCCAAGUCAACACAUACAAACGC-AUGUGUG-AGACUUUGUGCAUCA----GUCUUGAGCACUAUUUAUCAAGA-------UAGUUCG-UUUGCGAUCUUAUUAUCGGUCAGAGAGCUCGUAGAACGAGCUAU---CGGCUUAAUGAGAAAAUCUACAUGAAAUAAAACUCAGGCAGGUUUAACUUUACCCGGAAUAUUAUUAGGUUAGACAAAGGCAUUCCCUGCUGAUCUAA-UACACAGAUUUCUGCGUAUACCUAUUAAUAUAGUCAUACAAUAGUGUUGCUCGACUAUGGGGUUUUUCUCCAC 
>F3 5324
CUACCAAUGAUAGAG-AAUUAAAUUGUCCGCAAUAUAACUUAAGUCUUUCGUUACAACCUUACUCACGCAGUA-AGUCUAAUAACUCUUUGUCUAAUUCACUAU-GAACGGUUCGGAGUGAACUUGUCCAUAAAAUCACACACGUUUAGCUACAC-AAA-----ACGACAUGACGGUAUGCAGAUUCUAUGAGUAGGUACACCAAAGAUCUUAAAAGGAUAUAGAAGCGCUCAAGCUCAACC-GCCAGCCAUUACUGACAAUGAUGGUUGAAAUAAGCGAUCAAUGACAUGGCGCUAAGGGAUCGGUUAUCAUAAUGACAUUUGAUUUGCACAAAUCUCUAGAUCUCUAGAACUUGCUCUACGACGGGUCUUAUGU-----AUAGCAUGAGGUGGUAUUAUGAGUGGGGCUGCGUCGUUCGAUG-UAGACUUUAGUAGGCUAGGUUUAAGUUUA-------UCGUUCAG---UUAGAUCGCAGCAUGCACACUUUGUAUAAGAGUGGCUGUUAAGAAGAUCGAGCAUUUAUUC-AUGUAUAGCCGAUUUAUCACAUCGUUUCAAAUAGACUUGCUGUCCUUCAGAAUUUAAUG-CAGUAGAUCAAUCGGUCUAUUGAUGUAAUAGGUAUCGGUUAACCUAAGCUUAUUUACGGCGAUGACACGCUACAAUAUU-CUUGCACCGAUACUCAGGCGAAUCUUUGACUGUAGCACCUCUGUGAUUGCGUACUAGAUUAGAGUCAGUCUAUGACGAGGAGGAAAUUUUUCGAUCGAAGUAC----------UGACGUUGACUAAUCACCGCAGUCUUCUCGUCUUCGAUAUAACGAAGUCUAGGUCAUUAAGGAUGAACAAAUGUAGAGUCAAAACCUCGUAACA--------UCUCUUCUUUUCAAUUCUUCAUGUACUCUUAGGUUACUUACCCCUACGUCAUUAUUGUGCG-CUACCCGAGUCUUCCUAACGUAAUAGUAGUAGUCGACAUUAGAACACGCUUGUGACAUAAAGUUCUACCAC----CGCAUCGCCUA-AUCUAACCCUUUAUAAUAGUCUAUAGUGCCUAGGUUAUCCUAUAGUGGGAUUAGAUCUCGUGUGUCUCGCUUAACAU-CUUGGUGUCACGAUGUGAUGGAACUAGAGUGCCACAGAUAGUCUCCGUACUGUCAACGAUCUGGAUAAACCUUAAGGCGCAU-AUAUACUAUGGUAUUGUCAUACGGACGUGUGUGACCAUGGCUUGCUCCUAGCUGGACUCUGGC--AAAUGCUUAGUUCGUUUAAACAUAUCCUG-UUGGGAUAGGAUCACUAUGAUCUCGAUAUUUCGAGGCAUUUACUGAGGUUC--AGAUUCUGAAAGCAAAAAAGGUAUGGUCUCUCAGAUAUGUAC-CAAGAUUAUAACGUAUUCGGCACUUGAUUACUUAGAACGCGCACCAGAAACAUUCCUUGCCGUCUAAGCCUGCUCGAUUUUGCUACAG-----UCUUUAGAAAUACGUGGGGUGAACCAAAUAGGGCGCUCUAAAGUACAGUCCAAGUAGACUUAGACGGAGGCUUAUAAGCCCUGUUUCGCCAU-AGGAGCCUUUAUGAUAUUGUUGUAGGUGGACACAUCUCGUCAGCUUCUCGCGAUGUUCAUAG-AAUGGUAAUGAGUCCUUGGGCCACUGUCUC---UGACGUCGGAGAAAGCCACGCUCGUUAGUAAUUAAUUUAACCCGAAAAUCGCAUAUG--AAACUCUACGACUUCUUAUUCGCUCGAUACGACUUAGCAAGCGGGUAGUAAUAAAUUUUAUCCGUAGGGAGAUCUACAUGUUUACUCAGCCGACAGUGCUGUACAUCCAAUAUAUAAUAAAAAAAAGCUGUAUAAAAUAGGAUAAGCCAAACAACCGG-AGUGCGAUUUGACGAAGAAAGUCUACACCAAGCAGAGUCUACGCUCUACCGCAUUCUUUAGGUGAGUCUUA--CGUCAAGCGAUACCCAUAUUAUAUG-AUUCGAAAUUUCCUGACGAAAGUGCUUUGAC------UGCAGAUCUA---CCAACUCACAACCAAUAGCUAUACUACACUCGUAUCCGCAAUUAUUGCACGAUUUUUAUCUCCAAAUAUUACUCGGC-AACACUGCUAUCCAUAAG----GUAAAAGCCAAC-UAGCCAUUUGGUGCUACAGGUCCAGAAUGUCUGUGUAGGGA--ACUAAGUCUACACUGGACUGCUGAUUUAGG---UCUAAUGCUUAUAUCGCGUCCGUUUCACCAAGCUAGAAACUCACCAGAAGUAC-------------------------------------AUAGAUCCAACGUUGUACGU-----------------------GAUCAUUCUUAGU---GUAAUUAAAUAUUAUAUUGGCAAU--GUCACCGU-------------CUCCCGAUUCAACACAGGGUUCUACUAUCUAUUCUGGGUCGUAUAACCGUGAUUACUCUCUUUAUAGAUAACCAGCUUAUUAUUACACCUACGUGAAAAUUCGUCGAGGUA--GUGUCAUGUAUUUUA-GGCAUUAUCACUG-UAGUACACU--AAUAGCCACGGUAUCCCGGGGGCUAACAAGUGGAGUUGGCUAUCUAUAGUGGUGAAUCUUUCGCUCGCGCGAAUUAUUUUUUAGAGUACCUUAGUGCCAAGCACCGUGCAAUUCCCUUUAACAGCGUGU-ACGGGUUUCAAUACUCGGCCUACUUCUUUUCUCCCGAUUCUAUAGGGGAUUCAGGACUACAUUCAGAUGUGCUGCUCUGACUACCCUUAUACGUAAUAA-GAAUUAGUAGUGAACCAAAAUCUAAGUGAAAGUGUUGACG-----AGGCCCCACUUUGCAUAGACUACCAUUAAAUGA-CGCGCAUAGGAUUUUCUGGGACGAGGGAAAGGCA--UAUCGCCAGUAAGUAGAACAAUAG---CUCAAACAACACAGUUCGGAUAUUUUAUGAGCUAAAUUUAAUCUGAGCUCGCGCAAAUCAACACGGUAAUGCUAGGGUAUGGGAUCUUAUUAGCAAUUUCAAUUCGAGUAUACAAA-----CAUGAAACCAGUGUUCAACGACUUACGAAUC-AUAGCACUGAUCCUU--GGACUCAGUGUCUUG--AUAGACGAAUCCAAAUACGUGAUUUAAUUUUUUUUUUUACAAACGGGAUGU-UGUCAGCGCUCCAAUUCACCGU--------------------------------------------------------------------------------------------------------------------------------------------------------------------------------------------------------------------------------------------------------------------------------------------------------------------------------------------------------------------------------------------------------------------------------------------------------------------------------------------------------------------------------------------------------------------------------------------------------------------------------------------------------------------------------------------------------------------------------------------------------------------------------------------------------------------------------------------------------------------------------------------------------------------------------------------------------------------------------------------------------------------------------------------------------------------------------AAGGACGUACAUAAACCGC-AACCAACUG-AGAUUUAUCAAAAAUCCGCGUC-UAGCCACUAAAACAGGCUAGAA--CUUUUUUACCUUUCUGUAGUAGGGUCACA--UGGGUGUGUCAUACUAUAAGGUAAA---A-UUUGCUAUCUAUUGAGAGGGAAUCGCUAUUUGGCCCCUG-AUUUCGAUUGUCUUCCAUUAGACUUCCCUAGGUGUCCCU---UCGCGAACAUUUUAAAUGGACGUGAAUAUUGAUGCCUAC---AAGACACGGUUUGGAGCAUGGAUCUCAGCGCGCAAUUGC-ACCCAUGUACAGGCUAUGUAUUGUGUAGUAUGGACAAUACUAUAACGGCCGUAUCCAACUCAUCUAACGGGUUAA------------------------CAGCGCAUUGCAAUCUAUAGUAACAUAAUCCAUAUAU-GACCUUCUUGGCACUAUUUUGAUAUAUUAGCGACCAAUAUAGAU-GUAGCCCGCAUCCCGUUAGAAAAUACUUCUACGCCAAGUUAUGCUCAUG-UAUUACAUAGUCUCUUUU-AUAGG--UUAUACUCAUUAAUACCCUUGCUUCUCGUUCCAUCUUCAGGCAAAGAGAG---GUUAUAACUAAUCACCAUUCCUAUUAGUGUUACUUACAUUAUCCUGA--UGCCAUAUCACGCGAUUA-CUGGAUUGCAAGGCAAGGCUUCUUUAACGGUAAAUUGGAGAUUACCGUGCGUUGGUUGACGACUUACUCUAUUUUAAAAAUUGUUCAAGUCAACACGCACAAGCUU-ACGUAUG-UGAGUUCAUGGAUCA----ACUCUGGGCGCCGUCUUUCAAGG-------GAAUUU--ACGCGAGAUUUGUUAUCGAAUAAGAAUCCCAAAGAUUAAGCUAC---CGACUUAAUGAGAAGGUUAAUGUGUAGUGAAACUGGGGCAGGUUUAGUUUCUCGCAAAAUACCAUUUGACCAGAUAAAGGGAUCCCCGGCUGAUCUGG-UAUGCAAAUCACUGUGAAGUCUAACCGUUAUGGUCGUAUAGUAUUCUCGCCCAACUACGGGGUUUCUCUCCGC 
>E3 5324
CACCGAUGACGAGGAGAAUUAAACUGUUCAUAGUAUAACUUAAAACUUUCGCCAUAACCCCACUCAUCCGGUU-AGUUUAAUAACUCUUUGUCUAAGUCACUAU-CAGCGGUUCGGAGUGAACUUAUCCACCAAAUCACACGUGGUCAGUUGCAG-AUA-----ACGACGCGGCGGUAUUAAAAUCUAUGAGUAGGUCAUAGCAAAGAUCUUAAAGGGAUAUAAAACAGCACGGGCCCCACC-GCCAACCGCCACUGAUAAUGCUGGUUGGAGAAAACGAUCAGCGACAAAGUGCUAAAGAAUCGGUUAUUAUAAUGACAUUUGUCUUACACAAA-CUCUAGAUUUCUUGGACUCGCUCCACGAUAGGUCUUACGU-----AGAGCACGGUGUGGUAUUAUGAUUAGGUCUGCGUCGUACGGCG-UUGACUUUCGUAAGCUAGGCCUAAAUUUG-------UCAUCGAG---UUAGCUUGCAGCUUGCACACUCUGUGCAGGAAUGGCUUUUGAGAGGAUCUAGUGCUUAAUC-AUUUACAGACGAUUUGUAAAAUCGGUUUAAAUGGCCCUUCUGUUCUUAAGAAUUUAAUA-CAAUAGAUCAAUAGGUCUAGUGAUGUAGCAUUCGUCGGGUAAUCUAUGCUUGUUUAGGUCGAUAUCAAGCAAUAAUAUU-CUUAUACCGAUAUUCGGGCAAAUCUUAGACUAUAGCACCGCUGUAAUUUCGUGGUCGAUCAGAGUCAGUUUAUUACCAUCAAGAAAUUGUUCGAUCGAAGUAC----------UGUCAUGGAUUAAUCAUUGUAGUAAUCUCUUUCUAGCUAGAACCAAAUCUAGGCCAUUAAGGAUUAAUAAAUGUAGAGUCACAACCGCUUAUCG--------CCCCUUUUUUUCAAUUCUUCAUCUACGUUUACGUUCCUUAGCCCUACGUCAUUAUUGUGUC-CUACCCGGGUCUUUC---AAGUAUAGUUAUAGUCGACAUUAGAACACGCUUGUAACAUAAAGUUCUACUAC----CGACUCACUUA-AUCUACCCCUUUAUAGGACGAUCGAGUGCAUAGGUUGUCCUAAAAUGGGCUUAACUCUCACGUGUCUCGGUUAACAU-UUUGGCGUCUCGGCGUGAUAAAGUUAGAGUCCCACAGAUAGUCUCCCUACUAUCAAAAAUCUGGAUAAACCUUAAGACGCAU-UUAUACAAUGGUGUUGUCAGACGGACUUGCGUGACAACUGCUUGUACCUAGCUGAACUCGGGU--AAAUGCUCAGUACGUUUAAACAAAUCCUGAUGGGUCACGGAUCACUAAGUUCUCGAUCGUCUGACGCAUUUACUUAAGUUC--UGACUCUGAAGGCAAGUAACAUUCAGUAUCGCAGAUACGUGC-CAAGAUUAUAACGUAUCCGGCAACUCACUAUUAGGAACUGGCAACAAAAACAUUCCUUGCCGUUAACGCCUGCUCGAUUCUUUUAAAG-----UCUUUAGAAAUAGAUGGUAUAAACCAAAUAGGGCGCUCUAGCCUACAGCCCAUGUAAAUAAAGACGAAGGUUAAUAAGCCCUCUUUCACCAU-AGGAGCGUUCGUGGUAUUGUUAAAGGUGGAAUCAUUUCGUCAGUUACCCUGGCUAUUCAUAG-AAUGAUAACGAGUCCUGGGGCCACAAUCUU---UUACGUCGGAAAAAGCCAUGCUCGUUAGUAGUUAGUAAAGCGUGAAGAUUGGAUUUG--AUACUCUAAGGCCUUGUAUUCGCUCGAAGCGCCUUAGUAGACGUGUCGUAAUAAUCUAUAUCCAUAAGGAUAUCUUCAGGGUUAAUCAGGCGAAAGUACAGUUUAGCCAAUACAUAAUAAAAGAAGGCUGUCAAAAACAGGAUAAGCCCAACAACCGU-AGUGCGAUGUGACAAGGAAAGUUUGCACCAAGCAAAAUCUACGUUCAGCCGCGUCUUCUGGGUAAGUUUUC--UGGUGAACGAUACUCAUGCUGAAGG-AUUCAAAAUUUCCCGACAUAAGUGUUU------UAUUUAGAAAUCUG---CUAACUCAUAAGCAAUAACCCUAUUGAACCCGCACCUGCUA---------------------------------------------------------------------------------------------------------------------------------------------------------------------------------------------------------------------------------------------------------------------------------------------------------------------------------------------------------------------------------------------------------------------------------------------------------------------------------------------------------------------------------------------------------------------------------------------------------------------------------------------------------------------------------------------------------------------------------------------------------------------------------------------------------------------------------------------------------------------------------------------------------------------------------------------------------------------------------------------------------------------------------------------------------------------------------------------------------------------------------------------------------------------------UACAUAAAGGCGAGAGGGUUCCGUACGGUUCGUCCGCUCAUGCUCAAUACUGUGUUAGUCGAGGUCGCAA-UGGUAGGAUUGCCAGUAUUGCACCUGGGAGACCUGACUUUAUGUCGAAAUUACAGUUUG--GUCGUGUACUGUUAUUUAAAAGUGCGACCACGGCGCUCAGCGAUUAGUUACAACUUCCUUUGUUAUAGCUCCACCUCGAUCAGAGCGCUA-------GGUAAUUAGCCGU-ACUUUAAAACACUACAGCGUAAUCUCUGGAACUUCUGUACUGAA-UAUGUGACUCAUAAGUUGCUGUCAGCAUCGCCCCUUUGUCAUAAUGUUCAGCCGCCCAAGGGAGAUGCUGUUAGAUGACA-UUAGAUUGGAAAUUGGUCGAUGCCAAAAUAUCAAAUUAAUCAUAUG-----GUCUAACCACCAUGCCCUUAGCUCAUUACUAGGCACUCUAUGCCAUA--AUCUUUACUGGUGCUACGAGUA-UUCUGCAUGCUCUAUUAGGCACUUUUAAUGUCUAACAUACACUCUGUAUAACAGUACACUUUC-GUAAAGAGUGCGAUAAUCCGAAUACCCUAUACUUUGCAUUAUACGU-AUGAGGUUGAUUUAAGUUCGCGAACCCUGGUUGCUCCCUCUGGGUGUAGGUCUCGGGUUAACUGUCGUCGAGACAUAGGCACUUCAUAAAUCGAAUGACAUUAGAGACUUACGAUCUGGAUUAGCCUUGGUGCGUUUUUAUCAGUAGUUAUGCUGCCGAUACAAAUUCCCUUUUGUAUGGGAAUAAUAAC--ACAUCAAUAACAAUGUUGGAGCG--AUACAGAUACAUAGGGGUAUUGAAGGAUUCUUUUUAUCUUAGAAAGACGG---AAUUGACAGACUGUCUUUCAUCAAAACCGCUAGGGCUGGGCGGUAAAC-AAUAAAUUUGUGAGUUUCAGAGAUACUUAUCAU-AUGGCAAGCUGGUU-----GUCCACUAUCAUGUUCACACGCCAAAGGAUUUUGAUCACUCAUUCCAGCUUGCUAGUCUCGGAA-AUGGACGCAGAUAAAUCAC-CAUCAACCA-AGACUUAUCAAAAAUUCGCGUC--UGUCCAUUGAAAGGGACUGGU-ACCUUUUUACUUUUCUAUAGUAUGGUCUCA--UGGAGGUAUUAUACUGUAUGCUUAA---A-UUUGCUGUCUAUUGAGAGCGAAUCAUUAUUUAACCUCUGUAUUUCGAUUGUCUUCCAUCAGGGUUCCGUAAGUGUCCCU---UCCCGAACAUUUUAAAUGUAUAUAAAAAUUGAUGUUUAC-GAUAUA-CGGUUUUGGAACAUGGGUCUCAACGCGCAAUUGC-ACUCUUGUUCAGGCCAUGUGUGG-GUAGUUUGGACUACACUAUCGCAGCAGUAUCCGGCACCACUAAUGAGUUGA------------------------CAGCGCAUUGCAGUCUUUAGUAACAUAAUCCAGCUCU-GAACCUUUUGGCAUUCUUUUGAUAUCUUUUCGACUAAGGUAGGU-AUACCCCGAAUCUGGUUAGGAAAUACUUCUCUGCAGAGCAACUCUUACG-UAUUGUAUGGUCUUUAUU-AUAGG--UUACAUUCAUUAAUACCCUUACCUUUCGUUCCAUCUUCCGUCGAAGGGAG---GAUAUAACUAAUCGCCAACUCUAUUAGUGUUACUUACACUAUCUGCG--UGUCACAUUUUACGGUUA-UUGGGUUGCAAUCCAGGGCUUAUGUAGCGGUGAACCGGGGAUUAUCGUGCGUUGAGUGGUGAUCUACUUUGUCUUAAGAAUAGUUCAAGUCAACACGUACAAACGU-ACGUGUA-UGAGUUUACAGAACA----ACUUUAGACACGGUUCUCCAAGA-------GAACUUA-GACGCGACUUUAUUACUGAAAGAGGAGUUCAAGGAUCAAACCAC---UUAUUUAAUGGGAAGGCUGACGUGUAGUAAAAUUCGGGCAGGUUUAAUUUCUCGCAGAAUACCAUUCGACCGGACAAUUGGAUCCCCUACUGAUCUGG-UAUUCAAAUCACUGUGUAGUCCAAUCAUUACGGUCCUACAGUACUCUCGCCCAAGUACGGAGUUUUCCUCCGC 
>D3 5324
-GGGGCUUGCUCAGU-AGUUAAGUUCUAUGUUACAUCACUUAGAAUUUUUAUUAUACUUCUACUCGUUUAAUC-AAUUUAACAGUUCUUAGUUCGAAUUUCAAU-AGACACUACAAGGUAAACUUCUCUAAAAAUUAAUAAACAACUAUUGGCUG-GAA-----AUGAAAUUACAGAAUCAAAUUACGUGUGCAAGUCUGUCCAAAAAUUUUAUAAGAGCAUUAAUUGGCACGGCCUUAGUU-GUAAAAUAGUACUGGCUAGGAUGGUUAAGAUAAAUAACUAACAAUACGAUGCCGGGGAAUCGGUUGACUUAAUCUGACUUGUACCGUGAAAG-UAUUAAAUGCCCUAACCUUGAUUUACGGUAGGUUCUAUAA-----AUGGAACGCAAUGAUGUCACGAGUUGGGCUGCG--AUGUAAAACCUGGCCUUUCUAAAUUAGGUCUAAAAAUA-------CUAUUGUA---UUAGAUUGUCGUUUGUCCACCUUGUUUGAUGAUAAAUUGUGGGAGAAUUUUAUCUAUAUGC-UUUGAUAAUCUAGUAACAAAGCGGUAUCUAGUGAGGGUUUCUUCCUUCGGAAUUAAAUG-UAAUAGGUGGAUUGAUCGUAUGAGAAACACUUUGCCGUUGCAUCCAUGAUUUUUUUACUAGAUGGCACCAAGUGAUUUA-UUGAUUGCGCUACUUGUG-GUCUCUGUAAAUAGUGCACAACUAUGUGCAACCGGUCGUUCACGAACAAUCUUUGGGAUUCAGUAAAUUUACCGACCAUAAAUCUCGACUAAUGUAUCAUAGUUUCAAAAUUAGGGUGAUCUCGUUAUCAGUCCUGCGAACAAUAGGACGCUAAGAUGCAGUAAACAUAACGAUUCUACUUUAUAACA--------UUCCUAAUAACUAAUG-------UAUAGUAGCGUCAUAAAGCCUAACGAUAUUUUUUUGUC-UGACACACGUCUUGCCGAAUCUGAAGAUGAAUUUUCCAUUCGUGUACGUUUGUGGUGAAGGAUUCUAAAAA----CGUCCUACCUA-ACUCAAACCUGUAUCUGAAUGUUUAGACGUUAGAGCGUCUGAUAGGGGAGGUAACAUUGCUGUAUUUGUGAUCCUAA-AGACUUGUAUCGGCGUAAUGAACAGAGGGUCAAAUUUUUAGAGAAGUUAUGAUCAAGGAUAUGGAUCAAUCUUACGCCGUUU-UUAUAUCAUGUUAUUUUCCUAAGAGCGUGUAUAUCUGCUGGUAGUCAAUAGCUAUAUGCGAUU--AAGUCCUG-GUUUACGUCCACAAAUCCAAGGACGGGCUUAGUGACGGGGUGUACAUUGAGUUAACCACUUUACUGGGGUAC--AGUUUAUAAUACGUGAAAUUAGGGGGUAAUUC-AAUACAUAU-CAAGUUUACUACGCACUUCGAAACAGAAGAUAUCGUUUUUGCACGACAUACAUUUUUACUUUGUUAAAUAUACUCAAGUGACUUGCAG----UCUCCUUGAAAUAGAAGAGAAAAACCGCAUCUUGUAUAUCAAAUUACAGACUGAUUCGCCGCACUUGUAGGCGAGUUUUUUUUG----------------------------------------------------------------------------------------------------------------------------------------------------------------------------------------------------------------------------------------------------------------------------------------------------------------------------------------------------------------------------------------------------------------------------------------------------------------------------------------------------------------------------------CCUCCACUUAAUUUUUAUUUUCACAAAUCACUGGGA-UACACGUUUAAUCGUAGG--AAGGAGUAGUUGGU-UAUCUUCCCGAUGCUGCAGGUGCAGAUCAUCUACUUUUAGU--ACUUGUCUCGCAUUCAAAAGAUGAUUUUAG---AGUACCAUUCAUGCUGCCUUUGUUUUAACAAGCUAGAAGCGUAUCACAAAACC------------------------------UCCGGAGAGAGAUUCGUGGUUGGCCGU-----------------------UCU-AUUCUUAAA---UUACCCAAAGACCGUAUUAGGAAU--UUCCCCGG------------UCUCACUACGCAGCACAGGAUGCCGCUACCAAUCUGAUUUCAUUCAGCUAUCUUAGUUCGCUUUUGAGGUGUUAGAGCUGCAAUUAUGCCUCGGUGAGAAUUAAUAAAGCGG--GUAGUAAUCAGUUUAUAGUAUCUUCACUG-UGGUAUAAG--GGCGCCUUCGGCGUGUUCCGUGCCGAGCGUCGAAGAUACUCUUCGCUCGUUGUCACUCCCGCACUCAGAUAUGCUAAUAUCUAAACAAUUAUUGGACCUAGCGCCGCGGGGUCCUGUUAUAUAGCAGUG-ACAUUUCCUUAUGUUCAGCCUUGUCUGAUUCUCUCGAUAUUAUAGGAACUUUUAGACCACUAUUCGAUAAGCUAGGCACCCUAAUCUUUUACAUACACA-GAAUUGGCAGAAAAUCGGUCCUUACGUCGACAUGAGGGUA-----UAGCUUCAGUAUGUAUGGAGGAUCACUAAGGGC-CGUAACUAGGAGCUUCCCGAAUCAAGGAUACAUG--UAUCGAAGACAAGAAAUGCUAGAA---UACGAACAUUGGAUCUUGAACGGAUCAUGAUCUGCAACCUA-------UCAAACGGGGC-UUGCA------UUAGGUUAUGCGUCCCUCAAUGUCAUCGACAUUUGAGAAUAGAAU-----UAUGUACUCACCCCUCAUUAUUCUUUUUGUC-AUGUCACUAUGUCCC--AAAUGCGAUGACUUGUUGCAGACGUUUUUA--------------UGAUCUAUUUCCCCGUCUAUAUUU-UGUCAACGUGCUGAAUUGCCGUUACAUGAAAUUGGAUGGGUACUGCACCUCAUAUCUGUUCGUUUUCGAUCACACGUUAAUGAAGGCAUUAA-GGACGCGGUUGCCAUUACUGCGCUUGAAAGUUCAGGCCUGUAAUCGGGGUUAUAAUUGA-AAGGAAUUACAAGUACCUAACCCUUAGAACCUCGUCGAAAGGUAUUGAGUAGCCUUUUUCUUAGUCAAGGUCCCUCAAUAUCAUUACGCUG-------AGUAAUGGUUUCG-GUGAUCGAGCAUUACGGCAGGACCUCUAUGGUAUUAAUACUGAA-UGAAGGAGAAACACGUUA-ACUUAGUUUCGUCGUUUCGUUCUCAUGCUCAGUCACCAAAAGGUACUGCUAUGACAUUAGA-UUACGUUGGAAGUUCACAGUUACUAAGAUAUUAAGUUAACUACAUA-----GCCCGGCCGUUCAGACCUUAAGCUAAUGAUUAGCGUUAGCUGCCGUG--GCUAUUCUAGCAUCCGUAAGUACUGUUUCCUGCUCUAUAAGGUACUCUUAAUACCUACCAUUUGAUUUGCAAGGUGGUGUAAUUGU-GUUGAGGCCAUAAAGGAUUAAACCCCUCAUAUGAAAGGUUAAAUGUUACGAAGUUGCAUGACAAUCAUAAUAUCUAAUU-UCCCUCCUGUAAAUAUCUCCUGUGAUAUUCGUUGUUAAUACAUGAAUUUUUCUUAAGAAGAAUAAUGUCAGUAACGCUCUUUUUAGA-UAGCCUUAUAACAACCCCACUAGUGGCUAUG-UACUAAUGUAGAUCACCGACCGUUGCGGAAAAUGAU---ACACCAACCAUAACUAUCGGGUA--GAGCACCAAGUUAAAGAUAACGAGGGAUUAUUUUGAUCUAGAAAAGACGG---GUCGGACCACGCGUUCCUUAUAAGGACGUCCGGAGUUAAACGGCUAAC-ACGACAUCUACUGAUUCCGAGUGAAUACACUAU-CCAGUUAGCUGGUC-----GUCUACUAUGAUGAUCUCACUACUAAGACCAUAAUACACACUUUUCAAAUUGCUAAUUCCGAAA-GUGGAAUCUCAUAGUCCAU-UAUCGCUUG-AGACUUAUCGCAGAUUCGCUUC-UUACUAGUGGGAAAAAGUACGC-UUUCAAGGACUCAUUGGUAAUAGAGCCUCG--UGGACUCACUGGAUUAUUUAUCAAG---U-UCGGCUGUCUUACGAAAGUAGAUCUCCCUUAUGCUUCUAUAUUCUGAUUGUCUUUAGUGGAAAUUGCGUAGCUACUUCA--GAUACGAACGUCUUAUAUAGACUUGCGUAAUAACACUCUGUUAGAUG-CGCCUUUAUAACGCAGAUCUUGAAGUGCAGUCUU-GCUGAUGUAUGAGAUCAAUGCAA-ACACGGGAAACUACACUGGUGUUACCGUACAGGGCUUACCUGAUGGUAUAA------------------------CAGAGUACUCCUAUCGAUAAGGACGAAAAUUAUACCUUGGGAUUUUUGGUAUUCUUCUGGAAUAUUAGUGGCUAGGAAGAGCGAUCGUCUGUAUCCAUCUUAUAAUAUCAUUUCUGCCGUGUAGCACUCAGC-UAGUGCAUGUUCUUUAUU-GUAGAUCUUUUACCCGAUGAUGCACUCGCUCCCUGCCACGUCGAUUGCCACGAGAUG---AUAACGAUUACUUACAAGUUACAUUGUUACUACCUACACCGUGUGAA--UGUUAUCGCUUCUUGCCG-UGUGAUUGGAGUUCAAGGUUUAUA----AAUAGACCGGAUGUGAACGUGUGUUGACUGCCCCUUUAUGUU-UUCUGAACAUCGUUAGGGUCAGUACGCACAAGCGU-GCGUACGAUGAAUUUCUGCAUUC----ACCUUAGAUAUUACACAUUCAGA-------AGAUGUUAAUUCUAAUCUUGUGA-UGUGCAGCAGACCCGGAAGUUUGAUCAC---UCGUCCAAUGGAGGAGUUGAUAAGUGGUGUAGCUCGUGUGGGUUCAAUUCUGCACUAGGUACUAUUCCGUAAAGUGAGCAAACUUCCCGCUGCUCCGA-CACAUAAGACUCCGCGUGCCUUCAUUGUUACGACUGUACAAUGGC---ACUCAAUUAUGAAACAUCUUUUCGC 
>C3 5324
-GGGGCUCGUUAAGC-AGUUGAAUUCUAUGUUAUAUAACUUAGAGUCUUUAUUAUAUUUCUACUUAUUUAAUC-AAUUUAACAACUUUUAGUCCGAAUAGCUAU-AGACAGUACAAGAUAAACUCCUCUAAAAACUAGUAAGCAAUUAUUGAGUA-GAA-----AUGCAACCACUAAAUUAAAUUACGUGUGUAACUCUGUCCAAAAAUUUUAUAAGAACAUGAGUUAGCGCGAUCCCAAUU-GUGGAACAUUACUGACUAGGAUGAUUAAGAUAAAUAACUAACGGUGCGAUCCUGGGGAGUUAGUUGACUUAGUCUGGUUUAUACCAUGAAAA-CAUUAAAUGCCUUAACCCUAGCUUACGGUAGGUUCUAUAA-----AUGCGAUAAAAUGGUGUCACGUUUUGGACUGUUGUGC-UCGAGCCUAGCCUUUCUAAAUUAGGUCUGAACUUA-------CCUUUAUA---CUAGAUUGUUGUUUGUCCACCCUGUCUGAUAAUAAUUUAUGAGAGAAUUUUAUCUAUAUGC--UUUAUUAUCGAGUUACAAUUCGAUAUCGUGUGAGGGAUUUUUUCCCCGGAAAUAGAUGCCAAUAGGUGGGUUGGUCGUUUGAGAAGCACUUUUCAGCUGCAUCCGUGCCUUCUUUACUUGAUGGCACCGAACGAAUUA-UUUAUUGCGCUACUCUGGGAUGUCUAAAAAUGAAACACCACUACGAUCAAGUGGUCGUCCACGAACCAUCUAUGCGAUUCAGUAAAUUUACCGACCAUAAAAC----------UAUCAUAAUUUCAAAAUUAGCGUGAUCGCGUUGUCAAUCCUGCGAAGGAUAGGUUACUUGGAUGCUUUGAACAUAGCACUACAAUUUUGUAACG--------UUCCUAAUUAUUAAUA-------UGAAUUAACGUUAUAGAGCUCAACAUUGUUUUCUUGUU-CUACAUAUGCUUCGCCUAAUGUGAAGAUUUAUUUACCAUUUGUGUACGUUUUUGGCGGGAGAUUCUAAAAU----CGUCUUACCUA-AUUCAAACCUGUAUCU--------------------------------------------------------------------------------------------------------------------------------------------------------------------------------------------------------------------------------------------------------------------------------------------------------------------------------------------------------------------------------------------------------------------------------------------------------------------------------------------------------------------------------UGUUGCCAU-AGGAUCUCUCGAGAUGCUAUUAAAGGUGAAUACAUUAGUUUAGUUCUUUAAGAUAAAUAUAA-GACUGGACCGGAUUCUUGGAUCGGGGAUGC---UGAUUGGGGAAGGAGAUGAGUUUGACAAUAGACAGCAUCAGUUACAUAUUUGA-AUUUGAAAGUUUAAGAUUCCGAGUCCGUUGAUAU--AAUUAGU--ACAUAUCAUGAUAGAUCCUGCCCUUAAGGAUGUUGUAAUAUCUAAAUAUUUGAGGAAUCCGCUCAACCAAAAUGGGGUGAAAAAAAUUGAUCUAACAUAAUUUCAUUUCAGAAACUGU-AAUGAAAAAUGACUAUUCGAGCUUGCGUAAAAAAGAAUUUGUAUACAUUUCCAAUCCCAGACUUUGUCAGC--CACACUAAAACAAAUAUGUUAUGAG-GAUCAGAAUGACUACUAAGAAAAGCUGAAACAGCCAAGUAUAGAUUA---CCAACUAUCUAGCAGUGUUUAUAGGAGACUUUAAUCCGCCA----------------------------------------------------------------------------------------------------------------------------------------------------------------------------------------------------------------------------------------------------------------------------------------------------------------------------------------------------------------------------------------------------------------------------------------------------------------------------------------------------------------------------------------------------------------------------------------------------------CUAUUGGACCUAGCGCCGCGGGAUCCCGUCAUAUAGUAACG-ACAUUCGGUAAUGCCCAGUCUUAUCUUUUUCUCUCGAUGUUAUAGGAAGUUCGAUACUACAUAUAUAUGAGCUGGCCACCCUAAUCUUUUGCCUACCCA-UAAUAGGCGGGAUACCGGUCCUUAUGUCGACGUGAGGGUA-----UAACCUCAGUAUAUAUGGAGAAUUAUUAACGGC-UCGAUCUAGGAACCUCCGGAAUCAGGAAAACAGG--UGUCGAAAACAAGAACCGUUAGAG---UGUGAACAAUGAAACUUGAACAUAUCAUGAUCUGCAAGACA-------UCAGAUGGGGC-UUGCAUUAU------AUUACGCGUCCCUUAUAGUCAUUGACAUUCGAGAAUAGAAU-----UAUGUACUCACCGUUCAUUAUUCUUCUAGCC-ACGUCACUAGGUCCC--AAACGCGAUAACUUGUUGCAGAUGUACCAA--------------UGAUUUACUUCUCCGUCUAUACCU-UGUCAAUGCUCUGAGUUGCCAUUGCAUGAGAUAUCGUGAGCGCGGCACUUCAUAUUCGUUCGCUAUUGGUCAGUUUAGAAUGAAGGCAGUAG-AUACGUGACUACCAUCACUGCACUUGAUAAUUCCGGCCUGUAAUGAGGACUAUUAUUGG-AAUUAAUGACAAGUACCUAACCCUUCGCACGAUGUCGAUGGGUAUUGAAUAGACCUUUUUUUGGUAGAGAUCCAUCAACAUCAUUGCGCUG-------AGUAAUGGCUUCC-GUGAUCAAACGCCACGGCAAGAUCUUCAUGGUAUUUAUACUGAA-UGAGUGUACCAUACAUUA-AAUCAACUUCGUUGUUUCGUCCUUACGCUCAGUCGCCGAAAGGUGUUACUAUGAUAUUGGA-UUACGUUAGGAGUUCGCAGUUACCAAGAUAUUCAGUUGAUCUUAUG-----GCCCGGCCGUCCGGCUCUUAGGCCAGUAGUGUGAGUUAGUUGCCGUG--GUUAUUCCAGCAGUCGUAGGUA-UGUUCCCU-CCCUAUGGGGUACUCUUCAUACCUAGCACUUGAUCUGUAUGGCAGUAUAAUUAU-GUUAAAGCCAUAAAUGAUUAAAUCCCCUAUGUAAAAGGUUAGAUAUUGCGAAAUUGUAUGACAUUUCUAAUAUAUAAUU-CCGCCUCCGUAGAUAUCGCUUGUGGUAUCCGUUGUCAAUACCUACAUUUUCCUUAAACAGACUACCGUCAGUAACGCUCUUUUAGGA-UAGUUUUAUUACAACUUCAUUUGUGACUAUG-UACUAAUAUGAAUUAUUGUCCGUUGUGGAAUAGUGAU--ACCUCAACCCUAACUAUCCAGUGCUGAACACCAACUUCGAGAUAACGAGGAAUUAUUUUGAUCCAGGAAGAACGG---GGUGAACCAUGCGUUCUUUAUAAAAAUCUCCGGGGUUAAACGGCCAAG-ACGAUAUUUUUUGAUCUUGAGUGAGCUCGCUAU-GCAGUUAGCUUAUC-----UUUUACUAUCGUGAUCCUACUACCAGGACCACAAUACACACAUUUCAAACUUUUAACCCUGAAA-GUGAGAUUUCAUAGCCAAU-GAUCGCUUG-AGACUUAUCGUACAUUCACUUC-CUAGACGUAGAGGAGGGUACAA-UCUCGAUGAUUCCCCGGUAAUAGCGCCUCA--UGGAAUUGCUGGACCGCUUAUCAGA---A-CUGUUUACCAUUCGAAAGUGGGUUAUCCUUAGGCCCCUAAAUUUUGAUUGCCUUUAGCGGAAAUUGCGUAGAUGCUUCG--GACACGAACGUCUUAUAUAGACUUGCAUACUGACACCCUG-UAAAUA-CACUUUUAUAACGUAGAUCUCAACGUGCGAUUUC-GCGCACGUGUAGGACCAAUGCAA-ACACGGGAAACUACACUGGUGCUUCCAUGCAGGGCCUAUCUGAUGGGUUAA------------------------CAGAGUAUUCCUAUUGAUAAAGACGUGGGUUAUGUCCCGAGAUUUGUAAUACUUUUCUUGAACAUUCAUGGCUAGGAAUAGC-AUUGCCUGUAUCUGUCUUAUAAAGGCUUUUCUGACGUGUAGCAAUCAGA-CAGUAUGUGUUUUCAAUU-AUAGACCUUAUAUCCACUAGUGCACUCAUCCCUUACCAUGUCGAUCGCCAGAGGGAG---GCAACGAUUAGUCACCAGUUAUAUUAUUAUUAUCAACAACAUGUGAA--AGUUAUCGCUUGUUGCAA-UGUGAUUGAAACUCAAGGUUUAU----CAGUAAACCGGGUGUUAAUGUAUGUUAAUUCCUCCUUUGUGUU-CUCUGAAAACCGUCAGAAUCAGUACACACAAGCGU-ACGUACGAUGAAUUUCUGCAUUA----ACCUUAAAUAUUGCUCAUCUAGA-------AGACAUUAAUUCUAAUUUUGUGA-UAAGCAGCAAACCCGGAAAUGUAAUCAU---CCGUCGAAUUGAGACGUUGAUAAGUGGUCUAACUCAUGUAGGCCUAGUUUCGCACCGGAUAUUAUUCCGUAAAGAGAGCAAACUCCCCGUUGCUCCGG-UUUAUAAAACCCCGCGUGUCACCAUUCUUACGACCAUACAAUGGGCACGAUCAAUUAUGAAACUUCUCUGCAC 
>B3 5324
-CCGUCUCGCUUAGG-AGUUAAAUUAUUUGUUAUAUAACUUAAGACAUCUACCACACCUCUACUCACAUAAUC-AGUCUAAUAACUAUUAGUCCGGAUAGCUAU-CGACGGCACAGGGUAAAUUGAUUCGCAAACUAGCGAACAUUUGUUGACUA-GAA-----AAGAGAUCACGGUGCCACAUUAUGUGUACAGGUCUGUCCGGAGGUCUUACAGGAAUGUAAAUUAGUAAUAUCUCAACU-GUAAAAUAUCAUUGAUAAUGGUGGCAAGGAAGAGGAGUCAAAGAUACAUUGCCGGAGAACUGGUUACCUUAGUUUGGUUUACCCUAUCGGAUGUCUUCGAUGUCUUAACCUCCCUCGACAACGGGCCCAUUAA-----GUAGUACGAUGCAAUGCCAUGAUUUGGGUUGUCCUGCG--AAGGUGACCCUUCCUAAGGUAGGUCCAAAGCUU-------CCAUUGUA---UCAGACUAUAGUUUAUGCAUCUUGUUUAAGAAAAAAUUGUGCGGCAAUUUAAUGUAGAUGC-UAUUAUAGUCUAGUUACUAAGUGAAACCGAACGAGAGUUCUUAUCGAAAGUAUUAAUCG-UAAUAGGGCGACCAUUCAUAGGUCGGAAAAUUUUUCGGUGUAUCUAUGGUUUUCUAACUAGAUGGCACCUAACAGGGUA-UAUGUAUCGCUACUCAGGCUCACCCAAAGAUAAUACAUCGCUAUGUUUAAAGGGUUGGUCAAGAGCUACUCUCCGAACCCAAUGGAUUUACAGACCAGAUAAU----------UAUCAUAGAUUGAUGGUUAGGGUCAUCUUGUUGUUGGUCCUGCGAAAGAUAGAACAAUUACUUGCAGGGAUAAUAGAAUUUCAACAUGAUAAGU--------UUCCUUAUUAUCAAUA-------CCAUUUACAUUUAUGAGGGCCCCUGUUGUUUUUUUAUU-CAACCCGUGCCUGGACACAUUAAAAGAUUAAUUCUCUAUUAGAACUCCUACCUCGCGAACGAUUCUAAUGC----CGUCUUAGCUA-AAUCGAUCUUGUAUACUGUUAUUUAGCAUCCUGGGCAUUUUACAGGGGACUAACGAUAGCUGUAGCUGUGGUAAUGU-AUCUUUGUACCUCCGAAAUGUACAUAUGGCCUAUUUGUCUGUCAGGGUGUGGUGAAUGUUGUGGAACAUCCUUUCGGCGUUU-GUAAAUCAGGAUAUUCUCGUUGAAAAAAGUAUGGUCAUUGGUUCUAUACACCAAGACUCGGAU--AAGACUAAAGUAUUCGUCAAUAACUCCAAGGUCUGGUUUAGUGACGUAGUUGGCCAUUAGACGACAUAUUUGCUAGGGUAC--AGUGUAUAAAAGAUGAAAAUAGGCGACAAAGC-AUUAGACAU-CAAGCUUAUCAUGUAGUUGGAGACAGGUGCUAAAGACUUGUGACUGGGAGCACAGCUUAUUCCUUGGGUAUAUUCGAGUGACUUGCAA----UCUCAUCGAAACAGCUGACAAAAGCUGCAUAAUAUUAUGCAAACAAUAGCGCCCUUAGGCGCAAUAGCAAUUGACUCUACUCUG----------------------------------------------------------------------------------------------------------------------------------------------------------------------------------------------------------------------------------------------------------------------------------------------------------------------------------------------------------------------------------------------------------------------------------------------------------------------------------------------------------------------------------UCACUACCCAAAAUUUACUUUCACGAAGAACCAGAA-GGUAGUUUUAGUGCUAGG--AAGUAACUGUCGAU-UAGCGCUCCGGUGCUGCAGGUACAAAAUAUGUUCACUCGGU--AUCUAUAUUACAUUGGAAAGUUGAUUUUAG---ACUAUCAUACAUGACGCCUCUGAUCUAACAAGCUAAGUGCGCGUUACAAAACC------------------------------ACUCGACAGAGUUACGUGUUUUUACAC-----------------------GACCACACAUAAA---UUGGCCAACUUCCAUACCAUGGAA--AUUCCCUU------------GUCUUCACCAUAGUACCAGAGGACGCGAUUAAUCCCAAGACGUUUACCCGACUCCGUUCGCUAUGAGAGUAUCAGAUCCAUUUUUAUGCUCCUUGGAAAAUUCAUACAGCUA--GUCG-AAAAACUCUAGAGCAUCAUUACUG-UGGUAUGAG--GGUAAGCUCGGUGUCCUCCCUGCGGAACGCCGGAAAUAAUAUAUUCACGUUAUAGGACUCGAACUCAGGCGUUUUGAUUUAUGAUGAA-----------------------------------------------------------------------------------------------------------------------------------------------------------------------------------------------------------------------------------------------------------------------------------------------------------------------------------------------------------------------------------------------------------------------------------------------------------------------------------------------------------------------------------------------------------------UACAUGAGCGAAGGUCGCUGCGGCACCUCUUAUUGGUACGUCAUCGGUUGCAUGCUACUUGAGACACUGA-CGGCGUGAUCGCUAUCAUUGUGAU-GAGAAUCCUGGUUCGUAAUCAUAAUUACUUUUUG-AAUCAAGGACA--UUCUAAACCGUUCAACCGCCCCCGGAAGGUAUCUACCAUUCCUUUUUUUAGUAAAAGUUCAUCAGCAUUUGUGCGUCA-------GGUAACAGCACCU-GUUCUCAAGUGCCACGGCAAAUCUACGAGGGUAUUCGUGUUGAA-UAAGCGUAGUGUAGGUUA-ACCCAGCUCCGUAGUAUUACCAUUCACCUUAGUUACCGAAGGGGGC--CUAUGAUAUUCAA-UUACUUUGGAGAUCCACAGAUGUCGAGAUACUAAGCUAAUCCUAUU-----ACCCAGAUAUCAAACCCCUAAGCCAUUACCAGGCACUAGUUGCCCUC--GUUAUUUCAGGACCUGUAAAUA-UGCUGGCUGUUUCAUGAAGCAUAUUUAACAUCUUGCGCUUGAUCUGCGAGACAACGCAAUUUC-GUUAAGGACAUGGAAAAUUAAGUCUCUCAUAUGAAAAAUUAGCCGCUAUGAUAUUGUCUGAUAUUCGUUGUAUCUAGUC-UUCCCUAUGCGCAUAUCUCCCGUGACAUCCGAUGUAGAGGCGCGAAUUUUCUCUUAGCGGAAUUACGCCCGUAGCUCUCAUUCUGGA-UAGUUUUAAAUUGUCCUCAUCUAUACCUAUG-UAUCAUUGUAGAUUGCCGCCCGUUCUGUAAUAAUAGU--GCAUCAGUUGCAACUGUGGAGUA--AAGUAAGAAUUCAAAGAUAACAAAGGAUUCUUUUUAUCCAGCACGAACGG---GGUGUACGAUACAUUAUUUGUAAAAGUGUCCAGAGUUAUACGGCCGAU-AUGAAGUUUCUUGGUCCCAAGCAGACUUACAAU-GCAGUAAGCCGG-------------UGUCAUGAUUACACUGCAAAGACUUUCAUAUCCCCGUUUUAGGACUCUGGUCUUGGAA-----------------------------------------------------------------------------------------------------------------------------------------------------------------------------------------------------------------------------------------------------------------------------------------------------------------------------------------------------------------------------------------------------------------------------------------------------------------------------------------------------------------------------------------------------------------UUUUCACU-AUGGAUCUUAUGUACGUUAGUGCCCUCACCCUUCGUUACCUCGAUCGCCGGAAAGAA---GUAACGGUUACUUACCAAUUUUAUUAUUGUUACCCACACCGUAUGAA--UGUUAUUACUCAUUGCUA-UGUGAGAGAAAAUUGAGGUUUAUAC----AUAUACUGGGGGUGAACGUGCGUUAACUACUCACCCGUGUU-AUCUGAAAAUUAGCGAAGCCAGUACACAAAAGCGC-AUGUGUG-CACAUCUUCGCAUCA----ACUAUAGGAAUGAUUCGUUUAGA-------AGUUGUUAAUUCUGACUCCGCUAGUGAAUAGAAAACCCGGCAGUGAGAUAAC---CUGCCCGAUGAAGGGUUUGGCAAGCGCUGUAGCUCAUGUAGGUUUAAUUCCGCACAGGAUAUCAUACGGUCCGGCAAGUGAAUUCCCCACUACUCCAAGUGUGUAAAUUCCCGCAUAUUCUCAUUGUCGCGACCAUAGCUUAGAUUCGCUCAACUAUGAAACUUUUCUUCGC 
>A3 5324
-CAGUCUCGUUAGGG-GGUUAAAUUACUUGCUACGUAACAUAAGGUAUUUACUACAUCCCUAUUCUCCUAAUU-AAUCUAACAACUAUUAGUCCGAACAACUAU-CAACGGCAGAAAGUAAAUUCGUCCGCAAGCUAGAGAGCAUUUUUUGAUUA-GAA-----AAGAGAUUACAGUACCAAAUUACGUGUGCAAGUCUGUUGGAAAAUUUUACAAGAACCUAAAGUAGUAAAAUCUCAACU-AUAAAGUAUCACUGAUAGUGAUAGCUAGGCAAAGGAGUCAAAUAUACCUUGCCGGGGGGUGGGUUACCUUAAUUUGGCUUGCCCUACGAGAA-UGUCAGACGUUUUAAUCCCUCUCGCCAACGAGUCCUUAUA----AGCAGUAUAACAUAGAGUCACAAUCUUCGGGCAGUCAUACAAAGGUGAUACUUCCUAAGUUCGGUGCAAAGUUA-------CCAUUGUA---UCCGACCAUAGUUUGUGCAUCUUGUUUAAGAAUAUACUACGCGGCAGUUUGAUAUAGAUGC-UAUAAUAAUCAAGUUACUAAGUGAUAUCGACCGGGAGUUAUUAUCGUAAGUAGUAAUUG-UAAAAGGUCGAUCGGUGGUGGGAGGAAAAAUUUGACGAUGUAUCUAUGCUUUCUUAGCUUGAUGUCCCCCAACAGAGUA-UCUAUAUCGCCGCCCCGGGGCGCCUAAAAAUAAUGCAACCCUACGUCUAAACUAUCAGUGAUGAACAACUUUUGGAACCCAAUGCAUUUACCGAUCAGAAAAC----------UAUCAUAAAUCGAUUGUAAGAGUAAUCCCUUUGUUUGUCCUACAGAGGAUAGGUCAGUUAGAUGCAGGGAACACAGUAUUUCAACAUUAUAAGU--------UUUCCAAUUAACAAUA-------UAAUUUAUAUUUAUGAGGCUCUCUGUUGUUUUGUUGUU-CACCGCGUGCCUUUACAAAUUGAAAGAUUUAUUGUCUAUAAGAACAUGUUUUAGGCGAAAGAUUCUAAUGC----CUUCUUACCAA-AUUCAAUCCUGUAUACUAAUAUCUAGCAUCUUGGGUACCUCAUAGGGGACUAACGAUUACCGUAGCUGUGGUCAUUU-ACUUUUGUACCGCCAAAAUGAAUGUAUGGUCUAAUUGUUAGUCAGGGUGUGAUAAACGAUAUGACUAAUCCAGUCGGCCUAG-GAAAAUCGUGAUUUUCCCAUACAAAAAUGUUUUGCUCGUGACUGAUUACAGCUAGGCUCGGAU--AAGUCUCAAGUGUGUGUGAAGGACUCCAAGGACUGGCUUAGUCACGAAGUUGGCCAUAAGACGAGAAAUCUGCUAGGGUAC--AGUGUACAAAAGAUGAAAAUAGGCGGCAAAGG-UUUAGAUAU-UAAGUUUGAUAUACAGUAGGAAACAGAGGCUAUGGACUUGCCACGGAGCACACAUCUUAUUCCUAAUGCAUAUUCGAGUGGCUGGCGG----UCUCCUCAUAACAGGUGACAAAAACUGCACCAUAGGAUUCAAAUAACAGCUCCCUUCGGUGCAAUAGUAGAUGAAUCUACUCUG----------------------------------------------------------------------------------------------------------------------------------------------------------------------------------------------------------------------------------------------------------------------------------------------------------------------------------------------------------------------------------------------------------------------------------------------------------------------------------------------------------------------------------UCACUACUCAAUAUUUACUGACACAAAGAACCAGGA-AAUACUUUUAUACCCAGA--AAGGACCUGUCCAU-UAGCUCUCCAAUGCUGCAGGUGCAAAAUGUGUUCGCUCAGU--ACUUGUAUUACUUUGCAAAGUUGAUCUUAA---AGUGCCUUACCUGAUGCCUUCGCUUUAACAAGCUAAAAGCGCAUUAUAACACC------------------------------ACCCGACAGAGUUAAGUGGUUUGACGC-----------------------GAUCAAGCCUCUAU--UGGCCAAAUAGCCAUAUCGGGAAA--UUUCCCUG------------GCUCCCACCGCAGCUCAGGAAGCUGCUAUUAAUUUCAAGACACUUCCCCAACUCCAUUCGAUAUGGAAGUAUCAGAGCUGUUACUGUGCUCCUGAGAGAAUUCGUAACGCUA--AUCG-AAGCACUCUUGAGCAUCAUUACUG-UGGUGUGAGGAAGUGACCCCGGCGUACUCCGUGCCGAGCGACGGAAAUAAUAUAUUUAUGUUAUCAAACUCGAACUCAGGCGGGUCGAUUUGAGUAGAAUUGUUAAACCGAACGCUGCUGAAUCCUGUCUUAUGGCAAUC-ACCUUUGUGGAUAUUUGUCCUUGCUCAUUUCUCUCAAUAUCAUAGGAAAUCUAAGACCACAAUAGGAUGAACUGUCCAAUCCGGACUUUUACGCAGCUAUGAAUUAGCAUAAAACCGAUCUCUAAACCUAUAUGUGGGUA-----AAAUCUUAGGCUGCGUAGACGAUCAUUAGAGGC-CAAGCAUGGGGGUUCCCGUGAUGGAAAAAGUAUA--UAUAGCAAACAAGAAACAUCAGAA---UAAGGACAAUGGAUCUCGAACGAUUCUUUACUUGCAACUUU-------UCAAGCAAGGU--------UAAAUUGGGUUAUGGGACCUUCCUUGGUGUCAACAUUUGAGCAGUGGGU-----CAUGUUUUCGCUAAUCAUUACCUUUCCAGUC-AUGUCAUCGAGUCUU--GGACUCAGAGAUCCAUCGGAGACGCACUAA--------------AAUAUUAUUUUCUGGUCUGUAUUU-UGCCAGCGUCCGCAACCAUGAU-----------------------------------------------------------------------------------------------------------------------------------------------------------------------------------------------------------------------------------------------------------------------------------------------------------------------------------------------------------------------------------------------------------------------------------------------------------------------------------------------------------------------------------------GGCUGACUUAUGACACGAAUCACACCUCGAUUUC--AUGAGGAUUCAAGGCCGCGCAAUCAACACAAAGAAGGCUACGUUUCAUAGAAUCACGUGAUCUGUGCAAAAUUCCAUU-CCCCCUUUGCAUAUAAAUACCAUAUCAAACGAUGUGCAACCAUAAACUGCUUAUCAGUAGAGUCACUUCAU-----------------CGGACAUGCGAUUUUUCAAUAUUUAGCAAAG-CUAGAGGGUCGACUGCAGACGGG----------------GCAUCGAUCUUUACCAUAUGUCGG-CGAUAUCAACUAGAUAAUUUCAAUGUAUAACUUGUGUACGCUAAAAACGG---GACGAGGAGAAUGUCCCCUAUGUACGCGCUCAGCUUUGUGUGACAAAU-CUGAAAUCUGUAAAUCCAGAGAAACGGUGAAAGUACUAUAGAGUAGGUGAAUUACGUUCCUUCAUAAUUCUAUUGAAAGAACCUCCCUCUUUCCAUUAUGAGCAAACAUUCUUGUAG-GUGGAAUUUCAUAGUUCUUGAUCCAAUGAGAGG---AACGCAGUUUCGCUCC-CUGAAUGUAAAGACACGUAAAA-UAAUGAAAACUUUUAGUGAGUAGGGCCGAACAUGGGCUUCCUGGAUUAUUUAUUAAG---A-UCGACUAUCAUGCAAAAGUGGAUCAUUGUUGUGUUUCCAUAUUUUACUUGUCUCUGGUAACAUUACUAGGAACAUCAAA---ACAAGAGCGUUAUACAUAGAACCUUAUACUGACGACUCG-UUAAUA-CACUUUUCUAACGCAGACCUUAAUGUGCACUUAC-ACCCAU-UACGGGACCCCUACGA-GUGCUGAAAGCUACACUACUGCGACCGUGCACGAGCUAACUAAUCAGUUCC------------------------UUAAGUGUUCCUGUCGAAAAGAACAUAGACCAUAUCU-CGAGAUUUUGGUGCCCUUUUAGAAUACUUGUGCUUAGGCGAAGC-AUAGGCGGCAUCUGUCUCAUUAAAACAUUUAUGCCGCAUAGAACUUAGU-CAGUACACGUUUCUUACU-AUAGAUCUUAUGUACGCUAGAGCCUUCACCUCUCGUUAUCUCGAUCGCCUGAAGGAA---GCAACGGUUACUUACCAGUUAUAAUAUUGUUACCCAUGCCGUGUGAA--UAUUAUUACUAGUUACUG-UAUAGUAGAAAUUCGAAGUUUAUA----GAUAAACCGGGUGUGAACGUAAGUUAACUACUCAUUCAUAUU-AUCCGAAAAUUACCAAAGUCAGCACGCAAAAGCGC-AUGCAUG-UACGUUUCUGCAUUA----GCUUUAGGUAUGAGUCACUUAGAAGUUGUUCGACCUUAAUUCCAAUUCCAUUAAUGAAUAGCAAAUACGAAGGUGAGAACAC---CUGUUCGAUGGAGGGUUCAGUAAGCGAUUUAACUUACAAUGGUUUAACUCCACACGGAAUACCAUUCGGUCCGGCGGGCGAAUUUCUCGCUGCUCAAG-UGUGUAGAUCCCCGCGUAUUCUCAUUGUUACAACCGUACAAUAGAUACCCUUAACUAUGAAGCAUCUCUUCGC 
>H1 5365
-AAAAGGGCGGCGUCACGGAGAUACAAAGUAAUGAGUCAUGGUUCU-GGGUUUUCGUGCCUAU-UCCCGAUCACAUUGAACGGAACUGAUUUAACACUUACAGAUUCGCAUAUACCCUUUUGCCAUCUGCAGAAAGCAUAU-CGAUAUUAUAUGGAGAUUGGGGAUUAAAAGUAUUCCGUGGAGACUAUUAGGUGGAAG--CGGGUGAU--GGUUAUCUUGUUCACGGGGAUUCGCUUUGUCGAAAGUCU-AAUUAUUGGCGU--AUGUAAAAUAAGACUGAGACUAAGAUAUCUGUAUGCGAUUGUGAUAUUGU--GGGCGAAUCCGUAAGACUGAAAUCGUCUCAUUCAAUAUAAGUCUGACGUGA-AUUUUUAAAGCAAAGAAUA-----------AUGAUGCAAUAAUCCAUAACAAGU------------UAUAUUAGUAUCUUCGGCAGUAGU-CUUGGGGCUGCGUAUGUUA--CCUUAGAGACAGCCAAAUUAAUCGAUUGAGGAGGAAGUGAAAA-GUAUAU-----CUCAGAA-CACG-------------ACCCGGAUUAUAUAUUGAAAGGCUCUCUGUAUUCU-CAGACUAGUUGCCAUUUGUUACUUGGAUCAAGAUCAUAUAGUCG------------GGCUUACUAUUAAGAACUCGCGUAUAGAAGCUAGGCCGGUUGAC-ACAAAGAGUCUUAUAAAGACCGAGGCGCGGAUUAAAAC-GUGAGAGUGUUUACGCAAGCUACUUACCUUUUUU------------GACAGAUCGUCCUG-UCUUCGUCCCUAUGGUCAAAUGGGCGUAAUACGGAAUUAUAUUUCAACGAUCGCGUGUACGCAAGUGUGCACAUAGAACGUCUCAUGUAGCCGUACAUACGGACAAA-ACAGAUCCUCUAAUGAGUAGAGUGAAUGUAGUUG--GGGAGAUGUGUGUACAUGGACUUCAUCAUCCACGUUUGGUUAGAAAGAAAAUAGGGUUCAUGCGUACGUAGUUAUGCUGUAGUGUCGAUAACGACCUUAUCUACCGCAUCUGGAAUCUCAACAUAGGAUUUGCGU-UAAAUUAUAAUGGUCUACGACACUCUUUAAGAUUUUAGUAUUUAAUU--GAGUGAUGAUAGGUUAUCACUAAAAUCAAUCAUAAAAAUUCGUCUAAACAUCUCAUAUUUCUUUGAGCUAGCUAUGUGAUUUG-----UGUCACAAUGCCCGUUGUUAUACCCAAGAAAUUCCUUGUUCUCUAAAUCAAGUACUUUUAACUC-GUUACGAGUAGAAUAAACUAUCGCUUAUUAAUUGGCUGAUAGCAGUAGUCGCGGUUAGCAAAGGUGUUAACGUAUUUUGGGGACAGGUUGCCAAAAUCAUCGAUUCAGGCAUCCUUGCUUUAAACGCAUUGUCUCUUGAUAGAAUAAGAAUGUUGAAUUAUAGACCACUUAGAUUUAGGAGAAAGGUCUCUGUGCUUAGACCUAAGGUGGAACAUAU-UUGGUUUCAUGAUAAAGGGCUAU-CAGCAGUAAAGACAAGAAUGAAGUCGUU-----------------------------------------------CGGGCUUUUUUAUAUAGAAAAAAACU----AUCG--------------------------------------------------------------------------------------------------------------------------------------------------------------------------------------------------------------------------------------------------------------------------------------------------------------------------------------------------------------------------------------------------------------------------------------------------------------------------------------------------------------------------------------------------------------------------------------------------------------------------------------------------------------------------------------------------------------------------------------------------------------------------------------------------------------------------------------------------------------------------------------------------------------------------------------------------------------------------------------------------------------------------------------------------------------------------------GAAAUGCUGCACUC-GUGCUAGAGUGGUAGAGAAAGGUUG--UCCUCCGAUCCGAUUUC-UCCGGUCUGUAGAGGAAAGCUCUUUUUUUACACCAAUGAGCGAAAGCGGAUUCUUUAAGGUAUCGCUCGUAUUCAUC-UAGGAGCUUGUAUUUCUGUGAUAGAUUUUUCUCGUGCUAACAGA-CCCGUUCAAUGUGUU-GAACUAACCUGAAAUCCGCGUCGUGACUGAGCAAACUUGGAUGCCUUACUUCU--CCGCUCGAUAUUUAUAUAUUUAAUUCAGGUCUUGGCGGAUAUUGAUAGUUAAGCUCUUUGAGCGUCACA-AUCUAUAAACCCCCGAGA-AAAAUUUCGCAGACGUAA--UUGCUAUAAGUUCGUAUAAGGAAAAGUAUAGACAUUAAAUACCAACUCAUUGAUUAC-AUGGAAUGCGGAUACGGAUGAUAACGGUUGUCUCUGUCGAAAGG-------UUCAGUUACAAAUCAGUAA---UAAACUUCGGUGGU-AUGAACCAUACAAUAUAUUACUAUAUUACCAAUAAGGAUAUAACUAUG-UGUGCAACCUCCGAGGA--GAUUUUAAUUAGACCGCACAAAAAAA---AUUAUACCUACAGCAGUGAAGCCAAAGUAAGUCCUGCAGACUGGGAGCUAUAAUACGAAA-UACAGGACCCUUACCGAGGCGA-AAACACCUCUAUAUAUUCCGCGUCUAAUUUAUCUAACACUU----------------CAAUGACGAGCUCAGCGUC-GAUAGUGAUUUAACA--CCCAACGCAGCCUCUUUUGACAU----GAGAGGGUACUUGAUCUAACGGAAAUUAAAUAAUAGUAUA-AUUACUCCGGUGGAAUUUCCCGUUUGCGU-AUUUACGCCGUGCGAUAAUCGGGGAUACAAUUAAAAGCUCAGCAUUCUGUAGAACCAUCCUAAGCAUCCGAUAAGUGCCCCAAA-ACAGGUAUUAACCGAGCGUCUAAUAA-AUAAUGAUUUUUAACCC---UCGAUUAAACGACUUU--GUUACAUUCUUGAUACCAUCUCUUGCCU-GAACGAUAAGGAGCUAAGAGACGUAGACUAUGGGUUCAAAUGUAUGCUAAAACGCUAUUUACCCAAUCCAUCUACACAUAUUUU----------AGACAAUCAAAGAAACCUGUCACAC-AACUUGAACUUUCUGCAUGAGCCUCGUGGACAUUGCUUAUCUGCUGCACGGCGGAUCUGC--------------------CAUAAUAA-UUCCACUCUGUUUCCAUUAACCUAGCAAUUUUUUAGGGC-AGACGUAAUUAUGCAUCCGUG---------UCAUUAAACUCCAGCGCUGU--AUUAGAGCAUGUUGGUUCAAUGGAUUACUUAAUACCUUAAGGACA---UUCCCACUCCGAUCCGGCCU-CUCGAGCGGGGAGCUACGUGAAAUGC--CACAACUCUGUUUUUCUAGUUUUCUCCAACCAUCAGCUUCAUCGA------CUUCGGCUUCUCAAAGUCUAUUGAGCACCUG-GAACACAAAGG----------------------------------------UUCUCAGUAAAGACAAA-GGAGCGUCCGGGUGUCGACG----------------------------------------------------------------------------------------------------------------------------------------------------------------------------------------------------------------------------------------------------------------------------------------------------------------------------------------------------------------------------------------------------------------------------------------------------------------------------------------------------------------------------------UGCAAUGUAACA-ACCUCAAAAC-UUUUGACAAAUAACUGGUGCCAUGCAAAAAGAUAUAUCUUAAUA-ACUUCCUGGAGAAUUCCGACGUCCAAAGAAAAUCAUUUUCCGUCAAGUGUACUUAAUGAUGUCAGGUUCGAAAACAAAAAAAAAAGAUGGCCCUUAUCCUAAAUCGGGUGUGGGAUCCCUGAUGACCUAUGGCUACCCCAUUGGUACUAUGUUCGCAG-AUAAUUAUAUUUAAAUGAUUAAUUUGCCGUAACUACCCAUUUCUUCU-AGGGACA--------------------------------------AAG-AUUAGUGAAAGGACUCUACACAAUUCGGACCAUUAAAGAGUACACGGGUAGUUACAGAGCAUGAGGAAUUAUUUACCAGCCCAGUAAUUGUAUUAAGGAACUU-AUUUGGGCACACU-AAGAUCAGAAGCUAAUUACUCUUAUUACUUUCACUUCUUUUGGUCUACUGGGGGAAUUGGGUUUCCAUGGUACAUAAAUAAUAUUGC-AUUGAAUCAUUAGA--- 
>G1 5365
-AAAAGGGUGACAUCGUAGUGAUGCAAACUAAU-AGUAAUGAUUCC-GCGUUCGCGUGCCUAU-UCCCGUUCACAUUGAAUUGAUCUGCUUUGACAUAUACGGAUUCGCAUAUACCCUUUUGCCAUCUGCUAAAAACAUAU-CAAUAUUGUAUGGAGAUUGGGGAUCAAAAGUGAUCGGAGGAGUCCGUUGGGUGGAUA-GUAGGCAAU--GGCUAUUUUAUUCACGGGGAUUAGCUUUGUCGAGAGUCU-AGCUAUUGGCGU--ACGUAUUAUAAGACUAUACCUAGGAUGUCCGUAUGCGAUUGGGAUAUUGU--AGGUGCAUCCGUGAGACUUAAUUCGUCUUAUUCAGCUUAAGCCAGACAUGA-AUUUUUAAAUCAAAAAAUAU-----------UGACGCAAUAAUCUAUAAAAAGU--------------UAAACCAUUAUCUUCGGAUAGC-CCUAAGGCUGCGUAUGUUA--CCUUAAAGACAGCCAAAUUAGUUCCUUGAGGAGAAAAUGGAAA-GUAUAU----------------------------------------------------------------------------------------------------------------------------------------------------------------------------------------------------------------------------------------------------------------------------------------------------------------------------------------------------------------------------------------------------------------------------------------------------------------------------------------------------------------------------------------------------------ACUUGCCU-UAAGUUAUAUUGAUCCAUUACACUUGUUAAGAUUAUAGUAUUUAACU--GUGUCAUAGUAGGUUAUGCUAGAAUCAUUCAUUAAAAAU-CGUCUAAACAUCUCAUAUUUCUUUGUGCUAGUAAUGUGCAUUA-----CGUCAUAUUGCCCGUUUUUAUACCCGGUAAAUUCUUUGUUCUCUAGAUACACUACUUUUAAUAA-GUUACGAGUCAUAUA---UAUAGCGCCUUCAUUGGGUGAUAAUGGUAAUCACGGUUAGCAAAUGAGUCAGCGUAUUUAGGGGACAGUCACUCCAAAUCGACGAUUCAGGCAUAUUAGCUGUGAGCACUUUGUCUCUUCAUAAAAAAGUCGGGCUGAAUUUUAGGUCACGAAAAUCUAGGAGAAAACU--CUGUUCUUGCACGAAAUGUGGAACAUAU-UUGAUGUCUUGAUAAGGGGCUAU-CCUCUGUAUAAACAAUCGUGAAGCCUUU-----------------------------------------------CGUAUUUUCUGAAGUUGAAUCAAACU----AUCGAUUUCAUACUAUGACUUUUAGUCACUUACUGUUCUCGUGCAUCUUAGACCUAGCCGAAAAAAUUAAGUGUUAGUUAUUGUCGUUUCAUUUGCGUAUCUACCAGUGAUAAAAUUGGCAAG--GAUCUAUGUGCUCCGGUAUUAUCAC-AGCCUUUUGCCGUGUAUUUACAUUUAGUAGAAUCAUCGCAAAUCACCCCGAGUUAGAAAUAUACAUUUCACGCCUUUCAUGACAACUUGGUCAAACGCUGGAAGCGAAGCAGAGUGCAUAAAUUUUUACGUGAUUUAGGUCGUGAGGUAGG-UGU--GGUCAUGUGGCAGUACUCGGGACGAACUAAGCUACAUGUAUCAACU-GUACUAAAAAUGCGUAGAGC-UAUACCC--GCGUGGCCCAGGC-AUUUUGGGAUUCAAGUAAAUCGUAUCAGGGGAUAGCGUAUACAGCGCGGUGGGAUCUCACACUGACCUCAUAAUUGUAAAUUGUGGAGAAGACAAG-GCACAAGCUCAGUCUGCAUAAAUUGGUAUAAGUAUAUGCCCAUCCAUUUCAUAAGCCGACACUAGCCGCAUGGCAGAAUGAU----CCGUUGAGUAGUCACUAAUUGUAACUCAGUUUGUUUACUGCACAUUCCUCUGGCUAGAACUGCAACUAUAAUAGAAGCGGUAUUCGGGAAGGACAAGUGGUAGUACGAG-AAUGAAUCUUUGCAUAAUAGCGAAGUGCAUGCA------UUAGGUGAUGUUAAAAAAACUAACCCGCUGGGUUGCGCGUAAACAUGUUUAGGGGAAACUAUUCUGCAUACACUUGGGGUAGGCAGUAUAUUAUUUUU-GUGGAAUUCUUAACUCGCAUAAUGAAAAUAUUGCGCAGAUCGUUUCGAAAGCCUCACAAAAUCAACCCUCC---UACAGAGUUAGUUUCGAACUUCACCUGGCUCCAGAUCUCUGUGUAUACUGAGUCGGAAUUGCAAUUACCCUAUGUGCUUAGAU--GUCUCUCACAAUCGAUCGACUUGUUUGGGAGUUAGU-GCGUUUGGACAUACC--------------------------------------------------------------------------------------------------------------------------------------------------------------------------------------------------------------------------------------------------------------------------------------------------------------------------------------------------------------------------------------------------------------------------------------------------------------------------------------------------------------------------------------------------------------------------------------------------------------------------------------------------------------------------------------------------------------------------------------------------------------------------------------------------------------------------------------------------------------------------------------------------------------------------------------------------------------------------------------------------------------------------------------------------------------------------------------------------UGAGC-GUACUGUUGGCGCCAGGCAGAUAAAGACGAUGGAUCAAAGUGUACUCUAGCCUGGUAUUUAUUUGCUGGAUCGACAUCUCUUU-----------AGGUAAACGAUGUGUCCUUUUCAGC-AAUUCAAAUCGUUAGUAUAGAUUCUACUGGUAGCUGUCCUAACUACCGACGUGAGUACAACCUGGUUGGGAGAGGUAUACCGAACUAA-UCGCUUUUCAUUUUACGCAACUUAGCGACUAAAUCAGCAAUCGUGCGAUCAGGCUUCGGCC---------CUAUUUAAUUUUUACAAUAC--CUUCAAACGCGUAAGUAAACUAGAUUAUUUGCCUCCUUCUAUGCAUUAUUUUAUAUAAGAAACUAUCU-UUCAAGAGGGGGAAUGAUGAUAACGA--AAUUUCAUUCUCGUACUCGUUACGAUCCACCUGUGGCCUCACCGGAGAAUUCUCCCGUUACGGGGUAAUCAUUGGACACUUG-AAUUACACAGG----------------------------------------UCACGAGGUGAAUCAAA-AGUACAGUUAGGCUCAACCAUGAUUGAGCGAUAUUUCAGAAGACAACUAGACAAAAUAGUGAAUGAUCAC-------UCAACGACC--UAUGUUAGUAGUGCUUAGUUUACGAUAUUGCUUUGUG-ACCAAUGAAAAGUUGGAAAACGUUGAUCUUUGGAGGAUACAAACCGAUAGAUCAUAUGCCC---AAAUAGCUCUGAGAUCCUACAUUUGCGAGUCAAUUUGAGAGUCUGAAAG-ACAUGCUAGUACAAUUAUAAGAAUUUACCUAAAUGAAGU-CAUUUAUGGAUGAAUAGAU-CGUCUAUGUCAAAAUUAAUCAUUGUUGAUGCAAUAUGUUCCAGUGCUACUUUCUGCACGUGAGAUAAAAUACAUCCUAUUUACAAUAUACAUUUAUGUA-AUCAUCUUUACUUGGGGAGUAUGGGCCGGGACCGUUGUUACUAAUUUCCAACACAUCACUCCUACUCG-UUUAGUUAAGUUAGUC--AUACCAUAGUGUUACGGAUUUCUUUGCCUGUAAUAUAGCAUCCUUUAUACAACGCAACA-ACCCCAAAAU-UUCGGACAAAAAGCUGGUACCGUGCGAAGAGAUAUGUAUUAAUA-AUUGUCUGGAGACUUUUAACGUCCAAAGGAAAUCAUUUUCCGUCAGAUGUAUUUAAUGUUACGGAGUUCGAAAGCAAAGAAGAGGGAUGACCUGGAUCCUGAAUUGGGCGUGAGAUCUCUAAUGACCUACAGCUCCCCCAUUGGUAUCAUGUCCACUG-GUAAUUACAUUUUAAUAGUUAGCUUCCCGUAAACGUUCGUUUCGUCU-AAGUAGA--------------------------------------AAG-AGUAGUGACGGGACUUUGCUCGAUUCAGAUCUUUAGAAGGUACACGGUUGGUUACGGAGCAUAGGGAAUUAUUGACGAGCCCUGCCAUUGUAUUAAGGAACUU-ACCUGAGCACGCU-AGGACCGGAAGCCAAUUACUGUUUUUGCCGUUGCUCUUUUUGGUCUGCCGAGGAAAUCGGGUCUCCACGAUACAUGGACAAUCCUAC-AUUGAAUCGUCAGA--- 
>F1 5365
UAGAUGGAAAGAGUUAUUAGGAAACGAACUGAUCAUUAGUGAUUCU-AGACUAAUAUGGCUAU-UCCCGAAAGCUUAGUUCG-A--CACUUGUAAUCACACAGUUCCGGAGAUAUCCUCUUCACAUUUAGUGGAGAUAUAU-UUAUACUAUAUGGGAAUUCGGAGUUCUAAGUAUUUGGUAGAGGCCACUGGGCGGAUAUAUAGGUAAU--CGCUG-CCUACUUAUGGGGGCUUACUUUGCUAAAGGUUU-AGGAAUUGACGU--AUACAUUAUCAGAUUAAGACUUAGAUAUUUGUAUGUAAUUGGAAAAUUGU--CGAUGUAUCUAUGAGCCUGAACUCGUACUAUAUAGCAUAAGUUUGACCUAAUAUUUUUAUAUCAAAGAAUAUUAACGCGAAUGGUCUGGGGAAAUUCAUAAAGAGU--------------UAUAUAAUUAUCUUUAAAGAGUUCUUCAGGCCACGUAAACUC--UCUCAGGAACAGCCAUAUCGGCUGAUCAAGGAAGAUGUAGAAA-UUAAAG-----AUUUAUG-CACA-------------AUUAGGAUUGAAUAUUCGAGUGGCUUCUGCAUUGG-AGGACAGAGAAUCGGUUCCGAUUUUAAAUCAGAUCAUCCAGUUGACCCAAACGGGAGGUGUAUUAUUAAAUCCUCAUGUCACGAAACUCAGCGGGUUGAA-CUAGACAGAUUUGUUAAUAUUGUGACGUAGUUUUACUAUAGGACGGGGUUGACACGUACAC-UUACCCCUUUCCACCUAAUGCUGUACGAAUGGAUCUG-GAUCUUGUCCAAUUGCUAAACGGCUCUAGAACGGAAUUAAUGCUCCGUCAUCGGGUGGCCGAUUCCGUAAGUGUAGGAGUUCUUGAGGCGCCCUCCGCAGCUCCAAG-CUUUGUACACUAAUGGGCUUUAAAAUUGCCAUUA--GAAUGGUAUAUGUGUAACAUCUUUUUCGUCAACGUUUGGAAAGAAGAAUUUUAGGCCUUCUACUAAUUUAGCUCCGCUGUAGGGUCGAUAAUUACCCUAUCCAACGCACCUAGAUAGCUGUUAUGGGCUUUGUCU-GACAUAAUAAUGACCCCUAACUGUUUUAAUAAUUAUCGAACCUAGUG--UAGCCACGGCAGGUAAUUCUUUACCCUUGCGUAUGU-GUUCUUCUAAGCACAUAAAACUUCCCUGUGCAGUAUAUGUAAUUUG-----CCCCUCAAUGCUUAUUAGUAGACCCAGGUAAUCCCUUUUUUUUGAGAAACAAUAUAUAUAAU------AAUGGCAGUAUAGACUAGCUCGCAGAUAUUGAGUAAUAAUGAUAAUCACGAUAAUGAAGGACAUUAGCGUUUAACAGGGGCAGGCAGCCACAACCGGCAAUUUGUGCAUAUUAGUUGUGGGUACCUUGUCUUGUCAUAGAAUAGGUUCGUUCAUAAUUAGGCCAUUGUAAUCUAGAAGGUAACUCACUAAUCUCAGACCUUAUUGAGAACAUUAUUAACUUCCUAGAAAAGAAUUGAU-CCUCUAUCAGG----CCGUGAAAUCGCU-----------------------------------------------UGGGCUUUUGUAUCUAAAAUUAAACA----AUAAGUGCACUUUCAUGACUUUAGGUGAAG-CUCAUCAACCUAAAUCAUUCACAUAAGAAAAAAUCUUAAACAAGAUAUUUUCACAUUGCAGCUGCGUUAUCUAAGAGCAUCAAUUUGUCGAA--GAAAAACAGACUCCGCAUUUGAGAC-AGUCUUUUGCUUUGUACGUUAAUUUACUAGAAGCAUCUCUAAUCACCCUUAUUAAAGACUCUAGAUCCUACGCCCUUACAGAUUAUUUGGUCAAUUGUCAAAAGUGGAGCAGAGCGCCUCAACUUAUACGUAACCCAGAGCGCUGGGUUGGAAGC--GGGAGUGUUGUAGUACUCAAGAGGAACUAAGCUACAUGAAUCGACUGGCACUCAAUGCGCGCAAGGU-AAUAAUC--GCGCUGCCUAGGU-AUAUGGGAAGCAAAAUAAGACGUAUCGCGUGAAAACAAGUACAGCGCGGUGAGCCGUCACGAUGGCGUUCUGAUUGGGAACCGUGAUGACGUCAAC-GCAAGUACGAAGUCUACAUUUGAUUGU--------------------------------------------------------------------------------------------------------------------------------------------------------------------------------------------------------------------------------------------------------------------------------------------------------------------------------------------------------------------------------------------------------------------------------------------------------------------------------------------------------------------------------------------------------------------------------------------------------------------------------------------------------------------------------------------------------------------------------------------------------------------------------------------------------------------------------------------------------------------------------------------------------------------------------------------------------------------------------------------------------------------------------------------------------------------------------UAAUACCCUACAACAUAGCCAACUAGGAUAGUACUAUG-UCUAUGGGCUCUAAGAA--GCUCUUAAUUAAAUCGUAUAAGAACG--------------------AUUACCAUGGUAAAUUCUGCAGAAUGGCUUCUACGAUACAACA-UAUAGGACCCUAGCCCAGGCAAGGAAUACCUCUGCAUAUUAUACUUGUAAAGGAACACACGCCG----------------UUAAAACCUGCUUAUGGUC-AAUAGUGAUCUACAA--CUUGCCUCCGUUUCUUUCCUCUUACGCAGGUGGGCGU-GACUCUAAUAGGAAUGAGUUAAUAAUGCU-CAUAUUCUGUGAGAAUUCCUGGGUUACGU-AAGUGCACCGUGCAAUAAAUGCGUAAAGAAAUAGAAGCUGAACAUUCCGAAGAACCACUUGGAGAGACGGAUAAGUGCUAUUAA-CCUACUACUGACCGACCGUCUAAUAC-AUGAUGUAUCUCAACCA---AUGAUUGGUCGACUUC--GAUACCUUAUUAACAGUAUUUCUUAUGC-GUACUGUUAGAGCCAGAUAUAUGAGGACGAUGGAUCUCAGUGUACGCUAGGCUCGUACUUAUCAGCUGGGUCGACUU-CGCUUU----------AGAUUAACGAUGUGUCCUUUUAAGC-AGUUCAGACCAUUCGCAUAGAUUCUACUAGCGGCUGUCUUCACUACCGUCGUAAGUACAACCUGGUUGGGAGAUGUAAACCGAACUAA-UCGCUUUUGAUUUUAUGCAACUUAUCGAUUAAUUCAACAUUCGCGCGGUCAGGCUCCGGCU---------CUAUUAAAUUUUUAUAACAC--CCUCAGAUUCGUAAGUAAACUAGAGCAAUUACCUCCUUCUAUGCACUAUUCCAUACAAGAAAUUAUCU-UUCAAGAGGAAUAUCGAUGAUAAAGA--AACUUCUUUUUCAUACUCAUUAUGACUCACCUAGGGUCUCACCGA------CCCCGGCUGCGGGGUGGUCAUCUAACAUUUG-AAUUACACAGG----------------------------------------UCACGGGAUGAUUUAAG-AGAACAGUUAGGUUCAAUGAUAUUUGGAUGCUAUUUCAUAAGAUAACUAGAUAAGGUUGGAGACAAUCACCGUUAUCUUUACGAAU--UAUAUUAGUACGGUAUAUUUAGCGACCUUGUUAUAUG-AAAUAUAAAGAUUCAGAAAAUAGUGAGGAGUGGAGGAUGUAAGCCCAUGAACUAUAUGCCU---UAAUUGCAUUGAAAUCUUGCGUCUGUAGUGAUAUUACACUGUCCGAUAAGA-GUGUUAGUACAAUUCCACAAAUUUACCCAACUGGCG--AAUAUAUAGGUGAAUGCGU-CGUCAAUGCCAAAAUCAGUUAGUAUUGAUCCACUACGCUUCAUUUCUACUUACUGUAUAUAAGAUAAAAAAUACACCAGGAAGGACAUAUGCUUAUGUA-AUCAUCUUUGCUUAGAGAGGACAGAGCAGGGCCGGAAUUGCUAAUUGGCAACAUAUCGUUCAU-UUCGUAUUAGUUAGAACAAUU--AAACCCUAGUGUCGGUGAUUUCUUUGUUAUUAAUAUGGUACUCUUUA-------------------------------------------------------------------------------------------------------------------------------------------------------------------------------------------------------------------------------------------------------------------------------------------------------------------------------------------------------------------------------------------------------------------------------------------------------------------------------------------------------------------------------------------------------------------- 
>E1 5365
AAAACGGGGAGUAUUAUAAGGAGACGAACUGAUCAGUAAUGAUUCU-AGACUAACAUGACUAU-UCCCGAAAGUAUUGAGUCGC--UACUUGCAACUACACAGUUUCGCAUAUACCCUCACCUUAUUUGCUGGAAAUAUAU-AUAUACUCUGUAGGAGUUCGGGAUUCUAAGUAUUUGCUGGGGACUACUAGGUGGAUA-GUAGGUAGU--GGCUCUCUUACUUACAGAGAUUUGGUUUGCUAAAAGUCU-AGAAAUUGACAU--AUACAUUAUCAGAUUGAGAUUGAGAUAUUUGUAUGUAGUUGAAAAGGUGC--CGGUGUAUCCAUGAUCCUAAACUCGUCCUAUAUGGCAUAAGUUUGACCUAAUACCUUUAUAUUAAAGAAUAUUGACGCGAAUGCUACGGGGAAAUUCAUAGAGAGU--------------UAUUCAAUCACCUUUAAACAGUGCCCCAGUCCAUGUAUAUUA--CCUGAGGAACAGCCAAGUCGAUUGAUUAAGGAGGGCGUAGAAU-UCAAAU-----AUUCAAG-CAUA-------------AUUAGGAUUGAAUAUUCAAAGGGCGUCUGCGUUCAGAUGACGGAUAACCGGCUCCAAUUAUGAAUAGGAUCGUAUAGUCGCCCCAAACGGGCGAUGUAUUCCUAAUUCCUUAAGUCUCGAUACUAUGCCAGUUGAC-AUUGACAGAUUUGUUAAAAAUGAGACGUGUAUUUACUAUACGACGGUGUUGAUGGGGGCAC-UUACCCCUAUCCACCUUAUGCUGUACAGUUAGAUAAG-GAUCUGUCCCAACUAUUAAACAAUCCUAGUACGGAGUUAUUGCUCAAAAACCGGGUAUACGUUUCCGUAAACGUAGAAGAUCUUGAGGCGCCCUCCAUUCCUCUUAA-CCUGGUGCACUAAUGGGUAGUCUGACUGCCAUUG--GAGGGGUAUAUGUACAUCGUGUUUUUCGUCAACAUUUGGAAAGAGGAAUUAUAGGCUACAUACUGUUGAAGUUCUG-CGUAGGGUUUAUAAUUACCCUAUCUGACGCAACUGAAGACCUGUUAUAGAAUUUGUCU-UAGAUUAUAGUGACCUAUAACCCUUUUGAUAAUUAUCGAAUUUAAUG--UAUCGAUGGUAUCUGAUUCAAUAGUUUUGCGUAUAUUGU-CUUCUAAGCACAUAAUACUUCUAUGCGCCAUAUUUGCAAUUUG------CCCUUAAAGCUUAUUAGUAGACCCAAUGAAUUCCUUUUUUUUGAGAAUCAAUAUUCUUAAU------AAUGACAGUACAGGCUAGCGCGCAGAUAUGAAGUCAUAAUGAUGAUUACGGUAACCAAGGGCAUAAGCGUUUUUCAGGGGCAGUCAGCUACAAUCAUCGUUUUGCGCAUAUUAGCUGUGGGUUCUUAGUCUAGUCAUAGAAUCAGCGUGUUGAUAUUUAGUCCAUUGUAGUCUAGGAGUUAACUUAUUUACCUUAUACCAGCCUCAUAAUAUUUUCAACUUCCUAGAUAAGGAGCCAU-CCACAAUGGGGGCAGUCAUGAAAUGUCU-----------------------------------------------CGGGUUUUUGUAUCUACAAUUAAACU----AUCGGUAUAAAUUGAUGACUUUAGGUUAAG-CAUAUCUACUUACAUUAUCUACCUAAGAAAGAACAUUAAAAAUGACUUCUUCAUAUUACAGCUGUGUUAAUAAAGAACGUCAAUUUGUCGCA--GAAAAACGGACUUCGAUUUCAAUAC-AACAUUUUGCUUUGUACGUUAAUUUAUUAGAAACACCUUUAACCACCCUUAUUAAGGACUCCAGAUCCGACGCCCUUCCAGAUUAUUUGUUCAAGCGUCAAAAGCGGAGCAGAGUGUCUCAACUUAUACGUAACCUAGGACGCUGGGUAGGACGC--GGUCAUGCUGUAGUACUCGGGAGGGACCAGACUGCAUCUAUCGGCUAGUACUCCUUGCGGUCGAGGU-AAUAAUC--GCGCUGCUCAGGU-AUGUUGUAAGUAAGUCAAGAAGUAUCGCGGGGUAACAAAUACGGUUCGAUAGGCUGUCACGCUGGCUUAAUAAAUGGGUACCAUGAUGACCCCAAC-GCAAAUACGAAGUCUACAUUUGAUGGU--------------------------------------------------------------------------------------------------------------------------------------------------------------------------------------------------------------------------------------------------------------------------------------------------------------------------------------------------------------------------------------------------------------------------------------------------------------------------------------------------------------------------------------AAUCAAGUUCUAAUCGC-AUGCUAAAAUGGUAGAACGAGUUUU--AUUUCCCACUCGCCUUU-UCUGAUCUAAUAAGGAGGGCUCUUUUUCUAUACACUUCCAUGACAUCUCGUCCCUUAAAAUUUUGCUCCUGUCGAAC-UAAGGGUUCGGAUUUCUGCGACUGACCUCUCUCGUGGUAACAGC-UCCGUUCAGCGUAAU-UAAUAAAAUUGAAAUGCGCGUCGAGGCUUAGGACACUUCAAGGCCUUACAUUU--CCGUUUCAUAUUAAUGUAUUCGAUUCGGGCUACGGUAGACC-CGCCUAUUAUAUCCUUUGAAUGUCACA-GUCUACACACACCCGAGC-AAUAUUUCGUGGACGCAA--UUGCGAUAAUUUCAUAUGAAGCAAGAUGAAGAUACUAAAUUUUGAUUUAUUGAUCGGUCUGGGAGUAGGAUAAGAGUAGAGAACGCUACCUACGUCUAAAGG-------UUAGGCUACAUAUUGGCGAAAUUUGCUUUCGAUUGU-AUAAACCUGG--------------------------------------------------------------------------------------------------------------------------------------------------------------------------------------------------------------------------------------------------------------------------------------------------------------------------------------------------------------------------------------------------------------------------------------------------------------------------------------------------------------------------------------------------------UAAGU-GUACUGUUCUAACCAAAAAGAUAAAAACCAUGGAUUCAAAUGAGCGCGUGACUUGUAUUUAUCAAACGGGCCAG-CCGCACUUU----------AGACAAACGAUUUAAGCUUUUGAAU-GAUUUAGAUCAGUUACUCAAAUACUACCGGAGGCUUCUCUUACUUCUAUCGUUUGUCCGAUCUGGCCCGGGAAUGUGUAUCAAAGUAA-UCGUUUUGGAUUU-AGGAAACUUAGCCGUACUUUCAAUA-UAAUGCGAUCAAACGCCGGUC---------UUAUCAAAUUAUUAUAAUGC--CUGACAAUGCACGAAUUAAUUAGACUAUUUACUUAAUUCAAUGCACCAUCCUAUGCAAAAAGCUACUU-UUCAAAAAGAGGAAAGGUAAUAAAGC--ACUUUAUUUUUCGUAUUCGAUACGAUUCGCUUAUACUUUUAUCAG------UUGCGACUACGAGGCAACCAUCAAGCAUAUG-AAUUACAUAGGUGUGACCGGUUCCCAGGAAUAGGACGUCAAGAUGGGGCCCUUGCGAAUGGAUCCGGG-AGCACGGCUAAGCGCAACUA----------------------------------------------------------------------------------------------------------------------------------------------------------------------------------------------------------------------------------------------------------------------------------------------------------------------------------------------------------------------------------------------------------------------------------------------------------------------------------------------------------------------------------GCCAAGACAACACGCCUUCACGA-UCUCGACAAAGAGUUGGCGCCAGGCAAAAAGAUAUGUUUUGGUA-AUUGUCUGAGUACUUCCGUUGUUCAGAGGAAAUCAUCUUCUUUCAGGUGUUCUCAACGGUGUCAAGUUUGAAGACGAAUAAGCAAAGAGGCCACCAUCCCAAUUCGUGUGUGAAACCACUGUUAUCUUGCGGAAACCUGAUUAACAUCAUUCCCGUUG-AGGACUACAUUUAAGUAAUUAUUUUACUAUAAAUACUCACUUCGUCU-AAGAACG--------------------------------------AAA-CCUAGUGGAGGAACAUCUUACAGCUGGGACUCUCUAAGGGCUUAUAAGUUGUUACGGAGGAGAGAGAAUAUUUUAGGAA-UCUGUCACUACACCAAGCGACAC-ACUUGGGUACACU-GGACCCAAAAGCUAAUUACCUUCAUUGCGUUCGCAACUUUUAAACUACUGAGUACUUUCGGUUCCCACGGUACAUAUGUGACUUGCU-AUUAAAUAAACAUGAGA 
>D1 5365
AAAACAGAUAAAAUUAGCAAGAGGAAGACUAACCGGUGAGGACUACUGGUUCUGCGUAUCUAG-CCACGGCCAUAUCGAUCUUA--GAUCCCAUGUAGAACAGAUUCACAUAUAUCUUCCCCACGUCUACUUUCAAGAGCAUAAUUGAUUUAUGGAUAUUUAACAUUGUAAACGUCCGAUAAAAAGCACUAGCCGAAUA-AUAGGUAAG--GGCCAUCUCGUUUACAUAGAUAUACUUUCUCGUAGAUUC-AAAAACUUUUUU--AUAUGUCGCAAGAUUUACUCUUUGAUUUCAGUAUAUGAUUACGACAUUAU--AGAUAGACCUACGGGACUAGUUUCAUCCAACCUGGUAUAAUACUGAAAUAA-AUCUUUCUAUCAAAAAAUAUCGGUACAAAGGCUAUGGGGACAUCAACAAAACCA--------------UCCUAAACGCUUUAUAGGCAGU-UUGAAGACCGUACAUGCGA--CUUUGGAAACAGUCAAGUCGGUCGAUCGGACAAGCAGCAGAAG-AUAUUU-----UUCAACAUUAUA-------------AUCAGAAGUGAUUAUUAAGCAGUUCUCCACGUUUC-CAGCCCAAUAACCUUUUUCCAUAUUGAAUCGACCUAAAUAAUCG------------GGUUAACCACUA-UUCCUAAUAUCUACUACCCAGGCCCGCUCAC-AGACAGAAUUAAACAAACACAGAAGCGUAGUUUACCAC-CCGAGGGUGUUUACGUAUGCGU-UUAACAUUUACCAUCGAAUACUGUAUGAACGGAGCUG-CUUUUAUACGGCGUGUCAAAUAGGUUUAGUGUGAAGUUUUCACUUACCAAUAGAAGAUAGGCUUUUGUGCAUAUUCAACUUCUCGAUGCAUCAUGAUUAUUUCCAAA-ACGGGAGCCCUAGCACGUUCUCGGCAUGCCACGA--GCGGGGUAUAUGUGGAUGGUCGUUUUCGUUAACAUAUUGCAAGAAAAAUGUU-GACUUCUUGCUUAAAUCAUUAGGUAGUAUGGUCGAUAACAAGUAUCCUUGCCGCAUGUGUGUUAAUAUCAAAAA----------------------------------------------------------------------------------------------------------------------------------------------------------------------------------------------------------------------------------------------------------------------------------------------------------------------------------------------------------------------------------------------------------------------------------------------------------------------------------------------------------------------------------------------------------------------------------GCUCAAUUCUUUGAUUUUAGGUUAAUCUCUGUUUAUUUACAUCACCUUUAUAAGGAAAAGUGUUGAAUAUGACAUUCAAAAUUUUAAGCUUCGCGGCUAAAAAUUUUCAAAUUAUCAAG--GCAGUACGAAUGGUGACUUAGACAC-AGCGUCCCGACUUUUAGAUUACUGCGAUCUAAACGUCACAAAUGGGACAAAGAGAGUAUAA-AGAUUGCACAAUCGUCCAGAUUACUUGGACGAGCAUAAGAGAUAGAACAAUGUUCCGUAGCUUAUACAUGUCC----------------------GAUGCUGCAGUGGUUUUCUAAAUAUUCCAUGUUACGCGAGACGGUUAAAACCCGAAGUUUGCGAAGU-UAUAGUG--GUUGGUUUCAUGUGGUGUUAUAAGUGGAAUACAACGUAACGAUGGAAACCGUAAGCACUGAGUCGUGGUUCUUCUCCGGAAUCAUGAGUGGGGACAGAGAUGAGGUUAAU-GAGGAGGCAUGGUUUGAGUAAAAUCAUGAGAGAAUCC-UUCCUCCGUUUCACGUAGUCAUGCCCCCCCUACGGUGAAGAAAUCUA----UAAAUGGAAGUACGCAACUAAUUUGACUUGCUUAUAAAGCCCCUGUCUGUAUUGAACUUCAGUCUUACUGCAACUAAGAUACGAAUCGACUCAGUGGCAAUUCAAG-AAUGUGUUACCGUAAAUCUACCUAGGGCGCAGA------CUGGGUGAUGUUAGUCAAACGAACAAUCUAGAUUAGUUGUACGCGUGCUUAGGAAAGACUUUUCUGCACACUUUCUAAGACGGAAGUAUCUUACAGUU-GCAAGCUUAUAGUCCCGCCUCGGAGAACGUUCCCUGACGAUGUUUCGAAAAACGAGUAAAUAUAAUUAGCC---CGUAGAAUGUAACUUGAACCACACUAGUUUCAAACCUUUCAUCAACACUCAGUUUAAAGGGCCGACGGAUAGUGUACAGGGACUAUUCCGUAACAACCUACAUCCCCAUUAGGGAAUUCUU-GAGACCGGAACAGGUGGUAAAACCUUGUAUGC-ACGGAGAGAUGAAAGCUCGAGAGUG--CGCUAUGAAUCAAACG--UUUAGUCUGAUGAUAGACAAUCUUACUGUGUGCAUAUGGAUGGUCUCGGAUUAGUUAAAGUCACACCC--GUGGAAC-UGACACUUCGCAUUCCUGUGAUAAGCUUGACUUGGAAUGAGGGA-CCCGUACAGUAUUCU-UAGUGGAUUCAGUUUUCACGUGGUAGCGUGGUAACUUUGAGGAGCUAGCGUUA--CCCGUUUCCAUUAAUAUAUUCGAUUUUAACUCCGUCGGAUA-CAAUUUUUAGAGCUUUUGAUCGGCGCG-AGCCGUGUACGUAGGAUC-AGCAUUACGUAACCCCCU--CUAUGAUAAACCCAUGGGACGCCGAGUAUUAUUACCGGGUAUUGACUCAAUGAUUGCCACGAUGACCACACAUCAGCGGUCUUUUAGAACCUUGUAUAAAAG--------UUUAAGGUACCCGAGUGUAUUUGGUUCUUGACCAG-AAGAAUUAGGUGUUACACUUCGGUAUGAACAUUACCGGUAUUACGAUA--UUUUAGACUCCAAGGA--GGUCUUCAUUAAACCAUUAAAUAAUA--ACACGUAAUUACAAAAGCGAACCUAAAGUUAUUCUCGUGGAACAAUUGCUGCGAUCCGAUACUAUGAGAUCUUAGCUUGGGCUA-GAACACCUUCCCGUAAUUGGCCUGUAUUGUAUCAUACACCA---------------GAUAGAGCGCUCUUAUUAUC-GUCAGCGAUUUAGCA--ACUAGCUUCAUGUUUUUCCUCCUAGGAAAGUGGACUUAUGCUCUUGCGGAAAAUGAGAGAGGCAACU-UAUACUUCGUUGGAACGCCUUACUUGCAUCAUUCUCCUUAUUCAGUAGCGGCGAAUAUAGCCAGAAGUUACACACGGUGAAAAACUAUAUAAGAAGCUAUGUAGAAACCCCCUU-ACGUCUGAUGAUGGACUAUUUGCCAAUCUGAAGGGCCUUUGCCU---CUGAUUA---ACUUUC--AAUACUGUAAAGCUAAUAUAACCUAGAG-GUGCUGCUGGAACCAAUCAGACGAAAAUUAUGAGUCUGAGUGAAUGUCAAAUAGGUGCAUACUCCAUGGACCGGUCUUUGUUUC----------AGACAGUCGAAGCGGCUUUUCGAAC-AAUUUGAAUUAUUCGCACAGGUUUUAUUAACAAUCACCUAGAUCAUCGUCACAAAUUUAACUAGACUGGGAAAUGCUUGUCAAGGCAA-ACGCCCGCUAUUUCAAAUCACUUUACGAUUCUGUAGGUA-UAAUGUAAUAGGACACCAGCU---------UUAGUGGAUUUAGCCAACGC--UUCAAAAUACGUGCAUUAAUAAGAUUAUUUGCUUCAUUAAAACCGUCACUCUAUAUGAGUGCUUAUUU-CUCAGCAGGAGACAUGGUAACGAAGU--GGUUUCCCUUACAUAUUAACUACUCUCAGGUUAUAGCUUGAUCGG------CCUCAACUAUGGGAAGACCUUCGUAUCUUUA-AAUCACAAAAU----------------------------------------UCAUGGAAGGAGCCGGC-AAUAGAGCUGGCCAUUACCGUGUGAGAUUGGUAUUCGAAAAGAUAACCCAAUAAGACCAGAGCUUAUAUUUGAUAUCUUAACGGCU--UACACUAGUAGUAUUUAG---GGCACAUUAACAUCUG-UCCUAUGGGAACUCAGAGAGUGUUGAGGUAUAGAAAACAAUACUCGGUAAAUUGCAUGUAU---AGAUUACAUUGGAGAUAGGCAUUUGCAGAUCAAUUAUGCAGUCCAUAUAAAUCUAUUGACGUAAUUGUGUAUAUCUACCCAACUGACCG-AAAUCAAGAGGUAGCAGGCCCGUUUAUAUUAAAACCGAUUAAAGCGGACACAGUGUGUCUCUGUGACAUUGAUUGAACGUCAAAUAAAACAUGCCGUAGGAGGAACAUGUAUAUACGAA-ACCUUAUUUAAUUAAAAAGGAUGGAGCGGAGCCAAAAUAUCUAUUUUCCAGCGCAAGACUCACGCCAA-UUCGGCUAAGUUGACG--ACACCCGAUUUUCGAAAACAGCUAUGUCUAUAAUGCGUUCUAUUUUAUCCAACGCGGUC-ACCUCAAGAU-CGUUGAUAUGGAGCAUGCGCCAUCCAAUAAGAUACGUCUUGGUA-AUUUGAUGAAGAUUCCUAUUGU--AAGGAGAGUUCUCUUUUUUCAGGAGCUUUUAUUUGUGUCAUUACCGAGGACAAGGAGUAAUAUAAGUUCCCAACCUAAUUGGGACAUGAGAUCUCCUACAGCUCGCGGUUUCUUAAAUAAUAUAUCGCUUGCCG-UGAACUGUAUUUUAAUGGGUCGGUUACUAUGUAUACUCAUCUCGGCUCGGAUAUA--------------------------------------AAA-CAUAGUGAGG-GAUUCCGUAUAGUCGGGAUCAUCUGGGGGCAUAGAGGUGAUUACAAUAAGGUGCAGACCCAUUGUGCAUACAGCCACCGUGCAAAAAGGCAU-UAUUGGAAACACU-AGAGUAGGAGGCCGACCACUUUUGUUUCUUUUUUUGGUUUUGGAUCACAAGGGAGAUUAAGCUUUGGCGAAAUCCAGAUGAUUUUCU-GUUGAAUAGACACACGA 
>C1 5365
AAAAUAGAUAAAGUUAUCAAAUGAUAGACUGACCGGUGAGGACUACUGGCUUUAUGUGUCUAU-CCCUGACCAUAUCGAUCUCU--GAUCUCAAGUCGAAUAGGUUCACAUAUAUCUCCUCCACGUUUAUUUUAAGCGCAU-AGAUACUAUAGGGAUAUUUAACGUUUUAGACGCCUGAUGAAGAUCACUAGACCAUUG-AUAGUUAAG--AGCCAUCUCGUUUACAAGGAUUUACUUUCUCGUAGGUUC-GAAAACUGCCGC--GUAUAUCGCAAGAUUCAUGCUCAGACCUUUGUACAUGAUUACAAUACCAU--GGGUAGACCAACAGGCCUGAUUUCAUUAGACCCGAUAUAAUACCGAACUAA-AUCUUUCUAUUAAAAAAUACAAGUUCAAAAAUUUUGGGGACAUUAGCAAAACCA--------------UACUCAAUGCUUUAUGGGCAGG-UUGGAUACCGUAUAUGUGG--CUUUGGAAACAAUCAAGUUGGUUGAUUGGAUAAGAUACGGAAA-AUAUUU-----AUCAACAUUACA-------------AUCAGAAUCGACUAUUUAACUGUCCCCCAUGUUUC-UAAUCCCAUAAUCGUUUUCCAUAUAGAAUGUACCUAUAUAAUCG------------UGUAUUCCA-CAACUCCUAAUGUCUCCAGCCUAGGCUAGUUUAC-AGAGCGAGUUCCACCAACACUGAAGCAUAGGUUACCUC-CCCACGGCAUUUCCGUAAGCGU-UUAUCAUCUGCUAUCCAAUAUAGUAUGAACUGAUCUG-CUUUUAAGCUCCGUUUCAUAUAGGUUUAGUUUGGAAUUUUUACUUACCAAAAAGAGACAAGCUUUUGUCCAUGAUCAAUUUCUCGAUCCAUCUUGCACAUUACCAAA-GCAUGAGCCGUAACUCCUUGCCGGUAAGCCACGA--GGGGGGUAUAUGUGUAUGGUUGUUUUCGUUAACCUGCGGAAAGACGAAU-GUGGGCUUUCUGCUCAAGUCAUUAUGUUGUAUGAUCGGUAAUAAGUAUACUUACUGUUUACGUGUUAAUAUCAUAUAAUUGACCU-AGAUUUAAGCUAAGUAGGAAAAAUUCUUCAAGUUUUAAUACUUAAAG--UAUUUAUGUUGAAUAUUUCUAUGCACGUAGAAAAGAAUUUUCUCAGCAAUUAAAAGUCCUCUAUGUACAAGGAAUGUAGUUUU-----CUCCUUAAUCCUUCGAUGUAAUAUCUGGAAAUUCUUUGAUCUUGAAAAUAGUAACCUUAACACCGGUUAGUG-UGGUAUAAAAUAACGCGAAGCAGUUGGCAUAUAGCAGUAAUCGCAAGAUCAGAAGGUGGCGGGCUUUUCUGGAAAAAGCGGAUUAACAACGUAGGUGCGGGUAAAAUACCGGCGAAAGCCUUGACCAUUCAUAGACCAAACGCCACCUUAUUUAGACCGCCGAAAUUUAGUGUUUACACAUCUGCAAUUACACCAAAUGCAGAACGAGU-UCUUGGGUGAGAUAUGAGGAUAU-CCGGCCAAGAAGGAAUUUUGUAAUCUCU-----------------------------------------------UGGACCUUAGCAUAUCGUAGUAAAGCUGGCCUUA-----------------------------------------------------------------------------------------------------------------------------------------------------------------------------------------------------------------------------------------------------------------------------------------------------------------------------------------------------------------------------------------------------------------------------------------------------------------------------------------------------------------------------------------------------------------------------------------------------------------------------------------------------------------------------------------------------------------------------------------------------------------------------------------------------------------------------------------------------------------------------------------------------------------------------------------------------------------------------------------------------------------------------------------------------------------------------AGUAAAUUCUUGCAUAC-ACGAAAAAAUGGAAGCCCAAGUGUA--CGCUCUGAAUCUAAUA--CCUAGUUUGAUGAUAGAGAAUCUUAUUAUGUGCUCCUGGAUGGCCCCGGAUUUGUUAGAGCCACACC--UGCUGAAC-UGAGACUUCGUAUUCCUGCGAUAAGCUUGGUUUGCAGUGAGGGA-UCCGUCCAGUGCUCU-CAUUGGGUUCAAUGGUCAAGUCGUAGUCUGGUAAUUUUGAGGAUCUAACUUUG--CCCCUUUUUAUUAAUAUAUUUGGUUUUAGUUCCAUUGGAUA-CGAUUUUAAAAGUUUUUAAACGGCGCA-GCCCGUGUACGUACAGUC-AGCAUUAAAUAGUCCCCUGAUUGUUAUAUGCCAAUGGAAGGCCGAAUAUUACUACUCAGUAUUCACUCAAUUACUUCCACGAGGAUCGCACGUUAGCGGUCUCUUAGAAUCGUACCUGACAG-------UUUAAAGAAUCAUCGGUGAUUUUGGCUCUCGAUUAU-AAGGACUAGGUUUUACACUCCGGUAUGAGCUAUACCGGUAAUACCAGA-U-UUUGGACUCCAAGGA--GGUGGUAAUUAGACUAGAAGAAAAUA--ACAUAUAUUUGCAAAAGUGAACUUGAGGUCAUUAUCAUGGAACAAUUGUUGCGAUCCAAUGCUAUAAGAUCUUAAUUUGUUCUA-AAAGACAUUUCCGUAAUUGGACUGUAAUAUAUUACACGUUU---------------AACAGUACACUCUUAUAAUA-GACUCUUAUCUAGAA--CCCUACUUCGUAUUUUUCCUCCUAGGUAACCGGACUUCUGUACUUGCGGGGAAUAAGGGGUACAAUA-UAUGCUACCUCGCAGCUCUUCAUUUGCAUCAUUCCCCCUGUUGAAUAGAUGCGAAUAUAGUAAGGACUUACACAUGGUGAAAAACUAUAUAAGGAACCCUGAGAAAGUCCCUAU-GCAUCCGAUGACGGACCGCUUGUCGCUCUGAGGGCUCUCAGUCC---CUGAUUA---AUAUUC--AAUACUGUAAUGAUGAUAUAAGC------------------------------------------------------------------------------------------------------------------------------------------------------------------------------------------------------------------------------------------------------------------------------------------------------------------------------------------------------------------------------------------------------------------------------------------------------------------------------------------------------------------------------------------------------------------------------------------------UGUGAGAUUGGAGUUCGAGAAGAUAACCCAACAAGAUCGGAGUUUGUGAUUGAUAUUUUAAUGGCU--UACAUUAGUAGUGUAUAUUGAUUGACGUUAAUAUUUA-ACAUACGGGAGCCCUGAAAACGCUGAGGUACAGAGAACACUACCCGAGGAAUUGCAUGGCU---AGGCUGCAUUGGAGAUUUACAUCCGCAAAUCGAUUAUGCAGUGCCCAUAAAUCUGUCGGCGAAAUUGUACAUAUUUGCCCAACCGUCGGAAAAUCAAGGGUUGACAGGUCUGUUUAUAUUAAAAUCGGUUAUUGCGGAUACAAUGUGUUUCGGUAACAUUAAUUGCAUGUCAAAUAAGACAUGCCAUGGAAGGCAUAUGUAUAUAGGUA-----ACCUUACUUAG----GACGGAACUGAGCUAAAAUAACUGCUUCCCAGCGCAAUGUUCAUGCCAA-UUCAGCUAAGUUGACA--AUUCCGAAUUUCCGGAGCCCGCUUUGUUUAUAAUGCA-UGCUCUUUUUCCAACGCAAUC-CUCUCGAGAU-CCCUGACAAGGAACAAGCGCCAUCCAGUAAGGCACGUGUUAGUA-ACUUAAUAAAGAUUCCUGUC--CUAAAGAAAAUUCUCUAUUUUCAAGAGUUUCUAUUUGUGUCAUGGCGCAAGCCAAGGAGUAAGACAAGUUUCCAUUUUAAUUGGGAUAUCGGGUCCCUUACAACUUGCAGUUACCUAAUUAAUAUGUCGCUCACUG-UGUAUCGUGUUUUAACGAACUGGUAACUAUGUAUACUUACCUCGUCCCGGGCAUG--------------------------------------GGA-CAUAGUGAGA-GAUUCCGUAUAAUUGGGGCCAUCUGGGGAGAGGCCGGUGAUUACAACAAGUUGCAAACCUAUUGCGCAUACAGCCACCGUAUAAAAAGACAU-AAUUGGGAACCAU-ACCGCGGGAGGCCAACAACUUUUAUUACUUUUUCUAGUUUUGGAUCACAAGGGAAACUGGGCAUACGCGAUAUCCAGAUGACUUUCU-AUUAAAUGGGCGCACGA 
>B1 5365
AGAACAGACAUAGUUACUAGGAGGCAGACUUACCGACAACGAUCUU-GGCUCUAUGUUGCUAC-UCCCACCUACGCUGAACUCG--AGUCUUAAGGCUCACUGAUUUAUGGGCGCUUUACACACACUUGGCUAGGGAAUGU-AGACACUAUAUGAGCAUUUAACGUCUUAAUCAACCGAUGAAAAACAUUGGGCAAACG-GUGGAUAAU--GACUAUCUCGUUUAUAAAGAUCUGCCUUUUCGUAGGUUC-AACAAUUGGUGU--AUGUAUUGCAAAAUUCACAUUCAGACAUCUGUAAGUGAUUGUAAUGUCAU--AGGCAUAUUCACGGGCCUGGUUUCGUCUUAUCCAAUAUAAUGUCUACAUAG-AUCGUUGCAGGAAACAAGAUGGAUACAGAAGUUGUGGGGUAUUUUGUAGAACUG--------------UACUCAACGCCUUACAAGCGAU-GCUGAGGCCAUAUGUGCAA--CUUGAAAAACAGUUAGCUCGGUCGAAGAGAUCGGAAGGAGAAA-AUGUUU-----AACAUCGUUAAA-------------AUCCGUGUUUAUUAAUAAGCAGUCCCCUUCGUUUC-AAAUCCAAUAGCCGUUUUCCUUCUUGGUUAGGCUCAUAUAGGCG------------GGCUUACCGUCGAAACAUCAUAUCUCCACAGUAAGCCGAUUUAC-AGAGGUGAUUUCACUAGGACUGAACUGUGCGUAAAUAC-UCCACGGUGUCUGCGUAAGUAG-GUACUCCAGGACAUCUAAUGCGGUAUAAGAACAACUG-CUUUUACCCGCCGUCCUAGGUGGGCUUAUCAGAGAAUUUAUACUUACCAAUUGAGGAUAAGUUGUUGCUUAUGUUUCACUUCUUGUCGUCCCCGGCAUAUUUUCAAA-ACGGGUAAUAUAACAUGUUGACGUAAUACCGAGG--GGAGGUUAUAUGUGCAUGGUCUGUUUCUUCAAUGCCUAGUUAGUCGAAUGUUAG-CUUAAUGUUCAAGUCACUCGUCUGUAAGGUCUAAAAUAACUAUACUUAUCGUACACGAAUUAAUUCCUUAAA----------------------------------------------------------------------------------------------------------------------------------------------------------------------------------------------------------------------------------------------------------------------------------------------------------------------------------------------------------------------------------------------------------------------------------------------------------------------------------------------------------------------------------------------------------------------------------ACUUGAGUUUAUAAUCUUAGGUUAAUCUGUGUUUCUCCUCGUUACCACUAUGUGGGGAAUCAGGGAAUACGACUUU-UUAUUUUAAAGUUCCGUAGUUAAAAACACCCAAGUUCUCAAA--GCAUUACGAACGU-GAUUCCGACGU-GGCGUCUUGAUGUUCAGUUUGUUUUUCUCAGAGCCUCUUAAAUAGUCCAUAAUUAGCAACA-AGAUUAUAAGAACGCUUUAGCUACGUGGUCAAAUAUCAAAACUAGACCAAAAUACCUUAACUCGUGCUUGUAC----------------------GAUGGUGUGGAGAUUCUCAGAAUGAUUGUAAUUACUCCGAGCGAUUGAAAGCCAACGCUCACAAAGU-GAUAAUG--CUUGGUCUCAUGUAAGCUUGAAAAGGAAUUAUAGCCGAACGUUGGAAACAAUGUGCACUGAAAAGGGUCUUGUCGCUAGUGUCACUAAGGGCGACUGUAAUGGGAGCAUU-GCAAAUGCAAGAUUUUAAUCGAGCCGCGUGAGCAUAC-UUAUCCCGUUGAUCGUAGUCACACAUUCCCCCCAGUAGUGGCAUUUA----UAAGGGGCUUGCCAGCUGUGUUUUAAAUCUCUUACAAAACGUCUCUCUGGAUUAAACUUCUUCAAAAGUUUUGCCAAAAUGGGUAGGGAUCCAGUGGGGUUGCGAG-AAUGAAUUGUUUUAGAACUACCAAAUACAUAGA------UAGGGGAGUGUUAGACAAAAUAACAUUCUGGAUUGGGGGCUGGAGUGAUUAGGACAAACUUUGCUGCACAAUUUUCGAGACGGCAGUAUAUCAAAGUU-GUAUGCUUUUAAUUCCUCCUUGGGCAGCAAUCCGAGCGGUAGUUUCAAAAUACUGGUAGAUUAACUUAUCA---CGUGGUAUCGAAUAUUAACUAAACAGGAUUGCUAUUAUCUAUCAGUACCGGAUAGGUACGUUAGACGUAAGACAUACAUAGAC--UCCGAUACUUGCCGACUUUCCCGUGAAAGUGUUCCC--GUAUCGGAAGAGGU------------------------------------------------------------------------------------------------------------------------------------------------------------------------------------------------------------------------------------------------------------------------------------------------------------------------------------------------------------------------------------------------------------------------------------------------------------------------------------------------------------------------------------------UGUUACACUGCGGUAUGAGCGAUACAGGUCUCACCAGU-UAUGCGAGCUCUAUGAA--GGGGCUGCUUAAAUCAUGAAAGAUAA--ACCUAUGUCUACGAAAGCGAAACUAAGGGAUUCCUUGUAGUCCAAUUAUUACGAUCUGAUA-UGUAAGAUCAUAACCUAAGAUA-AAACAUCCUCGUAUAUUACGUCUGCAACGUAUAAUACGCGU---------------CAAAAGGCGCUAUUGUUGUC-GAUGGUUACUUAGAA--CUUAACCUUGUGGCCUUCUUCGCGAAUAGGAAGAUUU-UACUCUAGCGCGAAAUAGGAACCCCAACG-GAUGCCCUGCCGGAACUCCUCAUUUGCAU-AUUUCCUCCGUGAAAUACAAGUGAACAUAUUUCAGAGUUAGAUAUGCCGAAAGACCAUAUAAAGAACUAUGGGAAGGUCCGCUU-GUGAUAGAUGACGGACUGCAUAAUGAUCUAAUGAACGUUUACCC---CCGACUAAUAACAUUU--UACACUGGAAUGACUGAAUAAUAUGCAGUGUACAGUUGGACCAAAAAAGACAAGAGUUAUCAGUCUAGGCAAAAACUAGAUUCGUGUUUAUCUGAUAGACCGGCCCGCGUCUC----------AGACGAUCGAAGCAACUUUUCAAAU-AAUUUAGAUUAUUCGCAUAGGCCUUAUCGUCAGCCAUGCUAAUUCUUGUCUCGGAUUCGACCUUGUAAAGAAAUGCGUACCGAACAAA-CUACCAACUGCCCUUGAUGGUCUUACAAUUCUUUAGGUU-UGUCGUAGU--GACAUCGGCU---------CUGUAGAAUUCCGUCAGGGUUGCUACAGAUACGUAGAUUAGUUGGAUUACCUACUUCAUUAUAUUCAUCCUUCUAUAUAAGUAUCAGCUU-CUCUGGAAAGGGUGUGGUAACAAAGU--GGUCUCUCUCUCAU-CUAACUCCUAUCUAGCUAUGGCUUCAUCAC------UUUUAAUUAUAAGAUGACUUUCGCACCUUCU-AAUUUCAAAAU----------------------------------------UUAUGAGGACAGCCGGC-CGCCCAUUUAGACACUACCGUACAUGAUUGGUAUUCGAGGGGAUUGCGCAAUAAGUUAGGAGAUUUUACCCGAUAUCUGGACGGUU--CACACCAGUGGUGUAUAUUAUAUGACGUUAAUAUACG-AUGUAUGGGGACUCGGAAAACACUAAGAGAUAGAUAACACAAUCCUCUGAACUGCUUGCCU---AGAUUGCAUUGAAGCCUUACGUCUUUAAAUUGAUUAUACAGCCGAAAUCGAUUUUUAGGCGAAAUUGCAUCUGAUUACCCAAUCGGUGG-UAAUUAUGAGAGAACAGGU-UGUUCAUAUUAAAAUCAGCUAACAACGAAGGGUUGUACCCCCAUACCAGUGAUUGCAUGAAAAAUAAAGUAUGUCGUGGAAGAAACAUCUAUUAAAAUA-ACUGGUUCUGCUUCAGAAGGAUAGAGCAGAGCCGGAUUAACUCUUAUCCAGCGUAACGCUCGUACCAGGUUUAGCUAACUUGAUG--AAACCGCCUUUUUGGGGUCCGCUAUGUUUAUAAGUAAACAUUCUCUAUCUAACGCAGUA-AUCUUAAAAA-UCCUGUCAAGGAACAGGUAACAUGCAUUAAGAUAUGUCUUGGCA-ACUUACUAAGGAUUUUCGUCGUUGAAAUAAAAUCGCUUUUAUUCUGAUGUCCCCAGUGACAUCAUGCCUGAGAGUGCAGAGUCAAGAGGACUCUCGUCUCAAUUCGGAUGUGAGAUCACCCAUGGCUUGCGGUAGCUUGGUCAAAAUGUAGUAUGCUG-UCAACAGUAUUCAAAUAAAUCAAUUGCUAUGAACAGCCAUCUUGUCUUCGAGAUA--------------------------------------GGG-UAUAACAACGAAACUUCGUACAGCCGGGACCCUCCAACAGUAAACAAGUGACUACUGCAAGGUGCAAACCUAUCAUGCCCUCAGCCACCAUACAAGAUGUCAU-GAUUGAAUGGACU-AGAGUAGGGGGCUAACCGCUUUUAUUACUUGUUCUUGUUUCGGGUCGCGGAGGAAAUUGGAUUUUCGCGAUACACGGAUGACUUUCU-CUUAGGCUGAUAUACGA 
>A1 5365
AGAAGGCACAUAAUUAUUAAGAGGUAGAUUUACCGGUAAUGAUCCC-GGUUCUACGUUUCUAU-CCCCACCCACACUGAGCUCG--AGUUUCGAAGCUCACCAAUUCAUAUGCGUUUCCCACACACAUGUCUAGGGAGUGU-AGACACUAUACGCAUAUUUAACAUCUUAAGCAAACGCUGAGAAGCAUUGGGCGGACG-AUAGAUAAU--AACUAUCUCUUUUAUAAAGACCUGCAUUCUCGUAGGUCC-AAAAAUUGGCGU--AUGUAUUGCGAAAUUCACACUCGGACAUCUGUGUUUGAUUGGAGUGUCAU--AGGUAUACUCCCGGGCCUAGUAUUAUCCUAUCCAAUACGAUGUCUACACAG-GUCGUUGUAUGAAACAAUGUAGCUACAGAAGCUAUGGGGAAAGUAGCAAGGCUG----CUAGUUCAUGUAUUCAACGUCUUACAGGCAGU-GCUGAGGUCAAAUAUACGA--CUCUGAAAACGGUUAAAUGGGCCGAAGAGACAGGGAGGAGAAA-AUGUUU-----AUCAACAUUAAA-------------AUCAGUAUUAAUUAUUUGGCGGUCUCCUAUGUUUC-AAAUCCAAUAGCCGUUUUCCAGCCUGAACAGACUCAUAUAGGCG------------GGCCUACCGUCAAUAUCUCAUGUUUCCAAAGUUAGCCGGUCUAC-AAAGGCGAAUUCAUUAAGAGUGAACUAUGCGGUAAUAC-UCCACGGUUUAUGCGCAAGCAA-UUACUAUAGGACAUCGUAUACUGUAUAUGUGCAACUG-CUAUUAUCCGCCGAACAAAGUAGGCUAAGUGUGGAAAUUAUAAUUACCAAUUGAAGAUAAGGUUUUCCUUAUGUUUCACUACUUGACGUCCCCGGUAUAUUUUCAAA-ACGGGUGUGAUACCACGGUGUCGUAUUACCAAGA--GGAGAGUAUAUAUGCUUGGACUUUUUCGUCAAUGUUUAUUAAUUUGAAUGUUAG-CUUCAUGUCCAACGCACUCGCGCGUAAGGUCAAUAAUAACUAUACUUAUCGCACGUGUAUUAAUAUCUUAAAGUCAGCCA-UGAGUUAAGAUAGGUAGGAAAAACCCUUCAAAUUACAGUAUGAAGUA--UAUUCAU-AUUUGUAAUUCCAGUCAAUUAGAAAAGUGUCUACUCAGCCAUAGAAAUUCAUCUAAGCAGUUCCAAUGUAGCUUU-----CUACUUACUCAGUAAUUGCAAUUCCCAAAAUGCCCAUGCUCUUGCGAAUAGCUAAGCUGAAGCC-GUCAGGAGCGAUACGACAUGGCGCGAAGCGGUUAACUUAUAGUGGUCUUCGCGUCA---GAUGUAGUCAAUCUUAUGAAAGGAGAGAGUGUUAACAACGUUGAUCCACGCAUACUAACGGUAUAUACCCUGAUUAAUCAUAGACCAAACGCCAAGUUAGUUAGACCGCUAGAAUCUAGGGGUUGCACACCUGCGCUUACACCAUAUGUAGAACAAGU-UGAAGGUACAGCUAAACCAAUGGAUCACCAGAGAAGUUAUUAUGAAGUCUUU-----------------------------------------------CGCACCUUACUAUAUAGAAUUGAACU----CAUA---------------------------------------------------------------------------------------------------------------------------------------------------------------------------------------------------------------------------------------------------------------------------------------------------------------------------------------------------------------------------------------------------------------------------------------------------------------------------------------------------------------------------------------GUGAGCACAC-UUCUUCCGUUGCACGGAUUCACACAUUCCGCCCAGUAGUGAUAUUUAUACGUGGCUGGCCUAGCAUUAUUUAGAUCGC-UCAUAAUAAGAUGCCUCUCUGGAUUAAAAUUCUUAAAAAGCUUAACCAAAAUGCGAAGGGAUCCAGUGUACUUACUAG-AGUGAAUUAUUAUAAAACUACCAAGGCCAUAGA------UGGGGUGGUGUUAGACAAACUAACGUAACGGAUUAGGGACAAAAGUGCAUGGGACAAACUUUUCUACACAAUUGUUGAGACGGCAGCAUAUUAAAGUU-GUAUGCUCUUAAUCCUGCCUUGAUAAGCGAUCCCAGCGGUAAUUUCAAAAUACUGGAAAAUUAACUUAUCC---CGUGGUGCCUAUUAUCAACUAAACAUGAUUGUCAUUAUCUGUCUGCACCAAAUCGAUAUGUUAGUCGUAAGAUGUAUAUAGAC--CUCCGAAAUUGUCGACUUUUCCGUAAAGGAGUUCUU-AU-AUGAAAAAAGGUAGCAAGGUGUCGCCGUC-UUAGAAAAAUGGAAGAGUAAGACCA--CGAUCUGAAUCAAUAGC-UCUGAUCCCGUGAUAGAGGGUCUUAUUGCGCGCAUGUAGAUAACACCGGAUCAUCGAAAGU-GGGCAGCAGUUGAAC-UGAGACGUCACAUUUUCAUGAUCAAUUUCUUGUACACCAAAGGA-UUUGAUUAAUGUUUU-UAGUAGACUUAGUAGUCACGUUGAAAGCUGGUAACUUUAAGGAACUGCCUUCA--AUCCUUCAUCUUAAUAUAUUUGAUAGAGGUUCCGGUGGAUA-CAACUUUUACCUCCUGUAAACGCCGUA-GUCCAUAUACGUCUAGUC-AGUAUUGUGUCGCCACAU--UAGUGACAAACUCAUGGUAGGCCAAAUAUUAUUGUUAAGUACUUUCUCAACCACUGUCACGAGUUUCGCUCACGAGUGGUCUCGCAUAUUCGUUUCUAAAAGUUUGGGCUUUAGGGGGGUCGCGGUGCACUUAGCUCUCGAUAAU-AUGAACCAGGUUUUACAUUGCAGUAUGAGCGAUA-AGAUGUCACCUGC-CAUGCAAGCUCCAAGAA--GGGACUAAUCAAAACAUGAAGGAUAU--ACAUAUAUCUACAAAAACGAACUUAAGGUAUCCCCUGUGGGCCAAUUAUCACGAUCUGAUA-UAUAAGAGCAUAACCUAGGCUA-AAGCAUCUCCCGAUGUCUCGGCCGCAAUGUAUCAUAAGUGUC--------------UGAAUGGCGCUACUAUUGUC-AACAGUUGCUUGAAG--CUUAACUUUGUGUUUUUUUUCGUGAGUAGGAGUAUUU-UGCUCUGGCGGCAAAAAGGAAAGUCAACG-GAUGCUAUGCCGGUACUCACCAUUAACAU-GUUUACUCCAUGCAGUAAAAGUGAAUACAGUUAACAAUCGAACAUGCUGAAAGACCAUAUAAAUAACCACGUGAAGAUUCGUUU-GCGAUGGAUGAUGGUCUGUAUAACGAUCUGAUGAACAUUCGCCC---CUGAUCAAUAGCAUUU--UAAACCGAAUUGAUAAUAUAACA------------------------------------------------------------------------------------------------------------------------------------------------------------------------------------------------------------------------------------------------------------------------------------------------------------------------------------------------------------------------------------------------------------------------------------------------------------------------------------------------------------------------------------------------------------------------------------------------UGCAUGAUUGAUGUUCGAA---AUUGCUCAACAGGAUAGAAGAUUUUACCUGAUAUCUUAGCGGCU--UACAUCUGGCGUGUAUAUCACAUGGCGUUAAUAUACG-GUAUAUGGGAACUCUAAAAACACUGAGGGAUAAAGAACACGACCCAUUGCACUACCCACCU---AGAUUGCGCUA-AAACUUACGUCUGUAAAUUAAUUGCGCAGCUGAAAUAAAUUUUUAGGUGAAAUUGUAUAUGUUUUCCCAAUCGGUGG-GAAUUGUCAGUAAACAGGU-UGUUCACAUUAAGGUCAGCUGUCGAUGAAGUAUCGUGCUUCCGUACCAAUUAUUUCAUGCCAAACAAAGUAUACCGUGGGAGAAACAUCUAUUAAGGUA-ACUGUUUUUGCUUAAAAAGAAUCGAGCGGAGCCGGAUCAACUCCUGUCCAGCGUAACGAUCAUAUCAAAUAUAGCUAAGUUAAUG--AAACCGCCCUUUCGGGAUCUGUACUGUUUAUGAGUUGACAUCCUCUAUCCAACGUAAUG-AUUUUAAAAG-GCCCGUCAAGGAACGGGAGACAUGAAGUAAAAUAUGUCUUGGUA-ACUUACUACUGAUCUUCAUCGUUAAAGUAAAGUCAUUUUUAUGUUGAUGCUACCAAUGAUAGUGUGCCCGAGAGUACAGGGUCAAGGGGGCCCUCGUCUUAAUUCCGAUGUGAGGUCUCCU--------CGGUAGCUUAAUUAAAGUGUAGCAUGUUG-UCAACUGUAACUGAAUAGAUCAAGUGCUCUGAACAGCCAUCUUGUCUUAGGGAUA--------------------------------------GGG-CGUAAUUACGAAAUUUCGUACAAUCAGGACCCUCCAAGGGUAAAUAGGUGAUUACAGCAAGGUACAACCUUCUCACGCACUUAGCCACCGUACAAGAUGACAU-AAUUAAUUGAACU-AAGGUUGGAGGCUAGCCACUUCUAUUACUUCCUCUUGUUUUGGGUCACAGGGGGAAUUGGGUUUUCGCGAUACCCGAAUGACUUUCU-CUUACAUUGACGCACGA 
>H2 5365
GUUUUGGUUACAGUACUUAAGAGAUGGGUUGAUGGAUCGUAGUUAC-GGGACUACAAGAUUAUGACUAGACAAUAUAGAUCUCA--UUUUCCGAAACGCUUGAUUUGCACUGUGCCUUCUUUAUAUUUGCUGGAGUUGCAC-AAAUACUGCAUAAACAUCAAUAAUCACAAGGGCCCGUUGAGAAAAGCUGGCCACGUAACUGCUAAGU--GA--AUUUUGUCUUCACAGUUUGCUUUGACUGAGGGUGCAGACAAAUUGCGC--CCGCAGUGCAAGGGUACUGAUUGAGAAUUUGUAGGUAAAUGAAAAACCAUGGGCUGAUAUUAUCUGUACUUAUGAACCUGCUUCCACUCCAAAUAAAAUAUA--AUUCUGACGCCAAUAUUCGUGCUAAAAAAAACUGUUAAAUGCCCUACAAGGACUACGCAAAGUAAGACUGCUUAACCCUUUGAAAAUAGU----------------------UUUUUCGACAGGCCAGAUCGAUCAGCUAAGUCGAAGGCAGGGG-CUGUUAACAUUCGCAUCAU-AGA-------------ACAUCUAACGGUAGAUAUUAUGGCCCCUAAAAUGU-AGCACCAAUCGCGGUCUGCUAUUUUAAAUAAGUAUCUUUAAUUA------------GGUUUUCGAUUACUAUCCCGUGCUCAUAGGCUAGCCCAUUAAUC-AGACCCUGCUCCAUGGAUAUUGAUCCGUGACACAAUUA-ACGACUAAGCUUCCAUAUCCAC-UAACGUUUUGCCACCUAGUACAGUAUAGCUGAGUCCG-CUUUCGGCUUUCAUGGUAGAUGGUUUUACUGAAUACUUUAGUUUCAUCAAUUGUAGCUAAAAACGUGGAAAUGGUUGAGCGCUUGACGUCCCCGUCUUAACCACAGA-AACGGAUAAUCGGUCUACAGUUGGAAUACCAGGU--CAAAAGCAAAUAUGUAUUGUCUUGCUCGUUGACAUCUGUCGAAAUGAACUUCGGAACGAGUAUACAAGUAGUUUGAUUGUGCGGAUCUCUAUUCCCAUAUUCACUCAUGCUUGGUUGCUUAUAUGUUGUUCGCCU-AACACUAAAUUGGCUAUGAAAUCUUUUAUACAAAGUGCUAUCCAAAU--UAUGUAUGACAAGUUAAUCCUGUUGAAGUUGAAUAGAAUAUUUCAACAAGUAAAAUUCUACAAAGUUUAACACUGGUCACACU-----GCUAUCCCUUUUCGCUUCUAAAUCGAAGUAGUCGCCUGAUAUAGAGGUGAGCUAUGUAUAAUUU-GUGAAGGCAUUUAUGAACAGUACUCGGAAAGAUGUGCUGUAGUACCUUUCGCGGCAAGUAAAGUGAUAGGCCUCACUUUGGAACAAUCUAUCAUCAACUUACUCAAGGGCGAAUUAUCUGUAGCUCAGCUUCCACGCCAUUGAGUAACCCUAUUGUAAUAACGCUCUCUCAGGAAAAGUGGUGGACCAUAAAGCCGAACUCCAAGAGCAGGACGGUU-AUAUGGCGAAACCACGAGGUUAC-UCAAUGACGGAGUUAUUUUCAAGUAUCU-----------------------------------------------CCGAGCUUAAU-UUAUGUGCCCAGUU----UUAUGCUUAACUUUCUGAAUUUGGUCUGCGUUCGUUCUAUCUACAUCUAAGGCGUAAGAAUGAUUGAAAAAAAUAUCUCUAUCAGACCG---------CAUGGUGAAUUAACAAGUCCUCGCG--GUAACACAGCGCGCGGAUUAGACAUGGUCGAUUUGCAUUAUACUCUGUUUUAAUUGAAUCCUCUUGAAUCGACUAGUAUGAGCGCGA-ACCAUCUGAAGCCGUCCUUAGUAAUUAGUCAGCUACCAUCGACAUGAUAGUGUGUUAUGCCUUAUACGUAACAAAAAUCGGGUAGUAGAGAGGUGGGUGAUGUGAUAGCACGCUAUAGAGUUUGGUGUAUAUAAAACGGUUUAAUUUCUGAGCUUUGGGGGU-UAUAGCA--GUGUGCCUCAAGU-UCAUGACCUAAAACAUCAGAUUUUGUAGGUCAGAUCACGUGUGGGGCAGACAAUUCCCAGGACGGUAUUUUAACAUUGCAUUAGGCGCGGUUCAAUCAGAAAUGUCAUGCCUAUACAGUCUAGUGUGAGCACUA-UUGAGCUAUUGUAUAACUCUACUGCCCACGCCAGAUCUAUACACACAUCUGUAUAUUUAGAGCUAAACUAGGUUUAGUAGCCUUAUGAAACAUGCAGCAGACAUGAGAUUCAACCAAUAAGUACAUAACAUUACGCUGAAACAGGAGACACGACGGAUGACGAAUGUGUAUCCAACAGGCAAGCUCAUAUA------UUAGAAGAUAUUAAGAAAAUAAAAUCAAUUAUUUAUAUAUGAGCGUAUUUUAAGCAGGAUUUCCUGCCCUUCUUAGGGGAAUUCAGCGUGUUAUUGGU-AAAGACCUUUAGUCUCCCUUUUAGAGUCAAACCGAAUUGUAGCUCCAGUAUAUGUUCAGAUCUUUUACACU---UUAGCAUUUAAGCAAGAUCCACUCAUAGCUAAGCAGCUUUAGGGACAGCUAAGAUGAUACGCAUGAUCGCGAUGUU--GUAAU--UACCGUAACCAGUAAUUUACCUGCAUGGAGGCUUGC-UCACUCGCGUAGAUU------------------------------------------------------------------------------------------------------------------------------------------------------------------------------------------------------------------------------------------------------------------------------------------------------------------------------------------------------------------------------------------------------------------------------------------------------------------------------------------------------------------------------------------GGAUAAGAUGUAAUAGGAUUCCCGCAUACAUCAUCGUA-UCUUCGGUUUCCCAAUC--GGAUUUAAUUGGAUCAUAAAAAUUGA---GUCAACUUCACAGAAGUAAACUUUAGGUAGCUGUUGAUCGAUCCUAGACAAGAUUCUACU-AAUAGGAUCAUAACUGGCGUCG-GAAUAUUACUACAAACGAAGCCUAAAAUACAUUGUACAUAU---------------CAAGGCAGGUCCUUAUUAUA-AAAAAUCAUUGAAGA--CCUGUUCCCGUCUCUUUCCUUCUGUUCGAGUGGGCGA-AUAUAUAGACGAAAUUAAGAGAAGUUACU-UAUACUCUGCUGGUAUGUCACAUUUACAU-AAUCCCGCCAUCAAUUGGAGUUGAAUGAGAUUGCCACCCAAUAGUGCUGCAACGAUAUUCAAAGAACACAGCAGACGCCCUAAU-GCUAUGGUCGAUCCACCAGAUAAAGG-CUAUUGGAGCUCAGCUU---ACGCUUAGACUGUAUUUAAAGACGAGAGCCGUAGUAUAUAU----------------------------------------------------------------------------------------------------------------------------------------------------------------------------------------------------------------------------------------------------------------------------------------------------------------------------------------------------------------------------------------------------------------------------------------------------------------------------------------------------------------------------------------------------------------------------------------------------------------------------------------------------------------------------------------------------------------------------------------------------------------------------------------------------------------------------------------------------------------------------------------------------------------------------------------------------------------------------------------------------------------------------------------------------------------------------------------------------------------------------------UUUAGCAUACUC-CCCUCGAACU-CUUUAACAAGAAGCUAUUACCAUGCGAUUUGACUCAAUUAGUUA-CUCUGCUAAGGACUGGCUACGUCUUAAGAAUGCGGGCUCCCCCCGGAAAUUUCAGACGGG--UAAGUCUCGAAACCAAAAGAAGGUGGAGCCCAUACUCUACUCUGGUGUCAUAGUCUACCAGGACCUACGGGUUGUUAUCCAAAAUGUUCUAACUAG--UGUCUAUAUACUAAUAGAGCGGAAAUUAUGGGGUAUGAUCUCGUACUAAGGGCA--------------------------------------GUC-UAUUAGGAAACAAAUUUCCACAAUUAGGACCAUCUAUACGCACUCGCGCCGUUCGGAAGGAACGAGAAUCUCUUGUAUAUUCCACC-CGGUAUUGAAAGGCAU-GAGUAGCAACAAC-AAUACUUGAAACUACUCAUUCUUCUCGUUUUUACUUUCCUUCAAGCGUUCAGAAAAAUGGGUCUUCGUGACGUUUAAACUUUUUACUCGUUGAACCAAUGAAGAC 
>G2 5365
GUUUUAGUUACGGUCCUUAAAAGAUGGAUUGAUGGAUCGUAGUUAC-GGGGCUGCGUAGUUACACCUAGACCAUAUAGAUCUCA--UUUUUCGUAAUGCAUGGUUCACACAAUAUUUUUUUUACAUGUGCUGGAGUUGCAU-AAAUACUGUAUAGACGUCAAAAGUCACAAAAAUCUGCUAAAAAAAGCUGAUCACGGAAUUGCCGAGG--AA--AUUGAAUCUUCACAGUUUGACUCAGCUGAGGGUUCCAAAAGCUCGCGU--CCGCAGUUCAAGAAUUACGUUUGAGAAUUUAUAAGUAAUUGGGAGACUAUGAGUUGAUAUUAUCUGUAUUCAUGAAUCUGUUUCCAUUCCAAAUAAAAUAUA--ACUCUGAUGUCAAAAUCCGUGCUAAAGGAAAUUUUUAAAUGCUCUAUAAGGGAG--GCAAGUUAAGGACACCUAACCAUCUUAAAAUAGU----------------------UUUUUCGACAGGCCAGAACGGUCAAUUGCGUCGAAGGCAAGGG-CUGUUAGCAUUCGCGACAUAAAA-------------UAUCUAACGGCCGAAUAAGAUGGCCCCUACUAUCU-AGCCGCGAUAGUCGUCUGCUAAUUUGAAUAGAUGUCUCUAUUGA------------UGUUCUUCAUCAUUGUUCCGUGCUCGUGCGGUAGCCCAGGAAUC-AGACUCCGCUACAUGAAUAUUAAUACGUAACCCAACAA-ACGACUUGGCUUCCAUGACUAC-UUACGUUUUGCCACCUAGUACAAUAUGGCUGGGCCCG-AUUCCGUCUAUCCCGGUAUAUGACUCUAGUGAAUACUUUGAUUUCAACAAGUAUAGCUAAAAACAUGAGAACGCUUGAAUGCUUAAAGUCUCAAUCUUAACCUUAGA-AAGAGAUAACCAAUGUACAGAUGGAGUACCAGGU--CAGAGGUAUAUAUGUACUGCCAUGCUCGUCAACAUCUGUGGAGAUCAACUUCGGAAAGAGUAUUUAAGUAGUUGGAUAAUGCGGGUCACUAUUCCCGUAUUCCCUAAUGUUUGGUUGUCAAUAUAUUGUUUGCUC-AACACUAACUUAGCCAACAAGUCUUAUAUAUAAGGUGCUAUACGAGU--CAUUUAGGACACGCCAAUCGUGAUUAAGUUAAAUAGAAUAUAUGAUCAAGUAAAAUUCCACAAAGCUCGCAAAUGAUCACACG-----GCUAUCCGUUUGCGCUUAUAGAUCAAAAUCGUCGCCUGAUGAAGAUAUGAACUAUGUGUAAUUA-GUAAAGACACAUGUGAACUGAGCUGGAACAGAUGUGCUAGAUUGGCUUUCGUAUCAAGUAAGGUGGUAGACCUCUCUUCGGGACCGUCGAUCAUCAAUGUUCUCAAGAUCGACUCAUCUUUCACUUAUCUGUCCGGCCAUCGAGUAACCAUAAUUUGAUGACGCCAUCUGGGAAAAAACGGUGGACCAUCAAGGCGAACUCCAAGCGCAGGACGUUU-AUACGACGUAACCAAGUGAUAAC-UCAAUGACGGAGUACUUAUGAAGUCUCU-----------------------------------------------CGGAGCUAAAUCUUAUGUAACCAGUU----GUCAGCUUGAGUGUGUAACAUAGGUCUGCGCGCGUUCUAUUUACAUCAAAGGCGCUGGAAUGUUGGAUGAAAAUGUCUCGAUUACAGCG---------CAUGGUAAGCGACUAAGUCCUCGGG--GUAGCACAUCGCGUGGAUCAGAGUU-GUCAAUUUACAUUAUACUCCGCUUUGAUUGGGCCCUCUUGAGGCGACUAGUCUGAGCGAGU-ACCAUCCGAAAUCGCCCUCGCUAAUUAGUCAGUAAUCAUCUAAAUAAUGGUGUGCCAUGCCUCGUACGUAGCUUUAGUCGGGUUAUAGAGAGA--UGGGUUUUGAUAGCACGCCAUAGAGGUUGAUGUAUGUGUAAUGGUUUAAUUUGUGUGCUUAGAGGGU-UACAGCA---GGGGCCUCAUGUGCCAUGAUUCAUGAUAUACGAUUUUCUGGAGCGAAGCACGUGUGGGGCAGACAGUUCUCAGGAUAGUAUCAUAACGGUGCACAACACGCGGUUCAACCAGAAACGUCAUGUCUCUCUAUUCUUGU--------------------------------------------------------------------------------------------------------------------------------------------------------------------------------------------------------------------------------------------------------------------------------------------------------------------------------------------------------------------------------------------------------------------------------------------------------------------------------------------------------------------------------------GAUAAAAUAUAACAUUAUUACGAAAAGUGACAAACUUAGGUGG--UCUUUUGGACUAGUUGA-UUGAGGUCAGCGAAAAAAAUUACUAUCUUACACUUAUAGACGUUAGAUAUCUACCUAAAGUUAGGCGACUAUGUACC-UAAAGAUUUAUCCUAUUAAGAUAAGGUCCUCCCGUGCCGCGUAU-AACUCUAGGUAUGUC-AACUAAGCUUCCAACACGUGCCGCUGUUUAUCAAACUAGAGGGUUCGAUCUUU--CCACCUCAGAUCAAAAACACUAAUCUAAAUCGCUUUUUAGA-CGCCUGUUAUUUUUCUGACACGACGUU-GUUCAUUCAUACCCGUCC-AGUACUCUCUAAAAACGU--UUGCCAAGGAUUUAUUGUGAGCCAAACGCAAAUUCUACACAUUGAUUGAUUAGCUACUUUGAAAGUUAAAUGCAAGUAACGCUAGGUAUCCGAUUCUAAAAG-------UGUAAUUACAUAGCAACGAAUAUAGAUCCCAAGGGU-AUGAGUGGUAGCGUAAGAUGUACUAGGGUCCGCGCAUAUAUCAUCGUA-UCUUCGGUCUCUCAACC--AGUCUUAAUUGGGUCCUACAAAUAGA---GUCAAACCCACAAAAAUAAAUUUUAAGUAACUGUUGAUUGAUAAUGGACAUGAUCCUACU-AAUAGGAUCAUAACUAUCGUAG-GCAUAUUACUACAAGCAUAGCCUAUAAUGUGUUGUAUAUAU---------------CGAGGCACUUCCCUACUAUU-AUUAUACACUGAAGA--CCUAUUCCCGACUCUUUCCUUUCGUUCAAGUGGGCGA-AGAUAUCUCGGAAGUCAAUGAA-GUUACU-UAUACCCAGCUGGAAUGUGUCAUUUGUGU-AAUCCCGCCAUGAAGUGGACUUAAGUGAAAUUAUCAGUCAAUCGUACUGCAACGACAUUCAAAAACCACAGCGGACGCUUUAGU-GCUAUGAUCGAAUUACUAUAUAAAGA-CUAUUGGUUAUUAGCUU---ACGCUAAGACGGUAUUAGAUGGUCAGUACCGUAAUACUUAU------------------------------------------------------------------------------------------------------------------------------------------------------------------------------------------------------------------------------------------------------------------------------------------------------------------------------------------------------------------------------------------------------------------------------------------------------------------------------------------------------------------------------------------------------------------------------------------------CGACUGAUUGUGAUUCGUA-------------------------------UAACAAAUAAAAUGUU--UCCACUAG-------------------UUCGCAGGGG-AUUUUUACUAAUUCGGGUAGCACCGAGUCACAGAAGGCCAGAUCCUAAGUGGAUAGCGUUUCUCAGAUUAUCUCGGAAAUCUAACUCCAGAAAUCGUUAAUACGUUACGAGAGCGUACGUUGGCGAAGGUAGAUCUUUAUAUCUAACUUAUGU-GAGUUAUUCCCAAAUGGGU-UGUUAUUGUUGGAACCUCUCAUUGAAAAAACAUGGUACUUCAUUAACACUGAUUACAUGUCACGGACAGCCUGCGCUAACAGAGAUACACAACUUUGUACCUUAUUUUCACUUAAUAACAUCAGAGUAGAAUUGGAUUUAUUAACUCUAUAUGUAUCGCCUAAAUCCGUCUUAACCAAAUAAGUG--AUAACGAAUUGCCGUUAACCGUU---CUUACCGUAUGAUAUCCCGCCUUCAGCAUACCA-CCCCCAAGAU-CUUUAAUAAAAAGAUGCUGCCAUGCAAUUUGACGUGAGUCA----AUCCGCUAAAGGCUGACAACGUCUUAGGAAUGUAGGUUGCCCCCGGGAAUUUUUGACGGG--UAAGUCUAAAAACCAAAAGAAAGAGAAGCCCGUACCCUACGCCGAGAUCGUGGUCUAUCAAGGCUUACGGGUUGUUGCCUAAUAUGUUCUAACCGG--UGCUUACCUUCUUAUAAAGCGGCGUUUACGGGGUACUAUCUCGUUACCAUGGCAUCGAGCUAAGGUCAUAUUUUCCAUUCUGUACUAACGGUAAUCAGUAAGGAAACGAAUUUCCACGAUUGGGGCCAUCUACACGUAAACUCGCUGUUGGGAAGAAACGAGAAUUUCUUCCAUAUUCCAUC-CUAUAUCGAGAGACAU-GAUUAGUCGUAGG-AAUACCUGAGACUACUCAAUCUUCUUAUUUCUAUUCUCUUUCAAGCGUCGAGGAAGAUGAGUCUUCGUGACAUUAAAACUUUUUACU-AUUGAAUCAACAAAGAC 
>F2 5365
-------------------------------------------------------------------------------------------------------------------------------------------------------------------------------------------------------------------------------------------------------------------------------------------------------------------------------------------------------------------------------------------------------------------------------------------------------------------------------------------------------------------------------------------------------------------------------------------------------------------------------------------------------------------------------------------------------------------------------------------------------------------------------------------------------------------------------------------------------------------------------------------------------------------------------------------------------------------------------------------------------------------------------------------------------------------------------------------------------------CUUUGCCU-AAAACUACAUUGGCUAACCGGCCCGAUUAACAAAACGCUACUCGAGG--UAUUUCGCAACAGUGACUCAUGACCAAUACCAUUAAGAUAUAUCGGCGAUUCGAAUUUCACAACGCUUGAUAAAGGCUACACC-----UCUCCGAGUGUGUACUUCUAACUGAAAAGCUUUCCAAGUUAAAAAGACGAGUUAUGUAUAUUUC-GUAAAUACUCUUACGAUAAAUCCUGAGACGGUUGAGCUAUAAUUACUUUCGGUGCAAGUAAGUUAGUGAGCCUUUCUUCAGUUCGAUCGAGCAUCAACAUUUUCGAGGGCAAAUUAUCUAUAGCUCACAAGUUCGACCAUGCAAAGAUCGAACCGUUGCAAGACCUUUUCAGAAUAAGUUGUGGACCGGCUUCGCUAGAUGUAAGCGUAUAAUAGUU-AUAUCGCGUAACUAGGGAAUUGC-UUUCUGACAGCGAAAAUUUAGAUUCUGU-----------------------------------------------GGGAUGGUGGUCUUAGAUACUGAUCU----GAUG---------------------------------------------------------------------------------------------------------------------------------------------------------------------------------------------------------------------------------------------------------------------------------------------------------------------------------------------------------------------------------------------------------------------------------------------------------------------------------------------------------------------------------------GUGAGUACUC-GUGAGUAAUUGUAUGAAUCAACUCCACAUGCAGGAUAGAUAGACGCAACUGUUUAUAG------AAAGUGGGUUUAGUACUUAUAUGUAACAUGCAGCAGAAUUGAAUUUCUUCGAUUACGUACAUAGUAACCGGGAAAAACAAGUGGCAUAACGGAUUAUUAACUUAUAACAGAUAGGCAAGGACAUCUU------AUCGCAGGUAUUAGAAAACCUAGUUCGCUUGUUUGCGUAUGAGCGCGUUAUAAGCCAGUUUUACCGCACCUUUCGGGGGAGUGGAGCAUGUUAUAUGU-GAUGCCUUUAACUCUCUCUUUUUGUGUCCAUCCCGUUGAAAGCUCCAAAAGAUCUCUAUACUCAUCUACCU---AAGGCGGUAUAGUAAUACCCACACAUAGCUCCGUAUCUCGAUAAACAGCGAG-AAGACCUGCCGAUAACCAAU-UUCAUUAAU--UACCGUAACCACAAGUUUACCUGUGUGGGGGGUUUA-GACAUCGAGAAGUUUGACAGAGUGUGACAUUC-UUUAAAUAGAAACGAAGCUAUGUGA--UCCUAUGAACUAGACUU-CCGGAGCUAAUAAAAAAAGCUCCUAUCUUAAAC--AUUGACAGUAAAAAUUCGUUUUAAGUUUAACUCUUAUAGAGCUUAAGAUCUUAUCUUUUUGCGAUAGAAUUCUCUCGUACUGGAAAA-AACUUUCGGUGUGCA-----UGGCUUCCAAUCCGCCCCGCUGCUUGAUUAGCUAAAGGAUUUUUCAUUUGCCCACUUUAUGUUAGGAAAACUAACCUAAAUCGUUUUUAGAA-UGACUGUUAGUCUUCUGAAACGAUGUA-AAUUACUCAUAGCUGUC--AAUAGUCUGUAUAAACAG--UUGCUAUGGAUUCAUUGUCAAACAAACGUAAAGUUUACACACUAACUGAUUAACUGCUGUGAAAGCUGAACAGAAGUACAAUAAGUUAACUCCGCUUAAAAA-------UGUAGUAACAAAGCAUUAGACAGAGUUACCAGUUAU-ACGAUCAAUGGAAUAUAAUAUAAUACGACCGGCACAUAGAUCGUCGUC-CCCUCGAUCUCAAGAUC--GGUCGUAAUUGAGUUGUACAAACAAA---ACCAAGCCUAUAAAAGCCAAUCUAGAACAGGUGUUGAUUAAAACUAGACGUAGCCCUCCU-AACAGGAUCGUAACUGCUACGG-GGAUGUCUCUAUACCAUUAGCUUACCCUAUGUUGCACAUAU---------------CAAACCACGUCGAUAUUAUU-AGUAGUGAUUGAAAC--CCUGUCCUCGUUCUUUUCCUACUAAUCAUAUAGGUAG-AGAUAUCCCAAAAAUUCAGAAUAGCCACU-UGUACUCUGUUGGUAUGCCUAGCUUGCGU-AAUUCCUCCCUGUAAUGGUAGUGGAUGAAAUGGAUUGUUGAUCGUGUUGUAAAAACAUUUAAACAACACAACGGACGUCAUAUU-GAUACGGUUAAUCUACGGUUUGACGA-UUUUUGGAUCUUAAUUU---GUGUAUAAACAGAUUC-AAACGCCGGAGCCAUAAUACAUGUUACAA-GCAUUCAUGGACCCUGAGAAAUGAAAAUUAUUGAUAUAAGGUGGCAUGAGGUUUGUACUCACUCUAUCGGGGGACCUGUGAUUA----------GGUCGACGUGAAUCACCCUCCGAAU-GCUCUAGAUUAUUUACGUAGGUUCGAUUAGCCACAAUUCCGAUCCUAACCGCUAGUCUGAGGUUGUGGGAGGCGGCACGCUUUAUUGAUUUACAUUCGUUCCCAUGUGACUUGACCUGAGACUAAACA-UAUGGUAGUUUUGCGCUCGCU---------CUGCUGACUUUAAACACUGC--AUUAGAGUAUGGAGGUUCAUCUAGUACUUUUAUAUUUUAAAUAAGCUGUACUUGGAUAGAACCUCUUU-CUCCAGCGGUAAGAUGCUUAGAAGAC-UGUUAUUAUCUCCUUUUCCAAUACCGUUCAACUAUAGCCGUAUCAG------CUCCUGCCCCGGAGCCGCUAUGGAACACGUA-AGUUACAUACG----------------------------------------UCUCGAACGGAGCCAA--GACUCGUCCAGGUGCCGUUGCGUCCGAUUACUAUCCGGAACGUGAACGAAAUAUCCUCGUAGGAUAUCUCUGAUGCCUCAAAGACU--UACAACAGAAGUGUAUGACUUAGGAACUUGGUAGGUG-GUAUUUGGAAAUUCGGAUGGCGUCGAGUCACACACUACCAAAGACUAACAAGAAGAUGUUUCUCAGCUUACAUCAGAUGUUUAGAAUUAUUAGUCCAUAACACUACAUGAAAGAGUACGUAGGCGAAGGUGUAUACAUAUAUCUAACUGGGGU-GGAUUAUACGUAAACAGGA-UGUUACUGCCGGAACCAUUUAUUAGAGAGGCAUGGGGUUUUAAUAAGACUGAGUACACGUCACAUUGAAGAUGCCAUAACAGAGGUACAUACUUAUACA-CUUAUCUUUGAUUAAUGAAAACAGAUCAGAGCCGUAUUGAUUAGUUCCAUAUUUAUUGCCUAAAUCCGCUCUAACUAAAGCGAUU--AGAACAAAGUAUCUUCGGCCACA---UUUAUGGUGUGAUACCCUACCUCCAGCGUAAUA-CCCUCAAAAU-CGUCAAUAGAGAGUUGUUGUCAUGCAAUUACGCGUACCUCGCUA-AUUUACUAAGGAUUCGUGUAGUCUUAGAGAUGCAGAUUUCCUU-GGGUAUUCUCUAUAGG--CAGAUUUAAAAGUAGAUAAGAGGGGAGGCUUAUACACUAUUCUGGGCCCAAGAUCUGGUUGGACUCACGAGCGGUUGCUCAAUAUUUUAUUUCCAG--CGCUUAUAUUUUAAUAGUUCGGUUAUUCCGGGAUAUCGUUACUUAUUAAGAAAA--------------------------------------AUU-AAUGGGAGAACAAAUUUCCAUAAUUGGGGCCGUUUACACGCGUAUUUGUUGUUACAAAAUAGUGGAUGUCUCUUAGGUAUCCCACCCUUAUUCUAACAGUCAC-GAUCCAUUACGGA-AAUACUAGAAACAGUUUAAUUUUAACGCUUUUACUUUGCUCUGAAUACUGGAGGAGAUGAGUUCCUGUGACACUCGUACUUUUUGCC-AUCAGAUUAAUUAAAGC 
>E2 5365
-AUCUUGGUGAUGUAGUUAAGAGACGGAUCAUCCAGUCGUGAUCAC-GGCAUUGCAUAUCUAC-ACUAAACCAAAUAGAUCUCA--UAUUACAAAACACUCAACGUGGAAUGUGUUUUCCUUACGUUUACUAAAGUCACAA-AGGCGCUACGUGAUUGUUAAAAGUCGUCGACACCCGUUAAGAAACGCUAGCCAAAUAAUUGCUAAGUCAGACUGUUCUGUCUUCAGGGUUUUAAUCGGCUGGAGGUCCAGAAAGUUAGCGU--CUGCAGUUCAAGAAUUACGCUUAGGCACUUCUAGUUUAUUGGAACAUCAUGGGUAGAUCUUACCUGUAUUCAUGUACCUCCUAUCAUUCUA----UAAAACAUAAUUUUGAUGUCAAUCUCCGUGUUGGAAAAAAUCCUUAUAUGCUCAAUAAGGGGG--GCGAGGUGAAAUUAUCUAGCUCUCUAAGGAUACU-UUUUUCAACAUGCAUAUCA--CUUAUAAAACGGACAAAUCGGACAAUUAAGUCAAGAGUAAAAG-CUGUUAACACUCAAGGCAUCUGA-------------GUCCUUCUCCUCGACUAGGUUGUCCUCGUCUAUUU-GACGCCUAUCAGCGUUCUCUGCUUUAAAUGGAUAUCUAUAUUCA------------AGUCCUACAUUAAUGUCUAAUGCUCUUAGUCUAGCGCAACAAAC-AGGGGCCGGUCCAUAAGUAGUAAAACGUGACUCAUCUA-ACCUCUUGGCUUCCACGGUCAC-UAAUCCUCUACCACCGGCUACAUCAUUGCAUUACGCCGUAUUUACUUUUCGUGGUAGAGAGCUCCACUGCGUGCUUUACUUCCACCAAAGGUUGCUAUUAACACGAGGAUUUUUAAAUGCUUGGCAUCUCUGUUUUAACUUCCGA-ACUGAAUGACCAAAAAUAAGGGGGAACAAUAAGA--CGGGCGUAUUUGUGCAUGUUGUUGAUAGUCACCAUCUGUGGAGCUAAAUUUCGGGACCAAUGCUCGAGUUAUUGGUAUUUACGGAUUACAAUACCUUUGUCCUCGUAUCUCGAUGUAUUUACAUCUAGAUUGCCU-AAAACUAAAUUGGAUAACUGGCUCAAUUCACAAAGAGCUAGUCGAGU--UAUUUCACAUGCGUCACUCAUGGCCCAAUCAAAUGAAAUAUUUUGGCGAUUCGUAUUACAAAAAGCUUGAUAAAGGUUACUCG-----GCUCCGAGUGUGCACUUAUACCAGUAAGACUAUCCCAGUUAAAAAGAUGUACUAUGUAUUAUUU-GUAAAGACUCUUACAGUCAAUCCUGAGACGAAUAAGCUGGGAUAACUUUCGAUGCAAGUAAGGUUGUAAGCCUCCCUUCAGUAAGAUCGAGCGUCAACGUUUCCUAGGGCGAAUUAUCUAUAGCUCAUUAGUUCGUCCAUGUGGUGACCGAACCGUUGUAACAGUCUCUCAGAAUAAGUGGUAGACCAGCUCAGCUAGAUCUAAGCGCAGAAUAGUU-AUAUGGCGAAACCAGGUAGUUGC-AUUAUGACAGCGAAAUUGCAGAGUCUGU-----------------------------------------------AAAAUGCUUGUCUUAGGUAGUUACCU----GAUGGCUUAACUUAACAAGGCAGGACACCGUCGUGUCUCCCUACAGCAAAGACGUAAGGAUUAAAAAAAAAAUUGGCUGGAACACAACG---------UGUUGUAAACAAUAAAGUCCCUAGU--GUAUUUCAACUCUCGGAUUAGACAU-GACACUUUGCAUCGUAUUUAACCGCAAAUGGAUUCUCCUGGUUCGCUCAGUAUGAGCAUAU-AUACACUGAGACUGUAUUCGCUAAUUAGUUUGCCAUUUUCAUCAUAAUAACUUCCAAUUCCUUGCGUAUAGCUCGGGUGCGGAAGUUGAAAGC--AGUGCUGUGACGGUAAUCUAUAGAGGUUAAUUCGCGCGUACCGCGUUAGUUGCUGAGCAUAUAAGGU-UAUAGUA--GGAGGGCUCAUUCGACAUGUUUCGAGGUGUGCUAAUUCGUGCAGCAGACCACGGGCCCAGCAGAUAAUUCUCAAGAUACCAUCAUAUUCUUGUAUUAGGCGCAGUUCAAU-GGAUGCAUCGCGUUUCUAUAACUUUAUAUCAGUACUC-GUGAACGACUGUUUGUAUCAACUGCCCGCGCAAGAUAGAUAGACGCACCCGUUCUUAGAGAACUGAACUGGGCCUAGUGCUUAAAUAUAAAAUGUAACUAGAUUGAAUUUCAUCAAUUACGUACAUAGUAUUUGGAAGAGAAAAGUGGCAGUACGGUUUAUGAAUUUAUACCCAAUAAGCAAGGACAUCUU------GUAAAAGAGAUUAGAAAAACUAAUUCACUCAAUUGCGGAUGAGAGCGUUUUGAGCAAGCUUUAUCACACUUCUAAGAGGAAUGGAGCUUGUUAUGUGC-GAAGCCUUUGACUUUCUCUUUACGAGUACAUCCCAUUGAUAACUCCAAGAGAUUCUUAGAUUUAUCCACCU---UAGCCGGUUUAGUAAAACCCACGCUUAGUUCCGCAUCUUGAUAGACAGCGAG-AGGACCCGCUGAUACGCAAU-UUCAUUAAU--UACCGUAGUCACUAGUUUACCUACGUGGGGGAUUUC-GCCGUCGAUAAGAUU------------------------------------------------------------------------------------------------------------------------------------------------------------------------------------------------------------------------------------------------------------------------------------------------------------------------------------------------------------------------------------------------------------------------------------------------------------------------------------------------------------------------------------------AGAUACCAGAUUAUACGACCGGUACAUAGAUCGGUGUC-UUCCAGGUCCUAAGACC--AUUCUUAAGUGAAGCGUACAAACAAA---AUCAAGUCUAUAAAAAUUACCCUAAUGUAGGUCUUGAGUCAAAUUAGAUAUAGUCCUCCU-AAUAGAAU-AUAAUUGCUACAG-GGAUAUUUCCAAACCUUUAGUUUUGCAUAUGUUGCACAUUAU--------------CGAAGCACGCCGAUAUCAUUAAGCAGUGGCUGAAAA--CCUGCCUCCGUUCUUUUCCUGUUAUUCACAUGGGUGUAGAUCUACCUGAGAAUUAAGAAUAAUCACU-UGUACUCUGUCGGCAUGUUUGAUUCGCGU-ACUUCAUCCAUGUAAUGGAAGUGAAUGAAAUUGAUAGUGAAUCGUAUAGCAAAAACAUUUAGAGAACACAACACACGUCAUAAU-GCUGCAGUCGACUUACCAUUUAACGA-CCUUCGGAUCUUAACUU---GUGCUUAGACAGAUUU-GGACGCCUGAGGCAUAAUACAUGG----------------------------------------------------------------------------------------------------------------------------------------------------------------------------------------------------------------------------------------------------------------------------------------------------------------------------------------------------------------------------------------------------------------------------------------------------------------------------------------------------------------------------------------------------------------------------------------------------------------------------------------------------------------------------------------------------------------------------------------------------------------------------------------------------------------------------------------------------------------------------------------------------------------------------------------------------------------------------------------------------------------------------------------------------------------------------------------------------------------------------------CCCAGCGUAAUA-CCCUCAAUAU-CUUCAACAGGGAGUCGUUGUCAUGCAACUAACCGCGCUUGGCUAGAUUUACUAGGUAUUUGCAUGGUCUUAUAGAUGCAGACUUCCUUGGGUCUUAUCUAAAGGA---AGAUCUAAAAGCGAAAAAGAGGGGAGGCUUAUGCACUAUUCUGGGCACGAGAUCCGCGAGGGCUCAUGAGCGGUUGCUCAAUAUUUUCUUUCCGG--CGCAUAUAUUUUAAUAGUUCAACUACUACGGGGUACUGUCGCUUGUUAAGGAUA--------------------------------------AUU-AAUCGGGGAAUAAAUUGGUAUACUUGGGACCACCUACAUGUGUGCUCACUGAUAAAAAAGAGUGGGAGUUUUUUAUGCAUCUCACCCUUAUUCUAACGGCCAC-GGUUAGUUAUGAG-AAUACCAAACAUCGUUCAUUCUUAUCGCUCUUACUUUUUUUCGAAUAUCGGGGGAGAUGAGCUCCCGUGGCACUUGGACUUUUUAAC-AUUGGAUCAGUAAAGAC 
>D2 5365
AAGGUAGGUUGAUUUCUAAAUAUACAG-CUAGCUACACAUAGUUAU-GCAUCUGCAUGUCUAU-AUAGAACACGAUGGUUCUCA--UAUUUCAAAACGUAUCAAUUAGAAUACGUCUUACUCAUAUUUGUUGACACUGCAU-AGACUCUACAGAGAUGUUGAGAAACAUGGAUACUGAGUAAGUGGUACUAUCCGAAUAACUAUUCAGC--AA--AUUUUAUUUGCGCGGAUCGAAUCGUCCGAAAGCUCAAAAAGUUAGCAC--AUGCAAUUUUAAGUUCACUGUUAGACAGGCGUAUUUAUUCGAAACACUUUACAGGCGUAUUCGUGGGCCCGACCUUAGUGUACACAACGAUACUUUAGAGCCA-AUUUUUCCACAAAAAUAAACGUCUAUAAAUACCACGAUAAAAAAGAAGUGCAGU--------------UGCCUGCGUCUCUAUAGACCGC-UUUUAUAUUGUACAUACCA--UUUGUAAGUCAAAUAGAUCGGUCAGUUGGGUAGAGAGCAGAGG-CCGUCAAUACUCGGGUCAUCAAC-------------AAGUUUCUUGAUCAUUUAAGAGGUCUCGGAAAUUU-GUAUCCAAUAGCCGUUUACUAGUUUACAAAGGUACUCGCUGUUA------------CGGAUCCCAUUGGCGUCCCAUAUGUUCUGUAUAGCUCUGUUAAC-GGAGACCAUUAGAUGAGUAGUGAUAGGUGGCUAAACGA-ACGACUUGACUCUCGUAACCAG-GAUGCCUCUAUCACCCUGACCAAUAUUACUUUAUUUA-UUGCCUCCUAUGGCGUGAGAUGUCAGGACCGCUUACACUAGUGACUCUACACGUGGGCAAUAACACGUGAACAUAUUAUUGUUUGAGAACCCAGUCAGUACAACCGA-GCUGAUCUGCAAGUGCGAUAGUGGACCAACAUAU--GGGGGGUAUUUUUACGUGGACUUGAUGGUCAAUAUUUGUAUUGAUGCAUUUCAGCCUGAACUUUUAGGUAAUUUAUUUGCAGCGAUGUAUGUUUCUAUAUUUCAC-AUCUACAAUUGUUACCAUGUGGUGUGGCU-ACAGCUAUAUCGGCUUGAGAGAUUGGCAAAUAAUAAGGGAGUUACUC--UAUUUGGGAUAAGUCACAUAAGAAUAAUGCGAGUAAAGUACAGGGGCUACUAGCGUUCGCGUGUACUGGAGAAUGAUUACUCG-----ACCCUUUACGCUCGCUGUCUGAGCGAGAGCGUUCUUUGUUAAUAAAAACAGCUGUGCAGAGCUA-ACAUCUACAAUCGUAGACCAUGGAAAAACUGAUGAUUCACAAUAGCAUUCGAGAAUCACAAGAUGAUUAGCAUCGUUUGAAGACAGUGCACUAAGAUUUUCUGUAAUGGAUUGUUAUCUGUACG---------CGUUCAUUCGACGGCCGUUUUAUUAUUUCACCCACUGAGUCAUAGGAAGGGACAAUCAUGGCUAGUGUUCUGUGCUAGACAUGU-AUAUCGCCGAACUAGGUGGCAGC-GCUCUUUGGGCAGGAUCUUAAAUUGUUU-----------------------------------------------CGCUGCUUUAUACAAUGGAUUAAAAU----AGCGGCUUAUUUUUACCACGUUAAUCUAGGUUGGGACUAUA---AUUAGAGAUGCAAAGACAAGUGUUGAAACUGACCUUAUGAUGAGG---------CGACGUAAACACUUUUAUCAUGGAA--GUGACUAAACCCUCAGAUUGGACAU-UGCACAUUGUGCUAUCCUUUAUUUUGAUUGGAUCUUCUCCAUUCGAUCAAAGCGAGUGUGU-GAGUCUCGAACAACCUUUACUGAAUCACUCAGGGCCUAUCACUAUAACAUUGGCCGAUAACCUGUGGGACACCUGAAUCGGAGAGUAAGCGGC--GGUCGUGAAGCGGCG-UCGUAAGGGAAUGAUUUGCUUAUAUCGAUUUGACUUUUGCAAUCAUUUGGU-UACACCU----GGGUUUCAUAUGAUAUUAGAGGAACAUUUGGAUAUUGUAGGGUAGACUAUAUGCAUCUCAGACACUUUUCAGGACGAUGUUAUUAGUAGCUACGGACCGCGGGUUAGU-AGACAUAUUCAAUCCGUAUAGCUCCGU--------------------------------------------------------------------------------------------------------------------------------------------------------------------------------------------------------------------------------------------------------------------------------------------------------------------------------------------------------------------------------------------------------------------------------------------------------------------------------------------------------------------------------------------------------------------------------------------------------------------------------------------------------------------------------------------------------------------------------------------------------------------------------------------------------------------------------------------------------------------------------------------------------------------------------------------------------------------------------------------------------------------------------------------------------------------------------AUAAGUGAUGAAGCACGCUCCAUACAUGCGACUUGGUAACGCUUGAACUCUAGAUCUUACUCUUUAUAAAGUUUGAUAAGUAAG---GUCGCAUCUGCGAAAGCAGGGCCUAGAUAACAAUUGCUGAAGACUCGUCAUGGUCCGGCU-AAUGUAACGAUAGCUGGUACAG-GGGUACCUUUACGCAUCACGUUUAUACCAAAGAGUACAUGU---------------CAGGGGACGCUCUCUUUACC-CGUAGCGACUCAAUAGCCUAAAUCCCGCCUUUUUCUCCCUUUGUAAGUGGAUAU-UGGUAAUUUGAACAUUAAGAGGUGUUGGU-GACGUCCCGCGAGUACGGCUCAUUUACGU-AAGUUCUCCGGGAUACGUGAGUAGAUACAAUUCAAAGUAAAACGUUCCGCGAAAAGAUAUAAAAAGCACAGCGGAUAAUAUCAU-GUUACUCUUGAUAUGUCUCUCAACAA-ACAUUAAAUCUUAGUCU---AUGAUUUAAUAACAUU-AAAAACCUCAGGUGAAAUACAUUUUACAG-GCAUUGCUUGAUCUCCAGACCUAAAAGAUGAGGGUUUAAGCGAGUGUUAAGUUUGCGUCCCUCCGAUCGACUGGCUUGUGCAUU----------GGCCAGUCAAACACAGCCUCCAAAU-GUCCUGGAUUAUUCACGGAAGUCCUGGCAAUAAUGGUUCUGGUUGUUAACGUGAGCUCGACCUAGUUCGAGGCUGCGUGCAAGAUUGU-UGUUUUCCUAUUUCAAGUAGCGCAAUGGUACUCCAGGUG-CAAUGUGAUCCCACGUUCAUC---------UUACCGAAUCCUGGCCCUAC--GUUGGAACACGUAGCUGAAUACUGUUUUUCCAUAUAACGGAUGUACCGCCUCUUGAUAAAACUUAUGC-GCCGGAUCGUUGGUUGCGAUAAAGGU-AACUGUCUUUUGCUUUUCAAACACUCAUCAACUUCAACUUUGCCGC------GCUCGGCCACAUGACGACUUUCGCACGGCUGAAAUUACAUAAG----------------------------------------GCUUGAGCAGGAUCGA--AGUUCACCUUACCGCUGUUACGCCUGACUGCUUCUUCGAACAAAAACUAAUUGUGCAUGUAAAUUAUCCAUCCGAUAUCAAUGGCU--UAGAACAUGACUGUUCAGUUUAAGAAAUAAACAGAGG-ACAAUGAAAUAUUCGGAUGUCAUCAUGUUCUAGACGACCCAACAUUGAGAGUUACACGUAUGUCAAACCGUAUUGGAAAUUUAGAACCGUGAGUGAACAUUUCGGCCCGAGAGAAAGUUCUGGUAAAAUUGUAGGCAGGUAUCUAACCUAUCU-GGGUUAUAUAUGGAGGGGU-CGUUUGUGUUAGAAUUAAUUACCAACGCCGCAUUAUUUCACACUAACGCUUACAGUAUGACACAUAAUACACGCACUAAUGGGAUGGUGGGUUUGUGUA-CUUAUGACUGCCUAAAGAUAAUGGGACAGAGAUGGGCUUGUUAGUACCUUGUCCAUGACCACAUUCAGUUUAAACCGAGUCGGUG--GUAUUGGAGUAUCGCAAAGUCUU---UUUGUAGAGCGGCACCCAACG-------------------------------------------------------------------------------------------------------------------------------------------------------------------------------------------------------------------------------------------------------------------------------------------------------------------------------------------------------------------------------------------------------------------------------------------------------------------------------------------------------------------------------------------------------------------- 
>C2 5365
AAAAUAGGUUGAGUCUCAAAUAUACAG-UUAACCACACAUAGUUAG-UGAUCUGCAUGUCUAU-AUGGAACAAGAUGGUUCACG--UGUUUCAAAAUGUAUUAAUUAGAAUACGUCUGAUACUCAUAUGUCGACACUUUCU-ACACGCUACAGAGGUGUUGGGAAACGUGAAUACUGGAUAAGAAGUACUGGCCGAAUAAUUAUUCAGC--AA--AUUUUGUUUACGGGGAUCGAAUAAUCGGAAAGCUUAAAGAACUAGCAC--AUUCAAUUUUAAAUUCACCGUGAGACAGGCGUAUUUACUCAAAACGCUGUACAGGUGUAUUCAUGGUACCAGCUUCAGUGUACGCGAUGAGACUUUAGAAUUA-AUCUUUCCACUAAACUAGAC-CUUAUAAUUACUACGAAAAGAAAGGAGUACGGU--------------CGCAUAGGACUUUAUAGACAGC-CUUUACUUUUUACAUACUG--UUGGUAAGUCAAAUAAAUCGGUCGAUUGGGCAAAAAGCAAAGG-CUGUCAACACC---------------------------------------------------------------------------------------------------------------------------------------------------------------------------------------------------------------------------------------------------------------------------------------------------------------------------------------------------------------------------------------------------------------------------------------------------------------------------------------------------------------------------------------------------------------------------------------------------------------------------------------------------------------------------------------------------------------------------------------------------------------------------------------------------------------------------------------------------------------------------------------------------------------------------------------------------------------------------------------------------------------------------------------------------------------------------------------------------------------------------------------GCCUGUUUUAGCAAUGUUAAUCUAGGUCGUGUCUACA---AUCAGAGAUACAAAGGCAAGUGUUGAAAUUGAACCUACCAUGAUG---------CAUCGCAAACUUUUUAGUCCCGGGA--GUAACUGGAACCUAAGAUUGGACGC-AGCACUUCGUCUUAGCCUUUAUUAUGAUUGGACCUUCUCAAGGCAAUCAAAGUUAGUGUAU-GAGUCAUGAACAGACUUUUUUGAAUCCCUGAGGGGCUAUAAUUAUAACAUUUAUCGAUAGCUUGUAGGACACCUGAGUCAGAGAGUAGGAAGU--GGUCGGUCAGCGGCG-UCGUUAGGGAUUGAUUUCCUCAUAUCGAUUUGACUCCUGAAAUGAUUCGGU-CUCAACG----GUUUUUCAUAUGAUGCUAGAAGCAAAUUUGGACUCCGUGGAGUAGACUAUAUGCAUCUCAGACACUUUUGGGGACCGAGUUAUUAGUAACGACGGGGCGCGAAUUAUU-AGAAAUGAUUAACC-GUAUAGCCUCGUUUGUCCGCUU-GACGGCGUUCUCAUGCAUCAAUAUAUUGCGA---AUAGAUUGACUCUUCUCUGAAUACGAAACUAGUCCUGCAUUUUUAUUCCUUUGAAAGGUAGAGCAGAUUAGGAAUUCAUCUAUAACCUAGCUAGAAUCCAAAGGUUAACCGUGGCAGCUAGGGUAAAGCGUCAGUAUCUAAAACCCAAUGUUCACAC------UCAUAUGACAACUAAAAAACUGAUCCUAAUAGUCACGCGCAGAAAUGUUAGGCGGAAGUGUAGCUGCACCCUUUGAUCGAUUGAAGCGCAGGUCCAGU-GAAGACAUUUAUACCCACAUACCGAAUCGAUGCCACUGGUAGAUCUCCA-GUUUUUUACAUCCACUAUCCU---CAAAAGGUCGAUUAAGACCUAUUCGCAGUUCUGAGUCUCCAUAGAUAGCUGAGAGGACCUACACAUACAUAGUAGUUAUUAAU--UCCUAUGAAAACAGAUUUACAGGUAUGGGAGUCUUG-GCACCCAAAGGAGUU------------------------------------------------------------------------------------------------------------------------------------------------------------------------------------------------------------------------------------------------------------------------------------------------------------------------------------------------------------------------------------------------------------------------------------------------------------------------------------------------------------------------------------------GUAUGCGAUGUAACCCGCUCCAUACAUGCUAUAUGGUAGUACUUGAGUUCCAGAUC--GCUCUUAAUUAAGUCGGAUAAGUAAG---AUCCAAUCUGCGAGAAAAGAGUCUAAGUAACAAUUGCAGAAUACUCGUCAUGGUCCGGCU-AAUGUAACUAUGACAAAUCCAG-AGGUACUUUUAUACAUUAAUUCUAUAGCAAAGAGCACGUGU---------------CAGGGGCCGCUUUCUUUAUU-CGCAGUGACCUAAUAGCCAAGAUCCCGCCUUUUUCCCUCUUCGUAAGUGAAUAU-CGGUCACUUGAACCUUAUGAGGCGUUAUGUGAUACCCCGCCAGUAUUGUCCGUUUGCGU-AAUCUCUCUCCGAUACGUGAGUAGCUCCAAUUCACAGUAAAGCGUUCCGCAAGAACAUAUAAAAAGCACAGAGAAUACUACCCU-GCCACUCUCGAUAUGUCUCUUAACUA-GCAUUAGGUCUUAGAUU---ACGAUUGAAUAACAUU-AAAAACCUCAGGUGAAAUAUAUUUUACAG-GUACUGUUUGAUUUCCAAACCUAGAAGUCAGGAGUCUAAGCGAGUGUUGAGCUUGGGCCUCUCCGGUCAACAGGUUUGUACAUU----------GCCUAUCCAAACACAGCCUCCCAAU-GUUCUGGGCUGGUCACGGAAAUUCUAUCAAUAGUAGUUCUAUUUGCUAACGUGAGCUUGGCCUAAUUGGAGGCUGCGUGCUAGAUAAU-UGGUUUUCUAUCUCAAAUAACGCAAUAGUACUUCAGGUG-UAACGUGAUUAUGCGCCCGUC---------UUACCGAGUGCCAAGACCAC--AUCGAAACACGUGGUUGAAUAUAGUUUUCCCAUAUUUCGGAUGCAUCGCCACUUGAUAGAUGUUAUCC-GCGGGAUAGUGGAUUUCGAUAAGGGU-AUCUGUCUUUUUCUUUUCAAACAUUCAUCAAUUUAAACUUUGCCGG------GCUCGGCCACAUACCGACGUUUACACUACUGAAACUACAUAAA----------------------------------------GCUUGGGUAGAAUCGG--AGUUUAUCUUAACACCGUUACGCCUGAUUUCUUUUCUCAACAAAAACUUAUUGCACCUGUAAAUUAUCCAUCUGAUGUCAGUAGCU--CACA-----ACUGUACAGUUUAAUGAAUCAACAGUCG-ACAGUGAGAAAUUUGGAUGCCGCCGUUUUCUACCCGACCCAACCCUGAUAAUCGCACGUUUCUCAGAUCGUACUGGAAAUUUAGUAUUGUAAGUAAAUAACUGAGCCCGAGUUAUAAUUUUGUUAAAAUUGUAGGUGGAUGUCUAACCUCUUC-GGGUUACAUAUAAGCGGGU-CAUUUGUGUCGGUAUCAGUUAAUAACGGUACAUUAUAUGUAACUAACGCUCACUAUAUGCCACAUAGUACACGCGCUAAUUGGCUGGUAAGUUCGUGUA-CUUUUGACUACUUAGAGACAAUGGAACAGAGAUGAAUUCGUUAGUACCUCGAACAUGUCCUAAUUUAGUUAAAAUUGAACUGGUG--AUAACGGAGUGUCGCGGAGUGAU---UUUAUAGAGUGGCACCCAGCGUUCAGGGCAUCA-AUUCAAAAUU-CCUUGAUUGUGAGAAACGGCUAUGAAAAUUGAUAGAACUAUAUA-AUCUAUUAAGGAUCUACGUCGCCAUAAAACCGCCGGUCUACUUCAAGUAUUUCUUAGGGA-AUGCCCCAAAAUAAAUAAAGAGAGGAAGACUCCUAUUCCGCUUCAUGAAGUGAAUCUACUUGGACUUAUGGGUAGUUACUUAAUUUGUUACGCUUGAGUCGCCCGUAUGUUCAUGGGAUGGUAGUUAUGGCGUUUCGUUUCUCUUCAAGGGCU--------------------------------------ACA-CACAAGAAAACUAAUGUAUACAGUUGGGGCCAUCCGCCAGUGUGCUUACUACUAGAAAAAAAUGAGGAUUUCUUACAUACGAUGCCAUCGUACUUACAGGCAU-UAUUGGUUACGUGUAACACUGGAGGCUAGUUGUUCUUGUCGCUUUUAUUGUUUUUCGGACAUAAAAGAAGACUUGCCUUCACAAUAUUUAAGUCGCAUCCC-AUCGAAUUACCAAAUAC 
>B2 5365
GAAGCAGAUAAGGUUUUAAAGAGUCGGGCUGGCAGGUCGUGUGUAU-GGAUUUGCAUGUUUAU-AUGAGACCAGAUGGAUCCCA--UAUUUCAAAGAGCGUGAAUUAGAACCUGUCUUCUUCACAUUUGCUGGGAUUGCAU-GGAUACUGUGUAGACAUUAAGAAAUGUAGAUAAUCGUAAAGAGGCAGUGGCUGAAUAUUUGCUAAGC--AA--AACUUGCUUGCAGAGCUUGAGUCAAUCGAAGUAUCGAGAGAUUGGGGC--AUGUAAUUCCAAGUUCACUUUAAGACGAAUGUAAGUAUUCGAAGCAUUCUUUAGGUGCAUUCACGGGCCUACCUUCAGAGUGUACUAUGUGACAUUAGUGUCA-AUCUUCCCACUAGGCUUAACUCUUAUAAGUGUCACGAGGAAAUUGAAGUAAAAU--------------UGCCAAACUCUCUAUAGACAAC-UUACACUUUAUACGUACUG--UUUAUAAGUCAACCUAAUCGUUCAAUUAGACCGAAAGUGAAAC-UUAUGGAUAUU---------------------------------------------------------------------------------------------------------------------------------------------------------------------------------------------------------------------------------------------------------------------------------------------------------------------------------------------------------------------------------------------------------------------------------------------------------------------------------------------------------------------------------------------------------------------------------------------------------------------------------------------------------------------------------------------------------------------------------------------------------------------------------------------------------------------------------------------------------------------------------------------------------------------------------------------------------------------------------------------------------------------------------------------------------------------------------------------------------------------------------------GCUUAUUUUUAUAGCGCUAGACUACGUUGGGCCUAU----AAUCAGAGUCCAAGGAUAAAUGUUCAAAUUCAAUUUAUUACCAUG---------CGUCGUAACCCUUUCAGUCCUUGAA--ACAACACGACCCUCAGAUUGGGUAU-GGUACUUCGACCUACAUUUUAUCUUGAAUGAAUCCUAUCUAUUCGAUAGAAGAAAGUGUAU-GGGAAUUGAACAUCCUUUAGCUAAUUAGUCAGAGACCAUCGGUAUAAUUUUGCCUCCUAGAUUGUAAGUUGUUUAAGUUCCGAAGUAAAAGAC--GGUGGUUAAACGGUGCACAUUAGAGUUUGAUUUGCAUAGAGCGGUUUGAUUUUUAAACUACUCCGGU-UACAGCC----GUGCAACAUAUGAUACUCGAAUUAAAAACAGAUUUCGUGAAAUAGACCAAAUACAUCGCAGAUAUUCUUCACAAUAAUAUUGUCAAAGGGCACAAGGUGCGAGGUAAU-AGAAGUGUUAAAUCAGUAUAGCUUUAUGUGUGGAUUU-GGAAGCAAUUUCUUGAGUCAAUAAAACGAAC---GUGAAGUGGCUUAUGUAUACAUGGAACACAAAUCUCGUAUUAACAUUUCUAAGCAGCACACAGCGAAUUCGAACUGCACCUAUAACCUAUUCAAAAUUCAAAGGUCACCUAAGGUUGGAUGGAUAAAGCGUUUGUAUCUAAUGAAUAAAGUCAACAU------UCCUAUGAUACAUGAAAAAACGAUCCCAAUGCUUACGAACGAACCAGCUUAGAGAAGGUCCAAGUGCACAGUUUUUUUGACCAUAGCAUUUUAUAAAU-GAUGACUUUCAGAACCACAGCCAGAGACGUUCCCCUUGGUAGCUAUCAAAGAUUUUUAAGUUUAUAAUCCC---UAAGUGGUCUAGACCGGACUACACGUGGUUCCGAACCUCCACAAUAACCUCAUAGAACACGCAGAUACAGGAUGUCUAUUAAC--CUCUAUAAAAACAGACUCAUAUGUAUUGGAGUUUCA-ACGGCAGGAGGGCUCGAUGAAAUAUACAUUUC-UUUUAAUAGCGGAGGAACUGGGCUG--UCCUCUGAAUCAGAUAA-UCGAGUCUAAUACAAGAAGUUUCUAGUUGAUACAUAAGGUUGAAAUCAGAGUAUCUAAAAUUUAGUCUUGACUGAUC-CGAGACUUGCUUUUCCUAAGGCAAAGAGCUUUCAUAUUGUCUUA-AACUUCCAGUGUGUG-GAAUCGGCUUUUGGUACACCCUACUACACGUUGAGUUAGAGAUUAUUUCUUCC--UUGCUCUACUUUAAGCAAUUUGAUUAAAAUCGUUUCUAGCA-UGAUUAAUAUUUCCCUCAAAUGCCAUA-AUCAACACACGCCUAUUCAAGUACCCUCUCAGAAAUG--UUACUACAGAUCCGUUUUGGGCGAGACGUAAGGGUUGCACACUAAAUGACUGAAUCCCAUGAUUGACGUAUACAAGCAACUUUAGUUAUCCUAGCCCGAAAAUCCGGA-AGUGUAGGGAUUCAGACAGUGAGACACCUCGAUUAA-GUGAAUUAGUGCAUACCGUGUAGCAUAUCCCGCACAUGGAAUAUGACC-UCUUUGAAUACCAGACU--GGCCUUAAUUAACUUUGGUAAGUACG---AACAAACCUCUAAAACCAAAGCUUAAACGAGGGUCGCUAAACACUAAUCAUGGUCUGAUU-AAUGUGACAAUAACUGAUCUGA-GAGUAUUUUUAUACAUUUAUUCAGUGGAGAUGAGUGUGUAU---------------CAAGGGACGCCCUUUCUACU-AAUAGCGACUUAAUA--CCCGAUACCGCUCGUUUCCUUCUUUGUAAGCAGACAA-UUUUCACUUGAACAUUAAGAUAUGUAAAC-GACAUCGCGCUAAUAUGGCUCAUUAUAUGUAAUCCUUUUCAGAUAUGGGAGUAGAUGUAACUCAAGAUAAAACGUACCCUAGAAACAAAUAAAAAGCAUGGCGAAUGCCCUCAU-GCUCUAAUUGGCAUGUGUUUUAGCAA-GUGUCAGGACUUAGCCU---GCGAUUAGAUGACAUU-AAAUACUUGUUCAAAGAUAUAUGUUGCAC-ACAUCGUUGGACUCUGAGACCGGAAAAUCAUGGAGCUAAGUAAGUGUAAUGCUUGUGCUUGACCGGUCGGCAGGCUUAUACUUUCGUGGACGUAUCCCGUUGAAAGGAAACCUCCAGAU--ACCUAGAUCAUUCGUGUCGGCACUAUCAAUGGCAGUUUCAAUUGCUAACGUGGACUUGGCUCGCUUGGAGGCUGUCCGCUUUCCAAU-UGGUUCUCUGUCCCGAGUAGUUUAGUAGCGCUCUGAGUG-UAGCGUGAUCAUGCGUCGGCC---------UUACUGCAUAUAAACGCUGC--AUUCGGACACGUAGCUUGAUAUGGUCUUUCCACAUGUCGGAUAUACCGCUUCCUGAUAGAACUCAUUC-AUUUAACGGAAAGGUGCUGUGGAGUC-GGCCAUCUUUUCUUUUUCAGGUACUUUUCUACUACAAGCCCAUCGA------CUACAGUCGCGGGCCAAGCAUCAUACAGAGG-GAAAGCAUAAG----------------------------------------UUUUGAGUGGGGGUGG--AAUUCUUCUUAAUACCGUUG----------------------------------------------------------------------------------------------------------------------------------------------------------------------------------------------------------------------------------------------------------------------------------------------------------------------------------------------------------------------------------------------------------------------------------------------------------------------------------------------------------------------------------CAUAGGGCAUUG-CUCCUACCAU-CCUUAACAGAAAGAAAUUGUCAUAUAAAUGUCCGUGCCUAUCUA-AUCUACCAAAGAAUUGCAUCGUCGCAAGAUCAAUGACUACUUUCAAGUGCUUUCUAUGGA-ACACUCUAGGAGUAAUAAGGAGAGGAAGACC-UCACUCCUUCUUGGGAUCUGGUUCCACCAAGUUUCACGGGUAGUUGCUAAAUGUGUUUUUCUCGAACCGCUUGUAUUUUAUUAGUGUGAUAGUUACGGAGUUUCAUUUAUUGCUAAAGGUA--------------------------------------ACA-CAUGGGAAAACAGAUGUACAUAGUUGAGGCCAACCACUGGUACACUUACUACUGGAGAAAAGGGAAGAUCUGCGACAUACGCUACCACCAUAGUAACAGGCAC-GGUUGGC--CAUC-AGGGCAGGGAGCUUAUCAUUCUUAUUAUCUCUAUCCUUUAUCGAACGUUAAGGAAGGCAUGCCUUUGUAAUACUUUUGCUUUUUGCC-AAUGAGUCAUCAAACGU 
>A2 5365
GAAAUGGAUAAGGUUUUAAAGAGAUGGGUUGACAAGUCAUAAGUAU-GAGUCUGCACGUCUAU-AUGAAACUAGAUGGAUCCCA--UAUUUCAAAAAGUGCGAAUUAGAAUACGUCUUCCCCACAUUAGUCGGGAUUGCAU-UGACACUAUGUAGAAAUUAAGAAACGUAGAUGGUCGAAAGAAGGCGUUGGCCGAACAAUUAUUAGGC--AA--AACUUGAUUGCGAAGUUUGAGUCAAUUGAAGUCUCGAGGAGUUGUCGCUAACGCUAUUCUAAGUUCACGCCAAGACAAACUAAUGUAUUUGAACCACUAUUAAGGUAUAUUCGCGGGCCUAAUGUCGGUGUGUGCAAUGUGACAUUAGUAUCA-AUCCUCACACCAAAGGAGACUCUUAUCAAUGUUACGAAAAAAAUAAAAUAAAAC--------------UGUCAAACUCUGAGGAGACAAU-UUUUACCUUAUGCACACUG--CUUACAAAUCAACCGAAUCGUUCAAUUACACCAAAUGUAAAAC-CCGCCGAUAUUCGGGUCGUCAAC-------------AACCGCAUGGACUAGCGACGACGCCCCUAUCAUCU-UGACUGAACAGCCCUCUCUUAUUCUAACUAUGUUCGUAAAAGUG------------CGUAUCACGGCAACGUUCCCUGCGUAGUAGUUAGCGCAGUUAAC-AUAUUCUGAUCAAUGAGUAGUAAUAUUCGCCUCCAGAA-AUGACUAGAUUUUGAUAACCAC-UAGCCCUUUGAAACUCCACACAGUACUGUUUGGUAUG-UCCUCGUUCAUCGCGUGAAUCGGCUAUUAUGCUAGCUUUAAUGACUCCUAACCUUGGCAAUAGCGCAUGAACGUGUUACUGCUUCAUAACUCCGCUAAAUUAUUGAA-GCUGAUCCGUUAGUAAUCUGAUGGAUCAACUUGA--GGGAGGUAUCUCUGCUUGGACUUGUAUGUUAAUACUUAUAACUGUGCUUUGCAGCCCCGACGUUCAAGUAACACAUGUGUAAGGAUGUGGUUUAUUAUAUUUGGGCGUGGUCAAUUGUUAUCAUGUGGUCUGGUU-GCAGCUAUAUCGACAUACGAGACUGGGCAAUGAAAUAGAAUUUACCU--UCGUUAAGCCAAGUCGUAGAAUAAUAAUUCGAAUUUAGUAUUUGAGGCAUGCUCUUACGUGAAGGCAAGAUAAAAGUUAUUCG-----UUACUUUCGGCUCGUAUUUUGAUAAACGACGUUCCGCGUUAAAACAAUUAGCUGUGCAGAGCUU-GCGAUGACUAUUGUAGACAACGGAGAUGCUACGUCUUUAUCACAGCAUUCGGGGAUUGCAAUGUGAUAAGAAUCAAUUGCAGCUAGUAUUUGGAGGUCGUUUAUAAUCGGAGAUUAUCUAUGCGCACCUAGUGCAGUCACACAAUAGCGAAUUUCUUGACUUACUGACUAUGACCUAAUCGUGGACUAUCAUGGCUAGCACUGGGGGGAGGAAAUGU-AUACGCCCGAACUACUCGUUUGC-GCUCUCAGGAAAUAAUCCUGGGUUAUCU-----------------------------------------------CGGAGUUUGUUUCGCAGUACUAAACU----CUCGGUUUAUUUUUAAAAAGUUAAACUACGUAGGACCUAU----AAUCAGAAUCCAGGGAUAAAAGUUGAAAUUCACUUUAUUGUCAUG---------CGUCGUCACCCCUUCAGUCCUUAAA--ACAACACGGCCCUCAGAUUGGGUAU-GUUAUUUCGACCUACAUUUUACCUUGAUUGAAUCAUUUUUAUUCGAUAAAAGAAAAUGUAU-AGGGGCUGAACACCCUUUGGCGAAUUAGUCAGGAACCAUCUGUAUAACUUUGCCCUAUAAAGUGUGAGUAGUUUAAGUUGCGAAGUAGGAGGC--GGUGCUUAGUAGAUGCCCAUUAGAAAUUGAUUUGUAUUGAUCGGCUUUACCUUUUAACUACUUUGGU-UACAGCC----GUGUUCCGUAUGAUACUGGAAUUAAAAUCAGAUUUCGCAAAGUAGACCAAAUGCAACGCAGA-AGUUCUGAGAAUAAUAUUGUCAGAGGGCACGAGGUGCGAAUCAAU-AGAAAUGUUAAAUCUGUAUAGUUUUAUGUAUGGACUU-AUCAGCGAUCUCAUGAAUCAACAAAACGCGC---AUCAAUAAGCUCAUGUUUAUAUGGAGAACGAAUCUCGUAUUAAGAUUCCUACGCAGUACACAGCAAAUUCUAGCUGCACCUAUAAUCUGUACAAAAUUCAAAGGUCAUCUGACACAAGAUGGGUAAAGAGUCUGUAUCUAAUAACUAAGGUCAACAU------UUAUAUGAUACAUGAUGAAACGUUCUCAAUGCUUACGAACAAACCGGCUUAGAUAAGGUCUAGAUGUACAGUUUUUUAGAUCAUAGCGUUCUAUAGGUGGGGGACUUUCAGAUUCACAGCCAGAAACGAACCCAGUGGUAGCUCGCACGGAUUUAUAUAUUUAU---------UAAGUGGUCUGGUACGAGGUAUACGUGGCUGAGCCCCUUCUUAAUAACCUCAUAGGACACGCAGGUACAUGAUGUCUAUUGAC--CCCUACAAAAACCAACUCAUAUGUAUCGGAGUUUCA-ACGGCAGAAGGGCUU------------------------------------------------------------------------------------------------------------------------------------------------------------------------------------------------------------------------------------------------------------------------------------------------------------------------------------------------------------------------------------------------------------------------------------------------------------------------------------------------------------------------------------------GCACACCGUGUAGCAUACUCUGUACAUGGAAUAUGGUC-CCUUUAGACUCAAGACC--GGUCUUAAUUAACUCUGGUAAGUAUG---AUUAAACCUUCAAAAUCAAAGCUUAAAUGAGGAUUGCUAAAUACUAGUCAUGGUCUAACU-AAUGUGACUAUACCUGAUCUGG-GAGUACUUUUAUGCACUUAUUCAAUGAUGAAGAAUGUGUGA---------------CAGGGGACGCGUUUUCUACU-ACUAAUGACUUAAUA--CCCAAUACCAGUCAUUUCCUUCUUUGUAAGUGGACGC-UUUUCCCAUGAACAUCAAGAUGUGUUAAC-AAGGUCCCGUUGGUAUGGCCCAUUUAUGU-AAUCCUUCCCCGAUAUCGGCGUAGAUAUAACCCAAGAUAAAAUGUGUCGCAGAAGCAAAUAAAAAGUACAGCGGAUGCCUCCAU-GCUAUAAUUAGAACGUUUUUUAACAA-GUAUUAAGCCCUAGCCUAAAGCGAUGAGAUAACAAU-AAAUGCAUGAGAAGAGAUACAUGUUACAU-ACAUCGUUAGACUUUGAGACCUGAAGAUCAUGUAUCUAAUUGAGUGUUGUGCUUGUGCUCAACCAAUCGGCAGGCUUGAGCUCUCUUGGAUGUAACUUAUUUAAAGGAAGCCUCUAAAU-GUUCUGGAUUAUUCAUGUUAGUUCUAUCAAUGUCAGUUCUGAUUGUCAACGUGAACUUGGCUCGGUUGGAGGGUGCGUGCGUAACUAU-UGGUUCUCUGGCCCGAGUAAUCCAUUGGCGUACUAAGUA-UAACAUGAUCAUGCGUCGGCCAAUAAACGAUUACCGGCUCUUAACGCUGC--AUUAGAAUACGGAGCUUGAUAUGGUCUUUCCAUAUCUGGGAUAUAGGGUUUCUAUAUAGAACUAAUUC-AUCCAAUGGAGGGGUGCUGUGAAGCC-AGUUGUCUUUUCUUUUCUGGUACUCUGUCAACUACGAACCCAUUGA------CUAUAGCCACGGCCGAACUAUCAUGCGAAGA-GAAAGUAUAAG----------------------------------------UUUUGAGUGGGGGUGA--AGUUCAUCUUAAUACCACUG------------------------------------------------------------------------------------------------------------------------------------------------------------------------------------------------------------------------------------------------------------------------------------------------------------------------------------------------------------------------------------------------------------------------------------------------------------------------------------------------------------------------------------------------------------------------------------------------------------------------------------------------------------------------------------------------------------------------------------------------------------------------------------------------------------------------------------------------------------------------------------------------------------------------------------------------------------------------------------------------------------------------------------------------------------------------------------------------------ 
>H3 5365
-CCGUAACUAUAAUCAUUGUGUGCGUGAGUGCCUAGUGAUAGUUGC-AGAUUUACAUGCCCAU-UCCAAAAUGAAUUGGUUUAA--GGCUGCGUAAGGUAUAGAUUGAAAUUUGCAUUAUGAUCGUCUGUAAUGGGGGCAC-GAGUUUUGUAUAGAUAAUAUGAGCCAUGACCGCCUGAUGGGAGCUAGGGACUGAACA-AUAUCUAAG--GACUACCCCGUUCGCGGGGAAUUAUUUAUUUGGGGGUUUGGAAAAAGAGCAC--AGACAUUGCUAGAACUAUAUUAGGCUACCUAUAUGUAGUUAAAUUAUUAU--AGGUGUACUUAUGAAUCUUAUUUCGUACCAUACGAUAUAAUUCCCAUAUGA-ACCUACGACCCAUAGAAAUUUAACAC-GUAGCUAUGCGAGUGGCAGCAAGAGGU--------------CAUCGGAUCCUUUUUGAACGGA-UCCUAGAUCGCGCAUAAUGUUCUUCUUAUCGGGUCAAAUCAACAAAGUAGAUUUAAAAAAUAGG-GUGUUU-----UUUAUUAUCAUU-------------GCCCCAAGUGAAUAUUGACGGAGCUACUGCUAUUU-UUCUCGAAUAAUUGUUUUUCAUCAUAGAAUGUAUCACAUGGCCU------------UUCUUGAUAUCUGUUCCUUGAAGCUCCAAGAUAGCCUAGUUAAU-GUAGGCCGUUACACAGAUACAAAAACUCGUCUAAGCUA-UCGAUGUGGCAUAGCUGGCUAC-CUAUCGAUAACCGACCAGUGCAAUAUUGCAGGAUCAC-UUACUGUCCAUCCCGUUUCAUACGUUUUCGUUCAGUUUAAAUUUCAUUAGACGUAGAAAACGGUUCUUGAAUUUUUAAUUGCUUGUUGCAAACCACAUAUCUCCAAA-ACAGAUACGGUAACCCGCUGUCGGCACUCUAUAAAUGGGGCGCGGAGGUCUAUGGUCCUGAGUAUCGAUAUUUAAGCUAACAAAUUGUUAGUCUAGUACUCAAUUAGAUCGGUCGUAGGUUAGAUGAUUACUACUUUGUUCAAAUUUUGGUAGUUUCAACCUGGUU--AUU-UCCAACAAAUUGAUCUAGAAAACUCUAGUAGAAAUUUUUAAUCAAGAUUUUUUUAUGGUGUGCCAUCCAAUAAUAGUCUGUACGAAGUCUUUAGAUAGGAGGCAUCUCGAUAAUAUGUAUA-AUGUGAUUCC-----CCCCCGCGAUUAUGAUCAUGUUCUCAGGACUUUCUCUGUUCUAUAGGAUAUCGGUAUUACAUUA-AUCAAAAUUCGCGUACACUCUCGCGGAACUACUUGCCAAAACUUGUAUUCACAAAAGUCAAGGCUAAAAGGCUAAACGGUGUACCUCUAACGCCAAACACUGGUGUGUGCAGAUUAGCUGACCGUACAUUGUUUUCUUAUUGCAUAGACUAUUUAUGAUUUCUCCUUCCAGGCACGAG-AGUCGCUUGCCGAGGUUAACACGAAAUGCAGAAAACUU-CUACCACCUAGUUGAACGGUACG-CCCCUAGCGAGACAUUCAUGAAGUCUUC-----------------------------------------------UAUACAUUCAUUUGCGAAACAAAAUU----UUCGUAAGAAUUCCUUAA----GAGCUUUCACGCACAUCCGACUGUCUAAAGUGUUAGAAAUGUCAGGGAAAUUAAUAAAAUUGGCUCUGUCUUUAUCCGUCGCAUACAAAAAAAUUCUUGUA--GGAAGACAAACAUUUGCUUAAAUAU-GUCAUGUCACAUUAUGGUACUUGUUGAUUAGAGCCUCUCGAUGUAACCUACGUAUUAAUCUUGAUUCGGUAACUACCCACAUUAAUCUGUUAUAUCGGAGCUCAUAUUUCUGAGCGCCCCAUUGUAGGUGACGCUUUACCUACCUAGUAAGGAGA--GAUGAUGGGAUAACCUCCGAGAGAAACUGAAUUACAUGUGACGGUUGGAUCUGCCAACUUUUAGGAA-UAUAGCG--GCAGACCUCACGCGAUAAUAGUGGUGAAAUGUGAUACGGCAUAAUGAGCGGUAAGUAGCACAGAGA-UUGUUAUGCUGGUGACAUAAACGAGAGCUGGAGUUAGGCUCAU-AAUUAGAUUGAGCUGUCUAUUUCUGAU--------------------------------------------------------------------------------------------------------------------------------------------------------------------------------------------------------------------------------------------------------------------------------------------------------------------------------------------------------------------------------------------------------------------------------------------------------------------------------------------------------------------------------------GAUGAAAUACGAUGUCA-GUCGUGACCCAGUAGCGAUAGAUCG--CUACCUGGAACACACUA-CUUGGCUCGUUUGAAGAUACCGAGAUUCUAUCCAUGCGGGCGACAUCAAGUCACAUAAACUUAUACCCUUACAGAAC-GGAGGGUUUACCCUUUUAUAGCUAACGUCCCUCAUACAAAGGUA-UCCUUCUGGCACCGU-AAGUUAGCAAGAGUUACAUGCCGCUAUUUUUUCGAUUAGUGCACCUCAUGUUU--ACACUCUGUAUUGAUCCAUAUUAUUAGCAUAGUUCUGGGUG-CGAUUCUUACCGUCUUAGGAUAUUGUA-GUUUACUCACUCCCGAAC-AUCAGUCCCUAGU-ACGA--UCGCUCAAGGUCUGUAGCAAGCUAAAUGUAUGCGUUAAAUAUAAGGUUUUUAGCCGCUAUAAAAGUUGGAUAGAGGAAAUAUCCAUUUUUCGAUAUGAGAGG-------UUUUGAGACGAGUCAGCAAUCAUAGUUUCCGACUGUAAUGAACUAGA--------------------------------------------------------------------------------------------------------------------------------------------------------------------------------------------------------------------------------------------------------------------------------------------------------------------------------------------------------------------------------------------------------------------------------------------------------------------------------------------------------------------------------------------------------UAUGG-GCAUCAAUAGUACCUGAAAGAUAAGAGCCGCGGACCUAAAUGUAUAUCAGGGCCGUACUUGUCUGAUCAGUUGACCUCUACUUC------AGACGGCUAGAGAAGGUUACCUUGUAGCUCGAUAUCGAUUAAUUGCAUUAGCCCUAUUGACGGCGGUUUUGAUCCGCAUCGUGAGUUUGA--------------------UAUACGAG-CUGCUUUCCGUCCAAAGCUGCUUAGUGGUUCUUCAAAUC-UAAUGUAAUAGUUCUACCGCU---------UUGCUAUACGCUAUCGAUGC--GUCAGGAAAUGUCAAUUGAAUAGAUUAUUCAUUGCAUUAAAUAUAUCAUUCUUAUUCAUCGCGUGUCU-AUCGAGCGGAGGGAUGUGGAAAGUAC--AGCUUCUUUUCUUCUUUCGUCAUCUCUCUCUUAAAACUUCAUUGG------UUCAGGCCACACGGCUGCCAUCGUUCAGCUG-GACUAGAAAAG----------------------------------------UCUUGGGUACAGAUGGAGAGCGCUCCUGAUUACCGUUGCGUGGAAUCGUUACCCGCAUGGACAGCCCAAUGAAUCUGGAGUUCAUCCUCGUUAUAUGAAAUACU--CACGAUAGCACUACGCAGAUUGUGGGAUUACCGAGUU-UCGAACGAUAACUUAGAGGGCACUAAAUUAUAAAAAAGAUGACUCACAGAAAUACACGCCU---AUAGUACACUAGGUAUUUACGAUGGUGGGUCAAGUACACAGUCUGUAAGGACGCUUUGCCAGUAUCGUAUACGCAAACCUAACUAGUAG-GACUUAUGUAUAAA-AGGA-UGACCAUACGACGAGUA-UUGAGAAGGCCACGCUAUGUCCUGCUGACACAAAAAAUUUGUUAUCUCGUGCAUGCCUCGGAAGGGAUCAGUAAUUACUUA-CCUAUUUUCACUAUGAGAAAAAGCUCCAGAGCCAGACCUACUAAAUCACAGUACACUACUCAUGUCCUUUUUCGUUGGUCCGACGUAAAAACUAAGCAUCGUGAGUCGCU---UUUACAACUCGAUGUCCCACUUUCAACACAGCG-AUCUCAGAAC-CUUAGAUGGAUGAUCAUUGGCACGUACGUAAAUAUGCUCUAAUA-UCCUACAAUAAACUUGCGUCACAGAAGGAUCCACAUCGUUUCAUAGGUGCGUUCAAC----UUGAAUUAGGUUAUAGAAAAAGAGUGAUGUCGUGGCUCUAAUUCAAGCGUGGGAACUCCACGGUACUCCGGUUGGCCGUUUAAUAUGUUCUUCCCUG-UUGACUAUAAUUUAAUAGUAUAGCA--UACGGAGGUUUGUCUUGUUAUAGGGAUA--------------------------------------AGA-UAUAGAAAACAGACUCGACACCACUGAGACCAUCUGCAUGCAAACGGAUCGUCACAAAAAUAACGGAUUCUACUACUUACCUUACCACUAGACUAGAGGGAAU-UGUUAUUUGUGUA-GGAAUCGGAUACCGACCACUCUUAUCACUGAUAUUCUGCCUUAAACAUUGACGGAAGUGAGUUUUCGAGGUACCUUAAUUCUUUACU-ACUAAGUUUACGUGCCA 
>G3 5365
GCCACGGUUACAAUCAUUGCAUGACUGAGUGCCCAGUGAUAGUUUC-AGAUUUACAUGUUUAU-UCCAAAAUAAAUUGGUUUAA--GGCUGCAUAAUAUACAAAUUGGAAUUUGUACUCCGAUCGUUUAUGAGGGAGGUAC-GGGUACUGUAUGAAUAUUAGAAAUCACGAACACCUGAUGGGAACUGGGAGCUGCAUG-AUAUCCAAG--GUCCACUCCGUUCGCGAGGAUCUGCUUUGUUGGGGGUUCGAGAAAAGGGCGC--CGACAUUGUUAGAAUUAUGUUAAGCUACCUGUAUGUAGUUGACUUAUUAU--AGGUAUAUUUAUAAACCUUAUUUCGCGUCAUAUGAUAUGAUCCCCAGAUGA-AUCCAUGAUCCAGAGAA-AUAUGUCAGGAAACGACUUGAGUGGCAACUAGAGGU--------------CAUCAGAUCUUUUUUGAACGAA-UCUUAGAUCGUGCAUAAUG--CUUUUUGACGGGUUAGAUCAUUAACGUAGAUUUAAAGAAUAGG-AUGUUU----------------------------------------------------------------------------------------------------------------------------------------------------------------------------------------------------------------------------------------------------------------------------------------------------------------------------------------------------------------------------------------------------------------------------------------------------------------------------------------------------------------------------------------------------------GUUUGCCU-CCAAACAAAAUGGUCUAGAAAACUCUAACAGUGAUUUUUAAUCAAGG--UUUUUAUUGUGGGCCAUCC-------ACUUGUACGGAGUCUAUAGGCAAGAUGCAUUUCGAUAAAAUGUAAAGAUGUGAUUCC-----CCCCCGCAAACUUGAUCAUGUUCUCAGGGAUUCCCCUGGUCCAUCGGAUAUCGGUAUUACAUUA-AUCAAAACACGCGUACACUCUCGCCGAACUGGUUGCCAAAACUUGUAUAUACGUAAGUCAAGGCGAAAACGCUAAACGGUGUAUCGUUAGCGUCAAACGCUGGUGUAUGCACAUUAGCUGACCGUGCAUUGUUAGCUUGUUGUAUAGAGUAUUUGAUACCUCACCAUCUGGGCAUGAG-AGUUGACUUGCGAGGAUAACAUGAUUUGAACAACACUU-CUAUCACCUAGAUGAAUGGUUCG-CAUGUAGCGGAACGAUCAUGAAGUCUUC-----------------------------------------------UAUCCAUUCACAUGUGAAACAAAAUU----UUCGUGAUAAUUUCUUAA----GAGUUUACGCGCACAUCCGGCUAACUACGAUGUUAUAAAUGUCAGGGAAAAUAGUAAUAUUGGCUCUGUUUAUGUACGUCAUACACUAGGAGAUCCUUAUG--GGAAGACAAUCGUUUGCUUAAAUAU-GACAUGUCGCAUUAUGGUUCAUAUUGAUCAGAGACUCUCGAGGUAACCAACGUAUUAAUCUUUAUUAGGGAGCUGCCCGAACUAACCUGUCCUGUCGGGAUUUGUAAUCCUGAAAGCCUUGUUCUAGAUGGAUCUUUACCUGACAAAUAAGGAGA--GAUGAUGGGAUGGCGUCCGAGAGGAAUUGAAAUGUAGGUGACGAUGCGACCCGCAAUCUCUUAGGGA-UAUAGCG--GAGGACCUCAUGCGACUAUUGUGUUAAAAUACGAUAGACCGUAAUAAACGGUAAGUAGUACAGAGGCUUGUUAUACUAGUGUCAUAAAUGAGAAUUGGGGCUAGGUUCAU-AUUUAGAUUGGGUUGCCUAUUUGGCGUGUAAGUGCAU-AAAAAUGACUUCAAGAACAUGGUACCCGCGC---AUAAAUGGAGGUAGCUGUAGACGUCAGUUAAAGCCUG-UCUCAUAUUACUGUACGACAUACCAAAACUUUAGGCUUCGUUCACGAGUCAAAUAGAUUUAGAAUGUAAAAAACGCUAGCACCUA-AGUCGAUCUUUUUACAUCAAUUCUGGAGAUCAGCAA---UCUGUUGAUAUUA-AAGAAUCAAUUUUGUGGUUCGCGCCUUAGUGAGUACUGCUGAAAAUUUGUUACCUAUUGCCUGUCCUCGUAUUGUACUGCGAUA-AGACGAUUGUCUAUAUAGGGUUGGAGACGACUCCGCUUUCAGUGUCUUAAGAGUAUUAAAUCUAACGCUCU---CACGCAAUUAAAUACAAUUCACAGCCGGUCCCGGGCCACUAUGGAUAGUUUGUAGGGCCGGAGGACUUAGGAUAUUCAUGGGC--CCACCUAAAUACUACCUAAGCAGUAAAAGUGUUUGCAGGAUUCGGAAUGGUU------------------------------------------------------------------------------------------------------------------------------------------------------------------------------------------------------------------------------------------------------------------------------------------------------------------------------------------------------------------------------------------------------------------------------------------------------------------------------------------------------------------------------------------GGAAAAGUUACGGUGCCGUAUACCUAAAUAACAACGUC-UUAGCGACUCCUAAAGC--AGAGUUAAGUAAAUGGUGCGAGUGAA----AGACAUCUACAAAACAGGGAACAUAGUCGCCGCUACCGCGUGUUAAGUAGGAUCGAAUA-CUCAGUGCCAAAAUUUAGACUA-AACCUUUUCCAUUCACUUAGGCUAUAAUGUAUCGUAUCUGU---------------AUAGGGGCGCAAUUUUUAUC-AGUAGGGACUUUUGU--CUUAUCCAUGUAUCUAUCACUCUAUCGACGGCGACCG-UGAUCUUUCGAAAAUUAGAAAGUGUUUCA-GAUUCAUUCCCAGAAAACGUCACAUGCUUUAUUUUUUCAUGUAAUGGUGAUUAUCGAGAAUUAUAAGUUCAGUGUCCUCCA-AACCAUAUAAGUAACAUUCAAGAUACCGCACU-GUAGCGGGCGAUUGGCCAUAAAGUAU-ACAUUAAGUCUCACACC---CCGAUAGAAUACUCCU--AAGAUCGGUGUGAUAACACAAGUUAUGG-GCAUCAAUGGGGCCUAAGAGUUAAGAGCCGCGGACCUAAAUGGAUAUGAGGGUCGUACUCGUCUGAUCUGUUGACAUGUACUUC----------GGACAGUGUAAAAAGGUUACCGUAU-AAUUUCGAUUAUUUGUAUUAGCCUCAUUAACGUCGGUUUUGAUCCGCAUCAAGAGUUUGA--------------------UAUCCGAA-CUGUUUUCUGUCCAAAGCAGCUUAAUGGUACUUCAAGUC-UAAUGUAGUAAUUCGCUUGCU---------UUACCAUACCCUAUCGAUAU--GUUAGGAAAUGUCAAUUGAAUAGGCUAUCCAUUGCAUUGAAUAUAUCAUUCCUAUUGGACGCGUGUCU-ACCAAACGGAGAGAUGUAGAAAGUAC--AGCUUCUUCUCUUCCCCAACCAUCUUCC-UCUACAGCUUAGCCGG------GUCAGGCCACGCGGCAGCCAGCGUUCGCCUG-GACUAGGAAAG----------------------------------------UCUUGGGCACAGGUGGA-AGCGUAACCAGUUACCGUUG----------------------------------------------------------------------------------------------------------------------------------------------------------------------------------------------------------------------------------------------------------------------------------------------------------------------------------------------------------------------------------------------------------------------------------------------------------------------------------------------------------------------------------UCCAAUACAGUA-AUCCCAGAAC-CUCAGGUAGAUAAUUGUUGACACGUACGUAGCUAUGCGUUGAGA-ACCUACAGAAGAUUUGCGUCAUCGAAGGACUCACAUGGUCUCAUAAGCGUGUUCAACUCU--UGAAUUCGGUUAUAAAAGGGGAGUGACACAUUGGUUCUAUUUCAAGCGUGGGUAUUUCAAGAUAUUUCGGUUGGCCGUUUAAUUUGUUCUUCCCUG-UUGGCGAUAAUUUAAUAGUACAGUUACUGCGGAGGUUUGUCUUGUCAUAGGAAUA--------------------------------------AGG-UAUAGAAAGCGGACUCGACACUACUGGGACCGUCUGCUCGCAAACGGGUUAUCACGAAAAUAAUGGAAUCUACUACUUAUCUUAUCACUGGAUUAAAGGGAAU-UAACAAUUGCGCA-GGAACCGGAAACCAAUCACUCUUAUCGCUGAUGUUCUCCCUGAACCAUUGAGGGAAAUGAGUUUUUUUAGUAUUUGAAUUCUUAGCU-ACUAAGUUUACGUACCG 
>F3 5365
GCGACCGAUAAAGUUAUGGCGACACUGCUUGCUCAUUAACAGCUUC-AGCUUUACAUAUCCAU-UCCUAAACCCAUAAGCUUCC--GGCCGUAAAACGCACUGAUUACAUUUUACGCUCUAUUCAUUCAAGAGAAGGGUGC-GGAUACUGCGUAAAUAUUAAAAGUACUAAGUGCCUAAUGAGAGCAGCGGUCCGAGCA-AUACUUGAG--GAUUAUGCGACUUAUUGGGAUUUACUUUGUUGGAGGUUUGGAUAAGUAGCAU--ACGCAUUGCAAGAACUACAUUAAACUCUUUGUAUAUAGAUGGGUUUCUGU--AGGUGUAUCUGUAAGCCCCAUUUCGUGUUACACAACAUAAUUCCCACAUAG-ACCUUCGGAACGAAG-AUAUAUAUACAGAAGUUGGGUGAAGGGGGCUAUAAGGU--------------CAUCGAGUUCUUUAUGAACAAA-CCUCCGGCCGUGCACAAUG--CUUAUCAAUGUGCUUAAUUAGUAAAUUAAGUUUAAAGAAGGGG-GUACCU----------------------------------------------------------------------------------------------------------------------------------------------------------------------------------------------------------------------------------------------------------------------------------------------------------------------------------------------------------------------------------------------------------------------------------------------------------------------------------------------------------------------------------------------------------AUCUGCCU-UCAAUCAGACUGAUCUUGAAAUGUCCUACCGAAGUUUGAUAUCGAGA--UUUUUAUUGGUGGCCAUCUCAUCAUACAUUGGACGGUGUAGAUUUGCGAGUGACAUUCCGAUAACGACCAUAAAUGUGGUGCA-----UCCCAUCAACCGUGAUUAGGUUUCCAGUACUUCCCAUAUACUACCUAAUAUUAUCUUUGUAUUA-UUCAAACCUAGCCUAGACGAUCUCGAAUCUAUGUACCCAAACUGACAUUUACGUUAGUCUAGGCUCGAACGUUAAACGUAGUUUUUUCAAGUUCAAACGCCGGUGAGUGCAAAUCAGCUGACAGUAUCCGAUUUGAUAAUAGAUUUAACUUGCUUUUAUUUGGCCCCCUGGGCAUGGGCAAUCGACUACGGAGGUGACUGCCCAAUUCAGAACACCUGCUAUAGCCCGUAUAAAUGGUU-C-CCCCCACGGGGGAAAUUGUGACGACUUA-----------------------------------------------UGUACAUGUGUAUGCGGAAUGAGAAU----AUAGCGUUGAUUUGUUGA----UAGUUAAGGCUAAAAUCCGUCUAUCAAAAGUUCUAUAAAAGUUAGGAAGAAUUGUACGAUUAGAUCUAUAUCUUUUCGUCGUGGUCAAAGCAGUUUUUAUA--AUAGAGCAAACCUUUACUUGGAUAU-GAUGCACGAUAUUGUGAUUCAUAUUAGUUAAAUACGCAUGCCAAUACCAACAUCUUAAACUUGAUUUUAUAAGAGCCCUAACUUCUCUGUGCUGACGUUAACAAGAUAGCCGAGCGCCUCGUUUAAUCCGUAGCUUUAGUUGCCCAGUAAAUAAC--GAUGGUGUGACGGCAUCCCUGAGGAAUGGAUUUGCAUGUGACGGUGAGGUGCGCGAUAUCUUAGAGA-UAGAACA--GCAGGCUGGAUGUGGUCGUAAUGAUAAUAUAUAGUAUAGCAGAGCAAUUAAUAAGUAGUGCAGAAGUUUAUCAUACUGAUGUCAUAAAUGGAAAUUGUGGCUAGAUUAAU-AAGUCGAUAAGGUU--CAACGUUUGAU--------------------------------------------------------------------------------------------------------------------------------------------------------------------------------------------------------------------------------------------------------------------------------------------------------------------------------------------------------------------------------------------------------------------------------------------------------------------------------------------------------------------------------------AACAAGGUCCGGCGUCAGUGGUAACACGUUUAGGGCGGAAUCG--UUCUCUAAAGCACAUUA-CUUAAACCAUCAAAGGAUAUCGCUAAAUAAUCCAUGUGGUCGAGCUUAAAUUAUUCAAAUUGAUAUCCUCGCAGACC-CGGGGCUAUCCCUUUUUAUAGCGAACUCAUCUUGUACUGAGGCU-UCCUUAUGAUUCAUU-AGAUCGUCUGGCAAUACGUGCUAUUAUUUGACAUGUUAGAAGACCUCGUUAUU--ACGCU-UAUACUAAUAUGUAUCAUUAGAGUGCUCUGAAAAA-UGGCCUUUUUUGUCUUUUAACGCUGUU-GUCCGCUCGCCUCAGUAC-AUAAGUCCUCGGA-AUGG--UUGUUAUAGGUCCAUAGUAGACAAAAUGUCUGCGGUAAACUUCAAUUUAUUGGCCCCGACGAAAACUGCACAGAGGAUGCAUUCGCUGACAUAUCCGAGUAG-------UCUUGAAAUACUUCGGCAA-CAUACCUUUCGACUAUAAUCAACUCAAAAAAACGACCCAAUGUAGUGUGCAUAGAUCUUAACGUU-UCAGCGGCUCCCUAAUA--AAUCUUAAGUAAAUUGUGUGGGUGAG----UCACAUCUACAAAACCGGGAACACGGUGAACCCUAUUGAGUAUCAAGAAUGGUUUAAUA-UUCAAUGCCAAGAUUUAAACAA-GAAACUUUGUUUACGCUGAGCCUAUAAUUCGUAGUACGUGU---------------CUAGAGGAGCAAUUGCUAUC-AGGAGUAACUUUAUG--CUCAUCUGUGUUUUUUUGCUUGUGUAGAAAACGAUCA-UGCGCUCCUGAAAAUUCAAAAAUGAUUCG-GGUGCACC-CCAGGAUAUAUUACUUGCCUGAUUUUUUCGUGUAAUAGGAACUGUUUAUAAUUAUAAAUUAACUGUACUAUA-ACCCACAUAAAUAACGUUGAAGAUACUACAUU-GCGGCAACUGAUUGACUGUCUAAUAG-ACAUUAAGUGUUAUAUU---GCAAUUGGACACCUUU--AAACCCGGGCCUACAAUAUACAC------------------------------------------------------------------------------------------------------------------------------------------------------------------------------------------------------------------------------------------------------------------------------------------------------------------------------------------------------------------------------------------------------------------------------------------------------------------------------------------------------------------------------------------------------------------------------------------------CGUGUAAUCACUGGCUGCAAGCAAGACUCAACGCGAUCAAGAAUUAUCCCCAACAUCUGGAAGACU--UAUUAUGGCACUAUGCAGUUUAUGAGAUUACUUGGCG-ACACAUAAAAACUCUGAAGACACCAAGUUAUAGAGGGCACAACCUAAAACAAUACAUACCU---AAAGCGUACUAGAAAUUCACGAUUGUAAGUUAAAUAUCAAGUCUGAGAGGAUAGAUUAGCAAUAUUGCGUAUACAAUCUUGACUUGUAG-AGGCUGCGUCUAAACCGGU-UCUUUAUGCUUCAAUUCGUCAAUAAAGACAUGUUAUCCCCAGCCGACACUAAGUAUUUUCUGUCUUGGGUAUACCUGGGAGGGGACUAAUACCGAUGAA-CAUAUCUCCAUCAAGAGGAAAUACAGAAGAGCGGGAUUUAUUAACACACAGAACAUCGCUGAGAUCCUCUUUAGUCGGACCGGUG--ACUCUCUAAUGUCAUGGGCCGAU---UUUAUGAUGCGGUGCCCUACCUUAAAUGCAGCA-AUCUUAGAAC-CUUAAAUAGGCGAACGUCGACACGUAGAUAGAGGUGCGUUAAUA-AUCUGCAAGAGGCUUACGUCACUUAAGCUUUCAUAUAAUGUUAUAAGUGCGUCCAAUUCU--UUAAUCUGUCUACAAAGAGAGAGGGAAGCUAUGGUAUUAGUUCAAACUUGGGGACUUCUACGAACUCCGGUUGAUCAUUUAAUACGUUCUUACCUG-UUGACUAGAAUUUAAGAGUACGGUAGUCAUAGUGACUUAUUUUGUCCUAAGUUCA--------------------------------------GAG-CAUAUAGAAUAGUCUCGAUACCGCUGAGCCCUUCCGCAAGCAGAUGGUUUGUCGCGAGAACAUGAAAGUCUAGUAUAUACCUGAACGCCGGACUAAAAGAUAU-UAUUAAUCGCGCA-AGAACCGGACACUGAUCAUUCCUAUCAUCGAUAUUCUUCCUCAAAUAUUGAAGUAAAUGGGUCUCUGGAGUACUUAGACUCUUAGCU-GGCGAACCUGCAUAUAA 
>E3 5365
GCAACAGAUAAAGUUGAUGCGACACUGAUGGCUCAGUGGUAGUUUC-GAAUGUUCAUAUCCAU-UCCAAAACAUAUAAGUUUCC--GGCUGUAGAGUCUACGGAAGAGAAUUUAUGCUCUAUUCGCCUAUGAGAAGGGUAC-GGAUACUGCGUAGAUAUUAAAAAUCAUAAGUACCUAAUAAGAGCCUCGGUCCGAACA-GCACCUAGA--GAUCAUUCGAUUUACUGUGGUUUACUUUGUUGGGGAUUUGGGAAUAUAGCGC--ACGCAUUGCAGGAGCCACAUUAAGCUCUUUGCGUAUAGUUGGGUUUCUGU--AGGUGUAUCUGUAAACCUCGUUUCAUACCGCACAACAUAAUUCUCAC-UAA-GUCUUCUGACUAAAG-GUGUAUAUGCUGAAGCUGUGUGAAGGGCGCUAUGAGCU--------------CAUCGGAUCCUUUAUAAACAAA-CCUUAGGCCAUGCAUGAUG--CUCCCAAACGUGCCAACUUAGCAAGUUAAGUUUAAAGAAGAGG-GUGUCU-----ACUAGCAUCAUA-------------ACCCAAAACGAUUAUCACAGGGGCGCCUGCUAUGC-ACGACUAAUAACCAUUUUUCAUCUUGAACAGAACCAUAUGGCUU------------AUUUUUCGUUCCAGUUCUUGAGACGGCAUACUAGUCCUGUUUAC-AAUGGCCGGUCCAUUUAUAGUGAAAUGAGUUACAACAG-UUAAAGCGGCUUACGUGACCAU-CUACCCGUUGGCGACUUGGACAAUAUUGCUGGAUCAU-UGCAUGACCGUCCUGUGGAACGUGCAUAAGGCCGGCGUAAACUUCACCAGAUGAUGGAAAAAAUUCUAGAAAUCGCAAUAUCUUGUUGCACGCCUCAAUUCUCUAAA-CCUGAAACGCUCAUCUGUUGUUGGCACAUAAUAA--AGGGGGCUUUUAGAUAUGGUUCUCGACAUCGAUAUUUGGAAAGACAAAUUUAAGGACGAGUGCUCGGGUAGUUCAG-AAUGGGUAGGGUGGGUACUACUUUGUUCAAAUUUAGACAGUCUAAUCAUGAUCUGCCU-UCAAUCAAGUUAAUCUAGAAAUGUCCUUCAGUAGCCUGCUAUAAAGC--UUUUUAUUGGUGUUCAUCUCAUUAUAAUGUGUACGGAUUAGAUUUGCAAGUGGCAUUUCGAUAACCACCAUAGAUGUGAUGCA-----ACCCAUGAACCGUGAUCAUACUUCAAGAACUUUCCAUCUACUAUCUAUUGUUGAUUUUGUAUUA-UUCAAGACUAGCCUAGACGUCCUCGAAACUGUGAACCCAAACUAGUAUUUACGGUAGUCUUGGCUAGAAGGUUAAACGGAGUACCGUCAAGCUCAAUGGCUGAUGAAUGAAAAUUAGCUGACAAUACCUGAUUCGCUAAUAGAAUUAACUUUUUUUUAUUUGGCACCCUUGGCAUGGACUGUCGACUACGGAGGUGAAUGUCAAAUGCCGAGCGCUCGCUAUCGUCCUUAUGAGUAGUUCC-CCCCUUGGGGGAUAUUUGUGAAGACUUC-----------------------------------------------UUCACAAUCGUAUACUGAAUUAACAU----ACCACGUGGAUGUGUUAA----UAGUUAAGACUAAGAUCCGCCUGGUUAAAGUUUCAUAAAUGUUGAGAAGGAUAGUAAAAUUAGAUGUACGUCUAUUCGUCGUGCACAAACGAGUCCUUAUA--GUCGGAAAAACUUUUGCUUGGAUUU-GAUACAUGACAAUGUAAGUCAUAUUGAUUAGAGCUUCGCGACAAGACUAACCUAGUUCUCUUGAUUAUAUAACAGCCCCAACUUUUCUGUCCUGUCGUGAACAACAUAGUUGUGCUGCUCGUAUUAUGCGUAGCUCUAGUUUCCAAAUAAAUUGC--AAUGAGGUGAUGGCAUCUCAGAUGAAUAGAUUUGCAUGUAACUGUGGGAUCCGAGCUUUCUCAGAGA-UAUCGCA--GCAGACCGGAUGCGAUUGUA----UAGUAAAUGAAUUAGGAGUAUAAUUAAUAGGUAGUGCGGAGUGUCGUCAUUCCGGUGUCAUAAAUAGAAACUAUGGCUAGAUCAAU-GGAUAGACUAGCUUGUCAUCGUAUCAAGGAAGCCCAU-ACAAACAACUUGCGGGACCUGCUGUUUAUGC---AUAGAUAGAGAUAGACGCAAAUGACGGUCAAGUCCUGCCUUA-UUUUCCUAUAAGACGAACCUCAGGUUUAAGCUUUAUUCACGGACUCCAUAAAAAUAAAAUGAAACAAACGCUAGCGCGUA-AGAGUAGCUUUAAGUAUCUAAUGAGGGCAGCAA------UUUGCCGGUAUAGACAAAUCCCAUUUUUUGGUUCACCCAGCAACGUGUUCAGGAGAGAGUUGGUCACGCAUUCCUGUAGCUUGAGCUGCGCUGCGAAA-UAAGAAUUAUAGUUCUGGCUCUCAAAACGAUCCCAGUUGCAGUGUCUGAGGACUAUUAAAUCAGAAAUUUG---CACGGAAUGUAGCAUAAUGCACAACUAACCCCGGAAUUCUAUGGACAGUUCGUAGGGC--GCGUAUGUGGAUCCCUUAUAUAU--UUAUGAAGAUGUUAACUUAUCGGCGGGUGAGUUUUG-AGGACUGGAGAAAUGGACUAAGUCCGACAUCG-GUGGUGAUAAGGUCGAACGGAGUUG--UACGCUAAAACACACUA-CUCAAUCCAUUAUAGGAUGGCGCUAAAUGAUCCAUGCGGGCCA-ACUAAACCAUCCAAAUUAAUAUCCUUAAGGAAU-CGAGGCUAUGCCUUUUUAUAGCGAACUUCUAAUGCAUUGAGGCU-UUCUUUUGGUACCUU-AGGUCGUCUGGGGAUAUGUGCUAUUAAUUGACAUGUUAGAGGGCCUUAUGAUU--ACGUU-CACGCUAAUAUGUAUCAUUAGAGUGCUCCCGAAGA-UGGACUUUACUUUCUUUGGACGCUGUU-GUUUACUCACCUUCGAAC-AUUGUUCCGUGGA-AUAA--UUACUAUGGGUCCAUACUAUGCAAAAUGUAUAUGUUAGAUUUCAUUUUAUUGGCCGCGGUGAAAGUUGGAUGGAGGGAGCAGUCGCUCAUAUAUACUAGAUG-------UUCUGAAAUAUAUCGGCAG-CAUACCCUCCGGUAAUAAUGAAUUCAG--------------------------------------------------------------------------------------------------------------------------------------------------------------------------------------------------------------------------------------------------------------------------------------------------------------------------------------------------------------------------------------------------------------------------------------------------------------------------------------------------------------------------------------------------------UAUAG-GCGUCAUUGGAACCGCACCUGUAAAAACUACGAGAUUAAAUGAGCCUGAAGUCUGUGCUUGUUCGAUCGGUCGAUCCGUAUUUC----------GGACGGUUAGAAAGG--UUACCAUUGAUUUUCGAUUAUUUGCAUUAACCCUAUUGACGAUGAUUUUGUUCUACAUCCCGGAUCUGA--------------------UAUACUAA-UUGCUCUCUCUCCCAAAUGGCUUAGUGAUAAUUUAGGUC-UAAAGUGAUCACUUAUUCGCU---------UCACUAUAAUCUAUCGCUAU--AUAGAGGUAUGUUGAUUAAUAAGAUUAUCCAAUGCAUUGAAAGUAUCAUUUAAUAUUUGACGCGUGUCCCCCAAGUAGAUGUAUAUGAGAAGUAC--AGUCUAUUUUUUUUCUCAAUCAUCUCUUACCUACAGCCUAGUCGA------CUCAGUCUAAAAGAAAACCAUCGUAUGCUGG-AACAACCCAAG----------------------------------------CCUUAGGCACAGAAGGU-ACCCGAUCAAGUUACCGUUA----------------------------------------------------------------------------------------------------------------------------------------------------------------------------------------------------------------------------------------------------------------------------------------------------------------------------------------------------------------------------------------------------------------------------------------------------------------------------------------------------------------------------------UUAAAUAUAGUA-AUCCUAGAAC-CUUAAAUGAAGGACUGUCGACACGUAGAUAGAUGUGCGUCAAUA-ACCUACAUAAGACUUGCGUCUCUUAAAAAUUCACAUCACGUCGUGAGUGCGUCCAACUCU-UUAAUCUAAUAUACAAAGAGAGAGGGAAGCAAUGAUACCAGUUCGGCCGUGGGGACUUCUAGGUACUUCGGUUGUUCGUUUAAUAUGUUCUUACUUG-----CGAAAAUUCACCAGUACGGUGGCCACGGAGGUUCGUCUUGUCCUGGGUAUA--------------------------------------AAG-CAUGGAGAACAGCCUCGAUACUGCUGAGCC---UUAUAAGCGGACGUGUUAUUGCGAGAAUAUGAGAGUUUAGUAUAUUCGUGACCACCGAAUUAAAGGACAUAAAUUAAUUGCGCA-GGAACCGGAUACUAAUCAGCCCGAUCAUCGAUAUUCUUCCUCAAAUAUUGAGGAAAAUGGCUCCCUGGAGUACGUAGACUGUUAUCU-GCCGAAUCUACAUACAA 
>D3 5365
GAAAUUGACGAAAACUUUAAGCGGCAAGUCACCCGGUGAUAAGAAU-AGGUCUGCAUCUCGAU-GUCAAUACGCUGGAGUUCUG--GAUUUCGGGUUAUGCAGUUUGGAAUAUGCCCUAUCCGCAUUAGUCAAAAUAAUAC-UGGAAUUAUAUGAAUCUUAACAAUCUUGAAUACCAAAUAGAAGGAAUAGGCCGAACG-GUAACUAAU--GGGGACUCUCCUUGCAAGGUUACACUCUGGCUAAGGUUUAGAUCAAAGUCGC--GGACAUCGCACGAGUUGCAUCAAAUCAUUUGUGAAUGAUUAGAGUGUUAU--AAAAACUUUAAUAGACAUGGUCUCAUUUUACACAAUGUGAUUCCGACAUAA-ACCUUUGAUCUUUAGAAAGCGUGUUAAGAAACUACAUGAGGGAUGUCAAAAGAU--------------CGCCAGGCUUUCUAUGGAUAGG-UUUUCAGUCAUGGGUACUG--CCUCUAGACCAGUCAAAUAGAUCAAACAGAUUGGAAAUAAAGA-GUCUCU-----AUAGACAUAUAG-------------UCCCGGGUUGACUAUCAAGCGCGCAUCUGCUAUGA-AUGCUUUUUAGUUGCUGUCUAUCGUAGGUGAAUCGGUUCAGCCU------------GUCGUGUUAUCAGAGCCUGGUGUCAUUAAGCUAGCACAUAUAAU-UUUGGUCGGUCCACAGGUGCUGAAAAAUGUCUCGAGUA-UAGAAACAGUGCAUGUGCCUACCUUAUACCGUGUCGUCGUGUACAGUGAUACUCAGUCCU-UUACCAUGCAACAUGUUUAAAACGUCUAAUCCUGGCGAGAGUUGCGCCAGAAGUGAUAUAAGAGUCGAGAAGGCGUAUCGUCUUGUCUUCCCCCUCUCACUACUAAA-AAAAGAGCUACGAUUCUAUGAUUGAACUCUGUAA--AUAAGGUGUGUUUAUAUGGUCCUGAUCUUCGAAAUUUGUAAAUGCUCACUGCAGGCAUAGUGCGCAUGUACUUCAGUCGAUUUUGACUUGGUUUAUACCUCUAUUCGAUUUCGAUGCUCGCUACGGUUCUUGCCUCUAAACUUAACUGAGAUGCAGAGCUUACACAUAGAAUUGUUAAAAAUC--UCAAUAUUACAGACCAUCCAUUAGUAAUUUGAUAGGAAUGUUUAUAAAGAUGGUAUCCACAUAAGUUUUAAAUAUGUAGGUCCAG---CACAUUCAAAUAUUGUCGGAUGUCCAGGACAAUUCCUAUUAUACCGAAUAAUAGUUUGAUGUUG-GUAAGAGCGAUUAUAUACAUUCACGAAACCGUUUUACUGAACUGGUAUUUCCUAUAGACAAACUGGUGAGGUUCCGCAAUCGACAAUAGCCCACAAACGUCGGUGGGAGUAAAUUAGAUGAAAAUAACUCGUGUGCUCUUAGAAUAACUUUUCCAUUGUACCGCCCACUGGUCAUGAGUUAUCGACUAGUGGGCUUAACACUAAAUCUUGAACACUU-CCAUUUAUUAGAAAAGUAAAUGC-CAUUAAGAGAUGUUCGCAUGAAUGCUUU-----------------------------------------------CCGACGUUUGUUUAUCGAAUAAAACU----ACCACGUUAUUAUUUGGG----GUUUUAAAACCAAGAUCUGUCUGUCAAUUGUUUCGAAAAAAUUAAGAGAAAUAGCAAGACUAACCCUAUUCCGGAACGUCGUGAACAAUCAAGCUCUUUAA--GUAACACACAACUGCUUUCAUCGAU-GACAUUUUACGUAAUAACUCACUUUGUUCAUAAUCUUUGGAUUAGCGCGCCGAUGGGAUAUGGAUUCUAUAACUGUUCAAUCUGAUCCGUUUAGUCGCAAGCAAUAUAACUAAGCUCCUUGUUUUAUUCGUGCUAUCGUCUGAGUGGUAGUAGCC--GAGAAUAUGAUGGUGCCUGAGUAGGGUGGACUUGCAUGGAGUCGUGGAAUUAUUAAUACCACGACAUAUAGAGCA--GCAGCGCUCGGGCGACAUUAGCGGUGGAAUAUAAUAAAGCAAGCUUACAGAUACGUAACGAAGAGGGCUGUUAAAAUGGUGUCUUAAAUA--ACCUAAACGUAGGGCUAU-GAGAAUAUUAGGUCGUCGGAGUUGUGU--------------------------------------------------------------------------------------------------------------------------------------------------------------------------------------------------------------------------------------------------------------------------------------------------------------------------------------------------------------------------------------------------------------------------------------------------------------------------------------------------------------------------------------------------------------------------------------------------------------------------------------------------------------------------------------------------------------------------------------------------------------------------------------------------------------------------------------------------------------------------------------------------------------------------------------------------------------------------------------------------------------------------------------------------------------------------------GCAAAUAUUUCAA-AUGGUGUACAAGCAUAACAACAUU-UCUGCUACACGCAGAUA--AGUCUUAACUGAUUCAUGUCAGGAUAUAUUAUACAUUUACAGAGACGGCAACGCAACAAGUGCUGAUGAUUAUCUAGUAUGAACCA-CC-UAUAGGGCCAGAAUUCAAAUAA-UAACAAUUAUGCACGAUUAGCAUAUAGUCGACCGUAAGUGU---------------CACGGGGUGCACUCAUCAUU-CCUAGUGAUCGAAUA--CUGGUCCACAUUUUCUCACUUGUCUGAAGGACGACGU-CGCUCUUAAGAAAACCAUGAGUCCGUAAA-UGUACCUCGUUAGACUCCAUUAUCUGCUUCAUUUCCCUAGACAAUCGGAACUG-------------------CGUGAUGCA-AACUAUAUAAAUAGCGCAGGGGAUACUGCCAU-GCCAAAGUCGACUGUACU-UAAUAAC-ACACUAAGUCUCAUGAU---GCAACUGGACACAUCA--GAGACCUGGUCACUGGUAUAUCCGACAU-GCACUAUUAGGCCCUAAGAGAUAUAUACUAUGGGUUUAAAUGAAUGAAGGGCUCACGCCUAUCCGAUCGAUCGACAUAUAUUCC----------AGACAGGCGAAAAGACCAUCCGUGC-GGCUAGGAUUGCCUACAUAAGCCUCCCAAACCACAGUUAUAUUCUGCAACGCGGAUUUGA--------------------UUUAUUAA-UUGUUUUCUAGCCCAUUAAACCUAGAAAUCCUUUAAAUC-AGGUGUCGUUGUGCACCCGUU---------UAACUAAACUCUUUAUACAU--AUCGGAACACGUUUGUUCGUCGGGCUACUUCAUCUGUUAAGUAGGUCAUUCCUAUCUCGUCCCGAUUU-CAGGAGCGUAGAGAUUCAGAAAAUACUUCGUUCCUCGUUUUUCCAGGCGUUCUCUCACUGCCAGAUUCAUCUA------CUCUGACUAAGCUCCAACCACUAGACGUCUG-GAUUACAGAGG----------------------------------------UUCUAAGCAAAGCAAAC-AGUGUGUCUAGAUGCUACCG----------------------------------------------------------------------------------------------------------------------------------------------------------------------------------------------------------------------------------------------------------------------------------------------------------------------------------------------------------------------------------------------------------------------------------------------------------------------------------------------------------------------------------UCCAAUACAGCA-AUCUCAAUAC-CUUCGACAGAGAGCUGUUACUAUGCAAUCAGAUGUACCCUGGUC-GUAUAUCAAGAGCUUGCAUCGUCCAAAAAGCCACUUUGUAUCCCAGGUACAUCCGAUCCU--UUAACUCGAUAGCGGAAAAAGAGAGGAGCCAUAAUUAUAGUCCGACCGUGAGAAUCCCCAGGGCCUAUAAUUAGCUAUUUAAGAUAUUCGUCUCUC-UGGAAUAAGAUUGAGGAAUAUAGCUUCUACGGAGAUUUAUUGCGUCCUAAAAACA--------------------------------------UAA-UGUAGGGAGAAGACGUUACAUCACUGUAGCAUCCUGUAAGUAUGCAGGCUAUUAUGAAAUCAUGAAAGUCUCUUAUUAGUCCUUGCAUCAAGUUAAAGGACAU-UACUAAUUCUGCA-AGAAUUGGGUGCGUACUCGUUCUGUCGUUUAUGUUGUUAUUUAACCAUUGAAGAAAAUGAGCCUUUGAGGUACCUGAUUUUCUCUUU-ACUGAAUUAACGUAUAA 
>C3 5365
GAAAUUCAUAAAGACUUCAAGAGGCAGAUUAUCCGGCGAUAAGCAU-AAGUCUGCGUCUCGAU-UUCGAUAUGCUAGGGUUCUA--GGUUACGGGUUAUACAGUUUAGAAUAUGCGCUACCCGCAUUAGUUAAAUUAAUAU-UGGAAUCAUAUGAAUAUAAACAAUCUUGAGUGCUACAUGAAAGGAACAGACCGACCC-GUAACUAAG--GGGGGCUCUCCUUAUAAGGUUAUACUUCGGCUUAGGUUUAGAUCGAUGACGU--AUACUUCGCAAGAAUUACAUCAAGUUCUUUGUGAAUACAUAAAGUGCUAU--AAGAAUUUUAACAGACAUGAUCUCACUUUAUACAGUAUGAUUCUAAUAGAA-ACCCUUGUUCUUUAGAAGGCGUUUUCAGAAACUGCGUGAGGAGUGACAAGUGAG--------------CACCAAGCCCUCUACGGUCAGG-CUUUCGGUCAUGGGUACUA--UCUCUAAACGAGCCAUAUCGAUCAAACAGGUUCGAAAUAAAGA-GUCACU-----AAAGAUAUAGAA-------------GCCGGGGUUGGUUAUUAAGUGGCCAUUUGCUAUCA-AUAAUUAUUAAUCAUUUUCUCUCUACGGUAAACCAGUUCGGCCU------------GUCAUGCUACCAUAGCCUAAUGUCUUCAAGGU-GUACAUAUAAU-AUAGGCCGGUCCACAAGUACAGAAAGAUAUAUCAAAUA-AAGGAACGGUUUACGUACCUACAUUACACCGUGUCCUGUUGUACAAUGAUUCUCAUUCCUCUUACUGUGAAACAUAAUUAAAACGUCGCAUCCCGGCGAGAGUUGCACCACAAGUGAAAUAGGAUUGGUGAACGCGUAGGUUCUUGUCAGCCCCCGCAUACUACUAGA-CAAGGCGCUGCAAUGAUUUGACAGAAGCCUCAGA--AGGAGGAGUUUUUGCAUGAUCCUGAUCUUCAAUACUUGGUAAUACACACUGCAGUACUAAUGCACAAGUACUUCAGUUGAUAGUGAAUUGCUUUCUAUCUUCAUCGGAUUUCGAAGAUCGCUACGUU----------------------------------------------------------------------------------------------------------------------------------------------------------------------------------------------------------------------------------------------------------------------------------------------------------------------------------------------------------------------------------------------------------------------------------------------------------------------------------------------------------------------------------------------------------------------------------GGUUAUUAUUUGAC----AUUUUAAAGCCAAGAUCCGUCUGUCAAUGGUUUCAAAAAAAUUAGGAAAAAUAUCAAAAUUAACCCUAUCCCGGUACGUGCUGAACAGCCAAGCUCUUCAA--GUAAGAUUUAAUGGAUUUCAGCCAC-UACAUUUUACGUAACAGAACCUUUUGUUUACAGUCUCUGGAUGAGUGCGACGCAGGUAUACGGAUCUUAUAACUCCCCAAUUGGAUCCGGUCUGUCGCAAGUAACAUGACCAAGCACCUUGUCUCAGGCGUUCCCUCAAUUGUUUGGUAGUCACU--GGGAAUACGACGGAACCUGAGAGGGACGUACUUGCAUUUAGUCGUGGGAUUACUAAGAUUACUACGUAUAUAACA--GCAGAACUCGGACAACAAUAGCGGUGGAAUAUAGUAAGGCAAAGUUAGACACGCGUAAUGCAGAGGGCUGUUAUGAUGGUGCUACAAACA--ACCGAGAUGUCGGACUAU-GAAGAUAUUAGCUUGUCAGUGCCGUGA--------------------------------------------------------------------------------------------------------------------------------------------------------------------------------------------------------------------------------------------------------------------------------------------------------------------------------------------------------------------------------------------------------------------------------------------------------------------------------------------------------------------------------------AAC-AAACCCGGCGUAG-AUGGGGUAACAGUAGAACAUGGCCAAUCCCUUUGAAAUCUGCCA-UAUCUUCCGUUUAUAAAAUUGGCUAUUUCAUUCUUACGAAUAACAUUGGGUCUGUCAAUCUUACACCUUUGCUGAAC-CGAGGCUGCACAUUUACAUUAUUAACUUUUCCAAGACUAAGGUA-UACAUUCUGUAUCUA-CCUUUAGCCCCGAAUUUGUGACGCUGUUCGUUUAGUUAGUGGGCCUCAAUCUC--GAACCCUAUUCUAACGGGAUUAAUACAAGAUGUGUUGGAAA-UGCCUGUUAUUGCUUUUGGGUGCUGUG-GUCUGCCAUCGUUCGAAC-AACAGCUUGCUGAUACAACGUCGCUAUAGGGUGAUGGAGAGUCGAAUAUAAGCCUUAGAUCACAUUUCGCUAACCGUCAAGACAAAUGUUUUCUAGAAGUAUUCGCUUUCCUACUUGAUAAA-------UUUUGAAGUGAACCAAUAAAUAUAGUUCCCGGUUAUAACAAAUUAGG--------------------------------------------------------------------------------------------------------------------------------------------------------------------------------------------------------------------------------------------------------------------------------------------------------------------------------------------------------------------------------------------------------------------------------------------------------------------------------------------------------------------------------------------------------GAUAU-UCAUGAUUGGGCUCUUAGAAAUGUACACCACGAGUCUAAAUGAAUGAUGGGCCCGCUCUCAUUCGGUUGAUCGACAUAUAUUCC----------AGAUAGUCAGUGAGACCUUCCAUAC-ACCUUGGAUUGUUUCCAUAAGCCCCAAAGACAACAGUUAUAUUCUGCAACGCGGAUUUGA--------------------UUUAUUAA-UUGUACUCUAUCCCGACAAAUAUAUAAAUUCCCUAAGU--CAGGGUAGUUGUGCACCCGUU---------UAACUAAAACCUUUAGAUGU--GACAGAACGCGUUCGUUUGACGGGUUACUUUAUAUGUUAAGUAAGUCAUGCCUAUUCAUUCCCGGUUU-UACGAGCGUAGGGUUUCUGAAAAUGCCUUAUCCCCCUUUUUUUCUAGCGUUCUCCCACUACCAAUUUAGUCUA------CUUUGACCGUGCAGUGACCACCAAACGUCUA-GAUUACAGAAG----------------------------------------UUCUGAGCAAAGCAAGC-AGUGUGUCUAGGUGCCACCGCACGCGAUUACUAACCUUAAAGACACCUCAACAGGCACGCAGUUUACCCCCGGCAUCUCAAAGGCU--UAAGAUGACCCUAAACAAUCUGAGAGGUCAAUGAAUG-ACGUAUAAUAACUGCGAAAAGAUUUAGUUAUGGAAGAUAUAACUCGUAGAAAUACGCACCU---AGAGUUCAUAAAGAGCUUACGGCCACAUUUCAACUACGUAGUUCAGUAGGAUAUGCUGGUGACAAUGUAUGUAUAUUGCUGUACCGUCG-AGAUUAUGUUUAAACAGAA-UGUUUAUGCGACGAUGGGCUUGGGAUACGACGUUGGACCUCAUUGUUCCUGGGGACAUGUCAUCUGGAGCAUUUCGUGAAAGGGGGGUACGCUGAGGUA-CCUUUGUUUAUUGAGGGAAAAUGUAACUGAGUGGGCAUCACUAACCCACAGUAAGUCACUUAAAUCUUUCUUAGCUGGGCCGAUG--GAAUUGGAGUACC--AGUUUACU---UUUAUUAUGUGGUACCCUACUUCCAAUACAACA-AUCUCAACUC-CUUCGAAAGAGAGUUGUCACUAUGCAAUCAGAUGUGCCCUGAUC-ACGUACCAAAAACUUGCGUCAUCUAGAAAGCUACUUUUUGCUCCAAGUACCAUCGAUCCU-UUAGUCCGAC-AGCGAAAGAAUAGUGGAGCCAUAGUCUUAGUACGGACGUAAAAACCCCUGGGGCUUAUAAUUACCUAUUCAAGGUACCCUUAUUUC-UUCAAUAGGAUCAAGGAAUAUGGCUACCACGAAAAUUUAUUACGCCUUGAAAAUA--------------------------------------AAC-UGUAAGGAUAAGACGUCGCAUCACUGUAGCAUCCUACAAGUAUGCAGGUUGUUGUGAAAUCAUGAAAGUCUCCUAUAUGUCCCUGCAUCAAGUUAAAGGACAU-UGCUAAUUCCACA-AGGACCGGCUGCGAAUUGCUUUUGUCGUCUAUAUUGCUCCUUAACUCUUGACGAAGAUGAGUCUUCGCGGUAUCUGGUUUUCUCGUU-ACUGAACUAACGUACAA 
>B3 5365
GGAAUGAAUAUUGGCCUUGAGUGG--AACCGCUCAGUGAAAAGUAU-AGAUCUGCAUCUCUAU-AUCAAAACGUACAAACCUCA--GGUUGCAGGUUACGUAGAUUGGAGUGUACCUUAUUUGCAACGAUUGAAGUGACGC-UGGCAUUGUAUGCAUAUUAAAAAUUUCAAGCGCCUGACGAGAGGUACGAAUAGGCUG-GUAGCUCAA--GACGGCUCUUGUUAUGAGGUUCUGCUUCGUCGAAGGUUUCGGAAAAGCCCGC--AUAUACUAUAAGAAUUACAUU-AGACCUUUGUAUAUA-UUAGAGUGUUAC--AAAUGUCUUGGCAGAGCUAAUCUCACUUCAUACAAGGUGAUCAUGAUACAA-GGCCUUGAUUCAGAGGAAGACGUUACAAAAAUUACGUGGGGGACGAUUGACAAU--------------CACCAAACACUUGAUGGACAGC-CUUCAUAACGUGGGUGCUG--CUUCCAAACCAACCACGUCGAUCGAUUAAAGUGAAAGCAACGG-GUCCUU-----AUAAAUUUGGCA-------------GCCAAGAGUGACUAUGAAGCCGGCGUUCGCUAUUA-AUGACUAUUAGAUGUUGUCUCUCUUCGGUAAGCUAUCCCGGCCC------------GUCUUUCUAUUUGUGUCUCGAGGCUCUAAGCCAGCAUAGUUAAC-AUAGAACGGUCCACAAGAACUAAAAUACGUUUUUAGUA-UCAAAGCGGUUUUCGUGCGAGC-ACACAUCUUGUCGAACUAUACCAUGUUACCAGAUCAU-UUAUUGUGCAUCCUGACUACUGCGUCUAAUGUCGGCGAGAGUUCCACUAGACCUGGUAGAUGAUUCGAGAACGCAUAAUAUCUUUACGUCCCCUUCAUACCACUAGA-ACGGGUGCGUCAAUACGCUUUCGGGACUCUGAAA--AGGUGGUAUUUAUGUAUGGUCCUGAUCGUCGACACUUGGCAAUACGUCCAUUAGGCCUGUCGCAUAGGUAUGUCAGUCGUGGGUAAAUUGGUUACUAUUUUUGCCGACUUACGGUUGUUGUUAUGCA----------------------------------------------------------------------------------------------------------------------------------------------------------------------------------------------------------------------------------------------------------------------------------------------------------------------------------------------------------------------------------------------------------------------------------------------------------------------------------------------------------------------------------------------------------------------------------UGUUAAUAUAUUAC----GAGUUAAAGCUAAGACCUCUCUGUCUACUGUUUAAUAGAUUUUGAGAAAUACAUCAGGACGAACACUAU-CUCUGAAGUGGUGAACAACCAAGGUCUUCGA--GAUUGGCAAAACUUUACUGAGCAAU-GACUUCUCAUGCUUGGUUUCACUUUGAAUAGAGUUUUUGCAGUAGUCCAGCGAGAAGACGCGAAUCCAAUAGCAACCGUAUUCUGCCUCGUCAGUCCCAAACUAUACAACUGAGUGCCUCUUCAUGUACGUUUCUUUAACUGGUAUUCAGAGGAU--UGGAAUGCGAUAGCACCCGGGUGGGGCCGACUUUCAUGUCGAGGUUGGAUCCCAGAUAUCAACAUACUUGGAAUAAGGCAAAGCUCACGCAGAAUUGGUGGAAGAAUACAAUAAAGCAGAGUAAACCAUGCGUGGUUCUGAGGGUUGUUAGAAUGAUGUCAUUGAUAGGACCUAGGAGUAGAAUCGC-GCGGACACCAGGCUAUUAAUAUCUCGU--------------------------------------------------------------------------------------------------------------------------------------------------------------------------------------------------------------------------------------------------------------------------------------------------------------------------------------------------------------------------------------------------------------------------------------------------------------------------------------------------------------------------------------GACGUAAUACAUCACAA-AUGAGGUAACAGUAGAACAAGGCCGUGCCCUCUGGAACACAUAA-UAUCGUCCGUUGAAGAGCUCCACAAUAUUACCUCUACGAAGAACACUGAGUU-CCAACACUUUCGCCCUUGUUGGAC-CAGGGCUUUCCGUUCUUAUAAUUAACUUUUGCAACACUAGGAUA-UACUUUCUGCAUCUU-UGGUCAGCUUGGAAUUUGUGCGGCUAUUCCCCAGAUCAGCAGUCCUCCUUUCU--GCAUCCCAUUUGAAAACGAUUGCCUCAAGUUGUUAGAGAGG-CGAUUCCUACUGCUUUUGUAUGUUAUG-UACUACUAACGUUUGAAC-AGUAUUCUAUCGAUUUAA--UUCCCAAAGGUCCGUAACGGAC--------AGCCUGAAAUCAUAAUUUGCUGACCAUCAUAAGAAACGUUUAGAAGAAAUAUCUGCUUCCUUACCCGGUAAG-------UUUAGAAAUAUAUCGGUAAGUGUAGUUCUUGGUUAUAAUAUACCAGGGGGAAUGUUUCAA-CUGGCAUACUCGCGCAACAUUGUU-UCUGCGACACUCGGAGA--AGUCUAAAGCUAAUCACGCCUGUACA----ACAAAUUUGGGAAAGACACAACUAUAAAAGUGUUAUUAGGUAUUAAGUACGAUCCA-CA-UAUAGGGCCAGAAUUUAAACUG-CAAGCCGUAUGAGCGUCUGCCCAGUAGUGUGUCUUACGGGU---------------CGGGAAGUCCAUUUAUCACU-AGUGGUGACUGAAUA--CUUGUUUACGUUUUUACCUUCCUAUACAGGACGACGU-CGCUCUUAAGAAAUUUAGAAAUUCUUUGA-UAACCUCUGUUAGGAUUACGCAUCUACACCAUCUCUUUACGAAAUUGGAACUGCAUAAAAUUUAGGGUUAUUCGUGCUGCA-AAUCAUAUGAAUAGCGCAGAGGAUGCUACCAUAGCCGCGGUCGACUGUACUUUCAAACC-ACACUAGGGCUCACGUG---GAAAUUUGACAUAUUU--GAAAUCUGGUCAAUAAUUUGUCUUACAU-GAACGG--AGGAACUAAAGGACAUAUACCAUGGGUCCAGAUGAAUGUGAAAAUCGUUCUUACCCAAUUAGUCAGCACACAUUUU----------AGACAAUUAAAAAACUUUUUCAUAU-AACCUUGACUGUUUGCAUGAGCCUCACGCAUAACGGUUAUCUGCUGCACGGCGGA--------------------GGUGCUAUAUUAG-UUCCAUUCUGUUUCAAUUGACUUAGCGAUCCUCUAGGUC-AGACGUAACUAUGCGCCCGCU---------UCACUAAACUAAAUCGCUGU--AUUAGUACGUGCCGGUUUAUUGGAUGGCUUAAAAACUUAAGGGCAUCGUUCCUGCUCAGUCCCAGCCU-CUCGAGCGGGCAGUUUCGUGAAGUGU--UAUUACUCAGUGUUGCCAGUUUUCUCCUAACAACAGCUUCGUCGA------CUUCGACUACGCGAUGAACAUUAAGCGUCUG-GAGUACCAAUA----------------------------------------UUCUCAGUAAAGCCAAU-GGUGGGUCUAGAUGCCGUCGGGCGCGGUUGCUACCCGCAAAAACACCUCAACGGGCUCGGAACUUAUCUCUAGUAUGCUAUAGAUU--UGCGGUAGAGAUAUACAAUUUGUGAGAUUGAAGAAAA-ACGUAUAAAGGCCAGGACACGACUGACUUAUAAAAAACACAACUCGAAGAAAUGCAUACGU---GGGAUGUUCCAGGAGUUUACGGCAAUAAGUCAAUUAUGCAAUUUGCGAGGACAUAGUGGUCACAAUGUAUAUAUAUCUGCAACCCGCAG-AAACUUUGUUUAGACGAAG-UAAUCAUGCCAAGAUCUGAUGGGGGUACAAUUUUAUACUUCACUGUCUCUAUGCACUUAUCAUCUGAACCACUUCCUGAGAGGGGUGUGCAUUUAUAGA-CUUGUGUUUACUGAGAGAAAUAACAGCAGAACCGUACUUUCUAAUUCACAGUACAUGACUUAAAGACUUCCUAGUUGCGUCAGCA--GUGAUGGAGUGUCGAAGGGUGCU---UUUAUUACGUGGUACCCUACCUCCUACGAGAGG-ACCUCUAGGC-ACACGGUGGAGAGCUGCUACUAUACAUUCCGAUGUACCCCCAAA-AUCUACGAUAUAAUUGCGACAUCCACAAUCCUAUUACGCAUUUCAAAUACUUUCAAUUCU--UUAAUCUGACAGUCAGGAACGAGGGAAUCUAUAGUGCCAGUUCGGCUGUAAUGACUCCUCAGGCUUGCGAUUAGUUGUUAAAUGGGCCCUUCUCUG-UUAAACAAGAUGCGACGAUACGGUUAUCACGGAGAUAUAUCGUGUCCUCCAAACA--------------------------------------AAAGUAUAGAGAGUGGGCGCCACAACGCUGUGGUACUCUGUGGGUAUAUAGGCUGUUACUGAAUAACAAUAGUCCCGUACACAUCCUUUCACCAAAUUAAUGAACGC-UAUUGACUAUGCG-GGAACCGGAAGCCAACCCAUAUUAUCGCUGAUGCUUUUGUUUGAUCAUCAAACGAAGCCAGCUUCCGUUGUACCUAACUUCCCUACU-ACUGAAUUAACAUACAA 
>A3 5365
GGAAUGGAUAUAGACCUUGAGAGGUA--CUGCUCAGCGAAAAAUAC-AGGUCUGCAUCUCGAU-GCUAAAACGUAUGGGUCUCA--GGUUACAGGUUAUAUCAAUUGGGAUUUCUCUAAUUUACAAUGAUUAAAGUGACAC-UGGCAUUGUAUGCAUAUUAAGAAUCUCAAGCACCUGACGAGAGGUUCAGAUAAAUCG-GUCACUCAG--GGCGAACCUUCUUAUGUGGUUAUACUCCGUCAAACGUCCCGGAAAACCGUGC--AUAUAUUAUAAGAAUUACAUUAGACCUUUUGUAUAUG-UUAGAGUGUUAC--AAAUGUCUUGACAAAGCUGGUCUCACUUCAGACAAUGUAAUUAUGAUACAA-ACCCUUGAUUUAAAGGAAGAACUCACACAAACCACGUGGGAUACGACAAAUGAU--------------CACCAAAUCCUUGAUGGGCAGC-CUUCAAACCGUGAGUGCUG--CCUCUGAGCCGACCACACCGAUCAAUGAGGGUGAAAGCAAAAUCGUGUUU-----AUACAUUUGGCA-------------GCCCGUAGUAACUGUGAAGCGCGCCUCUGCUAUCA-AUGACUAUUAGAUGUUCUCUCUCUUAGGUAAGCUAUCCCCGCCC------------GACUUCCUACCUGAGUCUCAAGCACCCAAGCCAGCAUAGUUAAC-AUAGAUCGGUCCAUAGGUACUGACGCAUGUCUUAGGUA-UUAAGGCGGUUUUCGUGCAUAC-UCACAUCUUGUCGAAUUAUGCAAUGUUACCGAAUCGU-UAAUCGUGCAACCUGUUUAUUGCGUCCAUUAUUGGCGAGAGUCCCGCUAGACGUAGUAGAAGACUCGAGGACGCAUAAUGUUAUCUCGUUCCCGUUAUAUCACUAGA-ACGAGAUCGUAGAUGCGCUGGCGGGACUUUGCAA--AAGAGCUAUUUACGUAUGGUCCAGAUCAUCUACACUUAGCAAUACGCCCAUCAGUCUUAGGGAACCAGUAUGUCAGUCGUGGGUAAAUUGCUUUCUGUUUCUGUCAAAUCUUGCUUGACGUUACGUAAAUUGACA-CGAACUGCACCGGGAUAGAGAUCUCGUGCAUCAAUUUGUCAUGACAC--UUUACAUUGGAGGCCACUCAGGAGUAAAUCGAAGAGAGUGUCUUAUCAUGUUUUUUACUUAUUAGAUUACCAAAUGUGAGUAG-----UCCCUUCUAACAUGACCACGUCCCCAAGAUAUUCCCUGUAAUACGGAAUAGUUGUUUGGAGUCG-AUCCAGGCGAGAGGAUAGUUUCGCGAAACAGUUUCCCUGCGAUGGUAUACCCUAUAUACAGCUUUGUAAGCUGCAGCAGCGCAAAGUCCGCCACGAACGCUGGAAUCGGCAAAGUAACUGAGAAUAACUCGUUUGCUCUUAUAAUAACGUUUUUUUUCUGCCAUCCAUUGAGCCAAAAUAGUUGACUUCAGUGGCUAACACUAACAUUCGACCACUU-CUAUCUCACUUGAGCGUGAAUGC-UCUUUAGACAGGUAAUCACGAAGUCUUUCCUCGGGAAUUAUGUAAAUUUCGUCCCAAAAACCAGAUCGUAGAACACCGACGUUUUUAUGGGCGAAAUAGCCU---AUCCCGUUAAUAUUCUAC----AGGUUAGAGCUAAGAUUUUCUUGCCCACUGCUUAAUAGAUAAUGAGAAAUAUAUCAAGAUUAACACCUA-CUCCGAAGUAGUGAACGACAAAGCUCUUCAA--GUAAGGCGAAACCAUAUUGAGUAAC-GACGUCUCACGUUAUCUGUCACUUUGAAUAGAUCUUCGUGAUUAGGCCAGUGAUAGGAUGCGGAUCCUAUAGCGGCCGUAAUUGGUUUCGUCAGGCGUAAACUAUAUGACAGAGUAUCUUUUCUUGUACGUAGCUUUCACCGUUCUGCAGGGGUU--UGGAAUGUGAUAAUAUCCGGGUGGGGAAAACCAUCAUAUAGUAGUGGGAUCUCAAUUAUCAUAACAUUUUGAACGCGCGAGGGCUCACGCAGAACUGGUGGAAUAACAUAAUAAAACAGUGUAAACCAUAAGGGGUUCUGAGGGUAGUUAAAACGGUGCUAUUAAUCGGACCUAUAAAGAGAAUCGC-AAAAAUAUUAGGAAAUCAAUGCCGCGUCUUAGGGCAU-AUCAGUAACUUCAGGGACCUUUGAUUUAAGA---AUACAUAGGUGUAGCUGUAGAUGAAAGUCAAAU--UGGACUUGUACUACUAGAGGAGAUACCUCAAUUCUGAACUCCAUCAAUAAGCUUGAAAAUAAUAUGAGGAAACGAAUAGUAGCACAUA-AAUGACGAUUUAAACAAGAACUUAAGUUAACAA------UCUGUUAAUAAUGCAAAAGCUAAUCUAACGAAUUACAUGUAAACAGGCCCUCUGAAGAACUAGUCUCACAUUUCUUGGGAAAGGAAUCUCAUACAAAU-GGAGACGUUCACAUCCGCAACGUGAAACGAUUUGAA-GUUAACUUUAAAUGACUGUUUAAUUGAAAUGUCAAGGCAUGUAAUUUAGCACGACUGAUGGUUAGUCCCAGGCCUUCAUGCGCAACUAGUACGAUCGUAGGCUGCGCUGACCUCAUAGCG--UCAUGUGGAUACUAUGAUAUCGCUAGGGCACUUUUC-GGGAACGGAGAGGGU--------------------------------------------------------------------------------------------------------------------------------------------------------------------------------------------------------------------------------------------------------------------------------------------------------------------------------------------------------------------------------------------------------------------------------------------------------------------------------------------------------------------------------------------------------------------------------------------------------------------------------------------------------------------------------------------------------------------------------------------------------------------------------------------------------------------------------------------------------------------------------------------------------------------------------------------------------------------------------------------------------------------------------------------------------------------------------------------------------------------------------------------------------------------------------------------------------------------------------------------------------------------------------------------------------------------------------------------------------------------------------------------------------------------------------------------------------------------------------------------------------------------------------------------------------------------------------------------------------------------------------------------------------------------------------------------------CGCGCGAUUGCUACUCGAAAAUAUACCUCAACAGGCUCGAAGUUUAUCCCCAACGUCCCAUAGGGC--UGCGAUAGAGUUGUACAAGGUUUGAGAUUAAAGAAAG-ACGUAUAAAGGCUAGGACACGACUGACUUACAGAAAGAAAAACUCGGAGAAAUAACCACGU---GGGAUGCUCUAGGAAUUCACGGUAAUAAGUAAAUUACGCGGCUUGGGAGGAUGUAGUAGUGAUAAUGUAUAUAUAACCUAAACUUGCAG-AAAUUUACUUUAGACGAGG-CACUUAUGCCACGAUUUGAUGGGAGAACGAUUUUAUACUCCACUGUCUCUAGACCCUUGUCAUCUGUACCACUUCCAGAAAGGGGUGUGCACUUGCAGA-CUUGUAUUUAUUGAGAGUAAUGGUAGACAAACCGGAAUUUCUAGUUCACAGUACGUAACUUAAAUACCUCUUAGUUGCGUCGGCA-GUAAUGGAAGUGUUGAAGGCUGUU---UUUAUUACAUAUUAUCCAACCGCCGACGCGAGG-ACCUUUAGAC-ACACGCUGGAAAGUUGCCACUAUAUAUUCCGAUGCUCACUCCUA-AUCUACUAUAUGUUUACAGCAUUCACGAUCCUAUUUCACCUCCCAAAUACUCCCAAUUCU--UUGAUCCGACCGAUAGGAACGAGGGAAGCUAUAGUCUUAGUUCGGCAGUGAUAGCUCCUCAUGCUUACGAUUAGUCGAUAAAGGUGCCUUCCUCUA-UUGAACGAGUCUCGACGGUACGGUUAUUACAGAGAUAUAUCGCGUACUCAAAACA--------------------------------------GAA-UAUAGAAAGAAGGUGUCACAACGCUGUAACACUCUGUGGGUAUGUAGGCUGUUGCGGGAUAACGAUAGUCUCGUAGAUAUCCUUUCAUCAAAUUGAUGGGCAC-UAUUAACUGUGCG-GGAACCGGAAAUUAGCCAAUAUUAACGUUGAUGUUUUUAUUUAAUCAUCAAAGGAACCCAGCUUCGGUGAUACCUAACUUCGUUGCU-ACUGAACUAACAUACAA 
>H1 5381
CCUAUCUCUUUCACGGAACACUAUUAGGUAACAUACUAGAGAUCGAGAAUAGUUUCGUCUUCU--AACUUGAGAGCAAUCGAAGUCGGGAACGCGGCCUUGUCACUGCG-CUG----UAAGUUAGACUAGAGAAGAAUUUAAGGCUACUUGCA-UAAGUCAAGAGUAUUUAGUCUC-UAAUUAUCUUAUAAAGUGG---------UGGUCGAGUUCGAUGUU-CUCCUUUAACGUUCUCUGGUCUGUGGGA-CAACAAGUUAU--UGUUAGGCCGAGUUUAUCUCG-AUUAUGGUACUGGCUGAUAAUG-GAGCAAAUCCUAACGUAAUCAGU-------GACUCCGCCACCGCCCCAAUUUUAUGAUGUGUGUGAUUUGUU------GACUUUAUCAUGUUAG-UAUAUCGCCAUUAAGGUUAUCAAAGAUUUGUUUGA-AUGGUCCAUCGUUCGUGAUACAUAUAUUA--GUAAUAAAGAGACACAACCAACUAUAUACAUUGGG-GCCAGUUAGAACUUAAAGGUUAAAUACUAGAAGAUGUCUGUCCUA----C-ACUGCCUAAAACAGUGAACGAUCUAGAUAA--AUCUCAAAGCACACGACUAAAUUCACUACAAAAAUUUGUUAUCUACAAAGGCUCUACGA--CAGAACACCCUCCUGAACAAAUCCAGAUAGUA--UUAUUAACGAAGGUCCAGUGAUCUUGAGAUCUUUCAAGCAUACUUACG-UACUAUAAUAAAAAAGAAAUUACUCGUACGUAGAAUGGCACGGAUCAAUAGGAAGACAUAG-UAGA----UGAUUAUUAUAUAGCUAACGGAGUACUACUCUCAACAUUAAUCGAGAAAAUUCGGCUUUACCCGGGCUUUUGUUUCAUAUGGCUACGUCAGUAUGUAAU-CAACAAUCAGACCGAUUUGUUGUAGUGCUAUUUA-AGUCUCGAAAAUGCCUGGCUCAGGGUAUUAGUAAUGC------GGAAAUGAAGGAAAAGGAUUGAGCAGCCCUAACAGUCGGGAUAUCUGCCCA-GAUAUUAAAAGUAUACACUAACCGAUU-------------------------------------------------------------------------------------------------------------------------------------------------------------------------------------------------------------------------------------------------------------------------------------------------------------------------------------------------------------------------------------------------------------------------------------------------------------------------------------------------------------------------------------------------------------------------------------------------------------------------------------------------------------------------------------------------------------------------------------------------------------------------------------------------------------------------------------------------------------------------------------------------------------------------------------------------------------------------------------------------------------------------------------------------------------------------------------------------------------------------------------------------------------------------CCAGUA---UAUGACAGGUCUGA-------AUAGCUUCUAUAUUAACUCGGGCAUGUGCAACGUCUAACUUGCGCCUCC-CCUUGAAUGUCAUGUCUUGAUUAUCAAAAGAACUUUAAUGAUUGAGACGAACGGUGUUUUCAUAAUAACAUUCAUUGAAUUUAAUAUGGUGGCCGGAUUAU-UUCAUCUUCACA--ACCAACUCACUAUACGACGGGACACACCUAGACAACAGGAUCUAACU------------GUAGCGAAAGUGUUAUGCAUUAAAAUGGAAGAUUCGACGGAUUAUUAACUCUCAGGAAUUUUGGACGA---AUUAUCUUUGUAAACA-AUGAAUACAUCUUGCGAUUUUAUGCUUUUGUAUGUUGCACGAGACUACUGCUAAACGACCCCGAGUAAUCCGGCUCGUAUUCU-GGCAGUAUUUUAGGGAUAG-----UAUGGGUUACACUACUAAUCACUACCCACUGUUUUUCAAUCAUCAUUGACUCCUUCCUAUGCACUACGGAUAGGGACCUGUGAUUAUGCAUAACAGCCUAUCCCACAUGGGUCUUGAA-----------------------AGUCUAAGUUACAUAGUUUAUUCUACUGGAGGUAGAAGCUCUGGGUCUCAUUACA---AUACUGCAAGCAUAUCUAGCGUUCCGGGGGUGAUGCUGCCCAUCAUCAGUGUAAUUGUCGGAAGACCACGCAUAGUGUUAAACUUUCGAUU--ACGUGG-UUGUGUCCAGUGUCACGUGAAAUCUGUUGAUGGAAAUUUGUUGAUAUAACUGUAAAUAGUGACGCGAAGCAUCGUUUCUAUCUGGUUAUUCA--UAAGUCUUAAUAGGUCCGCUGAGAAAACUAACGGCUGGACGAAGCUUUAGGUUUCGGUAGAUAACGCUAUAGGUUGCACUCAAAGACUACGUCCACUACCGUAAUGUUCCUGAAUUAUCCAUU-ACCAACAUCUGCUUCGUUUAAUUUUUUGUUU-AUCGGACGACUGGACAAAUAUCAUUAUCCAACUCUAAACUACUAUCGUGAAUUUAUACUGUUAGGAAGUACUGCUAUCUACGCGAAGUGUGCAUAACAUGUAACUGUCACCAUCUACGCUGCCGUGUGUUAAAGCAUAAACAUAAUCCUGAUAUCGAAGUAUAAACAUGGAGUUCGAACAG--------------AGUUUAGGGCACCUCUCGAGGGACAGCCCCACUGCUAAGUGUCCCAAUCUAAAUUUGCA-ACAUUUCGGAUAUAGUGGCUACUUAU--------CCACAAAUAGUGCUCUCUUUCAUUAUAAGCGUUUUCGUGGAACUAUAUUCUGAUCAUUCAAGCUUGAGCACCAGUUAUGAAAAUAAUGUCUUCUCUCCCGUCUUGACUCCUCCGAACCUAACAACAUUUCAAACCAUUUUAC-UCUUUAUCGCUUGAAGUA-AAGCACUUUACUAGAGCCGUAAGCAUGGAUAAUUCUCCUAAUUAGUCACAUACAAAACAAGGUAAAUCAC-CAUUAGACGUGUUCGAUUGCCAUCA-------------CCGUGCUUUUUUUAGGUAUUUUAAUCUCU-----------------------------------------------------------------------------------------------------------------------------------------------------------------------------------------------------------------------------------------------------------------------------------------------------------------------------------------------------------------------------------------------------------------------------------------------------------------------------------------------------------------------------------------------------CUCAUACUUUUCGUUUGAACCGUAUGGAUGUGGUCUCUCGCGAAAUCAAAGGUUUUCCCACUGGAUAGAAAAAAA---ACAGCAAGGCACCGUCUGUGUAUUUUCUACCCAGGACAGUGUGUACCAUGAAAUGAUAAGUUCUGAGGAUCCUUUUAUGGUUGU--ACGUGUAGUUACACAUAUUUGAUUA-CAGGCGACAU------CUGAGGUUAAGCUAUCGAAAA---AACUUUGGGGGGUCACCUAUCAUAUUACAUGUGUUGGAACAAAUAUAGCAUAACUUAGAAA-AAGCCAGUCUUUUGACUUAAUCUUACUAAAAACAAAUCAAUCAUUCAUUUAUCA-AGAUUUC--UUCGUCCACUUGAUCGCGUAAUAUUAGGGAA-GUCUAAAAACCGUGAAGCGUUUCAGUUUCCUUUCUUGUAAAACGCGCCA-GUGCUAGCUUUUAGAACGCAAUUUGAUGAUGUAGAAGUAAUUUAGUGCACA-AUUAAAAAGCGGAAAGUCCCUCGACAUUGUCGUUAGUCAAUGGGAAAAUCACUGCCAAGAAUUUUUUUACU--UUGAUGCCUUGCCAAUGCAUCCAUUC--CACUGACUAAUUUUCCACUCGAAGUCUUUGUUAUAGGGUUUAUCGU--------AUUAACUCGUCUAUGUUCCGUGGUG-ACUACGGCGGCAUCGUGAGCAUUUAAAGUUGCCCGCUACGGAGUGCUACU---------------ACUACCAUCCCGUGUAUGAUCGAAGAACACGCAAAACCUUAAGUAAGGAUCCCUGUGU-AUUCUAAGUAUUCGCG----GGGUUUUAGUCAUGAAAUUAGUUUAUUUGAUUCCA-GUGGGAGUGAGGUAUAUGCACCGAGUUUUUAAGUCAAUUAAUUCGUAGGUACUCUACG-AUUAAUAUGAUGUAUCCCGUUUAAUUCCUUCACAGAGCCCACAUUCUUCGACGAAGUCUUGUU-CAGCCAUUCGUAGACAUCGGAUGAAUUCCAAAUGCAGUAAUCGUGGUAAUAAC------CUGAAGAAUUUUGAGCAACACUUGUUCUUUCUUU 
>G1 5381
CUUAUCACUUUGACCGACUAUUAUUAGGUAACAUAGUAAAGAUUGAAGACAGUUUAGUCUUCU--AGUUUGAAAGAAAUAAAACGGAUGAUCACAACCUUGUAUCCAUU-GCGCUUAUAAGUUAAACUUGAGAAAAACUUAAAGCUACUGGCA-UUAGUCAAAAAUACUUAGUCUC-UAAUUAUCAUAUAAGGUAG---------UGGUCAAAUACGGUGUU-UUCUUUUGGUGCUCUCUGCUCUAUAAGG-CAACAAGUUUU--UGUUAGACCAAAUUUAUCACA-GUUAUAGUACUCGCUGAUAAUG-AUGUUAAUCUCAACGUAGUCAGU-------GAAUCCAUAUCCGCUUCGAUUUUAUGAUGUGUGUGAUCUAUU------GGUUUCAGCAUAUUAG-UACAUCGUCAUCAGAGUCAUCAGAGAUCUGCUUAA-AUGGCCUAUCGUUCGCGAUACAGAUAUUGC--UAAUAAAGAGACAUAGCAGACUAUAUACAUUGGU-GCCAGCUGGAUCUUAAAGGUCAAAUACUAG--------------------------------------------------------------------------------------------------------------------------------------------------------------------------------------------------------------------------------------------------------------------------------------------------------------------------------------------------------------------------------------------------------------------------------------------------------------------------------------------------------------------------------------------UGAACAUGUAUUUACUAGGAUUGUAGUAAAAGUAUACAAUAACUGUAUUAGUU------GAAUCGUAAUUUGCAAAGUAUCAACUUCGUCAAUGUAAAC--GCGUA-AGGUCGGAGGAGUGACCUAUAGGUCAUAGCAGUAUGUUCAGUAUGUGCAAGUGUUUUUCCCGAAACGCAU--GUGCAUAU--AACGGACCUAAUGGACAAUGUCUAAUAACUUUGAUUAAAGCUACUAUUUUUUCUACUGUAAAACACUGGAUGAAUACUUAGUAGAUUUUUACGGGUCUUUA--GGGUUCGUACCCUGUUCGGCGCGAGGC-CUACGGAAUUUAGAAGUUACCUUCAUUUCUAAAAUCCAGCGACACUCUAAUUUCCGUUAUGAGUGCCAUAUAACUGCGUUUAUAGGAGGAAGUUAAU-AUUUCAGACAAGGGACUAUCGAGGGAUAAUUCUACCAGGUUCAGCAUGCACCUACUAAACU-------------------------------------------------------------------------------------AGGAGUCGGGUCCUCCCGAGGAACCAGCAUAAGGCCACACUUUU--GAUUAUAUACAUAUCCGCGCCCGGGGAAAUCUCGCAGGUUAGUCUAUGUUCCCAUGGAAACUACCAGUGAGCACAUCAUCAGAGCAAUUGA-CAUUCUCACGCGUUACACCUAAUAAAGCCCAAAACAAUUACUGAUAAGAGUUCCGGGCUGUACUUUGAUUCGAUUUCAUUGAGAUUACUUAUGGGAAGGCCUUCAUUGGGAAUGAUUGGAAUCCCAGAAACCCAUGUAGACUCUGAAA---CGAGACAACUCCGU-GUAUAGGAGUCCAGCUAAGAGGUUUAAUGUUGAAAAUCCGUAAGGAGGGACACCAUCGAGUAUAAGCAGAUUACCCGAUAUGGUGAGCAUUAAAAAGUUAAUUCUACGUUUGAUUCCAUAGACCCAUGUCGCUACACUAUAUUUGUCGAACAACUCCAUAUAAUAUAUGCGGAUGUUCUGAUGU-UGCAUUUCCACGUUAAUAUUUAAUUAGAAUAACGUGACAUCU------GUGCAUAGACACUCCGAAC-GGCGAAAA------------------------------------------------------------------------------------------------------------------------------------------------------------------------------------------------------------------------------------------------------------------------------------------------------------------------------------------------------------------------------------------------------------------------------------------------------------------------------------------------------------------------------------------AAAAACCUGUGAUGAUGUAAAUCAAGUUACUUCACUUGGAUCUUGAA-----------------------AGUCUAGAUUACAUAGCUUAUUUUACUGAAAGUAGGAAUUUUAGGUGCCAUUACA---UUACUGCAAGCAUAUCCAGCGUACCAGGGGUAUUGUUGUCCAUUAUCAAGGUAGUCGUCGGAAAAACACAUAUAGUGGUAAACUUUCGAC--AACGUAA-UUGUGUCUAAUAGCAUGUGAAGCUUGUUGGCAGAAACUUGUUAACAUGACUGUAAAUAGUGAAACGGAGCGUCGUUUCUAUCUGACAUUUUA--UAAGUCUUAAUGGGUCAGGUGAGAAAACUGAUGGCUGGAUAAAGCUUUAGGUUUCAGUAGAUAAGGAUAUAGGUUGCACUCAAAAAUAACGUCCGCUAUCAUAGUGUUCCCGAAUUAUCCAUC-ACCAUCAUCUGCUCCAUUUAAUUUUUUGUAU-ACCGAAUGAGUGGACGAAUAACAUUGCAUAACGCUAAACUUCUAUCGUGCACAUAUACUAUAGAGAAGUAUUGCUAUCUAUGCGAAGUAUGCGUAA-AUUUAAUUGUCACCAGAUACGCAGCUGAAUGUAAAUGCUUAAACAAAAUACCAUUAUCGCAGUAUGAAUCUAGAAUCCGAAUAG--------------AGUUUAGGAGAACUCUCGAGGAAAAACUCAAGUAAUUAGCG-------------------AUAUAUGGGGUAUAGCGACUCCUAAU--------CUACAAGUGGCGUACUCUUUCCUUCUAAGUGUCUUCAUGGACCUAUAUUCUCGUCAUUCAGGCUUGCGUUUCUGGUACUACAGUAACAUUUACUCCCAUGUCUUAAAUCUUUCGAACCUGACAACGCCUUAUACUACAUUAC-UUCUUAUCGCUUGAAGUA-AUGCACCUCACUAGGGCCGCAAAGAUGUACAAUUUUCCAAAUUAGUCAUAUACAAAACAAGUUAAAUUAC-CAUUAGCCAUGCUCGAUUGCCAUCU-------------CCGUGCUCUGUUUAGGUACUUUGAUCUCU-GACAUUUGCUGAUAUUGUCUGAAAGCCUCGGGUACAAUUGUCAUCACG-ACGUCAACCCGAAGCCUGUUCAGAGAUAGAUGCUCUACGU--UUGACC-CAAAUGACUACCGCUUCACUUAGAAGCG-GAAAUUGCGAUGAUCAACCC-AUCCAGAUAAGUCUAAAUCUCAUGACAUAUCCAACUUCUCUUA--GUGAGUGCGAAUGCGCCUGUUGUCUAUUAACAAAUUGAACUUUUUCCCGAGUAUUCAUGGAUUAAU---UUGUAGAAUAAGACUAGAGGUAAAUUAGAUAGACAUUCUAC-UAAGAGGGAGGCAUAAGGGGGUGUUAGAUGUGUUAACUUUGU----------------------------------------------GACGUGAUUGAGAAA-CAAAAUGCAGCUCUAGUAAUAAAAUUCGCGUAGUUUUAAAUAAGGCGAGUACUCAUUUUAC-----UCUAAGACAGUGACUUCGGACCAAAGAACACGGGGAUCAAUCC-UUAGUGUGCUACCGCCCAUGUUUUUCGUUUGAACCGUAUGGAUUUAGACUUUAAUGACAUCAAAGGUUUUCCCGCUGGACGGAAGGAAA---CUACCAAGGCACCGUUUGUGUAUUUUCUACCCAGGAUAUUGUAAGCCAUGAAAUGAUAAGUCCUGAGAAACCUUUGAUUGUUGU--GUGUGCAAUCACAGACCUUUGAUUA-UCGACAAUAU------UUGAGGUUAAAUUAUCGAACA---AACAUCGGGGGGUCACCUAUCAUGUUACAUGUGUUGGAACAAACACAGCGUAACUCAGAUA-GCGCCAGUCUUUUGAUUUAAUUCUACUAAAAGCAAAUUAACCAUUUUAUCACUC-AGAUUCC--UGUAUCCACUUGGUUAUGUCAUACUAGGGAA-GUCCUACAAUUGUGAAGCGUUCCCAUUUUCUCUCUUGUAAAUUGCGCCG-GUGCUAGCCUUGGGAAUGCAACACGAUGAUAUAGUAGUAAUUUAGUACA---GUGCUAAAUUAGAAAAUUACUCGACUCUGCCGUUAGCUAACGGGAGAAUCACUAC-AAGAACUUCUUUACU--UUGCUGCCUUGCAAGUACAUCCAUUU--UCCUAAUCAAUCUUCCAAUCAAUGCCUUCAUUAUAGGGUUUAUCAU--------AUCAACUCGUUUAUGUUCUGUUGAG-AAUUCGGCGGCAUCAUGAACUUUUGACGCUGCCCGUUAUGAAGUUCUACU---------------ACUACGAUCCAGUCUGCGAUCAGACAACACGCAAAAUUCUAAGUAAGGAUCCCUGUUC-AAGCGGAAUAUUCUUA----GGGUCUUAAUCAAGAAG-CGGUUUUUUUGAUUCCAUAGGGGAGUGAGGUUCAAGCACCGAGCCUUUAGGCUAAUUAAGUCAUAGGUGCUAUACU-AUCAAUAUGAUGUAUUCCGUCUAAUCCCUUCACAGAGCCCCCAUCCUUUAAAGAAGUCUUGUU-CAGCCACUCGUAGACAUUAGGAGAAUUUAAUAUCCGAUAAUCCUGGUGAUAAC------CUGUACAAUUUUGGGCAUCACUUGUCUUCUUGUU 
>F1 5381
[truncated: 12,581,603 more chars]
