# Supplementary material for: Imputing missing distances in molecular phylogenetics
Source: PeerJ. 2018 Jul 24;6:e5321. doi: 10.7717/peerj.5321 (PMC6063210; doi:10.7717/peerj.5321)
Supplement: Supplemental Information 4 — Simulated data organized in 10 files named Group0.fas, Group1.fas, ..., Group9.fas, with no gene deletion in Group0.fas, but progressing to more gene deletion from Group1.fas to Group9.fas. Can be used to replicate Figs. 6 and 7 [file peerj-06-5321-s004.zip › Group4.fas]

>H1 5350
AACGGAUGUCCUUUGUGCGCGCCAUACUUCGCAAUCCGUACCUCAUCACGUUAUUAAUCCUUGUACAAGGUAAUCACUGACUAUUCCCCAGGCACCCGAGAGGGCGUACACCAAC-CCACACCAAUUAGAUUUGACCACAGUGUUUUAA--GGUACUAUUGUGUCGGAUGUUUUAUUCGAGCUAAUGAACCUCAGGUUCAGAGUAUAAAAG-GGAUCGAACCUGGGGUUUUAACU-------------AGGUGUAAAUAUCUCCGCUAUGACUAGAUUACUAUCUUAAAUUCCCAGUAGAGUACGCACGACGAGAUGGUCUAUCUAC-AUUCAUCUAGUCUACUUACGU---GAAGCAAUAGUACUUGCAUCUAAGCUAAUCUAUCCCAAGUAUUCAAUUAGUGGCAGCAGGAUCCGUGUGGAGUCUACAUAAUCGGCAGCUUUGCAUCAUCACAUGUGACAAGUGCAUCUUUUUCCUCGAUUUCGCAGCACU---GUCGCUAGCAUAAAAGUAUUCUGAAAACCUG-CGACUUUAACCAACAGCG-UAAUCAAAUCUAAGGCGAAAUGUAUUAUGCAAAAACCUAUUU-AUACGGGUUUGAUAUACAUUUAAGGGUGAAAGAUUCGAGAGGCGAACAAGA-----AAACCGCACCUUAUAUACCUUGAAACAUAAAUGUGUAAUAUACAAACUACAUUAUACAUCGGAAGGAAAUUGAGCCUCGUAUCAUAGACUAUAAUGGCUUUAUUUUCCCAAAAUUAAUAUUCAUGUUUUCAUAUCAAAUCAUUUCAGCUAGUAUCCGACGCACCACUCCUGGUUAGUACACAAACUCCCUGAUAGAUGACUUCAAAAGUAAAGUGGGUUGGCGUCAAAUAUGU-CGAAAAUAUAUUUUCGUAACUUUACUAAGAG-AUACGCUAUUAUA---------------GGUUUUUUUGUCA-AUUCUGUAAUUUGUUAUCUGA--CGGUUACAUGAAAAUCGCAUAAGGGUACGGA-CAGGGUCGUUCCACUGGGGGUAUCACACGAC-UGAUCAGAAC--AAUUAACCUUAUCCGUAGCCGUCGGAUCACCCAUACUGGUAUCCGUGACUUAUAUCGAGU--A-UUUAGCCAUACCACUGACGAGAUUCA-----GCAUAAUAAUGAACUCUUAGCCGUAAGUACAGUAAAGUUGGAUCUCCAUAAGCCUCCU---------------CUUCACUGAACUACCUUAAGCCUACAAAUAAUGUCCAAAAUGCAUA-GCGCUCAGAUCC-AAUGGCAUUGUCU-UAAAGAGGUACUCUAAUAAAAUGCAUAUGAAUCCAGUUUUU----CCAUAAGUAUGUUCAUUAUUGUCGAGCGC-GUUAUUUUCUCCUUUAUGUAUGCA------------UGAGUCCAUACGCAACUGUAGA---UUCUUAUGUUAUAAGCAGCUCACCCCCGAGAGC-AGCAAUCCGCCACUUGAUGAUAGCAUUUUGUCCUCAUGUUCUCUCCUUCGGAUCUUCAGGCCUUCCGGCUGCCUAGAAGGGUUUUGCCAUUUCAAUCCGGGAUUUUACAUACCCUUUAACUUAAGCCAUUAAAU-ACUGUUUGGA-UACCAGAAU---------GUUCAUCGUAUACGUGGA-CUGUGCCUUAUUAGUUGUAAUUGAUUAGCUAAUCAGCCUAGAUCAGUUCCUCAA--GAUUGAU--AAUAAAUGUCACUAAUAUAGUGAGGAC-AGUGUUCUCGUUAAAAACAGAUAAUCACCCUUAGUCUAUGGCUUUAUGAGUAAAAACUAACUACAUGCAAAACUCACGUAUUGAUAACAAUCACCAUUGGCGAUAUCGUCCGCUCGGUUGUACCGAGCUAUGUCCAUGCGCAAACUAUUUAAAGAGGUUAAUAAGCAUAAUGUAACGACGAAAAUAACAACAAACCAUUAAAUACUUGGGUGAAAAACAAUCU-----------UACUAUUCUUCAACAGGUUAGGUCAUUUGUAUCUUCCUUCCAGGAGAGACAUAGUUAUCGCAUUAAACU-UUACCAGCCGUGACGCCUACUUGGGCUCA-----UUUCAUCACCUAAAAGUUCAACAAUU---GCGCUAGUAACAAAAGCGUC-----GCUCCGGAGAUAAUGGCAUGACUCAGAUC-----U-AUCUUUACCACGUGGUAAGAAAUGGCCAUUCCGGA-AUAAAUAGAAAGGAGCCG-UGUAUGUCGCUCCUUGUCGGAC-CUGUCGUGUACACUACGAUGGGGAA-AUCAUCGCGCCAACAUCGGAACAUUAAUAGUUAGAGAGCUCACCGACAACCGGAUGAGCGCGGCCUGUUCCGUCGGGAAAUCGCA-GGGUUCCCUAGAUUCGCUGUUUUGCUGUCAAACUAAAAGUCAUGUGGUUCUGGGAGAUUACGG--UGCUACGCAGCCCUCCCAGACCGUUCAGAAUUUAGGAUCACUAGAUGAGGUGCGAAGCGGUGCUACUACCCUUCAAGGAGGU-CUUGAAGAGAAUGCACUUGGCAGUGGGGGUUCUCCAGCCA---CAUCGGCCAGCAAAUUGAAUUCCUAAUGUUACCACUUUA-------------AGGCACGGACCAA------UGCGUACCACU-----GCUAUUUAUGGUCGCAGUGUGUCUUAUGU-GAGCUAAGUCCAUAG-UAUGUUGGCAAGACAA-CUCGCAUAGUAUCCCACACCACUUUCGUGGUUGAACCAAAUUGCUUCCCAUAUGCCCCCACAUAAGAGAG-UCUCAUGGGAAGAUUAUA-CUGCCGAAGUGCCUAGCAUAUGAGAUU-GUACCUCA---AUUACGCG--AGGGUCAUGAACUGAAACGUGAUUCUACCAUACAAUG---AUGAGUACACGAAACCAGCUAAUCCUCAUCCACGGUACUAUAAGUUCAUUAUUC-UCGGACAAAAGUAUUGCAAAAUUAGC-CAUCGCGCCGAAAAGUAUUCUAAAUCAAAAGUUACUUAAAGUUCAACUAUGAUC-----UA-UCCUGACUGAGCACUCGAAACGCCUUUUACAUGUGUAUACACUACGAACAAAACAGUGUUAGUUCAGAAUAA-AUUACACGGUAAACAAGCCCAUCUUGU---UUGUUAUUAAUAGUCAAG-AUGAUUCUGGUGUCCGAGACGGGCAGUUGAUGCAGCAAUUAGAUAAUAUUUAUUAGGAGCAUCUAU----------------------------------------------------------------------------------------------------------------------------------------------------------------------------------------------------------------------------------------------------------------------------------------------------------------------------------------------------------------------------------------------------------------------------------------------------------------------------------------------------------------------------------------------------------------------------------------------------------------------------------------------------------------------------------------------------------------------------------------------------------------------------------------------------------------------------------------------------------------------------------------------------------------------------------------------------------------------------------------------------------------------------------------------------------------------------------------------------------------------------------------------------------------------------------------------------------------------------------------------------------------------------------------------------------------------------------------------------------------------------------------------------------------------------------------------------------------------------------------------------------------------------------------------------------------------------------------------------------------------------------------------------------------------------UACCCUUAAAUACUCAUCCUCCUUAAUCUA------GUUUAUAUUCAAACAACAGGGAGAUGCUAGA---GCCGGGUUCUAUCCGGAUGGUGGUUUAGGUUAACUUUAUUGAGAAACUUGUUGAGU-UCUCUGACAAAUCAUUCGGAGGCUUCGGAAUGGAUGUGUCGG---AAAGUCUCUAUUUUAGAUU-UACGGCUAAUAUCAGUCACCUGUUGG-GCAU-UAAGUUUGCCGGGUU-CGGACAAAGUAGUUCCUUUAUAACACAUCGUUUCCUCUGCAAUCAUAUGCUUUUAUAGCCGGCAGUUGUGCAUUCAUAUUGACGUUCCAUAAGGAAUUG-ACGCAGUGUUUUCUAAACGAUGCAGGUUCUCACACUGCAUUAAAA-AGUAAUACUCCUAUACCAAGAUUUUAGCCUAGA--GACUUAGGAGACAACAAUCAAGAUAGGAACAACCGCAAAUAGGAUACCAUUG-GCAUACGCCGAGAUGUGUU-UGCUGAACUAAUUUUGAGAAUUUUCGUGUAUA 
>G1 5350
AUCGGAUAUGCUUUAUGUACGCGAUAUUCCGGUAUCCAUACCUCAUCACGUUAUUAAGCUCUAUCCAAGGUAAUUACUGACUAUCCCCCAACCACCCGAGAGAACAUGCUCCUAC-CUACGCCAGUUAGAUUUGAUUACAGUAUCUUAG--GGUAUUAUUACGUCAGAUGUUUUAUUUAAGCUGAUGAUACUCAAGGUUAGAGUACAAAGG-AUAGCGAA-CUAGAGGUUUAACU-------------GGUUGUAAACAUUUGUGCUACGAUCGAACUACUGUCUUGAGUUCUUAGAAGAGUACGUCCGACGAGUUGGUCUAGCUAC-AUUCAUCUAAGCUCCUUAUGU---GGGGUACUAGUACUUGCGCCUAAGCUAAUCUAUCCCAGAUAGUCAGUUAGACUCAGCAAGAUUCUUGACAAAUCUGUAUGAUCGGCAACUUUGCAUCACCACAUGUGACGAAUGCAUCUUUUUCUUCGAUUUCACAGCACU---GUCGAUAACGUAAGAGUGCCCUGGAAGUCUG-CGGCUUUAACCAACAGCA-UAACCAAAUCUAAGGUGAAAUCUAUAAUUCAAAAACCUAUUU-AUAUGGGUUUGAUUUACAUUAAAGGAUGAAGCACCCGGGAGACGGAUGUGA-----GGGCCGCACCUUCAACACCUUGAACCAGAAAACUGGAAUAUAUGAACUACUUUAUGCACCGGAAGGAAAUUGAGAUUCGAAUUAUAAAUAGUGCUAGUUCUUUCUCACCAAAAUUAAUAUCAAUGUUUUCAUGGCAAAUCUUCUGAACAAGUAUCCGACGCACCGCUCCUGGUUAAUACAUAAAAACCGAGACAGAUAACAUCAAACGAAGAAUGUGUUGGCGUCAGAGAUCU-CACAGUUAUGUUUUCAUAACUAUAUUAAGAG-AUACGCUGUUAUU---------------GGUUUUUUCGACA-ACUCUGCGGUUUUAUAUCUUC--CGGUUACAUGUAAAUCGUAAAUAGGUUCGGA-CAGGGUCGUUCCCUUGAAGGUAUAACCCGAU-UGAUUAACAC--CAUUAACACAAUCAGUAACCGUUGUAUGACUCUAUCUGGUAUCCCGGACUUAUAUUGAAU--A-GUUAGCCUUAUCUCUAUCAAGAAUCA-----GCAUAAUUAUGAACUGAUAGCUAUAGGUACAGCAAAACUGGUUCACCAUAGGGCUCCU---------------UUUCUCUGAACUGGCCUAAGCCCACCAAUAAUCUCCGAAAAGCCUA-GCGCCCAGAUCC-AAUGGGAUUGUCU-UAAAGAGGUACUCUAUAUUAA---AGAUAAAAACAUUGGCU----UUAAAAGUAUAUCCAUUAUUGUUGAGUAU-GUUAUAAUAUCCUUUAGGUAUGCA------------UAAGUCCAUACACAACUGGAUA---UUCUUGUAUUAGGAGGAAUUUGCCCCAGAGGGC-GUCAAUCCGCCUCCGACUAAUAGCCAUUUGCCCUCAUGUUCUCUCCGACUGACCGCCAUGCCUUCCAGUCUCUUAGAAGGGUCUUGCCAAUUCUAUACAGGCUUUUACAUACCCUUUAACCCAGGUCAUUUAAU---------------------------------------------------------------------------------------------------------------------------------------------------------------------------------------------------------------------------------------------------------------------------------------------------------------------------------------------------------------------------------------------------------------------------------------------------------------------------------------------------------------------------------------------------------------GUAAUAGCAUAAUCCAGAUC-----C-AGCUUUGCCACUUGUUACUAAAUGUCCUUGUCUGU-GCAGAUAAAUAGCAGCAG-UAUAUGUGACUCUGGGGCGGAC-CUGUCAUUGACUCCACGCCUGGGAG-AUCAUGGCGUCAGCAUCAAAGCAUUAUCAGUUAGAAAGCCCACCGCUAACCGAUCGAGUAUGGUCUCUUCUGCCGGAAAAUUGCA-GGGUUCACUGGAUUCGCUGUUUUGCAAACAAACUAAGAGUCAUGUGGUUCCGGCAGAUUAUAG--UGCUACGCAGCCGUCCCAGACCGAUCAGAAUUUAAGAUCAAUAGAUAAGGAACGAAGCAGUGGUACCACCCUUCAAGGUGGG-CUAGGACAAAAUACACUCGGCAGUGUGGAUUCUUUAACCA---CAUCGGCAAUGGAAUUGUAGUUCCAAUGUAACCAUCUUA-------------AGUCACGGCUUAA------UGCGUACAACU-----GCUUUUCAGGGUUCCAACAUAAUGCAUAG-UAAGUACAUCCAUGG-UAUCUUGGCCAGACGA-CACGUGUAGCCUCCCACUUUGCUUCAGUGGUCGAACCAAAUUGCUCCACAUAUGCCUCCUUGUAAGUGAG-UCGCAUGGGAAGAUCAAA-CUGCCGCGGUGCCUAACACACAAGUUU-GUACUUCA---UCUACGCG--AGAGCCACGAACUGAAGCUUGAUUCUACUAUGCAAUGUUAAUUAGUACAUUAAAUAGGCUAAUACCCAUCCACGGUACUGUCAACUGAUUAUUCGCGGA-CAAAAGUCUUGCAGCCUUAUA-UAUUGCACCGAAAAGUAUUUUAAAACAAAAGUUACUCAUUCUACAACUAUGAUC-----CU-ACCUGACUAACCUCUCGAAACGCAUUUCAUAUUUAUAUGUGCUACGAUCGGAAUAUAGUUAGUUCAGGAUAA-GUCACACGAUAACUGAGGCCAUCCUGU---UUGUUAUGAAUAGUCAAG-GUGACUCUGGGUUCCGAAACGGACAGUUACUGCAGUAUUUAGUUAGUAUUCAUUAGGAGUAUGUAU--AUUGAAACAACAAUGUUAAGAGACACUCUGUAA-UUGCUAUCUGCUCCAGAU--AGCUGCCUUCGAAUCAGCUCGAUGUUGUACAGAGAGUUGAAGCAUUUAUUUAAUCAUAAAAUGCAUGCUCAGGCCAGCCACAUGGAGUUUCGAUGCG--GGGUACAUAUCAUUGUAACAUGAAAACGGACGGAAGGUCGGUUUAGAGGUGCUCACUAUAAAAAGAUAUCAUUCGCAAGUGAUAUAAACCCAUUUUUACAUCCUGAGUG-UUUGAUUAUACGUAUGUCAAUAGCCUCGUGGCCACGCCUUUUAUCAGAUACAUA----CGUGAAAAUUUUUGCCUAAAAAAAUUCAAACCACAACAUGAAAUCUAAGUAUACAAAG--UAC-CAGAUGUCCGUCA-AUUUGUUGGUACU-UACCUUCG-----ACCUUACUCUUCAGUACUAAGAUAGUUUUACAGUUAAAAU-CCCACUAUCUAUUAGAAUUUUAAGUAUGAAAACAAUUGCCUUGUUAAAGCAACGCAGUCUUUUGUACAGUGU-GAAAACUAUACAUUGAUAUGUCCUAUUUUAGAGAAUUUAUCGGCGACCUUGCAUGGUUCUUUCCUUAAAGAGCGUAAUUCGUCC---AUUGUUUAGGGCAAGAAUAGCUACUAUAGGAGCUUCAUGGUGUUGUUCCUUUAAUAGCUAUGUUUUGGGG-UGUAAGGUACAUAGUGUGUA-CCUGAAGCAU---AACAGAACUAAAGCUCGAAUUAUC-AGGAUCUGCAGGCCUCAUG--GAUCUUCUCAAGGUUGGUGAGCUUCAUGGUUUGGUAUUCUAUAGGGGAAGAGAUUCUGGUUAAUGGUCGGGUUUUCAGGUUCCGAGACACCUUUUAAGAGAUACAGCAGUGGAACCUCUUGUCUGGGAGUCUUUAAAUGUGAGCAGUUAUCUAUACAAA------------------------UGCUACGCCUAUGGCCAGGUGUCAUACUCAGUCAAUUC-GGCAAGAAAUAACCCACUAGUGAUAAAUGGCCUGG-CGCCAGUGAUUAUGUUAACCCCUACUCUAAACC----------------------------------------------------------------------------------------------------------------------------------------------------------------------------------------------------------------------------------------------------------------------------------------------------------------------------------------------------------------------------------------------------------------------------------------------------------------------------------------------------------------------------------------------------------------------------------------------------------------------------------------------------------------------------------------------------------------------------------------------------------------------------------------------------------------------------------------------------------------------------------------------------------------------------------------------------------------------------------------------------------------------------------------------------------------------------------------------------------- 
>F1 5350
------------------------------------------------------------------------------------------------------------------------------------------------------------------------------------------------------------------------------------------------------------------------------------------------------------------------------------------------------------------------------------------------------------------------------------------------------------------------------------------------------------------------------------------------CGGCAAUAACUUAAAACG-UACUAAACACUAAAAAGGAAAAUUUCAUUCUACAACUAGUCG-AUAUCAGCUUAACUCAUAUUAAAGUACUAGAUUCUCGGGGGGAGGUUGCGGU-----GCCGUCGCCUUCGAGACCUUGAAAUACUGACGUGGGCUAUAUCAACUGUUUUACGUAUCGGCAGAAAAUUGAGAUUUGAAUCAGAAUUAAAAUUCACCCUUACCUGCGUACCUUAAUCCUAAUGAUUUAAAAUUAAACCCAUCGAGCUGUUACUCAUCAGGACAAUAUCGAAUAGUACCUACAAACCAAAACGAGUGUUUUAAAACUUGGAGU-UGUCGGUGCAAGAAAU-UUCAAAAAUAUAUUAUACAAUCUUUAUUAAUAU-AUACACUGUUACU-----------------UCGUUUCGCCGUGCCUUGCGAUCUAUCAUCUUC--CGGUUACGUCAAUAGCGAGUAUGGAAUUGGG-CAGGGUCGUACACUUGUAGUAAUCACACUAA-AGAAUAACAC---------------------------------------------------------------------------------------------------------------------------------------------------------------------------------------------------------------------------------------------------------------------------------------------------------------------------------------------------------------------------------------------------------------------------------------------------------------------------------------------------------------------------------------------------------------------ACAAUAUAAA-CGCCAAACU---------AUUCGAUGU-AGAAAAGG-CCGUGCCUUAUUAGAAGUAAUAAUUCUCCUAAUUGUUCUUGAGGGUUCCUACUGAAGAGUCAU--UAUGGGCAUCGCCAACUCUAAGAUGAC-ACUGUUUUCAAUUAAAAUAUGUAAUUAACAGUAGCCCGCUACUCUACAAGCUAAAGCUAAUUUCGGGACGAACCCACGUCCCUAUUACGAUGACUAUCCCC-AAAGCGUCCAGUCGGUCGUACCAACCAGCGUCUAUAGGCAAGCUAUUUAUACGGGAUAAUUAGC-UGACGUGACGAAUGGGGCAACCGUGGACCACUAAAUACUAUCGUGAAAAGCAAUCU-----------UACCGCUAUUUAAUGAGUUAGGUUGUGUAUAUUUACCCUACAGCAAAGUCUUGCUUGCACCAUCAAACU-UCACUAGCCUUUACACCAAGUGGCAAUCA-----UUUCAUCAUCUGAAAGGUCAACGAUU---GAGUUAAUCUCAAAAUCUUC-----GCCCCUGUUACAGCGGCUUGACCCAGAUU-----A-CUCUAUGUCGCUUGGUACGUAAUAUU-CUUCCUGU-AUAAUUAAGUAUGGACAG-AAUAUGUAUCUCUUGAGUUCCC-CUGUUGUUUAAAUUACGGUUGGGAA-UUCGUCAGUCCGGAAUCCGCACAUUAAUAGGCAGUAAGACCACAAAAAAUAAGGCGAAUGUGACGGCUUGCGUUGGACCAUUUU--UGGUCUCCCGGAUUCGGUAUUUCGAUGUUGAACUAGAUGUCGUGUUAUUCCUGCGAUUUAUGG--CGCUGAGCAGCUGAAUCACAUGAAGUAGGGUUCAAGAUCAACCAU--AAGGAUUAAAAGGUGGCUCUGCCCCUCAGGGUGGU-CAUGGAUAAAAAGCACUCAGCACUGAGUAUCCCGCAACCA---CGUCUAUACUGAAAAUGUAAUCUGUCUUUAAACGUUCUG-------------AGAUAUAAUCAAA------UGCCAACUAUU-----ACAUUCUGGGGUCCCUGUGCUCCGCAGUU-AAAAUAGUGCCAUAG-UCACUUGGAUAUUCAA-CACACAUAGUAUCCCACUUCAUUCACACGGUUGGACUAAUUUGCUUCAUCCAUGCCUCCGCGUCAGGAAAGUCUUAUGGGAUGCUCAUG-UUGACGAAGUGCUUAGUACGGGACAUU-GUACUCCA---UCUAGGCA--UGAGCUGCGAACUAAAACGUGAGCCCGUCUAGCACUU---GCUAGUACGCUAAAUCGACUAAUUCCUAUUUAUGGUGCUGUAGAUUCAAUAGUCAUGGAACAAUAGCAUCGGAGUUACAGU-AAUUACACUAAAAAGUACCUUAAAGGACGAAUUGCUUAAUCUUCGUUUACAGUC-----UA-UUCUGACGCAACAUUUGGGACUCUCUUGACAUUAAUAUAUACCAUAAACGGAACCCGAUUAGCAGAAGAUA--AUUUUACGAUAUUUGAGACCAUGUAGC---CUGUUAUCAACAGUGUAA-UCUAUUUAGGUGCCUUCAACGAGCAAUUGCUGCAAUGUUUAGUUAAUACAGAAUAGGAGUAUG-----ACUGAAAUGGCAAUGUUAUGGGUCGCUCAGUGA-CAAUUGUCUUCUCCUGUUAGAGUCUGGUCCGAAAUACCUUGACUUCAUACGGACACGUGAAGCAUUAAGCUCAUCUAAAACUACGUUCUCAGGCUAGACACAUGUAGUCUCGAUGAG--CGGCGUACGUUAGUGGAGCAUAAAAACGGAUCGGAGGUCGGAUUCGAUGCGUCCUCUUUAGCUAGGCUUUUUUCGUGAGUGAUAUAAGUCCAUUCUUGAACCUUCAGUG-UCUGGUUAUGUGUUUGGCACUACCUUUGUGUUCGCAACUACAACUAAAUACAUGACUUCGUGAUGCUGUUUGAUUAAAAAAACUCAGACCAUGACACAGAAUUUAGAAAUAGAAGG--UGUAAAAACAACCUUUC-UUUUAUUAAAGCU-UACUUCUG-----CCACUGCUCUUCGGGUUUAAGAUAGGAUCACCGUUUUAACACAGAGCAUCUUUUCGAACUCUCCACAUAGGGACGACCGUCUUGUUAAAGCGAUGCAGGUUUUUAUACAGUAC-GAAAACUAUGCAUUGACCUGCCCAGGUUUAAAGAAUUUAUUAGCG------CAUGGUUCUGUCCCUAUAGAGUGUAUUUGGUUU---AUUGUAUAGGGCAAAAAUAGGAACUAUAGGAGCUUUAUGAUUUUAUCCCUUCAAUAGCUAUGUUCUGGGA-UGUAGGGUACAUAGUGUAUA-CGCGAAGCAU---AACGGGACGAAACCUCAAGUUAUC-AGGAUCUGCGAGCCUUACG--GAUCUUCCCAGGGUUCGUGAGCUCCAUGGCCUGGUGAUCUAUAGAAGAAGAGGUUCCGGUUGGCAGGCGAGUUCUCAGGUUCCGGGACAACUUUUUAAAGACACAACAACGGAAACUCUUGUCCGGAA--CUUAUGGUGAGAGCAGUUAUCUAUACAAA------------------------UGCCACGACUAUGGUCGGGUUUUAUACCUAGCAAUUUC-GGCAAGAAAUAAGCCACUGGUGGUGAACGGACUGG-CCCCACCGACCAUGUUAACGCCUUCUCUAAGUC-AAGUUUACACACAUUUUAGCUUAGCGGAGUGC---CGGAUUUGUUUAAUCUUUCUAUAACGGGUGAAUGAACUCCUUCUUUCAUUGCCUU---UCCCAU-AGUGGGGGAGACUUCA-UACGGCAGAUUGCUCUACG---------AAUCACCCUUAAGGGUAUUUCCACCGUGCGCUUGUAACAAGCCGGUCUUUCCUCGUAUUACAUUAUGCCUUAAUUAUCCUAACUAACACAAAAAAAGAACACCAGUCGUAUUGUA-AAAUUUGCGAUCAGGUUACUCUCGUUCAUUCAUUACCACAGAAUGCGAAUAAAUAAAUGAUUGGAAGUGCUAACUAUGGCUUUCUAUAUAGUCAAUCCUCUGUUGUGAAAUGCGUAGAGAAUUAUCAAAUGAACAAUUAGAACAC------UUGCCUUCAGAAUGUCUUAGAUACUGCAUGAAAAGGUUUCGGA------------------GCUCUCCCUACUUCACGUAGGAUUUACAUCCGUCUACUAGUAGAGAUCUGUUCAGUCACCAAAUGAU---------------------------------------------------------------------------------------------------------------------------------------------------------------------------------------------------------------------------------------------------------------------------------------------------------------------------------------------------------------------------------------------------------------------------------------------------------------------------------------------------------------------------------------------- 
>E1 5350
AUAAAAUAUUAUUUAAGUAUGUGAUAUGCCGUUAUACGCUCAUCAUCACGUCACUAAGCUCUUUAUAAAGUAAUCACUAUCUAUGUCACCAA--CUCAGGAAAAUACGU-UCGAC-CAACAUCGGUGAUACCUGAGUACAGUACUUUCGCACGUACUCUUGCAUCGGAUAUUUUAUUCAAUUUGAAGAUUUGUGACUUUAUAGUAUGAGGG-AAGGCUUA-CCAAAGUUUCAACC-------------GGGUGCAAAUAACUGUGCUAUUGUCGAAUUCCAAUCUCAAAUUCCUAGGAGAAUGCGUCCGGCAAAACGAUCUAGUUAU-GUUCAUCUGGAUCUUUUUAUC---GAGGCGUUGGUGCUUACGUGUAAACUCAUUCAACCUAAGCGUUUAUCCCGUCUCGGCAGAAUCCCUAACAAAUCCAUAUAAUUGACAGCUUUGUAUUACCACAGCUGGCGUAUGGAUCCUUUUCACCAUUCCCGCGACGCC---CACAAAAUUGUAAGAUUGCACUAAGAGCGUG-CUGCUAUGACCUACAACG-UGACUAAAACUAAAAUGGAAAAUCUCACUCUACAACUUGUUG-AUAUUGGUUUAACUCAUAUUUAAUCCCUAGAUUAUCGGGGGGCGGAGGCGGU-----GUCGUCGUCUUCGAGGCCUUGAAAUGCCGAUGUGGGCUAUAUGAACUGUUAUAUGCAUCCGUAGAAUAUUGAAAUCUGAACUAAAAUUAAAAUUCAAUAGUACCUACCAACAUGAAUGCCAAUGAGUCCAAAUUAGGCCUAUCGUGCUACUACUCAUCGGAGCAAUUUCAAAUAGUUCUUACGAACUAAAACGAGUAAUUUAGAACGUAGAGUUGGCCGUUGCAAGAAACCU-UAAAGAUAUGUUUUUCAAGCUUUAUUAUUAU-AUACGCUGUUAUU---------------AAACUUUGCGU---GACUUGCAAUCCAUCACCCUC--CUAUUACAUGAAAAGCGAACAUGGAGUGGGA-CAGGGUUGUAUCCUUGUGGGUAUCACUCGAU-AUAGUAACAC--AACUGUCCUACUUCCUUGCCGUGGUCUGACUAGUACCGGUA--CAGGACCUAUAAUACAU--A-AUCAGAUUUAUCCCCUACAAGUCGAA-----UUCUAAUUAUGAACAGUUAGCCAUAGGUAUAGCACAAUUUGUUCAACAAAAGCGUACG---------------UUCUUCUAGACUUCUCGCGGUCAUUAAACUCUUCCCUAAAAGAUUAUGCGCUUAGUUUC-AAUGCCAUUGAUU-UAACGAGUUAAACUAGUGUAAUGUAAUUGAUACAACAGUUU----UCAUAAGAAUAUCGGCUCCUAACCUCCAU-GCUAUAAACUCCCUUUCGUUUACA------------UAUGUCUAUUCACAUAUGUAGG---UUCUUAUAUUAUAAGCAGUGCAUCCCCGAAUGC-ACCUAUAUGUCUCUAAUUGAAAAUCAUUUGUGCUCACCUUCUCUCAUACUGGCGUUUUGGCAUUUUAGCCGAUGCGAAGUAUUGCGAUGUAUCUAUAGGGGAAUUGACACACAUUAUGACCUAAGCGAUUUAGU---------------------------------------------------------------------------------------------------------------------------------------------------------------------------------------------------------------------------------------------------------------------------------------------------------------------------------------------------------------------------------------------------------------------------------------------------------------------------------------------------------------------------------------------------------------AUAGCUGCUCGACACAGAUUAGCAACUCUCUCUGGUGUUUGGUACGAAAUGUCCUUUCGUGU-AUAAUUAAAUAGGUGCAG-UAUAUGCGUCUCUUGGGUGUAA-CCCUUGCUCUCAUUAUAGCUGCGUA-UUCCUCACAUCGGCAUUUGCAUAUUGAUAGCCGGUAAAGCCACAGAUAAGAGAGCAAAUAUGAUGGCUCGCUUCGGAAAAUUUC--AAGUCCUCCGGACUCGCUGUUUCGCUACUGUGGUAAAAUUCUUGUAGUUCCCGCGAUUUAAGG--CCCUAAGCAGCUCGUGCACAUGAAGUAGGAUUUAGGAUCAAUCAC--AAGAAUCAAGAGGUGGCACUACCCAUCAGGGUGGU-CCCGGAUGAAAGGCACUCAGCGCUGAGGAUUCCGGAAAUA---CGUCUGUACAGGGAUUGUAGCCCGAAUAUAAACGUCCUG-------------AGGCAUAAUCAAA------UGCCUACCACU-----ACAUUGCGGGGUCCCUGUGUUACGCAUGU-AAUUUAGGUGUUUAG-UCAUUUAGAUAUUCAG-CACACAUAAUAUCCCACUUCGUAUACCCGGUUAAACCAGAUUGCUGCAUACACGCCUCUGUAACAGGAAA-UCUUAUGGAAAACUAGUG-CUGACAAGGUGCUUAGUACACGAAAUU-GUACUCCA---UCUAAGCG--UGAGCCCCGAACUAAAACGUGA-CCCACCUUACACUU---ACCACUACGCUAAAACAACUAAUUGAUAUCUGUGAUACUAUCGCUUCAAUAGUCAUGGAAUAAUAGCGUUAGAGUCACAGUAAAUCGCACUGAAAAGCAUUUUAAAGGAAAAGUUACUCAAUCUUCGUCUGCAGUC-----UAGUUCCGACGCAGCAUUUGGGGCGCUCUUGAUAUUAACACAUACCAUGCACGGAACCUAAUCAGUCGAAUAUAA-AUUAUAAAACACUUAGGACCAUGUAAC---CUGUUUUCGGUAGUGAAA-UUUGUUCAGGUGCUUUAGACUAACAAUUGCUGCAAUAUUUCGUUGAUACAUAAUGGGAGUGUA-----AUUCAAAUGGCAAUGUUAUGGGACGCUCAGUGA-CAUUUCUCUUCUCCUGUA--AACCUGGUCCGAAAUACCGAGACUUCACAUAGA-AUGUUAAGCAUUGAGCUCUCCUAAAUCUGCAUUCUCAGGCUAGGCACAUGUAGUCUCGAUGAG--CGACGUACAUCAGUGCAACAUAAAGUCGGAUGGGAGAUCCGAUUAGAUGGAUCCAUUUUAACCAGGCUUUACUCGUAAGUGAUAUAAGUCCAUUCCAUUACACAUAGUG-UCUGGUUACCUGUUUGUCAUUAACCUCGUGUCCACGACUGGUAACAAAAAUGUA----GAUGAUGCUGUCUGAUCAAAAAAACCCAGACCACGACACGGAAUCUAGGAAUAGAAGG--UUUAAGAGCAUCCCCUC-UUCUGCUGAAGCU-UACUUCUG-----UCACUGCUCUCCAGGUUUAAGAUAGGGACGCCGUUCUAACACCAAUCAUCUGUUCGAAUUCUCCAUAUAGAGCCCACUGUCUUUAUAAAGGGAUAGGGUCCUGUGUACAGUUA-CAAAACUAUCUAUUGAUAAGUUCCAUCUUGAAAAAAUGGUAGGUCGCAUUACAAGAUCCUUUCCUUAUAGAGCGUACUUAGUCU---GUUGUAUCAAGCAAAAAUUGAUAUUAUGAAAGUUAUUUAGUAUUACCCCUCCGAAAGCUAUGCUUAUAGGAGUCAGGGUACAUUGUGUACA-CAUGAACUAU---AAUGGAACUUAAGCUUAAGUUACC-AUAGUUUUUGAGCCAUAUG--GAUUGUUAAAAGAUAAGAGAAGUUGAUGACU------------GGUGAAGAGGCUCUCACCAACAGGCAAUUUUCAAAGCCUAAAGACCCCUUUUUGAGGGUACAAAAAUGGAAACUUUUAUCCGAAGGUCUUAUGAAGGAAGCCGUUAUUUACACAGA------------------------UGCGUUGUCAUGGACUAGGUUUCAUAUCUAGUAAGUUC-GACAAGCGAUAAUCCACUGGUGGUAGAAGGUUCGG-CCGCAACAGUCAUAGUGACCCCUCUUCUAAGCU-------------------------------------------------------------------------------------------------------------------------------------------------------------------------------------------------------------------------------------------------------------------------------------------------------------------------------------------------------------------------------------------------------------------------------------------------------------------------------------------------------------------------------------------------------------UGUCUCAUGACAUUCAUGCUCUUCAAUCUA------GUUAACAUUGAAACUAUGGGAAAAUGCUAGA---CCUAUGUUCUAUUCGGGCAAUAAUUCCGAUUGAUUAUUUGAAUAAAUUUGUCGAUUAUCUCCGACAAAUAAUUCACGGACUUUGGAAUGGUUGUUCCCG---CGAGUCUCCAUUUCAAGAU-UAUGACUAGUAUUGAUUGCCCGUUGA-GUGC-UAAGUUUAGGGGGUC-CAGCCAAAACAAUUUCUUUAUAGCACACCGCUCUCGGCACGAUUAUGCAUUUGUAUAGC-GGUAGUCAUGUUGUUACACUAGCGGUCUGUAAGGAAUUG-ACUCAAUACUUUCUAAAUAACGGAGGCAUCCAUACUAUACGAAAA-GGCAAGAUUCUCAUAGCGAGAAUUAAAUAUGAG--GCAUGAGGUGAAAAUAGUCCAGAUAGGAAUGAUCAUAGGUAAUGUACCGUGG-GCGCAUACCAAGCUGUAUU-UGCCGAAUUAACCUUGAGAGUUCUUGAGCAUA 
>D1 5350
---------------------------------------------------------------------------------------------------------------------------------------------------------------------------------------------------------------------------------------------------------------------------------------------------------------------------------------------------------------------------------------------------------------------------------------------------------------------------------------------------------------------------------------------------------------------------------------------------------------------------------------------------------------------------------------------------------------------------------------------------------------------------------------------------------------------------------------------------------------------------------------------------------------------------------------------------------------------------------------------------------------------------------------------------------------------------------------------ACCUCCCCAGACAGGUAAGCUUGCUUAAACCAGUAGCCGAAACAGUCUCUACUACCCCGC--UAAACGCUUUGGUCAGUUACGAUUUGAG-----ACUUGGUAAUGAACAAUAUGCUGCAAAAAUACGACGACUUGUUCCCUCCAAGCCUCGU---------------CGUUUAUAGCCUACCCCAAGAACUUAAACAACAGCUUUUAAACCUAUGUUCUGAGACCC-AACCAUAUGGAAU-UCAUGAGGUUUACGAAUCGCAUUCAGGUAAUGAUGAUGUUU----UUUUAAUAUUAUGUAUCGUCCAUGUGCCU-GCUAUAGAUAUCCGUACCUAUAUA------------GAUGAUAAUACUCAACUGUAGG---UUCUAUUGUAUUUAACAGUCUAUACCUGUGGCCAAUCGCACCGUUUGGAAAGUGAUGGAAUUUGGACUUUAAUCCUCCCCAUUCGACCUUUGGGAAUAUGUAUAAAUUAGAAGGUGAAUGCUAUAUGACUAGGUUAAGUCGACUGCUUAAUGGGUUAGGUCAUCCGAU-AUGGUGUUGG-CACCCGAAU---------AUUUGUCUUGAAGCUUGGUCCAAGCAUAAUUAAAUGUCAUAAUUCUUCUAUUUAAUUUAUAUCAUUAACAUUAAAGACGGAC--UCUGGAAAUAACUUAUAGGAAAAUCUC-ACGUAAGUCACUACGAAUAAAUAAAUGACUAAUUUAUACUGCUUAGUGCAUAAAUGCUAGCGACAGAAAAAACAUAGUUUUUGACAACUACAACAAUUAGC-UAAGAAUCCACUCGGUUACCCCAGGCCGCCCUUGGGGCGAAGCUCAUUCAACGAAACGGGUCAUAUAAUAUAACGAAA---ACUGCAUCAUCCUACUAA-UAAUUCGACAAAGGACUAUGUGUCUAAUGCCCCGUAUUUCUUUAAUGACCUAGUCUGUCUACAUAUUCUUCAUAGGUAGAUUUUGUUUCUAGUAUCGAAUU-UUAGUUACCGCGACCCGGGCCUCCGAGCG-----UUUUGGUGUCUAAAACAUCAAUGAUC---GAGCUGCUAAAAGGAUAUUC-----GGCUUUGAC-----------------------------------------------------------------------------------------------------------------------------------------------------------------------------------------------------------------------------------------------------------------------------------------------------------------------------------------------------------------------------------------------------------------------------------------------------------------------------------------------------------------------------------------------------------------GUAGUUAAACCA-UAUAUAUUGCAUUUCACUGUGUUUAUAUGAUUGAACCUAGUUACAAAAUAAACGCCUUUAUGUCGGUGUG-UCUGUUGGUUAUUUCGUA-UCGACAAACUGGUUAACGCGCAAGGCU-GUAUUCGG---UUUUGGUG--AAGAUCACUAGUUAAAGAGUGAUCUUAUUCUGUAUAG---CCGAAAGCAUUACAUUGGCUCAUUCCUACUUCCAGUACUAUAGGCUCAUUAUUCAGGGCCUAAUGUUAUCGUAUUGCUACU-AACAACGACAACAAAUAGUUUAGAAUGAAAGUCACUUAAUGAUCGAAUAGAAUU-----UG-UUUUAAUUAGGCAUUCUGGACGCCCCUGGGAUUAAAGUAUAUUAUGUACGGGAUCUAAUCACCUAUAAAUGA-AUUACGUGUUAUUCAGCUGAGUACUAG---UAAUUAUCGACAGGGAAC-AUAGUUCAGAUGCCUUAUAGGGGUCCACGCUGCUGCAUCUAGUUAAUACCCAGCAAUGAUGCAUAU--GCUGUAACUACAACGUAAAGAACCACUCAGUGG-UAAUGGUUUACUCUUACU--AGCCUCACCUGGAAUUG--UUGUUUUGUACAGA-CAUUGUAUUAGUCAAGUAAUUACAAACGACAAUCUUAGACCAGACUCAUGCAAUCU-GAUAAG--CGCUGUGGAUUCUCUUGGUGUGGUCAUGGGCGGGAGGUCGACUUAAAAGCGUUUACUCUGGCUUGUCAUCAUUCACGAAUUAUGUAAACCCCUACCUAGAGCCUUGGCG-ACUCUUGGUAUGUCUGACACUAUCUACUUAGACAUACAAAUCGCCAAAUAUACA----CCUGAUAUUAUUAGUUCAAAACAGUUCAAAUCACGGCAUGGCAUCAGAGGGUACGAGC--UGCAGAAAUAACCAUUC-CCUCAUCAGUACCGUGUUUCUG-----CUUCUCUCCUUCACAUUCAAAACCGGGACACAGCUUAGGCACUCGAGAGUUACUCAAGUUUGAAAUACGGAUAUGAUAAUAUUGUAAAUCGAA-----------------------------------------------------------------------------------------------------------------------------------------------------------------------------------------------------------------------------------------------------------------------------------------------------------------------------------------------------------------------------------------------------------------------------------------------------------------------------------------------------------------------------------------------------------------------AGGUUAAAGUGCACUUUAGCUUAAAGAACUACAAUCGAGUCCUUCAAGCCUUCCUCUAACAAAUAAAUGGAUCCUCUCUUCGAUUGCCUA---UCUACU-AAUGGGACCAGCUACG-UAAGGCGAAUUAGUUAGCUUCUGUGCACUACACCGUUCGAGAGCCUCCCCGAUGCGAAGUUUUAGCGACCUAGUCAUUCGCCGCGUUACUUUAAACCCUGACCGU-CUCUAGAAUCCCGAAAGAGAACAACAAUGGAUUUGUA-AGUUUCUCUUUAGGGUCUUGCUAGUUUAUUCAUUACCGCGCAAUACGAAUAAAUGACUGUUCAUGAAGUUUGGAUGUAUUUUGCUUUGUACCCAACUCUUUAGUACGGUCAAUCAAAUAAGUUAUCAAAUGGUUAUCAAAACCGUA--UAGCUGACUUCAAGAUGUCUUAG--UAUGAGUAGUGAAGGCCCAAU------------------UUUCUCAUAGCUUUAAAUAGGGCAUGUACAGGUCCCUUAGGUGAAAGCCGCUCAAUAAUCAAAUAGU-UUCUCAUAACACCCACACUUCCUACCCCUA-----GUCGGUAUGAAUACCCUGAAGAACUACUGGA-UUCCUGCCCUAUCAA-UAUUGAUGAUUCAGGUUGGAUACUUGAGUAAAUUUAUCUAGA-UCUUCAAUAAGUAGUCUACCAGUUCUGGGACAGGUGCAGUAAU--GAAUUACAUAUUUCAAGUC-UGCAACUAAUGUUGGCUGCCUGCUGA-AACU-UAAGGGUACCUGGCC-GGGACAAAACAGUUCUUCUACAGUAUACCACUCUCUUAGUAAGUGUG-AAUAGUAUAAU-GGUGGUUAUGUUUCAACAUCCGCGCUCUGUUAGGAGUUG-UCUCGACUUUUUCUAAGAGGUGCGGGUUCUGGUGCCAUGUCAGGA-AGCGAGGCUCUUCAACUGAGGUUUUAACACGAG--GAGUAAGGAAGCAAUAGUCAGGUCAAGAAAGGCCAAAAAUAAGGUAACAUCG-GUAGAUGGCGGAAUGAACU-CGCCACAUUACUACUUAGGAUGUUUGCGCGUA 
>C1 5350
GUAGGAUACCUUCUCUAUGUUUAAUACCCUGAUACCGGCAUAUCCUUGCCGCAUCAAUGCCCGCGCAAGAUAAUAACUAUGUAUACCCGCGAUACUUAAAAGUACAUAUACUGUA-CCAUACCAAUUAGAUUUGAUCACAUCAAUUUCAC-CAUACUAUUUAGUCAGCUACUCUAUCGAAAUCGAGAAUUCAUGAAUCUAUGGUAUUGAAA-UGAAUAAA-CUAAAGCUUUGACU-------------GGGAAUAAUUUUCGA-GCCAUUAUCGAAGUGUCGUUUGAAC-UUCAAGAGGACUGCACAUGAUGAAUCGAUCCAAUUAU-GUUUGUACAGGCCAUUUAAUU---GAGGCGUUUAUACUUGUAACCUAGUCGCCUAAUUGCAAGCAUUCCAUUUUUCUUAUCGAGAUCUUUCAUAUACCUUCACAAUUAAUAGCUUUCCUUUACCACAAGUACCUGAGGCGUCUGUUUUGUCCACCUCACCGAUCC---AAUUGAACCGUAAAAGCGUCUUGAAAGCGCA----------------------------------------------------------------------------------------------------------------------------------------------------------------------------------------------------------------------------------------------------------------------------------------------------------------------------------------------------------------------------------------------------------------------------------------------------------------------------------------------------------------------------------------------AACUGGUCUAACAGGUAAGCUUAUUUAGGCCAGUAGCCGGAACAGUGCCUACUAACCCAU--U-AAAGGCGUUGUCACUUAGGCUUUGUG-----GCUUGGUAACGACCAAUAUGCUGUAAGAAUAGGAUAGGAUGCUCCCUCUAAGCCUCGU---------------CAUUUUUAGGCUACCCCGAGAACUUAAACAAUAGUCUUUCUAUCUAUAUACUGAGAUCCAAGCG-UAUGGAAU-UAAUGACGUUUACGCUUCGAAUGCAGAUAGGACUGAUGCAU----UUUGAAUAUUGUGUAUCGUCGAUCAGCCU-GCUAUAAGUAUCCGUAUCUAUAUA------------GAAGAUAAUACUCAACUGUAGG---AUCUAUUGUUUUUAACAGUCUAAUCCUGUGGGCUAUUCUUCUGUUUGGUAAGUAAUACAGUUUGGUCUCUACUCCUCCCCUUUGGACCUUUGGGCAUAGGCAUAAACAAGAAGGUUUGUCCUAUAUGACUAGCUUAAGUCGACUGCUGAAUGGUCUAAAUCACCCGAU---------------------------------------------------------------------------------------------------------------------------------------------------------------------------------------------------------------------------------------------------------------------------------------------------------------------------------------------------------------------------------------------------------------------------------------------------------------------------------------------------------------------------------------------------------------AGACCGGCGUGCCUAAAACC-----U-AACUAUCUUACUCGACUCGAAUUAUCGUCUACCAC-AUAUCUAAAUAGGCGCAG-UAAAUGUAGUACUGGGGCGGUU-CUGACGGUUUACCGACGACUGGGAA-CUCUUCAUGCCUUAAUAUGGAGAUUAAAAGUCGGUAGACCAACUAGUGAUAGGGCAUGAAUGACCUCUUGCUUUCGAAAUUCUUU-AAAAUUUCUGCUUUCCUUGUUUAAGUAGUUGACUAAACGACAUGUGGUGACGACUGAUCGUAU--UGCAAAGUAACUGUCAGAAAUGGAUUAUAAUUUAUCCUUUAUAGG--ACGAGGGCUAAUGCGGUUCUACCCCAUUAGGCAAUCCUUUGGUAUAAAGCUUUCGUCACUAAGGAUCGCGCGAACAAUGUGUUAAUUCGGAACUGCGGAUCCGUAUAGAGAUGUUCGU-------------ACGCUUAAGUUAA------CGAAGAUAACU-----UUGUUUCGGAGUUAAAGUGUAACCCGCAU-AAAUUAAAACUAUAG-ACUCCUAAUCAAACCA-UAUAUAUCGCAUUUCAUUGUGUUUAUGUGAUUGAACCUAAUUGCAAAAGAAGCGCUUUUACAUCGGUGAG------UGGUGAAUUCAUG-CUGACGAGUUUGUUAGCGUGCAAGACC-CUAUUCCA---UCUUAGCG--AAAGUCUCUAGUUAGAGAGCAAUCUUAUUCCGUAUAG---UUGAGAGCAUUUCACUGUCUCAUUCCUACCUCCAGUAUUAUAGGCUCAUCCUCCAUGGCCCAAUAUUAUCAAGUUGCUAGU-AAAAACACCAAAAAGUAGUUUAUAGUGAUACCCAUUUAAUAAUCGACUGGAAUU-----CC-UCUAAAUUAGGCAUUCGGGACACCUCUUCGAUUAACGGAUACUCUAUGCGGGAUAUAUUUACUUACAAAUGA-AUUCCGCGUUAUUUAACUAAGUAUCAG---UAAUCAGCUACGGGGAAU-AUAGUUCGGAUGCACUAUAGAGACCCAGAUUGUCGUAUCUAAUUAAUAUUCUGCAGAGGUGCAUAC--GCCGUAACAGCAAUGUAAAGGACCACUUAGUAG-UAAUGGUCUGCUCCCGCC--AGCCCCACCUGGAAUUG--UUGUUUUGUAAGGG-CAGUGUAUUAGUCAAGUAAUUACAAACGAUGAUGUUAGGUUCGACCCAUGAAAUCUAGAUGAG--CGUUGUGAAUUGUUUUGGUGUGGUCUCGGGUAGCGGGUCGACUUAAAAGCGUUUAUUCCAGCUUGUCAUUAUUCACAAAUUAUAUAAACCCCUAUCUAAAGCAUCCUGCGUCUCUUGAUAAGUUUGUCACUGCCUACAUAAACAGACCAACCACCAGAUAUGCA----CCUGGGAUUAUUACUGCGAAAAACUUCAAAUCACGAUAUGGCAUCAAAGGGUGUGAGG--CGCAAAAAUAAUUAUUC-CCUCUUCUGUACUGUGUUUCAG-----GCUCUCUCCUUCACGUUCAAAACCGGGGCAUAGCAUAAGCACCUGAUAUCUGUU-------CAAAUACGGAUAGAACGGUAUGAUAAAUGGAA------------------------------------------------------------------------------------------------------------------------------------------------------------------------------------------------------------------------------------------------------------------------------------------------------------------------------------------------------------------------------------------------------------------------------------------------------------------------------------------------------------------------------------------------------------------------------------------------------------------------------------------------------------------------------------------------------------------------------------------------------------------------------------------------------------------------------------------------------------------------------------------------------------------------------------------------------------------------------------------------------------------------------------------------------------------------------------------------------------------------------------CUCACAUAACACCCACUCCUCUCGAUUUUA-----GUUGGUAUGAAUACCCCGUGAAGUUAUUUAA-UUCCUAUCUUAUUGA-UAUCUAUGAUCUAGAUUAAAUAUUUAAGGAAAUUUAUCGAGA-UCUUCUAUAAGUAGUCCGUCAGCUUCGGAGCGGGUGCG---UAGAUGGAUUACUAUUCUAAAGC-UACAACCUAUGCCGGCUACUCCGUUA-AAAU-UAAGGUUAUUAAGCC-AGAACAAAACAGUUCUUCCACAGUAUACCACCUUUUUAGUGAGCGCGUAAUAGUAUGAU-GGCGGUUAUAUCUCAACAUUUGUGUUCUAUGAAGAAUUG-UCUCAACUUUUUGUAUGGGAUGUAGGUAUUGGUGCCGUGUCAGGA-AGCGAAAUUUUUCUACUGUGGUUUUAAUGCGGG--AAGUAAGGAAGCAAUAGUCAACCUAGAAACGAUCACAAAUAAAGCAACACCA-GUAAACGCCGAAUUGAACU-CGCCACAUUACCAUUUAAGAUAUUUGUGUGCA 
>B1 5350
AGAGAUUAUCCUUCUAACACGCAUUAUCUUACUACCUGUACGCCACCGUCCUAUUAAUACCCGCGCAAGGCGAUAACUAAGUGCAGCCCUGAUGUUUGAAGAAGUAUAUACCGAC-CCAUACUGAUUAGAUUUGAUCUAACCGAUUUCG--CAUACCAUUAAGCCAGAGAUUUUACUGAAAUCGAACAUUCUUAAGUCAGCGGCGUGGAAA-AAAAUGAG-AUAGAACUUUCACC-------------GGAGGCAACUUUCAAUAUCAUCGUCAAAUUAUGGUCUAAGCAUCCUAGAGGUACGCGCCCGACAUAUCGAUCUUAUUGU-UUUUAUCCACGCCUCUUGAUC---AAAACGAUUACACUUGGACUCAAGCUGAUUCAUCCCUAGCAUUCCAUUCUCCCUGCGAAAACCUUUCACAAGCCUUUAUAAUUAACAGCUCUAGUCAAAUACAACUUUCUAACGCGCCUCUUCCCCCAGCCUCACAGUUCU---GAUUAUGCCAUACGAGUUUCCUCAAGGCAUA----------------------------------------------------------------------------------------------------------------------------------------------------------------------------------------------------------------------------------------------------------------------------------------------------------------------------------------------------------------------------------------------------------------------------------------------------------------------------------------------------------------------------------------------AGGUGGAAUAAUCCUGUGGCGUGCUUGGACUGGAGGCUGCAACAGUGUCAAAGAAUCCUG--U-AUUGCUGGUGUCCCUCACGCGAGUAUUUUCGGAUUACUAUUUGUGUCAUCUUAAUCAACAAUGAGCUCCAGGAAUAGCACAACUUGUUUGCACUGAGCCUCUU-CGUUUUUGAACAAAACGAAGGCUGAAAACAAUUGUCUUAAAAGUUAUGCACUCUGCUGC-AAUAAUAUCGAAU-UAAAGAGGUUUACGAUGCUUACGCAGAUCAUGCUUAUGCUG----UUCUAAUAAUGUCUAUUAUUGUUCAGCUU-GUUA-AGUUUCUGAUGUGCAUGUA------------UAUGACCAUUCUCGACUGAGUG---UUUUAAUAUUAUUUGCAGUCUCUCCCUUGGGUAAAUCAAUCUUAUCGUAUCGUAAUGCCAUAUGGGCUCUUGCUUAUCCUUUCCGACCUUUAGGCAUUCGAAUUUAUUCUAAGGUUUAUGCUGUACGCAUAAAUUAAGUUCAAUAAUCGAUGGUCCAAG-CAUUUAGU----------------------------------------------------------------------------------------------------------------------------------------------------------------------------------------------------------------------------------------------------------------------------------------------------------------------------------------------------------------------------------------------------------------------------------------------------------------------------------------------------------------------------------------------------------------AACCGGCGUGACUCAAACA-----U-CUCUUUUUCACUUAGUAGGAAUUAUCGUAACAUGC-AUAGUCAAAUGGGGGCAGUUAAUUAUAACCCUUGGGCGGUC-UUGAUGGUCUGCCGAUGACGUGGAA-GUUCUCAUGCAUCUUUAAGAUUAUAAAUGGCGGGCAGAUCAAUUGGUAAUAGGUCGAGGGCAACCCAAUGUUUCCAAAAUUUUCACAAGUUUCCUACCGUCCCUGUUUCACUACUUACUUAGAAGGAAUGGGGUCUCGUCAGAUUAUCG--GGUAAAGUAACCGCCAAAAAUCAAUUAUAACUCAUAAUCAAUAAC--AAGAGGGGGAAGGUGGGUCUGUCCUCCUGGUCGGU-CAUUGAUAUAAUAAAUUUGUCGCCGUGGAUCGCACGAGCG---CCUUGAUUUGAAAACUAGCGUACCUAUUUAAACAUUCCU-------------AGACCUUACCUAG------CGACGUCAAUU-----UUAUUACGGGGUCCUAAUGAAACCCAGUU-CACUCAAAGCUGUAGCUCUC--------------------------------------------------------------------------------------------------------------------------------------------------------------------------------------------------------------------------------------------------------------------------------------------------------------------------------------------------------------------------------------------------------------------------------------------------------------------------------------------------------------------------------------------GCAAUGUAAUAACAGCCUUAAGAACCGAUCUGUAA-UAAUGGCCUAGUUCUGAC--AGCCUCAUCUGAAAUAG--UUGUCUUGUACAGA-AUCUGCAUUACUUAAGUAGUUACACACGACAAUCUUCGGCUAGACUCAUGGAGGCUAAAUGAG--CCUUAGGCGCUAUUAUAAUAUGGUUUUGGGUAGGAGGACAAUCUGGAUAU--UCAACUUGGCGUGGUAUUAUUCCCAAGUUAUAUAAGCCCAUCCUUAAAACGUCCAUA-AUUGAUCACCAGUUCGUCACUACUUACGUUAACAUUUCGAUUGGCAAAUAUACG----CCUGUUGCUAGUAGAGUAGAAAAAUAUGGAUUAUGACAUGACGCCCGGAGGUUAGAGG--GAUAAGAAUGACAAUUU-CUAUAUAUGUGUUGCAUUUCCG-----CCUCUCUUGCUUACGUCCAAAACCGGAAUAAACUAUAAGCACAUGCCCUCUGUUCACAAUUUAAAUAUGAAUGUAACAUUAUGAUAAGCGUAACAUAAUUCCUCGUAUAGUAG-AAGGACUGUACUUUCACAAUGCCUACUUCGGGAAAAGGGAAAAUGCCUCUACAUGGUUCUCUACUCAAAAAACUUAUUUUCACU---GUUACACAGCGCAUAAACUGGGCCUGGAUAGAUUGCUUAUUGUUAGCUCGCCAACAGUAAUGCUAUGAGA-UGCAACACACGUAAAAGACA-UGCUAGGUAU---AAAAAAGCGAAAAUAUGAGCUAUC-GAAAUUUGCCCAUCAUACG--AGUCUUUUUAGGACUGAUAAGAUCGCUGGUA------------GGAAAUGAGCUUUUCAUCAACAAGUGAGUUUCCAGAACCAGAGGCGCUAUUUUAGGGGUAUAGAGA-AGGAACUUUACUUCGAGGAUCCUAUAGUAUAUGCGAUUAUUUACAUGUA------------------------UAUUGCAUCUUCAAUAAAGCUUCGUAUCUAAUAAAUCC-GGCAAGAAGCAUUUCGCUAGUGCCAAGUAGGCUUG-UGAUUAUUGUUAUAGAGGCGGGUUUUCCGUUUU-------------------------------------------------------------------------------------------------------------------------------------------------------------------------------------------------------------------------------------------------------------------------------------------------------------------------------------------------------------------------------------------------------------------------------------------------------------------------------------------------------------------------------------------------------------CUUCUUAUAACGCCCGUCCUUCUCAACCCUG-----AAUAGUAUAGAUACCCCAGGAAAGCAUUGGA-AUCCUGCCCUUUCUA-UAGCGGUGAUUCAGGUUAAACACUUAAAGGAAUUUGUCGCAU-UCUCCGGUGAGUAAUUCAAAGGCUUGAUCAUGGGUACA-------UCAAUUAUCAAUUCAACUC-CGCAAUUAAUAUUGAAUGCCUGGUUA-GAAU-UAGGUUUACUGAGCCAUGGCCAACACAAUUGCUUUAUAGCGCACUACUCUCUCAGUGAGAGUGUAUUCGUGCAAC-GGCGGCUAUGGUACAACGGUCGCAUUCUAUAAAGAAUUG-ACCUAAUUUUUUAUGGAUGACGCAGGUAUUGAUAUCGUAUUAAAG-AACGAGGUCAUUCCAUUAAGGUUAUGAUACGGG--AAAUAAGACUUCAAUAGCCUAGACAUGAAUGAUUACAGAUAGGGUACUGUCG-GUAAAAGCGGGAGUGGAUU-CGCCAAAUUAUUACUCAGGGGGUUUAUGUAUA 
>A1 5350
------------------------------------------------------------------------------------------------------------------------------------------------------------------------------------------------------------------------------------------------------------------------------------------------------------------------------------------------------------------------------------------------------------------------------------------------------------------------------------------------------------------------------------------------CGAAUUUAACCCACAACG-CACUCGGGCCAAGGGUGAAAUCUUGUGUUUAAGAGAUCCUCA-UUACCCGUUUUAACUACAAUAUAAGGAAAAAUCCUAAGGAGACGGCUUGAGUAUGGGUUUGAUGCCUCCGAGUUUUUGCAAAGGGUAUGGUGAUCAUAUAGUCUGCUGUAGUCGCUUGGAGAUUAUCAAGAUUCAAAUCAAAGCUAAAACUCGGCAUUAACCGUUUAAAUCAAUGCAACUGCUUCUAUGGCUAACCUUAUGAGCUAUUUUUCUGCGCAG-AAGCUUGAUGAUUUCUUAUGAAACCAGAAUAGUCCAAUACAUAUUAAAGUGUAUUGCUGCCAUAAAUAUCCUACAGAAUGCUUUUCUAACGAUUCUAAGAA-UUGCGUUAGAGUA-------------AGGAUUCACGUCU---UUUCGGCGUUUUACCAUCACUCGGUACUAUUUGACCCUUAAUAGUGGAAUUGGG-AAAGUUCACGUGCUUCGAGAUACCAGACGAU-UGAAGAGUAG---------------------------------------------------------------------------------------------------------------------------------------------------------------------------------------------------------------------------------------------------------------------------------------------------------------------------------------------------------------------------------------------------------------------------------------------------------------------------------------------------------------------------------------------------------------------ACGGCGUUGGCCACCCAAAC---------GGUUUUCGGUAGUGUUAG-CCGGGUCUUGCUAGAUGUCCUAAUUCCCCUGAUCAAUUCAAACCCUUAACUUAAAAGAUUUAC--UAUGGACAUUACCAAUAAUAAAAUCAC-AACGAAGUCAGUACGAUCAAACAAUAAACUAUAUCAUACUACUUUGUGUACUAGUACAAGCGACGGGGUAAACACGUGCAUGCAUACCAGUAGUAGGUAAC-GAAACAUCCACCCGUUUAGGCCGAGCAGUUUUUGAGGUGAAACUAUUUAAACGACCUACGCUACAUCAUACUACGAAACGAGUGGGAUCAACCCAGUAAGUACUGCAGCGAAAAAUGAUCAGGUUAAUUCCCCGUACUUCUUUAGCGCGCUCGCCUUGUUGCAUUUUACCGACAAGAAGAUUUAUCUUAUAACGCCAGCUU-UUAGGUACCAUAAGUCGGGCCCUCGGCCG-----AUGAGGUAUCUGAAAAGUCAAUGGUU---GAACUAAUAUCAGGAUGACU-----GGCGCGGAG-AACCGGCGUGCCUAAAACA-----U-CUCUCCGCCACUUAGUCAGAAUUAUCGUGAUACGC-AUAAUUAAACGGGGGCAG-UAAUUAUGACCCUUGGAUGGUCGUUGAUGGUCUACCGACGACUAGGAA-GUUCUCAUGCAUCAUUAUGAACAUUAACAGUCUCUAGAUCAAUAGGCAGUAGCGUGAGAUCGACCCCUUGCAUCCAAAAUUUUCA-AAAUUUCUUACUUUGUCCGUUUCACUACUUAAUUAGAAGGCUUGAGUUUGCGACGGAUUAUGG--UGCAAUGUAACUGCUAGAAAUGGAUUAUGAUUUAUAAUCAAUGAC--AAGAGGGGGAAGGCAAUUCUAUCCUUCUGGGCGGU-CAUUGAUAUGAAGUAUUUGUCACUGUGGAUCGCACGAACG---UCCAGAUUUGAAAAAUGGAAUGUCAAAUAGAACAUUCCU-------------ACGCUUUACCUAG------CGACAUGAACU-----UUGUUCCGGGGUCCUAACGUAACCCAAAU-CACUCAAAACUUUGG-UCUC-------------------------------------------------------------------------------------------------------------------------------------------------------------------------------------------------------------------------------------------------------------------------------------------------------------------------------------------------------------------------------------------------------------------------------------------------------------------------------------------------------------------------------------------------------------------------------------------------------------------------------------------------------------------------------------------------------------------------------------------------------------------------------------------------------------------------------------------------------------------------------------------------------------------------------------------------------------------------------------------------------------------------------------------------------------------------------------CGUGAUUCUUCGUAUAGUAG-AGUGACCGUGCUUUCAUAAUGCCUACUUCGGAAAAAAGGAAAACGACUCUACACGGUACUCCACUCAAGGAACUCAUUUUCAUC---GUAACGCCGCGAAUAAACUGAGCCUGGACAGACUGCUUAUUGUUAUCCUGCUGACAGCAGUGGUAUGAGA-UGUAACACACAUAUUAGACAGCGUUGGGUAU---AAGAAUGUGGAAAUUAAGGCCACC-GAAAUUUGCCUGUCAUAUG--ACUCUUUCCGAGAGCGAUAAGAUCACUGGUA----GUUGAACUUGAAAAGAGUUUUUCAUUAACAACUGAGUUUUCAGAUUUGCAGCCACUAUAUUAGGGAAAUAGAAA-ACAACUUUCAUGUCGCGAAUUCUAUCGUAUAUACGAUUAUUUACAUGUA------------------------AAUUGCAUCUUCGAUUAAAUUUAGUAUCUAAUAAGCCU-GGCAAAAAGUAUUUCAUCGGUACUAAGUAGAC-AUUUUUUUCCUGUUAUAAAAGCGGGUUUUCUGGGCU-UGUUCAAAGUAAACUUCAUCUUAGCGAGUUAC---CGAGUUUUUUAAACCUUCCGAUGGCGAAAGAAUGAAUACUAUCCUUCAUUUCCUA---UCCGUC-AGCGGGAUUGACUGCG-UAGGGGGGCUCGGUUGGCU---------AGCACUGUCCAUUAACUCUUCGACUGUGAGGUUGCGGCGAACUGGUCAAUCGUCACGCCUUUUCAGAUACAAAUCAUCUUUCAUAGUAUCAAGAAAAGACAACGGUCAAGUUAUA-AGUUUUACUUUGUGAUUUUCCUAGUUGAUUCGUUAUAGUACGAUGUAAAGAAAUGGCUGAUUACGAAGUCUGAUCGUAAUUCGCUGUUUGACCA-CUUUUUAUUACGUCUAA---AAAAAAUUGUUAGGUGGUUAUCUGAAACGUAGGUGGCUGGCUUCAAGACAUC-UAG--CUUGAGUAAGGAGGAACCAGC------------------CUUCUGAUCGUAAUAAACAGGGUGUGUCUCAACCUGUUAGUUGAAGGCUACUUAAUUAUUUAAUCGCUUGCUCAUAACGCCCGUUCUCCUCAACCCUA-----ACUAGCAUAAAUAAUCUAGGAAGCCAUUGGA-ACACUGCCCAUUCUA-UAGCGGCAAUUCAGAUUAAACACUUGAGAAAAUCUGUCGCCU-UAUCCAGUGAAUAGUUCAAAGGCUUAAGUAUGGGCACG-------CCAAUUAUAAAUUCAAUUC-UGCAAUUAAUAUUAAAUGCCCGAUGA-AGAU-UAAGUUUACCGUGCC-CGGCCAAAACAACUGUUCUAGAGCGCACCACUCUCUCAUUGAGUGUACAUUCGUGCAAU-GGCGGACAUGCUGCAACGUUUGCACUCUACAAAGAAUUG-ACGCAACUUUCGCUGAGAGGCGCAGAUACUGAUACCGUAUUAAAA-AACGAGGUUGUUCCAUCAAAGUUUUAGCACGAG--GAGUAAGACUUCGAUAGUCCAAACAUGAGCGAUGACAUAUAGGGCACCGUCG-GUAUAAACUGGAAUGAACC-CGCCAAGUCGUUACUCAAAGGGUUUGUGCAUA 
>H2 5350
AAAGGACAUACUCGGGGUACGGAAUGAUUUGUUAUUAGUAUAUCUUCGCGCCGAUAACAUCUGCACAGGAUGGUCGCCAACUAUCCCCGUGAUUUCUAAAAGAGCACGCAUCUAC-CCAUGCUCAUUGCAUCUAGUUUAAACUGGACGA--CGUACGGUUGCAUCGGUUAUUUUGGUAAAGCUAAUCAUCCUCCAAUGUCCGAUACAGAUG-GGAGAGAU-UGUAGGUUUUAGUC-------------ACGCAUCUUUACGGUUACUUUUGCUGAGUUAUUGCUUGGGCUGCUGAAUGGGCGA--AAUGAAGCGCCGACAUAACUAG-ACAUAUUUAUGCCAUAUGAUG---GGUAUAAUUGUACUUGCACAUAUGGUGAUUCUAUUCAAAUAUUUUGUCUGUUUCAUCAAAACUCCUGCCAUAUCAUAAUGAUUGGUAAUGUUGUUGUAGCAUAGCUGACCAACGCAUACUUUUUCUCGGAUCUAUCGC-UG---AUGGACAUUAUAAAGACGUCCAGACAACGUA-UAUCAGUAGUCGACCAAA-UUGCCGAUCAUCGGGCCAAUUAAUUUGCAUAAGUUCUUCCUU-GUUUGAACGUACAUAACAUUAGUGAAGGAGCCUUCCUGAUGGGAGACGCGAUUAUCGAGUCGUGCCUGAUUGGCAAUAGGUCGGUCAAGUGGGAUUAUUUGUUUACGAGCGCUACUGGACAAACACUAGGGCCCUUGUGACAACUAG-ACACUAUUUUGUUCAUCAAAAUCAAUUUCACCGUUCUUGUAGUCAACCUUGUGAGCUAACCUGUUACGCAGUAGGACUUGUCAAUAUUUACAGACCAGAAUCAGUGAAUUACAAGGUGAAAUAAAUUGGGAAACAAAACAUAUAAGAAUGGACUUUUCCAGAUAUGUCGGCGG-AUGGGUCAUCGUG---------------AAUCUUUGCCUUA-CGUCUACAAUGUUUAGACUUC--AUAUAACACGAAUAUAAUUAGAGGGUUAGGG-ACGAAUUAUACACUGACGGUUAUCGUACCGU-ACAUUACCAC---------------------------------------------------------------------------------------------------------------------------------------------------------------------------------------------------------------------------------------------------------------------------------------------------------------------------------------------------------------------------------------------------------------------------------------------------------------------------------------------------------------------------------------------------------------------ACAGUAUGGA-CACCAAAAU---------AUUCAUCGCAAGACUAAG-UCUUGGCUUAUUAAUCACACCGGUACUUUGAAUCAAUCUAGUUACUUACGAAAAAGGAUUUAG--CACCGGCAAACUUAAUUUGAAGGUCAC-AGGGGACUCCUUAAUAACAGAUCUUGAAGUACAGCUUAUCGAUUCGCGUAAGCAAGCUUAGGUCAAGUCAAAUGUAAGGUUAAAUAUCAGGAACGUUGAGCACACGUUUUCGCCAAAUUAUUCCAAACCAUUC---------GACCAUAUACGCGGGUCUAGUAUUUUUUUACAAUAUUAAAAGUAAUACAAUAAUAUAAGAUACUUAGUUACAAGACAAGUU-----------UAACUUUCAU-AAUAAUCUGAGCAGUGUGUAUCCUUGUUUUAAAAAGGAUUUGGUUAUAACGAGGAAUC-GGGUUCUUUGAAAAGAGUCUCGAAGAUUGAUGUGUUCCCGCUCUUGAAAUGUCAACGAACUG-GUACUAAUAAUAAGAGUAUU-----GACCCUGAUAGACCAGUGUGACAUACGGC-----U-GCUCAUGUGAU--GGUACGAACUCUCGCUCCUCGA-ACACGUAAGCGGAGUCAA-UGGAUGGUCCUUUUUAUCGCUU-ACAUAGUUAAAACGCCAUCUCGAAG-GUACUUACGCCGUUGAUCGAGUAUAAAUGGCCUAUGUUUCAAAAGAUAACAGACCGACUGUAACGUGUAAAUUCCGGAACCUUCG-AGGUUUUGCAUAUUCCACGCGGCAAUAUAUUAAUAAGACGGAUGAGAUGUCAGCAUAUUAUGAUAUACAUGAUAGCAGAUACAACCCGGUGAAGCUUUGGAAGAGACGCU--AAAACCGUGUAGAUGUUUACAUCCCUUUAAGAGGC-CACUUGUGGUAAUUCCUUGCCUCUGAACAUGACGCUAAGU---AGUUUAUACGGAAGAUGUGACCCUUAAGGAUCCGUUUUU-------------AG---CGACCCAA------UGCCUCACCCA---UGUCAAUAAAGUAAUCAAGCCCACUGCUUGU-UUAUAGAGACCACAA-CCUC----------------------------------------------------------------------------------------------------------------------------------------------------------------------------------------------------------------------------------------------------------------------------------------------------------------------------------------------------------------------------------------------------------------------------------------------------------------------------------------------------------------------------------------------ACUUAAACAAUGGUUCUGUGUCUUACUCAGGGA-UACAUAUCAUCUCUGACC--UCACUCACUUAAGAAAAGCCUAUACCAAUCAAA-GGUUGUGAAAUUUAUUCAAUCACUAAUUGCGCGUGCUCGCCAUAAACAAAAGAGAGCUAGUUG--CGGGGUAUGUUGAGUCUCCGUGGAUUUGAAUGGGGAUAGGAACUGGAUAAGAUCGG---CGUGAAGCAUUGUCACUAGUUAACAUAGGUUCAAUUCGCAGGUUUCCGUG-UCCGCCUACGUGCUGUGUAUUAGCUUCAUAGGCACUCAUAUCAUCGAGUGUGAG----ACCUACGUA-UUAGUUGAAAAAGGUUCUAGCCAUGAUCUGGAAGGAAAAAGUUAAUGC--AACGAAGAUGAUCAAGU-CUUGGCUGACCUCAUGUUUCUG-----CCGUCACUCUUCGGCUUUUAGAUUGUGGCACAACUUAAUUAUUAACCAUCCGUUGGACUUCUUAGCAAGGGCGAUACUGUGUUAUAGGGGAUGCAUCGCCUGUUGCAUAGCAA-GGACUUGGUGCUACGUCAAUCUUUACGUUUAGAGAACGGCGAGGGACUCUCCAUAGCUCCUUCCUUGAGGUCGUUACUUUAUCC---CUUGCGCGUGGCAGCACCCAGUACCGGAAAGAAUUCCUACUGAAACCCUCCUGAUUGGCGUCUUCUAGAA-GGUAAACUACAUGACCAAUA-GGCCGAGCAA---GAUAAAAGGGAAGAUAGAUCUACC-GGAGUCCACAGGGCGCGGC--GGUUGUCCUCGUGCGGAUGAGUUUGACAACC------------GAAAAUGGGAAUCUUGAUGGUGAGCAAGCUCGUAAAUCCUGAGGCAGUCUUUGAAGGUAACCAGAA-ACAGAUUUUAUUUUAGGGGACAGCUAGCUUACUCGAUAUUCUGUACCAA------------------------UAUUAUGUCUAUGCUCAGCUUUUAUGCCCAAUCAAUUC-GGUCUGCAAUGCUCGGUCUUAUCGAUAUAUACUGGUCCGCUGCAGCUAUAACGGUCGGUUCUUCCACG------------------------------------------------------------------------------------------------------------------------------------------------------------------------------------------------------------------------------------------------------------------------------------------------------------------------------------------------------------------------------------------------------------------------------------------------------------------------------------------------------------------------------------------------------------------------------------------------------------------------------------------------------------------------------------------------------------------------------------------------------------------------------------------------------------------------------------------------------------------------------------------------------------------------------------------------------------------------------------------------------------------------------------------------------------------------------------------------------------ 
>G2 5350
AUAGGGCAAGUUCCAGAUACGGGACAACUUAUUACCAAUAUAUUAUCGCGCUGAUGGCACCUGCACAGGAUGGUCACCAACUAUUCCCGUGACCUCUGAAAGAGCGCGCAUCUAC-CCAAGCUCAAUGCAUGUACUUCAAACGGAUCGA--CGUACCGUUGUGUCGUUUAUUUUGGCAAAACCAAUAAUUCUUCAAUGCAUGCUACAGAUA-GAAGAGAA-UACGGGUUUUUGUU-------------UUACAUUAUUAUUGAUGCUUCUACUGAGUUAUUUCCUGAACAGCCGAGGGGACGA--AAUGACGUAUCAUCAUAACUAG-ACAUAUUUAUGCCAUAUAAUG---GGGAAAAUAGCACUCGCACAUACGCUCGUUCUACUCAAAUAUUUCGCUCAUUUGAUCAGGACUUUUGCCAUGUCAUUAUGGCUAGUAACUUUAUUUUAGCGUAGCCGACCAGCGCUUCCUUUUUCCCGGAUCUAUCAC-UU---AAGGACAUCGUAAAGACCCCCUGAUACCGUA----------------------------------------------------------------------------------------------------------------------------------------------------------------------------------------------------------------------------------------------------------------------------------------------------------------------------------------------------------------------------------------------------------------------------------------------------------------------------------------------------------------------------------------------AUCUAGCCUAAUCGCCACACUUUAAUCAAAUAGCAAUAGACACUUGAGUUUGGAUUGCUG--U-AUCUGAUAUUUUAAUUAAGAAUAGCC-----GGAUGGCAUAAAACGCUUCGCGAUAAAUGUACAACAUCUCGUUAGCUCUAAAUUUCAUC--------------UUUUCAUAAAUCCUAUGGUAAUCACAGGCUAUCGAUUACAUAUCUUUCAGCUUAAUCCU-UGUGAUUCAGAAUAUCAUGUGAAAAGAACUCGAAAAGCAACUCAAACUAUUCGCU----GUGUAAGAAAUAGGAUAAUUAAUCUACCU-AUAAUUUAUUUGCAUUAUUAUACA------------UGUGUAGAAAACCAACAACGAA---GUCACACAUGGCGAGCGGUCUGUGGCUCAACAU-UCUAGCCCGCAUUGAAGUUUCCCCUUUUUGUCACUAUACUCUUUUGUAUGCUCCUAUCGACAUACACGAUGACAGGGUAAUACUUGCAAUAUGGGCGCUUGUAUUGGGAGACGUUUUGGUAGACGUCAUUAUAU---------------------------------------------------------------------------------------------------------------------------------------------------------------------------------------------------------------------------------------------------------------------------------------------------------------------------------------------------------------------------------------------------------------------------------------------------------------------------------------------------------------------------------------------------------------AAACCGGUGUAACACAUGCC-----C-ACUCAUGUGAU--GGUACAAACUCGCGCUCUUCCA-CCACGUAAGCGGAAGCAA-CACACGGUCCUUAUUAUCGCGU-AGGUUGUUUAAACGUUAUCUUAAAA-GUACUCUGGCAAUUGAUCGGAUAUAAACGGCCGGUGUGUCAACAGUUAACAGACUGAGUGUAAAGUGUAACUACCGGAAUCUUCA-AGCUUUGAUGUAUUCCACGCGGUACUGUUCUAAUCAAUCGGAUGUGACGUCGGCAUUUUAUGAUGUACAUGACAACAGAUAAAGCUCUAUGAAGCUUUAGGCGACACGUU--GAAACCGUGUAUAUGUUUACAUCCUUUUAAGAGGC-CACUCGUGGGAUAAUCUUGCCUAUGAUCAUGAUACUAAGU---GGUAUAUGCGGGGGUUGUAGCCCCUAUGGACCCUUUUUU-------------AGCCAGUACCCAA------UGCCCAACGCG---UGCCACUAAAGGAACCAGACAUACUGCUGGU-UGGUAAAAAACAUAG-UCUC----------------------------------------------------------------------------------------------------------------------------------------------------------------------------------------------------------------------------------------------------------------------------------------------------------------------------------------------------------------------------------------------------------------------------------------------------------------------------------------------------------------------------------------------ACUUGAGCAAUGGUUCUAUGCCCUACUUAAACA-UACACAUCAUCUCUGACU--UCACCCAACUAAGAUAAGCCUGUUCCAGAUGAA-CGUUGCGGAAUUUAUCCGAUCACUAAUGGCACGUGUCGGCCAGAAGCAAAAGGUCGCUAACUG--CGGGGUACAUUUGAUAACCGUAAAUUUAAAUGGGCAGAGGAACUGAAUAGACUCGAAACUAUGAAGCAUUCUCGUUAGUCAGCAUGGGCUCAAUUCCCAGGUUUCCGUA-UCUGUCUACGUGCUGAGUGUUAGCUUCAUUGACACACUUAUUGCCAGAUGGGAG----ACCGACGCA-UGAUUCGAUAUGGGUACUAGCCAUGAUCUGGAAUGCGAAAGUGACAGC--UACGUAGAUGAUUAAGC-UUUCGUUAAUAUCAUGCUUCUA-----CCUCUACUAUUCGGCUCUCGGAAUGUGACACAGUCUGAAUACUAUCCAUCUGUCGGGUGUCUUAAUAAAGACGUUACUGUGUUAUAAGGGAUACACCGCAUAUGGCAUAGUAG-GAGCAUAAUGCUAUGUCGAUCUUUACGUUUAGAGAAUGGUGGAGGAAUCUCCAUAACUCCUUCUGUGAGGUCGUUGCUUCAUUC---AUUGCGCAUGGCAACACUCGAUAUUAAAAGAAGUCCCUACUGAAACCUUCCUGAUUGGCAUUCCCUAGAA-GGUAAAAUACACGUCCGAUA-GGCCGAGUAA---GAUAAAAAGGGGGACAGAGCUGCC-AGAAUCUACCAGGCGCGGC--GGUAGUCCUCGGGUGGAUGAGAUUGAUAGCC------------GAAACUGGAAAUCUUGAUGAUGACCAAGCUUGUGAAUCCUGGGGCAGUCUUUGGGGUUAAUCAAGAGACAGAUUUUAUUUCAGGAGUCAACUAGCUGACACGAUGUUCUGUACGAA------------------------UAUUAUAUCUAUGAUCAAGUUUUACACCCAAUCAAAUC-AAUCUGCACUGUUCGGUCAUACCGAUAUAUACUGGUCCACUGUGGUUACAACGGUCAGUUCUUUAACG--------------------------------------------------------------------------------------------------------------------------------------------------------------------------------------------------------------------------------------------------------------------------------------------------------------------------------------------------------------------------------------------------------------------------------------------------------------------------------------------------------------------------------------------------------------GUCUCCAUGAUGCCAAUAUCCUUAAUUUGUGAUACUGAAACUGUAGACUCCAAGAAGACACAUAGAUUAGUUAACCGUGCGUCGUAGCGGCAGUUAAAGUUAUCUACCCGAGAAAGGUAACUAUAA---UCCAGCAAUUACUUCACGGAUUUAUUAGUAUGUACGAUCCGU-UGUGUUUUCUCUUCAGAUC-UGAGUUUGACAUCAGUUUCUAGUUAA-AAAU-UGAGUUUAUCGUACU-AGGCCGAGGCAGUUUGUCCAUGAUGGACUGCUCGCGCCGCGUAUGUGUACGUAUAUGGC-UUCAGUUGUCUUCUAGCCCUUACAUUUCACUGACAGCUA-ACGC-GUACACUCUUCCCGAUGUAGAUGAUCAUGCCGUACUGAGA-AGCGCAGCUAUUAAACUAAGCCUAGAGCAGGGG--UCGUAGGGUGACAAUAGUUAAGGAAGAAACAACUAUGGAAAAGGAACUCACG-GUG-ACGCCCUGACACAGC-CGCAAGCUUAGCGCUGGGAGUUAGUGUGUGCA 
>F2 5350
AGAGGGCACGUUGUGGGUAAGAAAGAAUUUACCACCAAUAUAUUAUCACCUUGCCGGUACUUGUACAGAAUGAUCAUCAACUGUCCUUGUGAUAGCUGAAAAAACGCGUAUAUAC-CUAAGCCUUUUACAUUUAACUCAAAUGAAACCG--AGUACCGUUGUAUCGGAUAUUCUAGUAAAGCUAAUGGUUCAUCAAUGU-CGGGACCGAUA-GGAAGGAU-CAUUGGCUUUUUUC-------------AUAUGUUUUUACUUACGAUAUUCCCGACCUGUUAUUUGAACGACUCGAAGGAUGA--CCCGACGCGCCGAUCGAAUUCA-AUACGUUUAUGCCGUAUAGUC---GAGAUAAUAGCAUUUGCGUAUCAGUUCGUUCAAUUCAAACACCUCGCUUGUCUUCUCGGUACGCUUAUCAUGUUAUUAUGAUCGGUAAAAUUACUUUAUUGUAAUUAACCUGAGCAUUUUCUAUUCCAAAACUGUAGC-CC---GACGAUACUAUAAAAAAGUUUUAGUAACGUA----------------------------------------------------------------------------------------------------------------------------------------------------------------------------------------------------------------------------------------------------------------------------------------------------------------------------------------------------------------------------------------------------------------------------------------------------------------------------------------------------------------------------------------------ACGGCGCAUAAUGGCUGCACCCCAAUCGUGUGACAAAAGACUCCAAAGUUUAGACCGCCG--U-AUCUCCUGUGUUAGAUACGAAUUGCA-----GGAUAGUAAGAAAUGUUACUCGAUGUGUACAUAAAAAGUCGUUAGUUUUAAAUGUCCUC--------------UUUACCUAAAGAACAUGAUAAUCCCAACAAGUCCACUACAGUGCUUGUUGCUCAACCUG-AACGAAACAAAAU-UCAAGCAGUAAUCAGUGGAAACGGAGAUUAUGCUAGUAACAUGGUUGCUAACUAAAUAGAUAAUUCUACAGCCA-GUCAUGCCUUUAUCUAAUUAAGAG------------UGUGUCCACGACCUACAUUAAA---CUGCUGCAUAUCGAGCGGCUUGUGCCUGAAAGC-ACCGGAUCGCACAGAAAGUUAUGACUGUAACCACUACGCUCUUUCUUGUGUUCCUCUCUGCAUCCAAGGCGAUGGGUAUGGACUUGCUGUAUGUCUAUUGGGAUUACCCUACCUAGUAGUAGACGUCAUCAAAU---------------------------------------------------------------------------------------------------------------------------------------------------------------------------------------------------------------------------------------------------------------------------------------------------------------------------------------------------------------------------------------------------------------------------------------------------------------------------------------------------------------------------------------------------------------AGAUCGAGAUGACCGGUUCC-----C-CCUCUUGUUAC--AGCACGAACCCUUGUUUCUAGU-ACAAGCGAGUGGAUGCAA-UCGAUGUAUCUUUUUAUGUAUU-ACGUAAUUUGAGUGCCGUCUUGGAACGUUCUUGCUCUGUUGAGCGUACAUAAAAAACCGGUAUGCCAAUGUAUAACAAAUUGAGCGUGAUGUCUGGCAACCAAAAUCAUCG-AGGUUUCGUUCGUUCCACGCAGCACUAUACCAAUAAAACGAAUGUGACGAGAGGAUUUUAUGAAAUACAAGAUAAGAGGUGAAGAUCGGUGCUGUUUUAUAAGUGGUGCU--UAGACAACGAAGCAGUUUACAUAUUCCCAAGAGGC-CAAUGAUAUAAAUAUUUUGCCUCCGAUAAUUACUCUCACC---AGUACAUUCGGAGAGGGU-GUCUCUAAGAACACGUUUUA-------------ACUCACAACCCAA------AUUCUCUGAUG---UGUCGUUAAAUAAACCAAACAUAUCGCAGGU-UGAUUAAAACCACGA-CCUC----------------------------------------------------------------------------------------------------------------------------------------------------------------------------------------------------------------------------------------------------------------------------------------------------------------------------------------------------------------------------------------------------------------------------------------------------------------------------------------------------------------------------------------------ACUUAAACAAUGGUGCUUAGCCUAACCCGAUGA-UAGAAAUCGGCCCUGAUC--UCAUUCAUCUUAGACAAACUUAUUCCAGACCAG-UGUUAUGAAAUUUAUUUUAUCACAAGUCGCAUGUGCUAGCCAGAAUCAAGAGGUUUCUGAUGG--CGGGGUACACUAUAUAACCGAAAAUUCGAACGGACAAAGGUACUGGACAUGACAGGUAACGCAAUCCUUUAUU-GUGGCUAAGAUAUGCUAAGUGUUGCGACUUGUGUA-GCUGUCUACGUGCUGACUGUUAGCGUCAUGAACGCGCAUAUCUCCAGCGAAGGA----GUCGAUGCC-UUAAUUCGAAAGGGUAUAAGCC-UAAUAUAGGAUGCGCAAGUGAAAAC--UACAGAAAUGAUUCCGU-AAUUGCUGAUAGCAUGCUUUUA-----CCCCUUAUUACCGGCUUUAAUGAUUUGACACAGAUUGAACAUCAGCUAUUCGUUUGAUUUACAGACAAGAGUGGGACCAAGUUAUAAUGGGGAUGUCGUAUAUUGCAUGGUAG-GAACGUGAUGCUACGUCAUUCUUUUCUUUCAUAGAACAGUAGGUAACGCCUAAUAACACCUUCCAUUAGGCAAUUAUUUAUUUC---GUCGCACACUGUAGCGCUCGGUAUAGGAGAAAAUCCCUGCUAAAACCCCCCUAGCAGACAUCCUCUAAGG-GAUAAUCCACAUGGCAAAUA-UACCGAGCAA---GAUAAGACCGGG--UAGAGCUUUC-AAAGUCUGGGGUUCGCGUC--AGAUUUCC--AAGCGGAUUAGAUUGAAAGCU------------AGAGGUGUAAAUCUUGGUAGUCAGUUGUGUCUUAAAUCCUGGGUUAGUCUUGGAUGGUAAACAAGAAACCGAUCUUAUCUUCGGAGCCAACUAGCCUGCACAGUGUUCUGUGCGAG------------------------UAUUACAUCUAUGAUUGGGUGGCCAAUCCGUUCAAUCU-UAUAAGUAGUGUUCCACCAUUUCGAUACGCACUGGUCUAGUGCGGCUAAACUGACUAACCUAUCAACG--------------------------------------------------------------------------------------------------------------------------------------------------------------------------------------------------------------------------------------------------------------------------------------------------------------------------------------------------------------------------------------------------------------------------------------------------------------------------------------------------------------------------------------------------------------AUCUCCAUAACGCCGGCAUCCUUGAUGUG-------GCUAAUAUUGAUUCCGCAAGAUCUCGCUAAU---CCCGUCGUGCCGCGUAGCGACGGUUAAGAAGAUCUACUCGAUAAAAAUGGUUGCGA---UCUAACAAAUGUUUCACCGAUUCAGUAAUGAGCAUGUCUUGCAGGAAUUUUUUUUUCAAAUC-UGAGCUCGACUUCACUUGCUAACUAA-CGAU-CGACUUUAUCAGAUU-UGGCCCAAAAACUUUCUCCAGGAGAGACCGUUCACAUUGCACAUGUGUAUAUAUGUGAU-UUUAGUUAGUUUUUAUAUUUUGUGUUUCACAGAAAAUUU-ACUCGAUUCCCUCUUCCCGAUAUUGAUAAUCAUGUAACGUAAGGA-GGCGUAGCUCUUAAAUUAAACCGAUAGUAGGAG--GAGUGGCGUAGCAAUAGUUCAGGUAGGGAC----AUAGAGAAGACACUCUCA-GUG-GCGUCGUACCGUAUC-CGCUAAAUUAAUGUUGGAAAUUGAUUUAUGCA 
>E2 5350
------------------------------------------------------------------------------------------------------------------------------------------------------------------------------------------------------------------------------------------------------------------------------------------------------------------------------------------------------------------------------------------------------------------------------------------------------------------------------------------------------------------------------------------------CGUCGUUCAGUAACUAAGUAGCCGAUAAAUCAAACGAAUUAACUGAUGUAAAUUCUUCUUA-GUCCGAAAAUAUCUAACUUUGAUCAGAGAGCUCGCCUGAUGUCGAACGAGGGUAGCGAUUGGUGGCUCAGCGAUAAUACUUUAGGUAAGUGGGAUGCUUUAUCUAUACCCAUGACUGGUAGAAGAGUGGGCAUC-UUGUAUCACCGGAAUUCUAUUUUGCUCACCAAGAUCAAAUUCGCCGUUCUAAUAUCUUUCCCAGUGAGCCAGCUUGCGACGCCGUAAUAAUGAUCAAUACUAACAGACCACAAUUAUUGUAUCGUACGAUGGAGCGAGUUGGUACACAUAACAUUUGAAAACGGCAUUUUAUAAUAAUGCCGACAC-ACCCAUUAUUGUG---------------AAUCGUUGCCAUA-UGGCUAUGACGUAUGACCCUC--CUAUUACGCAAAUAUAUUCUAUAAGUUAGGA-ACGAAAAGUAGACUCAUUGUCUUAUUACCAU-GUAUGAGCCC--AUGUCGCAUAGUGGCUUCAUCACGUGCAGGCAACGACAGAGUUCGCAGUUUAGAUCGCCG--U-AUCCCAUAUAUUAGAUACGAAUUGCA-----GGGCGAUAAUAGACGUUACACAAUUAGUGCAUAACAAGUCGUUAGUUCUAAAUCUCAUC--------------UUUGCCUAAAAUCCGUGAUAAUCACAAAUAGUCCGUCAAAGUGCAUGUUGCUCACCGCG-AAUGAAACAAACA-GCGAGCAAUAAUAACUAGAAACGGAGAUAAUACCAAUAGCA----UUUUAACAAAAUCGAUACUUUUGCGGCCC-GUCAAGCCUUUGUAUAAUUAUAAA------------UGAGUUCACAAGCAGCAUUAUA---CUUCUGCAUAUCAAGCGGUCUGUGCCUGAAAGC-ACGGGAUCGCACUGAGGUUUAUGCCUGUAACCACUACGCACUUUCUUGUGCUCCUCUCGGCAUACAAGACGAUGGGUUUGCACUAGCUGUAUGUCUGUUUGAAGUACACUACAUAAUACUGGACGUCAUCAAAU-ACAGCACGGA-CACCAAGAU---------ACUUGUUACGGGUGUAGG-ACCUGCUCUGUUAAUUGUAACUAUUCUUUGAAUCAUCCCAAUAAGCUACUAUAAAGAAUUUAC--CAUGGGUACACCUAACUUCAGGAUCAC-AAGAAAUGCAUUAGUAAUUGGUCAUGAAGGGCAGCAUGCAGGUUAGUGUAGGCUUGCUAGGCAAAAGCCAAACGAAAUUUUAAAACCAAGGAACUCGGAGAAUUACUCUUUACCUCUACGUUUCAAGUCGCGUCUAUA----GAUUACAUAUUUGUGUCAAAUACCAUUUUACAAUAGAAAAAGUA-------UAUAUGAGAUUCUUAGUCAAAAUGCUAUUU------------UUCUUAUGUUAGUGAUUUUGGUCGUAUGUAUUUCUUUUUCAGAAGGGAUAUGACUAUAACAUGAUAAC-AUUCUUACUGCAAAAUGUGGCUAAGCUUAUCUUGUUUCCGCUCUUGCAGCGUCAAUAGACUC-GCAACGAUACCAUGAGUACC-----GGCUCUAGC---------------------------------------------------------------------------------------------------------------------------------------------------------------------------------------------------------------------------------------------------------------------------------------------------------------------------------------------------------------------------------------------------------------------------------------------------------------------------------------------------------------------------------------------------------------------------------------------------------------------------------------------------------------------------------------------------------------------------------------------------------------------------------------------------------------------------------------------------------------------------------------------------------------------------------------------------------------------------------------------------------------------------------------------------------------------------------------------------------------ACCUUAACACUGGGGCCAAGCCUAACUUAAUAA-UAAGAAUCGGCCCAGACC--UCAUUCAUGGAAGACAAAAUUAUUCCAGACCAA-UGCUGUGAAAUUUAUUUAUUCUCAAAUCGCAUACACUGGCCAGAACCAAGAGGUUUCUGACGG--CGAAGUACAUUGGGUGGCUGUAAAUUUGAAUGGACAGAUGUACUGGAUAUGACCUGCACCGCAAUACUUCACAGGUAGCUAAUAGAGUCUAGAUGCUGAGGUCUCUGUA-UCUGCCUACGCGCUGACCGCUAGCGUCAUGAAUACGUAUAUCUCCUGAGGAGGG----AUUAAUGUC-UUUAUCUAAGGGGGUACAAGCC-UAAUAUAGAAUAUGUAAGUGAAAAC--UGCAGAAAUGAUUGAAU-CUUUGCUGAUAGCGUGCUUUAGACCGCCCUCUAAUUCUUGGCUCCACGGAUGUGACGUAGAUUGAAUUUUAGUCAUCGGUUGGAUUUUCUAGUAAGAGUACUACUGAGUUAUAAUGGCGAUAUCAUAUAUCACACAGUGA-AAACGUGCUGCUGCGUCAAUCUUUACUUUCACGGAAUAGUGAGUGACCUCUAAUAACACCUUUCGUAAGGCAGUUAUUUUUAUC---GUCGCACACUGUAGCACUCGAUAUAGGAAAGGAUCCCUGCUUAAACCCCCCUACCUAACAUGCUCUAAGA-GAUAAGACAUACGGCAGAUA-CACCGAGCAA---GAUAAGCCAGAACAUAAAGCUUUC-AAAUUCUGGGAUUCGCGUC--AGACUUCCAGCAGCGGAUUGGGCUGAUAUCU------------ACAGAUGAGAGGCUUGGUACUCAGCAAUUUCAUAAAUCCUUAGUCAGUCUUUGAAGGUAAGCAAAAAACAGAUCUCAUCUCCGGAGCCAACUAGCUUACACUGAGUUCCGUGCAAA------------------------UAUUACAUCUGUGAUCCGGCAGCCUAUCCGUUCAAUCC-UAUAAGCAGCGGAUCAUGUUCUCGACACGCACGGGUCCUUUGCGGUUAAAUUGAUUGGCUCUUCAACA--------------------------------------------------------------------------------------------------------------------------------------------------------------------------------------------------------------------------------------------------------------------------------------------------------------------------------------------------------------------------------------------------------------------------------------------------------------------------------------------------------------------------------------------------------------AUUUCCAUAACGCCAGUGUGCUUGAUGUG-------GUUAAUAUUGACACCGCAGGAUCUCGCUAGC---CCCAUCGUGCCG--UAGCGACGGUUAAGAAAGCCUACUUGAGAAGAAUUGUUACGA---UCGAACAAAUAUUUCAUCGAUUUGGUAGUAAGCAUGGUUUGUAGGAAUUUUUUCUUCAAAUCAUGAGCUUGACUUCGAUUCUUAGCUUA-CGAU-UAAGUUUACCGGGCU-UGGCCCACACACUCUUUCCAGCAAAGACCGUUCACAUCGCGCACGUGUAUAUAUAUGAU-UUCAGCUAUACAUUAUAAUUUACGUUUCACGGAGAACUU-ACUUAACCCCUCUCUCCCGACAUAGGUAACCAUCUGGCGCAACGA-GGUGUAGCCGGUAAAUUAGGCCUAUGGCAGGGA--GAGUGGGGUG-CAAUAGUCUAAAUAGGGAUGAUCAGAGAGAAGGUUCUCUCG-GUG-ACUUCGUGCCGUAUC-CGCUGAAUUAAUACUGAAAAUUUGUUCAUAUA 
>D2 5350
AUAUGAUACGUUC--GGUACUACACAAUCUACCACUAAUACAGUAUCAUUUUGCCGAUGACUGUACAGAAUGGUCAAUAUGUGUCCGCCUUAUUCCUAAGAAGGUGCGCAGCCCC-ACGAGCUAACUGGGUUAGAGACAAACGGACUCU--UGUAUCGUUGUCUCGAAUGUUUCCGCCGGAGUGAGAGCUUUUAAAGGUACACCCCAGACA-AGAGGGAA-CUAAAGUUUUCGUC-------------AUAUACUUUAACCAGCUUUAACGCAAGCUUGUUACUUGAACUGCCUAGAGGACUA--AUUAACGCGUCUGUAAAAUUAA-ACUUACCCGCACUCUGUGAUUAGGAAGUAGAUAGUGUCUGCGUAUAAGCUUAUUCAAUCUGAAUAUUUCACCUGUUCCGUCAAAAGCCCAUGUAUACCAUGUUGAUCGGUGAAUCUACUUUACCCACACCGACCAACGAAUCUUUUUUCUCGGAUUCGCAAA-UG---AAUGUGAUUCUAAAGAUGCCCUAAUAGUAUA----------------------------------------------------------------------------------------------------------------------------------------------------------------------------------------------------------------------------------------------------------------------------------------------------------------------------------------------------------------------------------------------------------------------------------------------------------------------------------------------------------------------------------------------ACAUCGCCUAACCGCUAUUUCCGACCUUAGGAACAAACAACGCCUAUCUUUAUACUGCCU--U-AACGGAUUACUCAGUUGCGAACCGUG-----GGCUGUCAAUAAUCAUAUGUGCACAGGUGUUAAACAGCUUGAGUCUGCUUUAUAUCUCCA-------------UUGUGUUAAAGUAACAAACGAUCAGAAACGAUCCAUAACAGACCAAUAUUGUAAAAUAG-UGUUUAUGAGAAU-CAGACUAGUAAGCGUUAGAGAGGCGUAUCACGUAGGCAGUU---UUAUAAACAUAACCGAUGAUUCAGCAGUCC-GGCAUUAGAUCUCUUAACAACUAU------------UGUAGCGAGGAUCCUCGUAGUA---UUGGUGAAUUUAUCGCAGUCGGCGUCAGAAAGC-CCCAAUCCGCGGUUACAUGGCCGCCAUUUUUUGUCAUGAUCGUCCCAACUGACCUUUUAGCAUUUACAAUGAUUGGAAGAGCCUCACUGUAAAUAUGAUUGCUAUCGACUUCCAUCUGGUACAACACAUUAAAG-GAAUCACAGA-CUCAUGGAU---------AGGUAUCGCAAAAGUAGA-AUUCGUCUCAUUGGAAAGAAU---CCUUCGGAGCAUACUAGCGAUUCGCUCUAAAACAUUAAU--UAUGGGCACGCCAAAUUUCAAGAUUAU-AGAAGGCUCAGUACCAAUAUGUCUUAACGUACUUGACAAGUAUUUGCGACCACAAGCGACGUAUGACUUAUCCAUAUGUGUUCUAGUUGCCAUCAAUUAGU-UAAACUCCCGCGUGGUUGCUCCUGGCGUAACACCUG--UAGGCAGUCUACACGUGACAAAUAUAAGUUUCUACUUGAAUUAGCAACACAAACUCGUAAGGGACUCAUUUGAAGGGUAUGAC------------AUAUCUUUUUGACGACCUAAGCUAUAUACAUUUCUAUCCCAGAAAAGAUAUGAUGAUGUCCUG-CAUA-AUACCUAUUGGAGGGGGUAGUUAAGCUCA-----CUUCUGCUCUGGUAACGUUGGCAAACUC-AUAUAAGCACUGGGCCCAUU-----GGCGCAAAUAAACAGAUAUGACUCGAAGC-----CUCCCGUUGUUACAUGGCACUUUAUAUCGUACCGUGA-GCAAAUAAGUGGGCCCAA-UCGGUAAUCACCUUGAUCUACU-UCGUAGUCUAAUCAUCGCCUUAAGA-GCUCUUACGCCUUUGUACGGGAAUUUUAGGUAAUUCAGUGAAUCAAGAACAGACUGAUCGUAAAGCUCUGCUAGCAGAAUUUUCG-UGGUUUCGUGGACUCCACGCUAUUCCAUUUAACUUGUCGGGAUAUGGCCUGGGAAUGGUAAGA--UAUCUAUUAACCGGCUCAGCUCGAUUAAUACUUUGAAACGAACGA--CAACACGGACAGCGAUCUAUAUUCGUUCAUGAGGU-CAUCGAUUGCAAGUCCUCGUUAGUGAAAAUUAAUCAGUGA---GUCGGGUCCAGAAGAUGCACCUGAUAGGGAAAGAGCUUC-------------AGUCACUAACGUAUUAAGGGGACAACCUUCGUAUCUGGUACCAAUGUCCCAAUAUUUGGCAGGUUUGUCAAGAAUCAUAG-UCUAUCAAUUAAGCCG-UAUGCAUCGCACCUCAGUAUGUUAAGGUAAAUUUAAAUGAUUCCAUGUUAUUCCCCCGUAUGCUGGUAGU-UCUCGUGGGAAAGUCACG-CUAAGUAGGUACAGUAUAUAAGCGUAUAAACUUUCAGUCCAUGUCUCAAAGCGGCGCGAAUUGAGAUGUUAUCUCAUUCCGUACCA---CCGAACACAGAUUUUCACCUAUGCACUCUCCCUAAUAUUGACGAUUCAUAAGCCGUCAAUCUCGAGGAUCCAAGAGUGAUU-UACGUCCCUGAAAUGUAAUCUUAAGUGAAGGUUAUUGGACGAUCGUUUUCUGCU-----CA-GUUUAAAUGAACGAUCGGAGCGCUUUCGGUAUGAUAGCAGAUUAUGUCGGGAUUUUAACGAUAGGCACGAAG-ACAACAUAUUACCAUAACUGGCAGGUU---CUGUUCCCUUCAGUGUAGAACGACUUACUCUCCCUAGACGAGUCCAAGACAUGAUACUAGUAUGGUAUUUGGAGGAGAUACAUAA--AUUAAAAAAAUAGUAUACAACCUCACGCAGUGG-UAGGGAAUCUGUCUGGCC--UACUAGAGCUAACAUAAAUUGACUCCAGCCAAG-UAACACAGUUUUCAAUUCAGCACAAACCGAACUUCCCGGC-AGCCCUAUGCGAUCUGUUACAG--CGCCAUAUAUUAUUUAAAACCACCUUUAGGGCGGUAUCUUGACUGGAUAUGCUUAGUAUCGAGAACGAUCAUGGUAAACCAAUGUAGCCCGGUCUUCGGGGCCACAAAC-UUCGAUCAAGCGUUGCUCAUGGCUCCCGUGAAAAUGUGUAUUCUUGGGUAUAAA----UUCGAUGCU-UUGUUCUACAAGUGUGCGUACCGGAAUCUAGAGAACAACAGUAAAAGC--UUUGUAACUCAUUAUGU-CUUCACUAUUGGCAUGCCGCUG----CUUAUAACUCUUUGGACCUCAAAUCGUGGCAGAGUUAGAGUACUAACUAUCUGUUCGUUCUCCUACCAAAAGUAGAAAUGAACUAUUGUGGGGG-----------------------------------------------------------------------------------------------------------------------------------------------------------------------------------------------------------------------------------------------------------------------------------------------------------------------------------------------------------------------------------------------------------------------------------------------------------------------------------------------------------------------------------------------------------------------------------------------------------------------------------------------------------------------------------------------------------------------------------------------------------------------------------------------------------------------------------------------------------------------------------------------------------------------------------------------------------------------------------------------------------------------------------------------------------------------------------------------------------------------------------ACCCUUGUAAUAAUAACAACUUCGAUUUA-------GAUGAGAUUAGUUCUAUAAGAGAUCUUUGGC---UGCAGGAUAACGCAUACUGAUAGUCUGAAUUAAAUGUUCGGGAAAAACUUCAACAA---UUUAGCAGAUGCUUCACAGACUUAAGAGUAGGAGCAGCUUAC-AGAAUUUUCUUUUCGAGUA-UUGACUCAGCAUUGAUUUGCGACUGA-UCAU-UACGUUUACAACGAU-UGGCACCAGCAGUUCUUUUCUACUAAAUCCCUUGUGCCGUAAGCGCAGACUCGCGGAGC-GUCAACUGUAUGUUGGAAGUUACGCUUUACGAAGGAUUA-ACGUGGCCUUCCUUCCCUAAUAUUGGCGAUAAUACCAUAUAGAAG-AACGCGAUUAAUAACCUCUACCUACAAUUUAGG--ACGCUAGAUAACAAAAGUCCAAACUGAAACUACCAUGAAGAAGUUUCUCUGA-GUA-GUGUCGGGUCGUAUA-CGCUAGAGUAAUACUUAAAGAGAAUAAACAUA 
>C2 5350
GUGGAAGACGUUC--GGUAAUGCAUAAUCUACCACCAAUACGAUAUUAUUUUGUCAGUGACUGUAUAGCAUUGUCACCGCCUGUCCUCUUGAGUCUUAGAACAAUGCACACCAUC-CCGAGCUAAUCGGGUUAGAGACAAAUGGAUUCG--CGAACCAUUAUUUCGAAUGUUUCCACCAGACUAAUAACUUCUAAAGGUACAACCCAGAAA-GGAGAGAG-CUUAGGUCUUUGGC-------------AUAUACUUCAACCAACUUAAACGUAAAUUUGUUACUUCAUCUGUUUAGAGGACUA--AUUAACGUGUCUGUAAAAUUAG-AUCUACCUGUGCUCUAUGACUACGAGGUAGGUAGUGUCUGCGUACAAGAAUACUCAAUCCGAAUAUUUCACCCGUCCCGUCAGAACCCCAGGUAUACUACUUCGAUUAGUGAAUCCACUUCACCACCACUAACCAACAAAUCUUUCUUCCCGGAUUCGUAAC-GG---AAUUUAAUUCUAAAAACGCCCCAAUAGCAUA-CAUGGUUAGUAUACUACU-UAACCUGCCCCCUGCAGGCUUACUUGGCGCAUGUACUUCUUG-GUCCGAAUGUACAUUACACUCUCAGGGGGGAUCCCUUACAAGGGAAUAAGUGCGGGGCAGGGUGACUCUGAUAAUUUAGCUCAGAUACAUGGAUUGUUACAUCUGCUCGAAUAAUUGCACGGA-ACAGAACAACUAUCUCCCUAUGAAACCCGAUUGUACUAAUCUUGAUGAAUGUCAUUGGUCUAAUCCUAAUCCCCGUUUUUCCGUGUAAAAUGCAGCACACUAGGUUCAUACUUACAGGCCGCGACGGCCGAAUUCCGAGUCGUGGCGAGUUGGGGCACAUAAUAUAUAAGGAUGGACUAUUGUUAUUAAAGCAACAG-AAACGUUGUAGAAUCCAACAUUACGAGUAACCUUUGCUUCU-UCUCUAAAACGUCUGGUCUUC--CUAUUACAUGUAUGUAUUAAGGAGCUUA--A-ACGGACCGGACUCUUAUGGAUGUCGUGAGAU-UCAUGUAGAC--ACAUCGCCUAACCGCUAGUUCCGACCUUAGGAACAAUAAACCCCUAUCUUUAUACUGUCU--U-AGCUGAUUACUAAGAUCCGAAUCGAG-----GGCUGGUAAUAAAUGCAUUUCCACGAGUACCAAACAGCUUGAGUGUCGUUUACAUAGCCA-------------CAGGAUUAAAGUACCUAAUGAUCAGGAGCUAGGCAUUCAAA-CCUUUAGGGUAAUAUAGAAGCUUAUGAGAAU-UAGAUUAAUUAACAUUAGAAAGGCUUAUAAUAUUGAUAGUU----UUAUAACCUAUCCGACAAUCCCUCAGUCC-GGAAUUAUAUCUCGUAACAACAAU------------UGUAGCGAGGAUCCUCGUAGCA---UUAUUGAAGAUAACGCAGUCGGCCCGAGCAAGU-CCCAGUCCUCGGUUUCAUGGCCGCCAUUUUUAGUCACGAUCAUUCCAACUGUCCUUUUAGCAUUGAAGUUAACAGGACGGUCCUAGCUGUUUAGAUGGUUGGUCUUGACUUCCUUCUAGUACAAGCUAUCAAAG---------------------------------------------------------------------------------------------------------------------------------------------------------------------------------------------------------------------------------------------------------------------------------------------------------------------------------------------------------------------------------------------------------------------------------------------------------------------------------------------------------------------------------------------------------------AAACCGAUUUGACACGAUGC-----CCUCCGUUGUCAGACGUCACCUUAUAUCGUUUCUCAA-GGAAAUAAGUGGGCGUAA-UUGAUGAUCCCUUUGAUCAACU-UCAUAGUCUAAUCAUCGCCUUAAAA-ACUCUCACGCCGUUGUAGGGGAAUGAUAGGUCAUUCAACGAACCAACUACAAAGUGACCGUAAGGCUUUGCUAUCAAAGUUUUCG-UGUUUUAGUAGACUCCCUCCCACUUCAUUUUACUUGAAGGGAUAUGACCUCAGGACGGUCUGU--UGUCUAUUAACCGACACAGCUCGAUUAAGAUAUCGAAACGAACGA--CGGAACGAAUAGACACCUAUAUCCUUUCACGAGGU-CAUUGAAUGUAUGUACGCAUUAGUGCAAAUUACUCAGCGA---GGCUGGUCCACGAGAUGCACCCGAUAAGGAAAGAGCUUU-------------AGGCACUAACGCAUUAAAAGGACGCCCCACGAAUGUGGUAUCGGUGUCCCAAUACUUGGCGGGUUUAUCAGAAACCAUAG-CCUA-------------------------------------------------------------------------------------------------------------------------------------------------------------------------------------------------------------------------------------------------------------------------------------------------------------------------------------------------------------------------------------------------------------------------------------------------------------------------------------------------------------------------------------------------------------------------------------------------------------------------------------------------------------------------------------------------------------------------------------------------------------------------------------------------------------------------------------------------------------------------------------------------------------------------------------------------------------------------------------------------------------------------------------------------------------------------------------UAUCGUUUACUGUAUAGUAA-UGGCAUAAUAUCAUAAAGAUAUUUACUCUCAAAAAAUAACGCAAGAAUUCACGUAACUCAACUCAAAAAAUAGUUAAUUGGCCU---GUCUCGCACAACAACACUCGA---CGGGCGAAUUCCUUA-UAGAACACCGCGGGUCGAUAUUCUUUAGAA-AGUAAGCUACAUAGUAGUUA-GGCCGAGUAU---UUUAAUGCGGGAAAUAUAGUUGCC-AGAGUCGAUUGACUGUUAU--GAUAUCCCCUAGGCUGAUCAGAUUGGUGGCA------------UGUGAAAAUAAUCUUAUUAAUAAGCGAAUUCUUAACUCCAAAGAUAUUCCUUAAAGCUAAUUAAGACACAAAUUCUGACUCCGGAGCCAUGUUGCGUGCUUGGUCCAUAAUACUAG------------------------UAUUGUGUCUAUGUUCAGGUGUCGAGUUUAAUCAAUCC-AAUAGGCAGUGUUCCACCAGCCCAGUAUAGCCUGGACCGUCGUUGUUAUAUAAAUCGAUUCUUCGGAC--AGAUUAACACCUAUUUUAACACGACUGGUCAC---CCCCCUUUUCAAGUCUAUCCAACUUUAAAUAAUUAACUCCUUCCUUCAACGCCUC---UUGAAC-AAGGAAAUAGGCCAUG-AAUGAUACCAUAGUUGUUC---------AAAUUAAUCCGAAAGCAUUCCUGUUGUGAGCUCUUGACAAAUCCGUCUCUGGUCA-----AUUGGCACUGUUAUUGUCCUCUAUAUCACGAACAAAGAAAAACAGUCGACAUGCA-GCCCUCGCUAUGGGGUUGCUUUCGAGUAGUCACCGUCGAGAAACGCGAAAAUAAGAAAUACUACCAAAUGUUGUUACAACUUACUGUCGAGUUGACUCUUAGUUAUGUUGGAUGUAAGGGAUCGAUAAAUAAAUAACUAAGGUUGA--UAACUGCAUCUGGAUAGUUUGGCG-CCCAGAUGGUAGGAGACCAAU------------------CCUAUCUUAGUCACACAUAAAGUGUGUAGCCGUCCGGUAGCUAAAUCUUCAUAUGUCAUAUAAUGACAUUCUUGUGAUGAUGACAACUUUGAUUUA-------GUUAGUGUCGGUUCUGUAGGAAAUCCUUGGC---UCUACCGUAACGCAUGGUAGUGGCCCGGGUCAAAUGUUCGGGGAACAUUCUGGAAA---UCUAGCAACUGUUUCAUCCACCAAAGAAUAAGAGCAGCUUAU-AGAAUUAUCUCUUUGAGUA-UGUACUCGGCAUUGAUUCGCGGCUGA-UCAU-UAUGCUUGCGACGAU-UGGCACCAACAAUCCCUUUGUACUCAACCUUUUUUACCUUGAGCGUAAAUUCGCAGAAC-AUCAAUUGUAUUUUAGUUGUUACGCUUUACAAAGAACUA-ACGUGGCCAUCUUUUCCUGAUAUUGGCAAUAAUACUAUACAGAAA-AGCGUAAUUAAUAACCUAUACUUGUAACUUAGG--ACGUUGGAUAACAUAAAUCCAAAUUGAAAUGGCUAUGAAGAGGUUUCUUUUA-GCA-AUGCCGAGUCGCAUA-CGCUAGAUUAAUAUUUGAAGUAAUUGCACAUA 
>B2 5350
GUAGGAUACGUCUCGGGUAUUGGAUAAUCCCCUCCUAAUGCAAUAUUACGUAGCCGGCGCCUGUACAGAACGAUCACCACCUGUCCCUUUGAUUCCUGAGAGGAUUAGUACCAAU-CCGCACCGAUUGGGUCUGAGCCAAAUGGGCCAG--CGUACCUUUAAUUUGAGUAUUUCCAUGAGAUUAAUAGUCAUUAAAAGUGCGAUACAGGAA-AGAAAGAG-CUUAAGCUUUGGCG-------------AGAUAUUUUAACCGGCGUUCUUGCAGUCCUGUAACUCCAAGCGUCUGGAGGAUUG--AUUGACGCGUCACUUAGAUAUA-AUGUGCCCACAAACUAUAAUC---GAGGCGAUAAAGGUUACCUAGAGGUCUAUUCAAUUCCGAUACUCAACGUGUCCCGUCAAAACCCGUGUUGUACUACGUUGAUCAGUGAAUUUGUUUCAUCGCGACUGAUUGACACAUUCUUUGCCACGGACUCGCAAC-UC---GGCGGGAUUCUAUGUAUGCCCGAAUAAUUUA-UGUCUUUAGCAGACCAUG-AAACCCGCCCCCUACCCGAUCAACAGGGGUAGGCACUUCUCG-GUCUGAAUGUACGUCACCCUCAUAGGGGACCUCCCCAGCGGGAGAUAGAGCUUGGGAAAGUACUCCUCUGAGGACCUAUUUCAAAUAAACGGUUUAUUAGACCUUAAGUAAUUAAUGGACCGA-GUCGAGUCAUGAUGCCUUUCUAGAGAUUGCUUUAAUUCGUCAAGAUGGAUGUCACUGACCUUAUCAAUGACCCUACGAGUCCGUAUGCAACCCUGUGAAUUUGAUCGAUACUCACAUAUCACGACCACAGCAUUCCAAGGUGGAGGGAGUUCAAGUAUCCAAUAUAUAAAAAUGAUCCUUUCUAAUUGUUGCAAGAG-AAAUCCUCUAACAGACAACACAGCGCCGAACCUUUGCGUCA-CCUCCACGAGGUGGGGCCUUCUUCUGUCACAUGAAAAUAAUUAGGAGGUUAGGA-UCGGUGCAUAACUUUACGUGCGUCGGACCAU---GUGAGCAGGCAACUGGCUUUACAAAUACGCCCAACCUAAGGAAAAAUAAACAUCAUUUUUUAUCCAGCCU--G-AUCAAAUUAGUAAGAAAAGAAUGGCA-----GACAGGUAAUAACCGCUACACUACGUGUACGAAACAACUUGUAUGUUUUAAAUCAUCA---------------UUUUUAUUACCUACCUGAUGUGCAGGAACGAUCUGUUCCAAACUUAUGUGGUCGAUUUA-UGUAUAAUAAGAC-UUAACUGGAAAACAAUAGUAGGUCGCACGCCAAUGAUAUUU----UUAUAGCAACACCGACAAUUCUUCUGCAC-CGUGUUAAAGGCCAUACCAACAAG------------UGUAUCAAGGAUCCUCGUUGCU---UUAUUACAUCUCACCAAAUCCACGCGAGAGGGC-ACCAAUCCGCCUUUGCACGGCCACCAAUUGCCAUCAUGUUCCUUCCAGGUUUUCUUUUUACAUUUAAGGUGAUCAGAUGGGCCUGGCUAAAUGCAUAGACGAUUUCAACUGCCUAACUGGAUAUGUCGCACACU-GAAACACAAA-UAAUAAUAU---------ACUCAUGGUGAAAGUAGG-UUUUAACUUUAUAGACUGAAC---UUUCCGUGACAUUUUAGCGAGUUGUUGGUAGGUAUUAAC--UACGUGCACACCCUAUUUCGAACUCAC-GACGAGCGCUUUAUGAACAUACCUUGACCUUCAUUAUAGUUACUUGCAAUUGCAAACUACGGAUGGAUUAAACACAUAUAGUUUAAUCAUCAGCGAUGAAC-UUCGCUUUCACUUGGUUGUACCUAGCUCCGCCCAUG----GGCAAUCUAUUCACGACGAAUAUUUUGCCACAAUUGAAGAAGUAACGCAACCAUAAUAAACGCUUAGUCGAAAGGCACGUG------------AUAUCUCUUCAAUGACUUGAACUAUAUAUAUUUUUCUUGCAGUGUUGAUGCGAUUGUAUCCUGACAUC-AUAUUUGUUUGGACGGGGAGUUGGGGUCA-----CUUUCGUCCCGGCAUCGUCGACCAACUAGUAUAAAGUACCAAAAGUGCC-----GGCGCUAGU-----------------------------------------------------------------------------------------------------------------------------------------------------------------------------------------------------------------------------------------------------------------------------------------------------------------------------------------------------------------------------------------------------------------------------------------------------------------------------------------------------------------------------------------------------------------UCGAUUGAGCCG-CACAGACUAUACUUGGUUACGUUAAUGUGACUUCGAGUGAUUACAUGGUAUUCCCCUGCGCUUUGAUAGA-CUCUCUGGAAAUAUCAUG-CUAAAUAGGUACUCAACACAUGAAACUCGUUUUCUU---UAUCUAAA--AGUAGCCCGAAUUGAGAUGUCACCCCAUUCUGUAGUA---CUUAAUAUAGUUUUGCGCUUACGCAUUUUCCCGAACAGUAAAAAUCCAUCACCCAUCAAUUUUGGAUAUUGAAAAGUUUAU-GGUUACACCCAAAAGUAUUCUUGAGUGAAGGUUGCUAGAAUUUCGUAUAUGGUU-----GA-UCUUAAAUGAACCAUCGGAGCGCUACUGGAAUGAAAACAUCUGAUGUUUAAACCUAAAUCAUCAGUAUGGAA-AUAACGCAUUAUUACGAUUGAUAGUCU---AGGUUCCGUGCAGUGAGA-AUAAGUUAAGCUUGCCAGACGAGUUCAAGAUGUG--AUCCGGAUGUCUUUUGGAGAAGACAUAUAU--AUUAAAACAAUAACGUACAAGGGUACGCGAUGA-UACAUAACCCGUCUGCCG--AGUUCUCAAUGACAUAAAUGGAUUUUAGUCAAA-UGUGGUAAUAUUUAUUUAAGCACAAAUCGAAGUUAGCGACUAGGCUCUCGCUGUUCUACACGG--CGCCAUAUAUUACUUAACACUAACUUCGGAUUGAGAUCUGAACUGGACAUGCUUAGCACUGCGAACUAGCAUGACAAAUUACUGUUCGCAGAUCUUCGGGUUCUCAAUA-UUUGAUCAUGUGUUGAUAAUUGGUUCCGUGAAGGUGUAUAUCACU-GGUAUUAA----UUCGUUGCU-UUCGGCAUCAGGUUUACAAACGGGAAUAUAGAGUAUUAAAGCAAAAGA--UCAGAUAGUCACUAUGU-CUUUAUUAGUGACAUGCCUCAA-----CUCUUACUUCUUGAGUCGCAGAUCGAGGCGAAAAUUCAAUGGUAACUAUUUGUCGACUUUCCUGAGAAGGGCAGAAAUCAGCUAUUGUGGGGUGACCCUCUCAUAGACGCCAG-GGAUACGAUAUUAUGACAAUAUCUAUCCUCAGAAGAUAAUGAAAUAAUUUACGAAGCUCAUCUCAUAAGGUAACCACUCGAUCU---GUAACGUCCAAUAACACCCGGUGCUGGCAGA--UUCCUAUUGGAACUGACCAGACCGACAUUCCUUGGAA-UGUACGCUAUAUAACGGUUA-GACUUAACCCUAAUGUAACAGGGGAAAUGAAUUUACC-AGGAUCCACAAGCUGCAAU--GGUUUUCCUAGGGCUGAUGAAAUUGAUAGCG------------UGAGAAGAAAGUCUUACUAAUAAUCUAGUUCUCAGAUCCCGAGAUAUCCAUUGUAGAUAAUCGGAACACAGAAUCCAACUGCGAAGGCAUUUUUAGUACAUGGUUCACUAUACGAA------------------------UUUUGUGUCUAUGCUUAGUUGCUGAACCCGAUUUAUUC-AGUAGGUAACAUUCGACCGCUUCUAUGCAAGUUUGUCCAUCGCGACUCGAUAGACCGAUUUCUCCAUU-CAAGUUGAAACUUACUUCCAUACAACUGAUCAC---CUCAUUUUUCAGAUCCUUCUUGGUUAAAAAGACUAACCCCUGCCUUAAUUGCCUU---UCGAAU-AACGGUAAAAAUUGCG-AAUAACAUAGUAGUGGAUCGAU------AUUGUUUAUUAAAUGAAUUUCCACUAAAAGCUCAUAAUAGGCCCGUCUCUAGUCAAUAGGACUCAGACUUAGUUCAUCCUUUACACUACGGAUAAAAAAGAACAGACGCCAUGCA-ACUCUCGCUC-AAGAUUUCCUUGGCGCAUUCAAUAUUGAGCAACGCGAAAAGAAAAAUUAUUACGAGGUCUUGUUACAACUUGCCACCUAAUUAAUUCUUAAUGAUGUCGAAUAUAAAAGGUGAACGAAUAAUUAUCCAGGGACGA--UAACCGCCUUCGAGUGACUUUCU--GCUAAAUGAUGGGAUCCCAGC------------------CCUACCAUAGUAUUACACAGGGACUAUCACGAUCCAGUAGCCGAAGUAUGAUCUGGUGUAAAAUGAU---------------------------------------------------------------------------------------------------------------------------------------------------------------------------------------------------------------------------------------------------------------------------------------------------------------------------------------------------------------------------------------------------------------------------------------------------------------------------------------------------------------------------------------------- 
>A2 5350
GUAGGAUACGUUUCGGGUUCUGGACAAUCUGCUCCUAGUGCAGUAUCGCUUUGCCAGCGCCUGUACAGGGCGGUCACCACCUGUCCCCCUGAUUCUUAAGAGGAUAGGUACCAAU-CCGCGCUGAUUGGGUCUGGGCCAGAUGGGCUCA--CGUACCGUCGAUCUGAAUAUUUCCACGAGAUUAAUAGGUCGCAAAAGUACAAUACAGCAG-GGAAAGAA-CUUAGGCUUUAUCG-------------AGAUAUUUUAACCAGCGAUCUUGCAGACUUGUGACUCGAACUGUCUGAAGGGUUG--AUUGACGCGUGGAUUAGAUUAA-AUGUACUCACACCCUACAAUU---AAGGAGAUAAAGUCUGCUUAGGGAUCUAUUCAAUUCCGAUACUUAACGUAUCCCGUUAAAAACCGUGGUCCACUACGUCGAUAUGUGAAUUUGUUUCACCGCGACUGACUCACACAUCCUUUUUCACGGACUCGCAAC-UU---AGGGAGAUUCUAUGGAUACCCAAACUAUGUA----------------------------------------------------------------------------------------------------------------------------------------------------------------------------------------------------------------------------------------------------------------------------------------------------------------------------------------------------------------------------------------------------------------------------------------------------------------------------------------------------------------------------------------------ACCUGGCUUUCCUGCUACGCCCGCCCUAAGGAGCAAUAAACAUCUUUGUUUAUCCAGCCG--G-AUUAAAUUAGUAACAAACGAUUGCCA-----GGCAGAUAAUAAAAGCUAUACGACGAGUACGAAACAAAUUGGAUGUUUUUAAUGUUCUAAUUACUGA------UUUUCAUAACCUACCUGAUUUGCAGGAACGGUCCGUUUGAAACCUAUGUAGCCAAUUAG-UGUGUGAUACGCC-UAAACCUGUAAACUAUAGAAGGUCGUACGCUAAUGAUAUUU----UUAUAGCAAAACGGAUAAUUGUCCAGCAC-CGAAUUAUGGCCCAUAACAACAAA------------UGUAUCAAGGAUCCUCGCUGCA---UUAAUAAAUCUCACGCAAUCCACGCAAGAGGGC-ACCAAUCCGCCAAUGCACGGCCGCCUUUUGCCAUCAUGUUCCAUGCAGGUGUCCUUUUCACAUCUAGGAUGAUGAGUUGGGCCUUGCUAUAUGAAUUGAUAGUUUCGAAUGUCUGAUGGUACACGUCACUCAAU-GAAGUACAAA-UAGUAAUUU---------ACUCAUGGCGAAAGCAGG-UUUUGUCUUAUUAGACUGAAC---UUGCCGAGACAGUUUGGCGAGUUGUUGUAAGUUAUCAAC-UUACAUGCACACCCUAUUUCGAGCUUAC-GGCGAGGACUCUAUGAACAUAUCUUGACCUUCAUUAUAGAUACUUGCACUUGCAAUCUAAAGACGAAUCAAAUACACGUGGGUUAAUCAGCAACAACGAGC-UACGCUUUUACUUGGUUGUUCCCAUUCCAGCUUAUA----GGCAAACUAUUCGUCUCGAAUAUUACGCCAUAAUUAAAGCAGUAACGCAAACACCAAAGACACUUAAUCGAAAGGCACGUG------------AUCCCUCUUCAACGGCUUGAACUAUAGAUAUUUUUAUCUUAGAACUGAUGUGAUCGUGUCCUGAUAAC-AUAUUUAUUUGGACGCGUGGGUGAGGUCA-----UUUUCGUCCUAACGACGUCGUCGAACUA-GUAUAAAGCACCUAAUAGUA---CCGGUGCUAGUGACCACAUGUGACACUAUGC-----GCGCUGUUGUUACGUGGCUGAUACUAGUGUUUCCCGG-ACAAGAAAAUAGGGGCGU-UGGAUAGUUCUCUUAAUCAGUU-ACUUUGUUUAUUCGCCGUCUUAGGA-AUU-CCACGCCGCUGUAAGCACAUGUUAACAGAGUCGAUCAACCGGGAAGAAACAAGGCGCAAUGUUCCUUUCCCGGAGUCUUCC-AGGCUUCGUGGAUUCCACGCCCCAUUACCCUACUUGAAUAGAUAUGAAUCCGGCGUGGUAUAA--UAUCAGUUAAUCGACACGGCCAGACUAAAAUCUAGGAACACCCCU--AAGUGCGGGUAAAGAUCGACGUCCUUUCACGAGGA-CACUCAUAGACAGUCCCAGGCACUAAAAAUUACGCCAGCA---AGCGGGUUUAGAAUAUGUGUCCCGUAAGGGAAUCGUUUUUACCACAUAUUUGAGCCACAAACCCAUCGAAUCAUUUCACUUAGCAUGUGGUAACUAUGCUCGAGUGUAUGGCCCGCCUUCUAGAAAACAUAA-CCUC----------------------------------------------------------------------------------------------------------------------------------------------------------------------------------------------------------------------------------------------------------------------------------------------------------------------------------------------------------------------------------------------------------------------------------------------------------------------------------------------------------------------------------------------AUUAAAUCAAUAACGGAUUACAAUGCGUGAUGA-UACAUAAUCUGUCUACCG--UAUCUCUAACAAAAUAUGUUGGUCUUUGCCAAA-UUGGGCAAUAUUUAUUUAAGCACAAAUCGAAUUUACCGGCUAGGCUAACACUGUUUGACACAG--CGCCAUACAUUAUUUUACUCUUACUUCAGAUUGGAAUCUGAAUUGGACAUGCUUAUCACUGCGACCUAACGUGCCGAAUAACUGUGCGCCGAUUGUCAGCGUCCCAAUA-UUUGAUCAAGUUUUAAUAAUUGGCUCCUUGAAGUUAUAUAUCACUCGGUAAAAA----UUCAUUGCU-UCCGAUAUCAGGUAUACAAAUCGGAAUAAAGAACAUUAAAGUGAAAGG--GCUGUAAGUCCUUACGU-CUUUAUUAGUGACAUGCCUCCG-----CUCUUACUUCUUGAGUUACGCAUCGUGGCUGUGUUUGAAUGCUAACCAUUUGUUGCUGUUCCUGAUAAGGGUAGAAAUGAGCUAUAGUGGGGU-----------------------------------------------------------------------------------------------------------------------------------------------------------------------------------------------------------------------------------------------------------------------------------------------------------------------------------------------------------------------------------------------------------------------------------------------------------------------------------------------------------------------------------------------------------------------GAGUUGAAACUCUCUAACACACGAUUCAUCAU---CCCAUUCUUCAGACCUUUCUUAAUCAAAAAGAUUAACUCUUUUCUCAAUUGCCUC---UUGAAU-AACGGUAAAAAUUGCG-AUUGACAUGGUAGUCGUCUAAUAAUG--UCUUGGCUCUAAAUGCAUUUCCGCUAGAAGCUCAUAAUAGGACCGUCUCUAGUCAUUAGGCUUCGCAAUUAGGUCGUCCUUAAAAAUAUGGAUAAAGUAGAACGGACGCCAUGUA-AUUCUCGCUGUUAGGCUUCCUCGAUGUACUCGAUAUUGAGCGAUGCGAUAGGAAAAAUUAUUAC---AUUUCGUUACGACUUGCUAACUAAUUAAUUCUUUAUAAUGUCGAAUGUAAAAGACGAAUGACCGGUUAUCCAAGAUUGA--UAGCCACCCUCGGGUGGUUUUCG--UCUAAAUGAUAGGUUACCAGU------------------CCUACCUCAUCAUGAUAUAGGAAUUAUGACCAGCCAGUAGAUAAAUUAUGAUCCGGUAUAAAAUUAUAUUCUCACAGAAACAACCAUCUCGACUUG-------GUUAAUAUCGAUUUUGCAGGAAAUCCUUAGC---UCCACUAUAGAGAAUAACGAUAGUUUAAGUUAAAUGCUUGAGGAAAAUCUCAGCAG---UUCAGUAAACGUUUCACUGGUUUAAGAGCAAGAGCGGCCUGU-AGAAUUCUCUUUUCGAGCU-UCCACCGGACAGCGGUCCUUAUUUGA-UUGU-UACGCUUACUGCGAU-UGGCAUAAUCAGUCCCUUCGUACUAAACCCCUCUCACUGUACGUGUAUACGUGUGAGAC-GAAGGUUGUAUUAUAUAAUUCGCGCUUUACACAAGACUG-AAGUAGGUGCCUCUAUCUGACACAGGCGGUAAUGCUAUAUCGAAG-AGCGUAACUGAUGACCUACGUUCACACCGUGGGACAAGCGAGGUGAUGAUAGUCCAGGCAGAAACGGCCGUGAAGGAGUUUCACUUG-GUU-AUGCAUAGUCGUGUC-GGUUAUCCUAAUAUUAGAAGUUACUGCGUACA 
>H3 5350
GCUGAACGUUUUCUUGGUACGCAACGACCCUCAACCAAUACACUAUUAAUUCGUCGAUACCUUCAUAAGGCAAUAACUAUCUACCGAUCUGGCACUAUCCAGAGAUAGAAUCCAG---ACAUCAAUAAAAUACAAUCAUUCCCACUGUA--CGUACCAUGAUUAGGCGUGUUUUGGUGAGGCUAAUAUUUAUUAAACCUGCAGUAUGAAAA-GGAAAGAA-CUAAGGUCCUAGCC-------------AGAUAUUCGUAUCUAGCCUAUUAUAGAAUUAUGGCUUAGCAAUCACAGGCGAGUU-UAUUGACGCACCAGUAAUAUUAUUUUAUCUCCGGGUUAUAUAGAU---AAAUCUGUCUCAUUCGCACAUAGAGUAAUGCAGUCCAAAAAACCCGUUCGUUUUAUCAGAACCCUUGAUUUGUCACUUUAGACGGUGGUUACGCUAUAUCAUAAUUGCACAAUACCUCUCUUACCUUGAAUUCACGGCGCCACAAGAGGAAUCGUAAAAGCACUUCAACAACGCA----------------------------------------------------------------------------------------------------------------------------------------------------------------------------------------------------------------------------------------------------------------------------------------------------------------------------------------------------------------------------------------------------------------------------------------------------------------------------------------------------------------------------------------------ACAUCGGCCAGUGCUUACGUUUGUCUAUCCUCAUAGAGAUUACCCCGGUGUACAGCGAAC--U-AUUAGACUUAUGAUUUGCGGAUUCUA-----AUAUGAUAAUUAUCACUGUGCGAUAAGUGUAGGACUAGUCGCUUGAUGGUAGUCUCGUUUUUUCAGAC-----UAAUCCUCAGAAUUUAAACCCUAAAAGUAUUUCUGUCGAGAUGAUAUCGAAUGUCCUACAUAUGCGACAAGGAAGUUAAGUGUAAUUUCUUAUUCAUU---------------------UUCGCAUCAGCCAAGUUAUUAUUCAAUGU-GUUAUAAUAUCGUUUAAGAACAAU------------UAUAUCUAGCCUCAGUAGUUGU---AAUUCGUACUUUCAGCAGUCGAUCCUUAAGGUC-ACCUUCGUCCCUUAAGAAUAAUGCCUCUCGUUCCUAUUCUAGUCUCUCCACGCUCUCAAGUAUUU-AGCCUGUAAAAGAGGUUGCGUUAUACAGGUAAAUGAGUGUGUAGGCUGUAUGUGCCGACUUACUUAAU-UCGGAAUUAG-CAGCCAAUA---------GUUGAUCCUUGGAGUAGG-UCUCGCCUCAUCGCA-GCAAUUGGUUCUCUAGUUAAUUUGGUUUAAUACCACAAGGAGUUCAC--UCUGGAAGCACCGGGGUACGAAAUCAUACAGGUAAUCGUUAUGAACAUGCGGUGGAUUAACUUGUACUGACCUGUGCACGUAAGACGGAGUUAGGGGUCAUACAUUUAUUCAUUAUAGCACCUUCUGAU-AAAGUAGCUUAACGGCCAGCCCAAACCCCAUCUCUA----GAUCAUCUACUCAAGUUGACGAACUUCACCUGAGAAGAGAAAUAAUAUGGGCCCACCAAAU-UUACAUCGAAAAGGAUACU-----------UGUUUGUAGUUAACAACCUAAUCUAUAUUUACUCUGAAUAUAGUUAGGAAUUUGUUGCGGUACUAGAUCUGUGGAUACAGCAAUGAGCACUCGCGGAAA-----UUUCGACAUUUAAUACGCCUAUGAAUGUGGAAUAUACAAUAUCCUAAUC-----AGCUCUAAUAGACAGAUACGACUUUGAAC-----A-GCCUCUUCCACUUGGUAUUAUUAGCCGUAUUCCAU-ACAAUUCAUCUGGCGCAG-CUUAUUGAGCUUUUAAACAGUU-AUGUCGUUACGUCGACUUGCCGGAG-UAGCCUGGACGGUAGCAAAAGCAUAGAAGGGUCUUAUUUUAAUCUGUACUUGACCGAGUAUAGGGGUCAGCU----AAUAGUUUA-CAAUUAGAUUUAUGCCCAAUUUCGACAUAUUCCUAAAAAG-AUGGGAUGUCUGUAUGUCAUGU--UUCAGGACAGCUGUUUCAGGGGGAUUAAAGGUUGGGAUCCAAGAU--UGGCACGGAGAGAUUCUUCAAUCCUUCCGGGGGGU-CAUUCACCGGACGCGCUUAUAUAUGAAGCUCUUGCAAAAG---UAUCGAUUAAGGUGCUAUGGCACGUGGGGAAAAAUUUAU-------------AAGACAGACCUAA------UGGCUUUCACU-----GCAUAUCAGGCUCCUAGCAAAAAGUCGGU-------AGACUAUCG-UCAC----------------------------------------------------------------------------------------------------------------------------------------------------------------------------------------------------------------------------------------------------------------------------------------------------------------------------------------------------------------------------------------------------------------------------------------------------------------------------------------------------------------------------------------------AUUACUACAAUAAUGGAAAUUGGCACACGAUAU-CGACUGGUAAUUCAUAUC--GGUUACGAACAUGGUCGAUUGAUAUCCGACAAACUACAUAGUAACUAACCAGCUCACUAAGCAGACUCUCCGGUUGGGCUCAUGCAAAGUCCACAGG--CUGGGCGCAUUAAGGGCAAAUCAUUUCGGAUAAACA--CAACCAGGAUAUGUCCAACACCGUACACCAUCACUUGUAGAAGACGUGCAGAGCUUCCCUACGGCCCUUUG-UCUGUACACAAAUUAAUCACCAGCUUCGUUGAUUCACCUUUUACCAGGUAUAUG----GGUGA--CUUAUCAUCUAAAAGGAUAAAGAAUGUAGCACACAGUGCACUGAUAUGCGCUUUACAAAAACUACCAUAU-UUAUUCUGCCGGUGUACUGCCA-----UUGGUAUCCUUCAAGUCUUGGGUCGAGACGGAGCCCGGGUAUAGACCAUGACCUUUGAUUCUGAGUACCGAUACGACAGGCUUCUAAUAAGCGUACGAACCGUCGGGGAGAAA-UAACAUUUUGCUGUGAUAAUGUUUGUACUUACAAGACAGCGAAUGACAUGAUAUGCUUUUGUCGACGAAGUAUGUACUCAAUCU---GUUACCCAGAGCAAAUAGCCGAACCAAACGAAUUUGCUGUUAGAACUUCUCUGAUUGGAUUAAUCUGGGA-CGUAGAGCACAUCGUAGGUA-UGUUGUGUUU---CAUGAAGCGAAAGCUAAAGUUUUCGAAAGUUUGCAUGUCAUGUA--AUUUUCAGCAGAAUUGAUGGAGUUAGCGAUA------------GAUAAAGAUAAUCUAAUCAAUAAGCAGGCCACUUAGUCAAGAAUCUAUUUUCUGAGGCAAUGCCGGUACAAACAUCAUACCCGGAAUUAUAUGGUAUUUCCAGUUCACUAUGCAAG------------------------UGCUUUGCUUGUGAUUAGACCCUGCGUAUGAUCAACAC-GAAUAGAUACGUCCCACCUGUGACGUCUAGGUUGGGCCACCCUUGAUACACGAAUCAGUAUAUUAACC--------------------------------------------------------------------------------------------------------------------------------------------------------------------------------------------------------------------------------------------------------------------------------------------------------------------------------------------------------------------------------------------------------------------------------------------------------------------------------------------------------------------------------------------------------------ACCCUCACAUCACCCACCUCCUAGAUCCA-------GCCGACAUUAAGCUCGCAAGAAAUGGCUAGC---CCUGUCGUAGCUG-CAGCGCUACUUUGGGUUAAACAUUCGCGGAGAA-CAUUGUGA---GUUAACAACU-CUUUGCUAACGUCGAGAUGGGUAAAGCCUGC-UUGAUCGUUAUCCCAAUUC-UGCAUAUAAUAUGGGAUCGAAGGUGGCAAAUUUGGGCUUAUUUGGCC-UGACUAGGACAAUCUUCCAGUAGCCCUCCAUUCCUUGCAUAAGUGUAAAUUUGUAUAAC-GGUACCCAUGGCUUAAACCUUGCGUCUUACCCGAAGUAG-UCGCAGCCUGUCCCGAGUCACAGAAGCGUCCUAACUAUAAUAAAG-GACGAAACUUUCACAGUAGCACUAGGAAAUGGG--AGGUGAGAUGAAAGUGGUCCAUGUAACAGCGACCGCGGGUUAGGUUCGAUUC-GCAUGUGCCGGAAAAGGUCGCAACAGAUUAAUACUAAGAGGCCGUACAGGCA 
>G3 5350
GCGGAAUAUCUUCUUGGUAUAUAACGACCUACCGC-AAUACACUAUCAUUUCGUUAAUAACCUUGCAAGGCAGUGACUACCUAUCCUCCCGGCACUAUCGUCACAUAGUACCCACUUUUCAUCACUAAAAUUUAAUCGUUACCACUGCA--CGUGACACAAUUUCGCAUGUUUUGGUGAAGCUAAUAUUCAUUAAACUUACAAUGUGAAAA-AGAAAGAA-CUAAGAUUCUAGCC-------------AAAUUUUGGUGUCUAACCUAUUAUAGAAUUCGGGUUUGGUAAUUAUAGAAAAGUAUAUUGACGCUCCUAAAAUGUUCUUCAUGUAUCCAGCACACAUAAAU---AAAUCUGUUUCAUUCGCACAAGAGGUAAUGUAGUCCAAAAAGUCCGUUUAUUUUAUCAGAGCCGCUAAUUUGUCAUUUCAGAUAAUGGUUAUGCUAUAUCAUAAUUUCCCAAUGCCUCACUUGUCCUAAGUUGACAGC-CG---GGAGAUAUCACAAAAGCACUUUAACCACGAA-CAUACUUCUGUAAACAAG-CAAACACUCAGAAGCUGACUCGGGUAAUACAAAAGUACUGA---UCUGAGUAUUGAUUAUGGAAUCAUAGGAGGUUCAUUGGAGGUAUGUGAGCCUUCGUGCCGGUGUGUUCAUAACUUUCGCUCAGGACAUUCAAUGGUAUCUUACUCAAUAUCCGUCUAUGGCGCCUGGAUAAUCUAUUUACAGUUAAAACUCGGUCCAUCAUGUUAAGAUUAAAAUUAUUACACAUAUAUCUCUCCUUGCGGGCUAAUAUGUGUCGCUGCAGAAGUGGUCAACACUUCGUUAACGGGACGACUGAAUUCCAUAAUGGAGUGCCGAGGCACGGAUGAGAAACGUCUUUUGAUGUUUCUGAGUAUGUCUUUAG-UUUCGACCGAGUG-------------AGAGUUUAAGGCA---AUACUACGUUCGUUCAGCAGC--UUUAUAUGUCGGUAUUGUGAAUGGUAUCGAA-AUCGCUCAUAUCCCCAUGGCUAUCAAAA----UUAAAUGCUG-----------------------------------------------------------------------------------------------------------------------------------------------------------------------------------------------------------------------------------------------------------------------------------------------------------------------------------------------------------------------------------------------------------------------------------------------------------------------------------------------------------------------------------------------------------------------------------------------------------------------------------------------------------------------------------------------------------------------------------------------------------------------------------------------------------------------------------------------------------------------------------------------------------------------------------------------------------------------------------------------------------------------------------------------------------------------------------------------------------------------------------AGGCUAAUAUGACUCUGAAC-----U-UCCUCUUCCACUGGGUCUCUUUAGCCGUGUUUCGU-GCGAUUCACUGGGCUCAG-UUUAUUGAGCUUUUAAGCAGUU-AUGUUGUUACCUCGUCCUGCCGAAA-UACCCUAAACCGGGACACAACCAUAAAAGGUUCUUAGACCUAUCAGUGCUUGAAGGGGUGUAACGAUCAGCU----AACACUUAA-GGAUCAGAUUUAUUCCCAAUUUGAAGAUUUUCGUAAUAAGCA-GCGAUACCUAUAUAUCAUGU--CUCGAGUCAGCCACUAUAUGUUGAUUAAAGGUUUGGAUCGAAGAU--UGGUAUAGUGAGAUUCUUUAAUACUUCACGGGGUU-CUUUCACCAGACGUAUUUAUCAAUGGAUCUUUUAUAAAAG---UGUCGAUUAAGAUGCUAUUGCACUUGGGGAAAUCUUUAU-------------AAGAUAGACUUUA------UGGCUUUCCCU-----ACGUGUCAGUCUCCUAGCAAAAGGCUGGU-------AAACUAUAG-UCUCUUCGUUAAAGGG-UACAAGUCAAAUUCUAUUGUAUUAACGAAGCUGGAUCCGAUUACGUGAUACGUAUCUUUGUGUUAACGGG-CCUCCUGGAAAGUCUACACCCGGCAAGGUACUUAGCACCCGUGGUC-GCAUACUA---UGAUUUUG--GGUACCGUGGAUUAAGGCGUGGAUCUAUCUAAUAUUU----AUAAUGUGCUUCUUUGCCUUAGUCACGUAGCUAGUGAUAGAGAGGUACUAUUCUUAAGACUAUACUACAAACAGCCUAAA-AAUAGUUUUCAGGGGUAUUCUCAGAUGAAGUUCACGGGAUAUUCUUCUCCUUUC-----UG-UCUUCACACACUGUUUAGAGCACCCUUUAGAUAUAGAUACAUUAUACACGAUUUAUGCUCAGUUAUAGACAG-AAUUCGAGUCACUGACGAUGAUAAUGC---UGGCUCCCCGUAGUGUAC-AUUUCUUACGCGUCCUAGUCGACCUGAAGUC-UAGUGAUUAAUCAUCAUUUUGUAACGAUACACAU--AUUACAACAAUAAUGGAAAGUAUCACACAAUAU-CGAUUGUUAACUCUAAUU--GAUUACGAAUAUGGCGGGUUAAUUAUCGAUAAUCUACACGGUUACUAACUAGUUCGCCGAGCAGAUUCUCCGGUCGUGCUCAUACAAGGUUCGCAGG--GUGAGUGUAUUAUCGGCAAACCAUUUUGGAUAGAUA--UAAACCGGGUAUGUUCGAAACAGCAAACCUUCAUUUGUCGAUGACGUACAACAACUACCUGCGUCCCUUUG-GUUGUGCGCAAGUCGAUCAUCAUCUUUGCUGACUCGCCUUUUAUCGGGUAUAAG----GGUA--GCUCUUCACCUUAAAGGGCAAAGAAUGUAGUACGCAGUGUAUUGAAAUGCGCUCUACACAAACUACCAUAG-UUAUCUUACCGGUGUAUUACCA-----UUGCUUUCCUCCAGGUCUCAGUCCGUGACGUAGCUUCAGUAUAGACCAUGAACUUUAAUUCUGAGUGCCGAUACGACCGGUUUAUAAUAAACGUACGAAUCAUUGGGUAGAAA-AAACAUUUCGCUGUGAUGAUGUCUAUACCCACAAGACAGCGAAUGACGUGAUAUGCUUUUAUCGAUAAAUUAUGUACUCAAUCC---GUUACGCGGGGCAAAGAGCAGAACUAAACGAAUCUGCUGUUAGAACCUCUCUAAAUGGACUAAUCUGGGA-CGUAAAAAACAUGGUAGGUG-CGUUAUGUAU---CAUAAUAUGAAGGCUAUAAUUUCA-GAGGUUUACAGAUUAUAUA--AUUUUCAGCAGGGCUGAUGAAUUUGGCGGUU------------AGGAAAGGCAAUCUAAUCAAUAAACAAGCCCUUAAGUCAAGAAUCUAUUUUCUGAGGUAAUGCCAGUACAAAUUACACACCCGGAAUUAUAUGGUACUUCCAGCUCACUACAUAAG------------------------UGCUUUAUCUGUGAUCAGAACCUGGGUUUAAUCAGCAC-AAUCAGAUGCGU-CCGUCGGUUCCAUCUAGGCUGGACUACCCCUGAUACAUGAAUCAGUAUAUUAACC--------------------------------------------------------------------------------------------------------------------------------------------------------------------------------------------------------------------------------------------------------------------------------------------------------------------------------------------------------------------------------------------------------------------------------------------------------------------------------------------------------------------------------------------------------------ACCCUCACAUCACCCACCUGCUAGGUCUA-------GCCGAGAUUGAGUUCGCAAAAAAUGGCUGGC---CGCGUCAUAGUUA-CAACGACACUUCGAGUUAA-CAUUCGAGGAAAA-CAUUAUGA---GUUGGCAA-UACUUAGUUAGCGCCAAGACGGGUAAAGCCUGU-UUGAUCGCCAUUCCAAAUU-CACAGGUAGUGUGGGUUCGAAGCUGACAAAUCUGUGCUCAUUGAGCC-UGACCGGAACAAUCUCCUAGUAGGGUUCCAUUCCCCGCAUGAGUGUACAUUUUCUUAAC-AGCAUUUAUAGCCUGAAAUCCGUGAGUUGCGAGAAGUGG-UCGCAGCUUGUACCGAACCGCAGAAACGUUUUGACUGUACUUAGG-GACGAAUCCUUCAAAGCCAGCCUGGAAAGUGGG--GGGUGAGAUGACGGUGGUCCACGUAACAGCGUCCGCGGGCUAGGUUCGAUUC-GCAUGUGUCGGAAAAGGUCUCAACAGAUUUAUGCCAGGAGGUUGAACAGGCA 
>F3 5350
ACAGAACAUCUUUGGGAUCUGUGACAACCUAUUACCAGUGUACGGUCGUCUCAGCAACGCCCUCACAAGUUGUUAACGAUCUAACCUCCCGAUACUACCCUGAAGUCGAGUCGAC-UUGCAUCAAUUAGGUGUCAUCAUAACACCUUGA--GAUACCGGUGUUUCACGCGUUUCUAUAAGACUAAUACUCCUUAAAGUUACAGUGUAGAAA-GGAGAAAA-UUAAGACCUUAGUUUAAAAAGUCACGGGCGUGACGGCAUCUGGCCUAAUAUAGAAUUGCGAUUUGAUAAUCGUAAGGGAGCG-UAUCGAUGCGCUGACAAAGUUAUUCAAUUUCCAGAUCAUAUAGCU---UAACAGUUCACACUCAAACAUAAAGUCAUACAGCUUAAAAAGCCUGUUUGUUUUAUCAGAACUAAUAAUUCGUCUUUUAAGACGGUAGUUUUAUUAUAGUGUGGAUACCGGAUGCCUGUCCUAUUAUGGAUUCACGGC-UC---GGGGAUAUCGUAAGAACACCUCUACAGGGUA-CGUUUUUCAUUGUUUACU-GAGCUACUCCAUAGAUGAUUUAGCUUGCGCCCAAGUGCUGA---UCUGAGCGCUCGUCAUAAUCUCGAAAGCCGUCCUCAGGAAGUGAAGAUUAUUGUGGACUGGUGCCUCUAUAAAUUUGGCUAACGAAUGGCGAUUGUGUUCUUUACUUUAUUAGUCUGUGGAGCAUCGAACACUUUUUAAUAGUAAAAACGUGUUUCCUCACAUUAAGAUUUGUGUCCCCACUCAUAUAUCCCACCUUGUUGUUUAAUAAGCUUCAUGGCAUGCCUGAUUAACACUUAGUAACCAGGAAGAUUGAAACAUUUAAUCCUGUAAGUUGUCACAACUAGGAUUCAGAGCUUCAUGUCUCUAAUUAAGUCUUUGG-AUUCGACCGCAUG-------------GGAGUUUAUGGCC---GUUCGCCGUUGUGUCACCAGC--AUUAUACGUUGCUAUUGUCAAUGUUAUAGUU-AAAGCUUUUACCUAUAUGUCUAAAGAAAUCU---AUAAGCUG-----------------------------------------------------------------------------------------------------------------------------------------------------------------------------------------------------------------------------------------------------------------------------------------------------------------------------------------------------------------------------------------------------------------------------------------------------------------------------------------------------------------------------------------------------------------------------------------------------------------------------------------------------------------------------------------------------------------------------------------------------------------------------------------------------------------------------------------------------------------------------------------------------------------------------------------------------------------------------------------------------------------------------------------------------------------------------------------------------------------------------------AAACGGAUACGACCCAGACC-----A-GUCUCUAUUAUUUAGUACGUUUAGCCGUCUUAAAUAACUAUUAAAUGGGAGCGA-UAUACUGGACUUUUAAUCAGUG-GGGUCGUCACAACGUCUCGAUCGGA-AACUAUAAACCGUAGUAUAGACGCACAAGGUAAUUAAACCAAUUGGUUUUAAACCAGGUUUGACAAUUGACU----UAGAAUUCA-AGCUCUGAUUCAUUUUCUAUUUCGGCAUAUUUCCGGGCGA-CUGAGAUGCCUAUAAGUCAUUU--CUCAAGAUAAUCGUUUCUGUCCGAUUACAAUCUUGAAUCAAUGAA--UGGAAUGAAGGUAUUAUU-UGUCAUCAUGAAAGGU-CUUUCCUCGGAUGCACUCCUUAAUGACGCUUACGCAAAGA---UGUCGCGCAAAACUAUAUAGUCUUUGGGGAUCUAUUUAU-------------AGGUCAAAUCUCA------CCGUUUGCCCU-----UAAUACCAGGCGCCUAGCGAAGGGCAGAU-AUGUAAUAACUAUAG-GCUGUUGGUUGAAGUA-UACACACCAUAUUAUGUUGCAUUAACGAGAUUGGGCUCCAUUAUUUAAUAUACGUUCUUAUAUUAUCGAA-CCUCUUAGAUAGAUUAGA-CCAGCAGAGCACUUAGCACGCAUGACU-UUAUGCUA---UGAUUUUA--AGCACCGUCGUGGAAGGCGUGUUUCCGU-CAAUAACU---UUUGGUGGACUUUUUGAACUAUGUCCCAUACUUAGUGGGAAAGACGUGUUAUUCUUGAAUCUAUAUUAUGAUCGUCUCAUU-AAUAAGUGUAAAGAGUACACUAAAAUGAAGUUUACUUUAUAAUCUUCUAUCUUA-----CA-UCUUCACGGACUGCUUAGGAGACCCCAGAGAUAAAUAUAUAUUAUGCACUAUUCUGGAUCAGGCAGAGAUAU-ACCUCACGUCAUUAACGCAGAUAACGC---CUGUUCGCUGUGCUGUAG-AUUACAUACGUAUCCUAUUCAACCUGAGGGU-UAGGAACUAGUUACCAUUUAUUAGCGUUAUGGAU-----------------------------------------------------------------------------------------------------------------------------------------------------------------------------------------------------------------------------------------------------------------------------------------------------------------------------------------------------------------------------------------------------------------------------------------------------------------------------------------------------------------------------------------UGCAAGCUAUUAGGCAGAGACAGACAUUAUGAUUUGGCGAUAUUUACACUUAAAAGAUAGAAAUCGACUUUACACCAUUCUACCGGUAAAAUAUUUACUCAGAAU-CCGUUAUGCAAGGUAUAAAACGGAACUAGAAGCAUCCACCGUUUGAACCUUUCUAAUUGAAAUAAUCUAGGAUCGUGGAGCACGUGGUAAGUA-CGUCAUAUGU---AAUGAAGCGAAGGCUAAAACCGAG-AAAAGUCGCAGGUUAUAUAACACCCUUCGCAGAGUUGAUGACGUGAGUGACU------------AAAGAAGAUGAUCUAAUGCGUAAGCAGGUUACUGAGUCAAGAAUUUGUUUCCUAAACUUAUGAAAGUAAGGAUUUCACGCCCAGAAUUAUCUGGCGUAUCUAGUACAUUAUGGAGG------------------------UGUUAUGCCCGUGAUCAGACCUUUCGUUUAAUCAACAU-GGUAAGACAUGUCCACUUGGCGUUAUCUAGGCUGAUCCGCUUUUGACAAAUAGACCAGUAUGUUACUC---------------------------------------------------------------------------------------------------------------------------------------------------------------------------------------------------------------------------------------------------------------------------------------------------------------------------------------------------------------------------------------------------------------------------------------------------------------------------------------------------------------------------------------------------------------ACCCAAAAACAUCCACCUCUUAGAUCCA-------GCUGGCAUUGAACGCACAAGUAACCGCUAGC---UCUAUCAUAGCUA-CAGCGCUAUCUCAAAUUAUGUAUCUGAGGAG-UCUGUUGCGA---GCCGAUAA-UACUUCGCGGACAUCAAAAUAGACAGUAGUCUGUUGGAUAGUCUUUUCGAGUU-UACUCUUGGUACGGGUUCUAAAUGAGCAAAUAUUAAUUUACCGGGUC-CGACUAGACUGACCUUCCCAUAGUAAUCCGAUCCCGUAAUGAAUGUACAUUUGUAUAAU-GAUCGUUAUGGUUCGAAAUCCUCGUCUUGCAAGGAGUAG-UCGGAACCCGUUCCAAGCGGUAGAAGCUCUUUCGCUGUGCUAUGG-GACGAAACUGUAAAAAUACGUGCAGGGGACGGG--GAGUGAGAUGAAAAUGGUCCAUAUAGCGACGGCCACGUUGUAGGCCCGAUUC-ACACGUACUGGGGGGGAAU-CAACGAACCAAUGCCGAGAGCUUGUAAAUGCU 
>E3 5350
ACAGGAUGUUUUUGCGGCAUGCCACAACCUAUUACCAGUGUACUAUCGUCUUAUUAAUGCCCUCAUAAGUUCAUGACGAUCUACCCUCCCGACACUAUCCAAACAUUGCGUCGAU-UUACAUCAGAUAAGUGUGAUCAGUAACAUUAGGA-GGUAGUGGUGUCUUGUGCGUAUCUAUGUGAAUAACACUCCUUAAACUUACAGUGUAGAAA-GGAGAAAA-UUAAGGCUUUAGUUCAAUAGGGCGCGGGAGAGUCGGCGCUUGACCUAUUAUAGAAUUGCGAUUUGAUAAUUAUAAGGCAGCG-UAUUGGCCCACUGAUAAGCUUAUUCCAAUUCCGGGUCAUAUAGCU---UAACAGUUUUUACAUGCACAUAUAGUCUUGCAACUUAAAAAGUCUGUUUACUUUAUCAGUAUCGAUAUUUCGUAGUUUUAAACAGUAUUCUUAUCAUAGCAUAAUUACCGAACGCCUGUUCUAAUGUUGAUUCACGGC-UU---AGGGAUAUCGUAAGAGCAACUCCACAGGGUA-CGUCUUUCAUUGUUCACU-GAACUCUUACAGAGAUGAAUUAGCUAGCGCUCUAGUGCUG---GUCUGAGCCCACAGCAUAAGCUUGAAAGCCAUCCAGUGGAAGUGAAGAUUAUGGGGGGCUGGAGCCUUUAUAAAUUUAGCUCACUAAUGGCGAUUAUGUUCUUCAAAUUAUUAGUUUAUAGAGCAUCGAAUACUAUUUGAUAAUAAAAACGUCCCUCCAGACAUUAAGUUUAAUGUUGCCGCUCAUAUUUCCCACCUUUCUGAAUAAUACGUGUCAAGGCAUGUGUAGUUAACACUUAGAACCAAGGACAAUUGAGAUAUAGGAUCCAGAGAGUUGGCACAAAUAGGGUUCACGAAGUCAUAUCUCUAAUUACUUCUUUAA-AUUCGACCGCGUG-------------AGAGUUUAUGGCC---AAUCGCGGUUGUAUCAUCCGC--UUUAUACGGCGUUAUUAUAAACGUCAUAGAA-AAGGCUUUUAACUAAGUGUCUAACGAAAUCUAUAAUUCG------------------------------------------------------------------------------------------------------------------------------------------------------------------------------------------------------------------------------------------------------------------------------------------------------------------------------------------------------------------------------------------------------------------------------------------------------------------------------------------------------------------------------------------------------------------------AUGGCAUAGA-UAGUCAAUC---------UUACACCGUUAGAGCAUG-UCUUGCCCUAUCAUACAUAAUUAUUUGGCUAAUAAGCUUAACUUAAAACAAUAGUAGUUACGC--UCUGGACGUGGCGAACUACGACAACAUUGAGGGAUUCCUUACACACCUGUCAUGGCCUAAGGCGUAUUGAUCUGUGCAUGCAACCCAAGAAUAAGGGUAAUACACUUAUUGAUUGCAACAACUACAGCC-UAAGCAGCCAUUCGGCAAACUCAAAUUACAUUUUUA----AACCUUCAGUUCAAGUAGAUGAAUGUUGCCUAAUGAAAGAAACAGUAUCAGUCCACCAAAC-UUUCAUCGAAAAGCAAACU-----------AAUCUGUCGUAAACAACUUGAAUUAAAUGUACUCUAAUUACGGUCAGGAAGUUUUUUCGGCAUGGGAUCCCUGGGUUUUGCAAUGGGUACCCAGGAGUA-----UUUCGUCCUUUAUGGCGCCGAGGAAUGU-GAGUUCACAACGGGUGAAUCGAAUCGAUUUGUAU-----------------------------------------------------------------------------------------------------------------------------------------------------------------------------------------------------------------------------------------------------------------------------------------------------------------------------------------------------------------------------------------------------------------------------------------------------------------------------------------------------------------------------------------------------------------UUAGUCGAAGUGUUACGUACCAUAUUCUGUUGCAUUAAUGAGAUCGGUCCCGAUUACUUAAUACACGUACUUGUAUCGACGAA-CUUUCUAGAAAGAUUAGU-CCGGCAAAACACUUAGCAUGCCUGGUU-AUAUGCCA---UAAUUUCG--AGCACCGUCGCGAAAGGUGGGAUUCCAUCCAUCAUUU----UUAAUGGGCUUUUUCGACUAUGUCUCAUACCUAGUCAUUAAGACGUGUUGUUCUUGAAUCUACAUUAUGGAUGUCUCAGC-AAUAAUUCUAAAGAGUAUAAGGAAGUGAAGUUUACCUGAUAAUCUUCCAUCUUA-----CA-UCUUCACGGACCGCUUAGGACACUCCUGCGAGAAGUGUACAUUAUGCACUGUUCAGGAUCGGUUGUAGAUAU-AAUUCACGUUAGUAACGUAGAUAGUGCUUGUUCUCUAUGAAUCUGUAG-AUUACAUGUUCAUCCUAGUUGACCUAAAGUU-UAGAAAUUCGUUAUUACUGAGUAGCGCUACUCAC-----------------------------------------------------------------------------------------------------------------------------------------------------------------------------------------------------------------------------------------------------------------------------------------------------------------------------------------------------------------------------------------------------------------------------------------------------------------------------------------------------------------------------------------UACAAACUGUUGGGUAGAGACAGACAUAUUGAUUGGACGAUUUUUACAUUCUAAAGAUAGAAAUCGGCUUUACGCCAUGCUACCGGCAAAGUAUGUACUCAGUGUUUCGUUACGUGGGGCAAAAAACGGAACAGGAAGCAUCUGUUGUUAGAACCUCUCUAAUUGAAAUAAUCUAGGA-CUUAGAGCACGUGGUAAAUA-CGUCACCUAU---AAUGAAGCGAAAGCUAAAUUUAAG-AAGGUUCGCAGGUUAUAUA--AAUGCCUGCAAAGUUGAUGACGCUAGUCUCU------------AAGAAAGAUGAUCUAACCCGUAAGCAUGUUUCUAAGUCAAGAAUCUGUUUUCUAAGCUUAUGAAAGUAGGAGGUUCAUAUGCGGAAUCACUUGUUGUAUCUAGUUCGCUAUGUAGG------------------------UGUCUUGACUGUGAUAAGACCUUGCAUUUAGUCGACAU-AAUAAGAUAUGUCCAGCGAGCGCCAUCUAAGCUGGUUCACUUCUGACACAUAAGUCAGCAUAUGAACC--UAACUAAAGUGCACUUUAACAACGUAAACUCC---UGGAUGCUAAAUAUUCUGCCGGAUUGGAAAAAUUAGCUCCUCCUUCAAACGCUUC---AUAGAU-AGUGGCAUGGGCCGAA-UGAAAAACAAUGACUAGCUU--------UUGUUUUUUCGAAAUCAAUACUGAAGCAAACUCGCAACAAACCCCUCAUUCAUGAAGGAGACUAGG---------AUGUUCCACAACAUACCGGUAGGCAACCAGCUGCCCUGUG-ACAUUAAAUUUAGCAUUUCUUUGACCUAUAGAUUAUUGUAGUGAGUGAAAUAGGAAGUACAUACUAGGUUGUGUAGCGACCUGCAUUUCGGCUAUAUCUUUACUACGAAGGAAAUCUAAGUUUA-UGGGCGGAUAACCAGAGUACA--UGACUUCCUUAGGGUGGUUUGCA--UCUGCGUGAUAUGUUCCUAAU------------------CCUGUUAUAUUUAUACAUAGGAAAUAGAAACUCCCAUGAUUCAAGUUC-AGUCGGCCGUCGAAGUGC---------------------------------------------------------------------------------------------------------------------------------------------------------------------------------------------------------------------------------------------------------------------------------------------------------------------------------------------------------------------------------------------------------------------------------------------------------------------------------------------------------------------------------------------- 
>D3 5350
GUAGGAUAUCUUACUUAUGUGUAAUGAACUAGUACUAGUACACCGUCAUUCCUUCGAUGUUUGCAUAAGGCAACGCCCAUUCAGUCCCCUACUGAUGUAGAGAAGACACGUCAAC-UCACACAAGUAAUGUGUUAUCGUAGCCCCCUAG--GGUGCUGGUACCUCGAGCAUUUUAAUCAAAUUGAUAUUCCUUAGAUUUGUAGUAUUGAAGCUGAAUAAAACCAGGGCUUUGACA-------------CGAUGUUGGCACCAACUAUAUUACGAAAUCAGCGUUUGUUCAUUUCCAAAGGAUUGCAUCGGCCCACCGAAACAAUUAU-AUAUAUCCACGUCAUACCAGC---CGGAAUGUUGCAUCUUGAUGUAGAAUUAUCUAUUUCAAAAAUUGCUUCUGUUCUAUUAGGAUCCCGAACAUAUCAUUUUGGUCAGUAGGUCUAUUAAGUCGCAGUCGUUCAUUGCUUCUCUCGUCUUGGAUCUCUGGC-CU---GGCGACAUCAAACAAAUACAUCAUAAACGAA-----------------------------------------------------------------------------------------------------------------------------------------------------------------------------------------------------------------------------------------------------------------------------------------------------------------------------------------------------------------------------------------------------------------------------------------------------------------------------------------------------------------------------------------------------------------------------------------------------------------------------------------------------------------------------------------------------------------------------------------------------------------------------------------------------------------------------------------------------------------------------------------------------------------------------------------------------------------------------------------------------------------------------------------------------------------------------------------------------------------UGAGUGCAGG-UAUCGAAUC---------CUUUCUAGAGAGGGUAUG-UUUCACCAUAUUAAACUCAAUUAUUUUCAUGGACAGUUUGGUUGAUUAUCGUUGGGGGAACAA--CUUGAGUACGCCCAAUAAAGACACUAUUUAAGAAGUCCUUAUAAGAAUGCUAAAGAUUGAGUCAAGCUCCAGCACACAUGCAGACUGGCAAGAAGGUCAACUCAUUCAGUAAGAUUAGCAAAAGUUAAU-UAUAUAUGCAGUUGGUUAGCCGGUAGCGCGUCUAAA----AACUACAUACACGAGUUUAGUAUCAUUAUAUGAUGAAAUAAAUGAUAGCAACCCACAAAUUACUUCGUCCUAAUUCAAUGC-----------CAACUAUCUUUAA-AGUUUAAGCAGUA-GUACUAUUACUAUGAUAUGAACGUGAUGGCAGAGUCAAACUCUCAGUUUCUCUAACGUGUAGACAAGAUUG-----GUUCGGCUUUUAAAACGUUAAAAAAUUU-GUGUUUAUAACGAAAGUUCG-----AACCACAAUAAACUGGUGAGGACCGUACU-----A-GCCUACAUCACUUGGUAC-------CAUCGUCUAU-GCUGUAAGAGGGGUACGA-UAUACAGUUCCUUCAAACGGCU-AUGCAAUCAUAACCUCAGCUUCGAA-AAACCUAAACUCUAAUAGGGUUAUACAACGUUAUGAGUGCAACCAGUAGUGAUCCUAGUUUGACCUCUGACU----GAAGUUUUA-CGAUUGAAUGUACUAUACCUUACCCCAUCUUAACGGAAGA-AUUUUAUGCUGGAAGAGGAUGU--CACAAAACAACAGUUACAGAUUCAUCAAGUUUCUUGGUAAAUAAA--AAGUGCGAAGAGGUUCCUCUGACCCUCCGUAAGUU-CUAUCAAUGUAUAGACUAGCCAAGGGCGUUUGUAAGACAA---UUUUGAACGUGAAAGUACUGCC-UUAUUGCGAUAUACAC-------------AAGCCACGACCAG------CGUCUUAAACUCUCGCUCAUACCAGGGUCCUAUCGACUAAUUGGA-AUGGUAAAACCAUGG-UUUUUUCGUUAAAUGG-CAUACAUCUAAUCCCAAUGCAAGGGUGAGAUUGCGUCCCAGCACUGGAUAUAUCCAUUC-CCUUAAUAGU-UCUCUUCAACAGAUCGCG-UUGCAGAGGCACUUCAUUCGCGAGAAU-CAACACUA---CGUCUUUG--AACUCCACGACCCAAGGUUUAUUUCUAUACAGUAUACCAUGUGAAGACACGUCUCCUGCUUCGUCCAAUUCCUGAUGGUAAGGACCCGGCAUUUGUCAAUUUAUAUAAUUAAUAUACGAGU-AAUAAUCCUCAAGAUCACGUGUAAGGAAAGGUUACUGGAUGUUCUUCUAUUGUU-----UA-UGUUUACGAACCGUUCAGGGUAAUAUUAUAACAGAUGUACAUUAUAUAUGUCUCUUGGUCAUCCAUAUACAACACCCAACAUAUUAAAAGUAGAUAAUGU---UUGUUUUCUGCAUAGGAG-AGAGCCUGC-CGUCCUAACUAACGUCGAGAU-UAGGAUUGGGUUUUUAUUAGUACGGGAUAAGCAU-----------------------------------------------------------------------------------------------------------------------------------------------------------------------------------------------------------------------------------------------------------------------------------------------------------------------------------------------------------------------------------------------------------------------------------------------------------------------------------------------------------------------------------------GGUAAUCCCUUAGACAGUAA-AGGCUUUCUGUUAAGACCGCAUAUAUUCCCAAAAAG-AACAAGUCACUCUACACUAUCCUCACAGUGAAGUAUGUACUGAUUUU---UUUACACAGGCUGACAAUUAGAACUGAGGAAAUCCAUUGUGCAGCUCCUUCUGAUUGUUAAACUUUUGGA-UGUAAGGCACACGGUAGGAG-CGUUAUUUGA---CAUGAAGCAAUAGCACAAAGUUGGCAUAAAACAUAAGUGACCGA--ACCGUCUCCGAGAUUGAGGAGGUUGAUGGCU------------GGCACAGGGAUGCUAACUCAUAAUCGAGUUUCUGAGUCCAGGAAAUAUUCUCUAGAAUUAUGAGGAUAGAGCCUCCAUAAUCAGGAUAGUACAGUAUAUUUGGUUUAGUACGUAAA------------------------UACUUUGCCUGGGACUGGCAUUCGUGUCCAACCAAUUU-AGUUAAAGAGAUUCUACCAGUACCGAGUAGGCGAAUCCACGACAGGUGAAAACAUCUUCCCUCUGACU--------------------------------------------------------------------------------------------------------------------------------------------------------------------------------------------------------------------------------------------------------------------------------------------------------------------------------------------------------------------------------------------------------------------------------------------------------------------------------------------------------------------------------------------------------------AUCCUUAAAACACUCGCCUCCUAGUUCCA-------GCAAUUAUCGAUUGCACAGAGAAUCGUAAAC---UCUAUUAUAACUA-UAAUAGCAGGUCAAACCAAGCCCCUGAGGAUACACGUCAUGA---GCUGACGAGUGCUUAGCGAACUUCAAGACGGGUGGGGCCUG--CAAACCGCAACUCCAAAUC-GGCACAUGAUAUCGGCUCCCAGCUGGAUAAC-UAAGUCUCUAGAGCC-UAACCAGAACGUCGUACUCGUAGUAUAUCGAUCUCUCUAAGAGUGUGUAUUCGUAUACC-GGCACCUAUGGUUUAUACGUUGUAUUCUACUACGAACAU-AUGCGGUCUUUAUUGAGUGACGGAGACGUUCCCAUUGCACAGAGA-AACGUAGUCAUUUGGGUGAAUCCAGGACAUAAG--GAGUGUGAUAGUAAUGCUCAGGAUGAUAGCGGCCGAAAGAAAGAUUCCAUUGGGUAAACGCCGGGAUGGAUC-CGACUGAUUGAUAUGGAAAAUCUUGAUAAGCA 
>C3 5350
AUAGGAUAUCGGUCUUAUAUGUAAUGGUCUACUACUAGUUCACUGUCAUCUAUUCGAUAUUUGCAUAAGGCAACGGCCAUUUAGCCUCCUACUAAUGUAAUGAAGACUAGGCAAC-UUACGCUAGCAAUGUGUUAUCGUAGCCCCGAAA--GAUGCUGAUAUCGCGAGUAUAUUAAUCGGGUUAGAAUUUUUCAGACUUGCAAUAUAGAAACUAAUAAAA-UCAGGACUUUGACG-------------AGAUGUAGGUACCAACUAUAUUACGGAAUCAGCGCUCGACCACUCUAGAGAAGUG-CAUUGGCCUACGAACUCAAUUAU-AUAUAUCCACGUCAUAUCAAC---AGGCAUGUUGUAUCUUGACGUAGAAUCAUCCAUUUCGAAAAUUGCUUCUAUUCUACUAGAAUCCCGGACAUAUCAUUUUCGCCAGUUGAUCUAUUAAAUCGCAACUGUUCACUGCCUCUUUCGUUUUGGAUCUGUAGC-UU---GACGCCAUCGUACAAUUACAUUAUGAACAAC----------------------------------------------------------------------------------------------------------------------------------------------------------------------------------------------------------------------------------------------------------------------------------------------------------------------------------------------------------------------------------------------------------------------------------------------------------------------------------------------------------------------------------------------GCAUCGUUCGGUGGCAUUUCGUAUGUUGCCUACCGGACAUUAUCACAGGCUAUCCUGAAA--U-AUCGGAUUUAACACUGACGAAUUAUAUUU--CGAGAAUAAGAGGCCUCUUUUGAUGUAAGUAAAACAAUUCUUUCGCUUUAACCCGCCCCUUUUGAUUAUGCUCCUAUGCCUAGUGGAAAAGACUUGAAACCGCAUGCGCUCAGAUCAAACUAAGUAUAGUGUAUGUGAGGCAGGAUAGUAAGAC-UACUAUUCCGCUGUUCUUCGGAUCAUGUCGAAUGUUCUCCCGCAAGUGAUUUAGCUUUUAAAGUAUAGUUAUAUGAAGGAUCCGAAAUACUAAGUGCAGGGUCGAUAUACAAUAUCUAUCAAGUCUCUGUUUCGAAGUCGUGGCCGUUUGGGACUAAGGGU-AAUAACCAGAACCAUGAUUAAUUCACAUCAUCAUUCUCAUCUUUUCAACUGCUCUCAAGGCAUUCGAGUCCAUGAUAUAGGCUUCGUAAAAUGCGUAGAUAUGUUGGAAUAUUUUAUAAUCAACAAGUAUCAUU-AUGGUGCAGG-UAUCCAAAA---------UUACGCAACAAGUGUAUC-UCUUGUCGUACUAGACGUAUUUAUUUUUAUGAACAGUCUGGUUGAUUAACGUAGGGGGAACAA--CUUGGAUACGCCCAAUUACGACACUGUUUAAGACGUCCUUAUUAAUAUACUAAAAUUUGAGUCAUGCUCCCAUAUAUAUGCAGACUGGGGAUAGGGCUAACUCAUUUAUUAAGAUUAGGAAUCAUUGAU-UAAGCAUAAAGUCGGUUAGCCAAGUGCGUGUCUAAA----AACUACUUACUCGAGUCUAGCAUCAGUGUACAAUGAAAUAAAUGGGAUCAACCAGCAAAUCACUUCGACCUAAUUAAAUGC-----------CAACUACCUUUGAAGGCUUAAGCCGUUCGUAUAAUUACUAUGGCAAGGACGUGAUGGCAGCGUGAAGCUCCUGAUUAGUGCAACAUGUAGAUGCGAUUG-----UUUCGCCUGAUAAAACGUUGAAAAAUUU-AUGUUUAUAACGAGAGCUCG-----AGCCACAAUAGACUAGAGCGAGUCAGACU-----G-ACUUGCCUGCAUUGGUAC----UAUCGUUUUUCGU-GUAA---AAGGAGUACAG-UAUUUAGAUCCUGCAGACGGCU-AUGCAAUCACGACGUCAGCUUUGAA-AAACCCAGACUCUAAUGGAAGUACAUAAAGCUAUGAGCCCAACCAGGACUAAUCCUAGUUUAACCUAUGGCU----GAAGUUUCA-CGAUCCCAUGUAUUCUUCAUUACCCCGUAUUAAUAAAAGA-AUUUGAUCCCGGGAGAGGAUGU--CACAUAGUAGCAGUCACAAAUCCACUAAGUUUCGCAGCCAAUAAU--AAGCGCGAAGAGAUUCCUCUGACCCUCUCAAAGUC-CUAUCAAUGUAUAAACUGGCCAAGGGCGUUUAUAAGAGAA---UCUCGAACAUGAAGGUACAGCCUUAGUG-AGAUAUACGC-------------AAGCUACGUCCAA------CGCCUUUCACU-----UCGUACCAGGGUCCUAUCAACUAGUUGUG-AUGAUAAAACCAUGG-UUUU-------------------------------------------------------------------------------------------------------------------------------------------------------------------------------------------------------------------------------------------------------------------------------------------------------------------------------------------------------------------------------------------------------------------------------------------------------------------------------------------------------------------------------------------------------------------------------------------------------------------------------------------------------------------------------------------------------------------------------------------------------------------------------------------------------------------------------------------------------------------------------------------------------------------------------------------------------------------------------------------------------------------------------------------------------------------------------------CAUGAUCUCUUAGGUAAUAA-AAGUAUUCUGCUAAAACCGUACAUACUCGUAAAAAG-AACGAAUAAUUCUACACGAUCUUCGCAGUGAAGUAUCUACCAAAUUU---UUUAAACAGGCCGGCAAUUAAAACUAAAAAAAUCCACUGAGCAGCUCCUUUUGAUUGUUAAACCCUAGGG-UAUUAGGAACACGGUAGGAG-AGUCAUGUGA---CGUGGAACAAGAGCCAAAGCUGCC-ACGAAACAUAAGCUACCGA--AUCGUCUACGAGGUUGAGAAGGUUGGUGGCU------------GACAAGGUCAUAAUAAUUCAUAGACGGGUCUCUAGGUCUAGAAAAUAUAUUCUAAAAUUGUGAAAGCCGAGCUCCCAUAAUCGGAAUCAUAAUGUACAUUUAGUUUAGUACGUUAA------------------------UGCUAUGUCUGGGGCCGAACCUCGUCUCUAACUAAUUU-AGUUAAAGCGAUUCCGACCUUACCGAAUGGGCGAGUGCACGACAGGAGGAAACAUCUUCCCUCUGACU--------------------------------------------------------------------------------------------------------------------------------------------------------------------------------------------------------------------------------------------------------------------------------------------------------------------------------------------------------------------------------------------------------------------------------------------------------------------------------------------------------------------------------------------------------------AUGCUCAGAACACUCGCCUUCUAGUCCCA-------GCUAAUAUUGAUUGCACAGAGAAUCGUUAGA---UCUUUUAUAGCUA-UAAUGACAGAUCAAACUAAGUCCAUUUGGUGGUUCGCCACAA---GCUGACAAAUGCUUCGAGAACUUCGAGAAGAGAAGGGCUUG--GGAACCGCCAUCCCAAGUU-CGCACGUGAUAUC---UUCUGGCUGG-UAAC-UAAAUCUGUAGAACC-UGACCAGAGCGUUCGACUCGUAAUACAUCGUUUUCAUUAAGGAUGUGUAUUUGUGUAAC-GGCACCCAUAUUUUAUAAGUUGUGUUCUACAAAGGACAC-CAGCAUCCAUUGCUGAGUGACGGAGGCGUUUUCGUUGCACAGAGA-AACAAAGUUAUUUGAGUGAAUCCAGGACAUAAG--GAGUAUGUUGACAACGGUUCAGAUAAUAGUGAUCGCAAGAAGGAUUCCAUUGUGUAUACGCCGGGAUGGAUC-CGAUUGGUUGAUACGGGAAGUUUUCACACGCA 
>B3 5350
AUAGAAUACUUUUUUAAUAU--AAAGACCUACAACGAGUACACUAUUAUCUUAUCGAUGUUUACGUAAGGAAACGACUAUUUAAUCCCCCUCUAAUAUGGAGAAAACGUGUCGGC-UUGCACAAGUAAAGUAUCAUCAUAGCAUCCUUC--GAUGCUGGAAUCUCGUGUGUUUUGAUUAAGUUGGUGAUUCUUAGACUUGUGGCAUAAGAACUGGAAAAAGCUACGGCCUUGGCU-------------AGAUAUAAGUACUAAGUCCAGUAUAGAGUUAGAGGCUGAUAAUUCUAGGGGGUAG-CAUCGACCCAUAAACACAGUUAU-ACAAAUUCACGACACACAAAC----AAAAUGUUGCAUUUGGCUAUAAGAUCAUUCAUCUUAACUACAUCGCUUGCUUUAAUAAGGACCCUUACAUAUCGCCUUGACUAGUAAAUUUACUAGAUCGUAACAGUCUAUUACCUCUCUCUUGGUGAAUUUAUAGU-CU---GACGGUAUCGUAAUUAUACGUCCAAAACGGA------------------------------------------------------------------------------------------------------------------------------------------------------------------------------------------------------------------------------------------------------------------------------------------------------------------------------------------------------------------------------------------------------------------------------------------------------------------------------------------------------------------------------------------------------------------------------------------------------------------------------------------------------------------------------------------------------------------------------------------------------------------------------------------------------------------------------------------------------------------------------------------------------------------------------------------------------------------------------------------------------------------------------------------------------------------------------------------------------------------------------------------------------------------------------------------------------------------------------------------------------------------------------------------------------------------------------------------------------------------------------------------------------------------------------------------------------------------------------------------------------------------------------------------------------------------------------------------------------------------------------------------------------------------------------------------------------------------------------------------------------------------------------------------------------------------------------------------------------------------------------------------------------------------------------------------------------------------------------------------------------------------------------------------------------------------------------------------------------------------------------------------------------------------------------------------------------------------------------------------------UUCGUUAAGGGG-CAUUCACUUAAUCUUAACGUAUUAAUGAGGCGGUAUCCCUUUAUUUGACAUGUACGUCUGGACCGAUAAA-CCUCUUAAAAUGAUAGUG-CUAUUAAGGCGCCUAAUUCCCGGGAUC-GAAUACUG---CACCCUUA--AACUUCUCAAACUCAAGUGUGCCUCCCUACAAUAUAU---CCAGGUAUGCGCCUUAUACUCUGUCUUAGGACUGACAACAAAGGCCCCGUAUUCCUUAAUCUAUAGUAUUAAUAUAUGAUU-AAUUAUCCCAAGAAGUGCAUUUAAAUAAAGAUUGUGGGGCGUUCGUCCACUAUA-----UA--UGUCGCAAACCAUUCAGGACAAUAUUGGGAAAGCUGUAUGUUAUACAUAGCUCUUAACCACUCAUGGGCGAAAACCCACAUUAUCUAAGCUAACCAUGU---UUGUCCUUUGCGGAAGUG-AGAACUUAUA-GUCUUAAUCCGCCUUAGGCU--CACAUUUUGUUGACAUCCGUAAGGCACAAAAAC--AUUAAGAGCACAAUGAAAAGGGUCACGCGACAC-UCGAUGUCUCUCCUUUCU--GGCCUCGAUUAAACUUAAAUAAUUCCUGAUGGACUAUGCAGUACUUACCUAACUCGUAAACCACUCUCACCAGAUGGAUGUAUGCAGGUUCUACGGA--UUGAGCGCAUAAUAAAGGAGCAACUGUGGAUAGAGAAAUAAACUGGCCGCGGUGAACAUGGAAUAUCUGCAUUCGUAAGUUAUGAAUGCCAAGCUCCACGACUUCUAUG-ACUGUCCAUAUGCUAAUUACUUCAUUCGCAUACACACCUCUUAUCCAAGAUGUA----CGUAG-GCUAAUCGAUUGAUACCUCAUAACCUAUGAUACAGAUUACAAUGGUUUAGCC--UGCAGAACUUAUCAUACGCUUGGCGUGCUAUGCAUUUCUG-----CUUCGACUUCUCGAUUCUCAGAUCGUAACGUAGCUUGAAUACCAAAUAUUGAUCCUAGUUUUGAAUAUCAGCGUAGGUAUAGUCUAAUGGGGAUAUGAUCCCCCUGGUAGUAA-GAACAUUUUAUUGAGAUCGUGUACAUCCUCAGAAAAAGCCAAAAAACUUUAUAUGAUCCCUACGGUCAAGCGUCUACUUAAACG---UUUACGCACGUCGGCGGUUAGAAUUAAAAAAAUCCAUUGUUAAUAUCCUUUUGCUUGACCUACUCCAAGA-UGUAGGUUGCACGUUAGGUG-CGUUAUGUAA---CAUGAGUGGAAAGCCAAAAUCGCG-GAAAAAUGGGAGUUAACGA--GCUUUUUACAAGGUUGAGGAGAUUGGUGACU---------GAUAAAGUGGACAUUCCAAUUCAUAAACAGCCUUCUAAGUUACAGAAUUAUUUUCUAGAACUACAAAAAUAAAAUUGUCAUAACCGGGAUCACAUGGUAUAUUUAGUUUAGUAUGUGGG------------------------UAGUUCAUCAGAGACAUAACCUCGUUCCUAAACAAUUUAGGUUAGAUUGGUCCCACCAGUGCUAAACAGGCCGGUCCAUCACAAGUGGAUACACCCGUUAUCUUCCU-GGACUAGAGACACACUUCUACAUAGACGGUUGA---UGAAUGCUUUGGAUUCUAACAGAUAGAUUGAAUUAAUUCCUCUUUCUACCGUCGC---UUAGCU-AGCAGUAUGGACUGCG-UAAGUACCAGUGUUUAAAU---------UUGACUAAAUACAAGCGUUUGUGGGACGUAUUUGCGACGAGCUCUUCAUAGGCGAUGACGAAUUAGGUUCUGACUAUAUUCCAUAAUACAACAAAGAAUGACCAAUCUUCUUGGAGAAU----CUUUACACUUUUGUUGAUCGACAC-UAAUUUCAUAUCGUGACCAAGGAGAAGACUAUGAAGUUCCGUUGUAACAAUCUGUUUAGUUAUGACUCUAUAAUGUCGGGAACUGGAGAUUAUUGUUUUAUUAUAUAGAAUACA--CGUCUGUCUCCAAGUAGUCUUCU--UCGUCGUGUCAAAUUUACGAUAACGCAUGCUCUGACGU-CUCUGUGUAUUUUCAUAUAAGAGAUAAAAUAAACCAUUAUUUGAAUUCUAAUCAGUGACCAAAUGACAUGCUCACAGCACUCGUCUCCUAGUUUUA-------GUUAAUAUUAGCUGCACAGGAAAUCGAUAAC---CUCGCUACAGCCAUUAACUUCAGCUCUAACUAAGUCCGUAAAGAGAAUUGCAAAAA---ACUGAUAAGUACUUCACGGACCUCGUAAUAGGUGGAACCCGU-AAAAUCUUCCCUUAAAAUC-CGCACUUGUUAUCAGUGCCCAGCUGA-UAAC-UCAUCUUGUAGAGCC-UAAUCAGACCGAUUUUCUCAAAAUACACCGUUCCCACCAUAAGCGUGCAUCUGCAUAGC-GACGCCUAUGGCUUAAGAUAUAUGUUCUACGAAUAACAAUUUGCAUGUCUAUUUGAGCUACAGGAGUCUCCUCAUUGUACUGGCA-GGCGGUGUUAUUCAAGGACGUCCGGGUAAUGGA--GUAUAUGUUGACAAUAAUCCAAAUGAUAACGACCAUAGAAAAUGUUCUAUAAUAUGCCUGCCGGAAUGGAUU-UGACGAGUCAAUACUGGGAGUUCUAAUACGCA 
>A3 5350
AUAAGAUAUCUCUUUAAUAU--AAAGCUCUGCAACGUGCACGCGGUCAUUUCAUCGAU-UUUGCAUAAAGCAAUGACCAUUUGAUCCUCUGUCGAUAUGGAGAAAGCGUGUCGGC-UCGCUUAAAUGAAGUGCCAUCAUAGCACCUCUC--GGUGCUGGAAUCGCGGGUGUUUUAAUUAAGUUGGUGAUUCUUAGACUUGUAGCAUAAAAGUCGGGAAAAUCUGCGGCUUUAGCU-------------AGAUAUAGGUACCAUUCACAGUAUAGAGUCAGGGGUUGAUCAUUCUAAAGGAAAA-CAUCGGUUCGUUAACACAAUUAU-GUAUAUUCACGACACACAAGC----GAAUUGUUGCAUGCGGUUGUAGGAUCACUCGUCUCAGCUAUAACAUUUGUUUUACUAAAAUCCCUGACUUAUAAUCUUAACCAGCGAGUCUACUAAACCGUGACAGCUCAUUACUUCUCUCAUGGUGGACUUAACCC-CU---AACGGGGUCAUAAGAGCACGUCGAAGACGAG----------------------------------------------------------------------------------------------------------------------------------------------------------------------------------------------------------------------------------------------------------------------------------------------------------------------------------------------------------------------------------------------------------------------------------------------------------------------------------------------------------------------------------------------GCAUGGCAUAAUGGCAAUGUGCAACCAUCCUAACAUACCUUAAGUUUGUUCAUACUGAUA--U-AUCCCAUUUGACAUGUCUGAUUUAUA-----UCCGGGUAACCAAUAAUAUGCGUUGAGUGUAAGACUUGCUUUCCGACUUUAGCCUCACCUUUUGGGUACUAUUCCAUCAUGAUGGGUGAUAACUUAAAACCCUGGGCGCUUAGUUCAAACACAUUAGGGGCUAUGUGAGCAAAGGUAGUAAGCGGUGCGAUUCGACGACAU---------------------UCCGUAUCAAGUCACAUACUCUCCCGAAU-GCGGUUUGAUCAUCUAAGAAUAGU------------UAUAUUGGGGCUUAGGGGAUAU---AUCAUAAAAUCUUGGCUGUCUGUCUCUAAGGGC-ACCACCACGUAUAAGGUUUGAUUCACAUCAUCCUUCUACUCCUUUCCACUGACCGUCGGGAUGCCGAGUUGAUGGGAUAGGCCUAGUCAUGUUCGUCAAUGAGUUAGACUAGCUUAUAUUCAACGACUUCCAUA---------------------------------------------------------------------------------------------------------------------------------------------------------------------------------------------------------------------------------------------------------------------------------------------------------------------------------------------------------------------------------------------------------------------------------------------------------------------------------------------------------------------------------------------------------------AAACCGGUACAAGUGAGGCU-----A-AUCUAGGUCCUCUGG----AAUAUCUGUCUUUCGU-GCAAUUUUAGGGCUGAAA-UAUGCGAUUCUUGUGAAAAGCU-AUGCCAUUACCACGUCUGUUUGGCA-AACCUUAAACCCCUGUGGAGGUAAAGAGUGUGAGUAGACCAAACAGGACUAGACCGAAUGAGUCGCCUGGAU----AAAAGUUCA-AGAUUCUGCAUACAACACCUCCCACUAUAUUAAUAUUGAA-AUUUUAUGCCAGAAGUCUGUGU--CACAUAGUAGGUGUUACAGAUCCAUUACAUUACAUGUUAGGUGGU--AAGUGCGAAAGUAUUCCUCUGGCUACCCGAUGUGU-CUAUUAAGGAAUGCAUUCGGCAGUGACGCCUAUAAAUGAA---UGAUCGACUAGAAGAAGCAGCUGUAGUGGAGAUAUUCAC-------------AAAUCAAAUCCAA------CGUCUCUCAUU-----UCAUAAGAAAGUCCUAGCGAAAGACUGGU-AUGUAACAAC--UGG-UCUC----------------------------------------------------------------------------------------------------------------------------------------------------------------------------------------------------------------------------------------------------------------------------------------------------------------------------------------------------------------------------------------------------------------------------------------------------------------------------------------------------------------------------------------------AUUAAGAUAAUGAUGGAAAGGGUCGCGCAAUAC-UCGAUGUCCCUUCUUUGU--CGCCUCAAUUAAACUAAAAUUAUUUCCGACAGACUAUAUAGUGCUUACCUGACUCUGAAAUCGGUUUAUUCAGAUGGACGUUUGUAAGCUCUUGGGA--UUGAACACAUAACAUAGAAGCUAUUUUGGAUGAAGCAACAAACCGACUGUGGUCAACAUGAAAUAUCUUCAUUUAUAAGUAAAGAACGCUAAGUUCCACAACUUCUAUG-AUUGUCUAGAUGCUAAUUACUACUUUCGCGGACACACCUCUUAUCUAGACCCUG----CGUAG-GCUAAUCGUUUAAUUGCUUAUACCUUACGAUACGGAUUACAAUAGUUUGUUC--UGCAGAACUCAUCAUCCGUUAGGCUUGCGAUCCGUUUCUG-----CUUCAACUUUUCGAUUCUCGGAUUGUAACGUAACUUGAGUACCAAAUAUUUAUAUUAGUUUUGAGUACCAACGUAGGUGGAUUCUGACGGGAA-----------------------------------------------------------------------------------------------------------------------------------------------------------------------------------------------------------------------------------------------------------------------------------------------------------------------------------------------------------------------------------------------------------------------------------------------------------------------------------------------------------------------------------------------------------------------GGAUUUAGAGGCACUCUUACCUACAUGAUCGC---UGAAUGCUUUAAAUUCUAACAGAUAGAAUGAAUUAAUUCCUCUUUCUUACGUCGC---UUAGCU-AGCAGUAUAGACUACG-AAAGGACCAGUAUCUGAAG---------UGUAUUAAAUACAAACAUCUGUGGGACGUAUCUGAGCCUAGCCCUCCAUACGCGAUGACGAAUUAGGUACUGAUUGUAUGUCAUAAUAUAACAAAAGAUAACCUAUCGUCUUAAAGAAUCGUG----GAGCGUUUGUCGAUCCACCC-UAGUUUCACAUCGUGGACGGGAAAAAAACUAUGCUGUUCCGUUGUAACGGUCUGCAUAGUUACUACCCUAUAAUAUUGGAAAUUGGAGGUUAUUGAAGAAUUAUGAAGAACACA--UGUCUGUCUCCAAGUAGUCUUCA--UCAUCCUAUUAAGUUUCCGAUAAAGCAUGCUCUAACAU-UGCUGCAUAUUUUCACAUGAGAUAUGAAAUAGACUAUCAUUUGAAGUUUAAUCAGUGUCCAGAUAACAUGCUCAUAGUACUCGUCUUCUAGUUUUA-------GUUAAUAUCGGCUGUAAAGAAGAUCGUUAAU---CCUACUACGGCCAUUAUCGCCAGUUUCAACUCAGUCUAUGAGGUGACCUGCCGAAA---GAUUACAAAUACUUCACAGACCUAUUAAUAGUUGAAGCCCGU-AAAGUCUCCCCUCUAAAUA-CGUACUCGAUAUCGAUUCCCAGCUGA-UAAC-ACAGCUCGUAGAGCU-UAACCAAGAUGAUUUUUUCACAGUAUAUCGUUCCCACCACGAGUGUGCAUCUCCAUGAC-AGCGCUUAUGGUUCAAAAUUUCUGUUCUACGAAGAACAG-UGGCAUCUUUCCUUGAGCUGCAGUAGCCCUCUCAUUGCACUAGGAGAACGGUGUUAAUCAAGCACGUCCGAGAUAUUGA--AUGUAUGUUAGUAAUAGUCCAGAUAACAGCGACUAUAGUCAACGUUCGAUGGUUUGAGCGCCGAGAUGGAUC-UGACGGAUCAAUACUGGGAGUUCUCAUGCGGA 
>H1 5397
GAGCCUCAGUAAUAAUCUAACGCAUGCAUUCUGGAAUAUUGUGGCUGCCUCAUUAUUGAAAUUACAGAGAUUAUUGAAAUAUCC----------------GCUAUUUGUUGAUUUUUGGUAU--GCAAGUGGCAGAUGUAAAAGCUCUUUAGCCCCAUCACUUAAAAAGGCAACCUCGAUGAAU-CAGCGAAUUGAACAUGAUUAG-GUCCAGACGGCAUUCAGAUCAAUUAC-AAAAUUACUUAA----UGAGAAGCUUCAUUGGUUCACUACUCAUUGCUCACGCCAAGCUGGAUCUGUGAUAAUCAUAUAAUC-CUAUUUUAUAAGCACAACAAGAUCUAUCAACUACUCACUAUACAUAUAUUUUGCUAAUCGA------AAAAGUACA-UUUUUCAAAUUUAUAGUGGUUUGUAGAUUGGAUAUGUCCCGAUGGUGUACUGG-GAAACUUACCAUUUUUUGGCGAUGUAGGUGGCCAGCAGGUAACUCACAUGUUUAUGUUCUAUAAUUCUCUCGCCCUCAUACGAAA--------------------------------------------------------------------------------------------------------------------------------------------------------------------------------------------------------------------------------------------------------------------------------------------------------------------------------------------------------------------------------------------------------------------------------------------------------------------------------------------------------------------------------------------------------------------------------------------------------------------------------------------------------------------------------------------------------------------------------------------------------------------------------------------------------------------------------------------------------------------------------------------------------------------------------------------------------------------------------------------------------------------------------------------------------------------------------------AUUUAUAAGUGCGGUCUUUAAGUUGUCGCUUUUUUUAGUAAAUGAUAUUUUAUGGGAACAUUUAGCAUGAAUGUAAUAGCCCUUUCACUCGUUGAACAACACUUAUCAUUUAGCAAGUCAAAAUU--AUGAACUUUAGUUCUUGUAUUUUUGUAAAUUUAUUGAAGCAUCAC-AAAGUAUUUAUUAAAAC----AUUCGAUAAGACGGUUAACGUCGCGCCAAUCUACUAGGGAGCGUGGAGAUAAGAAGGACUCAUAACCAUUUAC-UAUACCCAUGGCAUAGAUUAAG----GAACCCAUCGGAUUUUACAAGAA-AUAGUGGAAUCCCUGCAUAAUUCACAAAGAUUAACUGUCUAUCAAAUAUUCGAACUAUUCGCGACGUAUAAA--AGCUUAUGCGAGCCGACGAUCAUAGGAAGAAGAACUUUAA--GCGAGGACAAAAUGAAUAAUUAAAUGCGUGCUUUAACUAGUCUGUGUAAUU--GGAAUUAAAGACGAGAUUUAUUCUG-AUUUACAG--A-------------------------------------------------------------------------------------------------------------------------------------------------------------------------------------------------------------------------------------------------------------------------------------------------------------------------------------------------------------------------------------------------------------------------------------------------------------------------------------------------------------------------------------------UACGCUC----------------------------------------------------------------GAGAUUUUUUUUUCUCUUUUCCUGUGCCAUGUCUGAUAAGGCGCUUUUAUUAACCACUACAACGUAAAUUGGGGGAGCUUGUCGACCG-CAAACUUGUCUGUGGGUUCUAAAGGAAUGAAUGACGAACU-AUUUAGCCUUGUAUUCCGA---GAUUUACCUAGAAAUUGUACAACU--UAGGUUAGCUAUUCCUCUUGACGCUUAGAAGGCUGAGGCAUUA---GAAGUUUGAGCUGCUGUGAGUAGGAUGGACGAAGAUAGUAACGUUUUUAUGAUAUU-UACAU--CCCGUAGGCCUCCAUUACGCCAAAGCCGUGAAGCGAAUAUGUCCGCCAAUAAUUCUCGUUCUGAAUGGCGUCCCAUGCACUCCAAAAUA--GUUAUCGGACAAUGAU----AGCU--AGAGGAUUCAAGUAACUAGU-AGAUUA-AUAUAC-ACCAUCCGAGGGAUAUAAGCAACCUGAAUGUAGAUUCCGACGAAGCGAUGUGCGU-GGUUCGCUAGU-AAGUCUGA---------UUUAUUGA---------UAUUCCUGACCGCAUGAGGACUCUCUAUAACCGUUAUAUC----CAAAAAACUAGAGUCAGCGG-----UACCGGAAACC-UUAGCUAACCAUAUCAGCACACCUCGGUCAAG-------CAUGUAUAAACUGGGGUUAUCGGCAGU---AGAUUUAACUUUUAUCCUUCAUACCAUGAUAGCGCCCCAUCUCUUCGUUCAAUUGACACUCAUAAAACAAGG------------ACCAAGCCGAGAGGCUAGAUGGAAUGACAGUUGAUCGCCGUAUUCAGUUCAAAUGUUUGAUGCGUGGGAG-AUAAUUC-AGAUUUCAAGGGCAACGCCUAAGAAUAUAAUCUUCACAGUUUAGUAAAG---AAACUUCCUAUUAGUGA-CUUAGCGCCCACGGUUAAAAAUUUAAAGCUUUGGUGUACCUGAUGAAGACCUGUAAACUUUGGAUUGUUCUCUACGCUAAACAUUGGCUAGGGU--GUAAGUCAGCAGAUUACACAGGUUUAGAGCGCCGCGUACAAUAG----CAUAUUAGAGCAUGAAAUUAAACUUUAUUCC-GCUUUUGCUAUAAUCACCAGAAUGCUUUAUUUUACGGUAC-UAAUUAGAGAUUGUGU---CCU--UUAAAAACAUAAAACCCUCAGCAUU-CACAGAUUCCGAUGUCGUGAGUGCUUCGAUAUGGUCACGUCUAUUUACCGAGUGCUUCUAGG---------ACUGAGUAGGCUCCGGUUAUCUACCAACAAUGGUAAUAUUCCUAACUUAUA-CUGUAGGAACAUUUUUAACCAGUAUAAUAUAAUAUCUUAAUUAUCACCCUCGAGUAAUG-------------AACAAGCAUAACAUUUUGG-CUACUCCGAGCGGUAAACACACUUUAGAACCUGCUAGAACACCUUAUCUAUUGUAUCUCAGACAGCAUGGUAGAUAGUGG-UACUGUC---AUAAGAAUAAGAUGA--CGUCGACUGUAGUCCACGUUCAGCUGAAGGAAAUCCGAAAUAGCCAAAGGGCGCAAUUCUCAGGCAUAUACUGGUAUAUUACGCCCUUACAAUGGUUUGAUUGUAA-AGUAUAUAGAAAGAGAU-------CUAAAUUAACCAAAAUGGAGGCGAAAUUUCUUAUCACAAG----AUUACUCAGAAGAUUUUUUAAACCCGCCUGACACGAGCGGAUUAUAUGUUUUUUACAUGGUAAUUAUGAAGUGCAAACAGUUAUCCCUCAUGCUAGUUAG-AUAUUUGAAAUCGCUAUGUCUAAUAUUGCGCACCGUUUCCU--GUCCCUCCAGUGA-UUACAAAU-CAUUAAAUAAUACGCGAUUUUUCGGAAGAAGUUGAUUAUC-AAAGUAUUGCGUCUG---ACUUAAAA-UCAGUAUUAUUCCGAUAUUAUAGAAAAAUAAAGCUUAAUUUAUGAUGCCCCGAUCGACCAAGUU--UUUGGCUUUUACUGACAUUCUUGA---AGGAGCACUUGCGACAAAAUUAACGAUCACCU-AGGUAGCACGGCCGAUGCUUGCGUAUUUACUUAGAUGUUUAGGCGGUUAUUAAUCCCGUUAUA-AUCUUAAUGCUUGCGCAA---------UUACUUAUGAAGAGGACACAUGUA---GUUAGGUGGACGG-----AUCUAUUUUUUCAAAUUUAAUUUGUCCCGGGUCGUGUGAGCCAAGUGAAUCUGCUU-AGUCUCAA-GUAAAACAUGGGC---AUAAAUUUGUUAUGUAGUGGAAGCAGUCGUAGGGAACAAACAUCAUCAG-ACAGGCCCUACCUUAAC-UAAAAAAACUCUGCCUGCGUCGCA--AGGUUCUGAGGAUUU--GAGUAUACUAAUUACCACUAUGCAACUUGGAUCAAUGUUUGUUGAAUCUUACUGAAGG--UCUGUCUUCAAUUGAACGUAGUGUCGACAAGUAUAAUGCUAGAGAUCGACCUAAUUCCUGCGGCAUGGGGGCUGGUACAUAACCCAUAAUGGUCCCUCGACGGGGAGUUCGUCCAAUGAAAAGUAGAGU----ACAAAACUUUUAAUUUGAUAAGAAGUAUAUGAUUUAGAAAUAUCACAAAAUACUCCAGGGUGCCUUCA--------------AAUAAGUGAGACUUAACACUACACAAUAUAAGAUAAAUAUCGAG 
>G1 5397
GGUCUUCAGUAGUAGUCUAACGCGUGCAUUUUGACAUAUUGUAUCUGUCUCAUUAUUAAAAUGACAGAGAUUAUUGAAACAUCC----------------GUUACUUGUUGACUUUUGGUAU--AUAAGAGACAGAAGUAAGAACUUUUUAGAUCCACCACUCAAGAAGUCAACCUUGAUAAAU-CAGCAAAUGGCAUGUAAUCAU-GUCUAGAUUACAUUCAGGUCAAUCAC-AAAGUAACUUAA----UAGGAAGUCUGAUUGACCCACUAUUCCUUACUUAUGUCAAGCUGGAUCUGCAUUGAUCAUGUAAUC-UUGUUUGAUAACCACAACGAGAUCCAUCAAUCCCUCAUUGGACAUAUAUUUUGUUAACCGAAAUUACAAAUGUACACUUUUUGAAACUUAUAGUAAUUUGUAUGCUAGAUGGGUUCUAAGAGUGCAAUAG-UAAAUAUGCGAUUUUCUGGUACUGUAGGUGGCCUACACAGACCUUACAUGUUUAUGUUCUAUAAUUCGCUUAUCUUCAAACGAAAUAAUUCUGAGUAAAUACCUACGAAUUCUCUUCAAAUGGUAACAUACAUAAGGUUACAUCUUGUACUAAUUCCACAUCACGGUAAUUUUAAUCAACGCUUUGCGACGGCAUUGUUUACUACCCGAUAAAACAUUAAAUUAACUACU--UAUAUUGUACGUGAAUUUUUGAUAGU-----AUACCAGGACAACCGUGGCUUC-UUCGACAGGGUUUAUUAAAUAUCGCGGUAGA----ACUGAGAUGCUGCAAGCUUAU-GGGCUACGGGCCCAGCCAUGAACCAU-UCACCCUUUGUACAGGUCG--UAUGGUUUGAUACACAAUCCAAGGGAAGUUGUGGUAUACAGUACUAUGGA---UUUUCUCGCCUUAUGGUCCCGUGUUACGACGAACGGAACGAAGAGAUUCCGAAUUCGCAUAAGACGAUGA-GAUAAAGUUUCCAAAUCAUUGUCAACUGUGGGCCAC-AUAGGAUCGAUAACAUAAACAGUACAGGG-AGGUCUACUAGCAAAAUUAUGCCA----------------------------------------------------------------------------------------------------------------------------------------------------------------------------------------------------------------------------------------------------------------------------------------------------------------------------------------------------------------------------------------------------------------------------------------------------------------------------------------------------------------------------------------------UUUACA----CGGCAUCUACGUUGUCGGUGUUCUGAGAAAACGAUAUUCACUGGGAACAUUUAGCAUAAAUUUAAUGGUCAUUUCUUUUGCCGAAUAACACUUAUUAUUUUGCAAGCCAAAUUU--AUAAACUUUAGCCUUUACUUUUUCGUAAAUUGAUUGAAGUAUAAG-AUAGUAUAUAUUAAAAC----AUUUGAUCAUACGGUUAAAGU-GGACAUAUCUC-UGAAGAGUAUUGAGAUGGGUAGGACUCGUAAUCAUUUAA-UAUGCCCGCGGCAAGAAUUAGG----GAACCCAUCGUAUCCUACAAAAA-AUAGUUGGACCCUUACAUAGCUCACAACGAAUAACUAUCUAUCAGAUAUUGGACCUGCUCGUGACGUAUAGA--AGCUUAUGCGAGUUGGUGAUCGUAGGAAGAAGAUCUUUAA--ACGAUGACACGAUGGAUAAUCAAAUGCGUUCUCUUAUUUAUGCAUGUGAUU--AUUGUUAGAGAUGAGAUCUAUUCUU-GUUUACAG--A-------------------------------------------------------------------------------------------------------------------------------------------------------------------------------------------------------------------------------------------------------------------------------------------------------------------------------------------------------------------------------------------------------------------------------------------------------------------------------------------------------------------------------------------AACGCUU----------------------------------------------------------------AAGAUUUGUAUUCCUCUUCUUCUCUGCCAAAUCUAAUACAGCGCCUUUAUUAUUGAUUACAGCGUAAAUUGGGGGAGUCUGUCGAUCC-UAAUGUUAUCUGUGGAUUCUACAGAAAUGAAUAACGAACC-AUUUAGUUUUUUAUCUCAA---GAUUUAUCUGCGAAUUGCACACCU--CAGAUUAGCUAUUCCCCUUGGUGAUUAGAAGACAGAGCUAUUA---GAAGUUUGGGCUACUAAAGGUGGGAUGUACAAAAAUCUUUACGUUUUAAUGGCAUU-UACAU--CCCGUAGGCAUCCAUUACGCUGAAACCAUGGUGCGAACAUCACCACCGAUAUUUAUCGUUCCGACUGGCGUCCUUCGUAUUAUGAAAUA--GAUAUCAGAUAGUAAU----AGCU--UGAGGAUUCAAGGAGCUAGU-AGAGCA-AUAUACAACCGUCCAAGGGAGAUAAAAAAAUUGGAGGUCGAUUCCGACGAGGCGAUGUACGU-UGUUCCCUAGG-AGCA-------------UCUAUUGA---------UAUUCCUAACCAUAAAAGAACUCCCUAUAACUGUUAUACC----CAAAAGAUUCGAGUCACCGG-----UACUGGAAACA-----UUAAUCUUAUCAGCACACCUUAGUCAAG-------CUCGUAUAAAGUGUGGUUCUGGGCAAU---AGAUCUGACAUAUGUUCUUCAUACGAUAAUAGCGCCCCAUCUCUGCGCUCAAUUGACAAUCUCAGAAUAGGG-------------ACUAGCUAAGCAGCGGGACGGUAUGACAAUUGAUCGGCGUAUCAAGUUCUGAUGCUCGAUGCGUUGGUG-AUAAUCC-AAUUUCCACGGGUCUCGCCUAAGAAUGUACUCUCCACAGUUUAGUAAAC---AAACUUCAUAUUAAUGGU-GUAACACCCACGGUCAAGAAUCGAGAGUUUUGGAGUACCUGAUGUAGUUUUGUAAACUUAGGAUUGUUCCCUACGAUAAACAUUGGAUCGGUUGCGAGACAGGAGAUAUUACAUAAAUUUAGAGCGCCGCGAAAAACAA----CACAUUGGAGUAUUUAGGUGGUUAUUAUCUC-UCUAUAUCUCGCAGGACUGUGAGCGUCUGAUUGAUAGUAA-AAUAUACAUGUCGUAU---CAU--UUCGACCCGUCAGAUAGUUAACCUUACCUAGUCUUUAAAACAAUAUACACCACACUAUGGAUGAGGCUGCCUAUUUAC-AUUCCUUGU---------AUCAGUUUGGCUUCUGCUGCCUACCAGAAACGAGAAUCAUUCGAUCUCGCA-CUGCGCAAUCAGAGUUUAUCAA--CACUACGGGUCGUUACGCCGUUACUUUUGAUAGCA-------------CCUAAGCUCGUUUUAUCGG-CCAUUCUGUGGCUCGAUUCCAUUUUAGCACCAACUGA---UAAAUGCUAAGAAUGAUAUGAUCUGCCCGAUAGAUAAAAAUUAUCAUACCGUUGAGGCACGAUUAA--CGAAGAUUAUAAACCU-AUUCUGGGAAUGAACAUUUGAGUUACCUGUAGAGUAUCGUUUUCGGACGGACCUUGGUUUGUCGGGUCCCUAUGGCGUCACAAUCGUUG--------------------------------------------------------------------------------------------------------------------------------------------------------------------------------------------------------------------------------------------------------------------------------------------------------------------------------------------------------------------------------------------------------------------------------------------------------------------------------------------------------------------------------------------------------GCACACGGA---GGUAGAUGGACGG-----AUCCACUACGUCGAGUUCAAUUGGUUCCGAGUUGCAUGAGCUAAGUGCGUCCGCUU-AACCUUAA-CUAAAACAUGAGC---GUAAAAUUGUUAUGUUGUAAAAGCGGUCGUAUGAAAUAAAUAACAACGG-ACAGGCCCUGGUCUAAU-GUGAAAAAAUCUGCUUGCGUUGCA--AGGUUCUAAAGAUCC--GAGUACACUAAUUACCGCUAUAUAACUUGGAUCAGCGGUUGUAGGAUCUUGCUGACGG--UCUGUCCUCGAUUAAGCAUAAUCUCUACGAACGUAAUGCUAUGGAUCGGCUUAGUUCUGGCGGCAUAGAGGAUGGUACAC-AACUAUAAUUGUUCUCUGACGGAGAGUUCGUCAAUUGGAAGUUAGAGC----ACAAACCUUUGGAUUUAAUAAGAAGUGUAUGACUCAAAAAUGUUACAAGAAACUCCAAGAAACGUACA--------------GCUAAGCGCGAUUGAAAACUACCCGAUAAAAGACUAAUUUUGUG 
>F1 5397
UGUUCCGGAUAUUGAAUCAAUGCAUGUAUUGUGAUAUACAGUCUCUGUCCCGUUGCCAAAGUGACGGGGGUUAUUGAACCAUCA----------------GCUACUAAGUGAUCUUUCUUAU--UUAAAAAUCAAGAAUAAAAAGUCCUUAGGUCUAUCGCUCAAACAAAUCACCUUGAUGAAU-UAAUAAAUGGUGCGUAGUCAC-AUUUGGAUCAUGUCCAGAUUAACCAC-AGGGUCAGUUAA----UAAUAAACUUUAUUUGCCCACCAUUUCCUGCUCCUGCAAAGUUGGUUCUGCGAUGAUCAUAUAGUC-UUACCUUAUGAGCGCAAUGAGAUCUACCGGUUACUUGCCUGGCUUAUAGUCUAUUAGCCGA------AAAUGAUCACUUCCUCAAAAUUAUAAAUAGUUGAGCAUUAGAUGCGUCCUGAGGGUGCACUUG-AUAACAUACUUUUUCCAGAUGAUAAAGGCGGUCUACAGGAGCCUGAUAUACUUGGGUCCUAUGAUUUAAUCGCCUUUAUAGAGAG-----------------------------------------------------------------------------------------------------------------------------------------------------------------------------------------------------------------------------------------------------------------------------------------------------------------------------------------------------------------------------------------------------------------------------------------------------------------------------------------------------------------------------------------UGGGGACGAUAGCCUGCCUGCGAGACCU-UAGGAAUUCUUUUAUAGAUUUUAUCAAGGCGAUCUU---AUGGACCGGGCUUAGCUCAUACGAAUGAAUUGAAAAUAAAGAUCGCUAUGUACAACCAUAAUCCUUAUAAUAUUGGCUCCUGGUUAUGCGUGUAAGAGUAACCUAGCCGUGUUUUAAACUCGCAA---CAAAAUCCGAGCGCAUCCAUAUAUUCAUAUAUGCGCGAACUAGAGGUAUAAGCACUUUU---CUAUCGCGAGGACGGAGUUCAAACGCUAAACUCUUCGCUG----CUGGGAUUAUAUCUGAUCCUAAACAAGUGUACAAGGAUCGUCAUAACACAUAUGAUAACUAGAA---ACGGUCUAUUUACUCACUAAGCGUAAGUCGAUA-AACACUACAUGUUAGCCCAGUUAGUAUUUUAU-AAGACAUUAAGUUACACCAAGACAGAGUACAAUCAACUCAUCUACAUAUAGAGUGUACUGC--GUAAGAGAUAACCGUAAGGGGU----AUUUUCGUAUUCCAAAUGUUGGUUGUUCAUAUUCUGAGCCAACGGCAGAUUAUCGGACCAUUUAGAGUGACUGUUAUGGUGCUCUCAUCCACAAAUUAACAUCUAUCAUAUGGCAAGUCAAGUCCUAUAUAACUUUAGCUCUUGUUUUUUCACAGGUCUAUAGCGAUACCAG-AAAGCAUUUAUUAAAAA----AUUUGAUCAGACGGUUAAAUA-ACAUUACUUCG-UGAAGAGUGCAGAAACGAACGCGAUUCAUAAUCACUCAACCGUAACCGCGGUAGGAUUUGAG----AAAAUCAUCAGACUCCUUAGGAACAUAGUGGAAUCCUUACAUCGUUUUUAAAAAUUGACGUACUAUCAAAUACGCGACCCUCUCGUGAUCUAUGAA--GGCCUAUAUGAACUGGUGAAUACAAGAAGAGAAACCUUAA--GCGAGGAUACGAUCAUCAAUCAGAUGCAUCGUCCAACUGAUCUGUAUAAUU--UUUGUUAAUACCGAAGUGUAUUUGC-GCGUACCG--U-CCAUGUACUUAAUUUUCGACAUUAUAGCCAAAUAUUUUAUUUAUGCCCAAACUAUUGUUAAAGGGGUACAUAGUGUG-UCGAAUAUACACGGAAACUAA-GUGAGCUUAGCAAUCGGUAAGAAG-GGGGGUCUAUAGUGAUCACUUAGAUACAAAUU-CUAGGCUAUUCCCAUAAUUGUAGGGUGCUUGUAGUGCACUUCACAGCAAAUCAUUUAUUGCGCAGGAGGUGGAGGAAAACC---------------------------------CUAGGCCGAAUUAUGAUACCUAAUAAGUUUGC----GGGUCGGUUUGAGACAGUUAGUCCAUUGUU-CUAGAGAAAGACGAAUGAACUUAACUUCUUGCUUUGAGGAAGAGCCUUAUCUGUAGUAGGA----ACGAGGCCAACUUCUGUUCAUAAAGCUUAAAAAGG-UUCUAGCCUUCUAUAGUUAAACUGCACGUAAAUAUAAAAGUUUGCUGGCCU-GUGUAUAGAAUCUGAACAUUUGACAUAUGUGACAAUU----------------------------------------------------------------AAGUUUCUUAUUCCUCUUCUUCUUUGCUUUUUCGGCUAGGGCAUUUUCAUCAAUCACUGUCGGGAAGUUUGAGGGAGAUUGAAAACCG-UAGGUUGAUCUACGGGCUCUAUAGGAUUGAAUGAUCAACU-ACUUAAUUUUUCAUCUCGC---AAUCUAUUUGGAAAUUGCACACAU--CGGCUUAGAUUUUCCUCUUGGCGCUUAGAAGGCUGAAAAGUUA---GGAGUUUGGGCUACUAUCGGUGGUAAGAACGAAAUUAUGGAUUUUAUAGUCAUACU-UGCAU--CCUGGUGGUAUCCUUUCUGCUGACAUGGUGGGGCGGAUGUAGCUUUCAAUCUUUGCCAUCCCGAUUAGAAUCUCGCUACUUACAUGGU---GUUGUCGGGCAGCAAUU----GCU--AAAGGACUCUGGCAGUGAAU-AGCGUG-AUAUACGACCGUCACAGGGUUAUGAGAAAAUUAGAUGUCAGAUCCGACAAAGCGAUAUGCAU-UGCACCGCACU-AGAAUAAA---------CUUAUUGA---------UAUCCCUGAUCACUUAACAACUAUUUGCAUCCGUUACAAA----CAAUUAGCUAGAAUCAUCAA-----UCCUGGAGAUA-CAGCAGAACCGUAUUAACACGCUUUGGUCAGA-------CACGAAGAAAGUGUUGAUCUCGACACC---GGAUUUGAGUUACAUUAUUUCUGCUAAAAGAGUCCCCCAUUGCUUCAAUGAAUUGACCAUCCUAAAGAGAGG------------AAUCAGUUGAACAGAUAGAACGACUGCCA--UUAUCGUCUUGUCUGGAUCAUAUGCUCAAUGCAUUGGAG-ACAGC---UAUUACCACAUGUGUUACCCAAGAGUGUACCUUCGACAGUUUAAUAAAA---AGACUUCAUACUAGUGAUCUAAACGCCAACAACUAAAAAUCCGUACUUUUAAUGUACCGGCUAAAGUUCUGUAAGCUUAGCAUUGUCGCUCACAGUAAAUACUAGAUAGCUU--GUAAGUGGCGGGAUUACAAACAUACAAAGCGCAACAUGCAAUAG----UAUGUUUGAGAAG------------------------------------------------------------------------------------------------------------------------------------------------------------------------------------------------------------------------------------------------------------------------------------------------------------------------------------------------------------------------------------------------------------------------------------------------------------------------------------------------------------------------------------------------------------UAUGUAUAUGAAAGUGU-------UUAGAGCAAUGAAAAUGGAGAUGAAAUUUCUCAUCUUUAG----GCGAUUCAGAACUGUCUGCCUGAUCGCUCUACCUGACCAGUCUUUAUCUCCCCUACAUAUUAAUUAUGAAGUAUAGACAUUUGUUCCACGCGCUGGGUAG-AUGUUCAACAUAGUUCUAUCAAAAAGUACAUGAUGUUCCCC--GUCCUCCAAAUGA-CCAUACAC-CAUAGAAUGUUACGCAAUUUUACAUGACUAGUUAAACGUU-AAAAUGGCACGUCCAUA-AUUCACCGUUCAAUAUUGGUCAGAUAUGACAGAAAUGUAAGACUCAGUACGUCACCCAUCAAUGGGCAGAUUU--UGGGGUUAAUGCCGACCUUUUAUA---GAGAGCACUUUAGCUGAGAUUAAGUACUGCAU-AGAUCGCCCGCCUUAUACUAAGAGAUCUAUUUAGGUGUCAAGGUGAUUAUUAAUCCGAUUGCA-UUAUCAACAUUGACGUGA---------GUAUUAAAGUGGGGG-------------------------------------------------------------------------------------------------------------------------------------------------------------------------------------------------------------------------------------------------------------------------------------------------------------------------------------------------------------------------------------------------------------------------------------------------------------------------------------------------------------------------------------------------------------- 
>E1 5397
UGUCCUGGAUAUUAAAUCAACGCAUGUAUUGUGACGUACCGUGUCUGCCCCAUUGCCAAGAUGACGGAGAUCAGUGAAACACCGG---------------GUACUAAGUUCAUCUUUCGUAU--GUAAAAGCCAAGAGUAAAGAGCCUUUAGGUUUGUCGCUCAGACUAAUCACCUUGAUGAAU-UAACAAAUGGUGCGGAGUCAU-GUUUAAGUCAUAUUCAGAUGAACCAU-AGAGGCAGUUAA----UAGUAAACCUUAUUGGCCCACUAUUCCUUGAUCCUGGCGAACUGGAUUUGUGAUGAUUAUAUACUC-UUACUUUAUGGGCGUAGCGAGAUCUAACGGCUACUCGCUUAGUUUACAGUCUAUCGACCGU------GAAUGUUCAUUUCCUCAAAAUUAUAAAAACUUGGGCAUUAGGAACGUCUUAAGAGUGCACUUA-AUAACAUACUUUUUUCAGAUGAUGUAGGAUGUCCGCAGGAGCCUCAUAUAUUUAGGCCAUGUGCUUCACUUGCUCUCAAAGAAAGCAUUAUCAGGACAAUAAAUAUGCUUUCUUUUAAAUUGGCCUGACAGAUAAGAUUAGUCAUUGUAGUUUUUCAACAUAUCCUGAAGUUUAGCUGACGUCUUACAACAACAU---------CUCGAUACACAAUUAAAUCUACGGCG--UAAAUCGGAUGUGAAAACUGGAUGGU-----AUAGUCGCCCAGUCGUGAUCUC-GGCUACGGAGUUAGUAUACUUUAACACAUAG--GAACUGAAAUGUAGUGAAAUUUU-GGAUCAUCGGCGGAGACAUCGCCUGC-UCACUUGUUGUAUGUAUCG--CACGGUGCCCAAGACGAUGUAAGUUGGUGUGUGACAUACCUUACUAUGGA---UAUCUUCGAACAAUAAUCCUAUGAUGCGAAAAGCGGCUUCAGCAGAAUGCGCAUACGCUUUAGACUAUGC-AGUUACAGUUUCAGGUGAUACACGACAUCUGGUCAU-AUAGAGUCAAUAUCAUAAUCAGUACGUCUCAAUUCAACUAGCAAAAAUAU-CUA------------------------------------------------------------------------------------------------------------------------------------------------------------------------------------------------------------------------------------------------------------------------------------------------------------------------------------------------------------------------------------------------------------------------------------------------------------------------------------------------------------------------------------------------------------------------------------------------------------------------------------------------------------------------------------------------------------------------------------------------------------------------------------------------------------------------------------------------------------------------------------------------------------------------------------------------------------------------------------------------------------------------------------------------------------------------------------------CCAUGAAUCUAAUUUUCGACAUGAUAGCCUAACACUUAACGCAUGCCUAAAAUGUUGUUAAAGAAGUGCAUAGAGUA-UCGAAUGCAAAGGAAAACUGA-CUUAGCGUAGCAAUCGGCAAACAA-GUGAGUCUACAGGGAUCAUGUAGUUACUCAUU-AUUGGCUAUUCGCACACUUGUAGAGUAUUUGUUGUUCAUUUCACGGCCAAUCAUUUAUCGCGUUGCAGGUAGAAAAAAACC---------------------------------CUAGGCAAAUUUUUGAUACCUUCUAAGUAUGC----AGGUUGUUCCAGCGCAGUCAGUCCACUGUU-CUAGAGAUAGACGGAUUAACUUAACUACUUGCUUUGUAGAAGAGUCUUAUCUGUGAUAGGG----ACAGGGCCAACAUCUACCCAUAAAGUUUAU-AAAGCCUCUAACCUUCUAUAGUCAAAAUGCACGCAAAUAAGAAAGUUCGCUUGCCU-GUGGAUCGAAUCCGAACACAUGACACACUUCACAAUU----------------------------------------------------------------GAGUUUCUUAUCCGUCUUCUUCUUUGCCUAUUCGGCUAAGGCACUCGUAUGAUUCACUAUAGGGAAAGUUGAGGGAGAUUGACUACCU-UAAAUUGAUUUACGAUCUAUACAGGAAAGGAUGAUAAACU-AUUUAGUUUUUCAUCUGGC---AAUCCAUCUGGAGACUAUACACUU--CAGCUUAGAUUUAGCCCUUGGCGCUCAAAAGGCUGAAGAGUAA---AAAGUUUGGGCGGUCACCGGUGGUAAGGACAAAAAUAUGAAUUUUAUACCGGCAUU-UGCAU--CCCGGAGUCAUUCAUGUUGCAGAGAUGGUGCGGCGGAUGUAACUUUCAAUUUUUGCUGUCCUGAUUAGCGUCUCGCUAAUUACAUGAUA--GCUAACGGCCAGCAAUU----GCU--GAAGGACCCUAGCAGUAAUU-AGAGUG-AUAUACGACCAUCCCAGGGAUAUAUGAAAAUUGUGUUUCGAAUUCGAUGAAGCGAUAUACAU-CGCACCGUACU-AAGACGAA---------CUUAUUGA---------UAUCCCUGAACACCUAGCGACCCUUUGCAUCUGAUACAUC----CAAAUAGCUAGAAUCAUCGA-----UCCUGGAGAUA-CAAUAUAACCUUAUCAACAAGCUUUGAUGAAA-------CUUAAAGAAGGUGUGGAUCUCAAUGCC---AGAUUUGACUUACAUCCUUCCUACUAAAAGAGCCCCCCAUCUCUUCAAUGGAUUGACCACCCUAAAGACUGG------------ACUCAGUUGAGCAGAUGGAGGGACUACCA--UUAUUGUCUUAAAGGGUUCAUAUGCUCAAUGCAUUGGAG-ACAGCUC-AAUAACCACACACAUCACCCAAGAGUCUACUUUCGACAGUUUUGUGAAA---AGACUUCAUAUUAGUGUUCUACACGCCAUCAAUUAAAAAUUCGCAGUUUUGGUGUACCGAGUAGAAUUCUGCAAUCACGGCAUGGUCGCUCACAUUAAAGGCAGGAUAGGUU--GUAAGUGGCGGGACUACAGACAUACAGAGCGCAAUGAGCAAUCG----UAUGUUUGAGAAGUAAAUUAAUAGUCAUUUC-UUCACAUCUAUCAAAACUGAACAUGUUUAGUUGAUGACAG-AAGAUAGAUACUAUCA---CAU--UUUAAUUGAUCAGGGUUUGAAUUUU-UCUAGCUUUAAAAACAAUAGACGUUCAACUAUGUAUGAAGCGGUCUAUUUAC-AUUCCUUAG---------AUUGGUUCGGGUUCUGUUGUUUACCAGAUAAGAUGAUCUCAUAGUCUUAUA-ACGUGUAACCAUUAUUUAUCAA--CAAUACAGGUUGUAGCGUUGUAACUUUUGAUAUUA-------------UAUCAGCUCGUCAUAUCAU-CCAUCUCGUGGCCUGGUAUCAUUUAAACACCAUC---AGCCAUAAGUCAAGUACAACUUUGCCUGCUUGACACCUAGAAAUUAUUAUA---UUAAGGGCGCAUUAG--UGUAUGCUAUAAUCUU-ACUCUACACGAAAACACUUGAAAUGUGUAUGGCACAUCGUUUCCAGACGGUCCCCGGUUUAACGAGUCCCUGUGGCGGCUCGUUCGUUA-UAUGUAUAAAAAAAUGU-------UUGAAGCAGCCAAAAUGAAGGUGCAAUUUCUCAUCUUUAG----ACAAAUCAAAGCCAUCUGCCAGACCGCCUUACAUGAUCGGUCUGUAUAUUCUUUACAGGCUAAUUAUGAGACGCAGACAUGUCACCCACGUGUUGGGUAG-ACGUUUGACAUGUUUGAAUCAAAGAGUACAUUAUGUUCCUC--GUCCCCUAAAUGA-UUGUACAU-CAUGGAAUGUUACCCAGUUUCACAUGACUGGUUAAACAUC-AGAGUGGCAAGUCCAUA-AUUUAGAGUUAAAUAUCCUUUAGAUAUGACAGAAAUAUAAUACUCAGUAUGUCAGCCAUUAAUGGGCAGUUUU--UGAGGCUAUUGCUGACGCUCUCUA---GAAAGCACUUGAGUCGAGAUUAAUUACUGCAC-AGGUCGCUCGCCUUAUACUGGGACAUGAACUUGGGGUUCAAGGUGAUUGUUAAUCUCAUUACA-GUAUCAACACUGACGUAA---------GUAUUAGGGAGGGUGACAUAUAAA---AGUAGAUGAACGG-----AUCUGAUACUUCAGACUCAGUUGGUUCCGAGUCAUAUGGGUCUAAGGAGAUUGCCC-AACUUUAG-GUAGAAUAUGUGU---GCAAACUUAUUACAUUGCAAAAGCACUAGUAUAAUAUGACUAGUGUUAG-ACAGGACCUAGUUUCAC-UGGAGAAAUUUUGUUUACGGUGUA--AAGCUUUAAAGGUUU--GAGUGUUCCAGCUACCGCUAUGGAAAUUAAAUUAGCACCUAUUGAAUCUUAUAGACAG--CUUGUCUUCAAUUGAACAUAACUUUUACGAGUGUAGUGUCAUGAAUCGAC-UAGUUCUCGUAGCAUAAGGCUAAGUACACAGCCCACAAUGAUCCCUUAAUGGGAAGUUCGUUCAUUCAAAA-UAGUAU----GCAGGUAAUUGAAUACUACAGUGACUGCUCGAUUAGAGAAUGUAACAAAAACCUUCAGGAAACCUCCG--------------GACGGUUGGGAUUUAAUUUUGCA-AAUGUGAGACAAGUUUGAUC 
>D1 5397
CGUUCUUGGUAAUAAGUUAAUACGUAUUUUUGG-CAUACAGUACCCGAGCCCUAGGUAAAUUGACAGUACGUGGCAAUGUAUCC----------------GCACUUAAUUGACCCUGUGUAUUAGCGGUAGUCCAGAGUGAAAGCUCCUCAGAUGUAUCACUGAGGCAGGUAAACUUGUUGAAUAUGGUAAAUGAAGCCUAGUAAU-GAUUAGACUGUCUCCGGAUUGAUUAC-AAUGGUGCCCAA----UGAAGAGCCUUAAUGGCCCAUCUUCCCACGUUUUUAUCAUGUGGCAUCUAUGGUAAUGUUGCAUUC-UUGUAUUUUCAGCAAAGUAGAUUUCGUAGACUGAAUGCUUGGCCUGUAGCUUAUUAAUUAA------GGAUAUUCGUUCUUCCAAAACCAUAAUGAUCCACGCGUUAGCAAUUCUGUAUGGGUACACAAU-AUGACAUACCAUUUUCGGGUGCUAAGAGUGAUCAAUAAAAACCUCACUUGCAUGUACUCUGUGGCUCACUAGUCUUCGUACGAAA-----------------------------------------------------------------------------------------------------------------------------------------------------------------------------------------------------------------------------------------------------------------------------------------------------------------------------------------------------------------------------------------------------------------------------------------------------------------------------------------------------------------------------------------UGAGCACGUUAGUCUAACCACAAUACCUCGAGAAGAUUACACCGCAACUAUAAGCAAGCUAUGUU---AUGGUGCGACCUUCUCUCAUACAAAUGGCUCCAGAAUAAAGACCAAAAAAAUAAUCCAAUAUUUUCAGAAAAAAGGG---GGACUAGGUUGGGAAGCAUCAUACAUGUCUACUUUACACCUUACA---CACGAUUUCGGCUCAUUACUACGUCCAGAUAUUCUCAAAUAUGGAGUAUUAGGCCUACACG-CACCCGUGAUCAUGGGGAUC-AUUAGUAGCUCCCAUUUUUAAAGGCAAGAUUACAUUCUCACCUUAACAUCCAC-ACUUGCCUAUCAUGAAUAAUUUUAAAACUGCCA---AGUGUCUACGUGAUAACCCAAGCACAGAGGAUA-AACACUCCGUUUUAG--CAAUACGCAUCUUUA-UCCGUAUUUUGUAAUACGGAUUUAAGGCAGUCCCUGCACAACUUGAGAAAGCGUGAAUUCU--AAAAAUGAUAAAACGUAGGUUU----AUUCCUCAUUUCAGUAGGUAGGAUGUCUAUGUUUUAGGUCUAUGGUAUAUGGGAAGAAGAAGCUCAUUAAGUAGCCUGGUACAUAUACCAAUUAAAUAUUGUCGAACAUUCGGCAAAAUUAAAC---GGGGACUUCAACCCAUGUUGGUUUGUAGACUUAUGUAAGUAAUAG-UUUUGGCUCGAUAAAAC----AUUUAAACGCGUG-CAAAGCC-GCAAUAAAACA-GAGGGAGUGUAAUGAGGGAUGUGGUUCGGAACCUAUUGG-AAUACUCAUGGCAAAAGUGAGG----AAGAGAACCAAAUCUUCCAAGAA-AAAGGUGUACUCGUACAUAGUACCUAAAGGUUGGCUGAGUGUCUAAUGCACGAUUUGCUC-UAAUUCAUCAA--GAACAACGGAAACUGGUGAUCAAAAGUGGAGGAUAGUUAA--UUGUAAAUGGGGUUAAUGAAUGGUUGCAUUUUUCAACUUAUACCUGAGACU--UUCGAUAAAGAUGGAACUUAUUUCG-GUUUACUA--C-------------------------------------------------------------------------------------------------------------------------------------------------------------------------------------------------------------------------------------------------------------------------------------------------------------------------------------------------------------------------------------------------------------------------------------------------------------------------------------------------------------------------------------------GAUAAUU----------------------------------------------------------------CAAUUUUUUAUUUCCCCUUAUCUUUGACUGGUCCGCAUCAAAUGUUUCGUUGUUCAGUCUAAUAACCCACGAGGAGAGCUAUCAGCCU-CUUACUUAACCAUGAGUUGUAUCGAAAUAGAAUAUGAAAU-AUUUGGAUAAUUAUAUCAU---GAUUCAUCUAGAAAUUGCACAACUUACAGCUUUAAUUUCUUUCUUCUUGCUUGGAAGUUUGAGAGUCCG---UAAAUCUGCGCCGUUAUCAGCGGGAGAGGCGCAAAUAUGCGUCUUAUAAUGGUAUU---UAUGCCCCGUAAUUAUUAGCUAAACUAAAAUGGCGAAGUCGACGCGGCCGCCGGCGUACCUCAGCAUGCUUAGCAACCUGUGCACGGCAGGUCU--AAUAUCGGGAAGUAUAU---AAUC--AUAAGUUUUCAUCAAUUGAC-AGAGUA-AUAUGUAACGGUCAUAAGGAUACUUUGAUACUACCCCUCGCACGCUAUCAAGCGAUAACUGU-UGUUCCGCACU--GGGUGCA--------------------------------------------------------------------------------------------------------------------------------------------------------------------------------------------------------------------------------------------------------------------------------------------------------------------------------------------------------------------------------------------------------------------------------------------------------------------------------------------------------------------------------------------------------------------------------------CAGGUAGCUGAUCAUUCU------------------CGAAAUCCUUUUAUUCGCAAUAA-AGUAUAGACGUCGCAG---CAU--CUGAACCGAUCAGACAUUAGACCUC-UGUAGCUUUAAAAAGCAUACAUGUUUCGUUGCGGUUGAGGUUCUUUCUUUAC-GUCCCUAAC---------AGUGACUGGGCUUUGGUUGUAUGCCAGAACCAAUAAUGCGUCGAUACCAUG-CGGUAAAGUUAACAUCUAUAAA--UACUACAAGUUGUCGAGUCGCUGUUUUCGAUAUCA-------------UGGAAACUAGUCUGAUCGA-UUACUCUGCAACCCGAGUUCACCUUAGCACUGGCCAGGCUCGACUGUUAAAUGUAAUCCAGUCCGAAUAUCAAGCCUUAGGUAUUACC---AUGGGGUUGGAUUGA--UCAAAUGUUGAAAUCUUGCUUCACAGAAAACAACUUAUAGCGUCUAUACAGUCUCAUUUUCGGAUGGACUCUAGGUUACUGCGUUUCUCUAUUAGUUUAGUUUCAC------------------------------------------------------------------------------------------------------------------------------------------------------------------------------------------------------------------------------------------------------------------------------------------------------------------------------------------------------------------------------------------------------------------------------------------------------------------------------------------------------------------------------------------------------------UCACAUAAGCCGGAUAAUCGG-----UCCCACUACACUAGAUUCAACUAGCUCCCAUUCAUGAAGACCGGGGAGGCUUGCUU-AGUCUCAA-AUGGAAUCUAGCC---UUCGAUAUGCUUAACUAUAAAUGUUGUCGCAUGAGGUGGGCCGUAUUGC-AGUAUAGCUGCCCACGC-UAGCAGGAUUCGACCUAUACCGCA--ACACGCACAAGGUUG--GCGCGUUUUAGUUAAAGCCGUGUCGUUCAGACUAAUUAUUCUUGUAUCUUGGUAGCGU--CCUAUUUUUGAUCGGGCAUAAUUUCUACAGAUGUGAAAAUUCGGCCCAACCUAAUACACACAGCCUUAAGCCAGGUACGUAGCCCACAAUAACUCUUUGUCGAAAAUUCCAAGCACUGAAAACUAGCGU----AUGAGUCUUCGGAUAUGACAGAAACGAUAUGGUUACAGAGUGGUCUGAAUUAGGCUUGUGAGUUCGAG--------------AAUUCGUGCGACUUAGUACUAUA-GACGUAAGAUAGAUUUCAAG 
>C1 5397
CGUCCUUGGAAAUCGGUUAAUGCGCAUUUUUUG-CAUAUAGUACUCGUGCCCUAGGGAAAUUGACGGUGCGUGGCGGUAUAUCC----------------GCACCUUGCUGAUCCUGUGCAUUAGUGGUAGUCCAGAGUCAAAAGCGCUCAGGUGUGCCACAGAAACAGAUAGCCUUGUUGAAUACGGUGAAUGUAGCCUAUCAAU-GAUUAGAUUGGUUCUAGAUUGAUAAC-AAUGGUGCCCAA----UGAGGAGCCUUAACGUCCCUUCUUCCCUUGUUCUUGUCAUGUGAUAUAUGUGAUGAUGUUACUGUG-UUGCUUUUCUAGCAAAGUAGAUUUCGUAAACUGAAUGCUUAAUCUGUAUCCUAUUAAUUGA------AAAUUUUAGUUCUUCCAAGACCAUAAUGACUCACGCGUUAGUACCUCUGCAUAAAUGCACUUA-AUGACAUACUACUUUCGUGCGUUGAGGGUGAUCCUCAAGGACCUCACAUACAUUCACUAUGUGGCUUACUAACCUCCGUGGGAAA-----------------------------------------------------------------------------------------------------------------------------------------------------------------------------------------------------------------------------------------------------------------------------------------------------------------------------------------------------------------------------------------------------------------------------------------------------------------------------------------------------------------------------------------GGAGCACGUUAGUCCGUCAGCAAUACCUCCGGAAGUUCGAACCUCAAGCAUAACCACGGAAUCUU---AUGGAGCGACCUUCACUCAUACAAAUAGCUCCAAACUAAAGACCGAAAUAAUAAUCCAAUACUGCCAGAGUAAAGG---CGCACAUGGUAGGCAAGAAUCACACGUAUCUACCUUACACCCUAGA---CUCGAUUUCAGCUCAUUAAUACCUCCUUAAAUUCGCGA--AUGAAGCAUUAGGGCUAUACC-CACCCUUGAACGUGGAGGUC-AAUAGUUGGUCCCAUAUUUAAUUGCAAAAUUACUUUUUAUCUUAA-CAUCCAA-ACUUGUUCCUCAUGAAUAGUUUUAAAACUACCA---AAUGUUUAGUUGAUAACUCAAGCACAGUGGAGA-ACUAACAUAUUUUAGACUAGUGCGCAUCUUAG-ACCGCAUGAUAUGAUGCCAAUUCAUGGCAGUCCCUGCAGAUCUUGGGAAAACGUGAAUUCC--ACAGAUGAUAAAACGUAGCUAU-------------------------------------------------------------------------------------------------------------------------------------------------------------------------------------------------------------------------------------------------------------------------------------------------------------------------------------------------------------------------------------------------------------------------------------------------------------------------------------------------------------------------------------------------CAGGUAAUCUGAUUCUAACUGCGGUUGCUUUAUAUGUACCUCAUGUUCAAGGUUCCUCUAUAAGGAUUUGCGGUGCA-UCUGAUGCGUGUGUAUUUUAAGUGAGUCCAUCUCGCCGGCAGACAAUGGAGAUUUAUGGCUAUCAUAUACCUGCCAAAU-UUGGGCCAUUUAGGUACUCAUCGGCCGAGCAGGUUGUACUUCUCGAUUAAUAACACCGUAUAGUGGAACCAUACGAGGUCGAACUU--------UAUUUCCUAUGUAAUGGUGAUUGAAAGUGCUGCCAAUACCCAUUAUGUUCGA----AUGUCGUUUCAAUUAAAUCGACCCAUUUCU-UAUGAGACUAACUGACGAACCUAAUUUCUUGCUAUCACAAAAAACUUAAUCUGAGAGAGAU----AAAAAGAUGGAUACUGUAAAUAAAAUUUAAAAAGAGCUGUAAUCCUCCACAGUGAGUAUUAGCGACAGUCUAACACUCAGCCGUAAU-AUUGAGACCGUCAUAAAAGAUGCCAUUCCUGUUAGUU----------------------------------------------------------------CAAUAUUUUAUUUCCUAGUAUCUUUAACUGGUCCGCAUAAGAUACUCGGUUGUUCACUCUAAUAACUAACGAGGAGAGCUCUCAACCC-UCAACUCAUCUAUGAGUCAUAUCGAGAUAAAGUAUGAAGU-AUUUGGACAUUCAUCUCAU---GAUUCAUCUAGAAAUCACGCAACU--UAAUUUAGCUUGCUUUCUUCUCGCUUGGAGGUUUAAGGGUCAG---UAAAUCUGUGCGGUAGUCAGCGGGAGAGGCGCAGAUAUACGGCUUAUAAUGGUAUU---UAUACCCAAUAACUAUUAGUUAAAUUGAAACGACGACGUCGACGCGACCGUCGGUGUUGUUCAUCAGGUUGGGCGACUUGUGUAUUACACGUCA--AAUAUCAUGGAGUAUUU---AAUC--GUAAAUUUUCAUAAAUUGAC-GGAGUA-AUGUACAACUGUCACAGGGGUGCAUUAAUACUACCUAUCGCACCCGGUCAAACGAUACCUGU-UGUUCCGUAC--AGGAUAUA---------GUAAUUGG---------UGUACCCAGCGACUAAAUGUCUA-UUGCAUCUGAGAUAUU----CGAACAACUAAAC--ACCGU-----UACAGGCUGGU-CCAUCUCAUCUUCCGGGCUUUCUAGGAUCAAA-------CCAGUUGGUAGAGUGGACCACCGCAUC---CGAUUCAACUUAGGUCAUUUGUACUAAAAGAGGCCCACAUUCUUUUUUUCGAUAUACCGUCUUAGAGUUACG-----------GACUUGCGGGAGAAAUUUAUCGAACCUCAU--UGAGCCCUCUAUCAUAGAUAGGUUUUUGUUACAUUUAAG-ACGGCAG-AAUUACCGUGCAUAUCAUUGUAAAACAAAGGUACGACGAUUUAAGGGGG---GGAUUUCGCAUCAGUGGGUACAAUGCAAACUGCUGAGAAUUGGGAAUCCUGGUUUUUGCGCUAAGUCUCUGUAAUCUUAGAAUGGUACCUCGUAAACAACCCUAGAUAAUUU--AAAAGGAACAAGACCACAUACCCGAAGACGAUAACGAAUAAUGA----CAUGUUGAAACAU------------------------------------------------------------------------------------------------------------------------------------------------------------------------------------------------------------------------------------------------------------------------------------------------------------------------------------------------------------------------------------------------------------------------------------------------------------------------------------------------------------------------------------------------------------CACCUACAAACAACGGA-------UAAAAGUAUCCUAAAUGCUAGUUAAAUUCUCCAGCUCCAG----UUUGUAUAAAGCUGUCUGAAGACCUGUCUAAC-UGUUCGUUUAAUACAUUUAAUACAUCUUAAUUACAGAGUACAAACACU-----CGCACAAUGGAAGA-UUAAUCUACAUCGUGGUAUGAUAGAUAGUCUAUCAAUCCCG--GUUUCUCGAAUUA-UUACGCAU-CACAGGGUGGUAUGCGAUAAGGCAGAACUAAUUAGUUACU-AGUAGAGCGUAUUUAUG-GUUUGUACUUCGGCACCGUCGAGGUUGGUGUGGAAUACAGGACCUUAUUUAUGAUACGUUGAUGAGCGGGGGU--CUUAGUUUAUUCUGACAUCCAUAA---AAGAGCGUUUUAGAUAAAGUUAACCUCUAGAU-AGGUCGCACAGUCAGCACUGAAACAUCCUCUUAAGCAUUACCUUCAUUGAGGAUUGUUUCGCA-UUACUAAACUGCUCGUAA---------GCGG-AAAGAGGGGU----UCACAUAAGCCAGAUAGUCUG-----UCCGACCACACUAAAGUCAAUUAGUUCCCACUUAUGUAGACCGGAAAGGCCUACUU--GAUCUAAGAUGGAAUACAGUC---GUCGAUAUGUUAAAUCGCAAAUGUUGUCGUAUGAAGUGGUCCCUCUCGC-AGUAGACCUGCCCACGC-UAGCAGAAUUCUACCUAUACCGCA--AAAUGCACAAGGUCU--GGGCGUUUUAAUUAAGGCCGUCUCGUUUAGACUAGUAAUUCUUGAAUCUUGCUAGCAU--CCCAUUUUUGAUCGAUUAGGCUUUCUACAAAUGCGGAGAUUUGGACCAACCUGAUGCACGUAGGCUUAAACCGGGUACGUAAUUCACAACAACUCCUUGCCGAAAAUUCCAAGCGUUGAAAACCAGCGU----AGGAAUCUUUGGUUGUAACAGAAACCAUAUGGUUGUAGAAUGGUAUGAAUCACUCCUGGGAGUUCGCA--------------GAUUCGUGCGACUUAAUACUAUA-AACGUAAGAUAAAGUUCACG 
>B1 5397
CGUCCUUAAUUAUAAGUCAACGCAUACUUUUUA-CACAUGGUCCUUGCACCACAGAUUAAUUGACAAAAAGUAGCGAUUUAUCC----------------UUUCCUCGUUGACCCAUCGUACUUGUAAUAGUUAAGAGUAAAAGCUCUCUAGAUCUACCAUCCACAUGAAUAGACUUGUAGAACACACCGAAUGAUUUCUAUUAAACGUUCAGCUAGUUUCCAUAUUAAUCACUAAUGUUAACCAA----UAAGAAGUUAUAGUGGCUCUUCUUCCUUUGCUCUUACCGUGUGGGAGCUAUAAUAGUAUUACGUUC-UGAUUUCUCUAGCCAAGUGAGAUUUCUCAACUUAGUACUGGAUCUGUAGACUACUAUUCGAG-----AAUAAUUCAUUCUUAAAGACUCUUGAUGAUUUGCGCGUUAGGCACUUUCUAUGAGUUCAUUUC-GUGACACAACAUUCUCGGGUGCGGGCAGCGGUGCCUGAGGACUUCACAUACACGUACUCUAUGAUUUAGUAGCCUUCAUGCGGAACUACUAAGCGUUAACAAUA---CACACUUUGGAACGGGUCCGGCAAGUAAUGGUAAUCAUUGUAAUAACUCUAUUUGAAUACGAAAUUAGCACGUGUCUUGCGACAUCGUACGGGCCUACGAGGCAUAUUUCCCAAUCAAAGGCG--CAAAGUGCAUGUGUACCUUUGAUUGC-----AUCUGUAGCCAAUUGUAAUUUC-CGUCACGCAGCGAGCUACUAUAUUAUAUUAG---UAAGGUGCCGGUCCAAGAUUUU-GGGUCAUUGGUUCAAGCAUCACCAGC-CCGCGGAUCUGAUGUAUCA--CACGUACCUACGUACGCAGUAAGCUGAUGUGUGGUAUAUCUUCUCUCGGU---UUUUGUAGCCUAACAGUCAUGCGAUACGACAAACAACUUAUGCAAACUGCAGAUACGGAUAAGAAAAACC-ACACAGAUUAUCACACUAUUCGUGCCAAAGUUCAAU-AUUGGAUGCACAGCAUUAAUUGGGCCAUUCAAAUCUAAGAGCGUUGCCAC-ACAGAAACUCGAAGGCCUGCCGAUAAUACAUACAAAAAGUCUCACUUUAAUGAUAUCCACGCUAUAGU---CUGGAACUAUCCUUACCCACAUAAACGACUCAAAACUAAAGAGCGAAAUAACAAUCCACUUGUUCGUAGACAACGGACCCCUAACUGGGAUGGUUGAGUCACCUAGGUCUGGUUUAAGCUCAUAC---CACAAUUUUGUCUUGUUUAUACCUCGGUAUAUCUCCCG-AUUGAAGUAUUUAAACUUUCACCCUUCGGUGUACACGGAAAUCAUAUGAUAGUCCUAUUGAUU----GCAAUAUCUGAUAGAAGACAAAACAUCCAC-ACGGGCUUUCGAAUAAAAUUAUUAUCACUAUCA---CCUGUAAAGUAGAUAAAGCAGGCACUGCGAUUA-AGUACUCGGCGCCAGACUAAUACGUAUCUAAG-GGAGCAUGAUAUGAUACCAAUUCCAGGCAGUACCGGCCUAUCUUGAGAAAGCGUGUCUUCU--AAAGAUGAUAAUAGAGAGAUUU-------------------------------------------------------------------------------------------------------------------------------------------------------------------------------------------------------------------------------------------------------------------------------------------------------------------------------------------------------------------------------------------------------------------------------------------------------------------------------------------------------------------------------------------------CGGUUAACCUAUUACGAGGGAAGAUUUCCGUAUAUCUAUGUUAUUAUCAUACUACCGCUAAAAGGGUUUAUGAUGCAUACUCAUGCGCAUGUAUAAGAG-GUGAGUCUACUUUCCGG---AUGGUGGAGAUUUAUGUCUAUCAUAUA-CUACCAAUU-CCGGGCUAUUAACAUAAUUACCGGCAGGUUGGGUUGUGCUUUCCGGCUAAUAGAAUUUUGUUCAACAGACACAUAUGUCCGAACCAGUAGAGACUAUCUUUCAUGAAAUGUUGUUUGAGGACAGUGUCACUACCCUUAAUGUUUGU----GGAGUGUGACCAUUCAUAUGGUACACUCCU-UGUGUAGUGUACCGAGAGAUCUGGAUUGUUGCUGCUUUAAAAAACUUUAGCCGUAGGAGAC----AAACAGGUGACUGCAAUAUAUAAAAGUUAGGAAAAACCUUCAUCGUCUAUAGUUGAUUUUAAUGUAAGCUUAAAAAUUUGCUGUAGA-GUACAUACUGUUUUGAUAAAUACCAUGCCU-------------------------------------------------------------------------------------------------------------------------------------------------------------------------------------------------------------------------------------------------------------------------------------------------------------------------------------------------------------------------------------------------------------------------------------------------------------------------------------------------------------------------------------------------------------------------------------------------------------------------------------------------------------------------------------------------------------------------------------------------------------------------------------------------------------------------------------------------------------------------------------------------------------------------------------------------------------------------------------------------------------------------------------------------------------------------------------------------------------------------------------------------------------------------------------------------GACGGAACUGAUCACUGU------------------UGAAAACCUCUGCUUCACAGUGA-UCGAUGGCCGUCGUGU---CAU--UUGUAUAAGUCAGACUUCAAGGCUU-CAUAGCGAAAAAAAAUAUAUGGGUUCCAAUGCGGCCGGAGCUCUUCCUCCAC-GCUCCUUGU---------AGUAAUUGGACUUCGAUUACUUACCAGACACGGUAAUAUCUUGAUUUCAUG-UCACGUAACUAACGUCUAUCAA--UUGUAUAAGUCAUCAAGUGGGUGUUUCCGGUAUCA-------------UAGAACCUUAUCUUAGA---CUACCUCAUAACCCGAGUUCACCUAAG--CCGGCUCAAUCCGAUUUUUAAGUAUAAUACGAUCGGCGCAUCAUGCCAUAUGUAGUUCU---AUGGAACAAAAUUGA--CAUAGCUUCAAAUCUC-GUUAUACGGGAAACAACUCAAACCGAUUAUAAAGUCUUAUUUACAAACGAAAUCUUGGCGAAUGCGUGUUUGUAGUAGCCCGGUAGUGA------------------------------------------------------------------------------------------------------------------------------------------------------------------------------------------------------------------------------------------------------------------------------------------------------------------------------------------------------------------------------------------------------------------------------------------------------------------------------------------------------------------------------------------------------------UCACACAGAUCAAGUGAUUGG-----UUCCACUGUACCGCCCUCAAUUAUUUCCCAGCCAUGUAGACCAGGGUAGUCUGCUAAAGUUGCGG-AUGGGGUCUAAUG---CUCAACCUGUAAAAUUGAAAAAGUUAUGGUGCGAGAUAGGUAGUAUCGC-AGUAAAUCUACCUACGG-UAGUAGCGUCCGGUCUGCACCACG--AGUUCUUCAAGGUCU--GAAAGUCUCAACUUAGACCGAGUCGUCUAGAUUAGUAACCCUCGAAUCUUGAUGGUGA--UCUGUUUUCGACCGUACAUGACUUCUACAAAUGCGGUGAUUGGGACCAACCUUACUCCCGUAGCAUUAGGGCAGGUACAUAACCUGCAAUAGCUUUUUGUCGGAUGUCCUGGGCGCUCAGAGCUAGUGU----AUAAAUCUUUCAACAUUAUAAAAUCUAUUCAACCGCGGAGUGCUACGAAUCAUUCCUGGACGUUCAUA--------------UACGCGUACUGCCUAAUACGACG-AAUGCAGGACAAGUUCCACG 
>A1 5397
CAUUCUUGACUAUGAGUCAAUACUUAGUUUUUG-CUUACAGUCCUUGCACCAUAGGCUAAUUGACAGUAAGCAGCGAUAUAUUC----------------AUUGCUCGUUAACCCUCUGUAUUGGUAAUAGCCAAGAAUAAAAGCUCUAUAGAUCUACCAUCAAAAUGAAUGAUCUUGUUAAAUACAACGAAUAAUACCUAUUAAC-GGUCAAGUAGUUUCCAGAGCAAUCAC-AAUGUUGCCCAA----UAAGAAACAAUGAUGGCUCUUCUUCCUUUGCUCAUACCGUGUGAGAACUAUAAUAAUAUUACGUUC-UAACUUUUCUAGCCAAGUGAGAUUUAUCAACUGGAUGCUUGAUCCAUAGUCUACUCAUCGC------GAAUAUUCGCCCUUCGUAACUCAUAAUGAUUUGCGCGUUAAUUACUCUCUAUGGUUUCAUCCCCUGACAACACUAUUCCCUGGUGCGAAGAGUGGUCCCCAAGAACUUCAUAUACACGUACACUGAGGUUCGCUGGCCUCCAUGCAGAA--------------------------------------------------------------------------------------------------------------------------------------------------------------------------------------------------------------------------------------------------------------------------------------------------------------------------------------------------------------------------------------------------------------------------------------------------------------------------------------------------------------------------------------------------------------------------------------------------------------------------------------------------------------------------------------------------------------------------------------------------------------------------------------------------------------------------------------------------------------------------------------------------------------------------------------------------------------------------------------------------------------------------------------------------------------------------------------AUUUGUCUUUUCU---GGUAUGCUGUUCAUAUUUUGGGCCUAUCGUUACCGAUAUCGACUUCCCGAUUGAGUAUCAUGGUAGACAUCCUAUUUAAAUGUUGUUGAAAAGUUCCAAAAUCAAAAAG--GUGCACUUUCACUCAUGAUGUUACAUAGACUAAUCGAUAUAUUGG-AUGGGACUUAGUAAACC----AACUGUUCUCGUAAUAGAGUU-CCGAUCAAGCA-GAGACAGCGUACCGAGGGAGGAGAUUAGAAACCCAUCGG-GAAACUCAUGGAAAGAAGCAGA----CAUAAUGUCCAAUUUCAUAAGAA-AUAGGUGACUCGGUACACAGUUCCUAGAUAAUCAUUGGCGAAUACAUAUACGAUAUUCUUAUGGCCCAUAAA--GACUGGCAGGAACUGGUGAUUGAAGGCAGCUGAUAGCUGA--UUGAGAAUAUGGUUAGUCAGUACGUGCAUUUUCCAACUGAACCCUGUGCCU--UGUUGAAAGGCAGAAAUAUGUUUUA-GUUUACUU--A-CGGUUCCCCUUAUUCUAAGCGUGAUUUCUGUAUGCCUAUGUUAUUAUCAAACUUCCUCUAAAGGAGUUUAUGAUGCAUACUCAUGCGUGUGUAUAAUAGGUGCGUCCACUUUCUGAGUAA----UGGGUAUUUUUGUCUAUCUUGUG-CUACCAAAU-CCGGGCUAUUAACGUAGUUGUCGGCACAUCGGGUUGUCCUUCCCAGCUAAAAAUAUUUUGUUCAACAAACACAUAAGUCCGAACCA--------CACCUUUCAUGAGUUGUUGAUUGAUGACACUGCCAAUACCCUAAAUGUUUGU----GGGUUGUUUCCUCUUGUAUGGUCCACACCU-UACGUUGUGGACUGGUAAACGUGGACUGUCGCUGCUGCAAAAAGUUUUACGUGUAGGAAAC----AAACGGAUGAUUACAGUGUAUGAAGUUUAUAAAAUCCGUUCAUCUUCAAUAGUUAAUGUCAACGCUAGUUUAACAAUCUGCUGUAGA-GUACAUACAGUCAUAACAAAUGUCAUGUUUCAUAUUU----------------------------------------------------------------CAGUAUUUUGUUUCUCUGCAAGUUUAUCCCGUCCGCAUGGCUAGUCCUCUUAUUCACUAUGAUAACGAACCAGAAGAACUAUCAAUAG-UUAAAUCCUCAACUGAUUUCGUAGAAACGAAAUAUGCAGU-AUUUAGACGUCCAUCUCGC---GAUCCAUGCAAAAGUUGUAUAUCA--AAGCUUAGUUUUCUUCCUCCACGUCUGGAAGUCUGAGAACCCA---GAAUUUUGGAUUAUUAUUGGCGGGAGAGAGGCAACUACGCGUCUUACAGUGGUAUU---UAUACCCCAUAAAUAUCGGUUACAUCAAGACGGUCAGGCCGGCGCAAUCGUCGGUGUUUCUCGUCCUGCUUGAUGACCAAUGUAUUCAACCUUA--AUUAGCGUGCAGUAUCU---AGCU--GUAAGAUUACAGCCGUGGAC-AGAGCA-GUAUACGAUGGUCGCAGGGACACGUUGAUUUUACAUCUCACGCUCGAUAAAGUGAUUUCUGU-GGUACAGCACU-AGGUUGCA--------------------------------------------------------------------------------------------------------------------------------------------------------------------------------------------------------------------------------------------------------------------------------------------------------------------------------------------------------------------------------------------------------------------------------------------------------------------------------------------------------------------------------------------------------------------------------------------------------------------------------------------------------------------------------------------------------------------------------------------------------------------------------------------------------------------------------------------------------------------------------------------------------------------------------------------------------------------------------------------------------------------------------------------------------------------------------------------------------------------------------------------------UGUCUAUGAAAAAAGGU-------CAAAAGUAACCAAAAUGGAUGUUAAACAUCUCAUCUCGAG----UAAACAUAGAAUCGUCUGGGAGUCUGACAAACGCAAUCGAUUUGUUUGCUAAAUGCACCUUAAUUACGGAGUGCAGACAAUGAGCAUGCCCCUUCAGUCA-AUGUUUCACACGGAAAUACUAUAGAUAAUAUAUUAAUCCCG--GUCCUCUGAACAAUUUACACGU-CACAGUGUACCAUCUCGUUUAAAACCGUGAGUGAAUUAUC-AAUAAAACACUCCUACA-AUCUGGAAUCCUGCAUCGUGGGGACCCUAGUGAAGCCUAAGACUCAAUUUAUGAUCCUUUGGUAAAUAUAACU--UUUAGUUUACUGUAUUAGCCAUGU---AAGAGGAUUUUAGAAAGAAUUAAUUUCUACAU-UGAGCGCACGGUUGGUUCUGAGACUUUAUAUCAAACUCCCCGGUCAUUAAUAAUUCUAUUGUA-UUACUAAGCCGCUUGCAA---------AUUGUAGAUAGGGGG----UCAAACGGAUUAAGUAGUUGG-----UCCCACAAUACUAUAUUCAAUUAGUUCUUGGCCGCGUAGACCGGGGAGGUCCGCUAAAGCUGUAG-AAGGAAUCUAGUU---CUCAAUUUGUAAAAUUGAAAAAGUUGUAGUGUAAGGUGGAUAGUAUCGC-AAUAAACGUACUUAUGG-UAGUAGUGUUCUAUCUGCGUCACA--AGGUCUUUAAGGUCU--GAAUGUUUUAACCUGGGCCGCGUCGUGUAGAUUAGUAACCCUCGAGUCUCGCUGGUGGAAUCUGUUCUCAGCCAUACAUGACUUCUAAAAGUGCGAUGGUUUGAUCCAACCUUACUCCCGUAGCAUUAAGGCAAGUACAUAGGCUACAAUAACUUUUUGUCGGAGGUUCUGAGCACUCAAAACUAACGU----AUAAGUCUUUCAACAUUAUAGAAACUAUACAACUGCAGAGUGCUUCGAAUCACUCCUGGGCUUUCAUG--------------GACGCGUAUAAUCUAACACGACG-AGUGUAGGGCAGGUUCCACG 
>H2 5397
-CCCCUUAAUUAUAAACCAACAAAUGUACUUUG-CGUACAGCAUCUUUAUCACGGCCUAGGCGGUAGUGGGUGUUGAAGCAUUA----------------GCUGUCGGUUAAGUAUCAGAAU--UCAAAAGUCAUAGGUGACAUUUUUUCAGAGUUACUGACGGAAUAGAUAGAUUUAAUGGUUGUAACAAAUAGUGUCUGUUAAA-GUUCAGAUGAAUUCCGGGUUAGCCGC-AACCUCGAUUAA----CAUCUAACCUUGUUACAUCAGUAAGUUCAGCA--UAUCAUAUUGAAUUGAUGAUGGUAAUAUUAGC-AUACUUUGCCACUCACAUGAAGAUUAUUACCCACAUGAGGGACCUAUCGCCUACCAUAAGA------UCGUACUCAGUUUGCCGAUUACACAAUGAUUCGUUCGUUAGAAGUAGUCUAAGGAUGUAAUGA-ACUAGAUAAUGUUCCUAAAUGAUGGAAAUGGUCUCAAAGAGCUCCACUUUUCGAUAUCCCUUGCGCCAUGCACCUUUAUAAGACA-----------------------------------------------------------------------------------------------------------------------------------------------------------------------------------------------------------------------------------------------------------------------------------------------------------------------------------------------------------------------------------------------------------------------------------------------------------------------------------------------------------------------------------------UAGGUACAAUAGACUCAGUUCCUUACCGUACAUGAACCACAUACUUGGGGAUGUAAUAUUUUCAU---ACGCCAAACCAUAUACCUAUGAGGACAUUUUAGGAUAAAGGAUCGAUAUUUGCAACCAUUUUGAACAAAAUAAUGGCACCCCACCAGAAGGUUGUAUGUCGAAUAGGUCCAAAUCCGACCCGGAGUAACUGAGUCAAGGAGUAUUGACAAAUUUCUGAACGCGCUG--UUACAAAUCUAGAGCCUGACG-CUCCAGCGAGCGCUUCCUACCAGGAAUCCUUAUUAUUAUG----UUAAGAUUACUCAGAAUUUUAACCAUCCAC-GCGGGCUAUUCGGCUAGAAACCGAUAACUAGUA---AGCCUAUCUCUGAAAAUCCCCUUACUGACAGUA-CAAGACCGAUAACAAUUUAAUAAAUAUUAUAAGAUAGCAUGAGAGGGUACCUAUAGAACGCCCGAUAGACUAUGCUUUAUUUAGCCUUAAUUACCCUGAUAGAAUAACACAUGGAUGU----CCGAAAAACUUCUUUAGGAUUGUUAUUUAUGUCAGGGGAUUUUAAGCACCAUCCUGAGUCUUACGGUGAAAUGUCACGGCC-UUUUAUUCAUUGGGUCAUGAUAAUAACAGCGCUGGCCAAGACU--CUUUACAGUAGCGCAUGUAGGUAAGUAGAUGGAUUCCACUAGCGA-AAAGUUAUACAUGUAACCCCGAAUAGAUCAUAUUCUGGAAUU-GCUAAAAUUCA-AUAAGGAAGCAAUUUUAAACGAGAACAAACACGACUAGG-ACUGAGUACGUAGUAAAUUGAG----GAUAAUGACGACAUUUUUAAAAG-AGACAUGGAUCCGCACAUGACUACCAACGGAUUUCUGGCUGUCAGCUACACGGUCAACUUUAGAUCUACGGA--GGUUUACUCAAACGGGCGAUCAAUUAAAGGGGAUCUCCGA--GUGUAUAUAGGUGUAAUAACAGUAAAC--UAGCCAAUUGAUCAGAGUCACU--UUAACUGGUUACCGGAUGUUUUGCG-CAGUACGG--G-GUGAGAACCUUCUGCUCGGCGAAAUGUUUUAGUGAUUAUGUGAUGGUCAAGCUAUUAAUUUAAUGCAGUUUUGCACA-GCAUACACAUGUUUAAACUAU-UUCAACCUUAUUGGCGUUAUAAUCCAAAAUAAAACUGCGGUCUUUUAUUAAUUAACG-CCGGAUUGCACACGGGAUACUCGUAUCCUCUUGUGGAACUUCCUCACAGGACAAGUGUGCUUCAUGAAACUCAAAAGCUUAGACUA--------UAUUUUUUGUGACAUGAGUACUAAGCUCGCGAUCGGCUCUUUUUGUGUCUUC----UGUUUGGACUGACUUUAAUAAUCCGCUUCC-UAUGAACUGGUCUGAUGAACUUCGCUG--UAACAUACAUCGAAUGUUAAUCUUUUAUAGGG--------------GUGAAGGAUAAGGAAUCUAC-AAAGCCUUGCUCUUUGUGUGGCUAACCUUCACGACAAUAUGAGAUCUAGGUGGUGU-ACGACAGUAAUAAGAUAGAGUGUUAAUCUU--------------------------------------------------------------------------------------------------------------------------------------------------------------------------------------------------------------------------------------------------------------------------------------------------------------------------------------------------------------------------------------------------------------------------------------------------------------------------------------------------------------------------------------------------------------------------------------------------------------------GCAAUCGA---------CGGUCCAGAUCCUUAGUGGUUGCCCUAUUUUUAAAACAUU----UGCUGAUCAUGAGU-UUCAA-----CUUUAGACAAC-CUGUACUAUCUAAUCAACACUGCAUGAUUAAC-------UUUACGGGAAGUGCUAAUUACGCCGUA---AUAUCCCGCUUAAAGCUUAUGUUUAAUUGAGGUAUUUUCCUACUAUA-UCAUCUUACAGUUUUGAAACAAAA----------------UCUAUUACAAAUUGGCUAAACGCUU--GGACCGCAUUAUUGGGAUGAGGUUUUUAAUACGUCGUCC-ACGCGUGCAGUUAAAGUCCGUAUCGUUUAAAAAUGAACGUCCUCCAGUCGAUUUAAG---AACAUACGUAUGAGUGAUCACAAAAUCAACAGCCAAAAAUUCGGACUUCUGUUGCACUUGAUAGAAAGCA-UGACAUCAUUUGUAAGGUUCAGGUAGAGUCCUGUGCAGUUU---GACGCAUGAUGGUUGGAAAGGCAAAUAUCAUAAUAAGCUUUAU----GGAAUGAUAACAUUAAGCUGCUGCUUAUGCU-UCUGUGAUUAACGGAACUAAGUGUUUUUGCUCUAGAGGAA-AAGGUAGACAUGAUGG---UUU--UUUGAUUGAUCAAACUGUAAACUGC-CAUAGCUCUCUUCUGACCAUGUUCUCUACCAUGGCUCAUACUCUUGAUUCGCGAAUUAUUAG---------CUUAAUCGAACUUGUGUUAUUUUCUGGAGACGGUAAUGUAUAAAUCUUACG-UCGUAUAACCGUAAUACACCAA--UAGUAUACGCGCACAUGUUUAUGUUUUUGAAGUUA-------------CAUAAGCGAGUCUUGUCGU-GUACUUUGUCAACUCAGUUCCAUUUAAUACAAGCUA-AGUAGGUUGUGAAGUACAACUUAACCGGUGUAUCAUACAUGACGCGUAUUA---GUUGAGGUUGGUUAA--CGUACAGUAUAAUCUUGGCUUCCUGGAAAAACAUUCGGAGUAGCUAAAUAGUAUUUUUUUCAUAUGAACUUUAACAUAACGCGUCUUUACAUUAAUCUAAUGGUGA-GCCUUAUGAUUAAUCUUUAGAAUAAUUCAGGAACUAAUGAGAAUGAAACUGCUUACAUCCGUGA-----UUGUGAUUAGUCAUAUCAAAACGCAUUGCCCCUAGACAGUUAUCCCUUUCUUUUUGUUACAAUUUUCAUAUAUAGACAGGUCAGCUUCCCUAUGAACUA-AGGUCUCACGUUAUAACGUUAAAAGACUGGCACUUAAUCCG--AUUCCCUACCUAU-ACGAUCAU-CACUUGACUGAAUGCGGUUUAAUAAAGUUAAUUAUUCAAC-CGUAGGGUAUGCUUAUA-CGUUGAUAUUCAGCAUGCUGUAGAUUAUGGGGGGGAAUGGAUUUUAGAUUACAUCGCUCUCACAAAUAAGCCC---UUUAGAGAUACCGACACCCGUCA---UAUGGCUCUUAGGGCAAAGUUUGCGAUGGUUU-UACUUACUCAGUCACUAUUUAAACACUAU-UCAAGCCGUAGGGUGACCGUGGAUGUUAAGAGA-UUGCCAGUACAUGCAUAA---------GGAAUAACGUUAAGA----ACGCAGGAACCAAGUGGGUGG-----UUUUGCUACAAUAGACAUAAUUAGUGCUUAGCCGUACAAAUCUGUCAUUCAUAUUACAAUUCCGA-AUACGUCAUUGGU---ACAUACUGGUAAUUCUUAUGAAACAAUCUUAAUUAAUUUAUGGAAUGAC-AUAUGGUUUAACCUCAG-UAAUAGCAUGUUAAUCACGUUGUG--AGGUCAAAGGCGAUU--CAUUGUUCUUAUUACUACUAUGUAAUCUAGGUCAAUAAUUCCUAAGGUCGGCUAGUAA--UC----CUUGCUCAGACAUGAUUUAUUUAAAUUUGGUGCCCUGUGAAAGCAUGAUUUUCUAGGCGCUAAAAUGAC-ACACCCACCACAAUAACCCUUUUCUGGAAAGAGUGAGCGUCACGAACAAGUGU----ACAAAUUCCUGGAUACAGUGUUAGCUAUGAUAUUUAAAAAUUGGACAGCUCAUUUUGAGAAGUAUUCG--------------GGUGCGUAAGGCCCAAUUUCGUA-AGCGUUAGAUGGAUUCUAUG 
>G2 5397
-CCCCAUAAUUAUAAACCGAUGAACGUACCUUG-CACACGGCAUCUUCAUCAUGGCCAAGGCGAUGGCGAGCAUUGAAGCAUUA----------------GCUGCCGGUUAGAUUCCCGUAC--UCAAUAGUCAAAGAUGACAUUUUUUCAGAGUCACUGAUUGAAUGAAUAGAUUCAAUGAUUGCAACAAAUAGUAACCGUUAAA-GUUCAGAUGGCUUCCGGAUUAACCAC-GACCUAGACUGA----CGGCUAGCCUUAUUAUAUCACUAAAUUUUACA--UACCGCAUUGAAUUGAUAAUGGCAAUACCAGC-AUAUUUUGCCCCUCAUAUAAAGGUUAUUACUCGCAUGAGGGACCUAUUGGCUACCAUAAGA------UGCUGCUCAUUUUGUUGAUUACACGAUGAAUCAUUUGUCAGAAGUUGUCUAAGGAUACACUGG-ACAAGAUACUAUUUCCAGACGAUGGAAGUGGUUCCGAGAGGUUUCACUUAUCGGUAUCCCGUGCACCAGGCACCUUCAUAUGACG-----------------------------------------------------------------------------------------------------------------------------------------------------------------------------------------------------------------------------------------------------------------------------------------------------------------------------------------------------------------------------------------------------------------------------------------------------------------------------------------------------------------------------------------UAUGUACGAUAGUCUCAGCACCUGACCAUUAAUGAACUACAUAUUUGGAGAUGUAAUAUACUUGU---ACGGGACACCAUAUACGUAUGAGGAUAAUAUAGGAGUGAGGAUCGCUAUUUACAACCAUUAUGAACAAAACAUUGGAACCACAGCAGGAAGUUGUGAGCCACACAGGCCAACAUCAUAUCCGGAGUAACCGAGUCAAGGAGUAUUGACAAAUGUUUGUACGAGCUA--UUACGACUCUAGAAUCAGUCGUUAAAUUCGGGCUCUUCCUGCUAGCUAUCCCUAUUAUUAUG----UUACGAUUACGCAGAACUUUAACCAUCCAC-GUGGGCCCUCCAGGUAGAAACCGAUAACUAGUA---AGUAUAUUCUGGCAAAUCCCCUGACUGACAGCA-AAAGAUCGAUAACAA-UUAAUAAAAAUUCUAAGAUAGCUUGAGAGGGUACCUAUAGAAGGCCCAAUAGACUAUGCUCUAUCUAGCUAUAAUUACCAUAUUAGAAUAACAAGUGAAUGU-------------------------------------------------------------------------------------------------------------------------------------------------------------------------------------------------------------------------------------------------------------------------------------------------------------------------------------------------------------------------------------------------------------------------------------------------------------------------------------------------------------------------------------------------AUUCGGACCUUAUGCUCGCCGAAAUGAUUUAGUGAUUAUGUCACGGUCAAGCUAUUACUUAGUUGCAGUUUUGGACA-GCUUAUACGUGUUAAAACGUU-UUAAACCUUUUUGGCAGCUUACUCUAAAAUUAAUUUACGGCCCUUUGUUCAUUAACG-CCGGACUGCUCACGGGGUAGCCAUAGCCUCCAGUGUGGCUUCCUCGCCGGCCGAUUGUGAUUCAUGGAACUCGCAAGAUUGGACUA--------UUUCCUUUAUCAUACGGGUAUUGACCAUACUAUUUGUUUUUUUUGUAUUUUU----AACUUGGAUUAACUUUAUUACUCUGAUCCU-UAUGAACUGGUCUAAUGAAUUGAGCUGUUACACAUACCGGAUGUUAAACCUUUCUCGGAGUGAGCAAGAUGAGGUAUCCAAGAUACGGAAUCUAC-AAAGCCGUGCUCUUUGCAUGGCUAGUGAUAAUGGCAAUA-GAGAUCUAGGUGGCGC-ACGUUAGUAAUAAGACAGAGAUUUACUCUUUAUUAUC----------------------------------------------------------------CACCAUUUUAG-UAAAUAUUACUGGGUC-GCUCAACAAGAGCACGCCUGCUGUUUAUUUCCAUGCGGAUUGAGGAGAGCUAUCAAACAUGUAUCAUCUAUAUGUCUUGUGUGGAAUCGCAAACUGGAGC-GUGUGAUCGCUCUAUCUAA---GAUUUAUCUUAUGUAAACAGGUCU--UAUCUUGAUUUCUCGCUUGCGCGCCCAAAUGACUACGGACCCA---GUAGUUUAGC-CGUAAACGAUGGGUGAGGUGAAGAUUUAAGUCGUAUGAAGGAACC-CAUAU--AACAAAGUGAUUGGUGGUCUUAGAGGCGUGUACAAGAAGUAACCAGUUACCUCAUAUGUGGUACUUGACGUUCCCCGCAUUAUGUGUCA--GUUACCUCGCAAUAUUC---AGCU-AAGGCAGCUCCAGCGAUACUCCAGGGUG-UUACGCCAUAGGCAUAGGGAGAUAUGUCCGUCACAGAGUGAAUCCAACAACGAGAUGUACAU-AGCUCCGUACU-AAAUUUCA--------------------------------------------------------------------------------------------------------------------------------------------------------------------------------------------------------------------------------------------------------------------------------------------------------------------------------------------------------------------------------------------------------------------------------------------------------------------------------------------------------------------------------------------------------------------------------------UAAGCUGGUACUUGUGCU-UCUGUAGUUAUCGGAACUAAGUAUUUCUGCUUUAAAGGAA-AAGAUAGAUACUAUGA---UCU--CUUGAUUGACCAGACUGUUAGCUGC-CAUAGCUUUCUUCUAACCAUAUUUUCUACCAUGGCUCAUACUGUUGAUCCACGAGUUCUUAG---------CUGACUCGAACUUAUAUUUUUUUUUGAAGACAGUGGUGUGUAGGACUUACA-UAGUGGUAGCGCAAUUUACCAA--UAAUAUAAGCCCGCUAAUUUACGUUUUAGAAACUA-------------CAUAAAUGAGUCCUACCGU-GUACUUUGUGAACUAGUUUCCGUUUAAUACAAACUAAUCAGAAUUGUUAGAUACAACUU-ACCCGUGUAGCAGGCAGAGAGAGGACUG---AUUUAGAGUAAUUAA--UGUAGAGUGUUAUUUUUAUUUCCCGGAAAAACAUUCGGAGUAGAUACAUAGUAUUUUCCUCACAUGAACUUUAUUAUAAUACGUCUUGACAAUAAUUUAAUCGUGA------------------------------------------------------------------------------------------------------------------------------------------------------------------------------------------------------------------------------------------------------------------------------------------------------------------------------------------------------------------------------------------------------------------------------------------------------------------------------------------------------------------------------------------------------------ACGUAGGAACCAAAUGGAUGA-----CUCUAUCACUAUUGACAUGAUUAGUGCUUAGCCAUACAGAUCUAUUGAUCCUAGUUCAAUUCCGA-AUAUGCCAUUAAU---AUAUACUGGCCACUCUGUCGAGACAGUCUUAACUCAUAUAUAGAAUGGU-ACAAGGUUAAAUCUCAG-UAAUAGGAUGCCGGCCGUGCUGUG--AGACUAAAGGCGACU--CAUUGUCCUAAUUACUAUCAUACAAUCUAGGUUAAUAACUUCUAAGGUUGGCUAGUGG--UC----CUUUUUCUGACAUGAUUUAUGUAAAUUUAACGCCCUGUGAAGGAAUGAUUUUCUAGGUGUUAAAAUGCC-GCGCUCACUACAACAAUACUCUUCUGGAAAGACUGAGCGUCACGAGCGAGUGU----ACAGGUCCUUAGAUACAAUGUGGACUAUGAUAUCUUAAAAUUGGGCAGCCAGUUCUGAGGAGUGCUCG--------------GGUGCGCAAAGUCCAAUUUGAUA-AACGUUUGAUGGAAUUUAUC 
>F2 5397
-----------------------------------------------------------------------------------------------------------------------------------------------------------------------------------------------------------------------------------------------------------------------------------------------------------------------------------------------------------------------------------------------------------------------------------------------------------------------------------------------------------------------------------------------------UAAUAAUGUUAUACGAACGACUGAUUCCUCUGUAAUCCCGUAUCUGAAGCGUGUACACAUCAUAUUGU--UUACAUAGUUUGGAGUAUAUUAGUAGUCUCGCAAUAUCCUUGUCCUUUCCUCGUUAAAUUCUCCUAUACAAGAUU--CAGGGUAAAUGUAAAGUCCCGAUAAU-----GGAGAUGCUAACGUGGACUUGACGAUCACGGCGUGGAUUUCAGGACAAAAUACG---CAAUGGGCAUGUUAAAGAAUGA-GGGUCAGUUGCGUGAAUGUUAACUGU-CCAGAGUAAAAGUAUAUAU--AACUUGCCCACUGGCAAGACAAAAAUAUGUAUGGCUAAUAGCUUUACAGA---UAUUUCCACCCCACUUUACUUUUAUAUCACCCAUAGUAGCACUAAUGUAUCUAGGUUCACGAGUCAUGGA-GCUCGCGGAUUAAUAUCAAACUUAGUCACGAACCGG-AUGGAAUGGGCUUUGUGGGCGGAGUGGUGCAUUCUUACGCGAGAAGUUGC-CUC---------------------------------------------------------------------------------------------------------------------------------------------------------------------------------------------------------------------------------------------------------------------------------------------------------------------------------------------------------------------------------------------------------------------------------------------------------------------------------------------------------------------------------------------AUGCGUUACUUAUGAAGGUUCACCAUCUAUGGCUCGAGUCUUUAAGCACUGAGCGGAGCCACUCGGGUUGGUGUCGGGGUC-CCUCAUUCGUUAAGACGUGAAGAUGAGGAGUCUGACUAAGCCU--GACUACUUUAGCACCUAUUAUUAAAUAGCUCGACCUAACCACAAG-AUAGAAUUACACGAAGU----AAUAGAUCGUGUUAUGAAAUC-GCCAUGAUCCA-AUAAGAAGGUGCUUGUAAUUGGGAAUAAAGCCGACUAAG-AAUGCUCGUGUAAUAAAUUGGG----GAUGAUAUCAAGAUUUUUGAAAG-GUGCAUGGAGCCGCAUAUGGCUACCAGCGGAUGCCCGCGCGUUAACUACACGGUCAACUUUUAAUAUCCCAA--AGUUUACACGAGCUAGCGAUUAAUUACAGAAAAAACUCCG--ACACGAAUAGGUACAAGAAUUAUAUACGUUUUCUAAUUGAUUUGUGUUACU--UAUAACGUUGACGCGAUGUUUUGCA-CUAUACUA--G-------------------------------------------------------------------------------------------------------------------------------------------------------------------------------------------------------------------------------------------------------------------------------------------------------------------------------------------------------------------------------------------------------------------------------------------------------------------------------------------------------------------------------------------CGUAAUU----------------------------------------------------------------CAAUAGUCUAGAUUUUUGUUACUGUGGC-AUCCUGCAAAAUCACGUAUGCCAUAUACUAUCAUGCGGAUUAGAUGGGGCUACCAAACAUAUACCGACUGUAUGAUUCGCAU-CAACCGCAAACCGAAAU-CUGUCGCCGUUCCUCCUUG---GAUUUAUCUAAUGUUGACAGGCCU--CAUCUGGACUUCUUGCACGCUUGCUCAAAUGACUACUGAUUCG---AUAAGCUGCC-CAUGAAUGAUGGGAAUGUUGAGGAUUAGUGUCACAGGGUGAAAUU-CUUGU--AACAGAGGAAUCUGUAGCCCUAAAUCCGGAAAGAAAAUGCAUCUGAUUGCACCAUUUGUCCUACCCGAGAUCUCCCGCGCUAAAUGCUA--AUUAACAAUCAAUAUGC---AGCU-AAGGAAACUCCAAUGAUUCUCUAGAGUG-UUACACGAUAGUCAUAGGCAUGCUUGCCCAUCGCAGUCCGAAUCCAACGAGAAGAUGUACUU-GACUUCGCAUCCAAAUUUGG---------AUAAUAGG---------AGUUCCUGACACUCAGGCGUCGCUUUGCAUUUUACACGUU----G-CUGAUCUAGAGG-CUCGG-----UGCUAAGCAAC-UGGUAUGAUCUAAUAAAUGCCACAUGGCGAAU--------CUUCGGAUAGCACGUACCUCUUUGCU---ACAUCUUAUUUAAAGCUUUCGUAUGGGAGAAGUACCGCUUUAUUUACUUGAUUUAAUAGUCGUAUAAUAAAU--------------CCUCUUACGCAUGGCGGAUAUGCAGUU--AGACCAUCUUUUUAGCGGGGAGACUUUAAUGUAGCAGUC-ACGUACU-AGAUAAGGUCUGUUUCAUGUGAUAAUAAACGUCUUAGAAAGGCGCUUAAUGGAACAUCGGUAUAAGUAACCACAUCGCUAGCAGACCAAAAUCUGGACUUCUGGUGUAUUUGAUUGUGAUCU-AGACAUUAUUAGUGACGCUUAGCUAGAGACUUGUAUAUUUU---GUCGCAGACUGAUCGCGGAGAUAAAGGCCAUAAUGAGUCAUAU----UGAAUCAUAGCGG------------------------------------------------------------------------------------------------------------------------------------------------------------------------------------------------------------------------------------------------------------------------------------------------------------------------------------------------------------------------------------------------------------------------------------------------------------------------------------------------------------------------------------------------------------GCUUCAUAAACUAGUAU-------UUUUAGUGAGUAGUAAAAAUGGGGCGACCCGCGUUGGUAA-----AUGUUGACCAUCGCAUUAAAACCUGUAUCUAAUAGACGGUUGGCAUUCUUCUUUCCUAACAAUUAUGACAUACUGACAGUUCGGCCUCAUGUGGAGCUG-AAUUUACACGUCAAAAUAUUAAUAAUCUAUUAGCUAUUACGAGGUUUAUCUCUUGG-UCGUUCAC-UAUUGGACGAGAUAUAACUUAACACAGCCAAUUAAUCUAC-UAUGAGCCUUGCUUACA-AUCUAAGACUCAGCAUACUUGAGAUUAAGAAGAGUAGCGAAAUUUAAUCUGCGAUACCUACGUAAAAAGGGAC---UUUGGAAAUACUAGUAUCGGUGA---UGGAGCUUUUAGGGCAAUGUUUAUACUGAUAC-UAGUCGUCCGGCCACUAUCUAAGAACUAUCC---AUCCUAAGGUGAUCGUGAGUCUCAAGCUU-AAGCCAAUCCCCACGUAA---------ACAGCGUAAAUGAGG----AUACACAGACCGAAUGGAUAG-----UUUUACUACAACAGACACGACCAGUGGCCCAUGGUAUAAAUCUGGCAGUUCUAUUUCCAGUCAGA-AUACGCCAUUGUU---AUAUACUGCUAGAAUUAUGGAAACAAUAGUAACUAAUAUAUAGCCUCAC-ACAGGAUCCAGUUUUAC-UAGUAAGAUGCCGAUCGCGUUAUA--ACACUAAAGGCAACU--CAUUGUACUUACUACUAUCAUACAACUUUGAUUAUUAGUGUCUAAGCCUGACCAGUGG--UC----CUCGCUCAAUUAUGAUUUCUCUAAAACUAGUGCCCUGUGGAAGCAUGACUCCCUGGACGCUGAUAUGAC-GCCUACAACACAACAAUCCUCUGUUAGAAGGAUUGAGCGUUAAGAGCGCAUGC----ACAAAUUCUUCGAUUCAAUAUAAGCUAUAAUAACUAUAGAAGGAACAACCGAUUUUGAGGAGUAACCA--------------GAUGCAUGCGGCCCAAUCCCAUA-AACGUCAAGAGGGUUUUGUC 
>E2 5397
-UUUUUUAAUGACGAAUCAAUGAGUGUACUUUG-CGCAUUAUACCUACAUUGUGUCCUAAAAGGUAAUGAGUAUUUAAGCAUUC----------------GUUACUGAUUAAAUCUCCGUGU--ACAACAAUUAAAGGUGAGAGUGGUUCAGAGGAACUGAAUGGGUAUAUUAACUCGAUGAUUGCACUAAAUGGUAACUAUUGAA-GACCAAAUAACAUUCGGAUCAACCAC-GAUCUCGCUUUA----CAGUUUACUUUAUUAUAUUUUCAAGCUUUGCU--UGCUGUAUUGAACUGGUGAUGGCAAUGCCAGC-AUAUUCUACUACUCAUAUAAGGAUCAUUACUUACCUAAGGGAACUAUUAGAUGCUAAAAGC------CAGUAUUCAUUUUGUUAAUUACGCGAUAAACUAUACAACGAAUGUUGUCUAAGGACUCACUGG-AGUCAAUACCGUUCCCGGAUGGUGGAGAUGACCCCAUUGGUUUUAUUCUACCUAUAUUCUGUACACCACGCAUUUUUAUAAGGGU-----------UGAUUACAUUAGAUUCCCUUUUAAUCCCACAACUGAAGCAUUUCCGUAUCAUAAUGU--UUACAUAGUUUGGGGUACAAUAGGAAUCUCACAAUAGCCUUGUCUUCUCUUCGCUAACUUCCCCUAUACAAGAUU--UAAGGACAUUGUAUAGUCCCGUUAAU-----CGAAAUACUAGCGUGUCUUAAC-UAUCGCGGCGUUAACUUCUGGGCAAUAUGUG---UACUAGGUGUGUCAAAGAAGGA-GGGUCAGUAACGUGGAUGUUAACUGU-CCAAGAUAUAAGUAUACGU--AACUAGCCCACGGGCAAGAUAAAAUUAUGUAUAGCUAACAGCAUUAUAGA---UAUCUCCACCCCGCAAUAGUCCUACCCCAUCUGUGGUAUCACUAUUGUAUCUACGUGCACGAAUUAUUGG-GCUCAGAAGUUAGUAUCAGUCUUCGUCAUGAGCCGG-AUGAAAUGGGCUA-GUGGGCGUAGUGGUGCAUGCUUAGGCAAUAAAUUGC-UUU---------------------------------------------------------------------------------------------------------------------------------------------------------------------------------------------------------------------------------------------------------------------------------------------------------------------------------------------------------------------------------------------------------------------------------------------------------------------------------------------------------------------------------------------AUGUGGCACUUAUGAAGGUUCGCUACCUAUUCCCUGAAUCUUUAAGUACUAAGAAGAGCCUUUCGAGUGGGUGUCAGAGUC-CCUCAUUCACGAAGACGUGAGGAUGACCAGGCUGGCUAAGCCU--GUCUACUCUGGCGCCUACUAUUCAAUAGCUCGACCACACCAC----GAGGUAUUUCACAAUGU----AAUAAAUCUUGUGACGGAAUC-GCCGUAAUCCA-AUUAGACAGUACUUGUGAGUGGGCAUAAAGCCGGCUAGG-AAUGCUCAUGUAAUAAAUUGAG----GAUGAUGUCGAGAUUUUUAUGAA-GUGCAGGGAGUCGCAUAUGGCUUUCAUCGAAUGCCCGUGCGUAAACUACAUGGUCAUCUUUUGAUCUACUAA--AGUUUACACGAACUGACGACUAAUUAAGGAUGAAGUUCUC--GUAUGCAUAGAUAUAAGAAUUAUAUACAUUCUUCAAUUGAUUCGUGUUACU--UUUAACGUUGAGCGGAUAUUUUACG-GCAUACUA--G-------------------------------------------------------------------------------------------------------------------------------------------------------------------------------------------------------------------------------------------------------------------------------------------------------------------------------------------------------------------------------------------------------------------------------------------------------------------------------------------------------------------------------------------CGUAAUC----------------------------------------------------------------CGAUAUUUUAGAUCUUUGUAACUGUGGU-ACCCUACAAGAACACAUCUGCUGUGUAGCACCAAGUGAAUUAGAGGGGGCCAUCAAAUGUAUAUCUACCGUAAGUUUUGCAC-CAUCCGCAAACCGAAAU-CUGUCGCCGUUUCUCCUUG---GAUUUAAUCAAUGGUGACAGGUCU--CAUCUGGAUUUCUCGCUCACUUGCUCAAAUGACUACAAAUCUG---AUAAGUAGUC-CAUGAACGGUGGGAAAGCUGAGAACCCGUGUCAUAUGGCGAAAUC-CAUAU--GGUAGAGGAAUCAAUAGCACUAAAUCCGUAAAGAAAAUGCAUCUAAUUGAGCCAUUUGUCCUACCCGAGAUCUCUCGCGUUAAAUGUUA--GUUAACAAGCAGUACAC---AGCU-AAGGAAACUCCAGGGAUGCUCCAGAGUG-UUAUGUGAUUGUCUUAAGCAUUCAUACCCAUCACAGUCUGAAUCCCACAAGAAAAUGUAGUU-UGAUCCACUCUCGAAUUACG---------AUAAUCGG---------AGUUCUUGAUACUCAGGGGUUGUUUUGAGUUUUAAACAUU-----GCUGAUCUAGAGU-UUCAG-----UGCAAGGCACC-CAGCAUAAUCUAAUAAAUGCGACAUUGUAAAU--------GUUCGGAUAGCACGUACCUUCUAGCA---ACGUCCCUCUUAAAGCUUUUGUAUGGGAGAGGAACCGUUUUAUUUACAUGAUUUAAUAGCCUUAUAAAAAAU--------------CCUCUCACGCAAUUCGGAUAAGCAAUU--AGACAGUCUUAUUAGGGUGAAAUUUUUAUAGUGGCGGCC-AUGCCCG-AGUUGUGAUCGGUAUCAUGUGGUGAUGUGCGCCUUAUAAUAGGCCUAAA---AGCAUCGAUAUGAGUAAUCACAUCGCUAACAGAUAAAGAUUUGGACUUCUGUGGUAUUUGAUAGUGAUCC-AAACUUUACUCGUGAAGCUUAGUUAAAGCCCUGUAUAGUUC---CUCUCAGACUGAUCGGGCAGACAGAGAUCAUAUCAAGUCAAAU----UGAAUUGUAGCGCUAAACUGCUACCUAUGCU-UCUAUAACUAAUAGAGCUAAGUAUUUCUACUUCAGAAUAA-AAAGUAGGUAGCGCGA---UCU--UUUCAUUGGUUAAACCAUGGGCUCU-CAUAGCUUUUCCCUGACCACAUGAUCCAACGUAGCUCAGACUAUUUACCCACGGUUUCCUAG---------UUAAAUUGAGCUUUUACUACUCUUUGGGAACGGUAAUGCAUAGGUCUCGCA-UCGUAGAAGUGCCACCCAUCAA--UAUCAUGGGUCUUCAAGUCUGUAUUUUGGGUGUAA-------------CCUCAACAGACACCAUCAU-GUCUUUUGUGAACUUGGUUCAAUCUAUUGCAAGUAAAAUCAGGUUAUCGGGUAUAACUUAACGCACGUAGUAGGCAAAGGGUGUAUUA---AUGUAGAAUGGUUGG--CGUUG------------ACUCUCCGGGAAAACAUUCUCAGUGAUUUAAUAGCGUUUUCUUUAUUUGAAGAUGGACAUAAUUCGUUUUCAUAACAAUUUAAACCCGA------------------------------------------------------------------------------------------------------------------------------------------------------------------------------------------------------------------------------------------------------------------------------------------------------------------------------------------------------------------------------------------------------------------------------------------------------------------------------------------------------------------------------------------------------------AUACACAGACUAAAUAAGUGA-----UUUUACUACUACAGCCUCGACUGGUAUUCUGUGGUACAAAUCAGACAGUUCUAUUUCAAGUCCGA-AUACGCCAUUGAU---AGACACUGCUAGAAACUUGGAAAUAGUCAUAACUAGUCUAUAGCCUCGC-ACAGGAUUCGGUUUUGG-UGGUAGAAUAUCAACCGUGUUAUG--ACGCCAAAGGGGACG--UAUUGUACCCGCUUCCAUCACACAAUCUUGAUUAAUAAUGCCUAAGCCAGGCUAGUAG--UC----CUCGCUUAAUUAUAAUUUCCCUAAAGUCAGGAGCCUGUGGAAGCAUGAGUCCCUGGUCGAUGAUAUGAC-GCCCACACCACAAUAAUCCUCUAUUAGAAAGAUUGAGCGUUAAAAGUGCAUGU----ACGAAUCCUUGGAUUCAAUAUAAGCUAUGAUCGCUAGAGAUGGAACAACCAAUUCUGAGGAGUAGCCG--------------AAUGCGUACGGCUCAAUCCCAUA-AGCGUUAAGUGUGUUCUGUC 
>D2 5397
----------------------------------------------------------------------------------------------------------------------------------------------------------------------------------------------------------------------------------------------------------------------------------------------------------------------------------------------------------------------------------------------------------------------------------------------------------------------------------------------------------------------------------------------------------------------------------------------------------------------------------------------------------------------------------------------------------------------------------------------------------------------------------------------------------------------------------------------------------------------------------------------------------------------------------------------------------------------------------------------------------------------------------------------------------------------------------------------UGAGAGCGCAAUCCCCGAUAUAUGAUACGUAAGAAUUAAUUUAUCAGAUUUCUCAAUUGAAUUAC---AUGAGAGCACUUCCUGUCUUCCAAAAUAGUUCUUAUUAAGAGUUGUCAUAUCCACCGGGCAUUUUCCACAGGAAGGACCCUAAACGGG-GUUUAAAAUUCUCAGAGGAACCCCCCAGACCCGGAG--UAGUUUUCUUAGCAUAUUGAUAAAUAUAGGUAUGCGGAU--UAGGUGAUCUGAAACGAGAUU-CUCAGGUAUGCUAGGGCACCCAGAUGACAUCGUAAUGAGA----GUUUAGAUCGUGAUAAGCUUUCACAUCAAC--GAGAACGUCCUGGCGCGCUUCAGGAACCAAUA---GGGUUAGGUCUAUUUAAUACGUACCUGACAGU--CAUUGGCGAUAGUACUUCGGUGAGUAUUUUAA-AUAGC-UGGACUAGUAACGGUCUGUUUCUCCUUAGGCGCAGCUAUACUAGGGUUAGAGUCCACUAUAGCUAUUUCGAGAUUAGGU----UUGAACGACUACUCAGGGUUUGGUGUUUAUCUCACCGGUUAUCGCUGACUAGUCUAAAACUUUUGAGUGAAUAUCAUAGUC-GUGCAUUUAUUAGUUUAGGCUUAGUACUUGAGAGGCCAGAUUU--GCCAACUCUAACGCGUAUCUUUAUGUAGGCUUGCUUUGGCUCCGG-GCCGUUUUUCAUAAGGC----UAUAGAUCAUAACAGCAAAUC-UCAAUAGUCCA-AAGAGAGGGUAUUGGCGUGCGAGUACCUAAAUCAUUGGA-AGUUGUCACGUUAAUAGUUGAU----AAUAAUGACGGAACUUCUAAAAU-AUAUAUGGCUCGUCACACAGCUUCUAACGAAGGUCUACCCGCCAGACGAUCGACCAACAUACAUACCACAGU--UACUUACCCAAAUCGUCUGUAAAUAAAUGAUGGGCUUCGG--GUGUGAGUAGGAUUAAUACAGAUAUUGGUUCUCCAACCGAACCUUACCAAA--UCAACUAAUGAAGGGAAAUCUUUUG-AAGUACUA--G-CGGUCAACUUUAUAUUUGACGUGAUAAACUGAUACGUAUGUUCUCGUCCUACCGUUAUAUAAAGCGGCAUUUGAGUA-ACGUUUACGUUUAGAAGCUAA-CUCCACCUCGUAACCAGUAUACUCUAAAACUGAAGUAAAGACAUUUAAUGGUUCAAC-CAGGAUUUUUCGCAGAACAGCCUGAUUCUAAUAUAUCGCUUCAUUACUUAACUUUUGUUGUUCAUGGUUCUUAUAAGCUACAAUCA--------CACUUGUUUUGAGACGGUGAUUUAGAUUACUAUCGACACUCGUUAAGUCCGU----AGUCUGUCUAGGCUCAAGCACUUUCUUUGC-CAUGAGCUUGCCUGCUAUAAGUAAUGGGUUGCCAUUUGCAAAAGC----UCUUAUAAGACACGCGAAAGGUAAGCCUUCAAUGCAUAUACAUUAC-AAGACUAUCAAUCUUCCAUGGCUCGCUUUCACGAGAAGACACAAUUACGGUUAUUU-UAGUUUCAGUCCUGAAAGAAAGGUAUCGAUGGCCCUU----------------------------------------------------------------CAGUAUUUUAAUCCUCUUUUACGAUGUG-AAUCUGCAAGGGCGUUUCUACCGGCUGCAAUGAAGUAGGUUGAAAAGGACUACUAACUUAUUAUUGUCUACAUGGGUUAUAUAUCACCGCAUACUAGAGC-UCAUUUCCAAUCACCCUAU---GUUUUUUCUGAUAACAGCAGGUCU--UAUUUUAUCUUCUACUUCGUGCAUCGAAACAGUUAUGAAUCCA---UAACCUCAAC-UAUAAACUAUGGAGAAGAUAAAAAUUGGGGUCAUUUUGUCGCCUU-CAUAU--GGCAGAGGGACCUACCACACUGAGGUGGUGGUGCAAACAAAACCAAUUACUUUUCUAGCCUUGCACACCAUCGUUUGCACUACUUUUAA--UUUACCAAGCAGUAUGU---AGCG-AUGACAAUACCGGCGUUAGGCAGGAACA-ACACCAGACAGCCAUGGAGCUAGAUAAAUGGCUCAUUACGAGUCCUAGAACAAGA------------CCGAACU-ACAACUCA---------CUUAUCGGGGAUUAACCGGUGCAUUACUUGAAGGUAUCCCUCUGUGCUCUAGAUAUU----UGCAUAUCCCGUGU-AUCGG-----UAUAGAACGUA-CAAUAUGAUUUUAUGAGUAUGGCAUAGACAAU-------UUACGUGAUGAGUAAGCCCUUGUCGUC---ACAUUCACCUAAAUGGCUUCGUAUUGACGCGGUGGCUUUUUCCCUCGUGUAUUUGACAGUUUUAAAAUAAGAAAUUUGUAUCUGGCCUGGAUACGGGUCUUGGCGUAUAAAUU--UGGCGGCCUUACUGCGAUCGGGUUUUUAACAUGUUAACC-UCGUAUG-AGGUCCGGUCCGUACCUUUUAAACAGGG-------AUGGUUAAGGCAGG---CUCUUUCUUAUAGGUAAUCAUGGCAGUGGCAGCCAAAGAUUUAGAGUACUGAUAUACUCGAUAGAAAUAC-UGCCAUUGUCAAUGUGCCUGGGGCCAAGCCAUGGGUGGCGG---AACGCACCCUGAUCUCCGAGACAUAAAUCAUAAUGAGCUAGAU----UAGACGCGAACUUUAAACUACUAAUUACUCU-GCCGUGACUACCACAACUCAACACCUCUAUUUUAUGGUAA-AAGGUAGUUAACGUGU---CGG--UAUCCUUGCUCUAACUAUUAGUCUU-CAUAUUUCUGUGUUAGAUGCAUGUUUUAGUAUGGUUCGGACUGUUUAUCUACGGUUUUGUAG---------ACUGAUUGAGUUUUUGUCAUUGGAUUGUACCGGUAGCACUUGAAUUUCAAG-CCGCGUAACUGUUGUCCAUUAG--UAUUAUGACUUAUUAAAUCCAUGCUCUUGUAGUCA------------ACAUGAGCGGAUCUUAUUAG-ACACCUUAUGAAUUAAACCCGCUUUAAUAAUAGCUGUAUCGGAUUGUCAAAUAUAAUUAAACUUAUAGAGUAAACAGGAAGAGCCUUC---AUGCAAUUAGGGUGG--CGUGGUGAGUUAUGUU-AUCCAUCGGAAAAACAUUCUAAGCUGCUAAAUAGGGAUAUUUUCAUGGAAUCGUUGGCAUAAC----UCCUACAGCAGUCUUAUCGCGA---------------------------------------------------------------------------------------------------------------------------------------------------------------------------------------------------------------------------------------------------------------------------------------------------------------------------------------------------------------------------------------------------------------------------------------------------------------------------------------------------------------------------------------------------------------------AAAAAUGAGUGG-----GUCUACCACGACAAAUAUAAUGAGUCUCUGGACACAGAGCUCUGAUGAGUUUAACUAAGCCUCAAUGCAUGAUAUGGGC---GAACGCUAGUGUCGCUACAGGAGUAGUCACACUUGAUGGAUGGUAUUAC-AUAAGACCCAUUUUCAC-UGUUAGAACUUUAACUAAUAUGUG--GGACUUGGAUAGACA--CAUAGUUCCAAUCACCACCACAUAAUCUAAGCUAAUAAUUCAAGAACUUGACUAGUAA--UC----UCCAUGCAAAUAUGAAUCCUGUGAAUUUGGCGCCUUG----GGCCUAGCCCUUUUGGCGUUGAGACGGU-UCAUAAACUACCUUGACCUCCUUUAAGCAAGGCCGAGCGUUGUAGGUUGACAU----AUAAAGCCUUGGACAUGAUAAAAGUUUUCCUAUCUACAAGCGGAUCGGGCAAUUCUAGGGAGUAGACG--------------GAUACGUAGGAGUUAA----AUA-AGUGCUGGAUAAAUUUUGUU 
>C2 5397
-----------------------------------------------------------------------------------------------------------------------------------------------------------------------------------------------------------------------------------------------------------------------------------------------------------------------------------------------------------------------------------------------------------------------------------------------------------------------------------------------------------------------------------------------------CAUUUAUGCGUAGCCACUAGGCAGUUGCUAUGCAUACAUUCAACAAAAGUAUUUUCACGUCAAAAUAUCCCCAACAAAAUUGAAGUAAAAUAGAUGUCUCGUAGUAGCCUAUUCCUUACUGGGUCAUAUCAUUAUAUAUCUUGUG--UUACCUAUACGUGUAGUACUGAGAGU-----ACGGCUAUAAACUCAUAAUCAC-UAAUAUGGAGUAAUCUUCUAGGAAGAAAGAA---CAGUACAAAGCACAAGUACUUC-AGGACAAAGGCGUA-AUAAAAACUCU-UCUCACUUAACGAAGAAAA--UCUGUGCCUCUAGAUAGGAUAAGACAACGCAUUCCAAAAAAUAGUAUCGA---UAUAUCCAUCCUACGUUCCCCUUCUGAUAAGUAAGG-UUAAGUAAUCUGCUGAUAUGCCAGAAAGUGUGA-GCUGAGCGUUUCUUUUCACUGCUGACCAAGGUCCAU-GUGGAGUAGAUCGCGUAAUGACUGGUAUAAAUGUUAAAGCGGAAAGUGGC-AUAUAAGAGCGCGAUCCCCGAUAUAUGAUAUUAAAGGAUUAAUUUAUAAGACUUCUUAAUCAGGUUAU---CUUCGUGCACUUUCUCAUAUGCAAAACAGUUCGUAUUACGAAUUGUAAUAUCCACCGGGUAUUUACCACAGCCAGGACCCUCAACAGGUUUUAACACUCAA--UAGUUAUCCCCCAGACGAAGAA--UAGGUUGCUUAGCAUAUUGAUAAAUAUAGUUAUGCGCUU--UUGGAGAUCUAGAACCGUGCA-CUUAUGUAUGCAAGAGUAUUCACACGUCAUAAUAAUGAGU----GCAAAGUUCAGACUAAUCUAUCACAUCAACUAAGGGCGUCUCGGCG--AAUUCAGGGACUAUUA---GGGUGAGAACUAUUUAUAACGUGACUGACUGUA--AUUCGCGAUAGUACUUCGAUGAGUAUUUUAG-AUAAUUGGGCGAGACAAGGACUGCUUGAACCAUAGGCUAAGCUUUAUUAGGGUUAGAUUACACUAAAACUAUCUUGAGUUUAGGA-------------------------------------------------------------------------------------------------------------------------------------------------------------------------------------------------------------------------------------------------------------------------------------------------------------------------------------------------------------------------------------------------------------------------------------------------------------------------------------------------------------------------------------------------CGGCUAACAUCAUGUUUGACGUAAUAAACUAAUGCGUAUGUUAUAACCCCAUUGUUAUAUAAAGAGGCAAUUAAACA-ACAUUUACGUGUAUAAGUUGAUCUCAGCCUUGUAACUGAUAUACUCUAAAACUGAAGGAUGGACAUUUAAUGGCUAACC-CCGGAUGUUUUUCAGAUCGAUCAGAUCUUAAUAUAUCGCUUCAUGACCUAACGUUUGUUUUUCAUGGGGAUCAUAGGGGACGAUCA--------UAUUUGUCCUGAGGUGGUGAUUUAGUUUACUAUCGACACUAUUUAAGUUCGU----AGUCUGUCUAGGCUCAAGCACACUUUUUCA-UAUGAGCACGGUUGCUGAAAGUUA----UGGGCUUUUAAAAAAGCUCCAAUAGAAGGCGAG----AAAAGUCUACCUUCAGUGCUUAUAAAGUACAAAAG-UAUAAAUAUUCCAUGGUUAUAUUUCACGAGAAGACACAAUUACGCUUAUUUGUCGUAACAGUCCUGAAAUAAAAGUAUUCAUGGUCUGU----------------------------------------------------------------CGGCAUUUUAGUUCUCUUUUACGGUGUC-AAUCUACAAAGGCAUUUCUACCGGUUGCUAUGAAGUGGGUUGAGAAGGACUACUAACUGCAUAUCGUCUAUGCGAGU--CGUAUCACUGGAUCCUAAAGC-UCACAACCAAUCACCUCAU---GUCUUAUCUAAUAACAGCAGGUCU--UAUUUUGUCUUCUUUCUCAUGCUUCAAAAGGAUUAUGAGCCCC---CAACUUCAAC-GCUUAAUGUUAGGGAAGAUAGAAGUAUGGGCCAUUUAGCAGGACU-UAUAU--GACAGAGGAAUCUAUUACACUGAAGCGGUGGCGCAAACGAAACCACUUAAUUUAAUAGCCUUGCACGUUAUCGUUUACCUUACUUAUAA--UUUACUAAGUCGCAUGU---AGCG-AAGACAAUAUCGACGCUCAACGGGAAUA-GUACCUGACAGACACAGAACUAGAUGAACGUCUCAUUCCGAAUCCUAGAACUAGA------------CCGAACU-AAAAUCCA--------------------------------------------------------------------------------------------------------------------------------------------------------------------------------------------------------------------------------------------------------------------------------------------------------------------------------------------------------------------------------------------------------------------------------------------------------------------------------------------------------------------------------------------------------------------------------------CAAACUGGUAAUUAUCCU-UCCGUGUCCAUCAUAAUUCAAGACUUCUAUUUUAUUGUGA-AGGGAAGUUGUCAUAUCUGGGU--UAUCAUUACUCUAGCUACUAUUCUC-CGUAUUUCUGUGUUAGAUGCAUGUUUUAGUAUUGUCCGGACUAUUUACCUACGGUAUUGUAG---------ACUAAUUGAGCUUUUGUCAUUGGAUAGGACCGGUAGCACCUGAUUCUUCAACCCGCGUAAGCGAUAUUUAUUGG--UAUUACGAUUUCUUAAAGUUAUGUUCUUGUAAUAA-------------AUCGAGCGGAUCUUACCAG-ACACCUUAUGAACUAAACGCGCUUUAAUAUUAGCUGUAUCGGGUUAUCAAGUACAAUUUAACCUAUAGAGCAAACAGGAAAAGCCCUGAGGAU--ACUUAGAGUGA--CGUGGGGCACUAUGUUAUCCCUACGGAAAAACAUUCUAAGCUGAUAAAUAAUGGUAUCUUCAUGGAUGCGCUGGCAUAAC----UCCUACUGUAGUCUUGUCGCGA-ACGUUAUAACGGAGGAU-------GUUUAGCACUCAAUUUGCAUGGAGAAUAUUAUACUGGCCG----UGGAUUGGAAAUCCUUUGAAAACCAGUCUUACAUCGGGAGCCAUCAGUUGUCUUUAGUAAUGAUUGCAACCUAUGGUUAAU-CGGACUAACGUUGGGUGG-GGGCACCACGACAUCAUAUCAAAAACUUUGUGAUUACUACA--GUCCCCAGCGUAA-UGGUAUAUACAUGGAAUCAUAUGCAAUUUGACAUAAUUAACUAUUUAAC-UAUAUGACACGCCAGUAACUUCAGACUUUAGUAUGCUCCAAAUUAGAAAGAACUAUAGAUGCUAGCCUGUGUUGACCUCAAAAAUAAUGCC---UCUAGCUAUACUGGCACCCGUAA---UAGGGGGUUUAAAAUAAAGUUUGUUCUGGUAUCAAGUUAUGCAGCGGAUAUCUUAACAAACUCCCAAGUUGCGGCCCGACUGUGUACUUUAUGAUA-UUUUCAGAGACUACGUAA---------GCGGUAAAGUAAGGU-------------------------------------------------------------------------------------------------------------------------------------------------------------------------------------------------------------------------------------------------------------------------------------------------------------------------------------------------------------------------------------------------------------------------------------------------------------------------------------------------------------------------------------------------------------- 
>B2 5397
--CUUUGUAAAAUGAGUACAUGAAUAUACCUGG-CAUGCAAUAUUGCCACCGGAACCAAGGCGAUAAUGAGUAUAAAAGUCCAUC---------------GUUGCCAUAUUAAACUUCGUAU--GUAACCGUCAAUAGCGAGGACUUUUUAACUCUACCGAUCUAACAAAUAGCCUUAACAAUCGCUGUGAAUAGAAACUAACAGA-AACUAUAUAGCUUUCAGAUCAAUUAC-GGUGUUGCUUAA----CAGAUAAUCUUAUUACAUCUACAUGUUUUAAU--UGUCGUGUUGAAUCUAUGAUGACAGUACGAGU-GUGUUCAGCGAUCGAAAUUCGAAAUAAUAUUUGCAAGACGAGCCUAUUUUCUUCUAUUCGA------CAAUUUUCUAUUUGUCUGAUACACGAUAG----CACGUUAGUUGCUAUCUUAGACUGCGCUCG-GUUACAUACUGUUUUCAAAAGGUGAGGGUGACUGCAGGGGGUUUAGUUUCCCUAUAUCCUGCGUACUAGGCGCCUUCAAAGGGAA-----------------------------------------------------------------------------------------------------------------------------------------------------------------------------------------------------------------------------------------------------------------------------------------------------------------------------------------------------------------------------------------------------------------------------------------------------------------------------------------------------------------------------------------CGAGAGUAGUAUGCGCGCAAACUGACAUUUUAGGAUUACUUUAUUAGGUUUCAUAAUGUAACCAU---GGGCAGCCAUUCUCUCUUCGCCAAACCAGUUCUUAUUAAUGA---ACAUAUCUUACGUGUAUUUACAUCAUACCUGAACCACAACAGCUAUUUAA-AGUGACGUGAGCUCACGCCAGACGUGGAG--AACGUUUCUUUGUGCAUUGACAAAUACAUGUAUGCCCAA--UCCGUGAUCAAAAACCGUGCA-CUGAUGCAAACAAGCAAAUUGAAAUGUAGUUAUCAUGAGU----GUAAAAUUCCGCGUAACUCAAAACAUCAAC-AAGGGCGUUCCGGCGCAAGUCCAGGAAGAAUCA---UUGUUAUACUUACUAAUAUCUUAACUGACGAUGUAAUUCACGAUAGUAAGCCAAUAAGUAUCUGAG-AUGACUUUACAUGAUACGUACAGGUUACAGAAUAGGCUCAGCGAUACUGAGCUUAGUAUCAAUUGAAUCUACGGAAUCUGUAUGU----AUGAACGAUUAUUGUCGAUUUGUUACAUAUCUCACGGGUCUUCUAGAACUAGUCUAAACCUAUCGAGUGGGAAUCAUUAUC-UCGCAUUAAUUAGGUUAGCUUUAUUAUUUGGUUGACCGGUACC--GUCAACUUUGACGCGUAGAUAAAAAUAUUCUAGUUUUGACUACGU-AAAAAUAUUCAGAAAUC----AAUAGGGCCUAAUCCGAGGUC-UCAGUAAUUCG-AGGCGAGAGUAUUGGUGUAUGCGUAAUAGCACCAUUGGG-UGUACCGGCGUAAGACCUUGGG----AAAUCUGGUAAACAUUCUAAGAA-UUAUACGGCUCCGCACGAAGCUCCAACCGAGUGCCUAGCCGUUAUAUAAACGAUCAACUUACGAUCCACUGG--UACUUACAUAAAUUGGUUGUAUAUAGAGGGGGAACCCCGG--GUGUGAAUACGACUGGUGCAGGUCCGCGUCUUCCAACUCAUCCUUAACAUU--UUAUUUUGUAAAGGGGAGCUUUCUG-UUGGAAUA--G-------------------------------------------------------------------------------------------------------------------------------------------------------------------------------------------------------------------------------------------------------------------------------------------------------------------------------------------------------------------------------------------------------------------------------------------------------------------------------------------------------------------------------------------GGUAUUC----------------------------------------------------------------UGGUAUUUUAGUUCUCUAUCAUUAUGCC-AGUUCUCAUGAGCACUUCUACGACCUACUAUGAUGCGCAUUAAAGCGGACUACUAACUACUUAUCAUCUAUAUCGGUGGCGUGUAAAGGCUUACUAGAGU-UUGUCGCCAAUCACUCAAUUCAGUAUCAACUAAUAAAAACGAGUCC--UACUAGACCUUCUUUUUUGUUCAUUCAAGCGAUUGUGGACCCG---AAAUCUGAGC-UGUUAACGAUCGCAAAGAUAAAAAUUUACGCCAUUUACUAGGAUU-CUUAUGGGACGGAGGAAACUGCUACAUCAAAGCAGUAGAACAAACGAAAGCGGCUGCUUUAUUAAGUCUGCAGAUCGCCGUUUGCACUUUUUAUAA--UUCACCAAGUAGUAUGC---UUCA-AAGGCCGUUCCAGCGAUGGAUCGUAAUA-AUUCGCAGCGACUAUAGAAACAAAUACAUGUUGCAUUUCGGGUUCCGUCUCGAAA------------CCAUAGU-AAGAUUCA---------CUAUUGGA---------AACUCCUGACUCAUAGGAGUCCUUUUGCGUUUUUAAUGCG----UGUAUAGCUAGCGU-UUCAG-----UGCUAAACAAA-UUAAAGGGUCCCAUGGAUCUGAC--AGUCGAG--------UUGGAAAAAGUGCAAGCCUCGUCGGA---AUAUCCAACCAUAAGACUACCCUUUGAAGGGGCUGUUUUUUCCUUUAUAUAUCCGAUUGUCCUAAGAUGAGA------------AAUCUUUUACGCAAUUUGGCGAGAAAAUU--GGGCAGCCCUGUUAAAGAUAGGUUUUCCAUGCGUUGGCG-ACGCCCG-AAGUCAAGUCCGUACCUCUCGAAUA---ACAUUUCAUAGUCAACGUAAA---AGCUUUUGUACCAGUGAUCUCGGCAUCAACAGCCAGGAAUCUACAGUUCUGAUGCAUUUGAUACAGAUUU-UGACACAAUUACAUUGUCCAGGGCAGAACCUUAGACGGCUU---CGUUCAACUUAAUCGCAGAGAUUUAGGCCAUAGCUGGCUAUAA----UGAAUUGGUAUUCGAAGCUGCCAAUUAUCAU-UCCAUGGCUAUAAUAACUGAGCUACUUCAUUUUCUUAUGU-AGGGUAGUUAUGGUGA---CAC--CUUCACUGGUCUAAUUGCUAGUUCC-CCCAGUUUUGUGUUGGAUACAUGUAUUAGUAUGGUUAAGACUGUUUCCUUAUGGUUUCGUAG---------CCUAAUUGGGUCUUUAUCACUUACUGGGAACGGCCUUACUUGGGUCUAAUA-UCACGUGGACUUCAUUUGUCAG--CAUUAUAAUUCUUUAAAUUUAUCCUUCUGAUAGCCUU----------AUAUAAGUGGAGUCUACCAG-AUACCUUAUAGUUUAAACUUACCUUAAUAUCAGCUGUAUCUGGUUGCCAAAUACACUUUAAUUUAUAGGACAAACAAAAUGAGACUUU---AUGAAAUUAGGUGGA--CGUUGAGCGUAAUCUCUAUUCUAUGGAACAACACUCUGGGUUACUAAAUAGUAACACUUUCGGGGGUACGAUGGCAUGUC----UAUUAUUUUGGUCUAAUCGCAA-------------------------------------------------------------------------------------------------------------------------------------------------------------------------------------------------------------------------------------------------------------------------------------------------------------------------------------------------------------------------------------------------------------------------------------------------------------------------------------------------------------------------------------------------------------CUCAUAAACCAAACGGUUGA-----ACUUACCAUACUAGAUAUGAUUAUUCUUUGGUCAUAAAGCCCUGUUAAGCUUAGUGAAGCCUCAA-AUACGUCAUAGGC---AAAUACUGGUCAUUCUAUAGGAGCAAUUACAUUUAAUAAUUAGUAUUGCUACAGAUCCUAUUUUUAC-AGGUAGAGCUAUAACUACGGCGUGUUUAACUUGGGUCAACACGCAUCAUUCCAAUCACCAUCGUAUAUUCCAAGUUAAUAGCUCAAGCGCCGGACUAGAAA--UC----CCCAUGUAAAUAUAACUCCUCCAAAUUCGGUGUCUUGGAGAGACCUAACCUUUAUGACGUUGAAACGAC-GCAUCAACGACAUUAACCCUGUCUCAGAAGGACUGAACGAUGUAAAUUGACUU----ACCAAUCACUGAAUAUAAUAGAAACUAUGCCAUCUAAAAAUAACGUGAACAAUUAGGGGAGAUAGACG--------------GGUACGUAAAAAA-AACUCCAUA-ACCGCUGGAUAAA-UUCGUC 
>A2 5397
--CUUUGUAAGAUGAGUUCAUGAAUAUACCUUG-CGUGCAAUACUGUCACCAUUAACAAAGCGAAAUUGAAUAUAUAAACCCAUG---------------GUCUCCAUAUUAACCUUCGUAU--GCAACCGUCGAACGCGAGAGCUUCUUAGCAC-ACCGCCCGAAGAAAUAGUCUUAACAAUUGUUAGGAAUAGAGACUCAUGAA-GUCUAUAUAGCUUUCAGAUCAAUUAG-AAUGUCGCUGAA----CAGAUAGUCUUAUUACAUUUGCAUGUCUUGAU--CGUUGUGUCGAAUCUAUGAUGGCGACGUGAGU-GUGCUUUACUCUCGAAAUUAGAAAUAAUGUUUGCAAUGCGAGUCUAUUCUCUUUAAUCUGA------CAAUGUUCUAUUUGACUGAUACACGAUAA----UACAUAAAACGCUGCCUAAGACUGCGUUAG-AUAACAUACUGUUCUCAAAUGGUGAGGGUGGCCCCAAGGGAAGCAGUUUCCUCAUAUCCUGUGUGUUAGGAGCUUUCGGAGGAAACAACUACGUAUUACCAUUCAGCAGAUCAUAUAGAUAGGUCAAUGAAAUACAUCUAUAUAUGAAACUUUCAUUAAAAGAAUUGAAAUAUAACAGAUAUCUCGUUGUAGCAUAGAACUUCGUUGGACGAGUUGUUAUAUUUCCGGUC--CAUACUAUAGGUGUAAUACCGUCAUCGCCCUAUAGAUGGAAUCACAUAACGUC-UGAGACGGAGCCAUUUUGCAAAGAUUAUGAA---CCAUAAGUAGCACGUAUACUUU-UGGCUUAUGGUUAC-ACAACCACGUU-UCUUAUUAUAUUUAGACAU--UCACUGCCUCCGAACCAGAUAAAACGAAAAAUACCAGACAGUGUUAUCGA---UGUUUUCAUCGUUUGUUCCUGUUCUGUUAUGUCCGACUUAAGUAAUUUGCUGACACGCCCGAGACAAGCA-GCUGAGUUUUCCUUAUCAAUCUUGACCACGUUCCGU-AUGAAAUGGAUCGAGUUGGGAAUGAAAUACAGGUCUAAGCGGAAAGUCCG-UUAUGAGAGUGGAAUGCGCGAUAGCUGACAUUUUAGGAUUACUUUAUCAGGAUCCUAAAGGUAACCAA---AUGCAACCACUUUCUCUCGUCCAAACCAGUUCGUAUUAA---UUUGCAUAUUCUACGAGUGUUUACAUCCUACCGGAUCCACAACAGGUUUUUAA-AGUGACGUAAGCGAACGCCAAGCGUGGAG--UACGUUUGUAUGUAUAUUGACAAAUACAUGUGCGCCCAA--UUCGAGAUCUAAAAUCGUGCA-CUGAUGCAAGCAAGGCAAUUCAACUAAAGCAAUCAUGAGA----ACAAAAUUCCCUAUAAUCCUAAACAACAAU-AAAGGCGUUCCGGCGCGGAUCCAGGAAUAAUCA---UCGUUAUACUUACUAAUACCGUGACUGACUACGUAAUUCACGAUACUACUGCAGUAAGUAUCUUAG-AAAACUUGACAUGAUAACUGCAGGUUACACAAUAGGUUCAGAGAUGCAAGGGUUAUCUUAAACUAAAACUAUGACAUCUUGAUUU---------------------------------------------------------------------------------------------------------------------------------------------------------------------------------------------------------------------------------------------------------------------------------------------------------------------------------------------------------------------------------------------------------------------------------------------------------------------------------------------------------------------------------------------------------------------------------------------------------------------------------------------------------------------------------------------------------------------------------------------------------------------------------------------------------------------------------------------------------------------------------------------------------------------------------------------------------------------------------------------------------------------------------------------------------------------------------------------------------------------------------------------------------------------------------------------------------------------------------------------------------------------------------------------------------------------------------------------------------------------------------------------------------------------------------------------------------------------------------------------------------------------------------------------------------------------------------------------------------------------------------------------------------------------------------------------------------------CUAGCUGG---------AGCUCCAGACUCUUAGGAUUUCUUUUGCGUUUUAAAUGCG----CGUGUAGCUAGCAU-AUCAG-----UGCUAAACAAA-UAAAGAGGUCCUAUGAAUAUGCC--GGUCAAU--------UUAAAAAAAAUGCAAGCCUCGUCGUA---GCAUCUAACCAUAAGACUUCCCUUUGAAAGGGAAGCUUUUUCGUGUACAUAUCUGACUGUCUUAAGAUAAAA------------AAUCUUUUUCUCGGCCUAGCGAGCAAAAA--GGGCAGUCUUAUCAAGAGUCGAUUUUCUAUACGUUGGCU-AUGUCCG-AGGUUAUGUCCAUACCUUUUGAGUACAAGCGUUUCACAGUCGACUUAAG---AGCUUUUGUACCAGUUAACACGACAGCAACAGCCAGAAACCCUCAGUUCUGGUACAUUUGAUAUAGUUUU-UGACACCAUUAAUUUACUCAGGGCAGUGUCUAAGUUGACUU---UGCUUAGCUUAACCGCAGUGAUACAGACCAAAGCUUGCUAUAU----UGAAAUAGAAUUCGUAGCUACUAAUUAUUAU-CCCAUGGCUAUUAUAACUGAACUCUCCCAUUUUCUGGGAA-GGAGUAGUUAUGAUGG---UAC--CUUCAUUAGUCUAAUUACUAGUCCC-CGUAGUUCUGUGUCGGGUAGGUGUAGAGGCAUGGCUCAGACUAUUUCUUGACGGUUUCGCAG---------UCUAAUUGGGCUUCUGUUAUUGACUGAGCACGGCUGCAUUUAGGUCUAAUA-UCGCGUAGAUCUUAUCUAGCUG--UAUCAUGACUCUUUAAAUCCAUGUCUUUGAUGGCCCC----------UUAAAAAUGGAAUUUAUCAG-GUACCUUAAGAUUUAAAUAUAUCUUAUUAUCAGCUGUACCAGGCUACCAGACAUAAUUUAACUUAUAAAAUCAACAUAAAGAGACUUU---AUGAAAUUACGUAGA-GCGUUGAGAGUCAUCUCUAUUUUAUGAAAUAACGCCCUACGAUACUAAGCAUUGGCAUUUUCAUGGGUACGAUGGCAUGUC----UGUUAUUAUAAUCUAAUCGCUU-ACUUUAUAAUAGAAGAU-------AUUUAGUAAUCAAUAUGAAUUAGAAGUCUCACACUGGUGGGUCAUUAAUUAAAAGCCUUUGACAAACCGUCAUUAUUUGAAAAUUCAGCACUUGUCUUGUGUAAUAGUCGUAACAAACAGUAAGUUUAGCCUUCUGCUGGAUGA-GAGUCCCGCGAUUUUAUAGUAAUAACUUUAAAGUUAUUCCG--GUCCCCAACAUGG-AAACGCGUGCAUAGGAUGAUAGCCGACUUAGUAUAAUUCACUAAUUAAC-CGUACGACGCUCCUACG-UUCUAGAGUUCAACAUGCUGUAGAUUAGUGUGGACCGUAAAGUUUAGCUUAUGUUGCCUUUACGAAUGAUGGC---UUCACCUGUAUGGGUAUCCGUAA---CAAGGUGUUUAAGACAAUGUUCGCUCUGGCGU-UAGUCAGGCGGCGGGUACCUCAACACUCUCCUAAACCGUAAAGUGACUGUGAGUCUAAACAUA-UUGUCAGAACCUACAUAA---------GUGACAAAGUGGAGC----ACUCAUAAACUAAACGGUUGA-----AUCUAUCAUAUCAGAUAUGAUUAUUCCUUAGCUAUAAAGCUCAGUUAAGCUUAGUUAAGCCCUAA-AUACAUAAUAGGC---AAGUGCUAGUCACUCUAUGGAAGCAGUGACGUUUAAUAGUUGGUAUUGCUACUGAUCCUAUUUUUUC-UGGUAAAGCUAUAACUACGUCGUG--UAGCUUGAAUAAACACGCAGUGUUCCAUUUACCUACGUAUACUCCGAGUUAAUAAUUCGUGCGUUGGACUAGCAA--UU----UCCGUGCAAAUAUAACUUCCCUAAAUUUGGUGCCUUGGGGGGGCCUAACCUUUAUGGCGUUGAAACGAU-GCAUCGAUGACAUUAACCCUGUUUCAGAUAGACUGAACGAUGUGAAUUGACCU----ACCAAUCACUGGAUAUAACAGAAGCUAUGCUAUCUAAAAAUAAAGCGGACAAUCAUAGGGGAUAGACG--------------GGUACUUAAAAAA-AACUCCAUG-ACCGCUGGAUAUA-UUUGCC 
>H3 5397
-----CCGAUAAUAAAAUAAUGAACGUUAUUUG-CGUACUGAAUAGUUACUACGGACAAAGUGCCGAUGAGCAUAGUUAUUUACGAGGGUUAUAGCAUCCGUUACAUAGGGUAUUCUUGUAU--GCAUCCGCCAAAUGUGUGCAUAUCCUAAGCUUAUCGCUUUAACAAGAGGCCUGGAGAAAUGCAUCAAAGGCGGCCUAGCAAG-GGUCAGGUA---CCCAAAAUAAUCAA-GAUGUUGCUUUA----UAAGAAUCUUUAUUAGCUCCUAAAGCUUUAGCCUU-UCGUGCUGAAUAUAUAUGGACAAUAGGAUUACUGUUAUUCAGGCUAAAAUAGGGGCACUAGCUAUAUCGGGAAUCCAUAGCCUAUUGAUUCA------GGGUUAACACCCCUUCAAAUUUAAAGUAACCUGUAAGUCAAACAUAAACUAGGAAUACACUAG-GUUACGUAAGAUCUCUAAAUAAUGGAAGUAGCCUUCUAGAAUUUUAGAUGCUUACAUUCAGUAAGCGAUUUGCAUAGAUACGAAA---UAACGGCUCAAUAAUAACUCUUUUCUUCUGCCUUUUCCAACGACCAUCUGUGUUCAACAUUUCGUAACAGGAAACUUCGAAGACUAAUAAGCUAUUUUUAAUAACUUAUUCCGCUCAUCGGUGACCUAUUCAACUACACAGA--UAAAAUAUAUAUUAGAUAUUGAUAAUUC---AUGUUCACGGUAAUAGAGUGUUCCUUUAUAGAGAUAAUCAAUUGAUAUACAUGA--UAAAUGACAACAACAAAGUCUCU-UCUUUUGUCAUGCAGGCACCUAGUGU-GCUGGGGAAAUCUAAACCU--GACAGCCCCAUCGGGAUUACAAUAUCCUGACUUACAGACAAUAAUAUGGA---UCUUAUCAUCUCGUUUCCCUAUGCUGCGACCUGUAGCCUCAGUUACUUGCAUUUAAUCACGACAUAAGAA-GCCUGAACGACCUAAUCCAUGUUGAAUCAGGGUCGC-AACACAUACGCCGAGAAUGUAGCUCACGACAUAAUUUUCAACUAAGUUUC-CCA------------------------------------------------------------------------------------------------------------------------------------------------------------------------------------------------------------------------------------------------------------------------------------------------------------------------------------------------------------------------------------------------------------------------------------------------------------------------------------------------------------------------------------------------------------------------------------------------------------------------------------------------------------------------------------------------------------------------------------------------------------------------------------------------------------------------------------------------------------------------------------------------------------------------------------------------------------------------------------------------------------------------------------------------------------------------------------------CUGCAGAACUAAUGCUCGGCAGUGUACCUGAAUACUCACGACAUGACCAAUCUGUCCCUUUGCAGUCAUACAAGGCU-GAUUAUACGUAUGUUAAUUGA-UUGACCCAAGUUUCGGUCAGAUUCAGAAAAUACAUUGCCGCCCAAUGUAUACUAAGUAUCAAGCGUCUUAUUUAGUUGCCAGCAUCUUAGGUUUCGCUCCUCGAUUAACCUUUUAGCUUUUAGGAUGUCCAAAGAGUUAGGUCA--------UAUUUUUCUUG-GAGGGCGACGAAGCAUGCUACCAUUCCUCCUGCAAUCUGC----AUAUAAUUACAUUUGGAAUUACAUUACGAU-UGUAAGAUAGUCGAAGGGGCGUAACUUUUUACUCCAACUGGAAUUG-CGUCCGUUAGAGAG----AGAAAGCACCUUUUAAUGUAAUGGACUUACAGAAA-CUUUUGCCAUCAGUAGCAAGUAGCCACAAAAAUAUAAGACUUCUAUAACCAACUUCCUGCGACCCAAAAAAGUGUUGAACCC--------------------------------------------------------------------------------------------------------------------------------------------------------------------------------------------------------------------------------------------------------------------------------------------------------------------------------------------------------------------------------------------------------------------------------------------------------------------------------------------------------------------------------------------------------------------------------------------------------------------GAGUUUAA---------UCUCUACUAUCUACAGGGGAUGACUUGCGUCUAAAGACCU----CA--CCCCAUAAGC-AUAAC-----UGCUGAACGAA-CGACACUGUAAUGUAAGCAUGGUUUGUAGAG---------UUUGGUAAAACUUAUGUCUCGUCGUA---UAAUCUAGUUUAAAUCACUCACAUUAGUAGAGCCCUUCUUAUC--------ACUAACAGUCUUAAUAUGGAA-------------CCCGGUUAAGGAGAUUGCCGGACCAACU--UGUUUAUUUAGCUUGUAUUAAAUCCUUAA-AAGCUGCAA-AUAAGAU-GAAUACGGUGCAUUCCACUUAAGGAUGAACCCUUCCCAGUCGGGGUACA---UGAUUUCACAUUGGUGGAUAGGACGUCGCCAGGCCACGAUAUUGAGCCACGAUAUCUCCAAUAAACGUCUGUGGCAUCAUUAUUAUACAAUAGAUAAACCUUUAGGUUGCUU---GGCUCAGCGAACGUAUACACAUGAUGGUCAUAACGCCUUGUAA----UGUCCAAAGGCGAUAGGAUGACGCGCAAUCU-UCUUCAGCUACAAUUAUACACAUUCUCUAUUACAUAGUAG-AAGGUAGUUAUUUAGU---CAC--CUUGAUCAGUUAAAUCCUCAGUUUU-CGCAGCUUUCAACUGCACGAAUACUCUACCAGGCCUGAGACUGCCUGUGAAGAGUUUCUAAG---------AUUAUUUGGGAUUC-GCUACUUAACUGUGACUAUAGCACUUUACUUUGCCG-UCACGUGAUUGCUGCAAAUUUG--UAUUACAAAGCUCUAAGUAUCUGUCCUUGGUAUUA-------------UAUAAACAUACCUCACGAG-UUACCUUGCGAGUGGAGCUCACUUUGUAACUGGUUAAAACUAGUCAUUAAUUAUA-CUUAGGCUGCAUACCAGGCCGCAAGUGCGACC---UUCCGUUUAAACUGA--CAUGGCUUGAAGCUAUCGUUCUACAAGAAUACACCCUUAGUGACCACAGGGUAUUGUUCUCGGGCAGACUUUGGCCUAAGGCCUCCUCUCAAUGAUCUAAUUACAA------------------------------------------------------------------------------------------------------------------------------------------------------------------------------------------------------------------------------------------------------------------------------------------------------------------------------------------------------------------------------------------------------------------------------------------------------------------------------------------------------------------------------------------------------------GCCUAUCAACGAAGCAGACGG-----AUCUGCCAGACCGGAGGUUAUUGUUUUUCGAUCGCUGAA--CCAAUCGGUUCUGU---AUCCCGGAUGUCAAUAUAGGUCGAGCAUACUGAUUAAUUUAUAGGAACCACAAUUUUAGAUAAACCUUGUCGC-ACAGCGUCUGCUUUUAGAUAAUAGGAUUCUGUAACCGGUAGA--AAAAAACGAGGGCAU--GAGUACUUUAACCACUACCAUGUAACGUAGAUAAAUACUUCAGAUUCUUACCGAAUGG--UUCAUGUUCAAUCGGACAUGAGUUCCACAGAUGCGAAGUGUCGCACUGGCUUAGCCCUCUAAACCGUAGAAAGAG-ACACAAAUUAUAUUAAUAAUCUAUUGAACAAACUAAACAUUCAAGACUAAUGU----ACAAGUUCCUAAUUACAAAAGUUCCUAUGCUAACUGGGAGUG-UUCAGACAACUCUCGGUAGAAUACG--------------GAUGGGUAAGUUUUACUAUCAUA-AAACUGUAACAGGUUUCAUA 
>G3 5397
-----CAAGUAAUAAAGUAAUGAUCUUUAUCUG-CGUACUAAAUAGUUACUACGGACAAAGUUGCUAUGAGUAUUGUUGUUUUCGAGGGUCAUAAUAUCCAUCACUUGGUGCGUCCUUGUAU--ACAUCCGCCAAACGUAAGUUUACGCUAGAA-UAUCGCUUUAGCAAGAGGCCUUGAGAAAUGCAUCAAAUGUCACAUAGUAAG-GGUCAAGUG---CCCAAGAUAACCGA-GAUGUGGCUUAA----UAAGAAUCUUUAGUAGCUCACAAAGUUUUAGCCCUGUCGUAGUGGCUAUAUGUUGGCAAUAGGAUUACUAUUAUUCAGGCUAAAAUAGGCGCACUAACUAUAUCCGGAGUCAAUAAUCUAUUGAUUGA------GAGUAAAUACCCUUUCAAAUUUACAGUAAUGUUGCAGUUAGACAUAAACUAGGGAUACGCUGG-AUUGCGCACGAUCACUAGAAAGUGGAAGUAGCCUCACAGAAUUUUAUAAGGUUAGAUUCUAUAAGCGAUCUACACCUAAACGAAA---UAAGGACUCACUAAUAAUCUUCUUUUUCUGACUUCUUCAACGAAUACGUGCAUUCAAUAUUUCGUAACUGGACAGUUUGAAGACUAAUAAGUUAUUAUUG--AGCACAGUCCUCUCAUCGGUAACCCAUGCAGUUAUAGAGA--UAAACUAUAUAUGAGAGAUUGACAAU-----UCAUAUUCACGAUCGUGUUUUU-AUUUAUAGAGCUAAUUAAUUAAUAUUCAUGAUUUCAAUGAUAACAACAGAGUCUUU-GUUUUUGUGAUUCGGACACCUAGCGU-GAAGGGGGAAACUAAACCU--GACGGAUGCACCGGGAUUACAAUUUGCCGCAUUACAAACCGCAAUAUGGA---UAUUAUCAUCUCCCGUCCCUAUGCGGCGAUAUGUAGCCUAAGUUACUUGCAUGUAAGCACGAGACAUGAA-GCUCUAAUGGCCUAAUCGAUAUUGAAUAAGGGAAGU-UUCACGUGCACUUCGAAAGUAUUUCACGACAUACUUUCCCAAUAAGUUUC-CCA---------------------------------------------------------------------------------------------------------------------------------------------------------------------------------------------------------------------------------------------------------------------------------------------------------------------------------------------------------------------------------------------------------------------------------------------------------------------------------------------------------------------------------------------UAUUACGACUACCGCAUCCAUAUCGUUUAUGUACAGGGCCGGCCGGGACUGGUUCAAAUUUUUAAAUUAACGGUCAUGGUCGCAUCACCCAUAAAACGGUAUAUAUCGUUCAACCUAUGGAAAGC--UUGUUCUUCGGUAUAUUUUUCUACGUAGACCAGUCGGAAUUGAAG-AUAGUACUUUAUUAAAC----AUUGAUUCAAACAACUCUCUU-ACAGAA-ACCG-GGUAGAGCAUAAAAACGGAUAACAUUUAAGAUCAUUAUA-AAUGCUUGUCUAGUAAUUCCAA----GAAAAUGACAAAUCAUCUGAAAG-AGAGAUGGAUUCACACAAGGUUUCUUAGGGUGGUAUGCAAAUCGGUUGAACAACCAAACUGCAAUCUGAAAG--GGAUGACACGAGCUGACGGUUUACAGUGAAGGAAUGUUAU--UAAAAAAUGCGUUUAAUAAAAUGAAUCGUUCCGCUUAUAGUUCUUGUGAGC--UUUAUUAUCGACGGAGAUUAAUCCAUAUGGCCUA--A-CUGCGGAACAAAUGUUCGACAGGAUACCUGAAUGUUCACGAUAUUACCAGUCUGUCACUUUCCAAUCAUACAGAGCU-GCUUAUACGUAUCGUAAUUAA-UAGACGCAAGUUUUGGUCAGGAUCUGAAAAUACGUCGCUGCCUGCUGGAUACUAAAUAUUAAGCGUGUUACUUUAUUGCCAGCAUUUUAUGCCUCGCUCCUUGAUUAAACUUUUACCAUUUAGGAUGCUCAUAGAUAUAGGUCA--------UAUUUCCCCAG-GAGGACGACGAGGUAUGCUAUCAUUUUUGCUGCAUCCUGCUACACUGUAAUUAUAUUUAGGAUUAGGUUCUGAU-UGUGAGAUAGUCAGAGGGUCGUAACUUCUUGCCCUAACCAGAGGCG-CGUCC-GUUCGAGAA---AAAAAGCACCUUUAAACGCAAUGGAUCUACAAAAACUUUUCGCAU-GAAUAACAAGUUCCCACAGAUCCAUAAGACUUCUAUAACCAACUUCAUACGAUCUAAAGAGGUGUCGAACCCUUUAAUUAUCCAGAGCAGUGGUAGUAUUUUCCAGGGAGUUCUCGAAGCUUACUGGGUGGAAAAUAAUAAAUCAUUGUUUUAGACUUAUGUUCCCCCGCCGAAUCGGAAAAGUCAAUUCCAUUAUUUAUCAUGAUACGGACCGAAGGCACUUAUAAACCG-AGCACGCUUCAGUAGAUUCUAUAGGACUAAGGUACGACCU-UUCCGGUUAUUCGUUCCAU---GAACCACUGGGUAGUGCUAAAUCU--UAACAUAAGUCCUGUUAUAUUAUUCUAAAGGAUUAUGAGUAAAGUUAAAAUUCAGAGAACUAAUAGUAGCAUUUAAGAGAGUGCGUUUUUUUGGUUGGUACU-GAUGUGUUGCGC-GGUCUUUAUUAUGAUAAGUUGAUCAGGCACACGAAAACGGCUGCCCUGUCCUGCCUGCACGAAAGACCGUAUAGUCCCCCACG--UGUGCCAGUUA-UACGC---AGCC--AAAACAACCAUGCAAUUAAGAGGAGUC-UUAUUCGUCAAUCAUAGGAAUGCAAGAAUAUUGUGUUUUGAAGCCCUGAUAGUGAUGUAAAU-GGCUCUACACU-AAUUUGCG---------ACAUUUGA---------UGUUUCCUAUCAAUAGGGGAUGGUUUAUGUCUAUAACCCC----CGCA--CUAUAAAC-AUUGC-----UGCUAAACAUA-AGACGAUAUAAUGUGAGCAUGGUUUGUAUAAU---------UUGACAAAACUUAUGUCUAGAUGUA---AAAUCUAGUUUUAAUCAUUCGUAUAAGUAGAGUUCCUCUUUUCUUUAUUUACUUGACAUUCUUAGUCUGGAA-------------CCCGCUCAAAAGGAUUGACGGACUAACC--UGAUUAUCUUGCUUGGAUUAAAUUCUUAA-GAGCUGGCG-GUAUGAG-GAAUAUAGCGCGUACCAAUUAAGGAUGAGACUUUCCCAAACUGGAUAAG---UAAUUUCAUGUAGGCUGAGAGGACGCCACCACCCCGCGAUAUUGGGCCACGAUGUCUUCAAUAAAAAGCUAUAGCAUCAUUAAUACGCGAUAAACAAAUCCUUAGGCUGCUU---GGCUCAGCGAAAGUAUACAAAUGACGGUCAUAAUGCCUCGUAA----UGGCCAAGAUCGU-----------------------------------------------------------------------------------------------------------------------------------------------------------------------------------------------------------------------------------------------------------------------------------------------------------------------------------------------------------------------------------------------------------------------------------------------------------------------------------------------------------------------------------------------------------------------------------------------------------------------------------------------------------------------------------------------------------------------------------------------------------------------------------------------------------------------------------------------------------------------------------------------------------------------------------------------------------------------------------------------------------------------------------------------------------------------------------------------------------------------ACAUAUCAACGAAGCGGGCAA-----AUCUGCUAAACCAAAUGCUCUUGGUUUUUGAACGCUCGA--CCAAUCAGCUCUGU---AUCCCAA-AAGUAACAUAGGUCGAGCAUACUGGUGAGUUUAUAGGAACCGCAACUCUAAAUAAACCUUAUCGC-ACAAAGUCUGCUUUUGGAUAUUAGGAUUCUGUACACGAUAGA--AAGCAUCGAGGGCAC--GAGUACUUUAACGGCUACUAUGUAACUUAGAUAAAUAAUCAUAAUACUGACCGAAUGA--UUCAUGUCCAAUGGGACAUCACCCCCACAGAUGCACAAAGUCGUGCUGAUUUCGCCCUCUAAACGUUAGAAACAG-AUACAAAUAAUAUUAAUAGUCUAUCGAUCAGACCAAGCAUUUAAGGCUAACGU----ACAGAUUCUUGGUUACAAAAGCUUUUAUGCCAACUGGGAGUG-UCCAAAGAACUCUCGGGAGAACACG--------------GAUAAGCAAAUCUUGCUAUCACA-GAAUUAGAAUAGGUUUCAUA 
>F3 5397
-----GUGAUAAUAAAUCAGUGAACUUGUUUUU-CAUACCACAUAGUUGUUACAGACGAAGUGUCAAUCAAGAUUAUUGUUUUUGAGGGUUAAAGUAUUCGUUACCUAUUGAACCUUCGCAU--GUGUACAUCAAACGUAAGUACUCUUUAAGGCUAUCACUAUAACAAACGGCCGUCAAAAGCAUGGCAAAUGUAGCCUAGCAAG-GGUCGGGUCGUCUC-AAAUUAAUUAA-CAUUUUGAUAAA----UAGUAAUCUUUAAU--UUCGCAAUGUUUAAUUCCAUAGGUACUGGAUCUAUGAAGUCGAUACGGUUCCUACAAUUGAAGCCAAAAUUAAGGUACCAAUCGUAUUUUGAAUCUAUAGUUUACUGUGUGA------GAGCACACACUCCUUAAAAUUUACAAUAUUCAUUUCAUUAAAAGUUAAGCGGAAAUAUACUUG-AUUGCGCACAAUCCCUAGAUAAAGAAGCUCGCUUUCCGGUACCUCAUAUACUUACAUCCUACGAAUCAUCCUCACUUAUAGGAAA-----------------------------------------------------------------------------------------------------------------------------------------------------------------------------------------------------------------------------------------------------------------------------------------------------------------------------------------------------------------------------------------------------------------------------------------------------------------------------------------------------------------------------------------UCAGCCAAGCAGCCUCCAUAAUCCGCUCAUAAAGAAAGAAACAUCUUCCUUAUUUUCACUACAGU---AUGCGUUUACACUCACGCAGAUAACCGUGCUCCAUUUGAAACCUGACUUCUUUACCUCGUAGUCCCAUAAUGUAGAGUCAUCAUUACGUCCUCAGGACCAAUGCAGUAGCAAGUCGAGCGGGGAA---CAGAACCCAUCUUGCUUAAUAACAAUAUAAAU-CACAA--UUGAAAAAUUAAAAUCAUGUU-CAUAUGUGAGCUUAGGGCUCGAGAUGUCGUAGAUAUCAUG----GUGUCAUUGGGUUUCCUCCUAAUCGACAUC-ACUAGAUGGCCACCCAAAAUAAUAGAAAUAUUA---AAAGAUAACAUAUAGACUCAAUCUUAGACGAUA-UACUCUCAGGUUCAUACCGUUGAAUACCUUAUAGAGAUAGACUAUUCUACCGCAACGGAGCAACGUAGUCUCAUCUACAUUGAAUUUGAACUUCUGUAAGCGUGUCACAGUUAGUUAUGUUAGAAUUCUACUACCUCAAGUACAUCUUUUAUGUAUAGGCUUAGCUAGGACUGCAUCAGAUAUUUAGAUUAACCGUGAAUGUUACCACACUCCUGAAAGGGUAUCCCUUGUUUCGCAUAUGAAAACU--CUGCAUUUUAGCAUAUCCUUCUGCGUAGAUUAAUCUGUGUUUAAU-AAAGUAUUUUAUAGAAU----AUUGCAUCACAGAAUGUGCUC-ACUAUAGAUCU-GGUAGAAAGUAAAGACUAAUAGGAUUGACGACAAAUGGA-AAUAUUUGUUUAGAAAAAUGAA----GAAGGUCACAUAUUAUCUGAAAG-GGAUUUUAGUUCACCUGUAGUUCUUAAGAGUUGUAUGAAGAACGAUUAUGCAACCUGGUUGCGAUCCCCAAAACGUCUGGCACCAGCUACAGAUUUGCGGUGA--GACAGUCAA--CAAAAGGUGCACAUAAUAAAAGCAAAAGUUUUACCCAUAAUUUUUGUAAGU--UUCAUCAUAGAUAGGAAAUAUUUCA-UUGGACUG--G-------------------------------------------------------------------------------------------------------------------------------------------------------------------------------------------------------------------------------------------------------------------------------------------------------------------------------------------------------------------------------------------------------------------------------------------------------------------------------------------------------------------------------------------CCUAUUC----------------------------------------------------------------AAACAUCUUAGACCCAUGUACUUUUGCUAAAUCGGUAAAGGCACUCUUAUUAUUUCUCACGAUCCGGACUGAGGAUGAUUACGAACCC-AUAACGUGCAUAUGGAUUACAUACGAAUGAAAGGUGAACU-UUCCAGAUAUUCAUCCCAG---AAAUCACCUGGUAACAACAUAGCC--CAUCUUGAGCAGAUCUUUGUGAUCAUAAAGGGUUAAGAGUCUA---AAAAAUCAGAAGGCUAACUACGGGACUGAAGAGAGUACUUUUUUUUGGUCAGCACU-AACGU--GUCGCGUGAUUCCGUUACUAUGAGCUGAUCGGGCGCGUGAAACCGAUUGCCCUUUCUACCCGACCUGAACGCCUGUGUGUCCUCCACGA--AUUGGCGGUUAAUAAGCCCAAGCCCAGGAAAAUCCGAGCAAUAGGAAGGAGUG-UUAUUUGUCCAUCAUAAGGACGCAUGAACUUAGCGAUUUGAAUUCGACUAAGCGAUGUAUAU-GUCUCUACACC-AAUAUGCA---------GUAUUCGA---------UGCCCCCUAUCAGUAAGAAAUUCUUAGUAUCUAAAAUAUU----CACGCUUCUAAAGA-AUCGG-----UACUGAAUAUAGCGACACAAUCAUAUGGGCAUUAUUAGUAUAUU--------UUGGAAAACUUCUGGCUCGCUUUGCU---GAAUGUUGGUUAAGUCAUUUGUGUCAGAGAGGUUCCUCUUGCUCUUAUUGAUUCGGCAAUCUUGAUGCGCAA-------------CCCGAUCACAAGGAUUGAUGGACUAGCC--UGACUCUCCUACUCGGGAGAAAUUCUUAAAAAGUGGUAG--UGUUCG-AAAUAUCGUGUGUACCACCUGAGGAUGUGUCUUUCUUAAUC-------------ACUUUAUAUUGGCGGUCCGGACGCACUCAGCCCGAGAGAUGUGACCACGGUAUCUCUGAUAAAAGUCUGAAGCAUCAUUAAUGAACCUAAGGAAAAUUCUUAGGAUACCA---GGUCUAGCGAAGUCAUCUGCAUGAUGGGCAUUACACGGAACAC----AGUUCAAGAGUGUUAAAAGAGCAUUUGAUCU-UCCUUAAUUUAUAUCACUUGACCUUUCUGUUUCAUGACAAUAAGGUAGAGAUGCAGU---CAU--AUUGAAUAGUCACGUCUCUAAUUCU-CGUAACG-UGAGCCGAGCGUAUGCUUUAAGGUUGAUGAGACUGUCCAUCGAAGGUUUCUAAGAUUGAUCCCAUUAAUCGGGCUACUGCUAUCUACCAAUGCUGAAAACUCUGCGAUCCGCCA-CCGCGUUAUCGAUGUCAAUUAC--UACUAC-----UUUAAGUCUCCGUUUUUAAUAUCA-------------UGUAAUCACAUAUCACCAG-UUAGCCUGCGGGUAAAGUUAACCUUAAUACUAGCAAAAACAAACCACUUAAUACAUUUCGAGCUGCAUGGUGGGCGCUAAAUAUUAUU---AUAAGGCUAAAUUGC-UGGUAAGUUUUAGUCAACAUUAUGCGGAAGAACAUCCGCGAUUGGCAUUGUGUAUUACUCCCGGACAGACUUCAGCAUGAAACAUCACCAUUAUGAUUUUAUUGCAA---------------------------------------------------------------------------------------------------------------------------------------------------------------------------------------------------------------------------------------------------------------------------------------------------------------------------------------------------------------------------------------------------------------------------------------------------------------------------------------------------------------------------------------------------------------------------------------------------------------------------------------------------------------------------------------------------------------------------------------------------------------------------------------------------------------------------------------------------------------------------------------------------------------------------------------------------------------------------------------------------------------------------------------------------------------------------------------------------------------------- 
>E3 5397
-----UCCAUGAUAAAUUAGUGAACUUGUUUUA-CAUACCAUAUAAUUGCCACGGAUGAAAUGUCUAUGAAGUUUAUUGUUUUUAAGGGUUAAAGCACCCGUUACCUGUUGCAUCUUCGCGU--GUGUACGCCAAACGCAAGUACUCUUUAAGGCUAUCACUUUAACAAGCAGCCGUGAAAAACAUGGCAAGUGCCGUCUCGCAAG-AGUCAGGUAGUCUU-AAAUUAAUUAG-GAUGUUGAUCAA----UAGGAACCUUUAGUAGCUCACAAUGUUUAAUCCCUGACAUAUUGGAUUUAAACAAGCGAUACGGCUAUUACAAUUCAAGCUAAAAUAGGAGUACUAACCGUAUUUAGGAUCCGCAGCUUGCUGUUCGA------GAGCACACAUUCCUGCAAAUUUACAGUGAUCGUUUCGUUAAAAGUUAAACAGCAAUCCACUCA-AUGAUGUACAAUCUCUAGACAGUGAAGCUCGCUUUCUGGUACUUCACGUACUUACAUUCUACGAGUCACCCGCACACAUAUGAGA-----------------------------------------------------------------------------------------------------------------------------------------------------------------------------------------------------------------------------------------------------------------------------------------------------------------------------------------------------------------------------------------------------------------------------------------------------------------------------------------------------------------------------------------UCGGCUAAGUAG-UUCCAUAACCUACUCAUAGGGGCAAAAACAGCAUUCCUAAUUUCGCUACAGU---AUGUGGUAACCCUCCCGCAUAUAACCGUCUUCUCUUUGAAACUCUACUUAUCUACCUUGUAGUCACAUAUUAUAGGGUUAAUAUUAGGUCCUCAAGAACAACGUAGUGGCAAGGCAGGCGCGGAA---CAGAACCUAUGAUACUUGAUAACACUAUAAAU---CAAAAUUGAAAAAUUAAAAUCAUGUUGCAUAUGUGAGUAUGGGGUGCGAGAUGUCAUUGUUUUCAUA----CUUUCAUUGGGUAUCCUCCUGAAGGCCAGU-AGUAGCUUGCGAUCCAAAAUACAAAAAAAAGUA---AAAGUUUACAUACGAACUCAAGCACAGACAAUG-UACUCCCUGGUUCAUACCGUUCAAUCACUUCUCGAGGUAGACUAUACUACCGCAACGAAGCAACGUAGCCUCAUCUACAUUGAAUUUGAAUUCCCAUAACCGGGUAACAGUUAUUGAAAU-----------------------------------------------------------------------------------------------------------------------------------------------------------------------------------------------------------------------------------------------------------------------------------------------------------------------------------------------------------------------------------------------------------------------------------------------------------------------------------------------------------------------------------------------------------------------------------------------------------------------------------------------------------------------------------------------------------------------------------------------------------------------------------------------------------------------------------------------------------------------------------------------------------------------------------------------------------------------------------------------------------------------------------------------------------------------------------------CUUAAUU----------------------------------------------------------------AGACAUUUUAGACUCGUGUAUCUUUGCCAAACCAGCAGAGGCACUAUUGUUAUUUCUCGCGAUAAAGCCUGAUGGUGACCAUAAACUU-AUAACGUGUAUUUGGAUUGUAUAUGACCGAAAGGCGAACU-UUCCAGAUAUUCGCCCCAG---AAAUUAUCUGGUAACAACAUAACU--CAUCUUGGUUACUUUUUUGUGAUCAUAAGGGGUUAAGAGUUUA---AAAAUUCGGGAGGCUAACUAUGGGAGUGAAGAGAUUAUUUUUCUCUGGUCAGUACU-AAUGU--GUCGUGUGAUUCUGUUACUAUAAGUCGAUCAGGCGCAUGAAUCCGAUUAGCUUUUUUUUCCUACCUGAAUGCCUGUGUAUCCCACGCGA--AUUUGCAGUCAAUAUAC---AGCC--GGAGGAAUACAACAACCAAAAGGAGUG-UUAUUCGUCCAUCUUAAGGACGCGGGAGUAAUGCGAUUCGAAUCCAACAAAGCGAUAUACAU-GCCUCCACACU-AACAUGCA--------------------------------------------------------------------------------------------------------------------------------------------------------------------------------------------------------------------------------------------------------------------------------------------------------------------------------------------------------------------------------------------------------------------------------------------------------------------------------------------------------------------------------------------------------------------------------------UGAAAUGGCGUUUGAACU-UCUUUGUCUAUUGCCACUCAGAUUUUUUGUGUUAUGAUAC-AAGAUAGGGAUAGAGU---CAU--ACUGAAUAGUCAAAUCCUUAAUUCU-CAUGACGUCCGAUUAGGCGGAUGCUCUAAUGUGGUUGAGACUGAUUGACAAGAGUUUCUAAG---------ACUGAUCAAGCUCCUGCUAUCUACCGGUUACGAAAGGAUUCUAGUCUGCCA-CCGCGUUAUCGAUGUUAGUUAC--UAUUAC-----CUUAAGUAACCGUCCUUGACAUUG-------------GAUAAUCAUAUUUCAUCAG-UUGGCCUGCGGAUGAUAUUCACCUUAAGCCUGACUAAAACUAAUUGUUAAUUAUAUUUCGAGUUGCAUGGUGGGCACUAAGCAUUACU---AUAAGGCUAGGUUGA-CGGUGGGCUCUAUUCAUCGUUACGUGGAAAAAUAUCCGUAAUGGGUAUGGGGUAUUGCUGCCGGAAAGACUUCAGUAUAAGACGUCACCAUCAUGAUUUUAUUGUAACAUUCUAUACAACAGGGG-------UUUAAGCGGCUAAUAUGAAUCUAAAAUCGUU-AUUUUUAA-----UCUUGAGGCGUCUUCUACAAGGCGGCUUGGUACAAGCCACAUAUAAUGCAUUUGCGUCUUAAUUGAGA--CUAGAACUGUUUACCUUAGUAACGCGUGACACAUUUCAUACUGUUACCUCGAAGAUAUUAUACUGAUUAUA----ACGUCACGUUA-UUGUACAU-UUAAGGAUCGCAUGCAGUUUAACUUAAUUAAUCGAGUAAU-AAUAUGGUCUCUUGGUA-AUAGAGGACCUUAGAUUUUUUAGAUCGGGCAGGUAUAUAAGAUUCGAUUUGUGCUAUUCUCAUGGGUGGAAGC--UCUAACCUGUACUGAUCCACGUAA---CGGAGCGUUUAAAACAUUAUUAGCGACCGUUU-GGGAUGCCCUGUCGGUAACUAUGCUUGACCAUAGGCUGCACCGAAACUGAGAAUCCCCACGUA-AUGCCAAUAUUUGC-UAA---------CCACUAAUGGGCGAGUCGGAUUCAUUAACGUAGUGAGCGAGACGCAUCCUCAGUACCAGAUAUCGUCAGUUCAAUAUCUUUGGA--CUAAUCGGACUUUUGUAUCCUCAA-AUGGAAAAUGGCU---AGAUGUUGGUUAAUCUGUAGGAACUAACUUACCAGAUAGAUUGUAUCGA-ACAGAAUCCAUUUUUAGAUAAUAGAGAUUUACUUGCGGCGUA--AAGCUCUUAAAACAA--AACUAGAUUAACCAUCGCUAUAUGAUUUAGACGAACAGCUAUAAGGCUCAACGAAUGU--UCUACAUUCACUUGGACAUGAGUCCCUAAAAUAUAAAGCCUCGUACUGACUAAGCUCUUUAAACAUCAGGACUAA-GCGUAGAUUAUAUUAAGAUAGUAUCGAACAGACUAAGUAUUGAAGACUAGUAU----ACGGAUGUAUAAAUACAGCGGUUUUUGUAGCACUCAGAAGUAAUUCAAAAAAUCCCAGGGAGGACAAGGCCUUUGCUAGUCCGAUAAGCAGGACUUACUAACACA-UAAGCAAAAUAGUCUUCAUA 
>D3 5397
----------------------------------------------------------------------------------------------------------------------------------------------------------------------------------------------------------------------------------------------------------------------------------------------------------------------------------------------------------------------------------------------------------------------------------------------------------------------------------------------------------------------------------------------------------------------------------------------------------------------------------------------------------------------------------------------------------------------------------------------------------------------------------------------------------------------------------------------------------------------------------------------------------------------------------------------------------------------------------------------------------------------------------------------------------------------------------------------UCUUUACGGUAGACUCCGUAUCUGUCCUAUGCGGGCACAAGCAUCACGCUUCGAGCCGCUAUAAU---AUUCGCUGCUAAUCUUGCAUACUCUUGUGUUGAGAUUACAACUCAACUUAUCCACCCUCAACUUCCCAAAAAUAGGGUCGUCAUUGGGAACUCCGUAAUCUCCUGUAGGAAGGUCACGUCUGGGA---UUCAUUGUACGCUUCAAGACAGAGGAAUCUAGGCGCAA---UUGGGUAAUACUGCGUUAACUCUCCUGGGAGCAUGAAGAUUAUGGUGUCAUUGACAUACUG----AUCACUUUUGGUUAUACCAUAUUCAUCAAC-AGGCACUGUCUAUCAUCAAAAUUAACACCAUUA---GAAGAUCUCUCAUUAAUGCAAUUACGGUCCAAA-AAGACUCGAUAUAAAAGACAUGAUUAUCUAGU-UUGGCAGACGAUGCGUCUGACCCAAAGCGAAAUGGACCCAUUCAUCUCGAAUAUUAGUUACGGAAAAGUAAUUAUAAGUGGUUGU----UAGAAAGACGUCCGCACGUACAUCGCUCCUAAU---AGUUCCUCAAAACUGAUUUAAGAAUUUGGAUCGGCUGUUACGGUUGUCAUACGCAUAACGUGCUAUCUAUCGUUCUGCAAACCAAAAUU--UAGUACUUCGGAAUACGCCUCCGUGUAGCGUUAUCUGGGAUUAAU-AAAGCACCUUAUAAAAC----ACUGGUUCAGACAACAUUCUCGGCCAUUAUACG-UUUAGAGCAUAAUGGUGAGCGUAUUUCCAGACCACUGGA-AAUGCUUACCUUUAUUGUCGGA----GGCAACGACGAAUUUUACAAAGG-AGGAAUGGAUUUACUUAUAAUUCUUAAGGGUUCCGCUUUUACUAACAAUACACUAAACCCAAGAUCUGAGAC--GACUUACACUAACCUGUAGUUAAUAGUGAAAGGUGACAGG--UUGGAGGUGUGUUCGGCGGGGGGAAGCGAUCGGCAAUUGGUCCUAGUAAGU--UUCACCUGUAACGGGAGGUAUUCCC-CCUAGCUA--G-CCACGUACCUAAUGCUCGGUCUGAAAUCUUAAUGCUUAUGUCGAAAUGAUAUUGUUAUUUAACGAUUGUACGAGGCU-GCUUAUACAUAUUUGACCUGA-AGGACCCGGCUUAGCGUCUAACUCUAAAAAUUGACCUCUGUCCAAUGUAUACUAAGU-UUGGAAUUUUCACGCAGUUCCCACCGCCUUAUGUCAUGCUCCCGGGUUGAUUUUUUACUAUCUGGGACUCCCAUAAGUUCGGAUCA--------UAUUUAUCUCGUCCCGACGAUUUCCCGUUAUAUAACUACUUUCUAUGUCUAU----AACAUAUAGUAAUUCGGAAUAGGAGCUUCU-CGUCAAAUGAGCGACGGGACUUAGCUAUUUGUUCUGUUUACAAGCAUACCCUUUUUGGGAA----AGGAGGUCGCCUUCAGUGCCUUAAAAUGACAGAAG-CUUUUUUCUUCUGCUGCUUCCUUCAACGGAUGCGGAUAAAUUCGAUUACCC-UUGCGUCCGACCAAUGUAAAUGUUAUGCUG--------------------------------------------------------------------------------------------------------------------------------------------------------------------------------------------------------------------------------------------------------------------------------------------------------------------------------------------------------------------------------------------------------------------------------------------------------------------------------------------------------------------------------------------------------------------------------------------------------------------ACACCCGA---------UAUUGCCAAUUAGUAGAAGACUCCUUAAAUCCAAAGAUCU----CAAGCUUUUGGAUC-UUCAU-----CGCUGCAAAGU-UGUCGUGGUCCCAUGCGCGAGGUUUAUAUAACUUUUAUAUUUGGGAUAAGUCUAGAAUCGGCAGCUCGAAUAUAUACUUUCAGUCAUCAGUUUUGCAAGAGUCUAUCUACUCUUCAUUCAUCUAACAGUCAUUAGGUGUAA-------------UUCAACGAAACAAGUUUAAGGACUAACC--UGAUCAGCUGGUUUGGGUUUAA-GUUUAAUGUGUUGACG-ACACCCG-AAAUGUAAUGUUCAUCUAUUACGAGCGAGCGUUUCCCAGUCGUAUAUUA--GAAAUGUCAUAUGAUUGAAAUAGGCUCCGAUAGCUCAAAAUGUGAAGCUCCUUUAACUAUUAAGAAGAUUUGCGGUAUUAUUAAUGUGCCCCACACGCGACCUCGGAUAGGCC---AGUCUAGUAACAUCUCAGACUUCAUAAAUAUAACACGGAAUAA----CGUCCCGGAGAAU------------------------------------------------------------------------------------------------------------------------------------------------------------------------------------------------------------------------------------------------------------------------------------------------------------------------------------------------------------------------------------------------------------------------------------------------------------------------------------------------------------------------------------------------------------AGUACAUAUGGCGGGCU-------CUUAAAUUUCCUAUGUGAGUAUGCAAAUUCUAACUGCGAA-----UUUUUAGGCAUCAACUGGAAACUUAUAGGGCGCAUACUGUUAACAUUUCCUUUGAGUAACCAUCCCAU--UUAAGACAGUUCAUCCUUGUUGUGGAUGA-ACAUUUUAGAUCGCUUCGUCAUGGAUAUUGCAACGUUUGCG--ACUCCCUAAAUAA-UGAUACAU-UAUAUGAUCGAAUGCGGUUCGGCACAACCAAUUAGUUGAC-AGUCUGACAAAUCAAUG-AUUCAGAGCUUAACGCCCCUUAGGUCAGAGACGAAUAUAAGUUUUACUCAACGCUCCCUUCAUGAGUAAGGUC--UGGAAGUGGUGCUAAUAAUCAAUA---UAGAGCGUUUAAUACAAAAUGGGCAGUGAUUU-AGGUCGCCCCGUCGAUGUCUGAACUUUACCUCCGGCAUCAAGGAGACUAAGAGUAUCGUUAUA-AUGCUUAUACUUACGUAG---------CUAAGAGUGAAGAGC----ACAUAUCAUCUAGAUCAAGGGGACGAGUCCACGACGUCGGGUAUAGAUAGUUCUCAAUCGUCAAG--CCAGCAGAAUUAAUUUAAUUCAAA-ACGUAACAUGAAU---GAAUAUUAGUCAACUGGUGGGAACUGUCGUAUCAUAUUGAAUGUAUAGC-ACACAACCCUUCACAGA-AAGUAGGAUUUUAUCUGCGGUAUG--AAACUAUCAUAACGU--UACUUUUCCACUUACAAUUAUACGAUUUAUAUAAGCAAUUCCAAAGUAUAGUGAAUGG--UCUGUACUCGCCUUUACACGAUUCCUAUAGAUGUGGUGUCUUGGUCUAAUCUAACAUUCUAAGCAUCUGGACCAG-GUGUCAAUUAUGUUAAUAUUCUAUGGAGAAGAGCAGGCGUUGAGAAACAGCGCAGAAACAAGUCUUUGGACAUAGUAAUAGUAGCGUAACUUAAGGAUUACCCAGAAGUCUUUGCAAAGUGAACG--------------AAUAAGUAAGGCUUACUAAUAUA-GGUAUCGAAGAAAUUUUAUA 
>C3 5397
-----------------------------------------------------------------------------------------------------------------------------------------------------------------------------------------------------------------------------------------------------------------------------------------------------------------------------------------------------------------------------------------------------------------------------------------------------------------------------------------------------------------------------------------------------UUGCUGUAGAUCAGUGACAAUUUGUUGCUACCUAACGAAGCAACGUGAACAUUUUUACAUUGCCCUGUCCCUGAAGCAAUCAACAGCUAAUAUGUUUCUUCUGGUAAUUUGUGCGUCUGUUCAGAGACGUACUCAUUGACAAUAA--UAAAGUGAGUCUGAGGUGCCAGUAGG-----GCAUAUACACACUAUAAGCUUU-CCUUAUCGUGGUAAUAACUCGAUCUCAUGAG---CAGCGAGUAUAACAAGAUUUUU-GGACCGUUGGCGUAGAUAUCAACCAU-ACAGGGUAAAUUUAAGUCGUAAACAUACCCAUUGACAUAGUUUGAUAGGCUCUCACUGGGCGUAUUAUAAU---UAUCUUCGUCAAGCCUUAGUUUGGAAGCAUGAAUUACGUCUGUAAAGUGCAGAUGUACACAAGAUAACAA-GUUACGAUGUCCGUAUAAAUAAUGGCAGUAGACCAU-AAAAGUUGCGGUACGUAAGUAGCGGAUCACCUGAAGACGAGCGAGGUUUU-GUAUCAAUUCGGCAGUCUCCCCAUCUGGCCUAUAGGGGCGCAAGCAUCACGCUUUGAACUGUUAUGAU---AUGCACUACUAUUCUCGCAAACUCUUCUGUCCAAAUUACAACUCAACAUAUCCACCCUGUAAUUACCAAAAAUAGGGUCAUCUUCAGGUACUCCGUCAUCUUCCGUACGAAGG-CACAAUCGGAG---CUCCUUCUACGCUUCAAGACAGAGCAAUCUACGCGUAA---UUGAGUUGUAAUACGUUAGGUCUCCUGAGAGCAUGAAGAUUAAGGUUUCUUUGUCAUAGUG---AUUAUUUCUGGAUUUCUCAUAUGACAUGAAC-AGGUCAUGUCUAUCAUAAAUAUAAAAUCUGUUA---GAUGAAUACUCAACGACGUAAUCAUGGUCCAAA-UAGACUCGAUAUCAAGAAAAUGGUUUUCUCAU-GUGGCACGCAAUACGUCUGACCAAGAGCAAGAUGCACUCAUUCACAUCGGACAUAGGUUGCGGAAAAAUAAUGAAAAGUGGUUGU-------------------------------------------------------------------------------------------------------------------------------------------------------------------------------------------------------------------------------------------------------------------------------------------------------------------------------------------------------------------------------------------------------------------------------------------------------------------------------------------------------------------------------------------------------------------------------------------------------------------------------------------------------------------------------------------------------------------------------------------------------------------------------------------------------------------------------------------------------------------------------------------------------------------------------------------------------------------------------------------------------------------------------------------------------------------------------------------UAUAAUC----------------------------------------------------------------CAGCGACUUAGCUCCACGCUACUCUAUUCUAUGAGUAGAACCACUCUGGUCGUUUAUUAAGGUACGGAUUGCGGAGGACUAAAAACUG-GUAAAGUGUCUAUGGUUCGCAUAGGCCGAAAGAUCUAAUA-UUUUCGUUAUAAUUCCUAC---GAUUCAUCAAGGGAUAUUAUAUCA--CUACUUACCUCCUUUUUUAUGCUUCUAGAGGAUUAGAAGAUUA---GCAAUUCGGAAUGCUAUUUAUAUGAGAG-UAAAUACGUAUGUCUUUUGUAGGCACU-AAUAA--GCCCUUCAGAUCCGGUAUGUUAGAGCGGUCAGGCGCACGUAACUAGCUCUUGUGCGCGUUCUGUCUGGCGGCAUAAGUAUGUCACGCGA--GUUACAAGUCAUUACGC---AGUU--AAGAAAUUACAGUAUAUGACAAGAAAAGAAACGGGGUGGUUAUAAAGGUAUAUGAUCGUUGCACUUAUAGUCCAACGAAGUCACGUAAAA-AACUUAACACU-AGUAUACA--------------------------------------------------------------------------------------------------------------------------------------------------------------------------------------------------------------------------------------------------------------------------------------------------------------------------------------------------------------------------------------------------------------------------------------------------------------------------------------------------------------------------------------------------------------------------------------CAAUUUGAAUUUUGUUUUGCCUUUAAUUAUAAUCAUCUGGCCGUUCUAUUUUUCGGUGA-AACAUCGGGAUUGCGUCCACAUACUUGGACUAGUCAAACCCUUAGAUUU-CGUAGUUUCCAGCUGGAUUAAUGUUCCUCUAUCGUGGUAGCUAAUUAUCGAGCAUUCCUAAG---------UUCAAUUGGGCAUUUGCUAUUUACUAACGAUGAUAAUACUCCAGACUUAUA-CCGCAAGACCGCUACUAAAUGA--UAUUCCGAUACCUAAGGUAUCUCUCUUAGGUGUCA-------------AAAAAGCGUAUCGUAUUAG-CUAUCCUACGCGCUAAGGUCAUUAUAGAAUUAGCUAAAACAAGUUGCUCCUUGAAUGUUCGGCUUCCUGGUAGAUAGUGC-UACUACA---GUGAAGCUAAGGUGU--AGUCGGCUGUAGCCAUUAGUCUGCUGAAAGUCAUUCGAAAUGGUUAAGGAGUGCAAUUUCCAAGCAUCCCGUGGUGCAAAGCGUCUUUGUAGCUGUUUAGUUAUAA-AAUAUAUGCGGCGAGUU-------CUUAAAUUUCCGGUGUGAGCAUGCAGUUUUUAACCGCGUG-----UAUUUAGGCAUCAUCUGGAAACCUAUGAAGCGCUUACUGUUAACAUUACCUUUGUGUAACAAUUAUGU--UUAAGGCAGUUCAUCCUUGUUGUGAAUUA-ACAUUUUAAAUCGUUUCGUCAUGGAUAUCGUAAUGAUUCCG--GACCCCCACAUAA-UUAUACAU-UAUGUGAUUGAUUGCGGUUCGACACGCUCAAUUGGUUGAU-AGUCAGACAAAUUGGUG-AUUUAGAAUUUAACGUCCCCUUGACCAGAGGUGAAUAUAAGACUUAAUCAGCGCUGCCUUCGUGAAUAGGGUC--UGUAGUUUGUGCUAAUACUCAAAA---UGAAGCAUCUAAUAGAAAGUUGGUGGUGAUCU-AAGUUGCUUUGUCGAUAUUUGAGCUUUGCCUCAGGCAUCAAGGAGACCAAGAAUAUCGCCUUA-GUGCCUAUGUUUACGUAG---------UUAAAGAUGAAGAGU----ACACACCAUCUAGGUCAAGUGGGCGUGUCCGCGACGUCGGGUAUAGAUAGUUCUCAAUUGUCAAG--UCAGUAGAAUUAAUUCAAACCCAG-ACACAACAUGGGA---GAAUAUCAGUUAACUAAUGGGAGCCGUCGUAUUAUAUAGAUUGUAUAGU-ACACGAUCCCUUCCAGA-AAGUAGGAUUUUAUUUGCUGUG----AAACUAUGUAAGCAU--CACUUUUCCACUUACAAUCUUAUGGUUUAUAAAAACAAUUCCACAGUUUAGUGAAUGA--UUCGUACUCGUCCUGACAUGAUUCCUAUAAGUGUGGUGUCUUUGUCUAAUCUAACUCUCUGAGAAUUUGAACUAG-GCAUCAAUUGUGUUAAUAAUCCCUGGAGAAGAGCAAGCGUUGAAAAAUAACGCGAGAACAGCUCUCUGGACAUAAUAAUAAUAGUGGCAAUCGAAAGUAACCCAGAAGACUCUGAAAAGUGAAUG--------------GAUAAGUAGGGCUAGCUAACAUA-GAUAACGAAAAAAUACUAUA 
>B3 5397
GUUAUUUGCAAAUAUAUUGAUGAAUGUCUUUUG-CGCACGACACAGGCGUU-UCACUCUUUUUAUUAUUCGAAUUAA-----------------------GCAUGACGGUAAAUAUUGGUGU----AUUCGUCA----------UUUGUCGGAGCUGCCGUCUUGGCCUAAAACCCUGGAAAAUGAAGCAUAUGUCGUAUAGUAGG-UGUCAAAUAGCGUU-AAGUAAAUUAA-GAUAUCGCUCCG----UAAUAAUCAUCAGCAACUUACGAGACUUGACUCUUGUAGCAUUUGUCCCACAAAGGCAAUACAGUC-UCAUUAUUUCUACAGACUUAGAACUAUUAACUAGAUGUAAGGCUCAUAGUCCACAAAUCGA------GCACAUCCGCUCUUUCAAAUUUACGAUGACCUGUACGUUAAAUA--GAGUAGAGGUAUAAUGAUAUUAAAUACCAUUUUUGGGUGGCGAAAGCAGCCUCCCGGAAUAUCAUGCUUCUAUAUUAUAUGAGCUAUCUGCUCUCAUAUCAGG-----------------------------------------------------------------------------------------------------------------------------------------------------------------------------------------------------------------------------------------------------------------------------------------------------------------------------------------------------------------------------------------------------------------------------------------------------------------------------------------------------------------------------------------UUCGAACAGUAGGCUCCUUAGCAGGCCUAUAGGACCGCAAGCAUUAAGCACCAUGAAAUUGUGAU---AUGCGUGUCUACUCUCGCAGAAAGA-AUCUUCGUAUUGGAACUCAACGUAUCUACCCAGUAGUUAUAAAA-AUAGGGGCGUCGUCAUAUUCUCAGGAAUCGCCCAUCCAUACUUCAUGCCCGGAA----------CUUGCUUCUGGACAUAUCUAUCCAUGCGCGA--UUGCAAAAUACUAAUUUAGCU-CACCGGAGAGCAAGAGUAUUAGGUUGUAACUGUUAUGAUACGUAGUUACAUUAGGUUAAAUCCUAUUCCUCACC-ACAAAAUGUCUGUAGAAAAUAUUGAAUUUAUUA---GAGGAUUAGUCACUAAAUCGACCACAGACAACA-UACACUUGGUAUCAUACCAAGUAUUUUCUUAA-AUGUAAUGUAGUACGACCGAUUUAAAACAAAAAUGAUUGAUCCACAUCGAACGUAAAUGUUUGACAAACAAUCAAAAGCAGUUCC----UAUUACGACGCCCGUAGGUAAGCCGCUUAUAUUU---GUUAACCAGAAUCGGUCUCAGUAUUUAGAUUGACUGUCAUGGUCGCCGCACUCAUAAGGUGGUGCUCGUUAUUUGACAUCUUGAAACU--UAACGCCCCGGCACGUACUUUUAUGUAAACUAAUCCAGGCUUAAUAAAAGUACUUUAUAAGUC----AUCGGAUCAGAUAAGAUCGUC-GCUGCGAGCCA-GACAGAUAAUAAAGGUGAAUGUUAUUUUAGAAUAUCGUA-AAUGAUUAUUUUUGACAUUGAA----UGUGCCGUAGGAUUGUACAAAAG-ACAUUAGGAUUUACCCAUAGCUCUUAAAGGUUGUGUGUCUAUCGCUAAUACAAUAUACUUACAGUCUGAGAA--GGUUAGUAUAAACCGGUGGCAGAUUGUAAAAGAUCGUCAG--UUGGACCUGUGCUCGCUAGGAUGAAGCGCUCGGGAACUGGGCCUUGCAAGUCAUCUCAUCUAAGCGGGUAGGAUGGCA-UCGGAUUA--G-------------------------------------------------------------------------------------------------------------------------------------------------------------------------------------------------------------------------------------------------------------------------------------------------------------------------------------------------------------------------------------------------------------------------------------------------------------------------------------------------------------------------------------------UAUGAUC----------------------------------------------------------------CGGAACCUCAGUUCUACGCAAUUUAUUUCUAUCAGCCGAGCCAGUUUUGUUGUUUAUUAUGCUACGGAUUGAGGGGAACUAGUAACUG-GUAACAUAUCUAUGGGUUACAUACGCCUGAAAGUUUAAUU-AAUCCGCCAUUAAUCCAAU---AAUUCAUCGAGAAAAUUUAUAUCA--UAUCUCAUUCUCCGUUUUACGCUUUUAAAGGAUUAGGGGCCCG---AUGGUUCGGUAUCCUAGCGCUAAAAAUGAUGAAAAUUUAUGUCUUUUACUUGCGUU-UCCGU--GUCGGCGGAUCCAGGCACGCAUAAGAGGUCAGAUGUGUGUCUGCAACUUCUUUUUUUGUUUUGCCAGGAGGUUUAUGUAUCCCACGACG--AAUACUAGUCAGUAUGC---AAUU--AAGGGAGUACGGCACCAGAUAGGAGAG-AUAUAGGAUGAGCAUAAGGGUAUAUGUACGUUGCACCUAAAAACCAACAAAGCGGUGUACAA-ACCUAAACUAC-AGCAUGAA--------------------------------------------------------------------------------------------------------------------------------------------------------------------------------------------------------------------------------------------------------------------------------------------------------------------------------------------------------------------------------------------------------------------------------------------------------------------------------------------------------------------------------------------------------------------------------------GAAGUUAAACUUUGGCCU-ACUUUUGUUAUAGUCACCAAAACGUUUUAUGUUACGGUUC-UUAAUAGGGAUUGUGU---CCU--UUAGAAGAAUAAGACCCUUAGCAUU-CAUAGCUUUGUAUGUCGUAAGUGCUCCACUAUGGUCACGACUAUUAACCGAAUAUUUCUAAG---------ACUAAGUUGGAUUCAGUUAUGUAUCAACAACGGUGAUAUUCCUAACUUUUA-CUGUGGGUCGGUUUCUGAUUAG--UAAUACAAUAUCCCAAAUGUCUCCCCUGAGCAUCC-------------AACAAGCGUAUCGUUUUAG-CUACCCCUCGCGCUAGAUUCACUCUUGAACCUGCUAAAACACUCUGUCUAUUAUGUUUCAAUCGGUAUUAUAGAUGGUGA-UACUGCC---AUAAAAAUAGGAUGG--CGUAGACUGUAGUCUUCAUUCAGUUGAAGGACACCCGAAAUGGCCAAGGGGCGCAAUUUUCGGGCUGAUUUCGGCAUAUUACGUCCUUACCAUCGUCCGUUUGUAA-CGCUUAUACGCCGAGAU-------UUCAAGUCUUCGAUAUGAAUAUGAAGCUACUGGUCACAGA-----CUUUAAGACGCCAUCUUGCAACCAAUAUAGCAUAUGUCGUUAGUAGUACCUUGGCGUACUAAUCGCGA--UCAAUACAGUUCACUUUGGUUAUGAGUAA-ACAUUCUAUAUUGCUAUGACAAAGACUUCGUCAUGAUUCCG--UCCUCUUACGCAU-UUAUACGC-UGUAUCAUUAAAUGACGCUCGACACAAAUAAUUAAUUAAU-UAAGUGAUAAGUCAAUA-AUUUAGAGAUAAUCAUUCCUUAGAUCGGUGACGAAGGUAAAUCUUAAUCGAUACUGACCCCAUGAAUAAGGUC--UCUGUUAUGUAUUGAUUCCCGGAAGAAUGGGACGUGCAAAACAAGAUUUACGAUAGUUU-ACAUCGCCCCAUGGGUAUUUACGCGUUGUCCCAGUCUGCAGGAACACCUAGAAUAGUAACACA-ACGCUGAUGCUUACAUAA---------GCAUAAAUUAGAAAA----ACACAUCAUCCAGAUCGAGUGGGCGAAACCACCAUUCCAGGCAUAGCUAGUUUUUAUUCAUCGAG--UUGGUAUAAUUAAUUUAAAUUCAA-UUGCAACAUGAGU---AAAUAUUAAUUAAUUGGUAGGAAUCGUCGUGUCAUGUAGAUUGUAUUGC-ACAGAACCUCCUUCAGA-AAGGAGGAGUCUAUCUGUGAUGUG--ACGCUACGAAGGCGC--CAGAUUUCAAGCCACUACUAGAUAAUUUAGAGAAACAACUCCGAGGUUCGGCGAAUGG--UCAAUACUCACCCGGUCAUAACUUACUUAACUGUAAUGUCUUAGUUUAUUCUGGCUCUCUAAGCGUCUGAACCAG-AGAUCAAUUAAGCUCAUAUUUUACUGGAAAGACCAAGCGUGGAGAAAUAGCAU----GCGAAUUGUUAGAUGCAAUACUAGACGUAUCAUUAUGAAAAGAUGUAAAAAACUUCGAAGAACAAAAG--------------AAUAAGAAAGACAUACUAGUAUA-GAUACCGUAAAAUCUCCGUG 
>A3 5397
GUUCCUUGCAGAUAAAUAGAUGGGUAUCUUUCG-CGUACAAUGCAGGCGUUGCAAACAGCAUGGCGAUGAAUAUUGGUGCAUCC----------------GUUAUUUGUUAUAUUCGCGGAU--AUAAUUAUCAU---UGGAGGGAUCUCGGAGCUGUCGCUUUGUCCUGCAACCCUAGAGAAUGCAGCAUAUGUCGUAUAGCGAG-UGUCGAAUAGCGUU-AGGUAAAUUAC-GGUGCUGCUCCG----UAGAAAGCUUCAACAGCUUACGGUGCCUGACUCCUGUCGCAUUCGCUCCACGAUUGCAGUACAGCC-CUGCUAUUUCUACAGACUUAGAAUCGUUAACUAAAUGUAAAGCUCAUAAUUCAUUAAUUGA------GCUUACUCGCUCUUUCAAAUUUACAAUAACCUGUACGUUAAGUA--GAAUAAAUGUAUAAUGA-AUUAGAUGCCAUUUUUGAGUGACGAAGAAAACCUCCCGGGAUAUCAUACACUUAUAUUACAUUAGCCACCUGUUCUCCUAUGAGGUAUCUAUGUAUUCAAGAUAAAUUAUUCUUAAUGAUCUUCCGAACGUGAACAUUCAUUUAUGGCUCUGUCAUGUGAGAACUUGAAGACUAACAAGAUUCUUGUAUUAGCUUAUUCCCCUCUUCGGAUACUUACUUAUUUACCGUGA--UGAAGUAUAUCCGAUGUCCCAGUAAG-----ACAUAGAUACACUAGAGACUUU-CAUUGUGGAGUUAAUUACUAGAUCACAUCUG----CCUGAAGAGCAAAAAGAUCUUUGGACCCCUGUCGCAAAUACCAACCGU-ACAGGAUAAACACAAGUGGUAAACAGCGAUACGGGCAUAGUAUGACAAUGUCUGGAGGAUCUUAUUAUAAC---CUUCUUCGUCCAAUUUGGGUAUGGAAGCACCAGUUUUGACUGCACAGUGGGUCGGGACACAAGACAAGAA-GCCCAGAUUUUAAGAGCAAGAUUGACAGAGAAUGAU-AAAAAUUGGUGGACGUAAGUAGCGCAUUACAUAUUGAGGAAGUGGGCCUU-UUA------------------------------------------------------------------------------------------------------------------------------------------------------------------------------------------------------------------------------------------------------------------------------------------------------------------------------------------------------------------------------------------------------------------------------------------------------------------------------------------------------------------------------------------------------------------------------------------------------------------------------------------------------------------------------------------------------------------------------------------------------------------------------------------------------------------------------------------------------------------------------------------------------------------------------------------------------------------------------------------------------------------------------------------------------------------------------------------------------------------------------------------------------------------------------------------------------------------------------------------------------------------------------------------------------------------------------------------------------------------------------------------------------------------------------------------------------------------------------------------------------------------------------------------------------------------------------------------------------------------------------------CAUAGUC----------------------------------------------------------------CGGCUCAUCAGUUCUACGCACCGUAAUUCGAUCAGCAAAGGUAGAUUUGUUGCUUAUUAGGCUACGGAUUGAGGAGAACCAAGAACCC-GUAACACGUCUAUAAGUUCUAAACGCCUGAAAAUUUAAUU-AAUUUACUAUUAAUCUGGA---GAUUCAACAAAAAGAAUCAUGUCA--UAUUUUAUUCUCUUUUUUCCGCUUCUAAAGGAUUGAGAGCCUA---ACGAUCCGGCGUGGUUGCGAUAAAAAAUAUAACAAUCUAUAUCUUUCACUGGCGCU-ACUGU--GCCGGAGGGUGCCGGUACGCUGGAGAGGUCAGGUACGUGUAACCCACUACUUUUUUCGUUUUGCCUAGAGGUUUAUGUAUCCCACGAGA--AUUACUAAUCAGCAUGC---AGUC--AAAGAAGUACGGCAGUGGAUAAGAGAG-AUAUGGGAUGAGCAUAAGGGCGCAAGAACAUUGUACUUAAAAUCCUACAAAGCGGUGUACAA-UAUUCGAGGCC-GACACA----------------------------------------------------------------------------------------------------------------------------------------------------------------------------------------------------------------------------------------------------------------------------------------------------------------------------------------------------------------------------------------------------------------------------------------------------------------------------------------------------------------------------------------------------------------------------------------UCAGUUGCCUAUCAUUUC-UCUAUAUCCAUUGAGACUGAACGCUUGCGUCUGCUGGUGA-AAGAUAGAUACCAUCU---CGU--CUUAGUUGAUCAGGCUUUAAGCUUU-UCUCGCUUUAAAAACAGUAGACAUUUCACUAUAUACGAGGUUGCCUAUUUAC-AUUCCCUGG---------ACUAGUUCAGGUUUUGUUGCUUACCAGAUAGGAUAAACUUAUAGCCCUAUA-AUGCGCAGGCAUCAUUUAUCAA--CAAUACAGGUUGUUCCGUCGUUACUUUUGACAUCAAUCAAAGUGUAAUUAUCAGCUCGUCUUAUCGUCCUAUCUUGUGACCUGCUUUCAUUUUAGCACCAGCUA---CCAGUUGUCAAGCACGGCUUUACCUGCCUGGAGGCUAAAAAUUACUAUA---GCAAGCACACAUUAG--UGUGAGUUAUAAUCUU-AUUCUACGCAAAAACACUUGGAAUGUAUAUGGACUGUGGUUUCCAGACAGACCUCGGUUUAACGAGUACCAGUGGCGGUUCGUACGUUA-CGCUUCUACGUCGAGUU-------UUAAAGUUUCCGACGUGAAUAUGAAGUUUCUGGUCGCGGA-----CCUUCAGGCAUCAUCUUGCAACCAGCAUAGCAUAAAGUGUUGAUAAUACCUCUGCAUACAAAUUGUGA--UGAAGACAGUUCACCUUAGUUGUGGGUAA-ACAUUUUAUAUCGCUAUGGCAAAGACUUCAU-CCGAUCCCG--UCCCCUUACACGA-UUAUACAA-AGUAUCAUCGAAUAUCGCUCGACAAAAAUAAUUAGUUAAU-AAUGUGUCAGGUUCACA-AUUUAGAUAUUAACAUCCCUCAGAUCGGGGACGAAAAUAAGUCUUGAUCGGUACUGCCUACAUGAGUAAGGUC--CCUGGAUUGUAUUGAUACCCGAAAGAGUGGGGCGUGCAAAACUAAAUAUACAGUAAUUU-AGAUUGUCUCACCGGUAUUUAACCGUUGACUCAGUUUGCAAAGAAACCUAGAAUAAUAACAUA-AUGCUGAUGCUUAAGCAA---------GUGUCAAUGGGGAACACA-CUUCAUCUAGACCAUGAGUGG-GGGAAACCACCGUUCAAGGUAUGGUUAACUCUUAUUCAUCCAG--UCGGUAUAAUCAAUUUAAAUUCAA-UUGUAGCAUGGGU---AAAUAUUAUCUAAUUAGUAGGAAACGUCGUAUUAUGUCAGUUGUAUCGC-ACUGAAUCUCCUUUAAA-GAGUGGGAGUUUAUCCGCGAUGUG--AAGUUAUAAAGGUGU--CAGUUUUCCAAUCCCCCCCGUAUAAUUUAGAGAAACAAUUCUGAUGCUCGGUGAAUAG--UCGGUUCUCAGCCGGCCAUUAUUUCUGUAAUU------UCUUGAUUCAUUCUAACUCUCUAAGUAUCUGAACCAG-ACAUCAAUUAUGCUGAUAUUCUUUUGGAAAGACCAAGCGUGGAGAAAUGGCAC----GCGAAUCGUUGGAUAUGAUAUUGGAUGUAUAACCCGGUGAUAAUGCGAAAAACUCUAAAGAAUGGUAG--------------AAUAAGAAAGACUUACUAGCAUA-AAUACUGUAAAGUCUCCGUG 
>H1 5477
-GGUACAGCUUACUCGUUCG-A-------CGCUCUAGCACCGAUAUCCAAG-AGUUGUUUCAUGCACGACGCACUAGUGCGUGUCUCAGCAGAAUAAUUCCCUGACCAUGGUAAGGCCAUAUGCAUGUUACAGUAAUGCGUUGCAAUAUUCACA-CUACGUCUGAUUCGUGGCAUGCCGACACUAUACGGGUGGCGACAAGCUUGUA-UUGAUUAGGGGUCAGAUUUUU--UCUUUAGAUUUAAGUUUCUAAGCCGAUGUCUCCAAGCUU-CACGUAACUUAACCGCCGUGUGACGAAACUUUUGAAUUCUACGCAGAUAUUGUAUAUUG-ACCGACUAUUAGUAUAUGCAUAGAAGACGGCAAACAUCUUGGAUUACUACCUUCAU-GGCAAACCGCAAGGGGACAUAGUAGUCAAAUACGGAAGUAAAUCACUAUAAAUCCACAUGUUUAACGUAGAUGG-UAUUUUGUCUUUGUGAGUCGCCAAUUAAAACACCCAA--AA--------UAGUACCCCAGGUAGAUAUCAAUAUAUAUGGCACGGUUAAGUACCUGAG--AAUUCAAUGAAAAUA-A---------------------GGGAUAUUUCAAGGGACCGUUAACAAUACUUUAUUUUCGUCUUAUAGAUGAGGAUCUCAAUUGUAU-----UGUGUCCUAUAGAGCAUAAAAAGAAUU-UAAUAUAACAUUAUUAUACUGUUGCGUUUAAAACAAAAAGGCUUC-----UACGUUCCGAUGUGUCAGUCGAUCUUAUAACCCUUAGUCAUGGUGCCAUGUAGUUCAGUAAUUCACUAAUAUCUUUCUAUACUUCAUCAAUCGGGCGGUAUGAAAACC--AUUAAGCAAUAGGUUCGAUUUCAAGAGAAAUUACUUAGACAUCAA-CCGUAGGUGAGUUCUAUUGAGGGUCGGUACCGACAGAAGAGUUAAGAGUAAUAUGA---GAUAGCCGGCAUGCAACACUUGUAAGGCAUCUAAC-UCAAGACAUAAAGACACCUAG---AGAAGUACUUUCAAUUGACGUAUAGGGCCGGUAGGGAACAUCCA--GCAGUUCUCUAUAUCUAUUGAUUACCUACCCCAAAGAUAAUGGCGCAGGAGUCACGA-ACAUUCAAACACAACGAUUAUUAUCAAAU-----UGUAAGUAUUAUUGUAGUUAUCCCUUUCACUACGUGUUUAUGAUUAAACAAAUAUUCUUUGUAGUUUCCGUCAAUGGGACGUAUGUAGAUUUUUUAGAUCCCUCCACAGUGCGAU-GUCCGCGAGAAUUUUCUCUGUUUUGAUCUACUACAUUAUUAUAAUGCCGCUAAAGUGCUUUUGUUUACUCGGAUUUUGUACAAAGUCGCAAUCUCUCGACGUUCCUCAAUAUGAGACGUAGAGUAAUACCCUAUAAUCCUUCGUUUCCCAACGUGUCACCAAUCCCACCCGUUACAUAAACGUGGAGUAUGAGCAUUAAUAUGGACUUAUCUGUUAAGAUCCCUGGUCGACUAGCUACUAUGCUAAUAUAAGAAGGUCUGCUAUAAAUUAACUCAGAUAUGCAUCAAUCAUAACCGGACGAUUUAUGCUA-GGUUCUAGCG------------------------------------------------------------------------------------------------------------------------------------------------------------------------------------------------------------------------------------------------------------------------------------------------------------------------------------------------------------------------------------------------------------------------------------------------------------------------------------------------------------------------------------------------------------------AUAUAUUAGGGAUGACGUUACUAUAUCAAAUUGACUGAGUUGAA---AGAUGUCGGAGUCUUCCCAGUUCGAAUAUGAGGUUGCUCAAUGAAC------------------------------------------------------------------AGUCUCCCGAGGGAAUAUCAGUAGAAUUGUUGAAAUG--UAGAAC--CAAUUAG--GCUUGUCGAUAUAAUGUGCGC--CUACUGCCUUAGUAUAUAACUCUCAAAAUAUUUCCCCAUAUUCGAGACA-GUUUAAUCUUCCUAUAUCAGUGCGUAUUCGGCUCACAUA-------AUGUUUGGUUUCUGUUGUUCUAUU--UCCAUAUCAAUGACUUG-CAGGUGUGAGUUUAUACUUGUAUCGAACCCCAUUGGUAAGCCCAGGAAAGACUUGGUAUCACUUCGAGUCCAAAUACGUA--UGUAAGUUAGGGGGAGAAUAUGUCUUUGUA-UCUAAGCGUAACCCAAU------------UGUCUUGCA------CGAC--AUGGGAAGAGUAAAACAUGUA------UUUAUUUUGUGAAAGUCGGGUAAAAUAACUCAGCUAAAAUGAGGGAUUGGGUUUAUAUAUUUUAUAUGUUAUGCAAGUUUACAACAUGGACUACCUUAUUCUGAUGUCUUGAGCGUUGAAGCUGGAGCAUGCCUUUGUG-AGCAAAAGAAAG----UUAGUAAUAUACGUAGACUCAAGUAUA---UUGUGGAUCCUCCUCCGCAUCUCAAAAUUGCGA-GCGUAUUCUGAUAACGUAUUAGCAUACCACAAGAAAGGCCCAUACUUGGCACAGUUCAUCACAUUA--AUGUUUACGAGAUCGCAGUAAUUUUGAGAAUUCAGGAGAUG-UUUAUACGACC-CUCAGCUCCAGCGCUUUAGUAAACCACUUGUUAUGUGUACCUUUCUCAGGGUAUUGAGUAAUAAAUGAAACU-------------------CACAUGACCAGGUGAUCUCUU-AAUCCCUGAAGGAUUAGUAGAGAACAUGGAUAAUUAUCUGUCCUCCACA---CGGCGAGUGAAAUUACGGGCCCGUUACGAUUUAC--CGCGAACCCAGUGAG--UGCAGGGAUAGAAGGUGGUGAUUCCUC-------------------------------------------------------------------------------------------------------------------------------------------------------------------------------------------------------------------------------------------------------------------------------------------------------------------------------------------------------------------------------------------------------------------------------------------------------------------------------------------------------------------------------------UCAUUACUAUAGCGCCAAUCUAAAUCUACCGUC--CAACUUGU---GGAUCAGUUUCUCUAGCGCAUGCUGACAAUUUAUAGUAAGGGAAAGUUAAUAAGCAUUUGACUAGCAUAAACAGGUUUUAUCUUAGAACCUAUUUACGUCCAAUUAACCCAA------UGGUAAUCCAAAAUCUAUAGGUAA---CAUAAAUCAGAAUUACAGGUUCUUUAAGAUGCCGAACCUCACGGGAAGUUUCUCUC-UCAAAGCAAUAAGCGAUCCUCCCCCAUCGUAGUUCU-GCCUAAGCUAAUCAUAGAU-UAAUGUUGAGUUUUCUUGUAUUUGUUGGGAAUUCACGUCAAGCUAGAGGAGGACACCGAUAUCUUAUGCCUGAUAACAAA--------GGCACAAUUCUUG-CAGUUGCCUGUAGCAGUCGGCUUGGAUGGACCUUUACGUAUUUGGAAUGUUAAUUAGUU--UAACUUGGCAUGCAU-UAAUAACGACGUGAUGUAGGGAAGUCGAAUAUAUGGCAAAUAGUACU-------------------------------------------------------------------------------------------------------------------------------------------------------------------------------------------------------------------------------------------------------------------------------------------------------------------------------------------------------------------------------------------------------------------------------------------------------------------------------------------------------------------------------------------------------------------------------------CCUUGAUCCUGCAAUCAAUGCACUUUUCUAGGGAUCCACGGGAAUACACUGUUUACUCGCGGUUCCU-UAGUAAAGUGGUUCCGGAUAAAAAAUUAA-UAUGUAGUGACUUUGCCUUGGAGGAAAUAGCU--GUUCUUCUGUUCUCAUACGUCGUUUCAUACUGAGCCUGACAUAACGAGAUCGGGUGUUUACCACAAUCCGUUUACCUCCGAUCGACGAUA-GGUAUCUGAAUAAUUGGGUCAGUUA--------------CUUUCCUGAGGCUUAUGGCUUUAAAUUUUCCAAAGUAGGCUCUUCCAAAACUGUCGUGCAAAC----------------AACUAGACUGACGAGGCAGGAUAAAUUUUGUACCAGUUCUUCGG-----UAAGGUUCCAGUGUAGUAUAAUCGGAAAAGGUAUA-GAGUCACCUACGAUCACCAUAAGAGCUACCUCAUUCAAUCACGAGGGCACAAAUCUCUAGAGAACUUCCUUAGUCACAACGUUCACCGCCGAAUUAAUCAACUUUUUUUAGUUUGAUCUCUUAUUCCACUAUACAA 
>G1 5477
-GGAGCAACUUGCUCGCACG-AAAA-------UCCAGCAUCGAUAUCCAAG-AGUUGUUUCAUGCACGACGCACA-GCGUAUAUCUCAGCAGAAUAAUUACCUGGUCAUGGCAUGGCUUUACAUAUCUUAUACCAGUGUCUUGCGAUACUCACA-CUACGUCCGAUUUGUUGCAUUUUGACGCUAUACGAGUAGCGCCAAGUUAGCA-UUGACUAUGAGUCAGAUUUUU--UUUCUAGGUUUAGGUUUCUAGGCCGGUGUCUUUAAGAUU-UGCGUCAUCUAAGUGCCGCGUGACGAGUCUUUCGAAGUCCGUGUAAAUAUUGUGCAUUG-AACGACUAUUAUUAUACGUAUAGUAAAUGGCGAACAUCUUGAAUUACUAUCUCCAU-AGCAAACCACAAGCGAACAUGAUAGUAGAGUACGGGGGUUAAAUACUAUCAAUCUAUGUUUUUAACGUAAAGAG-UAUUUGGUCUUUGUUAAUCGUCAGUCAGAAUACCCAA--AA--------UAGUACCAUAGGAAGAUAGCAAGAGACACGGCAGGGCUAGGUACCUGAG--AAUCCGAUAAAAGUA-A---------------------GGGUUAUUUUAAGGGAGCGUUAGCAAUACUUUAAUUUCAUCAUUUAAACGAGGAUCUCGAGGGGAU-----AGCGGCUUUUAAAGCACAAAAAGAAUG-CAAUACGACAUUGUUAACCUAUUGCGUUAAAAGCUAA----AUAGCGUC-AACGUUCUGAUGUAUCAUUGGAUAUUUUAUCCUUUAGUUACGGGUCCAUACAGUUCGAUAAUUGACUAUUACCUUUCUCCACCUCAUCAAUUGGUCGAGGUCUUACAACCAAGAUCCAAAAGGUUCGCUCGCAAGAGAAGUUCCCUGGACAUCAA-CCGUAGGUGAGCCCUAUUUAGGGAUUGCAUCAACAACAGACUUAAAAGUAAUGAGA---GAUAGCCGGAAUACAACACUUGUUAAGGAUUUAGU-UAAAGUUAUAAAGACACCUAG---GGCAGCACUUUCAAUUGACGGAAAGGGCCGUCCAGGAACACCCA--ACAGUUCACUAUAUCUACUAAUUCUCUGCCAAAAAGAUAAUAGCGCAGAAGGCACGA-UUAUUCAAACACACCGAUUAUUAUCAAAU-----UGUAAGUAAUUUUGUAUUUUUACUAUUCACUUCGUGUUUAAGAUUAAACCAAUAUUCUUUGUAGUAUCUGUCAAUGGUAAGCU--UAGAUGUAUUAGAUCUUUCCAAUGCGCGAU-AUCCGCGAGAAUUUCGUCUGUUUUGAUUUACUACAUUAUUAUAUUACCAUUAAAGUGCUUUUGUUUACUUGGAUUUUAUACAAAAUCACUAUUGCUUGACACUCCUCAAUGUGAAGGGUCAAGCAAUACUCAAUUAAACUUCGUCGCCCGACGUAAUGUCAAUCCCACCCUAGAUACUUAGCUAAUAUAUGAAGGUUUGCAAGAAAUU---------GAU--CUG-------G--AAAUUUCUCCUACAUCAAAGAUUCGUCAGGCAG--UAUUAGAAAAGCAUCGACCAUCGCCGGACGAUUAAAGCCA-GGUUGUGUGG------------------------------------------------------------------------------------------------------------------------------------------------------------------------------------------------------------------------------------------------------------------------------------------------------------------------------------------------------------------------------------------------------------------------------------------------------------------------------------------------------------------------------------------------------------------AUAUAUUAGAUAUUACGUCACUAUGUCAGAGGGACAGGGAUUUA---GGAUAUCAGAGUCUUCCCAAUUCGUGUAAGAGAUUGAUUAAUUAAC------------------------------------------------------------------AGUCUCCCGAGGGAAGAUUAGUAAAAUUGUCGAAGAA--UGGGACAUCCAAAAG--AUCUGGCGAUAUGUUGUGCGC--UUACUGCCUUUGUAUAUAAAUCCAAGAAUAUUGCCCCGUAUUCGAAGUA-GUUUAAUCUUACUAUAUCAGUAUGUACUCGGCCUAUAUG-------AAGUAAGCUCUCGGUACUUCUACU--UCCAUAUCGAUGACCUG-AAGGUAACGGUCUGUGGCUGUAUUGAAUCCAGUUGGUAAGCGCAGGGAAAACUCUGCAUCACGUCGCGUCCAAGUACGUA--GGCAAGUAAGGACGAGAAUAUGUUUUUGUA-UUUACGCAUAGCCCUAC------------UGUCUUGCA------UAAC--AUGAUAAGGGUAAAUCAUUUU------UUCAUCUUGUGACAGCCGAAAAAAAUAGUUCAGCUUAAAUACGUGCUU-----------------------------------------------------------------------------------------------------------------------------------------------------------------------------------------------------------------------------------------------------------------------------------------------------------------------------------------------------------------------------------------------------------------------------------------------------------------------------------------------------------------------------------------------------------GGAAGAGCGUUGAGCAGAACUAGAUCCUUGCACUUAAAGCUGGGAUGCCUAAUCGACUACC-GGACGGAAAGAAUUGGUCUUGUGU-AUUGGAGUGAUCAGCCUGGGCUCAAAAGGAUGUUGUAUCGGGUUCACAGAACCUUAUCAGAAGGAGAAUGGACCAUCAAAC-UCAAGUUGAUUUAGCUAUGUCUCUAUAUUUGUGAUCCUAAGAUUGAAGUUAGAGAGCUAACAUCUCACGCUAUUCA-UCUUAUUGGUUACGUACCGGCUUUA--GCGCCUCAUUACAACAGGAUGCAUUCCAAUAACCAUCGGAUCGGGCCUUUACUCAAAAUUGCUAUAUGCUGCAUUUUUUGUAAGAUUUUAAUGCUAGGUGGUCU---GGAUGUCGAAGAAUUAUAUAACACUUGU-----UAGUUGAGCGAUUCUGCUUUCU-AGUGCUGUUCUUAAACCCAGACUG-UGAGUAUACCACGUAGCUCCUUUGGUUGACAGAGAUUAAGCCGUACAAGAUCUUAC----------------------------------------------------------------------------------------------------------------------------------------------------------------------------------------------------------------------------------------------------------------------------------------------------------------------------------------------------------------------------------------------------------------------------------------------------------------------------------------------------------------------------------------------------CUGAAUCAUGCACACUUUACC-UGUUUAGUGAAAAAAGGGCAAC-CAUAAAUCAAAUUGAAUCAUUAAUAAUUGAUUGAUGAGCUAUAUAACA-------------AGAG---UGAUAAUAUCAGAUUGAGGGUCUAGGAUUUAAGCUAUCGACUUGACUGUUAAAAACCGCAC--AU--GUUCGGGUUGGAAUAC-ACUCAGGAUGCAAUACAAUUUCUUCCCC--------------------AUCCUUGA-UGAUCACAAAGGAUAUUGGGGUAUCUUGCUGCUUUA-GCUGAGCUAGGUCGGGUUAAGCGUGACCUACUCAGUCUAGUCUAUUAGUAAGUACUGAACU-CCCCAAGACGACG---------ACCAGGUGAUCGGUGGCGGCAAUAGUUUAU-UUGUACUUUUGUAAAGGAUGAGGGUUGCGUAUACUGAGGGCUCACAG-UGUAGCUACCAAAAGGAUC-AAAUCAGGAUGCUAAAAGUAGCGGACAUUUUGAACAGACAGACGAUUUUCCUAAUCUGG-AUCUAAUAUAUAACCGCGAUACGUUGACUUCCUUGAUCCUGCAAUCAACGCGCCUUUCUGAGGACC-ACGGGAAUACACUAUUUGCUUGCAGAUCCU-UAGUAAAGUGGUUCUGGAUCGAACAUCAG-UAUGUAGCGACCUUACCUUAAAAAAG-UAGCU--GCUUCUCUGCCCUCAUACGUCGUUUUAUGCUGAGCUCGGAAAAUCGAGUUCGGGUAUCCAACUCAAUCCGUUUAGCUUGGAUCAACGGCG-GGUAUCUGAAUAG-UAGGCCAUUUA--------------AUUUUCUGAGGUUUAUGACUUUGGGUUUUCCAAAGUUGGCUGUUUCAAAACCAUCGUGAAAAU----------------GACUAAACUGACGAGGCAGGAUAGAUUUUGUAUUAGUGCUUUCA-----UCAGAUUCGACUGUAGUAUUACCGAAAAAGGUGUA-GAUUCAUCUACGGUCAACAUAAGAGCCACCUCAUCUAAACACAGGUGCGCGAAUCUUUGGAGAGCUUUCUCAGUUACGAAGUUCACCGUCGUCUUAAUUAACAUUUUCUGGUUUGAUCUCUUCUUCCACCUUACAA 
>F1 5477
-GGGGAGACCAACUCGCACG-AUAA-------CCCAGCAUCGUUAUUGGAGC-GUUACUUCAUGCAUGGCAUAUU-GUGAGGUUCUCAGCGGGGGA----CUCAAAAUCGCGAUGUGAUCCCACAUGUUAUACUGUUGUCUAGCGAUUCCUACU-CUAUUCCUAGUUUUUAACAUUUCGUCGACAUGCGAGUAGCAACAAGCUGAUU-UCUAUCAUUGUUUAGAUUUCU--UCUCUGGGUUUAAGUCCCUAAAGUGUUACCCUUGAGAUU-UGUGUGGUUAGGCCACUGUGUGACUCAUAUUUUGAAAUCAGUAUCUAUAUUGAAUAUUA-AGUGACUGACGGUGUGCACGCCGUGAACGCAAAACAUGUAAGAUUACUGUUUUCAG-AGCAGGCCACAAGGAGACGUAACAGUAGAAUAUAGGGAUUGAUACUAAUAAGGGUACACGGUUAAUGCAGAAGG-CACUUGAGUUAUUUGAGUCAUUAAUCAUAACUCUCGG--AA--------UAUUAUCUUAGGAAGUAUGGAGUUUGUUUGGCGCAGUUAGGACUCUGAA--AGUUCUAUAACAGUA-A---------------------UGGUUAUCUUAAGGGACCCUUGGCUUGGUUUUAUAUUCAUCACCGAAACAACGGUUUCGAACGACA-----AAUGGCCUUUUGAGGAGGCAAUGAAGA-CAAUCCGACUUUCUAAUAUCCUUGAGCCUUAAAGAAAAUGGCUUG-----AUCGACCUGAUGUCUCAGUGGCACUUAUAUUCAGAAGCUACGAGACCAUGCGGUUUAAUACCUCACUAAUAGCUUCCUGGAUUUCUCCAAUCGGUCGGUUUAAAAUUUCGGAU--GCAAAAGGUUCGCUAUCCCGAGAAUUCCCUUUAACAGCAA-UCUUAUAUAAGGUCUGUUAGGCGUUCGGUCCGACGAUAGAGGUAGGAGUAAAAAGA---GACAGUCCCAAAUCGAUAUUCGUAAGUCAUUUAAU-AAAAGGCUUCAUAAAGACACCUAGAGCGGUAUUUUAAAUUGAGGCAUGGUGCCAACCUGGGUAACCUA--AGAGUUCCCUGUGUCCACUGAUUAUCAGCGGUCAAGAAUAUAGCGCAGUAGAACCUG-UUGUUCCAAUAAACCGAUUAGUGUUAGAU-----UUGAAUCAUUUCGGUAUUUAUAUCACUAAUGCCGCGUUUAAAGUUGAACAAACAUUCGUUGUAGUUUAUAUAACUGGACAUCC--UAGAUGUCUUUGAGCCAUCCACGGCGCGAA--UCCUCGAGAGUUUUCUCAAUUCAGAUCUAGUUUAUCACUUUAUUACCAUACAAGGGGUAUUGUAUAGACAAGAGAUCUACGCACUGGCAGUGGCUUGACCCUCCACAAGCUGUAGCAUCCUAUCACGCAAUAAAAUACUCCGUCCCGCGAAGUG----AGUUCCCACUCCGGAUACUUAGCACCCUGACGAAAGAUCGAUAUAAGUU---------GAU--CCG-------A--AGUGUUGUCCUACAGCAAAGAGUCGACACAGAC--GAUUUGAUACGCAUAGUCC-UAGCAGGACCAUUUAUGCGA-GCUCGCAAGGGACGCUUACUUGAUGUUUUGAAGAAACUCUCGUCGGGGGCAACCCAUCUAGCCCAAGUUAAGCCUCGAGUGAUUUC-AGCUUUUGGAAGAGUCUGCUA--------AAGCCCCGGACUUUAUCGUAUCCA------------------UUCCCAGCACCUUUUAUGCCUACCAGCCCAA--UUGCCUAUAAAGCUAUGGUAAAGGAACUAGAUUUAAAACAGAGUCUAGUACAUGCUUG-UUCUAUUUAAUCACAACUCCCCGGGCAGUCGCCAGGCAUUUACCCAUUUAGCGGCCUAACUUCAGUAUGUAUGGAG----------------------------------AAUUUGUACAUCGCCGGUAAACAUCUUAACUCC-AUUAGGUUAAUAGACGAAGUCAUAACUGAGCUCAUGG----------UUCGACUUAUGCUUCUUGCUUUU-CUUAUUAUCUUCUGUCGCCUGA-AGGACCGAUUAAUAUGAUAAUGUUAGAUGCACUGCUCGACAAAUCGAAUGCAAGGGGAGGAUAAAGAA----------------------------------------------------------------------------------------------------------------------------------------------------------------------------------------------------------------------------------------------------------------------------------------------------------------------------------------------------------------------------------------------------------------------------------------------------------------------------------------------------------------------------------------------------------------------------------------------------------------------------------------------------------------------------------------------------------------------------------------------------------------------------------------------------------------------------------------------------------------------------------------------------------------------------------------------------------------------------------------------------------------------------------------------------------------------------------------------------------------------------------------------------------------------------------------------------------------------------------------------------------------------------------------------------------------------------------------------------------------------------------------------------------------------------------------------------------------------------------------------------------------------------------------------------------------------------------------------------------------------------------------------------------------------------------------------------------------------------------------UACUUUCGGAAGCAUUUAUAAUUACCCUACGCCCAUACGUCGU---CGCAUCGAUUCCCAGUUGC-CACCCAUCCCUUUGGGAUAAAGCCACCUAGUAAGUGCUUCAAUCGUAUUUUGAGAAGUUGUACUAUAAUCAGCUUUUUGUCAG-CCAUCUUG------AG-CAAGCUUAAACGAGUCUAAUUUUCCAUGACGGUUAGCUACGGUAGCUAAUGGGUCCUGGCCUACAAAGAAUUAAUUCCUCAACGGAGAGUAACAUAAUCCCCCUUAUCUGUAUUGUA-AUCUCAACGAAUCCUGUAC-UAUAAUUGAGUCUACUUACGGUUGUUAUCACCUCGACUGGUCUCUGAGGCGGAAAUAAACAUCUUUCGCCUGAUUAUAUAUGAAUUUAAGAGCGGCACGUA-------------AAGGUCGGCUUGAAAUAACUCAUAGAGUAUUAAAGCACAGAUUUAGUGCAGGAUAUAGGUGCCUAUAGUAGUAGUGUGAUGCAGGUGAAAUAUAUGUAAAGUGCGCAGUUUC-CUGAAUCGUGUAGACUCUGC-AUAUUUAAUUGAGGAACGACCUU-CAAACAUGUAAACAGGUUACUAACACUCGAUUGAUGAUGCAUAUAAUA-------------AGAG---UAGCGUUAUGAGAUCCAAGCACUAAGGCGUAACCUACUGAUCCGACUAUUACGGAUUAUAU--GC--UUACGAGCGGGAAAAU--ACUGGAGACCGAUACAAUUUUUUCUUC--------------------UUACGUCCGUAAUUGCUAUGGUCUCUUGGACAUCUUACAUAUUUA-GUUGAGUUAAGUUCUGUUCAGCAUGUUUUACUCUACCAAGUAUACUGGCGAAUACUCACUCUCUCUAAUGCAAUG---------ACCAGGGAUUCUGUAACAACAAUAGUUCACUUAGUGCCUCCGGGAAGAAUGAGGAUUGUGUAUACUGACGGCUCAGAA-CUUCAAGACUAAUGGAAAC-AGACUAGGAUGCUAAGGUCAUAGAACAAUGUAAGAAAGCAAAAAAUCUUCUGAAACUAA-CUUUUAGACAUAUCACCAACACAAUAACUUUUUCGAUCCGCCUAUCGAUGCCCUGUUCUAAGGGCCAUCAAGAGUACACUAUUCAGUCGUGGUUCCC-UAGUAAAGGGGUUCUGUACAGAGAACUUGACGUGGAACAGGUUUGCCCUGAAGAAAGUAAUU--ACUUGCCUGUCUUCAUGUAUCAUUUCA--UAGAGACGGGGAAAUUAAUAUCAGCUGUCUAAUUCAAUCCGUUUAAUUUAAAUUGACAGUG-GAUAUCCGAGUAAUUGGGUGACUUG--------------CUUUUCUAAGAGUUGUGGACUGAGGGCUUUCAAAGACGACAGUCCCAAGACUGUAGCACAUAU----------------AGCUAGACUAGCGUAGCAAAAAAGAGUUUGUAACAGUUCUUCUA-----ACAAAUUAAAGCGUCAUGAAGCCGAUAAAAAUGUA-GGAUCAUCUGCGAACACCAUAAGAGCGAUCUUACCCUGCUACGAGGACACAGAUCUUUAUUGGGAUUCCCUAGUCGCAAGGUUUGACGUCGUGACUACCAAUGUUCUCUAGUUAAAUUUUUGGACCUAC-AUGUGA 
>E1 5477
--------------------------------------------------------------------------------------------------------------------------------------------------------------------------------------------------------------------------------------------------------------------------------------------------------------------------------------------------------------------------------------------------------------------------------------------------------------------------------------------------------------------------------------------AAGUUAGGAAUAUGUUUGGCUUGGCUAGGAGCCCGAA--AAUUCUAUAAGGGUA-A---------------------AAGUUAGUUUAAAGGACCAUUAGCUUUGAUUUAAAUACAUCACCGUAACAACGAUCUACAACGGUA-----AGCGGCCUCUUGAGGGGGCAAAGAAGA-CAAUGCGACUUUCUAAUAUCUUUGAGCUUUAAGCAAAUGGGCUUG-----AUCGACCUGGUGUAUUGGUGGAACUUGUAUUUCGUAGUUACGAGAUCAUACAAUUUAAUACCUCGCUAUUAGCCUCUUAUAAUUCAACAAUCAGUCGGCAUAAAACCUCGGAU--GCAAACGGUUCGCUGCCCAUAGAAGUCCCUUUAAUAUCCA-UCUUAGAUAGGGUCUGUUAAGGGUCUGAACCAACGGAAAAGGUAGGAGUGAACGGA---GACAGCCUCAGAUCAAUACUCGUAAGCCAUUUCAU-AAAAGUCAUAAGGACACCUAGUAUAGCACUAGUUUAAAUUGAGGCAUGCGGCCAACCUGGGUAACUCA--AGAGUUCUCCGUGUCCGCUGAUUAUCUGCCGUAAGGAUAGUGGCGCCGUAAACCCUG-UUAGUCCAACAGACCAAUUAGUAUUCAGU-----CGGAAUCAGUUCGAUAUUUAUAUUAUUCACGUCGCGUUUAAAAUUGAAUGAACAUUUGUUGUAGUUAGCAUCAUUGGUCAUCC--UAGAUGUCUUUGAGCCUUCUACGGCGCGGU--UCCGCGCAGCUUUUUUCAAAUAUGAUCCAGCUAAUCACUUUAUUAUCAUUCAAAGUAUGUUGUACAGACGAGCGUUCUACAAAGUGGCGGUGACUUGAAACUCCACAAGCUAUAGUAUCGUAUAAUAUAACAGAAUCAUGCGUCCCGCGAAGUG----AGUUCCGACACUAGUUACUAAGUAUCUGGAAAGAGGAUAGGUAUAAAUU---------GAU--CUG-------A--AUAUUGGUCCUACAGAAAAGAGUCGACCUACAC--GAUUCGAUACAGAUCGGGC-UAGCAGGGUAAUAUAUGCUU-GCUCAUAGAGUACGGUUGAUUGAUGUUUCGAAGAGACUCCAGCUAAGAGGAACCUACCUUAACGAAAUUAAGCCGCGAAAAAUUUC-AAUUUUUAGGAGAGCUUCCUA--------ACCCCGCGGAUUUUGUCGUAUCCA------------------UUCAAAAAGCCUCGUCCGCCAACCAACCCAU-UUUGCUUAUAAAUCUAUGGCAAAAGAGCUAGAAUUAGAACAUGUCUUAGUACACUCUUG-UUCUAUUUAAUGAUAGCUUCCCGGGCAGCUGCUAGGCGGCUAUUUACAUAGCGCCUACGCAUCAGCGUGAAUGGAG----------------------------------ACUAUGUCCAUAGCUGGACAACAUCUUAACUCG-AUUAGGUCAAUCGAGCAAGUCAUAACUGGGAUCGUAA----------UCCGCCUUAUACUUCUUACUUGU-CUUAUAAUCUUCCGUCCCUUGA-AUGACCGAUUACUGAGAUAAUAUAAGAUACACUGCACGUCAAAUCGAAUGUAAGGGGAGAAUGAUGAAAUAUUUGAAAGAUCAGAUUAUCGUAUCAUAGUGAUAGAGUCGAA---AGAUGUCAGAGUCCUUUCCACUCGUGUUAAGUUUUGCCUAAUUAAU------------------------------------------------------------------GGUUUUCUAGCAGAGCAUUACUAGAAUUAUUAAAGCA--UAUUAC--UCAUAGG---CUGGAUGGUUUAAUGUACGC--CAAUUUUCUUCGUAGCUAAAUUUCAAAGCAUCACCCCGUACCUCAGAGA-GUUCAGCAUUACUUUAUCGAUAAGGGCUUGGCUCAUAUG-----AAGCACAAACUUUUUAAUCUUUAGCU--UCCAUAUCCAGUACUUU-AGGGUUUCUGUCUAUAGUCGUAUUCACUCCAAUUGGUAAGAGAGCAGACUAUCUUUCAUUACUUUAAAACAACCGUCGUA--GCCAAGUCAGGGGAAUAAUAUGGCCUCAUA-GUUAAGCCUUUC--UAU------------CACCUUGCA------UGAU--UUGACAAGGAUAAAACAUUUA---U--CCGUGUUUUGAUAACCGAAAAGUAUCAGUUCACCUAAAAAAGUUACCU-----------------------------------------------------------------------------------------------------------------------------------------------------------------------------------------------------------------------------------------------------------------------------------------------------------------------------------------------------------------------------------------------------------------------------------------------------------------------------------------------------------------------------------------------------------UGGGGGAUGUUUUAUCAAACUAGGCCUUGGAACUUAAGGUUGGAAAGAUUAUUCGACUACC-GAUCGUAAGGCGCUGUUUUCGCGC-AACGAAGAGAUCUGCCUAGGUUCAAUCGAAUGUUGUAUCGG-UGUAUGAAAUCUAAUGAAAGUAAUGAUGGCUUAGUAGAA-CCAGAUCGCUAGCGGUAUGUGUCUACACGUGUAAUCCUUAAGCUAUAGCUGAGGAGCUACCUUCCGCCGGUAUUCA-CCCUUUUGCAUAUGCGACGGCUCUU--GUGUCUCAUCAUGAUAAGAUAUACUCCAACAUCUUAAGAUACGGAGUAUCACUUAUGAUAGGUAUGUCGGGCAGUUACUUCGUGUUUUUAAGAUUGGUGUAUCG---UAUAGUCUAAAGUUCAAAUGACACCUGU-----CAGUUAUGCGAGUUCUCUUCCU-AACGCUUUUCUCGAUUCCAGAUUG-UGAUCAUACCGCGUGAAUCCCUCAAAUAACGGCAAUCGAGUUUUGUGUUA-UGUACUGGCUACGAUAACAUUUGUAAUC--CCCUUGUUUGUAUUUGGU---UACAUCGUUUCUUAGGUGUCCGCCGGUCGCUCCGGGAUCAAGUGAUGUGGUAAAUACUUAAAUCGCAUUAUAGGAAUUUAUACUGCGAUUAGCUUAUAACCGG-ACAUCCAG------AC-CAAGGUUGUACGUAUUAAUUUUU-CAUAACUACCAGCUUCGGCGGCCAACUGGUACUGGACGACGGAGAGUUAAUUUCUUAGCGAACUAUUAUGUAGUCCUACCGAUCUGUAUUGUA-AUCUCGACCAUUCUUGAAC-UACCAUCGAAUACACUCUUGUUCUCUGUAAGCUCGAGGCGACCCAAAAAAGAAGGCGGACGUCUUCUAAUGGAUUAUAUAUGAAUUCAUGAGCAGCGCAUA--------------AAAAUUGUUUGAAAGAACCCAUGGGCAUUUGGGGUCCAGGUUCAAUAUAGAAUAUAAGCGUUCAUAGAGGUAGUGCGGUACCGGUGUAUUAUACGUAUAAUGUAUAGAGUC-UUAAAUCGUGUACAUUCUACC-UAUUUAAUGGGGAUACAACAGC-UAAAAAUGUAACCAGAUUAUCAACAUUCGACUUAGGAUGUGUGUAAUA-------------AGUG---CAGCAUUAUGAGAUUCAAGUACUGGGGUGUAACCUACCGACUCGACUAUUACGGAUUGUAU--AC--AUACGAAUUGAAAAAU--AUAGGAGUUCAAUACAAGUUUUUCUCU-------------------UAUUGUUUA-UGAUUGCAACGAUUCCUAGGACACUUUGCAUUUUCA-GUUGAGUCAGAUUUCAUUUAGGAUGUUUUACUCUGUCAAAUAUACUAGCGAGUAUUAACUC-CCCUAAAACGAUG---------AUCAGGGAUUCUGUGACGAAAGUGGUUCACCUAGUGCCUUCGGGAAGAAUAAAGAUUGUAUACAUUGAGGACUCAGGG-UUUCACGACCAAAGGAAGG-AGACUAGGAUGCUAGAAUCAUAGAACAUUACGGGAAAGCACAAGAUCUACUAGAACUAA-CUUUUAAAUAUAACAUCAAUAUGUAGAAUU---------------------------------------------------------------------------------------------------------------------------------------------------------------------------------------------------------------------------------------------------------------------------------------------------------------------------------------------------------------------------------------------------------------------------------------------------------------------------------------------------------------------------------------------------------------------------------- 
>D1 5477
-AGGAUAGUUUAUUCGCCCU-AUGAACUGUGGCCUGCUAUGGUUGUUCGGGUAGGCCUUUCGUAUAUAUCGUGCU-ACGUAUAAUUUCGCGAAAUGAUUACUAAA--UCGUGAAGUAACUCUACUCGUCAGAUCUUUCUACAACAGUAAUUGUGUUUACGCCUGGCUUGUGGCCUUUAGGUUUAUCGCGAGUCGCGACAAGUCGACACUCGGCUGUAGUCUAGAUUUUAUUUCCUUAAAUUUGGGUUUUAGGACUGCUACUUUUAAGUUU-UGUGUGGUAUAGGUG-AAUAUGGUGUACAUUUCAAAGAUUAGACGAAAAUCGUAAACCA-AACGAUGUUCCGUAUGCAUGUAGCGGAGGGAUAACAUGCGAAAUUAUUAUUUUCAA-AGUCAAUGAAAAAAGAACGCGUCGGUAGAAGAUGGAAGCUUACAACGAAACGGAUGUACAGUUGAUGCACAGUG-UGUUUGACUCUUUCAAGCUGGCGAACAAAACCGCGAAAUGGCCGUGCUCUAGUGUCUUGUA---------------------------------------------------------------------------------------------------------------------------------------------------------------------------------------------------------------------------------------------------------------------------------------------------------------------------------------------------------------------------------------------------------------------------------------------------------------------------------------------------------------------------------------------------------------------------------------------------------------------------------------------------------------------------------------------------------------------------------------------------------------------------------------------------------------------------------------------------------------------------------------------------------------------------------------------------------------------------------------------------------------------------------------------------------------------------------------------------------------------UGCAUUAUUUGUUAGAUUGGAAAAAUACACGUCGAAGUCAUUUUGGUUUGAUCAGAGCAAUCCGCUAAAAAUUAU-ACUUCUUGUCAGUGCCCCA----------AACAUUCCCAUUCAACCGCAUUUU------------------UUCCUAGCACUUAUGGUGGAGAUCAACUCAU-UAUGUUGGGAAACUUAAUGUAAAAAAACUGGCUUUCGAACCGGUUGUAGAAAAAACUUG-UUCCAUUCAUUGAUACCGACCCAAACGUCCUCUAGCCGGCAAUUAGCUCGACGACAAGAAUAUAGCUUGUGAGGGUUAGCAACGAACUAUAC-GAAAUUACAGAAUACCGAAUUCGCGCAUGGCUAGUUAAUAACUUAAUGUA-AAUCUGUCAAUUGUUGAUGUUGUAGUAGAGCUUAUCA----------UUCAGUUCAUUCUUUUGACGAUA-CUUUUAACUUUUUGACGCCCGC-GUAACUGAAUAACGCAAUAAUUUGCAGUAUACUACUCUCCGAAACGAGUACAUAGGGAAAAUUAAGAA----------------------------------------------------------------------------------------------------------------------------------------------------------------------------------------------------------------------------------------------------------------------------------------------------------------------------------------------------------------------------------------------------------------------------------------------------------------------------------------------------------------------------------------------------------------------------------------------------------------------------------------AGUUUUACACAACAUGAACUUGCUGUUAUCUUGUG-UGGGAAUUAUCUAACUUCGACAUCUCUAACAUUGUGAUUAUCAUAUGCGGAAGUG-GACGGCCAAGAA----CCCACCAUGUACGCAUGACCCAGUGCA---UCACGGCAUCUGUUACGGGUUUCAAGAUUAGAG-GUAUGACUGAUCAAUGGGUGAACUUGACUUAGGUAGGACAUGCUCUGGUCCUAAUUUGGCAUACUG--GCGUCGACAAGAUUUAAUCACUGUUGAAUGUCAAAACUGUA-UAUACAUCAUC-CUCACCUUAAACACCUUUGUAAUAUA-UGGGCUUGUGAUCCCGUCCGAAAGUGAAGAGAAAUAUGCGAGGGUC------------------UGUGCGACGGAUAAUCCCCG--AAUUUUUAAUGAGGUAGGGGAAAUGAUGUGCAGUCAUUAACACUUUGCU---UAGUGGGAAGUAUAACAUCACUGAUGCGAUUUAAU-GUUCAAUUCUGU-CC--AUAAAAGAAUUUAUAUGAGAAGACCGU-------------------------------------------------------------------------------------------------------------------------------------------------------------------------------------------------------------------------------------------------------------------------------------------------------------------------------------------------------------------------------------------------------------------------------------------------------------------------------------------------------------------------------------AAAUUACAAAGGCAUUCAUAAAUAUCCUCCGUCUAUAAUCCAU---CGUAUUAUUUUUUAAAUACAUGUCUACUGUCUCUGGUUAUGAAAAUAUUGUAAGUGUUUACAUCGUACUAUGGGCACUGAGGCUACGGUCAACUUCUAACUAG-UCACCUGG------UG-AAAGUGAAAACGUAUCAUAUUCU-UAUAGGCAUUAGUUACAGAUGCUAUCUAGUGACAGACCAUAGAAAGUUUGCUCUUUCAUGGAGUACUACGAAAGUACGUCUCUAAAUGAUACG-AUCUUUAUCCACUUCGUUU-UAUAAAGAGGUCCUUUCAUUUACGCUUUAGACGCAGGUCCGGUUAAAAGAGGACACUGACGGCUUUUGACUAACGACAUACAAAUUUAAGAACAACGUGCA-------------CAGAUUGAUUUAAAAUAACUAGCCGGAUCUUGGAAUGCGGAUUUAAAACUGAUUAUAGAUGAUGGUAGUAGUAGUUUGAUGCUAGUGCGAUAUAUAUAUGGUUGAUACUUUC-CGAGACCGUGCGCGCUUUGUUGUGUAUAAUGGCAAUUCAAUAGC-UGCUAAAAUAUCUAGGUUACCAGCACUAAACCUAUAGAACGUAUAAAA-------------UGUUC--UAGCAUUAUGAACUACAGGUUCCUAGACUCUGUCUAUCAAAUUGACUGUCACCAGUCGCAU--CU--GUGAGAGUUGUACUACAACUUAAAAUGCAAUACUAUUCUCUACGC--------------------GCCGCGUG-UGAUUCAAGUGAUUUCUGAGACACUCUGUUGUUUUU-GUUAACUCAAGGGGUGUUCAAUACGAAUUGCACGGCGGAGUAUACUAGUGACUGUUCGGCU-UCAUAAGUCAACG---------GCUGGAAAUUCCUCUACGGCCACGGUUCAC-UUCCUGCUUCUGGUAUUAUAAAUAACGUGUAUACCGGGUACUCACAA-CCUCGCAUAUGAAGUAUAC-AGAUUAGGACG-UAAAAGUAAGGUGUUUUACGAAAGGCCAUGAAGUCCGGUACACCUGGUACCUCAGGCCUAAUUUUAGUACAGCGACUCUACUGAUUUCCCAUUAAAUAGACUACACUAGUAAUCUACAGGAAUGCACCAGUUACAAGUGCCUACC-UAAUAAAAUGUAUCUAG---GAAAGCCAG-UAUCGAGCAAGCCUGCUUUGGGGAAGGUGGAUGAACACCCCUGCUUUCACAUAUGGUAUUA--AUAACAUGGAGCAACUAAGAUCUAAUAUUCGACCCAAGUUGUUAAAUUUUAAUUGGCAAUG-GGAGUUCGGAUAAAUGAGUUACUCC--------------UCUUUCCAAACGUUAUAGGUUGAUGGUUUCCAAAUUCGAUCAAAAUGUC---UUGAAGCCUAACGCGCUUG--------UGACCGAUCAGUGCAGCCUAAUAGGGUUUGAGUCAGUCCUUCAG-----UACAGAUAUAGGGUUGCAUGAUCUAGAACAAUUUG-CGAUCAUCUAUUGCCUAUACUAGAAAUAUAUCAUUCAGAUGUAAUAACGCGAAUUUUCACAAAAGUAUCUUAAUCGUAAAGUUAACUAUCAUGUCUAAUAAUG-UAUUGCAUUUAAGCCUUGGUUUCGC-GUAAAA 
>C1 5477
-AGGAAGAUUUAAUCGCCCU-AUAAACUGUGGCCUGUUAUGAUUAUUUAGGUAGGCGUUUCGUAUAC--CGCACU-ACCUAAACUUUUGAGUAGUAAUUCCUAAA--UAAUGAAGUAACUCUACUCAUUGGAUAUUUCUUCAACGGUAGUUGCGUUCAUGCCUGGCUUAUGACCUUUAGGCUUAUUGACAUUGGCGACAACCCGACGCUCUGUUGUAAAUCAGAUUUUU--CACUUAAAUUUGAGUCUUAAAACUGCUACUUUUAAACCU-UGUAUAGUAUAGAUG-UGCGUGAUGUACACU--AAAGUUUAGACAAGAAUCGUGAACCA-AACGAUGUUCCGUAUACAUGUAGCGAACGAGUAACAUACGAGAUUAUCAUCUUCAG-AGUCGAUGGAAUGAGGACGCGCCACUAGAAUACGGAAGCUGACUUCAAAACGGAUAUAUGGUUGACAAACAGUA-UAUCUGACUCUUUCAGGCCGUGGAGCAAAACCGCGAA--CA--------UACUGUCCUAUAAGGAGGAUGAUCAAUUAGUUACGAAUAGUUAUCUAGAGCA--UCAUUAAAUGCA-A---------------------AGGACGGUUUCCAGGACAGUAAUCUGCACUGUACCUUUAUAACCCAGACACAGUUUGUGUGAAAAA-----ACUGGCUGAUAUAGUAUGUGAGUAUUA-CAAUUCAACAUUGUAAUGUAUUUAAAUCUCACACGAAGACGCUGA-----AUCUACUGGGUCUAUCAGUAAAUCUUGGCCUCGGUAGUCGAGGGACCAUACAGGUUGGCAACACACAAUUACCCAUCUCUACUUCACCAGUUAGUGCUCUUUGAAAC--GAUGUGGGGGACGAUGCGCUGUCUGGAAUAGUUAGUCGAUCUCCGA-UGUCAGAUAGAAUUUGUUUAAGGUCUGAAUCUGCAUUGGGGGAAAAGCAAAAAAC----GCAUGUCUCAAAUUAUCGCUUAAAUAUAUCCUUAU-AAAGGUCGUAAAGGAACAUUA---UGCAAAACUCCCAUACCAUGAAUGUAACUAACCGUGUUCACUCA--CUCGGGGUCUUUUCGUGCUGUUAUUAUACCAUACGUAUGUGAGCGUUCGAGACAUUA-UUAUUC-AACGCAUCGAUUGCCAGUAUGU-----CGGCAUUAGUUUGAUAUGCUUAUAAUUCAAGUAUUAUUUUAAUCUAAAUAAUUAUUCGUAGUAGUUAGGGGAUUCCGUAGACC--UAAACAUAUUUGCGUUUGCCCAGUGGCACUGUCCGACGCAUUUUUUUCCGUUUUGAUACUACUAUAUGGUUUGUUCAUACUGGUAGCGUAUAUAUUUUAAUUAGCUUUCUUCAGGAUAGAGUUAGUUCGAAGCUAUCACGACUAAAGUGUUGGCCGAAAUUCUUAGAUUCUGAGUUCUGCGAUUUGGUAAACUUUCUA--UCAUAGUUGUGGCAACUGCUAAAAGCACUUGUGUA-------------ACUUACUC-------CAGCAUUUCAUUAUCCAUCAAUGAGUCAUUAGACAA--AAACGGACAUAUGUCAUGUAUAGGCGGACGAUUUACCUUAGGGACGAAGGG-UGCAUUAUUCGUUAUAUUGGACAAAUUCACGC-GUAAGUAAUGUGUUUUAGUCAGAACGAUCCACUAAAAAUUAG-ACAUUUUAUCAGUGCCCCA----------AACGUUCACAUUCAAUCGCAUUAU------------------UACGUCGCACUUGCUGCAUAUAGCGACUCAU-UAUGUUAGAAAGCUAAAUGUAAGAAAGAUAGCUUUCGAACCGGUUGUGGGAAAUUCUUG-UUUCAUUCAUUGGUAACGAGCGGGCCGAUCUCUAGGCGGCUAUUAGCUCGAUGACAGAAAUAUAGCUUCGGAGGAUCAGCAACGGACCUUAC-GAAACUUCAGAAUACAGAAUUCGUGCAUGGCUAGUUGAUAUCUUAAUUUA-AAUCGAUCAAUUGUUGAAGCUAUAAUAGACCUCAUCA----------UUCGGCACAUUCCUCUGACUAUA-CUUGUAUCUUUUUUGCGCCAGC-GUGCCGGAAUAACGCAGUGAUUUUCAGUAUACUACUUUCCGAAACGUAUGAAUGGGGAAAAUUAAGAAAUAUAUCAGACAUGAGGCUAUUAUUUUAGCGCCUCAUAGUACGA---AGUUAACAAAGAUUUCACUACCCGUCGUUAAU-UAGCCUAAAGAUC------------------------------------------------------------------AGUUUUCUGAGAUUAGGUUAUCACAAUGAUAGAUAUG--UAAACUAUUCAAAGG--GCUUGACGAUAGAUUGUACGA--CCUCUGACAUCGCACCACAGUUUUGGAACGUAUUUCCCUGCUCUAGAUA-GCUCAACGUGAGUCUAACAGCAUAAUAUCGGCUCAUAGGUCAACCCAUUUGAGCUUUCUGUUACCAUACUGGUCCCUUUCUAAAACCUU-AUGAUAACUUCUCAGAUUGGUAUACAUUCGAACCAUCAAACGGAGGGACUACCCUUUAUCACUCUCCGUAGCGUCGUAUA--GCGAAUGGAGGGUGUCUAUCUACAUCUGUC-CAUCCUUUCUCUCAAAC------------CAGUCAGCA------ACAU--UUGAUGAGGGCAAAACACUUA------UCUGAUC----------------GGGGGCUCAGAAAAUUAGGUGCUUU------------------------------------------------------------------------------------------------------------------------------------------------------------------------------------------------------------------------------------------------------------------------------------------------------------------------------------------------------------------------------------------------------------------------------------------------------------------------------------------------------------------------------------------------------------------------------------------------------------------------------------------------------------------------------------------------------------------------------------------------------------------------------------------------------------------------------------------------------------------------------------------------------------------------------------------------------------------------------------------------------------------------------------------------------------------------------------------------CAAUUAAAAAGACAUUCAUAAAUAUCUUCUGUCUAUAAUCCAU---UGUAUUAUUUUUUAGAUACAUGCCGGCUGCUACUGGAUAUGAAAACUUAGUAAAUAUUUGCAUCGUAUCAUGGGUAUUGGAGCUAGGGUCUACUUCUAGUUAA-UCAUCCGG------UG-AAAAUGGGAACGUAUCAUAAUCC-CACAGGCGCUAGUAACAGGUGCAACCUAGAAACGGACGACAGAAAAUCAUCUCUUCCAUGAAGUACAAAGAAAGCAUGUUUAUACGCGAUGUG-AUUUUUAUCCG--UCGUAU-UAUAAAUAGGCACGCUCAUUUACAUUUUAAACUCGGGUCGGGUCAAAGGGGAACAUUGACGUCUUUUGGCUUAUGAUAUACGAAUUCCAGAGCAACGUGCA-------------UAGAUUAAUUUAGAGUGACGGACAGGGUAUUGGGAUGUAGAUUUAAAACUGAAUAUAGGCGCUAGUAGUAGUAGUGUGAUGCUGAUGCGAUAUAUAUAAGGUCGAUUCUUUC-------------------------------------------------------------------------------------------------------------------------------------------------------------------------------------------------------------------------------------------------------------------------------------------------------------------------------------------------------------------------------------------------------------------------------------------------------------------------------------------------------------------------------------------------------------------------------------UACUUAUUUUCCAUUGAAUAGACCCCUCAAAUGAUCCACAAAAAUGCGCCAGUCAUAAGUGACUCCU-UAAUAAAGCGGAUCUGGAUAGAAAGCUAG-UACCGAGCAGGCCAACUUUGGGGAAGGUGGAU--GCACCCCUGCUUUCAUACACGGUAUUA--UUAACGUGGGAUAAUUAAGAUUUCAUACUCGACUUAAAUUGUUCAACACUAUCCGGCAAUG-AGCGUUCAGAUGGAUGAGUUAUUUC--------------UCUUUCUAGAGGUUGUAGGUCAAUGGUUUCCAAAUUCGAUCAAAAUGUC----UUACGCCUACCGCGCUUA--------UGACCAAUUAGUGCAGCCUGGUAAGGUUUAAACAGUUCCUCCAG-----UAAAGAUAAAGGGUAAUAUAAUCGAGAACAUUUUG-CGAUGAUUUAUUGCCUAUACUGGAACUAUAUUACCUAGACGUAAUAACGCAAACUUUCACAAACGUUUCUUAAUCAUAAAGUUUACUAUUAUAUCCACUAAUG-UAUCUCAUUUAAGCUUUGGUGUCAC-GUAAAA 
>B1 5477
-AGAAUGAUCUAAUCAUCCA-GUAAACUGUAGACUACUAUGAAUAUUAUGGCGGUUAUUCCACACGUAACGCAUU-UUUUAUAUUUUAACAAAACAAUUUCUUAA--UAAAAAAGUGACUCAAAACAUCGAAACUUUCCUCAACGAUACUUACACUUAC-CCUGAUUUGUGGAUUUUCGAUUCAUGGUAAAUCGCGACAAAUUAACAUGCGAAUAAAAUUGAGACUUUU--UCCUUGAGUUUAAGUUAUGAAGCUGCUGCCUUUAAGCUU-UGUUAGAUGUAACUA-UGCGUGAUGCAUAUUUCAGUCCCCGCGUAGCAAUUGUAAACUA-AGUAAUUGUCCGCAUACAUGCAGCGAACGGGAAAUAUGCAAACUCACUAUCUUUAA-AGUCAGUUGAAAGAGAAUGUGACAGCAGAGUAUGGGAACUAGCGAGACGACAGCUGUACGGUUGACAUACAAUU-UAUCGGAUCCUUUCAGAUUGUUAAAUAUAAUUACGAA--AA--------UAGAGACCUAUA--------------------------------------------------------------------------------------------------------------------------------------------------------------------------------------------------------------------------------------------------------------------------------------------------------------------------------------------------------------------------------------------------------------------------------------------------------------------------------------------------------------------------------------------------------------------------------------------------------------------------------------------------------------------------------------------------------------------------------------------------------------------------------------------------------------------------------------------------------------------------------------------------------------------------------------------------------------------------------------------------------------------------------------------------------------------------------------------------------------------------------------------------------------------------------------------------------------------------------------------------------------------------------------------------------------------------------------------------------------------------------------------------------------------------------------------------------------------------------------------------------------------------------------------------------------------------------------------------------------------------------------------------------------------------------------AUAUACUAGGUAUGCGGUUAUCAUUUUAGCGCGAUAGGUUUCGA---AGCUAUCAGAUUGUUCACUAUCUUUGUUAGUUGC-GCCUAAAGAAC------------------------------------------------------------------AGUAUUCGCCGGACAUGUUGUCACACCGAUAGAUGAA--UAUCCU--UCAGAGG--GCUUGGCGAUUGGGUGUACGU--CACUUGCUCUUGUAGCAGAAAUUUAAAACGUAUCCCCUUACUUUGCAUA-GCUCAACGCGAAUUUUGCAAUGUUUAAUCGACGCAUAAU-------AUGUAAAGUCUUUGUUCGCCUUUU--CCCCCAUACAGAACCAU-AAGACAUAUUCCUAUGUUGAUCUGCAUUGGGAUUAGUAGACGCCGAGGAAAUCUCCCAGCUCUAGCCGUCGUAACCCACA--GCAAAUCCAGAGAGCGUUUAUGCCUUUGUC-CCUACUUAUUAUCAUAU------------UGUCUUGCA------ACAU--AUAAUACUGCUAAAGUAUUUA------UCUGAUC----------------GGGAGCCCAGCAAAGAAAGAUGCUUGGUUUCAAACAGUAGUAACCUGCAGUUACCUCUCGACGUGGUACUUUGAUUUUUG--GUCUGCGGUAUUGUUGCUAGCGCAUACGACAGUG-CACAGCCAAGAA----GGUAACAUAUACAAAUGAUCCAGAACA---UUACAGCGUCUAAUACGCGUAUCAGGAUAGCCU-GGAUUAACGGUUAAUUGGUUGAUAUAAAUUGGAAGUGUUAUGUUCUGGUCUUAAAUAAUCAUGCUA--GCGUCUACAAGAUUUAAUCAAUUCCGAGAGUUUGUAAAAUG-UAUACAAGAUC-CUUAUCUGGGAUACUUUAAUAAUCCACUGGGUCAGUCCGCCCGUCAAAAAGUGCAGAAGAAUAGACGAGAGUU------------------UCCAUGACUGAUAAUCCCUG--AAUCCCUGAUGAGAUGAGGGACAUAGUAUGUAAUCAGUAACACUCUGUU---AGGCGUGCGAAAGAACAUCCUUCUUGAAAUUCAGU-GUUGAAUUCAGUAGC--UACGAGCAGGCAAAGCGAUAAGACAGGGCAAGAACGUUCCACUGAAUCGGCCCUCUAAACUUAGCGUUCGGUAGACAGAGCCCACAUU-GGCAAUCCAAGAACUCCAUCGUGC-UACAAGGUCACCUAUCUGUCUUCAAAAAAAAGUUAUGUCGGGAGCUCAAGUCUCUAUGUAAGUAAGAAUGGGUUUCCCUAA-UUAAGUCGGAAUGGGCCCAACUUCAUCGAUGUAAGUUUCAAACUAUGACUG-UGCAUCAACUUCCGCUACUACUCA-UCUUGGUAAAUGCAUGAUAGCGCAU--AUUCGCUAUUAAAAUAAAAUGUAUUGCGAUGACUAUGAGCUCACAGCUUAACCUAAAACCAGUAUACCUUGAAUUUAUUUCAACUUUUUAAUGCUAACGGAACU---UAUCGUCCAACUUUUAUAUAGGACUCAC-----CAUUUACAUGGGUCUUAUUGCC-AGUGAUUUGUUUCAUUCCAGAUUC-CCUACUUAUCGCGUAGGCCAUUCUCCUAGCUACAUCUGAACUAUGUGAGA-CUUAGCAAUUACGACGACAUCCUUAGAUAUCC-UGGUCUAGAAUUCGU---CGUAUUAUCUUUAAAAUAGACAUUGGCCGCUUAUGAGUGAACACACCCAGUGAGCGUUUAAAUCGUAUUACAGAGAGUUAAGUCACAAUCGGUCUCCGGCUGG-UCAUCUGG------UG-CAAGUUUAAACGUACCCCGUCUU-GGUGAGUGCUAUCUACAGGUGCUGUCUAGUAACGAACCACGAAAAGUUAGCUCUUUCUUGAGAUACUACGCGAGUGUUUUCUGUGGCAAUGUG-CUCUUUACCUAUCUUAUAC-UGUAGACGGACCAGUCCACUUUCCUUUUAAACACGGGUCAAGCUAAAGAAGAAUACUUGCGUCUUUAGAAUGAUAGUAUACGAGCUCAAGAACAACAUGGA-------------CAGAUAGAUUGAAACCAACCCGAAAAAUCUUGUAUUGCAAAUUUAAUACAAAGUAUAGGUGCUUGUAUCAGUAGUAUGAUGCCAGUGCGUUACGUGUGUGGUGGGUACUUUU-CAAAACUGUACGUAUUUUAUUAUUGUUAAAACUUAUUCGACUGC-UGCUACGAAACCCGGUUUACUAACACUAGAUCAAUCCAGUUUAUAAUA-------------AGGUG--UCGUAUUGUGAACUGCAAAUCCCCAGACUUGAGCUAUACAGCUGACUAUUACGAAUCGCAC--AU--GUGAGAGUUGUAAAAC-UUCCAUGAGGCUGUAUAAUUCUUUCUCG--------------------AUCUCGAAGCGAAUCAAAUGAUUUUUAGAACACUCUGCCGCUUAG-GUUCAGUCAAGGGGUGUUGGAUACCCUUUACACGAUGAUGUAUGCUAAUAGGAGCUCAGCU-CCAUGAAACACUG---------AACCAGAACUUUGAGACGGCAAUGCUUCAC-UUCCUCCCUGGGAAAGAGUGAUCGACGCAUACACCACGCACUCACAA-CUUUGAUAUAAAAGUGAAU-AGAUUGGAAAGUCAUAAGCAAGAAGUAUUGAGAGAGGCCCAAAAGUUUCAUACAGCUGA-AUCUCAGACCUGAUAUCAAGACCUAGGUCUUAUUGAUUCUCCAAUCAAUAGACUGAUUUAGUUACCCGCAAGAAUGUACCGGAUAUGAGUAGCCACU-CAGUGGAAUGAUAUUGGAUUGAAUGCUAG-UAUAAAACAGGCUUGCUUUGAGGAAAAUGGAU--ACGGCUCUGGUUUGAUAACGGAUUUUA--UUAGGGCGCGGUUACCAAGAUUUGAUAUUCGACUGGAAUUACUCAACUUUAGUCUGCGAUG-AGCAUUCGUAUUACUGGGCUAUUUU--------------UCUUUCUAAACGUUACGGGUUGCGGGCUCCAAGAUCCGAUUAAGAUGUC----UCGACCCCAUCGUGUCUG--------CGACUAACCAGUGUGGCCGAAUAGGGUGUGUGUUAGUCUCGCGG-----UGAGGUUAGAAAGCAAUACGAAUGACGAAAGUGUG-UGGUCAUUUACGUCCUACGCU-GAACUCUUCUACACCGACAUAAUAAUGCAAACCUUCAGAGAGAUUUUUUAAUCGCAGGGUACACUGCCAUAUACACUGAUCCUUCCUUAUUUAAUCUAUGGUACUAC-GUAGAA 
>A1 5477
-AGAAUGACUUAAUCGCCCG-GUAAACUGUGGACUGCUAUGAUUAUUGCAGUGGUUAUUCCGCACCUGACACAUA-UUAUAUAUUCUGACCAAACAAAUUCUAGA--UAAUAAAGUAACUCUACACAUUGGACCUUUUCUCAAUGAUACCUAUGCCUACACCUCAUAUGUGACUUUUCGUUCUGUGGCAAACCGCGACAAACUGACAUUUGAUUAUAAUUGAGAUUUUU--UCCUUAAGUCUGAGUUAUGAAGCUGUGGUCUUUAAACUU-UGUGAAAUAUGGCCA-UGCAUGAUGCAUAAUUUAAAGCCCGUGUAGUGAUCGUAAGCUA-AGUGAUUGUCCGUACACAUGCAGUGGAUGAAAAAUAUGCGACAACACUGUCUUCGA-GGUUAAUUAUAAGAGAAUGUAACAGCAGAGUAUGGAUACUAACAAAACGACAAUUGGACAGUUAAUAUACAGCU-UAAUGUAUCCUUGCAGAUUGUCUAACAGAACCACGAG--AA--------UAAAGUCUUAUA----------------------------------------------------------------------------------------------------------------------------------------------------------------------------------------------------------------------------------------------------------------------------------------------------------------------------------------------------------------------------------------------------------------------------------------------------------------------------------------------------------------------------------------------------------UCACUAA--CUAGGGUUCUCUGACUAGUGUAAAUCUGCCUCAGAAACAUGGUGGUAGGCGUCACUG-CUAUUCAAACCAUCCGAUUACUAUUAUUC-----CAGAAUCGCUGAGACACGCAUAUUACUCACGCCUUAAUUUAAAUUUAACGAUUUCUUGAGGCAGUCACAGUCAUUUGCAAGCC--UAGAUAUAUUACCUUUAACCCCGGUGCAAUCCCCGGCACGGUCCUCUCUCUUUCGGUACGGCUUAAUGACCGUAUAAUAAUUGGACGUUUUAUUAAUUAUAAAGCUUUCUACAGAUUGAAAUUUUUUCCAAACCAACCACAUUGUAGUAUACGCCAAUGUCCUGAGAUACUAUGAUGCGCUAUGAGACUAUUUUUUU----UCUAGUUCUACCAUAUACUCACAGGGUUAGGGUAAACAA-------------CUC-------AAAGUCUUCAUUAUACAUUAAAGAAUAAUUAGGCAA--CAACGGAUUUACAUCAUGUACAAAGGGAGGCUUUAUCCUA-GGACGAAAGG-UGCACUGUUCGAUCUAUUGAAGAAGUUAAUGUUAAGGGUAGCUUGUCUUGAUCCGAACAAUCCGAUAAUAACUGU-ACAUUUUGGCAGUGUCCCA----------AGUUCUCCCGUUUAAUCGGAUUUG------------------CUCAAAGCACUUCUUGUGUAUAAGAACCCAU-UGGGGUCUUAAAAUUACCGUAAAAGAGCGUGCUUUCCGGUCGAUUCCAGUGAUCACUUU-UUCUUCUCGGUGACAACUAGCAGAACACUUUCUAUCCAAUGGUUUGUUUUGUCACCGAGAUGUGGCACGUAAAGAACAAAUACGGGUCUUAC-GUAAUUUCCAAGUACCUAGGCCGCACGGAGCUAUUUUCUAUCCUAACUUA-AAUCCAUCAUUCGCUGGAACUAUAUUUGAACUUCCCG----------CCCGACUCAUACUUUUGGCGAUA-CUUUUAACCUUAUGACGGCCGA-GUAAACGAGCAAAACAGUAAUGUUCGUGACACUAACUGAUAAAACGAGGACAUUUAAAAGAUUAAGAAAUACGUUAGGUAUGAGGUUAUUAUUUUAGCGCGACGGGGU-UCA--AAGCUUUCAGUUUGUUCACUACCUGUGGUU-AUAGGGUAUAAAAAACGAAUGAGAUCACAAAAUUUUCAUUCAGUUUGCAUCACUAGGGGGAUUGACAAGGUUAACGAGAGAAAGUUUUCUCCGGAUAUGUGAUUAUACCCAAAGAUGAA--U--AUUUUUCUAAGG--GCUUGACGAUUGAAUGUACGU--CCCUUGCUCGUGUAGUACAAAUUUAAGACGUAUCUCCUUACUUUGCAUA-GCUCAACACAAGUUUACCAGUGUGUGAUGGACAUAUAAG-------AUGUAAGGCCAUUGUUCGCCAUCU--UCUUCGUCCAGUACCAUAAAGAUAUGUUUCUAUAUUGAUAUGCAUCAGGAUUAGUAAACGAUGAAGUUACCCUCCAUCACUAACCGUCGUAGCCUGUA--GCAAACCUAGACAGUGUUUGAACUUUUGUC-CCUACUUAUUAUCAUAU------------CGUCCUGCA------UCAU--AAAAUACGGCUAAAGCGUCUA---U--CCG----------AUCGGG-------AGUCCAGAACAAAAAGACCCUU--UGUUUCAAAGUAGUAACUUGCAGCGACCUUUUGAUGUAA-UUCUUUGACUUUUACAUCUUUGACAUUAUAGCUAGUGUAUGCGGCAGUG-AGCCGCGGAGAA----AUCACAAUAUUCGAAUAAUCCAGCAUA---UCAGGGCGUUUAACACACGCUUUCGGAUUGCCU-GGAUUUCUGGUUAAUGGGUUGACAUAAAUUGGAUAUGUCAUAUUCCGGUUCUAAUUCUACGUGCUA--GCGACAACAAGAGUAAGUUAAUUCCGAGAGUUUGGAAAAUG-UAUACAUGGCC-CUUAUCUGGAGUACUUUUGAAAUCCACUGGGUUAGUGGUCCCGUCCAAAAGUGCAGAAGAAUAAACGAGAGUU------------------UUCUUAGCUGAUAACCCCCG--AACCCUUGGUGAGAUGAGGUACGUACUCUGUAAUCAUUAACACUCUGCU---AAGAAUAUGAGAGAACUUCACUCUUGAAACUUAGU-GUUAAAUUCAGUAGC--CACGAGGAAUCAAGUCGAUGAGACAGUACAAGAAUAUUUCACCAGAUAGUUCUUCUAAACUUAGCGUUCGGUAGAAUCAACUCAUAUU-GGCAGUAUAAAAGCUACAUCGUGG-UAUAAACUCACUUAUCUGUCUUCAAAAAAAUAUUAUGUCGGGAGUUCAAGUCUUCGUGUAGGUAAAAAUGGGUUGUCCCAA-UUAAGUCGGAAUAGGCACAUCUCAAUUGGUGUAAGUGUUAAAUUAGGAUCUGAGAACGAACCCCUGUCGCCAUUCA-UCUUGACAAAUGCAUGAUGGCGCAU--ACACGCCACUAAAAUAAAAUAUAUUUCCAUAACUAUGAGCUUACGGCUUAACCUAAAACUAGUAUACCGUGAAUUUAUUUCAGCUUUUAAACGCUGACGGCACU---UAUCGUCCAACAUUUUUAUAAAAGUCGC-----CAUUUACAUGGGCUUUAUUGCCAAGAGAUUUUUUUCAUUUCAGGUUC-GGUACAUUUCACGUAGGCCUAUUUUAUAGCAAUAUCUGAACUAUAGGAGA-CUUAG----------------------------------------------------------------------------------------------------------------------------------------------------------------------------------------------------------------------------------------------------------------------------------------------------------------------------------------------------------------------------------------------------------------------------------------------------------------------------------------------------------------------------------------------------------------------------------------------------------------------------------------------------------------------------------------------------------------------------------------------------------------------------------------------------------------------------------------------------------------------------------------------------------------------------------------------------------------------------------------------------------------------------------------------------------------------------------------------------------------------------------------UCUUGAUUCUCCAAUCGACAAACAGACUUAGCUAUCCCCAGAAGUAUGCUGGUCACCGGUGGUCGCU-CAGUAAAAUGGUGUUGGGUAGAAAGCCAG-UAUAGGAUAGGCUUGCUUUGAGGAAAAUGGAA--ACACCUCUGUUUUGAUAAGGGAUUUUA--UUAGGGUGGGGUAACCAAGAUUUGAUAUUCGAUCGGAGCUGCUCAACCUUAGUCGGCGAUC-AGCGUUCGAAUUACUAGGUUAUUCU--------------UCUUUCCAAACGUUAUGGGUUAGAAGUCUCGAAAUCCGAUUAACAUGUC----UCGAGCUCAUCAUGCCCG--------CGGCUAGCUAGUGUGGCCGGAUUGGGUUUGUAUUAGUCCCCCGA-----UGAGGUUAGAAAGCAAUAUGGACGACAAAAAUGUA-UAAUUAUUUACGCCUUGCACUAGAACUUUUCUAGCCCGCCAUAAUAAUGCAAACCUCCAGAGAGGUCUUUUGAUCGCAGGGUUCACUGCUAUAUUCGCUGAUGCUUCUCCGUUUAAUCUUUAGUAUUAC-GUCAAA 
>H2 5477
-CUUACGUCACAAUCACGCACAAAAAUACUGGGCUAUUGUGGUACCCUAAGUGAUUGUUCCGGAGGU---AUACU-AGGCGCACCCCAAUUGAAGAAGUCCUAAU--AUACGAGGUGGAUUUUCCUAUUAAGUCUUAACAUAA-AGUAUUCACA-UCGCGGUUGUGCCAUAAUUCUUCAUACCAACGCAGGCAGCAAUUGUAUUGAUUACAGACUUAAUCCAGAUUCUA--AACCUAGGUGUAU-UUCUUAGAUUGUUGUCUUUACACCU-UAAGCGUUAUGAGCA-AGCAUGA---AUGGUUCACAGCUUGUCGAGAUAUCAAGCGCCG-ACUAACUAUCUGUACACAUGUGAUGAAAAAGACAAAAAUUGAAUUAUUAUUUCUAA-UGCUAUACGCGAGGGGGUGUGUUAGUCGAACUAAGAAGUUGAUUUCAACAAUUCAAUAUGCUUAGUAAAGUGGU-UAUUUGGAUUCUCUGGAUCGACUGGCAAAGCUAAUAA--GA--------UAGCUUCUCAGGAACAAUGAAGGCAGUGAGUCCAGAGGUGGUGCUU-AAUUCGCUUAAUAAAAAUACAUACUUAGCGCGCCGAUGUCUGAAGCUAAACCGAAAGACAACCAGGUCCACUUGGUAAUCAUCCUCGAGAAGCGGAUUUAGAGUGAAA-----GGUCUUAAAGAAGGUAUGUAGGGGUCA-UUCGACAACCAAUUAACGGCGUUUAAACCUAGACCAAGAUACCGAACUG-GCAGCCCGGCUACGACGCUAUAUAUUUGUGACUACAGGUACGCAAGCAGAAUUCUUAUUGACGGCGAGUUCCUCGCUUGCGUUCCGCCUAUCGAGUAACCUUUAAAUCAGAACAUGGUAAUUCCUCCAUGUGAAAUGGAAAGCUUACAUUCUUAAAUCACAAUCAAGUGGUAUUCGAGGAUUAUAUCAAUGACACAGGAGAACGGUAAAAGG---GAUUGGGCAAGAGUAUCUCUUAUACGCCAUGCAAU-UCAGGAAAUCGGAACAUCAUC---AUAGUUAUCCAUAAAUUGGGUAUGGGACUGGCCG---AAAGUCA-GUGUGCCCGUCUUUUGGAUGAACAAUCAGCCGCCUGGACAUAAGCAUACUAUUACUAU-UUAGGGAGGCACACUAAUUUUUAUUAGGU-----AAGGGGAAUUGAGAGAUCGUUAUUAUGUAUGUUGUAUAUCAGUUUGCAUAAAAAGUCAUAUUAUUCAUGGAAUUACCAUAACC--UAAUAAAACAAUUCUGUCCCCAGACGCCUA-AUAGGAG-AUCUUUCGUCUGCUGCAAACUAAAUGUAAACUUACUUAUGGUCGAUUAUGGCUUGUGUU---AGGAGCACUUCAAUGUGG-AGCGGUUUCAAUAUACCCACAUUUUAGUGUUGG---ACCUACCAUACCAUAAUAAUUCUUUACGACUGGCGAGUCCGAGUUAAUUGUUAUUCGGUAAGAUUGAACGUCGAUUAAAUAU----------AACUGCUA-------CUAAACUGCGCCAAUCAAUAGAGAGCCAUUUGUCAA--UGACAAAUGCAUAUCAAGGGUAGCCGGACGCAUUAUGUUA-GACCUGGGCG-CAUCAUUUUGAUUCUAACGAUGCCUCUCAUAC-----------------------------------------------------AUGGGUCUGC----------AGUCCUCGGACAAGGUUAUAUGGUUCUCAAGUCUAUACCAACUUUGUCCAUUUGUUUCUGCUUAACAUUUCAC-UAUGCUGCCUACUGUAAUAAGAGAAAG---AGGUUUAGACCGGUUUCGGUAAGAAAUUG-CUCUAUUGAAUGUUGCCUAAAUAAGCGAUAUUUAGAUUAGAAACUGCUCUAUGGCCGAUGUAUAGAGUUUGAACAGGGACU-CUGUUAUUAC-GCAGCUUUA-ACUAGUCGACUUGAAAAUGGCGUACUAA-AGCUAAGCUUU-UCUAUAGUAAUAGCCAAAGCCGUCAAUGAGCUCACAA----------UAUAAUGCAUACCUGUUAGAGGU-UUCUUAAUCUUUUGGCAUUUGG-AGUAAACGGUUGUACACGAAUCACAGGAA-ACCGCGCGAUGAGCUAAUAAUAGAAAGCAAUCAACAGA----------------------------------------------------------------------------------------------------------------------------------------------------------------------------------------------------------------------------------------------------------------------------------------------------------------------------------------------------------------------------------------------------------------------------------------------------------------------------------------------------------------------------------------------------------------------------------------------------------------------------------------CGUAUUAUAUAUUGGUGAGCUGCUAGGACUUUAAGUUGUGCAUUUGCUAACUUUGAUGUCUUUUACAUCGAAGACAAAUCGUACAUCAGCG-AACAGAAUGGGACUUUUAGGUGUUAUAUCAAUUGUGCUGUUUA---UCAUGGCGAUGGUUUUAAGUUUAAGCGCUCGAC-GAAUUCUUGCUUUAUGGAUUGUCUCGUUUUGAAAAAGUAAUCUCCUAGAAUUGGUUCUAAAUAUAGA-GUCCCUAUGCAAAUUCAUUCAACUCGAGCAACAGGAGAAUA-AUUGAAUGCUC-CUUUCUAUUAAAGUUGAGGCAAACCACUAGGCUGUUAUUCGUAGAAAAGAGUUUCAGUGAACGGAGAACAUUUUACACAAAG--UAAUCAAUAUAGAGUAAGGUUUACUCC--AAUCCCCUGUAAGGUGGUAGAGUGGGCGUAGAUGGACCGGCCCAUCAAC---UAGCGGUUUGAAUCACAUCCUAACAUCAAUGUAUA-GCCAAACCCAGCUGC--UACAAGGAAACAGAGUGAUGUGACCCC-----------------------------------------------------------------------------------------------------------------------------------------------------------------------------------------------------------------------------------------------------------------------------------------------------------------------------------------------------------------------------------------------------------------------------------------------------------------------------------------------------------------------------------------------------------------------------------------------------------------------------------------------------------------------------------------------------------------------------------------------------------------------------------------------------------------------------------------------------------------------------------------------------------------------------------------------------------------------------------------------------------------------------------------------------------------------------------------UGGAUAUGUGCGCGCUUUACCAUGUUUAAUGACGGUGCUAGGAA-CAUGAAGCAGCGUGAUUCACUAAUACAUUAUCUUCUGAGCGCAUGAGA-------------ACGAAC-UGGCGCCAUAAGAUCCAAAUUAUGCGCUUUGAGUUACGAAUAUUAUUAUCACGAAUAGCAU--GU--UUAGUAGUUGUCGAAU-GAUUUAGGUAUGACUUUAUGUUCGCUCC--------------------GUCUUCUG-UGAUAAAAUUGGUUUUUAAGAAACCUAGCCAUCUGA-ACUCAAACAGGAAAGGUUGAGAAAAAUUAUCUCAAUGUUGCUUAAUGGUCGGUAUAUAACU-UCAUGCGACAAAG----------------GUACCGUGAAGACGACGAUUGGC-UACUUCUUUCGGCUAUUACAAAUAUUGUGUACGUUAAGAACUUCCAG-CCCCACCGUUAGGCGAUUC-AAACCUGAGUGCGGAAAGCAAUACGUGUUGCGGGCAGCACAAUAGCUGUUUUAAAUUAU-GGCAACCGUAGAUCUUCAUCCUGGUCGCUU---------------------------------------------------------------------------------------------------------------------------------------------------------------------------------------------------------------------------------------------------------------------------------------------------------------------------------------------------------------------------------------------------------------------------------------------------------------------------------------------------------------------------------------------------------------------------------- 
>G2 5477
------------------------------------------------------------------------------------------------------------------------------------------------------------------------------------------------------------------------------------------------------------------------------------------------------------------------------------------------------------------------------------------------------------------------------------------------------------------------------------------------------------------------------------------------------------------------------------------------------------------------------------------------------------------------------------------------------------------------------------------------------------------------------------------------------------------------------------------------------------------------------------------------------------------------------------------------------------------------------------------------------------------------------------------------------------------------------------------------------ACACUCA-GAGUACCUGACUUAUGGAUAAACAAUCAGUCGACUAGAUAUAAGCAUAUUAUUACGCA-UUAAGGAGGCAUGCUAAUUAUUAUCAGGU-----UAAGGUAAUUGAGAGAUCUUUAUAAUGUAUGCUGUACAUUUGAUUACAUAGAAAGUCAUCUGACCCAUGGCGUUUCCGUGAUC--CAAUAGCACAAUACUGUACCUAGACGCCUA-AUAGGAG-UUCUUUCGGAUGCUAUAAACUAAAUCCGGACAUACUUAUGGUCGGUGCUGGCUUGUUCA---AGAUGCUCUUCACGGUGG-AGAGGCCCAAAUAUACCGACAUUACAGUAUUGG---ACCUACCAUACUAAAAUACCUCGUUACGUCUUUCGAAUCCAAGUUUGUAGGUAUUCUAUCAAAUUAAACGUCGAUUAAAUAU----------AAUUGGUA-------UGAACCAUCGUAUUUUAAUAGCGAACCAUUUGUCGC--UUACAAGUGUUUACCAAGGGUAGUCAGACGCACUAUGCUA-GGACUGUGCG-UAUGUCAUUGGUUCCAACGACGCGUCUUAUUCAUGAGUAGUGCAAUGUUGAAAGGAAAUUUAAAAGGUGACCCGU-CCUGGCCACGAAACUACUCGAG-GUAUGCAGUCUCCGGACGAGGUAAUAUGGUUCGCAAGCAUAUACUAACUUUGUCCAUUCUUUUCUGCAUCUCGUUGUAC-UAUGUCGCCUACCGUAAU---AAGAGAAUGAAUUCUAGAACGGUUUCAGUAAGUAAAUG-GCUCAUUGAAUGGUGACUAAAUGAACGACAUUUAGGUUAAUAACUAUUCGGUGAUCGAGAUAUGACCUCUGAGAUGGGGCUACGUCAUUUAU-GGAGCUUUAAUCUAGUCGAUAUAAAAAUAGCGUAUUAAAA-CUUAGCUUG-CCUAUUUUAAUAACCAAAGUCGUCGAGGAGCUCACAA----------UAUAAUGAAUACAUGUUAUAGUA-CUUUUAAUCUUUUGACAAUCGG-GGUGGACGGUUAUACAUGAAUCAAAGGAA-GCCGCACGACAAAAUUAUAAUAGAAAGCAAUUAAUAGA---------------------------------------------------------------------------------------------------------------------------------------------------------------------------------------------------------------------------------------------------------------------------------------------------------------------------------------------------------------------------------------------------------------------------------------------------------------------------------------------------------------------------------------------------------------------------------------------------------------------------------------------------------------------------------------------------------------------------------------------------------------------------------------------------------------------------------------------------------------------------------------------------------------------------------------------------------------------------------------------------------------------------------------------------------------------------------------------------------------------------------------------------------------------------------------------------GGAACCACAAAAUAUGGACCCGGACUUUUGGACCGAAAAAGAAAGAGGUCGUCUCACGGUG-CAACGC-CUGGCGUAAACACGUGC-UACGU-GCGAUCUACCUGUGUUCACAAAUACGCUUAAUUAGGUACAUAGGACUUAAUACGAAAAACGAUGUGUUGCAUUGA-UCAGGUGGUUAUAGGUGAAGUUUCCGCAAUAUAGCUGUAAACGUCAAAUAGAAGGCCAUAGCCGUAUCGCAAUUUG-CAUUGGCAAAUACCUGAGGGAAUCC--GUUUAUCGCCAAGGCAGAAUGUAUUGCAAUAGCAGGUUUCUCAACCUUCUAUGUAUGACAGGUACAUCGUGCUUGUAUGUAUGGCGUAAGGUGUUGGGGGAUUUUACAUUUACACCAGAUUCGCAUAAUUUUUGC-----CGGAGGAGCUUGCCCAAAUUUG-AGGGUCACUCUCUGACUUGGGAUG-CACUCGUGAU-CGUGGAACUACCGUACCAUCAAAAUUGGACAAAGCGGAG-GUGAUGAAAUAUAGGAGUGUUUACUAGUAGCCUUUGUCUAUAGCGCGG--AUGAAUCGUUCUAAAUCGGUAUACCGACCGCUUCCGAUGGAGGAAAGCUAAAGAGUAAUCAACGGGCGUAAUGAGAUCCCGCUUUAUAACAGAUCUUUUGUCCU-UUGUUUAA------CU-GUUUUCCGAACAUAUAAUACCUU-UAUAAAACCGAGUCAUAGGUAUACCCUGGUACUGGGCCAAAUUUUUCCAAUUCCUU-ACGGAGUACAAUAUGUUCAUCCCCUUUUACGUCGUA-ACCCCAGCCCGUCGCAAAG-CACGAUUGGGCUGAUCUAUGUGCGUUCUAAGUCUAUAUUGAGCGUGGAUGAAAUGCUAAUAUCUCUCGACUAAUGAAGACUGGAUCGUAAGGAAAUUCGUA-------------GGAGUUGGUUCAACUUAAUUUUUGUGAUUUUGGAAUGGGGUCUUAUU--UUAUUAUAAAUGCGU-UAAGGAUAAUAUGGAACAACUACGUUAAUCGUAUGGGGUAUAAUUUU-UGAAUAUAUACGCACUUUACCCCGAUUAGUGACGCUGCUGGGUA-CAUAAAGCAGCUUGAUUUACUAAAACACAAUCAACUGAGCGAAUGAGA-------------AUUAAC-UGACACCAUAAGAUCCAAAUUGUGCGAUUUGAACUCCGAAUACAAUCCACAUGAAUAACAU--AU--UUAGUUGUUGUAAAAU-GAUUUAGGUGUGACUAUAUGUUUGCUCC--------------------GCCCUUUG-UGAUAAAUCUGGUUCUUAAGCAACCUAGCUAUCCUA-GCUCAAAGGGAGAAUGUUGGGUAGA----GCUCAAUAAUGUUUAGUUGUUGGUGUUUAACU-UCAUGCGACAAAG----------------CUAACCUGAAGACGACAAUUGGC-AAACUCUUUCGGCCAUGAAAAAGGUUGUGCACGCUGAGAUUCUCCCG-CUCCGCCACUAAGCGAUUC-AGACCUGGGUGCGGAAAGCAAUACGUGUAGCGAGUAGCAAAAUGGAUUUCUAAAAUUAU-GAUAACCGUAUAUUUUCGGACUGGUAACUCCAUUAACUCCCUUUUCAGUACUUUACAUUUGGACUCCGCAACCAAAAGUUAUGUAUACGUGCUUAUC-CAUUGUUUUGCCUAUGAAUGAGUAAUCUA-CGUGGGGCAGAUAUGCAAUCGGAAGUAUAACU--ACAAUCUAGACUUAGUGCACUAUUUUG--UUAUCGUAGGUCAGCCAAGAUUUAACUUCUCAAAAAAGUAAGUUAACCCCGGUCGACGGUA-AAUUUCCAAACUACUUCAUUACUGU--------------CUUUCUUGAGAAUUAUGCAUUGGAAUGUUUCAAAACUGACAUGAGCGUGAAUUUCCAACACAUCCGUGUUACCCG----CCCUUAACGUGUUAGAUAGAACAGAAUCUAUAUUAGUGUUUAACUUCAAUGAGGUUAAAUUACAAAGUAGGUGAAGAAGAUAAGUGGAUUAGUUACAGCAAACACCAGGGCUAUAAUAUUCUGACAUGAUGGUAGAAACUUGUCACU--------------------------UUAUGUCCACUAACAUUAUUGAGACUAGCCUUCGAGCUUAU-GACAAA 
>F2 5477
-GUUAAGUCACUGUCAUGCG-CUAGAUCCUGGGUUAUCUUGGUGAUACAAGCACUUGCUGCGUUCGUAAUAUACU-AUACAUAUCCCGAUAGCGGAACUCCGAGC--UCUUGAAAUAGGUUUUCCUCCCGAACUUAAGCAUGG-AGUACCAUCU-UCGAGGCUAUGUUGUGAUUCUUCAUAUCAAUAUGAACAACAAGCGUAUCGAUUUUGCAUAUAGUUCAGAUCUCA--UUAUCAGCCACAA-UCCUCAGAUGAUUGCCUUUACGCCU-UGUGUGUUAUGAGCA-CAUUCUAU---UGCUUCUUAAUCCUUCUAAUUAUCACCUUUUG-AUUGACCAGCUAUAGACAUGUAGGGAAUAGAAAAAGAAUCGAGUUACUAUAUAUGA-AGCCAAUCGUGAGGGGAAGCGGUAACAGGAUUUGGAAAUUAACUUUAAUAAGCUUGUAUACUAAACAGAGGGGU-CGUUUAAAUUUUCUGGAUCACUUGGUAAAGUUGCUAA--GA--------GAGGUUCUUAUA----------------------------------------------------------------------------------------------------------------------------------------------------------------------------------------------------------------------------------------------------------------------------------------------------------------------------------------------------------------------------------------------------------------------------------------------------------------------------------------------------------------------------------------------------------ACAGUGAGAGAGCACUCCUUUUUGAAUUGAUAACCAAUCGCCAAGAUACUAUCUCACGGGCCUUAU-UUAAAAAAGCACACCAAUUUUACGCACCU-----UAGAGUAAUUGAGAAAACUUUAAUUUGUAAGUCGUCUACUAGAUCACACAAAACUUCAUGUUAGUUAUUUCGAUUCGGAAACC--UACUAGUACAAUCUUGUACCUAGUCACCAU-GUACGAGCUUCAUUCGUCUGCGUUUUGCUAAAUCAUCUGUUUCUUCCGAUUGAAUCUGAGUUGUUCU---AACUGAUCUUCAGAGUGA-CCAGACUUCAGUAUACCUACAUUAAAGUAUUGG---AUCAUCUAUGCUAAAAUGAUGCGUAGGAUAUUACGAAUCCGAAUCAACUCAUAUUAUACCAGGAUAACCGUCGAUUAAAAAUGAUA------GCU--CUG-------A--UACUGCGUCUCUAAGUGUUGAGACAGUACACAA--GCAUUAGGGUGUAUCAAGUGGAAUCGUACUCAUCGUGCUA-GGCCUGGACG------------------------------------------------------------------------------------------------------------------------------------------------------------------------------------------------------------------------------------------------------------------------------------------------------------------------------------------------------------------------------------------------------------------------------------------------------------------------------------------------------------------------------------------------------------------GAGUCGGCGGUAUAAUGAGAAUACUGAGGGGCAUUUGGGUGCUA--AGACUGUUAAAGUUUUGAUU----GUAUAGGAUGUUGCGAAAACAAC------------------------------------------------------------------GGUUUCGUCAGAACAAACGGGAAUUUUGAUAGAAAAA--UAGUAC--ACACGGU--AGCUAAUGAAGAAAAACUCCC--AUCCACAAUUUCAGGCAAGAUUUCAGUUUUUUUUCCCUAAAUUUGGUCA-GCGUAACUUGGGUUCAACGGUGCGUGUACAGUUCGUGCA-------UCAUAAACUCCAUUAUUGCCACCC--CACUCAUUGAGGUUCUUAUGCUAAACUCGAAGUGCUGAUAUACACUCGAGUUAUUAAGCGCAGUUGUUCCGCUAUAGAACCAUAUGUCAAAGUACGAA--GUAAUUUUAAAAAUUCAAGUUGCCACUGUC-CCUUCUUUUUACUAUAG------------AAACUCGUA------UCAU-UGGCGUAAUGGUCUAAUGUGAA------UCUUAUUUGACGGGGUCGAAAUAGGAAGUUUAACUCAAGGAAUUACUUGGCAUUAUAUUUUAGUAACCUAUUGGGACUUCGGGAUGUGUCUUUUUUGGCCUUGAUGUUUAUAACAUUAGUGCCAAAAGGGGUAUCGGCG-AACAGGAGAGUUUUUUUAAACACUGCAUCAAUGAUGCAACUUG---UGAUGAUGGCGGUACUAAAUCUUGGCGUGGCGA-AUAUCAUCAUUUAAUUGGCCACUUUGCCCUGGAGAAGUCAUCUUCCGCUAUUGGUUCUAAAUGUAG--GCCACCAUAGAAGUUCAUUUAAUUCGAUCAGUGGAAGAAUU-GAUAAACGGUC-UUUGGUGAGAAGGUUGAAAACAACCACUAGGUUGUUGCUCACAGAAGAAAGUUUCGGUGAAUAGAGAAGAUUCAAGAUACUG--UAGUCAAUAUAUCACCAGAAUUUUAUC--AAUCCCUGGUAAGGUGGUAAAACGGACGCACAUUGGUAGCUCCACCAGC---UAAGGGUCUAUAUUACAUCGCAACCUCGAUCUACA-GAUAAAUCCGUUAUC--UAUUAGAAAACAGAGCGACGUAAUUUG-------------------------------------------------------------------------------------------------------------------------------------------------------------------------------------------------------------------------------------------------------------------------------------------------------------------------------------------------------------------------------------------------------------------------------------------------------------------------------------------------------------------------------------AGAAUACAAAAUUAUUCAUAGGUAGCGUUUGGCUGUGGCACGC---UGAAGCGAUCCCCAAAAGUAUGCUGACCGCUU-UGGAUGGGGAAAGCUAAUGGGUAGUUAACAAUCAAAAUGAAAUCCUACGUAGUAGCAAGUUUUCGAUCUG-UGGUUCAG------CA-GAUGUCCGGACAAACAAUUCAUU-UGUAAAACCGAGUCAUAGGUGUUCCUUUGUACCGGAUCACAUGUCCCUAAUUACUU-AGAAAGUAUGACAUAAUUACACCCCUUUGCAUCGCA-AUCUAAACCCACCUUAAAU-UACGCUUAAGUUAGGUUAUGUUUGGUCUAAGUUCAUACUAAGCGGAAAGGAAAUGCUAAUAUCUGUCUACUGGUGAAAAUUGAAGCUUAGGAAAGUUUGUA-------------UGAAUUGCUUUAAAUUUAUUUCCGUUCUUCCGGGAUAAGGGUACAUU--UGAUUGCAAAUGCAU-UAACAAUAAUAUUGGACUGUUGUCUUAAUUAAAUGGAGGAUAGCGCC-CAGAUAUGAGCAUGUUAUGCCACGUCUAUUUAUUAUGGUACUAU-UGAAGUGCAACUUGAUUUACUAACACGCGACCAACCGAGAAGAUAAUA-------------AAGGA--UGAUCUUAUACGCCCCAAAUCGCGCGACAUUGGCUUCAAACGUAACUAAUAUGAAUAGCAC--AC--UUAGUAAUGGUCGGGU-AGUUCGGGCGUAACUCUAUUUUAGCUAU--------------------AUCUCUCG-UGAUAAGAACGGUUUCUAAGGAACCUAGUUAUCGGA-GUUUAGCCAGAAAGGGCGGAGUAAGAUCAGAUAGGUGAUGUUUGAUAAUCGGUACCUAAUU-UCAUACGUCAAUG----------------GAAAAGUGAAGAUGAUGGUUCGC-UAAUCCUUCCAGCUACCAUAUACAUUAUACACGCUGAAAGCUUUCGA-CUGUAACAAUAAGCGAUUCCAGGUCAGAAUGCGGACACCAGUAAAUGGCGCGAGUAACAAAACACCUGUCAAAAGUUAU-GACAACCAUAUAUCUUCGAAAAAUUCACUUAGUUGACUUCCUAAUCUGCAGUUUGCAUUCGCACCUCGUGAGAAAGAACUUUUUAUACAUAGAUCAG-UAGUAUUGUGGUUAUAAAUGAGUGAUUGA-CGUGGGGCAGAACUACUUUUGGGAGGAUAUCU--AUAGUAUAAACUUGAUAUACUAUUAUA--UUAUAAUGGAGCAGCCAAGAACUAAUUUAACAAAAAAAUCAAUCAAUUCCGAUCGAUAAUG-GAUUUGUAAAUACACACAUUACUUU--------------AUUUUAUGAGAAUUAGACGCUGGAGUCUCCCGAUACUGACACGAGCGUCAAUCUCGUCCACACGUUGCAUG--------UACCUAACACGUUAGAUAGGGCAGGGUUUGUACUAAUUUUUGAC--CAGUGAAGUUAGACCACAAUGUGAGUAAGAAAGACAAG-GCGUCAAUUACAACAAACUCUAAAGUCAUAUUAGUUUCACAUAAAAGUAUAAACUUGUAGUA--------------------------UCAUGUCCACUAGUGCUUUGGAGUUUAGCCUUUGAUCUUAC-AAAAAG 
>E2 5477
-CUUAAGUCACAAUCACAGG-CUAGAUCCUGGGUUAUCAUGGUUGUACAAGGACUUGCUGCGUACGUAAUAUACU-GUACAUGCCCCUAUGGAGGGUCUCCGCAC--UCAUGCAAUGGGUUUUCCUCUCGGAUCUUAGCGUAG-AGUACCACCU-UCACGGUAGAGUUGCAAUUCUUCAUUCCAAUACGGACAACAAACGUAUCGGCCGCGUAUAUACUCUUGAUUUCA--UAAUCAGGCGCAG-UUCUCAGGUUAUCAUCUAUACACCA-UGUGUAUUACAAGCA-CAC---ACUCGUGUUCUUCGACUUUUCUAGAUAUCAUCUAUUG-AUUGUCCAUCUGUAGACACAUAAUAAAUGGAAAAAGAAUGGAAUUAUUAUCUAUAA-AUCUAUUCGUGAGGGGGAGCGGAAACAGAGUUUAGGAAUUAACUCUAACAAGCCUAUAUACGAAACAGAGGAAU-CAUUUGAACUUUCUAGAUCGUUUGAUAAAGCUGCUAA--AC--------GAGGUUCGUAUA----------------------------------------------------------------------------------------------------------------------------------------------------------------------------------------------------------------------------------------------------------------------------------------------------------------------------------------------------------------------------------------------------------------------------------------------------------------------------------------------------------------------------------------------------------ACACUCACAAAACCCUCCAUUGUGAAUUGAUAACUUAUCGAGUAGAUAUUGGCUCACGGAUCUUAA-UUUAGCAUGCACACCAAUGUUUUACACGU-----CAAGGUAAUGGAGAGAACUUCAAUAUGUAAGUCGUGUACUAGAUGACUCAUAAAGGCAUAUUAGUCAUUUUGUUUCGGAGACC--UAUUAGUACUAUCUUCUACAUAGUCGCUAU-GCAGGAGCUUCUUUCGUCUGCUUUAAGCUCAACCAUAGGUUUCUUGCGAUUGGGUAUGCUUUGUGUU---GAGUAAUCUUCAGAGUGA-UCAGGCUGCAGAAUACUUACAUUAAAGUAUUGG---AUUUAGUAUACUAAAAUGAUCCGUAUGGUAUUACGAAUCCUAAACAGUACAUAUCAAUCCGGGAUCACCGUCGAUUAAAAAU----------GAUUGCUC-------AGAUACUGCUUCUCUAAAUUUUGAGUCAUUAGACAC--ACAUGGAGGUGUAUCAAGUGGACUCGGGCUCAUCAAGCUA-GGCCUAGACC-CAGAUUAUAAAUUCUACCGAAGUGACCCCCUCCCGAGCGAUACAUAAUUAAAAAAAAAAAUAAUAGGGACACCUU-CCUGGUCACUACACUCGGUUGGGUAUG--AGUCUUCGGACGGAGUCAUGUGGUACUAAACUUAUCCGUAACUUUGUACGCUUGUAUAUACCUAAUAAUUCGA-UACGCCGAUUACUGUAAUAAAAGAUGGUUAAAUGCCGGACCGGCAUCAAUAUGAAAUCG-GCCUAUU--AUACAAACUUAAUGAGCAUCAAUUACACAACUUGCUGCUCUGUAACCGGAAUAUAGCCUUUUAUAAGGGGCUAUGGUACUCGC-GAAACUCUAACCUAGCAGACUUGGUAUUAACAUAUUUAAAUUUAAGCUCGUAUUCUUUGAUUAGCCAAAUCAGUCACUGAGCUCACAG----------CACAACACAUAACGUCAAUCAUA-CUCUAAAUCUUUUGACGCUCGC-GCUAGACUUCCAUGCAAGCAUCAUAGGGA-ACCACACGACUAAUUAAAUAUAGGAAUCAAAGAACGGAGAGUCGGCGGGAUAAGAUGAUUACUAAGGAGUAUUUGGGGGCUA--AGGCUGUUAAAAUUUUUAUUG-AUGUUUAGAAUAUUGCCAAAACAUC-------------------------------------------------------------------GGCUUCUCAGAACGAAUGGGAAGAUUGAUAGAAAAG--UAGUAC--ACAUUGU--AACUAGUG-CAGAAAAAAUCC--AGUAUCCGAUUUCAGGCAAAAUUUCAGCCUUUCUUCCUUAUGUUGGGCCGGUGUAACUUGGGCUCCUCGGUGUGUGUACAAUUCGCGCG-------UCAUAAAUUUUAUUAUUGCAACCC--CCUUUAUUGAGUAGCUUGAGCUAAUUUUGAAGUGCUGAUAUACACCAGAGUUACUAAGCGCAGUUAUUCCCCUGUAGAACCACAGGUCGAAGUACGAA--AUAGUUUUGAAGAUUGAAAUUGCCUCUUUU-CCUUCCUUCUGCAAUGA------------ACACUCGCA------UCAU-AGGUAUAAUGGUUUAAUAUACG------UUUUAUUAGAACGGGCCGAAAUAAAAAUAUCAAUUCGAAGAACUACUUAGUGUUAUAUUCUCGUCACCUGUUGGGACUUUGGGAUGUGUAUUUUCUAAGCUUGAUGUCUAUAACAUUAGGACCAAAAGGGA---CAGCG-AAUUGAAGAAUUUUUUUAGGCACUAUAUCAAUGACGGAGCUUG---UUAUCACGGCGGCA-UAAAUUUGAUCGCAUCAA-AUGUUCUUAUUUGAUUGGCUACUUUACUCUAAAAAAGCCAUCUCCUGGCAUUGGUUCUAACUAUUA--GCCACUAUGGAAAUUCAUAAAAUUAGAUUGGUAGGAUAAUA-AAUAAAUGGUG-UUCGGUAUGAAGGCCGACAAUAACCACUAGGUUACUACUCGCAGAAAAUAGUUUCGGUGAAUCGGGAAGAUUCAAGAUACUG--UAAUCGAUAUAUCACCAGUAUUUUCCC--AAUCCUUAGUAAGGUGGUAAAAUGGACGUAUAUUGGUAGGUGCACCAGC---UAGCGAUCUACAUUACAUCCCUCUCUCGAUUUAGA-GACAAAUCCAUUAAC--UAUAAGAAAACAGAGCGACGUAACCUAGGAACAAUAGAUAGUGGACCUGGACUUUCGAACUAAAGAAGAGAAAAGUUUUUUGCUUAUA-CGAUGU-CUGAGACUAGCAUGAAC-UUCAAUACGGUCUACAUGAGCUCGGUCAAGAGCUUUAACAGGCACGCAGGGCUUAAUGCAAGUAAUAAUUUGCUGCGCCAA-UCGAGUAGGUAUAUGCAUGGUUUCCACAAUAUAUUCGAAAAUUGCGAAUAGAAGGUCUUUGCCGUGUCACAAUUAAGCUCUGGUAAAUGUGUCACGAUAUCC--GUCUAUCGGCAGGCCAGGAUACAUUCCGAUCACUGUUCCUCCGAGCUUCAAGGUGCGACGAUUAUGUUGGAUAUACGUCUAGAGCUUGAAAGGCUGGGUGUCUUUAAACUUACACAAGGUCCAAAAAACUGUCGU-----UUGCAGCUCGCGUCUGAUUGUU-AGAGCUAAUCUUUGACUUAGGGUG-CAAGCAUAUU-CUUGAAAUUAUCACGCGAUAUAAUGUGGAAUAGGCGAAG-CUGCU----------------------------------------------------------------------------------------------------------------------------------------------------------------------------------------------------------------------------------------------------------------------------------------------------------------------------------------------------------------------------------------------------------------------------------------------------------------------------------------------------------------------------------------------------UAGAUCUGUGCAUGUUUUACCAUGUUUAGGAGUUAUGCUAAGAC-UCAAAAAUAGUCUGAUAUACUAAUACUCAAACAACUGAGAAGACAUUA-------------AAGGA--UGACCCUACACGCUCCAGAUUGCGUGAUAUAAGCGGAGAACGUAGCUAGUAUGAAUAGCACCAAC--UCAUUAAUGGUCGAGU-AGUUCGGGUGUAACUUUAUUUUUGCUCC--------------------AUCUCUGG-UGAUAAAAACCGUCUCUAAGUAACCUAGUUAUCGGA-GCCUAAUUAAAAAGAGCCGAGUGAAAUUAGAUAAGUGAUGCUUAAUAAUCGGUGCCUAAUU-UCAUACGCCAAUG----------------GAACUGUGAAGGUGAUGACUCGC-UAAUUCUCUCCGCGAUUACAUACAUCGUACACGUUAAGAGCUUCCGA-AUGUAACGUUAAGUGAUACAAAGUCUGAAUGUGGACAGCAGUAAAUAGUGCGAGUAGCAAAACACCUGUCUAAAGUUAC-GAAGACCAUCUAUCUUCGAAACAUUCACUU---------------------------------------------------------------------------------------------------------------------------------------------------------------------------------------------------------------------------------------------------------------------------------------------------------------------------------------------------------------------------------------------------------------------------------------------------------------------------------------------------------------------------------------------------------------------------------- 
>D2 5477
-CUUAUGACGUGGUCGUGCG-UCAACUUUUGAACUGAUAUGGUUAUUCGAGUAGUUUUUCCCUACAUAACAUACU-GAACAUGCUUCUAAUAGAGGGGUUGUUAA-AUCGUGAGGUAAGCCUCCCUGUUCGAAGCUAUCCCGC-AAUGCUCACU-UUACGACUGUCUUGCGACUCUUAGAUUCAACGCAACUGGGGCGCGUGUAACUUUUAAAUAUGGUACAUUUUCCA--CACCAACCCUUAA-UUCUUGCGUUAGUAUCUCUAUAUUU-AUUGGGGUAUGCAUG-UAUUUAA---AUAUUUCAAGGUCUAUUUGGAUUCCGUAAAUAA-AGUGAUUACCAGUAUGCAUAUAAUAGACAAAAAAUUAAAGGUUCUACUGUUUAUAG-GGCCUACCGUGAGGGGGCAAUACAGUUGACUCUAAUGGUUACCCCUAACAUGCCUAUAUAAUUAUCAUAUGAAC-UAUUUCAACCUCUUAGACCCUCUGAUGGAACAUCCACAAAA--------GGAUGUCUUGUGAAAAAUGAAAUUCAUCAGUCCGAGAUCGUUGCUU-AUGCAAUACAGUAAGGGUAUU---------------------AAGUAAGUUAUCACAAC----AAGUUUAUUAGCCCCCUACGUACGGCACUCAGAUGCUGAAGGUAU-----AGACACUUAGGGUUUGUCUAGAGAUAA-CAUCAUAACACAUAGAAAGCGGGAGGCCUGAGACCAAUGUAAUAGCACU-UUCCAUUCCUCGCAGCGUUUCAAUUCUAUUACGGGGAGUACGUAAGCAUGCAUCUUAUCAAUGACUAAGUACCUUUUGAUCUUGCCCCAGUCGAACGGGUUUAAGACCCGAAUUUCGUAGACGGCGGGUGAAACGGGAAGUGAAUCGAACACAGAUCCGUAAUAAGGGGAGUGUAGGGGUUCAUAGCAAAAGAAGUGGAGAAUGGAAUAGGA---GAGCAUGUGGAAG-GUUUCUUCUAGAUUAUGCUAU-CUUGUUUAACAAGACACUAUU---GGUACUUGUAACUAAUAUAGUACGGGGCUAUCUUGGC--------------------------------------------------------------------------------------------------------------------------------------------------------------------------------------------------------------------------------------------------------------------------------------------------------------------------------------------------------------------------------------------------------------------------------------------------------------------------------------------------------------------------------------------------------------------------------------------------------------------------------------------------------------------------------------------------------------------------------------------------------------------------------------------------------------------------------------------------------------------------------------------------------------------------------------------------------------------------------------------------------------------------------------------------------------------------------------------------------------------------------------------------------------------------------------------------------------------------------------------------------------------------------------------------------------------------------------------------------------------------------------------------------------------------------------------------------------------------------------------------------------------------------------------------------------------------------------------------------------------------------------------------------------------------------------------------------------------------------------------------------------------GGAAUUAUACUGUAGCAAUCUGCUGGGGCAUUGCGAUGCAAUUUUUUGCACCUUGAUGUCUUUAACAUUAUAGCCAAAUCUUGCUUUAA-G-AACAGAAGGAAA----CACGGACAUUGGAAAUGAGCUGGCAUA---CCAAGACGGGUGGCCAGAAUUUCAAAACUUUAA-GUACUCUUUUCUAAUGGGUUGACUUAUUUCAGAUGAGCAACCACCUAGCCUCGAUUCUAUGUACUA--AGUGUUAUGAGAUUUCACCGAUAUCGAAGAGUAAGAUAAUG-AUUGAAUUAUC-UUCGCCCUCCAAUCUUUAGUAAACUAUUAGUAUGAUGCUUUCAGAAGAUGAUCAAAGUAACUGGAAACAGUUC------------------AAGAGGACCAUUACCUUCUC--AAUCCCUGAAAAGAUGCCGUACCAAGUGUACAUAUAAUGGUCCACCAGG---UGGCUAUAAAUAUUAUGCUCCUUCCUCGACAUGAGUAUCAAAUCAGGUAGG--UAAAACGGGCAGGGGUGAUGAGGUGUCUGAACAUUAUCUUGUGCACUUAAGUCCCUGAACUUAUAGAUGAUGACAUUGUUUGGUUAUA-GGACGGACUAAGGUAACCACGCGC-UGCGAAACGAAUUACGUGUGCCCGAAAAAUUGAUACGUCAGGUACGCAAAGCCCUAUCUGAAUAGUAAAACGCUAAUUGAA-ACGCUCCGGUAUGAACUCGGUUACAAUAGCCUAAUCGUAAAUCUAGGAUUGAAAGCCCACGUUGCGUUGAAAUUUA-UAUUUACAUUGAGGCAGCUGCGCCU--GAUUCUACACAUGGUAAGAAAUGUCUCGAUAAUUGCGUUGUCAACCAUCUACAUAAUAUGACUAUAUGGUUUUGCCGCCUGGGGUAUGUAAUAGUAGGGGAUUUUAAAUUCAUUCGAAAUCUAGAUGAUUUUUCU-----UGGCCUCAUAUGUUUAACCAGU-GGGAUCGUUCUUGGGCCCGGCUCG-UAAGGAUGGCUAGCGAGACUUCUUUGAUUUCUUACUGGGGUUGGGCGUAA-UUUAU----------------------------------------------------------------------------------------------------------------------------------------------------------------------------------------------------------------------------------------------------------------------------------------------------------------------------------------------------------------------------------------------------------------------------------------------------------------------------------------------------------------------------------------------------UAAAGACAUAUAUGCUUAAUCAAGUUUCGUGGUGAUGCAAUUC--UGCAAAAACGAUCGAUUUACUGUUUUACCACUUAUUAAAUAUAGAGUG-------------AUGAA--UAAUAUAAUACGAUAUAGGUUACACAAUCUGAGCCAAGGACCAAAUUAGUUUAAGUAGCGU--AA--GUAGAUAUCAUAGUGC-AAGUGGAAGGCAACUUUAUUUUCGCUAC--------------------CUCAUCCG-UGAUAGGAAUGCUAUUCUAGAGCUCCCGCUACUUGA-GUUUAGAUAAGAGGUGUUGGAUACAAUGUACUUGCUGAAGCAGGCUUGUUAGUGUCAUGCU-UCGUGCAACACUG----------------AUACCAAAAAGAUGCUAAGCCGG-UAGUUCUCCCGAUAAUUAUGGGGUCAGAAUGAACUGAGAGUCUCCGU-CGUAGCCAUCUAGCGGCCG-AAACCUAAGUGUGUAUGGCAGGGCGAAACGCGAGCGGCCUAUUUGUUGUUUUAAAUUGC-GAUUAAUAUUUGUCAUUGGAGUAUUCGUUCUACCUAUAGCCUUAUUGAUCGUUUACCUCCUCAACCUACAAGAACGAGCUUUUUAUAUAGUAUUGUCAUGGCAUUAUAGUUGAUGAGUAAGAGCUUACUGUAGAGCGGAUUCGUCUUAGGAGUGGUAGUU--ACAGUUUAGACUCAGUAUAGCAGUUUG--UUAAGGCG-GGUAACCGAAAGCAAAAAUCUCGUGCAAGUCCGAUAUCUUAAGUCGACAGCU-AGUUUGAGAUUAAUUACAUUACUUC--------------CUUUUAUAGGAGUCUUAGAUUAGAGUCAUCUAACACCCAGAGAAGCGUCGAUUGCGAGUAUAAGCCAGCGC--------CGCUUAACAUAUUGAAUAGAACAGGGUUUUUAAUAACUUCUAAA-----UUCGAUUGGCCCCUGAUGCGAGUAGAAAGGGUAAU-AGGUACUUUGCAAUGAACACUCGAGUCAUUUUGUACCAACAGGACGGCGUAAACUAGGAGAA--------------------------UCAUGUCCGUUAAUAUUCUCGAGUUCAGUCUUUGGUUCUGU-UAGUAA 
>C2 5477
-CGAAUACCAUGAUCGUACG-UCGACCUCUAAACAGAUCUGGUUAUCCGAGUAGUUGCCCCUUACGUAUCAUACU-ACACAUACUUCCAUUGAAGGGGUCCCUAA-AUCGUGAGGUAAGCCUCCCUGUUAGAAAUUAUUCCGG-AAUGCUUACU-UUAUGACUGUCUUGCAACCCUUUAAAUCAACGUAAAUAGCACACGUGUGACUCUUAAAUAUGGUGCAUCUUCCA--CACCAAUCCUUAA-UUCUUGGGAUACUAUUUUUAUAUUA-AGUUUGGGAUGCAUG-UAUUUGU---AUAUUUCUAGGCCUAUUUGGAUUUCGCAAAUAG-AAGAACUAUCAAUAUACAUAUAAAAAACAAAAAAUAAUACGAACUACCGUUUACAG-AGCCAACCGUAAGGGAGUAAUACGAUUGAAACUAUUGGUUAUCUCUAACGUGCCCGUAUAAAUAUCAUAUGAGU-UAUUUUAACCUUUGAGACCCUCAGAUAGAGCAUCCACAAAA--------GAAUUUCUUAUGUAGAAUAAAAUCUCCAUGUCCAAGUUAGUUGACU-AUUCAAUUCACUAAGGGUA-U---------------------AAGUAAAUUACCACAAC----AGGUUCAUUGGCCCCCUAUCUACGACACUCUGACAUUGAAAGUAU-----AGUCACUUAGGAUUUGUCUAGAGAUAA-CAUCAUAACACAUUGUAAACAUCAGUACUCAGACCAAUAUAAUAGUUCU-UUCCACUCGUUUCAGCCUUGCAAUUUUAUCACGAGAAGUACGUAAGCGCGCUUGUUAUUAAUGACUCAGUACCCUUUGAUUGUCCGCCCAUCGAGCGAACUUAACACCCGAAUUUCGCAGCCCCCCGGCGUGGCGGGAAGUGAGUAGAACCCGAAUCCUAAAUAAGGGGAUUGCGGAACUUCACAGCAAUGGAAGGUGAUGAUGAAAUAGGU---GAGUAUGUGGAAGAAUUUCUUCUAGCUCAUGCUGU-CUUGUGUGAUAACAUACUAUU---GGUACUUAUAUAAGAUCUGGUAUGGUACUAUCUGGGGACCAUCA--AGAGCUUUCUUUAACUAUCUGCAUUUUAUCGCCCUAACGUCGGCGUACCGAUACAAU-UUAUAAAGGCAUACUGAUUUUAGACAGUU-----UAGGUAUGCUUCAACCUCGUUGCUAUGUAGGCCGCCUAUCAAUUUACAUCAAAGGUACUAGUAAUCCAUACACAUUGUAAAAU--UAAUCGUCCGUGAUCAAUCUGAGUCGUCAA-AUCAGAACUUGUAUUAAGUGUUCUAAGCUAAUUUUUCACGCCUCUGUCUUUGAAAGAUAGUUUUUCU--UGAGCUCUCUAUAGAGUCC-AAAUGCUCGAAUCUUCCCUAAUGGCAGAAUUGG---AACUUCCAUGCUAGAAUGCUCAGUUUUUACUCAGCAUUGAUAAAUCUCGCAUGUGGUAACAGGUAAAACGCUCAAAUAAAAUAAUC------AAU--UUG-------A--CAUUGUGUCUCUCGACAUGGAGUCAUUGUUCAC--UCAAUAGUGCGAGUUACGUACAGUCGCACUUUUUGUGCCA-AGUCGUGGGA-CAGCUAGUUGGUCAUACCGAAAUAACUGAUACUAUGAAAAUACAUGUAAGAAGGGAAAGUUUAAAGAUGACUUAU-CUUGCGUCACAGUAUUCUCUGGGGCGUACGGUCUUCGGACAUAGACAUGUGUUCCCUCGAUUGACUCGAUCUUCAUUUAACUGUAUGUGAAAUGCACCCCAC-UAUUAUAAUAAUCAUCAUUCAGAGGGAUUAAGUAUUGAACGGGCUUCCAUAAGAAUUUGGUUUGCUAAAUCGAUGACUUAGUAAAUAUGUCUCAAACAACUAUUUACACCGUGACCGAAAUGUAGCCUGUGACUAGGAGCUACAGAUUUUCG-GAACUCUCAGACUAGUCCAUGCAUAAAUAGCCAAUUAAGCUUAUAACUCA-AUUAAAUUAAUCGAUCUAGUAGUCACUGACGUCGCGG----------AAAAACAUAAAGUCAUAAUUAUA-CCCCAAUUCAAGUGCCGCUCGA-AUCAAAAAUUGACGCAUGAAUUAUGCGAAAAAUGUAUAGCAAAAUGUCUACAAGGGCCAUAGAACAGU---------------------------------------------------------------------------------------------------------------------------------------------------------------------------------------------------------------------------------------------------------------------------------------------------------------------------------------------------------------------------------------------------------------------------------------------------------------------------------------------------------------------------------------------------------------------------------------------------------------------------------------------------------------------------------------------------------------------------------------------------------------------------------------------------------------------------------------------------------------------------------------------------------------------------------------------------------------------------------------------------------------------------------------------------------------------------------------------------------------------------------------------------------------------------------------------------UAGAGAUUACCUUAUACAAUUAAGCCUCUAAACUUACAAAUGAAGUCAUUGUUUUUUGAUU-GGACAGAGUCAGGUAGACAUACGC-UGCGUAGCGAAUUACAUGUGCGCAGAAAAUUGCUACGUUGAGUGCGCGAGGCUCUGUCCGGGCAGUUGAACACUAAUUAAA-UCGCUCCGGCAUGAACCUGGUUGCAAUAGUCUAAUCAUAAACCCAGGGUUGAAAGCUCACGUGGCGUUGCAAUUUU-UAUUAAAAUUGAAGUGGCUGCGCCU--GAUUUUACUCAUGGUAAGUAAUAUUUCAAUUAUUGCAUUGUCAACCGUCAACAUGAUAUGACUCUGUCGUUUAGCUGCCUAAGGUAUGUAAUGAUAGGAAAUUUUAAAUUCAUUCAAAAUUUGGUUGAUUUUUUC-----UGACCUCAAAAGUCUGACCACU-AUGACCGCUUUCUGGCACGGCUAG-UAAACAUGGCCAGCGAGACCUCCUUGCCUUCUUAUUAGGGUCGGGGGUAA-UUUAU----------------------------------------------------------------------------------------------------------------------------------------------------------------------------------------------------------------------------------------------------------------------------------------------------------------------------------------------------------------------------------------------------------------------------------------------------------------------------------------------------------------------------------------------------------------------------------------------------------------------------------------------------------------------------------------------------------------------------------------------------------------------------------------------------------------------------------------------------------------------------------------------------------------------------------------------------------------------------------------------------------------------------------------------------------------------------------------------------------------------------------------UAUUAAUUGCUUUAUCGAUCUCCUACCCCCUCAACCUAUAAGAACAAACUUUUUACAUAGCAUUGUCAUGACAUCACAGUUGUAAGUAGGAGUUUAA-UAUAGAGCAGAUUCGUUUUAGAAGGGGUAGCU--ACAGUCCAGAUUCAGUGUAGCAGUUUA--UUAAGAUGUGGUGACCAAAGACACACAUCUCAUGCGAAUCCGGUUUCUUUAGUUAGGGGUU-UAUAUCAGAUCAGUUACAUGACUUC--------------CUUUUACAGGAAUGUGGGAUUGGAGUCAUCCAACGCCGAAAUAGGCAUCAGUUGCGAGUAUAUGCUAACGA--------CACUUAACAUAUCGAGUAGAACGGGGCCUAUAUUAGUUUCUAAA-----UCCGGUUAGUCUGUGAUGCGAGUGGAAAAGGUAAU-AGGCAUUAUGCAAUGUACAUUAGAGUCAUCUUGUCCCAGCAGGAUGGUAUAAGCUCGAUGAA--------------------------UCAUGCUCAUUAAUACUUUUUAGUUUAGUUUCUGGUACUGC-UAGAAA 
>B2 5477
-CUUA-GUUUUGGGCGUACG-UGAACUUCUGGACUGACACCGUUAUCUAGGCGAUUGCGCCGUAUAAAACUGGCU-AUGCGUAACGCUCAAUAAAAGAAUUUGUAGAUCGUAUUGUGAGCCUUCUUAUUAGAUACUAACCGAG-AAUAUCUAUC-UUAUGAUUGUCUUGCAACUCCUUACAUCGAUGCCAUUGAUGCGCGUGUUAGUUUUGAAUUUAGUGUAUAUCCCG--UACCUACGUUAGA-UUUUUGAGUUGCUACCGUCAUAUUU-AGUGCGAUAUACACA-UAUUUAA---GUAUGUCUAGAUCUAACCGGAUGCCGUAAAUUG-GGUGACAACCAUUAUGUAAAUAAUGGGCAAAAAAUUAGUCAAACUGUCAAUUGUAA-AGUCCGGUGUAAAAGGAUGGGUCAGUAAAAUCUAGUAGUUAGCCCUAACAAGCCCAUGCGAUUAUCAUGUAAGU-UAUUUAAACCUUUUUAGUCGAUUGACGGACCUGCCAA--AG--------GAGAAUCUUAUAAAAAUCAGAAUUUAACCGAUCGAAGUAGAUUUCU-AAUCUAUUCAAUAAAAGUA-C---------------------GUGCUAGCCGCAGACACGGCCAGGUUCACUGGGUAACCAUCUAAGAGGCAGAGAACUCGACGGAAUCACCCAGUCUCAAAUGAUAUGUCGAGGGAAAA-CAUCAAAACACAUUGAAAGUGCCAAGCCACAGCCAGGUAUAAUAGUUCU-GGCCAAUUAUAGCAUCGCAGCAAAUGGAUUUCGACUAGGACGGAAACAGGCCUUUUUACAACAACUGAUGGGCUUCUGACAUUCCGCCCAUCGACAGGACCGAAAGCCCGAAAUGCACAGCUAUUUGUUUUGCCGAGAGCUUCAGAGAUAUAGGU-UCGCGAGUAGUAGAUUCCGGGAGAUCACAACUUCGGAAGGGGAAAAUCAAACAUG----GCAUGUGUAUAUGGAUUUCCUCUAGAUCGUUCAGU-UGUGGGUCUCAACACAUUCAU---GACAGUUUUAGCACAAAUGGCAUGGGGCUAAACGGGCACAAUCA--GCAGCUCUCUUUUACUAUCUAGAAUUAGUAGCCUCGAGGUGGGCGCAGCGAUACUCA-GUAUAACAGCACACUGAUCGUAAUCAGGA-----UAGAGUAAUUGAUAUAUCGCUAAUAUCUUGGCGGUGUAUUAGAUUAAACUAAAGGUUCUGUUAG--AUUCUUUUUUAUCAAAU--UAUACCUUUAUGAUUUGCUUUAAGUGCCAU-GCCGGGGCCUGUUUUUUCCGUUGUAAUCGAGUUCAUCGCUUCCUAUGAUUGCAAAUAUGAUUAGAGU--GUAGUAUUCUACAGGGUGU-AGAUACUUUAGUCUGCCCUCAUGGCAGUAUUGA---ACCUUUUAUAGAAAAAUGACUCGGGUCGCCUAGGGAUUAUUAAAUUAGAAAUUUGGU-ACAAGCGAACCGCUUAUGUAAAAUAAUC------AGU--CUG-------A--UACUUAUUCUCUUUACAAGGAGUCAUUAGACAC--ACGCUAG-GCGAAUUAUAAAUAAUCCGACUCUCUGCCCUC-GUUCAAGUAG---------------------------------------------------------------------------------------------------------------------------------------------------------------------------------------------------------------------------------------------------------------------------------------------------------------------------------------------------------------------------------------------------------------------------------------------------------------------------------------------------------------------------------------------------------------------------------------------------------------------------------------------------------------------------------------------------------------------------------------------------------------------------------------------------------------------------------------------------------------------------------------------------------------------------------------------------------------------------------------------------------------------------------------------------------------------------------------------------------------------------------------------------------------------------------------------------------------------------------------------------------------------------------------------------------------------------------------------------------------------------------------------------------------------------------------------------------------------------------------------------------------------------------------------------------------------------------------------------------------------------------------------------------------------------------------------------------------------------------------------------------------------UGAAUAUUAUUUUACGGAAUUGAGCUCCUGAUCUUCCAAGUGAAGAUACUAUUUUAUUAUC-GGGUCGACCAAGAACAACACGUGC-UGCGAAAUGGUCUACAUGUGUUUAUAACGAAGCUUAUGUGGGGGGGCAAUGCCCUAUACGAGCGGUAAACCGCUAGUCAGA-UAAUGUCGGCAUAAACACGGUUGCAAUAGAAUAGUCGUAAGCGUAAGGUUAAAAGCAUGCGUCAUACUACGAUUUU-GAUUAGUCUUAGCACGACUGCGUCC--GAUUCGAGUCUCUGUGAGAAAUGUUUCAAUGGUCACAUUCUCAAUCUACUACGUAAUCCAGAUAUGUCACUCAUUCGCCUGGGACUUGUAAUACUGGGGGAGUUUAAAUCCUUUCAAGAUUCGGAAAAUCUUAUU-----UAACUCCGCGCGUUUGAGUCUU-AGAGACGUUCUUAAGUCCGGCCUGCUAAGUUUGGCCCGUUACCUCUCCGCGACUUACUAUCGGGGCCAAAAAAAA-AUUUU----------------------------------------------------------------------------------------------------------------------------------------------------------------------------------------------------------------------------------------------------------------------------------------------------------------------------------------------------------------------------------------------------------------------------------------------------------------------------------------------------------------------------------------------------AGUAAACACAUAUGCUCGAUCUAGUUUCGCGAUUAUGCGACCAC-UGUAAAAGGGCUCAUUUUUCUUAUAUAUAAUUUGUCAAGUGGAUCACA-------------AUGAA--UAAUUUGAUGCAUUCCAGGUUACACGAUUUAGGCUAAGAGCUUAAUUAGAAUGAAGGG-----GUACGUAGAAGUUGUAGCGC-AAUUCAAAAGCACUGUAAUUUUGUGCUU---------------------UCUCCUC-UGAUAGGAACAUUAUCUUAUAAUUUUUGCUAUUUCAGACUUACGUAGAAGGGGUUGAAUACGAUCUACUUAAAGAAGCAGACGCGUUAGUAACCACCU-UUGUACAAUAAUG----------------ACACCAAACGCGUGAUAAACUGG-UAGUUCUCUCGAAAAGUAUUAGGUCUGGAUCCAGUGAGAGUCCCCAC-CUUGGUCAUCUAAUACUAC-GAACCUGGAUAUGGAAUGCAAAACAAAAUGGGAGCAACCAAGUCGUUGACUCAAAUAGU-GUCUGACAUAUAUCAUCGAAAUUGUCGCUCUACUUAGUGCAUUAUUAUCAUUUUGCCGCUGCAACUCACAAGGACGAACUUUUUAUGUAAGAUAGUCAUGACAUUGUAGUUGUGAGCGAAAAUUUAG-CGUAGAGUGUGCUUGUCUUAGGAAAGGGUAGCU-AAGAUCCGGAUGCAGUGCAGCAUAUCA--GUUAGAUGCGGUAGCUAACGGCAAACAUCUAAAGUAACUCGGUUAGCUUUUGUCAAGGGUG-AACUCCCAAUUAGUCACAUUAUUUC--------------UUUUUAGAAGAAUCAAGCAUUAGCAUUAUCGAACGCCGAAAUGAGCGUUAGAUACAUGUAUAUGCCUUCUG--------CGCGUAAUGUAUCCAAUAAAACAGGACUUGCAUUAGUUCCUAAA-----ACAAGUUGGCCAGUAGUGCGAGUAGAAAAGGUAAG-AGAUUUCUUGCAAAGAACACUACAGUCUUAUUGUCCUAACAAGAUGGUAAAAUCUCGUAGAA--------------------------UCAUAUUCGUUAACACUCUUGAGUUCCAUCUUCGGUUUUCU-AAGAAA 
>A2 5477
-CUGA-GCUUUAGGUGCACG-CUAAUUGCUAGGCCGACACGGUCAUCCAGGCAAUUCUACCAUCUGUAACUAACU-GUACAUAAUACUCAGUAAGAGGAUUUCUAAAUUGUAUGGUAAGCCUUCUUAUUAGAUAUUAACCGGG-AAUAUUCAUC-UUAUGAUUGUUUUACGACCCUCUAUAUCGACACGACUGAUGCGCGUGUUAAUUUUGAAUAUAGUACAUAUCCCA--UGCCUACGUUAAA-UUGUAGAAUCGCUACUAUUAUACUU-AGUGAGAUUUUCAUA-UAUUUGA---GUAAGUCUAGACCUCUCCGGAUAUCGUAAAUUG-GGUGACUGUUAUUAUGUAAAUAAUGGGCAAGAAACAAAUCAGACUAUCAAUUAUAA-AGUCCAGCGUAAAAGGGUGGGCCGAUAGUAUCUAGCAGUUAGCCCUAACAAGCCCGUACGAUUAUCAUAUAAGU-UAUUUAAACCUUUUUAAUCGUCGGAUGGAUAUGCCGA--AA--------GAGAUUCUUAUAGAGAACAAUAUUUAUCCGAUUGAAGUAGUUUAUU-AAUCCAUUCAGUAGAAGUA-U---------------------GCUCUAGUUCCAAGCACGGCCACGUUCACUUGGCAUCCAUCUUCGAUGCGCAGGUCUCGAGGGAAUCACCCAGUCACUAAGAAUAUGUCAAGGGAGAA-CAU--CCACACAUCGAAAGCGUCAAGUCUCAGUCGAAUAUAAAAUUUCUGGGCACCCUGUAGCCGGGCAUCAAAUCGAUCUCGGCUCGAACGGAGACAGGCCUUUUGACAACAAAAGAUGACCUACUUACAUUCCGCCCAUCGAAAAAACCUAAAGGCCGAAUGGCGCAGCUGGUCGUUCUGCUGUGAGGUACAUUGAUAUAGGU-UCGCUAGUAGUAGAUUUUAGGGGAUCACAACUUCGGAGGGGGAAGAUAAAACAUGG---CAGUAUGAAAAUAAAUUUCUUGUCGAUCAUGCAGU-AGUGGGCCUCAACACAUUAAU---GGCAGUAUUAGUACGCAUGGUAUGGGGCUAACCGGUAACAAUCA--GCACCUCUCAUUUGCUAUCUAGAAUUAGUAGCCUGGAGGAGGGUGCAGCGAUACUCU-GUAUAACAGCACACUGAUUGAAAUCAGGUACCGAUAUCGUAAUCGAUAUACCGUUAAUAUCUUGGACGAUUAUUAGAUUACACAAAAGGUUCUGUUAGUCAUUGUCUUUUGUCAAUU--UUCUCGUUUACGAUUACUCCCAAGUACUAC-GCCGGAACCAGUUUUUUCCUUUGUAAGCUAGUUCAGCAUCUCGACUCAUUGAAAAGAUGGUUUGCGU---GCCGUUUUCUCCGGGUUGGAGAAACUUUACUCUACCCUCAUGGCAUUAUUAA---ACCAUCUAUAGAAAAUUGCUUCGAUUCUCUUUAGGAAUAUUAAAUUAGAGAUGUGAUGACAAGUUCACCGCUUAUGUAAAACCGUC------AGC--CUG-------A--UGCUGCUUCUCACUUCAAGGAGUCAUUAAACAC--ACACUAA-GCUAAUCCUGUACGGUCCGAUUCCAGCUGAUA-CUCCGAGGAC-CACUUUAUUGGGUCUACCGAAGAGACUGAUACUUUAUGAAUAUACGAUUGAAAGGGGCGCUUAGAAAUGACCCCU-UUUACGUGAAAACACUGUUUAG----UACAAUAUUCGGAAGUAGUCAUGUGUCCCCCCGAUCAGACGGAUCUUUAUGUGACCGUUCGUAGAAUGCGUAUCUC-UAUGCCAAUAAGCGGAAUAGACAAACACUAAAUUUUGAACGGGUUUCUGUAAUGACUUA-AUCUGUUGGACGAAGGCUUCAUACGUAAAUUUUAUACAUCUCUUUGCUCCGCAACCAAAAUAAAGCUUGUGAUUAGUGGAUAUGGAAGUCAC-AAAGCAUCCGACUAGCUCAUUCAUGAAUAACCUAUUAAUUCUCCGACAUC-AUGAGGUUAAAAGGCAAAGUAGUCACGAAAUUCACGU----------UCUAUCUUCAACUCAUAGUAAUA-CCCGAGAUCUUAUGCCGUUCCG-GUGAGGCGUUAAUACAUGAACUUAUAGAACGCCUUACAGCAACCUGAAUAUAAAAAACUUAUAGCAGA----------------------------------------------------------------------------------------------------------------------------------------------------------------------------------------------------------------------------------------------------------------------------------------------------------------------------------------------------------------------------------------------------------------------------------------------------------------------------------------------------------------------------------------------------------------------------------------------------------------------------------------GGCAUUGUACUUUCGCGAUCUCCUGUCACAUUGCGAUCUAAAUUCUUCAGCUUUGAAACCUUCAGCAUUAUAGCCCAUUCUUGCUACAA-A-AAUAGAUGAGGA----CACAGUCCUUAAAAAGGAUACGGUAGG---CCACGGCGGUGGUUCCGAAUUUCAUGGAUUUAG-GUAUUCUCAGUUAGUGGAUUGACUUACUCUUGAUACGUCAUUCCCUAGCCUAACAGCCGUAUGCUA--AUUCCUAUGAAAUUUUACUAAUCUCGAGGGGUAGGGAAAUG-ACUGCGUAGUCACUCACCUCCAAGACCGAAGUAAACUACCAGUUUUAUAUUCUCAGAUGGAGGUCAAAAAAUAUAGAAAAAAUUU------------------UAUGGGGUUAUUACUAUUCC--ACUCCGUGGUAAGGUGUUGUAGUAGAUCCAUAUCAUUUGAACCAGAAAC---UGACCAUCUACAAUAUAUCUUUUUCCCGACCUAGG-CUUAAAUAAACUAGG--UACAACGAGACAAUGUGAUGAGGCCUC-------------------------------------------------------------------------------------------------------------------------------------------------------------------------------------------------------------------------------------------------------------------------------------------------------------------------------------------------------------------------------------------------------------------------------------------------------------------------------------------------------------------------------------GGAAUGCAGAAUUUUGUACAGACGAUCGUCGCCGAUAACACGU---UGAAUCGGUCGCAAGAAAUCUGCCGACCUCGACUGGUGAAGACAAACUAAUAGAUAGUCGACAGGUACUAUAAGCACUCACUUCAAGCUAAACUCCUGAUCAG-UUGUACAG------UA-GCAGUAUAAGCGUAUACCGCUUU-CGCGAAGAUUAGUCAUGAGAUGUUUCUGGGACGAGAAUACAUAGUAGUAAUCAUCU-ACGAAGUAUUAUAUAAGCAAACUCCCUCAUGAUAUA-AUCUUAAUCAUUCUUAAAC-UCUCAUGGAGUUAAUUGAUCUUUACUUUAAGCGAGGAUCGAGUGAGAAGUAAACACUAAUACCUCGCAAAAGGUGAAAUCUCAAUCUCAGGAAAACUUGAA-------------UCAGUUGAACUGGAUUAGUCUCUGUGCUUUUGAGAUAAAAACCAAUU--AGAUAACAGGUGCUA-UAUCAAUAAUAUGAUACAGGUACGUUAAAUACAUGAACAAUAUUUUC----------------------------------------------------------------------------------------------------------------------------------------------------------------------------------------------------------------------------------------------------------------------------------------------------------------------------------------------------------------------------------------------------------------------------------------------------------------------------------------------------------------------------------------------------------------------------------------------------------------------------------------------------------------------------------------------------------------------------------------------------------------------------------------------------------------------------------------------------------------------------------------------------------------------------------------------------------------------------------------------------------------------------------------------------------------------------------------------------------------------------------------------------------------------- 
>H3 5477
-UUAAUGUCCA----CUAUA-GCAAAUUUUAAGUCUACGCGGCCACCUAAAUAAUUAUUUUUCGUACAUCACACA-ACGUGUACCAUAAUAAAGGGAAUGUCAAA-CUCAAGAUGUCGUGUAGUCCAUUGAACCUCCUUCAGAGAACACAUGCG-UUAUUGUCGUUAUAUUAUACUUCAGUUCAGUGCAAGCGGCGCUACGACGGCC-UCGAUUG-AGCUUAGGGUUAA--UCUAGAAUUUUAUCUUCUCAAGUCGCUGCCCUAAAACUU-UGUGGUGUAAGUGUUACACCUGACAAAUAUAGUUAAGUCUAUCUAAAUAUCGCAUGUCG-AACAACUGU-AGUAGACAUAGGAUAAGUAAAAAAAAAGUUGACACAUUAUCCUUUAAGGCUACUUAUAAGAGGAUGCAGUUCUAGAGCAUUAGAGUUUUCGCUAUCAAAGUGGUACGGCAGACAUACGGGUAUAUUGAAAUGUCUUGGUUUAUCUAACAAAGCUACUAU--GA--------CAGAGUCCAACGGCGGAGAUUUUCCUUCUAUCGCGAGUAUUUGUCG-GACGUCUUCGCUGGAGGCA-A---------------------AAGCUAGGUUUAAUGGGGAUUAGAUACACUUUACAUUUGUUUCCUAUAAGUACCUUAAGAGGAACU-----AAACGCUUGAUGCGUACAAUCGGAACA-UAAUGUAAAAUUAUCUAAUGCUCAGAUUUCAGGCAAAGGUCAUUGCGUU-GACAGUGCUGCGGGAGAGAGACUGUACAUGAUGGAAGGUAAUGAGCCCGACAUUUUAAAUACGAAUCAUCAUGCUUCAGUGCGCGAACGAAAUAAUAAUCUAGAGAUUUGGAUUGGACACCUAUUCUAUGUGCCGAAAAUUUCUUUAAAAGUCAC-UCGCAUUACAUGGUAGCUAUGAGGUCACAGUAUCG-UAGGCGAUAAUGAUAUCAAU---GAUUGAGUUUCAAUAUCACUUGUACGACACCCAGG-ACCGGUCAUCACUAUACUUUA---ACCAUCUAUAUCUAAAGUGAUCUAUAGUAGACACGGU----------------------------------------------------------------------------------------------------------------------------------------------------------------------------------------------------------------------------------------------------------------------------------------------------------------------------------------------------------------------------------------------------------------------------------------------------------------------------------------------------------------------------------------------------------------------------------------------------------------------------------------------------------------------------------------------------------------------------------------------------------------------------------------------------------------------------------------------------------------------------------------------------------------------------------------------------------------------------------------------------------------------------------------------------------------------------------------------------------------------------AUAUACGAAAUUUCAAGUCAUUAUGUAAGAACGAUACCUAUCAAUGUUUCUGACGAGACUUACACUGCUUGCGUGAGCUGCUAUCUAAAAAAU------------------------------------------------------------------GAUUUUAUAAAAGGAAAUAUGUAGAGGGAUAAAAGGGUCUACGGUUUUCCUGAGUGACACGGCGAUUGAACUUACGC--UUCAUUCUAUAGCAGCAAAGUGUAACUGUACUUCCUUUGAUAUUACCAAGGGUGUCAUUGUGGCGUUCGAUAAGUGAUCCGCGUUUAUG-------AUGUCAUUUAGCUUUGCACCGCCU--ACUUUAUCCUAGAAUUU-AAGCAACCUCUGGAUUUUGACAUAUGCCUUAGCUAGUAAGUGUAGAUUUUACUUCGUAAUGUUAUGACUUAGAGUUUGUA--AUUAAGUGAGUCUAUCAUUUCACAGCUGUA-GCGGAGUUUAGAGGUGU------------UUUCAUACC------UCAA--ACAAUAUAGAUGUAAAAAUCA------UUGGAAUUGUGGUGGGUAUUACAGUGAAUAUAGUUAAAAGAGCCACUG-----------------------------------------------------------------------------------------------------------------------------------------------------------------------------------------------------------------------------------------------------------------------------------------------------------------------------------------------------------------------------------------------------------------------------------------------------------------------------------------------------------------------------------------------------------GCAAUGAAAGUUUAUGAGUACUGACUUGCACAAUCGAAGGUCUGAAGGCUGCUCCCCAACU-AUGUAUACCAUAACGCAUCCGUGU-CCCAUUUUAACCGACUUAAGGCACGAAAGCUAAUUUGUAUAAGACACGGGGUCCUUUCUGCUUGAUUCUAAUGUUCCGAAACUCGAUGGGGUAUAAUCAGGUCAUUAACGGUAUCAAUGGAAGCAUUAGUUCCAAAGGUGGGCGUUAGUCGCUAUGUC-UGCUGGCAAACGUGGGAUGGCGAGU--AAUAUACAUCAUAACAGGAACAGUUUCAUCAAUUUUUCUCACAAACUUCGAUGCACGAUGAAGGCAUCACGGGUCUAGAUGUACUCAUCAAUUCAGGAAGACUC---ACCUGUCGAAAAUUUAGGUAAUUAUGGC-----UAAUUGAUUGACUUUCAUUAUC-AGAGUUUUAUGUUGCCCCAGAUGG-AAACCAUGCCACACGGAUCCUUUGUGCCAUACCAAUCGAACUGAGCCGAA-UCUACCAAUUAUAAAGAUAUUCGUAAAUAUUUACCGUCGAUAUCCUGUUUGUGAACCAUUCUCUAGACCCAUGCUGGCCGCUUCCAGUGAAUAAGAAUAAAUUACUACUUGACUAGCACAAAGGAGUUCUAUCUUAGCACCGACUUAUGGCGGA-CGACUCGG------UGCAAAUCGAAAAUAUGAUUCAGCUU-CUUAGGUCCGGGUCCCAGGUGCUUCUUGAUACCUGACUACAUAGAGCCAAUCUUUC-UCGAACUCUUAAUCGACCUUACCUUUUUAAAUGACGCACUAGAACCAGUUCUAACC-UAUUAAUGAAGCAGUCAGAAUUCAUGCUAGGUCCAGGCCAAACUAAUGAAUGUUAUUAAUGUUUUUCGACUGACACCGUACGAAUCCUAAUAUAACUCAUC-------------AAAAAUUGCUAGGGUAGGUUUCUAUAUUUUUGGCGUAGGAGUCUAAU--UGACUACAGACGAUU-UAAUAACAGUACAAUGCAUGCGCCUUAAAUAUACGAAAAACGGUGCCUCGGGAAUGCGCAUACUCCACCAAGCUGUACGGACAUAUAAAUACACUUGUUAAUAGACGAUUGAUUAAGAGGAUAAUAAUUUUAUGCAACUCAGAUCUUAGGCCCUAAACCUCCAGUCUGUCUAGCAUGAAUCCUGUAAAUGAUAAUUGCAUUACAGUCGAGGAAUAAUUACACUCUUUCUCAUUAGUCCACGAUUAAAAUGAUUCUCCAGGGAGUUUGCUAUUCGGGUUGAAUCUCAAUAUAAUCUCAAACAAUAUAGGUUACGCAGAUUAGGUGAUCUUGUUGCGUUACGCCCCACGAGAAAUUCUUCCUAAAAAAAGAGCAUGUGGCUUAAAAUAAUCGGGGAAUCCUGAUAACGGGUGCUUAUCUUCGUACGUUAAAGGUACCGAGCAAAUGAUAGCACGU-CUAUUCCUUUUUGAAAGAUGAAAUCUGCAUAUGCUGGGCUACCUCAG-UUUUCCUAGUCAUUUUAAC-UGCCCGAAAAGCUGAGAUCUGUAUGAAAUGAGCGUGACCCGGCGGCUUUUCAAAACUGU-GGCAUAUGUACAACCUCAAUGAGUUGACUCCGACAACUUCUUUAAAAGCACUUUGCUUUCAUAACUAUCUAGAAGCCAUUUUCUAUAUGUGUUUAUC-UCAUUUAAUAACUAUAGAUAUCAAACCAA-UGGGAAGUAGAUCUGUCCCUAAGGAGAAGUAU--GCACCACUGCUUUGUUGCAUCAUAUUAC-CGACGAUCAGACAGCCAAUGGUAUAUAUCCGACUCUAAUUGCUCAGUUCUAAUCACCAGUG-AAGUGUUAAACGAUCGCGUCGCUUCCAUAUGUUCCGGAUACCUUUGAAGGUUUAUGGGUUAUGGCCCUCCAAGGUAGAAACCUAUGGCAGUUUCAAGCAUAUGAUAGCCG--------GACCUUAUAAGUCGAAAAAAGUCGGGUUUGUAUCAAUUUUUAGG-----CUGCGUCAGAAUACAAUGAGAAUUAAAACAAUAUG-UAAUUAUUAGCAAUAAGCACUAGAAUUGCAUUACAUCAUUUUAAUGGCAAAAACAUUUAGAC--------------------------UAAUUUCCGUUGUC-CUCUCCUCUUCGAUGUUUAAUUUUGC-GCAAGC 
>G3 5477
-UUAAUACCUCGAUAUUAUA-GUAAAUUUUAGGUCUACGCGGUUACCAGAAGAGUUACUUUUUAUGUAACACAUA-AUGUAUACCGUAAUAGAGGGAAUGUCAAA-AUCAAGAGGCAGUGCAGUCCGUUGAACCUCCCUCGGAGGACAUUUGGG-UUGCGGUCGUUAUAUCACACUUUAGCUCAAUGCAAGCGACGUCAUGAUGACC-UCGACUGUAUUUUAGCAUUAA--UCUGUGAUUUUGUUUUCUGAAUUCGUUACCCUUAUGCUU-UGUGUGGUAAGUGUUAAACUUGACAGGCAUUGUUAAGUCUAUCCGAAUAUCGUACAUCGAAACAAUUGUCAGUAGACAUAUAACAGGAAAAAAAAAGGCCGAUACAUUAUAUUUUAAGGUUAAUUAUCAGAGGAUGUAGUUCCAGAGCAUCAGAGUUUUCAUUAUCAAGUUACUACGGCUGACAUACGGGUAUAAUGGAAUGUCUUAGAUUACCUAACAAAACUACAAU--GG--------CAGGGUCUGAUG----------------------------------------------------------------------------------------------------------------------------------------------------------------------------------------------------------------------------------------------------------------------------------------------------------------------------------------------------------------------------------------------------------------------------------------------------------------------------------------------------------------------------------------------------------CCAAGCA--AAAGAUUGAUUUGUCUCUUGGUAAGGUGACGUGGAUAUAUGAGCGCGUGGUGCGUGAAUUAUCUUAACACACUUAUCUCUAUCGGGA-----CUGUGUGAACGCGAUGUCCCUUCUACGACUAUUUUAUGUUAUAUCACGCAAAGUAAUUUUGUGAUGGCCGUGGUGGGAGGGUA--UAAAUGUAAUGGAUUUGACCCCAACGAUUGGGGUGCCAUGUGGUUUGUUUGUACUAGGUCUAUUGUUCUAUUUCCUGCAAUCGAACAUGAUUAUUAUU----CUAAUUGCAAACUAUUAAGGUAGUUGAGAUUCUUGAAGUUUCUAACGUUGC---GAAUCUGGGUCUACAGACUAAAAGUUUUCGAUGAGUAAGACGGCGUCAUGUAUCUCUUUGUAUUGGCAAGUGCACAGUGAAUUCCUCCC---AGUACUUC-------AACGGCUGUGUCAACUUACGAAGCGCUAUUCGUCCC--AUUUGAAAACAGGUCAUGUACGUUCGGAUAAUUCGGGUUA-AGAUAAAGCG-AACACAACAAAUCUUGCUGAAGACAGUCCUACUCAAAGAAAUAUGAUUCAAUCAGUACAAACCAUGAAACUAUUC-AGCGCUUGAAGGGGUCACG----------AAUAACAACGUUCGAAUAUAUCUU------------------UCUGCAGAAUCUGAUUUGUAUAGCAACCCGC-UACGUUUAUGAACGUGAAACUGAAGAAGCAAAUCUCAGUGCAGUCUUAGCAACAGCUUG-UGUUUUUUAUCGCUACCUUGAGUACCCACUUGCGGUGAAACAAUGUCGCAGCAACUAAGAUAUGCUUUGAAAGAGGAGCACGAGGAUGUUAC-AUAAUUUUAGAGUAGUCACUGUGGGCACAGCUAAUUAAUACCCGAAUUUU-UUUAAAACAAGAAUCGCAAUAAUCCUUGGGUUCAUGA----------UUUAAAUUACAUUUUUUACUAAA-CUUUAUGUCCUUGAUUGUUUUG-GCGCGAGGCUAACACAACUACCUUAAGAAUAUUCCAUGCAGCAGUAUGUGUAAGGGAAAUAUCUCUAAAGAUACGAAAUGCCAAGUCAUAACUUAAGCACAUUACGUGUUAA--AUUCUAUCCGGGCUACCACUGCUUGAGUCAGCUGCUACUUAAAAAAC------------------------------------------------------------------GGUUUUCUAGGAGCAAAUAGGUAGAGUAAUAAAAGGGACUAUGGUUUUCGUGACUGACAUGGUGAUUGAACAUACGC--UCUGUUCCAUAGCAGCAAAAUUAGAAUUUACUUCCUCUGGUAUUCGAAAGGUUAUCAUUACGGCGUACAUUGUGUGAUUGGCUUAUAUG-------GUAUCAGUUAGCUUUGUACCGACU--CCUUUAUCCUGGUAUUU-AAGCUACCCAUGGACUUUGUCAUAUGCCCAAGUGAGUAAAAGUAGAUCUAACUCCGUAAUGUUGUGAGUUAGAGUCCAUG--GUCAACUUAGAGAAGCCUUUCAGGCCUGUA-GCUAUAUGCCGCGGUAU------------UUUCGUACC------UCAG--ACAAUAUAGAUGUAAAAAUCA------UUGGAAUUAGGGUAGGUAUUAAAGUGGAUUCAGUUAGACGAGCCACUAGGUGUGAUCUUUUAGAGAUCUUCUGGAAUACUAUGGCGUGU----------CCAGUAGGCUUUGACAUUGCAGUUAAAGCAUGCAGUGGAA-AGCCGCUUGAAC----UGACUACUAUACGCAUCAUUGUACACAUUUUCUCGAUGCCAGUCUUGGGUUUUGGGAAUGUGGUAUAGACCCAUUUAGUGGGGUUAUAUAUUUCAGUGAGGCGGUGCGAUACCUUUAAUGAUGCAGAUUGACAAGCUUAUUAGGUUUCAUUGACUUCGAAAGAUCAACCUAUC-AUUUAGUCUUC-CUUACUCACGAGCUUGUUGGGCUCAUCCAGAUUUGUAUCCUACUAAUGGACACUAAUGGAGUGAACUGAAUU-------------------AACACAUCCAGUGCCUUCCC--GGUUUUUGAUGAAUUAUUAAAGAAAACGCAUGAUUACCGGUUUACUGAUGUUCGACUAUUAGGAUUCUAUCUUCAUAUCGACUAGGG-GCACAUACCAACGUU--CCUUAAGAGACUAAGUAAAGGGAUUUA-----------------------------------------------------------------------------------------------------------------------------------------------------------------------------------------------------------------------------------------------------------------------------------------------------------------------------------------------------------------------------------------------------------------------------------------------------------------------------------------------------------------------------------------------------------------------------------------------------------------------------------------------------------------------------------------------------------------------------------------------------------------------------------------------------------------------------------------------------------------------------------------------------------------------------------------------------------------------------------------------------------------------------------------------------------------------------------------AGGGAACGCACAUAAUCUUCCAUGUUAGAAGGAGAUAUAAAUUGACUUGCCAACAGACGAUUAAUUGAGAGUAUAAUAGCUUUGGGCAACUCAGAGCUCGAGUCUUAGACUUCUAGUCUGAC-UGCAAGAAUCACAUAAAUGAUAAUUGCAAGACAUUCGAGGAAUAAUUCCAUUUUUUCUCAUUAGUCUACGUAUUAAGUAACUCGCGAGAGUUUUUGCUAUUCGGGUUGAACCUCAGUAUAGCCUCAAACAAUAUAAGACAUGCUGAUUAAAUGAGCUUGUCGCGUUGCGUCCCAUGACGAACUCCUCCUAAUAAAAAAGCAAGCGGUUUAGAACAGUCGGGGAAUCUUGACGGCGUGUGGUUACUUUCUUACGCUAAUAAUACCGAGUAAACGAUAGCACGU-UUAUUCUUUUCUGAAGGAUAGAGACUGCAUAUGCUGGGCUAACACAA-CUUUCCUAGUUAGCUUAAG-UGCUUGAAAGGCUGAGACCCGUAUGAAAUGAGCGUGACCCGGCAGCAUUUUAAAACUGU-GGCACAUGUAUAACAUCAAUGAGUUGACCCCGACAACUUCUUUACAGGCACCUUGCUUUAAUCACUAUCAAGGAGCCUUUCUUUACAUAUAUUUAUC-CCCCUCGACAACUAUGGAUAUCAAACCAA-UGAGAAAUAGGUCUAUCCUUAGGAAGAAGUAU--GAACUACUACUAUGUUAGAUCAUAUUAU-CGACGAUUAGACAGCCAAAGUUACAUAUUCAGCUCUAAUCGCUCAGUUCUAGUCACCAGUG-AAGUUCCAAAUAAUUGAGCCACUUCUAUGUAGUUCAGAUAUUUUUAAAGAUCUAUGGUUCGUGGACUUCCAAGGUAGAGAAUAAUGGUAGUUUCAAGCAGAUUAUAGCUG--------CGCCUCAUCAGUGGAA---GAAAGUUUUAGUAUCAGUCAUCUAG-----CUGCGUUAGAAUGCAAUGAAAACUAAGACAAAAUG-UUAUUAUUAGCAAUAAGCACUAGAAUCGCAAUACAUCGUUUCAAUGGUAAAAACAUCUAGAC--------------------------UCAUUCGCGUUGUCGACCCCUUCCUUGAUGUUUCGUUUUGC-GCAAGC 
>F3 5477
-UCAACGUCCUAAUUUUGUA-GUAAAUUCUAGAUUUCUGCAAUUAUCGUGGAAGUUAUUUUUUAUAUCACACACA-AUGUGUAUCUUAAUAGAGGGAAUGCUAAA-ACCAAUAAACAAAACAGCCUGUCAAGUCCUACUCGGAGAAUACUCGCG-UCACAAUCGUCAUAUAAUAUUUCAGCUCAAUGCGAAUCGCGCCGUCUUGACC-UCAAUUUAAUUUCAAUACGCA--CUUGUACUUUUGACCUUUCAAGUCGUUACCUUAUGGCUA-UGUGUUCCAAGGGUUAUACUUAACAAAUAUCGCCAAGUCUCUCUGAAUGUCGUUUGUCA-AGUAAGUGCCAGUAGACAUACAACGAAUAGGAAAAAAGCCGGUGCAUCAUCCUUUAAAGUUAACUAUGAAAGAAUGCCGUUCCAAAACAACGUGGCACAUUCCAACAAAUUCACAUGACUCACAUACGAGUUUAUCGGAGUGUCUUAAUUCCUCUAACAGGACUACUCG--GG--------CAAGGUCUUGCG---------------------------------------------------------------------------------------------------------------------------------------------------------------------------------------------------------------------------------------------------------------------------------------------------------------------------------------------------------------------------------------------------------------------------------------------------------------------------------------------------------------------------------------------------------------------------------------------------------------------------------------------------------------------------------------------------------------------------------------------------------------------------------------------------------------------------------------------------------------------------------------------------------------------------------------------------------------------------------------------------------------------------------------------------------------------------------------------------------------------AAAGAUGUAAGUCCUACUGAAGAAAUUUGUAUAAAAAAGAAUAGGUCCCGAUGAGUAUGAAACUCGAAACUUUUC-AGCUCCUGUCAGUGUCACU----------AGCCACACCGUUUGAAUGUCUCGA------------------GCUGAGGAAGUUCCUCUCUAUAGCGACUCAA-UACGUUUGUGAACACGUAAUUAAACAACCAAAUGCUGUCGCAGCUUUAGCGAGAACCUU-UUUUCUUGAAUGCCGCCCUGCCAAUCCACUCACAGUAAAUCCAUAGCGCAGCAACUAAAAUAUUCUAUGUGAGAUCUAAAUAAAGAUGUUGC-AUAACUCUAAAGUAGUUACUCCGAAGAUAGCUGAUUAACAACCUAGCUUA-CUUCGAUUGAAAAUCAAAGUGGAUCCCUAGUUUAUGA----------UAUAAAUUAUAUAACUGACCUAA-AUUUACGUUCUUAGGUGUCCAG-GCGAGAGGACGUUAUAACAUCUUCGAAGAUAUUGCGCUUUGAAGUAUGCGCAAGGAAGAAAUACUCAA----------------------------------------------------------------------------------------------------------------------------------------------------------------------------------------------------------------------------------------------------------------------------------------------------------------------------------------------------------------------------------------------------------------------------------------------------------------------------------------------------------------------------------------------------------------------------------------------------------------------------------------GACUUUAAAUUUUAGAAAACUUCUGAUACAUUUCACUGUGU-CCACUAGACACAAAUAUCCAAAGCGAUGUAGUCAAAACGUGCAGAGAAA-AGUCGGCGGAAA----UGAGAACUAUAUGAAUUGUUCCACAUA---UCCCGGUGUCAGUGUUGGGUUUCGAUAGUACAG-AUAGCCCCGUUUACUGAGGUAAUAUAUCUCUGGCAAGCCACAUGAUGUUUGCACUGUUCCAUGCGG--AUGCCGUUAAGGUUUCAUUAAUCAGAAGGGUGGAGCGUAUA-AUUCAGUCAUC-CUUUUUUAUCAGGUAAUUGAUCACCACCAGAUUUAUGUCUUCCAACUAGACGCUGAUGGGAUAAAUAGGAUUCGU----------------UGUACAGCCAGUGUACUCCC--AGUCCGUGAUAAACUUUUAAAGAAAACGAGCAAUUGUUGGUCUACUAAG---UGGCUAUGAGCGUUUCAUCUUCUAAAUAAUUUGGG-GCAGAAUCCAAAACU--CCUUACGAGACGAAGCGAUAAGAUUCCCGGCCAAAAGAUUAUAUCAGCGGACCUUUUCUAUUAAGAAUCAAGAGAUUAUUCCCCUACU-AUACUUACCAUGACGAACUCGUAA-AUUGUAUUAAUCGACCCGAAAUGAGUAAGAAGCUUAAUAGGGGAUGAACGGUCUUGUCUGCGCGACUCUAGGCUAGAAAAA-UCAAUGGAGUGUAGACAUUACUUUAUCGGUAUACACGGGACUUUAAGUGUUAUGGGAACAUUUCGGCUGCUUUUUA-CAUUGCCAAACGCGUGGUGGUGA-U--AACUUACAUCAUGGUAGGAUGUAUUAUGAUCAGUAUUGUUUCAAAUUUUUACGUGAAAAAAGGGCAUCACGGACCAAUAUAUGCUCCUUAAUGCUGACCGACUU---ACGUGUGCAAAGGUUGGAUAAUCACUGU-----UAGUUACUCGAAUUCGAUUACC-AGAGUCUCAUAUUGACCCCGAUUA-UAAACACGCCGUGCGGAUUCUUCGUGCCGUACCAUUUGAAUUAGGUCAAA-ACUACCAAUUUUGAAAAUAUACGUGAAUAUUUAUAGUUUAUAGUCAGU---UGGGUCGUUCUCUAAGAACAUGCAGGCCGUUUCUAGUAAGCAAGCGUUAAUUAAUACCCGACCAUUGCGAGGGGGUUCCGUUUUAGCGGCAAUUUGUAGUCGG-CAAUUCAG------UU-AAAUCCAAAAUGUGUAGAUCCUU-C-CAGGUCUAAGUAUCGGGUGCUUUUUGAUGGCUGCUCAUAUAGAGGUGGCCCUCC-GC-AAAUAUCGAACCAUCUUACUUUUUUGGACUACA-ACCGGAAAGAAUUUCGGAC-UACCGAUAUGGUGGCUGCUAUUUAUGUGAAGUCAAAGUCGGCCUAGCGGAUGUCAACAACAUUUUUUGAUUGACGAGGUGCGAGACCUAGCGUGGCUUAAU-------------AAAAAUCACUGGGAUGGCUUUAUAUGCGGCUGACGUGGGGAGUCGUU--UAACUACGGAUGUUC-UAAUGGCAGUAUUACGUAGGUGCAUUGAAUUUACAAAAAACAUUUUC-AGAAAUCACGCACGCUCAUUUAUAUUCGACAGAGAUAUAAACCC---------------AUUUAUUAGUAUGCGAUUUGUUAGGCAGAUGA----------------------UUGUUUUGUUCACCUCAGAUCCCCAGCAUUCAACUAUCAGCUUGAUUAACCUGAAUCAUAU--AA--GGGACAAUUGCGGGAC-AAUCAAAACGUAAAACCAUUCUUCCGCA--------------------CUAAUCUG-UGAAAGAGAUGAUUUUCGAUAGAUCGCGCUAUCUGG-AUUGCUCUGAAAAGCAUACCGCUUGAUUAAAUCGGGCGAAUUUAAUAAUGUAUGCUUAUCU-UCGUACGCCAAGA----------------AUACCAAGGGAACAAUAGCUCAU-GUGUUCCUUCUUGAAAGACAAAUAUUACAUAUGCUAGAAAGUCGCAG-CCUUGCUUUCUACCCAACC-UGCCUGAAAGGUUGAAACCAGUAGAAAAUGCAUACAACCUAAUGUCACUCUAGAACUGU-AGCGCAGGUAGAACAUCGGUAAGUUAAGUCCAACAACUCCCUUACGAACAUAUUACUUCACCACCCAUCCAGAAACUACUUACUGUGCGCAGUGGUC-UCCCUCAAUAAUCAUGGAUGUCAAACCAA-UGUGAGGUAAAUUUAUCUUCAGGAGCAAGUAU--GUGCCCCUGUGUGGGUGUAUCAUCCCAU-UGGGGGGUAGACGAUCAAAGUUAUAAGUUCAGCUCGAAUUGCUCAGUUCCAGCCACCGGGUAACUCCCUAAUGAAUUUCGUCACUUU--------------CUUUUCUAAGGCUUACGCGCAAUAGCCUUCCAAGGUUGAGAACAAUAGCAGCUAGAAGCACAUGAUGUCCAAAGGGUUUGGUCCUAUUAAUGAAAUAAGCGUGGGUUUGCGUAAGUUAUUUAG-----AUGCGGUAGAGUGCAACGUAAGUGGAAACAAUGUG-GUAUCACUUACAGGGAGCACUAUAACCGCGCUAUACCAUUUUAAUGAUAGAAACCUCUAAAC--------------------------UUGUGGCUUUUACCACCCCCCUCAUUAAUCUCUGGUUCUGA-GUAAAU 
>E3 5477
-ACGACGUCUUAAUUUUGUG-GUAAAUUCUGAAUUUAUGCGAUUAUCGAGAAAAUUACUUUCUGUAUCACACACA-AUGUGUAUUAUAAUAAGGGGAGUGUUAAA-ACCAACAAGCGAAGCAGCCCGUUAAGUCUUACUAAGAGAAUACCUACG-UUAUGGUCGACAUAUAAUACUCCAGCUCAACGCAAGUCGCGCCGUGUCGACC-UUAAUUUGAUUUCAGUACUCA--CCAGUACUUUUGACUUUUGAAGUCGCUACCUUUUGGCUA-CGUAUGGCAAGCGUUAUACUUGACAAAUAUUGCUAAGUCUUUCUUAAGGUCGUGUGUUG-AAUAACUUCUAGUAUUUACAUAGCGAACGAGAAUAAAGUCGGUGCAGCAUCCUUUAAAGUUACUUAUGAAAGAACACAGUUCCAAGAUGAUGGGGCUCAGUCCAACAAAUUGGCAUAAUUCACAUACAGGUAUAUCGGAGUGUCCUAGUUCAUCUAAUACGGUUACUCU--GG--------CAAGGUUUGGCACAGAAGAUCAUCUUUUUGUCACGAGUACUUGUCU-GACCUGUCAAAUAUUAGCU-A---------------------GAGCGAGCUCCGGCAUCGGUUGAGUAUGUUUCGCUUUCAAUUCCUACAAUUAUUUAUAGGGCAGAU-----AAUUGCUUAAAGUAUAUAAACGGCUAA-UAAUGUAAUAUUCUCCUGGCUUUAGGACUUGGGAAAAGGAUUUUGCGUU-AUCAACACGUUGUGAGAGAGGCGCGACAUUUUGAAACAUAAAAAAGCAGACAUCUUGAAGAUAAAUCAUCCUCCUAGUUUGACUGAUCGACCGUUCGGUCCAAGAAUCAGAAUUUGCUAAAAAUUAGUCUUAUCUGAAUUUUCUUUAGGAGUCAA-UCGCCAUUGAGAGUUUGCGAGGGGUUACAGCAACGGUAGCUGAUAAUGGAAUGCAG---AAAAGAACUUCAAUAUCACUUAGACGGAAGCUCAU-AGAAGUUUUCAUUUAACUUCA---GGUAAUCUUAUAUAGUUAGUUAUAAAGCCAACUGGGUCUACGCA--CGACAACCGCUUGUCUAUUGGUAAUCCAUCGUAGAGACAGUAGCACUUGAUCGAUGA-UAUAUAAAAGAUGCUUAUUUCUGAGAGGA-----UUGUAUUAUGGAGAUAGCCCUUGCACGAAUAUCAUAUGUUGUAUUACGCUAACUGAUAUAGUAUUCACUUUGGUGCGGGUGGC--UACAUGUAAUGAAUCAAACGACGCCGAUCGGGGAGCUGUUAAGUCUGUUUGCAGCAGAUUUAUAGCUCCAUUUCCGAUAAU-GCGCAUGUUUAGUAUU----GCCGUGUAUACAGUCAAUAUGAUUUUGAAGACCCUAACAUCGUGAUACUGG---CUCUGUUAUAAAAGAA-------CUUAUUGGUGAGUGUCUUGGCUCCAUGGAUUUGAUGGUUAUAACAAACACACCACGGAGGCCCCAC---GGUUUCUU-------AACAUCUUCGUCAUCGCAUGAAGAGUCAUUCGGCAC--GUUUGGUUGCAAGUCAUGUACUGUCGAAUGAUUCGUGUUA-GGAUGAAUCU-AACAGUGUAAGUCCCAGCGAUGAAACUCGUAUCGAAAAGAAUCAGUUCAAGUCAGCAUGAAACUUGAAACUUUUC-AGCUCUUGACAGCGUCACU----------AAUCACACCGUUAGAAGGUCUUGU------------------UUUGAAGAAUUUCCUCUAUAUGGCGACCCAA-UACAUUUGUAAACGCGAAAUUAAAGAACCAAAUGCUAGAGCGACCUCAGCAAAAACUAU-UUUUGUUGAAUACCGACCUGCCAAUCUACUUGCAGUAAUCCAAUAGAGCAGCAACUAAGAUAUUUUAUGUGAGAAGUGAAUAAAGAAGUCAC-AUAACUUUAAAGUAGUCACCCUGAAUAUAGACGACUGACACGCUAACUUC-CUUCGAUGGAAAAUCGAAGUAGCCCCCGACUUUAUGA----------UACAAAUUAUGCAACUGACCUAA-CCGCACAUCCAUAGGUGUCCAU-GCGAGAGGCUAAUAUAAUGACCUUUAAAAUAUUGCACUUUAAAGCAUAUGCAAGGAAGUUAUACCCAAAUAUACGAAUCGCUGAGUGAUUCCUUAAGUUCAUUAAAGGUUAA--UUGAUGUCCUGACAUUCACUGCCGGCUUGAUUUCCUACGCGAAGAGC------------------------------------------------------------------AGAUCUAUCAGACCACAUAGGUGGAUUGGUAAUAGGGAUAAUGGCUUUCCUAUA--ACUCGGUGGUUUGACCUACGA--UUUAUUCCGUAGCAACUAAAUGGCAACGUACUUC-----GUCUAUCCAAGGAUACCAUUGCUGUGUAUGAUAUGUGAUCUACUCCUAUG----CUUUUACUAUUUAGCCUUGAACAGCCU--UCCUUAUCCCGCUAUUU-AACCUUCCUUUGAAUCCUGACGUAUUUAGCAAUUCGUAGGCGGGGAUUUGACUCCAUAUCGCUUUGAGCUAAAGGCGGGG--GUCAAGUAAGCGGCUCAUCUUACUUUUGUA-GCUGAUUACCGCGGUAU------------CUUCCCUCA------UU--------CAAAAAUACAAUAACCAGCAUGAUUGGAUUCGUGACAUCAAUAAGAGUGAAUUCACUUAAACGAGUCUUUG------------------------------------------------------------------------------------------------------------------------------------------------------------------------------------------------------------------------------------------------------------------------------------------------------------------------------------------------------------------------------------------------------------------------------------------------------------------------------------------------------------------------------------------------------------------------------------------------------------------------------------------------------------------------------------------------------------------------------------------------------------------------------------------------------------------------------------------------------------------------------------------------------------------------------------------------------------------------------------------------------------------------------------------------------------------------------------------------UAAUUAUGAAAAUAUACAUGAAUAUUGACUGUCUAUAGUCUGC---UGCCUUGUUCUCUAAGAAGAUGCCGGCCACUUCUACUGAAUAAGAGUUAACUAAUACUCUUCUAUUGCAAGGUGGUUCUGUUUUAGUGUCAGCUUGUGGCUGA-UAAUUAAG------AA-AAGUUCAAAAUGUGUAUAUCCUU--GUAGAUCUGAGUCUUGGGUGCUUCUUGGUGACUGCUAAUAUAGAGGCAGCCCUUC-ACGAAGUAUUAUACCAUCUUACUUUUUUGGACUACA-ACCAGAGCAAAUUUCGGAU-UAUUAAUGAGGUAAUCUAUAUUUCUGUCAAGUCUGGGCCCACCUUGCGGGUGUUACUAAUGUUUUUCAAUGGACGAGGUGCGAAUCCUAGCAUAGCUUGAUAGAGACAGCUAAAAAAUAUUGUUGGGAUGGUUUUCUAUGCUGCUGACGUGCAGACUCGCU--UAAUUACGGAUGUUC-UAAUCGCAGUACUACCUAGGUGCGUUGAAUUCACAGAAAACAAUCUC-------------------------------------------------------------------------------------------------------------------------------------------------------------------------------------------------------------------------------------------------------------------------------------------------------------------------------------------------------------------------------------------------------------------------------------------------------------------------------------------------------------------------------------------------------------------------------------CGACAGCUCCCUUACAAGCACAUUACUUCCCCACCUAUCCAGAAGCAAUUCUAUAUAUGUAAUCAUC-UCCCUCAAAAAUCACGGAUGUCAAACCAA-UGCGAAGUAGGUUUAUCUUAAGGAGGAACUAU--GUGCCCCUGUAUUGGUAUAUCAUCUUAU-CGGUAGUUAGACGAUCAAACUUACAAGUUCAACUCGAAUUGCUUAGAUCUAGCCACCAGGUAACUUCCUAAUUAAUUGCUUCAUUUC--------------CUUUUUUAAGGUUCACGAGCAAUAGCCUUCCCAAAUUGAGCACAAUAGCAGCUACAAAUACAUGAUAACCAUUGGGUCUGACCUUAUUAGUGAAAUAAGCUGGAGUUUGUAUAAGCUAUUCAG-----AUGCGUUAGCGUUCAACGAAAGUUACAAUAAUGUA-GUAUCAUCUACAAGGAGCAUAUUAACCGUACUGUGCCAUCUCAACAAUAUAAAUCUCUAGAC--------------------------UUGUAUCCAUUACCGCCCUCCCCACUAAUCGUGAAGUUCUGAGCUAAU 
>D3 5477
-CUCACGUUUCGAUUAUUUA-GUGGAUUUUAAACCAACGAAGUCAUCCGGAUGUCUACUCUGUGCCUAAUACAUU-GUGUGUGCGACAAUAGCGAGAAUGUUUAG-AUAAUCCGAUUCAUCAUACAGUUAGACUUUAUACUGAUAACGUUUCCA-UUACAGCCAUUCUGUAACUCUUCAUCUCGUUGCAAGCGAUGUCGUGUCGAAA-UCAAUUAUGUUUAAGACCGCA--UCCGUAAAUUUAAGUCUUUAAGCAGGUACCUUUAAGCCA-CAUAUGGUGGGCAUA-UGCCUAAUGAAUGUUCCCUAACCUCUCUAAAUAUUACAUGCUG-AGCAACCAAUAAUAAACAUACAACAGACAAUGAAUGAGCCGGGGUUUUAUAGUUAA-GAUUAGUAAGAGAUGAGCGUAAUCGCAGUAUAUUGCAGUUCGCUCUAAUAUGUUGGUUA-------------------------------------------------------AA--------UAGGCUUUCUUG--------------------------------------------------------------------------------------------------------------------------------------------------------------------------------------------------------------------------------------------------------------------------------------------------------------------------------------------------------------------------------------------------------------------------------------------------------------------------------------------------------------------------------------------------------------------------------------------------------------------------------------------------------------------------------------------------------------------------------------------------------------------------------------------------------------------------------------------------------------------------------------------------------------------------------------------------------------------------------------------------------------------------------------------------------------------------------------------------------------------------------------------------------------------------------------------------------------------------------------------------------------------------------------------------------------------------------------------------------------------------------------------------------------------------------------------------------------------------------------------------------------------------------------------------------------------------------------------------------------------------------------------------------------------------------------GGACUCGAGGAGACGAGAAGUCACCUUGGUGCGUUCUGGUGCGA---CUCUAUCGAAGGUCCCCCUACAUGUAUAGAUUACUACCUAAAUUAG----------------------------------------------------------------AUAAUUCUCUUAGAACGUCUAGGCAAAUUGUUCAAAGGA--CGCCUU--UCCUAGC--ACCCUAUGGCCAUACAUAUGU--CCUAAGGGAUUUCAACCGAAUAUUGACAAGCUCUUCCUGAUAGUGUUA--GGGGGUCAGUUGUUGAACAGUGUAUAUUUGAUUUGUAUA-------AUGUAGCCCAUAUUUCCGCUUGCU--UCCCUGUUCGAGAAUUU-AAGUGUGGUACUAUUAUGAAAACGUGUUCAAGUUACUCUGCAAAGAAAAUGUUCAUUGCCAUCUUGAAUUGAAGUUCAUAACACAAACCAAAAAGAUUGCCGCACUUAGAUU-CUUACUUAGCAGGAAAA------------ACCUUCACA------UCGGGUAAUACGUGCAUUUAAAGCCAAGAGU--CAGUAGUAAUUAAAAUAGCGAACCAAGCUAAGAUUUCUUGAGUUAUUU-----------------------------------------------------------------------------------------------------------------------------------------------------------------------------------------------------------------------------------------------------------------------------------------------------------------------------------------------------------------------------------------------------------------------------------------------------------------------------------------------------------------------------------------------------------UUGAUGGACGUUUAUAUGAUCGAGCGUCGGGACUAGAUGGUCAGUAAUAGGCUCACCGGUU-AGACAUACAUCAACGGGCUUAUGC-ACCGUAACAACAUACGUGGAAGCUGUAUAAAAAUUUGUUGCACGCGAUAAGCACUAUUCGAAAGAUGAUGGGCCAGCAAUA-CUAAUGGAGUAAAAGCAUGACUAUACCGUUAUGGGCGGAAGUCCACGUCUGAAGGGC------------CAGUUAA-CGCUGGCAGACUCAUGCUCGUUCGG--CGUUUAUAUCACAGUUGGAUGAAUGCCAGCGAUUAAUCCCUCGUACUUCUGAACGAAACAAUGAUGUCGCAGGUUUAUAUAAACUGCUUAAUGUUGGAGCCCUC---ACUCAGUCGAGGGUCGCGGAAUCUUCGUCUAGCUAGGCACCCGACAUCCAUUACU-AAAGCCUUGCUUUGUUCCAGACUG-UGCGCAUACCACCUGGAUUCUCUAUACAGUAUCACUCAACCCGGGUGGGU-CUCGCCUAUGACUAAAACGUCCAUCUAUGCCUAUGGUCUACAGCUCGA---UGAACAGUCCUUCAGAAAUAUGCCAAUUGCUUCUAGUAAGGCAAAUUUAGUAAAUAUCUAAUUAAUACAA-AAGGCACCGUUUUAGUGCCAAUUCAGGCCAGG-CAACUCAG------UGGAAAUCCAAAAUCCAUAGACCU---UACAAAUUCGAAUAACAGGUGUCCUUUGAGGCAUAGUCUCACGCGAAUAACUUUUC-UCGUAGUAUUAGACAAUCUUACUAAUUGUAAUUUCG--CCAAAACCAGUCUAGGAC-UGUUAUUAAAUUGACUUAUAUUUGCUUUAAAUUCGCGUCAAGCUCAUGAAAGACACCAAUAUCUUCCGACUAGCGUGAUAUGGUUUCCAGGGUAACCUGCG-------------ACGGUUGCCUUGGGUGGAACCUCACGCCUUUGAGAUACAAAUUAACU--UGGCUACGUACACAU-UAAUAGCAACAUUACGUUGAUGAGUUAAGUAUAUGGAAAACAGUCCG-GAAAAGCACACACGCCUGGCAAUACUGAACAGAGAUAUGAG---------------UCGAUAUGUAACCUUACAAUUUCUCGAGCGAAUAUAA-------------AGGAA--UAGUUAUAUGCGAUUUAGUCUUUUAGGCUCAGGUUACUAAUCAGAGCAGCAUAAAUUAUAC--GU--AUGAUAAUUGCGGGGC-AACCAAGGUAAAAAACUCUUUUUUAUCC--------------------CUCACCUA-UAAUAAAAAAAACAGUCCAGCUGUUUCGAUAUACGA-AUUGUGUUAGCAGAUGUGCGGCACGGGUUACUUCGGGAAGUCUACCAGUGAGUGUUUAUCU-UCGUACACUCAUA----------------AUACCAGCGAAAUAAUAGUUCAA-UCGUUGUUUCGGAGACAAUAAAGAUUGAAUACGCUGAAAGACCACAAGCCUUACCGUUAAGCUAAAC--UUCCAGAGUGCUGAAAGGUAUACAAACCGUGAGUGAGCCAGUGCCGUUUUGAAAUAAA-AACACACGGAUGAUACCGAUAAGGCGAUUACAGUCUCUCGUUUAUGGGCCCCCCACUCCUACUGUCAUCAGGAGGUCAUUCCUCACACGUAAUCGUC-UACUGUGACGAGUAAGGUUAGUAAACUAG-UAAUAAGUAGAUUUACCGCCGAGAAGACAGGU--GUACCUUCUCUCUGAUGUAUUACUUUAU-UAAGGCCAAAGCAACUAAAGUCAUACGCCUGAUUCAACCUAUUUAGGUCUAGAUGGCGAUG-GGUCCUCAA-UAACUAUUUUACUCC-------------UUUUCUUUAAGGUUCAUGUAAUGUGACCUCCCAAGGUCUAGAUC---------------CUCGCGUUGUUAG--------CAGUUUAUUUGUGCAACGCUAUAAAGUUUGUAUUCGACUUACAA-----CCGAGACAGCAUACAAUAUAUAUUGGAAAGAUGCA-GUGCCGCCUACAAUGAACAUUAGAGCCACAGCGCACCGUUUCAGUGAGACAAACCUUAAAAA--------------------------GUUUGUUUGCUAUAACUCUCUUA-UUGGCCUAUGAUUCUAC-GCAAAA 
>C3 5477
-CUGGCGCCUUGAAUAUCUA-GUGGGUGUUGACCCGACGAAGUGGGCCGAAUGGCUACUUGGCGCGUAAUACAUU-CUACGUCCGACCAUAAAGAGAGUGAUAAA-GUAAACAAGUUCAUCGAGCAUUUAGAUUCUCCACUGACAACAUUCUUG-UUACAGUCAUUCUGUAACUUUGCAGCUCACUAUAAGCGACGUCUUGUCGAAU-UCGAUCAUGUUUCAGAGCUGA--UUCUUAAAUUUAAGUCUAUAAGUCGUUAUCUUUUAAGCA-CAUGUGGUGGGCAUG-UGUCUAAUGAAUAUUUCGAAGCCCAUCUAAAUAUUAUGUACUA-AGCAACCAACAAUAAACACGUAAUAGGCAAGGAGUCAUUCGGGGUAUUACCGUCAA-GAUUAGUUAGAAAUGAGUGUAAUCCCAGUACAUUGCAGUUCGCUCUAAUAAGUUGGCUAAACUAAUAUAAGGGUACAUUUGAAACUCAUAGACCGUUUAGCAAAGUUAUUAA--GA--------UAGGGCUCUAUG----------------------------------------------------------------------------------------------------------------------------------------------------------------------------------------------------------------------------------------------------------------------------------------------------------------------------------------------------------------------------------------------------------------------------------------------------------------------------------------------------------------------------------------------------------UUAAUCA------CUAGGUUUUUCAAUUGAUAAUUGGUAGCCAGGACGGAAAUGAUAGGGUCGUUG-UAAUUUAAUAAACUAAAGAUCUAUCAGGA-----UACAGGUAUCAUGAUAUUCUGUUUAUGAAUACCGUAGGUUAAACUCUACAGAUAGUCAUUGUGGUUUCUUUAGUGUGUAGGCU--UGAGAGCGAUGUAACAUACUACGGCGCAGACGUAGCUGUUAGUUCUGUUUGCUUGGAGCAACAUGAGCAACUUUUACUUACUCAAAGCGUUUUUUUCA----AUACUAUUUAUAGGUAGGAAAUCCUUGAAAUUACCGCUGUGGCGGAGUUGG---AUCAACCAUACUAAG-------GUUUAUCGUCGAAUGUUACACUGAGACGUAUCUUCAUGGAGUCUCCAAGACAAAUCGGAUACAUCCC---UGUUCCUC-------AGCAUUUCUGUCACCUAGCGAUAAUUCUAUCAAUCC--AUUCGAAACCUAGAUUUGUGCGGAGGAAUCAUUUAUGUUA-AGAUAGACGG-ACCACUAUCAGUUCGGUCGGAAGGAUGCGUACCAACACUGAUGCGUCCCAGACGUUACCAUCUGUGAAACUCUUG-AGCUUUUUCAAGAGUCACG----------AAUUCUCCCGGUUAGACGCAUCUU------------------UUUGCAGGACCGUUUCUGUAUAGCGAUCCC--UCUGUGGCUAAGCGUAAAAUUAUGGGACUA-AUCCUGAACCAAUUUUAUCUAUAUUUUG-UAACAUCGAGUGAUACAUUGUUCAUCAGCUCAGAAAUGACCAACGAUCCAAAAACUAAGCCGUGGAAUAUAUAUAGUAGCUGAAAAUACUAC-AUAACUUUGGACCAACUAAUGCAGACGUAGUAGAUUCUUAUCCUUACUUA-AUUAAACUAAUAGUGGAAUCAGGCAAGUCGCUCAUUC----------UUUAAAGCAGAUUCUUAACGUCA-CCUUGCGUUUUUCGGUAUUCCG-CCGAGUGGAAGAAAAAAUGAUUUUGACGACUCUACACGGACAAAUAAAUCUAAAGAGAAAAUACGAAAUGAUUCGAGAUGUCAAGAAGUAACUUUUGCGCGUUAUGAUACGA---UCCUAUCGAAGGUUCUUCUACACGUAUAAAUUACUACCUAAAUUAG----------------------------------------------------------------AUUGUUCCCUUAGAACGGAUAGGCAAAUUGUUCCGAGGA--CACUUU--UCCUGAU--GCCCGAUGAUCAAACAUACGU--UCUAUUCUAUUACUACUGAAUGUUAAUAUGCUCUACCUGAUAUGCGCUU-GGGUGUUAGUUGUUGAACAGUGUCUAUUUGAUUUGUAUA-------AAAGAAACUAUAUCUCCGCUUGCU--UCCAAGUUCGAGAAUUU-AAGAACGGUACGAUUGCGGAAACGUGUUCAAGUCACUCGAAAAAGAAAAUAUCCUUCCG-AUUGGCGAUUGAGGUCUGUAGUACAAAUCACAAAGAUUGCUGCAUUUAGAUU-CUUACUUAUCACGAAAA------------AUCUUUACA------UCAU--AUGACACGGGCAUCUAAAGCAUAGGGUCGGUCGUAAGUAAAGGAGCAUACGGUGCUAAAAUGUCUUGAGUUACCU------------------------------------------------------------------------------------------------------------------------------------------------------------------------------------------------------------------------------------------------------------------------------------------------------------------------------------------------------------------------------------------------------------------------------------------------------------------------------------------------------------------------------------------------------------------------------------------------------------------------------------------------------------------------------------------------------------------------------------------------------------------------------------------------------------------------------------------------------------------------------------------------------------------------------------------------------------------------------------------------------------------------------------------------------------------------------------------------CGAUUACUAAAACGUCAAUCCCUAUCUGUCGUCUACAACCUGU---CGAGCGGUUUAUUAGAAACAAACCGAUGGCUUCUAGUAAGGUAAAGUUAGUAAACAUCUAACUAAUACAA-AAGGUGCCGUUUUGGUGCUAAUUCACGUCCGG-CAACACAG------UG-GAAGUUCAAAAUUCCUAGACCUU--AUGAAUCCGAAUAACAGGUGUUUCUUGAUGCAUACUCACACGGGAAAAACUUUUC-UCGUAGUAUUGGGCAAUCAUAUUAUUUACAAUUGC--ACCAAAACCAAUUUAAAAU-UAGUAUUGGAUUGACUCGUGUUUGCCUUAAAUCCGCGACGAGCUCAUAAAGGACACUAACAUCUUCCGACUAACGUGGCACGGUUCCCAGGGUAACCCGUG------------ACAAUUUGGUUGAAACGGACCUUUACUCUUUUGAGAUAUAAAUUAAUU--UAACCAUGUACACAU-UGACAGCAACAUUGCGCUGGCGAAUUAAAUAUAUGCAGACCAGUCCU-------------------------------------------------------------------------------------------------------------------------------------------------------------------------------------------------------------------------------------------------------------------------------------------------------------------------------------------------------------------------------------------------------------------------------------------------------------------------------------------------------------------------------------------------------------------------------------CAACCUCUCGCUUAUGGGCCCUCCACCCCUACGACCAUCGAGAAGCCACUCCUCAUACGCGAUCAUC-UGCUGUGACGAAUGAGGAUAGCGGGCCAG-AAAUAGGUAGAUUCGCUCCCGAGAACACAGCU--GCACCCCCUUUCUGGUGUACUACUUUGU-UAAGGCCGCGGCAAAUGAGGUCAUACGCUCGAAUUAAUCUACUUAGGCCUUGACGGCGAUG-GGUUCUCGAUUCAUUAUGUUACUCC--------------UUGCUUUAAGGUCCAUGUAUUGUUACCUCUCGAAAUUUAGUUC---------------UACAAGCUAUUAC--------CGUGUCAGCUGUGGAUCGCUAUAAAGUCUUUAUUCGACUAUUAC-----CCGAAGUAGCGCACAACAUACGUUGCAACGAUACA-GUGCCGCCUACAACGAACAUUAAAACCACAGCGCACUGUUUCAGUGAGACAAACCUUAAGUG-----------------GUUUGUUUGUUAUAACCCAU-UUAUUAUUCAAGGAACUCACUG---CUAC-ACAAAA 
>B3 5477
UUUAAUACUUCAAUCACAGA-ACAGCCUCUGAGCCGACACAGUUAGCCAAAUAGCUACCCUAGGCGUAACACAUU-GUGCGUGCUACAGUGAAGGGAAUGGUAAG-AUCAUUAAAUUAUUCGACCAGUUGGAUCUCUUACUAAGAACUGUUAUC-UCACAGUCAUUCUGUGACACCCCAACUCAGUGCGAAUGACACCAGUUUGACU-UUAAAUAUCACUCAGGAUUCA--UCUGUUAAUUCAGGUCUUUAAAUAAUUACCUUUUAGCCC-ACUAUUAUGGAUGUG-UCCAUGACAAAUGUUUCCAAUUCCAUCUAGAUAUUACAUGCUG-AACAACUAUUAGUAGAUACGGAACAGGCGAGGAAUGGAUCGGGACAUUAUCGUUGUAGUCUAAUUAGAAAAGAACGCAGCAUCAAUAUAAUAAAGUUCGCCCUGAUAGAACGGUAAAGCUAAUGCACGGGUGCGUUCGAGACAUCUGGAUCGUUUACCAAAGCUUCUAG--AA--------CAAGGAUCCGUGAAAAAGGUUUUCUGUCGAUCACGAAUCUUUGUCU-CAUCAGUUCAAUGCAAAUA-A---------------------CAGCUGAGUUCUGAGUUAGUAGGAUUCAUUUUGCAACCAUAUCCUAAAAAUGCGUUCUAGGUAAUU-----AGUCGCUUAAAAUGUUCAGUCUGAGAA-CACCGCAGUACUAACUUAGUGAUAUUCUAGAAACAAAGACUAUUGUUUU-GUAAAAUCUUAGUAACAGUGGUGCUGUGUUAUAGCGGGUACAAAAUC-----UUUAAACAACGGAUAGUCCUCUUAUUAUGGGCAAUUGAGCGGAAGGUCCCAUAAAAGGGAUAUACCACUGAC-CUUUGCCCUAGAAAGCUUUUAAGAAAUCAA-UCGUCUACGAAGACUCACAAGGUAUUCAAGCAACGUUAGUGGAAAGAUAAACUGGG---GCAUGAGCGAAGAUGUUACAUGUAUGGAAUAAAAU-UGGAGACGUCAUUAAAUAUAA--------UUCUUUCCAAGGAAAUUUGUUGACGACGUUGUUCUAUUA--UUUGGUCCGAUUCUCUACUGGUGGUCUGUGGACUGGACAUUAAUACCAUGAGGCUAUUUAAUUUAAACCCACAGAGGUCUAUCAACA-----UACAGUGCUCGUGAUAUCCAUGUUCAGAGAACCGCAGGUUCAUUUACAAAGAAAUUUAUUAUAGUCAAUAUGGUAACGGGGCU--UUCACGAAUUGCAUUUUAUCACGGCUCAAAGGUUGGAGUUUGUCUCGGAUGAUUUAAGCAAUUUGAAUCUGUUAUCAUAAUAGAACAAGUUUUUAUCU----GUUUUUCAGAUAUCCAAGUGACGAAUAAAACUACCUAUAUGGCGGAGUUGA--------GUAUGCCGGAUUCUAGGUUUAGUAGUCGAAUCUCAUGGUAAUACGUAUCAUCAUCUCCUGUAAAAGGCACCGCGGGUACCUCCC---AAUUCCGC-------AGUACUUUAGGUACCCAACAAGGCAAAGAUCAGAAU--CUACGAAUACAGGUCAUGUACGGAAGAAUGAUUAGAGUUU-GGAUUCAUGG-ACCACUAUUAUUUAAAGAGGGGAGUUACACACCAAAAGUGCUGUGCUCCAGACAACACGAUCCGAGAAACAUUUCGAGCUCCUUAAAGAGUCGCG----------AACACCCAUGAUUAAACGCGACUCUU----------------UUGGUCAUCUCGUUUUUGUACAGCGCCCCAC-UAUAUAUCUAAGCGUACUAUUAAAGAACUAUAUUCUGAACCAUCUUUAGCAAAAAGGUG-UCCUGUCGACUGAUGACUCGUCAAUCGACUUCGCGAUGACCAGGGAUCCAGCGACUUUACAGUAGAAUAUUUGUAGAAGUUGAAGAACUUAU-AUAAUUACAUAGCAGGUAAUUUAGACCCAGAUGAGUAAUACCCUAACUUU-CUUAUCCCAAUAAUCGAAUCAGCCGCGGAGUUUAUGAGUGGGUCAGGGUCAAAGCGCUCUCAGAAACAUAUCCCUGUGUUUGUUGAUGCAUCG-GCGAGUAAACAAAAGAACAAUCUUGAGGACACAACGUGUAGAAACACGUAUAAGGAAAAGAAGCCCAAGAAAGCGCAGUGUCAAGAAAUUACUCCGGAUCGCUCUAGUGCAA--GUGCUAACGAAGGUCCUAUCAGAUGUGUGAAUUGCUAUAUAAAAUAA----------------------------------------------------------------GCUGUCUUAUAAGAACAAAUACAAAGAUUACUUAUCGGA--CAGUUUUAUUCUAGG----AUGACGAUCCAACGUACGUCGUUCAUACCAAUGCAACUGAAUGUCAACAUGGUCAUCCAGAUUUGCACUA-GGUUGUCGCUGGUUCAACCGUGCCUGUUUGAUUCGUAGG-------AUGAAUGUUGUUCUUGAGUCAACU--UCCCUAUUCGAGAAUUU-AAGAGAGAUCCGAGUGCUGUAACGUGUUCAAGUUGAUAGAAGAAGAUAAGAAUAACAUUCAUUAUAAAUUGAAGUCCGCC--GUCUAUUAGAAGGGUUACCGCACUUAUGGAGCAUGUUUAUCAUGCUGUGCAAAUUUCGUGGUUCUCGCAGAAAAUUCAUGCGUCCAUCGAAUAUGAAAAUAAAAAUCAUUGAGUCCGUUGUGUCUUAAAAAGCAAACCCAGUUAGAAGAAUUAGUU-----------------------------------------------------------------------------------------------------------------------------------------------------------------------------------------------------------------------------------------------------------------------------------------------------------------------------------------------------------------------------------------------------------------------------------------------------------------------------------------------------------------------------------------------------------UUUCUGGAAUAUUGUGUGAUGGAUCCUCUAAGUUCUAAGGUCAGUAGGGUGCUCUCCAAUUCAGACAUGCAGCAACGGACUUAUACAUGCGUACUAGUGAAUCUGAGGCUGAAAGAAAACCUUAUUGGUAGCGCCAGACCCUGUCCGUACGAUAGUGAACCGAUGAAU-UGAAUACAGAAAGAGCGCAG---UACUGGUAUAGACUGAAAUUAAAGUCUGAACGGCGACCUUCAGUCACCGUGUG-UGCAGGAGUAUGCAUGAUGUCAUUC--GAUUCUUAUAACAGAUAGACGUCUUUCGGCAAUUGAUUUCUUGGACUUUUGUGCGAAAUAAUUACAUCGUACAACCACACAUACUCCUUAAAGUUGGAGUUCCC---GCAUGGAAGCGAUUCCGAGUAUCUUUGU-----UAGGCAUCCGGAUUUCAUCGUA-AGAGCUUUACUCUGUUCCAGGUCU-UGCGCACGCCGCACGAAUUCUCCGAACAGUACCAUUUGACCUAGGUCGUA-CUAAC----------------------------------------------------------------------------------------------------------------------------------------------------------------------------------------------------------------------------------------------------------------------------------------------------------------------------------------------------------------------------------------------------------------------------------------------------------------------------------------------------------------------------------------------------------------------------------------------------------------------------------------------------------------------------------------------------------------------------------------------------------------------------------------------------------------------------------------------------------------------------------------------------------------------------------------------------------------------------------------------------------------------------------------------------------------------------------------------------------------------------------------CAAUAACACGCUCAGAGGCUCUUUAUACCUAUACGUAACAAGAAGUCAUUCCUCAUACGUAAUCAUG-UGGCACGAUGGAUGUGGAUAGCAAGCGAG-AGAUAUGCAGAUUCGCCCCCAGGGAGAUGACU--ACGUACUUUUUCUGGUACAUUAUCUUAU-UAAGGCUAAAGCGGCCGAAAUUAUACGCUCAGCUCAAUUUGCUCAAAUUUAGUCGUCGGUG-GGUUUUUAAUCAAUUUCGUUACUCC--------------UUUUUCUAAGAUCUAUAUGAUAUGGCUUUCUAUAGUCUGGACUGUAGGUAAUUGCAAGAACGUACUAUCAC--------CUCCUUCUCUGUGGACCACUGAAAGGGAUGUCUCCGACCUUCUA-----CCAAGAUGAUGCGCCGCGUACACUAGGGCAAUGCA-GUGCCGACCACAACGAGCACCGGAACUUCAUUGCAUUGUCUUAAUGAUAAAAACUUUUGGCA--------------------------ACUUGUUUGCUAUUAUCCUCUUACUUGAUCUUAGGGUUCAACACAAAA 
>A3 5477
-UUAAUAUCUAAAUCACAUA-GCAGCCUACGAACUGACACAGUCUUACAGGUAGUUACUCUACGCGUAAAACAUU-GUGCGUACUUCAAUCGAGGGAAUGACAAA-AUCGCUAUAUUACUCGAUCAAAUGAAUCUCUUAUUGGAGACAGUUAUC-UCGCAGUCAUUCGGUGGCACUCCAACUCAAUACGAAUAGCACCAUCUUGACU-UUAAAUAUGUGUCAGAAUUCA--UUGGUAGAUUUGGAUUUUUAAAUCAUUUCCUUUUAGCCC-AGUAUGAUGGAUGCG-UCCCUGACAAAUGUUUCCAGUUUUAUCUAGAUAAGACAUGCUG-AACAACUUUCAGCAGACAUAGAACAAGCAAGGAAUAAUUCGGGGCCUUAUCGUUGU-GUUUAAAUAGACGAGAACGCAACAUAAAAGUUAUAAAGUCCGCCCUAAUAGAUCGUUAAGGCUGAUGUAUGAGUCCGUUUGGGACUUAUAGAUCGCUUAGUAAGACUCGUAG--AA--------CAAGGUUUCAUGAAGAAGAUUAUCUUUCGGUCAAGAACGUUUGUCU-AUGUAGUACAAUAUAAGUA-A---------------------CAGCUGGAUUCUGAUUAGGUAAAAUUCAUUUUGCAAUCCUAUCCUAAAAAUACAUUAUAGGUAAAU-----AAUCGCUUUAAAUGUAUAGUCGGAGAG-CUCCGUAGCGAUAUCUUAGGGAUAUAUUAGAUGCAAAGACUAUUGCUUU-GACAAACCAUCAUAAAAGUGGUACUUUGUUAUAGCGGGCAUGGAACC-----UUUAAAAAACGAAUAGUCAUCUCUUUAUGAGCAAUUGACUAGAAGGUCUCAAGAUUGGGUUUUACCACAGAC-CUUUGCCCCAUAAAGCUAUCAGGAGAUCAA-UCGUCUACGAAGGCUUACAAGGAGUUCAAGCAUCGUUAGUGGAAAGAUAAACCGGGUCAUAGUGAUCGAAUUUGGUACUUAUUUGGAAUAGAAU-GGGGGGCAUCAUUCGACUCAA------------UUCUUUCUAAGGAAGGUGCUUACCUGGUUCCAUUA--UUGGGUCCGAUUUUAUACUGGUAAUUUGUGGCCAGGACAUCAGUACCUUAGGCUAUU-UAGUUCAGACACAUAGUAGUCAAUCUGGU-----UACAGUGAUCGUGAUAUCCAACUUAUGAAACCAGCAGGUCCUACUACAGAUAAAUUUAUUAUGGACUCUAUUGUGACAGAGCA--UUACCGAAUUGCAUUUCACCACGGCGCAAAGGAACCAGUCUCUGUUGUGUGAUCUAACCAACUUGAGUCUGUUAUUAUAACAAUACAAGUUUUUAUUA----AUAUUUCAGAUACAUAAGAGACGCUUUAAACUGACUAUAAGGUGGAGUUGA--------GUAUGCCACUUCCUAGGUUUAAUAGUCGAAUCUCGCGAGGUUACGGAUCAUAAUGUAGUGUAAACGGCACCUCGGAUAUCUGCA---AAUUCCGC-------UGUGUUUUCGACUCCCGAUGAGACUUGGAUCAAAAU--CUUUGAAUACAAGCCAUUUAUGCACGAAUGAUUAGAGUUU-GGAUUAACGU-ACCAUUUUUAACUUAACAGGAGAGAUACACACCAAACGUAGU--GUCCCAGCCAACACAAUCCGUGUCACUUUUG-AGCUCUUUAAAAAAUCACG----------AACACCCGUGAGUAAAGACUUCUC------------------UUGGCAAUACCAUUCUUGUACAGCGACGCAC-UUCAUUUCUAACCGUAUUAUUAAAGAAUUAUAUUCUCAACCAGCUUGAGCAAAAACGUGUUCUUUUCGAGUGAUGACUCGUCAAUCAGCUUUGCGAUGUCCAGGGACCCAGCGAUCAUGGAGUGGAUUACUUAAAGAAGCUGAAGAACUUAC-AUAACGACAUAGUAGUUAAUUUAGCCCUAGCUGACUAACACCCUAACUGG-CUUAUACCAAUAAACGAGGCAGCGGCGGUGUCUAAAA----------GUAAAAGUACGCGCCGAAUCAUAUCCCUGCGUUCUUUGAUGGUUCA-GUGAGUAGAACUAAGAACAAUCUUGACGACACUACGCGUAAAAACAUACCUAAGGUAAAGUAACCCAA----------------------------------------------------------------------------------------------------------------------------------------------------------------------------------------------------------------------------------------------------------------------------------------------------------------------------------------------------------------------------------------------------------------------------------------------------------------------------------------------------------------------------------------------------------------------------------------------------------------------------------------GAUUUUGUUCAUUAAAGACCUUCUGAACCGCUUCUGCUUGUACUUUC-ACCUUCGACAUAUUCGACAUUGCAAUCGAGAUGCGCUGUAAGGAAACCAGUGAAGA----GAAGCAUUAGAUGGAUUAACCUGCAUA---UGUAUAUGUCAGAGUCGAAUACAGGUAGUGCAG-AUAGUAUUAUCCAGUAGGGUAAUAGGCUGUUAAGAAGCCACAUGCUCGCAUUGACGCUGCGAACAG--AGGCCUAUAAGCACUUAUUAAUUUCGAGGGAUGAAAGUACG-ACACUAUGGAU-UCUACCCUCAAAGUU---GAUCACAGUUGGAUUUAUAUGCCUUUAAAAAAGACCAAGGGAGAACAGGAUUGUC------------------UGCCCAACCAGUGCCUCAUC--GAUCCGCAAUGAACUGAUACAGGAAGCACCUAACUGUUAGGUCACAACU---UAGCUAUUAGUUUUACAUCCUUUCAACGACAGAGG-AUGAACUCCGAGAGC--CCCAAGGAGACCGAGUGACAGGUUCUGUUUAUGGGAGUUUAUGCGUUCGAUCCUCGCAGAUGUAAGGUUAGUAAGGUGCUCUCCAGUC-AGUCAUAUAGUAACGAAUUAGUAC-AGUAUAUUGGUGAACCUGGGAUUGGGAACAAAUCUUACUGUUAGCGCCAGGCUCUGUUCGUACAAUAGUAAGCCAAGGAAA-UGAAUACAGAAAGAGCA---CUUUAUUGGUACAAGCGGAAUUUAAUGUCUAAUUGGCGACAUUAAGUCACCAGGUU-UGCUGAGAUAUGCAUGAUGGAGUGC--AAUUCUCAUAGCCGUUAGAUGUAUUCAGACAAUUAGCCUUUCGGACUUUGGUAGCAAAUAGGUACCUCGUAGAACCACAUGUACUAUUUAAAGUUGGAGGUCCC---GCAUGGCCGAGACUCCGAUAAUCUUUAU-----UAGGCACUCGAAUUUCGUUAUU-AGAGCUUUACUCUGUUCCAUGUUU-UGCGCAUGCCCCACGGAGUCUCCGUACGGUACCGUUUGACCUAGUUCGUA-UUCAU----------------------------------------------------------------------------------------------------------------------------------------------------------------------------------------------------------------------------------------------------------------------------------------------------------------------------------------------------------------------------------------------------------------------------------------------------------------------------------------------------------------------------------------------------------------------------------------------------------------------------------------------------------------------------------------------------------------------------------------------------------------------------------------------------------------------------------------------------------------------------------------------------------------------------------------------------------------------------------------------------------------------------------------------------------------------------------------------------------------------------------------UAAUGACACGCUCACAGGCUCUUUACUCCCAUACGUAGCAAGGAGACAUUUUUCAUGCGUGAUCAUC-UAGUACGAUGAACGUAGAUGACUAGCCAG-AGAUACGCAGAUUCGUCCCCAGGAAGAUUGCU---CACAUUUUUUCUGGUAUAUUAUUUUAU-CAAGGCUAAGGCGGCUAAAGUUAUACGCUCAGCUCGAUUCGCUCAGGCUCAAUCGCCAAUG-AGUCUAUAUCCAAUUUCGCUACCCC--------------UUUAUUUAAGCUUUAUGUGUUAUGGCCUCCCAAAGCCUAGGCCGGAGGUGAUUGCCAGCACGUACUACCAC--------CACCUUCCCUAUGGACCAAUAUAACGUCUGUAUUCGACCCUAAA-----CCGGAAUGGUGCGCAAUGCCUACUAAAGCAAUAUU-GUACUGAUCACAGCGAACAGCGUAGCUACAUUGCAUUGCUUUGGCGGUAAAAACUCGUAGCA--------------------------ACUUAUUCAAUAUUGCCUUCUUACUUGAUCCUAGGGUUCUACACAGAA 
>H1 5502
GUAAUCAUUUAUUUUGGUUGAGUUGUAUUAAGUAGGGGGAUCUGCCCCAUAUUUCCAACGAUAAAAAGAUAUACUGUAUCUGUCUUCUGCACUGUAGUGCGUCUCUUUCGAGUAAUACUAGAAAUGUGAAGGA-UAUUGUAGUGCAAGGUUAGGACCGAUAAGCG--AUCUCCUGGGCUUA---ACCAUAUACCAG-CGGAAGAU-GCGAAUUCAAACCUUGUACAAGAGCACUGCUGU-UACAAUCAUAUCGUUCUUAGUUAA-AGUCCAUUUAUCUC----------CACUUGGC-GAACAUAAAUAGCACUCAAUAUGGGCGUGGAAAGUGUCCCCUGAUUAGUGUCUAAACAAGAUAUGUAAAGAACUGAAAUUGUUCU--GAGAAUCCUCCGAGGUGGCUGGCCAUAACAACAGGGUACUUAUUUAUUUAACAGACCUCUUC---------CUAACUGUCCAGUACUAUGAGAUCGUAUCCAUUGGGGCAAU-AGUUGUAUACAGAUUACUAGGCAAUGUCAAAA--GAUUCA-----------------------------------------------------------------------------------------------------------------------------------------------------------------------------------------------------------------------------------------------------------------------------------------------------------------------------------------------------------------------------------------------------------------------------------------------------------------------------------------------------------------------------------------------------------------------------------------------AUAGAGUCCUUCAACUUCUCUCGGAAAUUGGGUCCAAACAAAUUUUACGAGGACGAUAGGCGCCUGAAUGCAAACGCUAUUA-------------------UUCACAGCAUAUUCAUUCGUAACAUUAAU----AUAACUACGGUGCUUUCGGCUCUCUUUUUAGAAGUA-ACAUGCUAUUACAAUUAAGCAUCUAGUCAGCUUUCAGCAUUCUCACACCUCUUUGAAAUAAGUUCUCUGAUUGCCAAUUCCUCUGUCGAACGCUCCAGUUUCAAUCUCGGGUCAAAACUCGUCAAACAACCUUUCUAUGAACUUGAAGGAUUAGACUCAGCAAUCGAAAAUCCUCAUUGAGGUCGAAGUAACUCAUACAUAUCGUAAUUACUGUCUUUUAUUGACUGAUUGC-------------------------------------------GCGAUCUAGCGGUCGUGCGGAGGCGAACUUUGUAUAUUUUUUUCCAAGAGUCAGAAUCCAUUAUACUGUAGUGCCUAAUCAA-AGUUGUUUCCCGAAUGACGUUGCACUGGGGGUGUUUAUCUGAUCUUCCGUUGGGGCCACCC-AGUUUACUUCACGUUAUGUUUUUUUAGUGUCAAAUUAACAUUGUUGUUGU-UUACAAUAUGCGCGCAUUC--AUCUAUCUCAGCUUAAACUCG-GUUACUGUACUUCUCAUCAAUAGCCUUAAUACUUAACACUGAAACCCAUCCAACACACCCAAAGAUCCUGCG---------------AGCAUUUCAGACCAGUAGCUGAUUCGUAGGAAUAAA-------------------CAAUAGAAGAUAUGAGUCAACCUAAUAUGAGUCUCCAGCCCAAAUUUAUGAUACAUGUAUGAAUGCCCCGGCUACCUGUCUUAAUUA-AGACUAAGGAGAAAUGCAGAUUAAUUCCACGUAGGUUUUCGAAACGCGAAU-ACCUUUAAAUAAUUAAUGUGUCGCGCUAUCU-UGAGUUUCAGCAAUUUCGAGUGAUCCAUACCCAAACUGUUACACGCGAUUGCAGUUUCGCUACGUCAAAUAACG----AAUAAGUUUAAAUCUGUUGUACAAAAGUGGUCCGAAUACAUAGGAA--UAAUAGUAGGCCUUAUUUUGGCUGAGAGCUCCGAAGUAUCGAUGUGUGGGAGGAGUAUAAUAAU-AUACGCAUGUGCGAU-GGUUGAACUG-------------GCUCUAGUCGAAGUAAUUAGCGUUGUCCAAGUAACACUCAAUCCACUGUGUCCGCUUGCACUUUACGCAC-GAUU--AGGUAAGAUUGGACAUACGCGGUAAUUGGCACAUGUAAGUG--UUA------UUCUUUGAUAAAACCGUAUAACCCAGGCUAUAGUAACUCAAGUGACAAGCGGUAUCCAGAUUACA---CGCACAUAUA-AGACAUAUUGCUUCCAGUC---GCUCGGCAAUAUUCGCUUGU------CUUGAAUCCAUGGAUU-UACGCCUGGGUGUCGUACGCCAAGCAAAAAUGGUGUGGAAUGUGUCCUAUGACCGAUACAUUAUCG-UGGAGAUAACGGGA--------GUGAA-AUCCCAUUUCAUGCGCUACCUUAGAUUCAACCAUUAGGAAGUGUACA-UAGUCGUCCGCUACACCUCCAUCAAAUAAACCCGCUCGAUUUUUGUAGCAAACGUGGUAUCACUCAAAUAUGACGUGUGUAUAUGCAUUGGUUAAUUUACG-AACUCUUCCAAGGUCAUCUCUCU-ACAAGGAUAGAUAAUACCCAUAUACCCAAGAGACAAAUUCUACUAUGACUGGUGACUCUCGUAGCUCGCAGAGAUCGUUUUCAUUAAAUAAGCAGCUCUUUGGACUAAUUAGAUGUUUCAUAAGUCUAGGGUGAUAAACCCUCAUAAGUUAAUUGAAU-UCUUAACUGCUUCAUGUAA-CCAUAAUAGUACCGCCAGUACGUAUAUGUAGGUGAAAUAGCAUAAUAAUAAAGUUCCUUUAGAAUCCCAAUGAACUUGAAUGUCAUGACGCCUGAGGAAUAAUUAGGUUACAAC--AGAUGGUCAUGUGAAU-AGGUUAGAACUAGGCACUCAAGAGUAAAUGAAAGACUCUAUCACGUAAACUAAAGACGCUUCA-----GGUAGUAUUUCUUUUACCCCUACUAG-UAGACUACAU-AAACACGCCGCUUCAUCUACCUUAGGUAUUAAUUCGCAUCAGGCUGAAACAU-UCC-AGUGGAGUGACAACAGCACCUAUCAGAG-UAGCUAUUCAUAUGUUA-GGCCCCCUAAUUCACUU-AUAAGG--UUCUAAAUAGACCAAGCCCUAUAAAUAAAGUAGCCAAAGGGGAAGGGGUACCCAACCGCGAAAGUCAACCUAAGUACUUGUUUAUGAAGCGCUAAUAUAUGGACAUUGACCACAGCAGGAGUUUAAGUGGAUAACUUU-AAGAUCACUUUCUAAAUCACUCAAAAUUCUUUUAAUUCCCACCAUCGACGGUUAGCUUAGAAAAGCCGUAACUUGAAUGUUACCUAU-AGAUGACUAAAGAUUGCCGAAAACUGGCCCUAGAAGCAGGUGUCAAGUCGGAGCUCACC-AAGUUA-GGCUGCCAUUAGAUUACCGGCCCGCGGAAGCAGAACUCUCUAAAUGCCUUACAACUAUAGGAAACUAGCCUAGACCAUAGGCCCAGGUCGCAGGGAAUCCCUCACAUACGACUUCAGUCACGAAUGCACGAUGCAACAGCU--------------------------------------------------------------------------------------------------------------------------------------------------------------------------------------------------------------------------------------------------------------------------------------------------------------------------------------------------------------------------------------------------------------------------------------------------------------------------------------------------------------------------------------------------------------------------------------------------------------------------------------------------------------------------------------------------------------------------------------------------------------------------------------------------------------------------------------------------------------------------------------------------------------------------------------------------------------------------------------------------------------------------------------------------------------------------------------------------------------------------------------------------------UAUCGUACAAUUGGCAUCAAGUCCGAACUGCCCUUUAUUU----------UAUCGCCUUUUAUAGUGUCUUCGUACUACUCCAAGCCAACUAAUUA-GUAAUGAUCUCUAAAUUACGUCUCAGAAUCCUUUAAAGUCUAGCUCUAAUACCG-ACGACAUUA-GGUACCAAUUUAUAGCGUUACUUACGUUAUUUUUA-CUUCUAGACCUUACCAAGACACAUGUUUUGUUCCCAGUGUUUCGAAAU---CGACGAAAAUAAGACACUGUAACUCUUCAGAUAU-UUUAGCAUUAUAACUAUAUAGUGUUUCUUCACUAUCCUUUAGAGCCAAAGUGCUAAUGACCACUCGUCAAUAUUGCUCCGAAGGCCUGUAACAGGUUGUGUCGGAACUUGAAGUCUGUU-ACAAGGUCGCACAACAGGACGCGUAGUAGAAUCUCAUU-GUAUUAAAAAUAUAAAUAAUCAAAUAAAGGUACUCAUCCUACGAUACAAGCAAGCUAAUGAGUCC--AACUUGUUACUG 
>G1 5502
[truncated: 12,597,409 more chars]
