# Supplementary material for: Imputing missing distances in molecular phylogenetics
Source: PeerJ. 2018 Jul 24;6:e5321. doi: 10.7717/peerj.5321 (PMC6063210; doi:10.7717/peerj.5321)
Supplement: Supplemental Information 4 — Simulated data organized in 10 files named Group0.fas, Group1.fas, ..., Group9.fas, with no gene deletion in Group0.fas, but progressing to more gene deletion from Group1.fas to Group9.fas. Can be used to replicate Figs. 6 and 7 [file peerj-06-5321-s004.zip › Group5.fas]

>H1 5339
----------------------------------------------------------------------------------------------------------------------------------------------------------------------------------------------------------------------------------------------------------------------------------------------------------------------------------------------------------------------------------------------------------------------------------------------------------------------------------------------------------------------------------------------------------------------------------------------------------------------------------------------------------------------------------------------------------------------------------------------------------------------------------------------------------------------------------------------------------------------------------------------------------------------------------------------------------------------------------------------------------------------------------------------------------------------------------------------------------------AACCAACUGUGCUACAGAUU-CAAAUUUCUAAUUAUCAGACC--AGUGUAUAAAGAGCUCAUCACUAUCAAC-----UACUGUUAAGGUAAACCUGAAGAGCC--GUGGUAUAACUUAUCAAAGAAAGCCACG-CAACUGUAGAUGUUGCUUCCGAAAGGUUGUGAAAAGAGUUU--AUCCAUGCGUGGUACUGACCUUAUCCUCCUAAAAGGAUGGCUCUACGUGUC-ACUUCAGUAUUAUACUGUCUACAAAAACUUAGUAAUGCGAAUAGA-UCUUGCUUUGUAAUGUCGGCUAUGGGUCAGCGAUAGAACAGCCCGGAAUUCCUCCCGCU------GAUAUCUUACCUGUCGGAGCUCUAUACGAGCU-AUCACUUGUCAUUACCUGAGAAUACA-UAUUUGGUCUUCUCAUUUCGUUUG-AAUCUUGGUACCGGAGUUGAAUCGCUGCUCCAGACUAGC--CACACGUUAAAGUCGGGUACAUACAGACAUCGGUACAAACAUUAUACACCACAUUUAUCCAU-CACAAGGAAGGUAAGCCAAA---CACGCAAGCUAAACACGAUGCUCUCGUUUCA-AU--GACAAAUCCUGAGAUAUGUCAUGAUAUUG--UAAAUAUAUAUGAACCCCUGUUAUCAGCAACUAAAUCGUGUGGUUAACAACCAGAUACUAUUCCACAAAUCCUGCAGUCCA--GGUCUUUAGUUUCGAUGAUUCCUUCAGGGUAAUCUUUGUCGAAGCUUUUGGGUACUUAACCAGCA-AACCAUUUAGCGUAUGGCUAGCGUCAUGAUAUAAGGUACAAAGUACAGCGAUCUCAC-ACAUUCUAACUCUUGUACAGCUGACCUCAGCGACGCCUU-CUGUAUGGCUCUCCUUAAAGACCAAAUG--AUCCUUGUAAUGCUCGAACGGCUGCAGAACACG--GAAAGGCCCUUUGGAUCACAUGAGUCAUAAAUGUUUAACUAAUUAUCAGUUCAGGUAGGUAUAA-UUGAAAAAUAGUAGGCUAAAGAAACAUGCGCAGCAACCACAUAUUUCCAGUUUCACUUUAGUUAGUCCUGAUC--UUAAAUUGUCCGUACCUACAUAAAUCACGCUUCACGCA-UAUUAAUUU------------------------------CGACAGGAUCCUAAAUAAUCUUCGACGGACGGUGUCAGCGAGAUCGUCCGAUCCUAAAUGU-UGCUGCGUUGACCGAGUUGCAUGCAUUUAGCGAAAUUGAACCCGCUUC--AUAUAGAUUUUGUCAGUAGAAUGAUACACCAACCAUUAGAAACAUUUUUUUCCCCGGCC--CGAUAUAGAGACUUAACCUAGU--UUGUCGACGUCAGAGAGCCAGGA-ACUUAAAGGUAUUACAGAGCCAGAACAUUAUCUUUGAUAA-ACAGCAUAUUCGCGAACCUAGGUUAAUUUACGGGGUUUUGAUUUAAGAGGUUCCUUAGUCGUGACUGGAUG---AACAGUUAUACACUUUGAGGCUAUACGCUUCUACCAAGUGACAUUAGUACGAGCAAUUUAAUGUUAUAUUCAGGAUCUUAGUUUUACCAGUG-UUCGGUCCCAUGAUUAAUUAGAGAAUAGCA-CCGCCACAUUUCCAAUGAGUCUGUGUAGCACUACAACUAGAACCGAAAUAUG---UCCGAUCUCUUUCCA------------------------------------------------GUUCAGAAAUUUCAUAACUUUA-CACG------UGUAUAUCCAGAUAUCACGAUGACCACGAUUGGAUGUUCUCUGGUAUACACACUGUGUUGGUUCUAUGAUCAUCAUAUAUAGGGUGCAAUUUAUGACUUCCAUACAUUGAUCACGGAGGAUGGACGGAAAAAAGUGGACAAAGCGCUUGGUCUCUCCGCGCAACCAAGAAACAUGUAAAAACGACUGAUUCUUAAGGCGUUUCGUGACAUUAUGACUUAAGCCGGUUGAACCGCAAGGUAAGUAAGUGAGGUACACAGUGACGAAAAUGGAGAUCAACAUGAAGAUCUGUUAGAGGGCGCUGACACCGAAUUGUUAUCGUUCUCACCAUAGCGGUCG---U-AGGGCACACCAGGAAUGAUAGUUAAUAG-GUUGUGCAAUAACAAAGACGAUAUGAA-------CUUCAGUUGUAACU--GUUCAUCCAAUCGGAAGUUGUCUUAAUUGGAAG--AGUUUAAAAUAGAUAUGUGCGUUCAGUUAAAACACUUUUUUGACCAGUAUAGUUUUAUCGUAUCGACAGUAUAGAAA--ACAGAAAUACUGAAUUCUUCAUUAAAAGUGUAUCGGCCGAAUCAAUUACCUGCUUCGAACCAAGCAAAGAAAUCGAUACAAAGUUAAAAUCGGCG-CUUACGUUAAGCUUAUGCGUGAUGGGGGGGGUAUAUUUAAUUGA-CAUUUGGGGGUCAUCUUGAAACGAUUCCGGUCUCAUUUUAACGUACCGUCCUACGUUAAA-UGAAAGAAGCUUCCAGAGUAUAAUGCCUCCUCCCGGGUAUAUGCUUACCGCCUACUCGGUGCUAUUCCACCUCACCAAAAAUCCUUGUGGGAUACUCAUAAGACCACCUCCUUACUUCCAGCCACAUCAAGUAUUCGUGCUACUAGCCGUCAUAUGUGACACAGCUGUUCACACAAUAU--------------------------------------------------------------------------------------------------------------------------------------------------------------------------------------------------------------------------------------------------------------------------------------------------------------------------------------------------------------------------------------------------------------------------------------------------------------------------------------------------------------------------------------CCUCUGAA--AUUUGACCACACGUUGAAUGCGUAAGACGGCAAUGCAUUUAUUUCACGGGC-CCACAUUUAAACAUACCCUUUU-GAGUUCUUACUUC--UUCUUCUCGUAACAUU----UAUGAGAUGACCUAUUAAAAUCGGAUCUUCUGGAGGGG-GAAGCCUGAGACUU-UUAGUAACAGGUCAAAUGUUCGACGGAAGCGAAAGAGUGCCC-----UAGUAAAGCAUUAAUAGAUUACGAAUCUUACGUUGUUUCGAACUCGAAGUAAGCUCUAAAUCAGCCUUGGAAUUUUUUAUACUAAUAUCGAAAAUAAAGGUCUACUUCGCGUCAGAAACUU-AGACACACCAAGAUCACGGCAGAUGACAGAUUCCAAGAGUUGACC--AGUUACAGAGAGUUAGACAAGUGAUGUUGACAUUAAUCUGCCAAAAGUCAAGCGGUCGUCGAA-GACCUCCCAAGACUCGCCUCAAUGAU-CCAACCGAAAUGCUUUUUAAGGCCUUAGGUAAU------------------------------------------------------------------------------------------------------------------------------------------------------------------------------------------------------------------------------------------------------------------------------------------------------------------------------------------------------------------------------------------------------------------------------------------------------------------------------------------------------------------------------------------------------------------------------ 
>G1 5339
----------------------------------------------------------------------------------------------------------------------------------------------------------------------------------------------------------------------------------------------------------------------------------------------------------------------------------------------------------------------------------------------------------------------------------------------------------------------------------------------------------------------------------------CCUAGUUCGC-UGCGAACGGAGACCUCU-AAGCGAUCGCAUCACCCUUACAUAAGUAAUUUUAACGGUAGAAACUUAUAUAGAAUAGUCUGGACAGUUAAACAACGCAGGGACACAUUAUAUUCAAACUUAUGUUGGAU--------------------------GAGACUGGGUAGCUAUUAUUCAAUU-GUUUCAUUACAGUGGAAUAUACUGUAAAAUAGGCUUGGAUCACAGGGCCACCGGAAAACCAUGAUUUAUUGCUUGGCGGAAAAGUACCUGGG-AUAAUUAAAGAUUCAAUUGAUG-CAAAUGUUGACG--UCAUAAAA---ACACUUCAACGAAAAUGUGGUCUAUUCAUAAAUCCGUUACAUCUUCUCGGCUAAAGAAUACUAGAAGAAGCCCCAUACUCCCUGUAGGAUUCUA-----------GAGUCUGAAGCAUAGAAUGAUAAAUCUUCACUAACCGCCCACUUGCUAUGUUCUGGUGGAUGGUGAACCCCUGCUCACGUAAGGUAAUAAUGAUCUGGAGGAUAA--AGAGAAAAGGCCCAAUCUGGUAUGUAUU-C-AAUUUCUAGAUAUCAAACC--AGCGUAUUAAGAGCUCUUCCCUAUUAAA-----UACUGGAAAGAUAAACCUGAAGACAU--GUGGUAUAACUCAUUAAAGAUAGCCACGA-AGUUGUCCAUGUUGGUUCCAAAAGGUUGAGAUAAGAGGGUAGCACAAUAUUUGCAACUGACCUAAUCAUCCUAAAAUGAUGGCUCUCCGCGUC-ACUUCAAAAUUAUAAUGUCUGUUAAAGCUUCGCAAUGUGAAUAGU-UCUUGCUUUCUG---------ACGGGUGAACGAGAGAACAGCCUGGAACUCCUCCCGAU------GGUAUCUGAGAUGUCCAAGCGCUAGAUGAAUU-AUCAUUUUUCAUUGCCUGAGAAUACA-UAUUUGAUCUUCUCAUUCCUGUGG-AACAUAGGUACCAAAGUUGAUUCGUUGCCCCAGACCAGC--CACAUGUUGAAGUCGGAUACAUACAGACAUCAGUUCGAACAUAAGACACCACAUUUGACUAU-AACAAGG--------------------------------------------------------------------------------------------------------------------------------------------------------------------------------------------------------------------------------------------------------------------------------------------------------------------------------------------------------------------------------------------------------------------------------------------------------------------------------------------------------------------------------------------------------------------------------------------------------------------------------------------------------------------------------------------------------------------------------------------------------------------------------------------------------------------------------------------------------------------------------------------------------------------------------------------------------------------------------------------------------------------------------------------------------------------------------------------------AUCAUGAGAUAUCA-CCAUCACAAUUGCGCAGAUACUGUGAAGUACUACAACGAAAAACGAACUAUG---UAUGAUUACCUUCCA-------------------------------------------------UUCAGAAGUCUUGUGACUUUA-CAUA------UGUAUACCCAGAUAUUUCAUUGACUGCGAUUGGAUGGUCUCUAGCAUAUAUACUGUAUCGGUCCUAUGAUUGUCAUAUAUAGGAUCCAAAUCAUGACUUGCGUACAUUGGCCACGAAGAGCGGACGGAAAAAAGUAGACAAAUCGCUAGGUCUCUUCGCGAAACCAAGAAACGUAUAAAACUGACUAAUUCUUAAGACAUUCCGUGACAUUAUGAGUAAAUACGAUUGUAACACGAAGAAGGUAAGCGGGGUGCGCAGUUUCGAAAUUUGAG-UCUACAUGAAGAUGUGUUAGAGAGCGCUGACACCGAAUCGCUUUCGUUCCCAAUAUAGCGGCCU---A-AGGGCGCGUCAAGAGUGAUAGAUAGCAG-GUUCUGCAACAAUGUAAUCGAUAUUAA-------CGUCAGUAGUAACU--GUUCAUCCAAUCGGAAGUUAUUUUGAUCAGAAG--AGUUGAUAACGGUUUGGAGCGUUCAGUUAAGACAUUUUUUUGACUGGUGUAGUAUGUAUGAUUGACAAUCUAGGGG---ACAGAAAUAUAAGAUCCUUCAUUAAAAGUGUAUCGGCGGACUCAAUCACCUGCAUUCAACC-AGCAAAGAAAUCAAGACGAAGCCAGAAUCACCGUUUUACGUUGAGCUAAGACAAAAUGAGGUGGCUAUAUUUAAUUAA-CAUUUUAGGGUGACCUUGAAACAAUUCUGGCCUCAAUUUAACGUGCCAUUCUACGGAAAAUUGAAAAAAACUUCUACAGUAUAAAACCUUCUCCCGAGUAUGUGCUUUCCGCCUACUCGGUGAUAUUCAACCGUUCCAAGAAUUCUUGUGGGACGCACAUAAAAGCGCCUCAUAAUUAGCAGCAACACCAAGUAUUCAUUCUACUAGCCGUUAUAUGUAACACAGCUGAUAACACAAGUUGAGACACCCGUACAUGACGGAUGUGUCUUUACUAC-GACUCGAACUAGCAGGCAUCUUCAAUUAGACCAUUGUAUGGAGGAUCAACUUAAAAUAUGAUGGUA--AAGAUACAGAGUGGGUUUACAAAAAAUAGUUAUCUUAAAGUACAUUAAUGUAUACAAAU-UGCAUACCUUUAAUUUUGCAGCGUAGGGUGUAUUCUCAAGGGCAUUAUCUUUAUAUAAGUGAUCAGUUACUUUAAUUCUUAACAUUCCGCAAGUGCCUGAUACAU-ACUAAUAUGUCAUGAACACCUACCCUGACAAUCAGGA-AACGGUUGUGAUGC-UUAAAAAAUUUCG-----CGAGUUUUCAAGACAAUCCCAAUCGUCCAUGUAGAUGACUUAUGCAAUCUAUACUUAGGGACAAUGAGGGAGGUUCCUAAGGACUUAAUAGCUUUAGCUUAGCUUUGCUCCCACUGUACCAGACUACGUAAUAUAUACUUCAAGGUAGCUUAUUGAGAUCGAGCCUAAGCUCGG-------------------------------------------------------------------------------------------------------------------------------------------------------------------------------------------------------------------------------------------------------------------------------------------------------------------------------------------------------------------------------------------------------------------------------------------------------------------------------------------------------------------------------------GAUUUGAA---AUAGUCUGU-UACAACGGUGCGUUCAGGAGAUUAAACA-----------------------------ACGAAAUUUCUAG-GUAACAAGCAUCUGACCCGCGUCCUGCCACAUAUAGUCCCGG-ACGGAUCAGGAGGAAAUAUCCGAAACUGCCUUGAAGGGCUGAACACGCAAGUGGAGAA--CACUCACUCCAACUAGAUUGGGCGGCCCCAGCU-----------AUGGCAAAUAAGU-UCAUGCGAAUUUAGCGAAUCUGUGCUGAAAUUGACCACCUCCCUUUGAGUUAUGAUUCCUGGAUAACGCCGUGGCAUACCCACAGUCAUGUUAACGUAUUUAAUUUCCCUGAGA-UAAAUUUUAAAUAUGAAU-AUCGUCCUCGUUUGUAUUGUGU-------CUAUAUUGCCGCUAACCGUGCUUGGAACCUUUGUAUUUUGAGUUUAGCAUCCACCGCUGCAUAUAGGCAAGGGUUAGAUUUGAUGACAUCGAAUUUGAAGUGUA--CUGGAUACCUCACUGAUAGA-CUUGAACUUUUGUUU 
>F1 5339
AUUGCAACCCUGAG-CUGAUUAGCGGGCGAAGAUAGCCGCAUGGUAUA-ACCAAUAGUCCCAAUAGGAGAGG-------UAGGCGAGAUCUUUAUUUGACAGCUAUCUCCUACCGGUCG-CGCCUGCUAGAGAGAUAUAUAGAAAGCGGUGUAAUGACACCUGAGGUACUAAGUCUGGGGUUGCCUUAGUCAAGUGGUUUUGUCCAAUUUCUUUGUUCCUUCCAUA-UCAUUAAGUUCGU-UUGAUAAUUGGAAAGAUUAUAUAGGAGGGCAGGGCCUCACGAAAUAGCCACGUCAUAUAAUAAUCGAGUCGUAAUAGAAAUUGAUUGUCUGGGUUAUUCA-ACUCAAUACUAAAAGAUGUGACUU-GUUCCAGCGCUAACUAAUAACCUACUUACCUCAGCGAGGUGCCUACCCGAUAUUAUGAGUUAU-AUAUUGAACAAGUACACU-GAUAGGUAUCGGUGGUCCGUUGUUGGUUUAGGUCUCGGAUAAUAAUAUGUGACUUCCAU-AUCGGUGUA-------------------------------------------------------------------------------------------------------------------------------------------------------------------------------------------------------------------------------------------------------------------------------------------------------------------------------------------------------------------------------------------------------------------------------------------------------------------------------------------------------------------------------------------------------------------------AACUCACUCGGCUGCGUAAU-C-AAUUUCCAGAGAUCAGACU--AGCGAAUUAAGAGACCCUUACGGUUAUCUGAUGUACCUUAAAGGUAAGCCUGGAAAAAU--GUGAGGAAGUUGUUUUAGUAAAGUUAUAACAACUGUUG-----GGCUCUGAAAGGUCGACCGAUGGAACU--AUCCUACUGUGCAACUAAGCUAAUCUUUUUAAUACGACGACUCUAGGUAUC-AAUGAAAGAUUAUAGUAUUUCUUUAAGCUUUGUACGUUGUAUAAA-UGUUGCAUUGUU----------UCGUGUAGAGACAGAACAGCCUGGAACUUCAAUCGGA------GAAAUUUUAAAAAUCGAAAGGUUAGGCGCGUUCAUUACUUUUCAUAUUCUUGGAAAACA-UAUUGGGUCCUUUCAUCCCAGAUA-AAUCUAAGGACUGGAGUUAAAUAAUGCCCCCAGACCAUC--UGCGAGUGAAAGCCGGAUAUAUGCAGACUUCAGUACGAAAACAUUACGCCAAUUUUGAGUAU-CACAAGG--------------------------------------------------------------------------------------------------------------------------------------------------------------------------------------------------------------------------------------------------------------------------------------------------------------------------------------------------------------------------------------------------------------------------------------------------------------------------------------------------------------------------------------------------------------------------------------------------------------------------------------------------------------------------------------------------------------------------------------------------------------------------------------------------------------------------------------------------------------------------------------------------------------------------------------------------------------------------------------------------------------------------------------------------------------------------------------------------ACUAUAAGAUAGCA-UCACCACAUUUACGUACAAUCCGUGAGCUUUUACAGCUAAAAUUGACUUGUG---CACAAUCUUCAUUCA-------------------------------------------------UCUGGAAGCCUGGUAGCUCCA-UAUA------UAUGUAUCCACAUAGGUAUUUAGCUGCGGUCGAGCACUCUCUAGCACACACGUUGAGUAAGUCCUAUCAUUAUCACAUAUAGGAUCUAAUAUAUGGCUUCCGCACGAUGAUCACAGAGAACAGAUAGUGAAAAGUAAACAAAUCGCUUGGUAUCUUCACGAAGCCAAGAACCGUAUAAGAACGAUUGAUUCUUGAGACGUUGCAUGAU-UCAUGAGUGAAUAUGAUUGAACCGGGAAGCAAUUAAGCCGGAUACACAAUUUCGGAAAUCGAAAUCGGGGUGAAGAUGUGUCUUUAGAUGCUGACACCGGGAUGUUUUCAUUACGAUUAUUCCGAUCC---A-AGCGCGAGUCGUAGAUGAUAAUCGAUAG-CUUUUGCAAAAUCGCAAUCGAUACGGA-------CGCUGUUAGUAUCU--CUCCAUCGAGCCGGAGGUUGUCUUGAUUAUGAU--AAUUGUGAUAGAUU-UGAGCGUUUAGUAAAGAUAAUUUUCCGAUGUAUCUUGUAGACCCGAUUUA-AGGUUUAACAG--AGAGGUAAUUUAGUUCUUUGAUUAACAGUAGGUUGAGUGAAUCGGCUAACUGCAUCCAACC-AACACUGAAAGCGAAAAAGAAUUGACGUAUGUGUCUUAUGUUGACGUAAUGUAUAAUAGGAUAUCUCUACUUAGUUGGAUUUAGCCAGGUCAUAUUGAAACAAUUUUAAUCCCAGCCUAACACAUCGUUCUGCGUAAAA-UGAGUAAAGCUUCCAGGGCACAAAACCUU--------------------------------------------ACGUAAGUCCCCUAUGGAAAAGACAUAACAGUACCUCGUAACUAGCGGCUCUAUUAAGUAAAUAUACCACUACUUGUGCUGGAUAACCAACCCCAUUACACGAUAUGAGAAACCCGUACCUAAUCAACAUAUGAUUACUAC-GCCUUGAUCUAGUUGAUAUUUUCAAUUAGACCCUUGCAUGGAGAAUCAACUCCAAAUAUCAUGAUAAGA--AUGCAAGACGGUAUUACAAAAAAUGAUUAUCUUAAAGUAUAUUAAUGUGUACCAAU-UGCAUAUCUCUAAUUUUUCAGCGUAUGGUGUAUUCUCAUGGAUUCCAUCCUUAUAUAAGUAGGCAAUUAUUUUAAUCCUUAACAUUCCGUAAGUACCUGAAAUAU-ACUGAUAUGUUGUGAAAACCUAUUGCAAUAAUUAAGA-AACGGUAUUGGUAC-UUACAACAUUUCG-----CGAGUUAGCAUGACAAUACCAAUCGUCUUUAUAGAUG-ACUAUGCAACCUACACUUGGAGACGACGAGGAGGGUUGCUGAGUACUUAAACGCUUAAGUUUAGCUUUGAUCCUACCGUAUCAGAUUAAGUAACGUAUUCUCCAAGCCACCUUCUUGGAACCAUGCCUAAGCCCGA-------------------------------------------------------------------------------------------------------------------------------------------------------------------------------------------------------------------------------------------------------------------------------------------------------------------------------------------------------------------------------------------------------------------------------------------------------------------------------------------------------------------------------------GGUCCAAA---UCAUACCGC-UAGAACGAUGCGAGUAAGGGCCUAAACA-----------------------------AUAAGAUUUAUGGCAUAGUAAAUACCUAUCUUAAAUCUUGCUAUGUAUAGUGCCGG-GGAAAUUAGGAAGAAAUAUCUGGGGUUCCCCCGGAGGGUAAAGCUCGUAGGUGGCGAG--UAAGAACCCCAACAAGGUUUGGUGACCCCGGCU-----------AUGACUGGUGAGA-UAACAUCAUUCCAGCAAUCUUGGGUUGAAAUUGACCGGCUCUUUUUAAAGAACGGACCUUGAAUGAUGUCGUGGUACACCCAGAGCUACAAUAACAUCUUCCUUUCCAUUGAAA-UUGACUUUGAAUAUAAUU-ACACCUCUUAUACGUAUUAUGU-------CUACGUUACUGCUAACUUCGUUUAAAAUAUUCAUAUAUUUAACUACGCAUCCACCACGGUACAUAAGCGUGUGUUAAAUUUAGUGAUAUUGGGUCUGAAUUGGUACUUAACGCCCUGCACGGCAAA-CGUGACUUUCAAUCC 
>E1 5339
AUUGCAACCCUGAG-UUGAUUAGCGGGUGGAGGUGGCCGUAUGAUGCA-GCUAACAGUCCCUAUAGCAGAAG-------UAGGGGGGGUCUACACUUAACACCUAUCUCGUACCAGUUG-CGCCUACUGGAGAGAUAUAUGGAAUCAGGUGUAGUAACACCUGAGGUAAUAAGUUCGGGGUUUUCUUGGUCAUACAGUUCUGUUCUAGUUCUUUGUACCUUCCAUG-UUAUUGAGUUCUU-UUUAUAAUUGGGAAGACAGUAUAGGAGGACAGUGCCUCACGAAAAAGCCACGUUGUAUAAUAAUCGAAUUAUUGUA-AAAUCGAUUGCCCAGGUUAUUUGCAGACCAUUUUGAAAGAUGUGACUU-GUUCCAGUGCCGGCUAAUAGCCU-CUUACCUUAGCGAAAAGUCUAUCUGUUAUUAUGAAUUAU-ACAUUGAAUAAGGACAUU-GACAGGUGUGGAUAGUCCGUUUUUGGUUUAGAUCUUGGACAAUAAGAUGUAACUUACAU-AUUGGUGCA---------------------------------------------------------------------------------------------------------------------------------------------------------------------------------------------------------------------------------------------------------------------------------------------------------------------------------------------------------------------------------------------------------------------------------------------------------------------------------------------------------------------------------------------------------------------------------------------------------------------------------------------------------------------------------------------------------------------------------------------------------------------------------------------------------------------------------------------------------------------------------------------------------------------------------------------------------------------------------------------------------------------------------------------------------------------------------------------------------------------------------AAUGCAAGCCGAAUUUCAAGUAAUCUGGAAACAAUGCUCGUAUCUCG-UUCCUAAA--GAAUAAGGUUUGCCAUGCUACUG--UAAAUUUGUAUGACACCCUACUAACAGCGGAUCAGUUGUAUAGGCUUCGCUUACACAAUGUAGCACGUAAACUACAGCCUA--GGUCUUUCAUCUCGAAGAUCCUUCCACUGCACUCUUUGUUAAGUUUUUUGCUAAUUUAAUU-GUA-AGCCAUCUAACGUAUGUCCAGCACGGUGAUAUAAGGAGUGAUAUAAGGCUAUUACAC-AUUCUGCAACUAUUGUGUAUCUACUCCCUUCCCCGUGUC-GUAUAUUGGCACUCCGAAAGAACAAAACC-AACGUUGAAGCUCUCGAUCGGCUAUUGGACACA--GAGAGGUGUUGGAGAAAGCUUAAGUCGUGGUGGCUCUACUAAUCUCCAGAAUUGGGAGGUAUAU-CUGCAUAAUUGUGGUCUUAAAGUACCUACGCAAUAGCCAUAUAUGUCUAGUAGAACAUUAUUUAGCCGUAACC-CUAACUCGUUCAGCACUUAUAUGGAAUACUCUUCACUCA-UACUAUUUG------------------------------CGCCAGGUUACUCGCAAUUCUUCGAGGUACGGUGUUUACAGGGUUGUCCAAUCGUUGAUGA-AGCCGCAGCCAGCCAGCCGCGCACUCCUCACGCGAUUAAGUCUGCACC--AUGUGUGUUCUGUCUAGAGAAUGGUUAUUUAACCGCUGAGAUCUGGGUUUUUACCAAGC--CGAGAUGAAGUCUGCAUCUAGU--UCAUAGCCACCAGAAAGCUAGCG-UAUUGAGGCCAUUAUAGAGUAAGAACAUUGUCUAUGUUAU-ACGGCAUUGUCGCGAUUUGAGUUUUAUUUAUAUACCUAUUCUUUAAGGAAAUUCGUAGUCGCAAUUCAAU----AAUUAUUAAUUGUUUCGAGACUAUACACUUAUGCCUUGCGUUACCAAUAUGAUCCCUACAACGACUAUUUCAGAAUCUCAUCACUACUAGCG-AUCUAUCACAUGAUUCAAUAUAAGAUAGCA-CCACCUAAUUUACGUAAACUCCGUGAGCUUUUACAGUCUAAAUUGACCUGUG---GACAAUCUUCAUUCA-------------------------------------------------UCCAGAGGUCUCGUAGCUAUA-CAUA------UGUAUAUCCUCACAUGCAUUUAGCUGCGAUUGAAUGUUCCCUAGUACACACGCUAAGUAGGACCUAUCAUUGUCGCUUAUAGGCUCCAAUCCAUAGCUUCCGUAAGUUGCACACUGAAGACAGAUAGUAAAAAGUAAAAAAAUCGCUCGGUUCUUUCAUAAAGCAGAGAACCGGACAAGGGCGACUACGUCUUAGGAUGUUCCGUGG--UCCUAAGUGAAGACGAUCGAAGCGGGAGGCAAUUAAGCGGGAUACACAAUUUUGGAAAUCGAAGUUGAUGUGAAGACAUGUCAUUGAAUUCUGCCAUCGGGCUGGUUUCCUUGCGAUCAUAGCGGUCU---A-AGGGUAGGUUGGAAAUGAUAAUCGAUUG-GUUUUGCGAAAACGGAAUCGAUACGGA----------------------------------------------------------------------------------------------------------------------------------------------------------------------------------------------------------------------------------------------------------------------------------------------------------------------------------------------------------------------------------------------------------------------------------------------------------------------------------------------------------------------------------------------------------------------------------------------------------------------------------------------------------------------------------------------------------------------------------------------------------------------------------------------------------------------------------------------------------------------------------------------------------------------------------------------------------------------------------------------------------------------------------------------------------------------------CCUUUAAGUAACUUAAUCACACGUAGAAUGCAUGAAAUGUUAAAGCGGUUAUUACACGGAA-AUAUCUUAGAGCGUCCCCUUUU-GAGUUUUUCCUUU--UUAUCUUAUCUAUGUU----UGUAAGUUAACCUCUUAAAAUUGGCUUUCCUAGAAGGG-AAAAAUUGUGAUCU-UUAAUAGCAAGCCAAAUGUUCGAUGGAAGCGAAGGCUUGCCC-----CAGCGAAACUUCGCUAGCUUGGGAGUUAUGACUUCUUAUCAAUUAGAAAAAAGCUUCACAUCGUCUACGGGAA-GCAUGUAAUAAUAUUGGUGCCAAUAGCCAACUUGACAUCAUAAAUGG-ACAGACAAUAGGAUCACGGCAAACUACGGUCCCCAAGAGUUAAGU--GGUUACUGAGGGAUAUAUAUAUCAUGGCAACCUCAAUCUCUUCAAAUUUCAGCCGCUGUUGGG-GAUUUUGCAAGCUUCAUCUCAGUAGU-GCGGCCGAAAUGAUUUUUAAGGACUUAUGCAAAGGUUUAAA---UGAUGCCGC-UAUAACGGCGCGUGCAGAGGCCUAAACA-----------------------------AUAAGAUUUGUGGUGUAGUAGAUACCUAUCUUAAAUUCUGCUA--UAUAGUGCCGG-AGAAGUCAGAAAUAAAUAUCCGAAGUCCGCUCGGAGAGUUAAACGCGUAGGUGGGAAG--CGAGUACUCUAAUAAGGCCUGAUGACCCCAGUU-----------AUGGAAAGUAAGC-CGACAUCAAUUCAGUUAUCUUGGACUAAAACUGACCGGCCCUCCUUAAAGUAUGGACCUUGAAUGAUGCCAUGGUACAUCCAGAGCCAUAAUAAUGUCUUCCUUUCCUCCGAAAUUUGAUUUUAGAUAUAAUU-ACCCCUCUUAUUCGAAUCAUGU-------CUACAUUGCAGCUAACUUAAUCUGAAAUUUUCAUAUUUUGAACUCCACAUCCACCGCGGUACAUAGGCAUGAGUUAAAUUUAAUGACACCGGGUUUGAAUUGGUACCGAACACCCUGAUCGCCAAA-CGAGACCAUUAAUCU 
>D1 5339
GUUAUGUCUAUAAAUCUGACUAACUGGCGGAAACAGCCACCGGCCAUA-GUCAACAGUUUUUCGAAGGGAAG-------UAGGGGGAUCUCUUGCUUGUCACUUUUCCCAUACCGCGUG-CACUUUAUGGUUAUGUAUAUUGAAAGGAGUGCUGUAACAGUUUACAUAGUUAACCCGAAGCUGUCUUAGUUAACCGUCUGGGCUCAAAUUUUUUAACUAUUCUGUA-CUACUAGAUUCGU-CUAAUAUUGAGGCUAACUAUGUACGAGAGGAGUUUGUCACGAGGGAGUAGCGUUAUUUGGCAACGAUGUUCGGGUA-AGCGCGGUUGUCUUAGUUAUUUG-AGACGAGUCCUACAGAUCAGGUCU-AUUCCUGUGCUUCAUGAUAACCG-UCUACUUCAACGAAAUGUUUAUUUGCCAUUAUACGCUAC-AUGCCGAAAAAAGGUACU-GGUGGGUAAGGGUGCCUUGCUAAUCAAGUAGGUUUUAGACGUUGGUAUGUAAUCCAUCU-GCGUUUGGA-UAGCGUCUGC-CAUAAACGCAGAGCACC-AUGUCAGCUCACAAUCCUUACAUAAGUGAACGGAAAC--UGUAACAGUAAUAGAUGGGCUAUUAAAAUGGUACAAUAGUGGACUAUAUUGGAUAUACGACAACCUUGAAC--------------------------GAGCAUGCGUCAACGACAUUCAAAC-GUCUGAUUAUUUCUGACUGAGGUGUUAACUACUCUUUUACCAUUUAAAUAGAUGAAAAUCAUGAUUUAAAGGCUUAUCAAAAUGCAUCAGCG-GGAAUAAACACUUGACUUCUGG-CAAUAAUUGAUU--UCAGGAAG---UUGUAUUAAAGAGAACCCUUUUUACGCCAAAAUCUACAGCAAUUUCUCUUAUGCAAAGUAGUAUAAGUACGUUGAGACACGUAGCUAGUUGGAA-----------UGUUCUAAUGGGGAGCAUGGUAAAUCCAGAGUCGAAACCCAUUUCUAGUAUAG-AGUCGGAUGUAAGUACUUGCAUACCCAAUGUAAUGGUCUUAUGCAGAGUCA--GAUUACGCGAUCCACGCGGCCAUGUAUU-C-AUUAGCGAAUUGUUAGCCG--AACGCAUGCAGACGACGGUACGCUUAAU----CACUUUGUGAUCAUAUGCUGACGAAUU--AUGGUACCACUCUUGACGGGAAAUUAUGCCAACUUUCCGUAUUGACCCUCAAUGCGCUAAGGAGGCCGAU--UACUUUGCCUCUAAACUAUUGAACCAGUUUAGUACGAACACUUUAUACAUC-ACAGCAUUCUCCACGGAGCUCCAAUAGUUAUAUGAACUGUGUAAACUGUUGAAAUGUG---------UCGUCCUCCCUCAUAACAGGUUUGCAACGCCGGCCGAU------GAUCUUCUAGACAUUCAGGGGCUCGAUUCGUU-CUCAUCCUGUAUAUUAUGAGAUUGCA-UAUUUGCUCUAAGCAUUCCGGGUA-GCUCCUUCUCCCAGACUUACAUAUCCACAGCUGAACCGG--UUGAUGUUACAGCCGGAUAAACACGGUGAUAGGUACAUACAAAGAACUCCGACGUUGGCUCU-AGCGACGAAGACCGGCUGUA---CAAGUUGUUUGAAUAUAGGGCUCGGGUUUCA-AUUAGGCG--UAAAAGAGUCAGCCUCACGACAA--GAAAUCAGUAAAGUGUGCAUAUAUAGGCCGUUAAAUCGCAUAGGUGACAACCACAUAGUGUUCAGCGAGCACUGCAGUUUACAAGUUUUAUACCCAGGGAA-ACUACCGUUGUCAUCGUCGAAAACGUUUCUGUUAAUUUAGAAGAAA-AGCUGUAGAACGUGGAGCA-------CGAUACGAUUUAUGUUCUAGGACAUUCAUAC-ACACUGUAACUUAAAUAGUUUUGAUCUUCGAACUGCCCC-CUAUAUAGAGUUCCGGAGAAUACAGGGCU-ACUUCUGCGACAUUUGAUGAGCGACCUCUUA----GCGAGGUGGUGAGGAUAAUGUAAGCUAUUUAGGUUUGACUAGACAUUUAUACUUAGAGAUGUGU-UGGCAUGGUAGUUGAUUAU-AGAAGACUAGCAAUAGCUCAGUAUAACCAGGAUU----------------------------------------------------------------------------------------------------------------------------------------------------------------------------------------------------------------------------------------------------------------------------------------------------------------------------------------------------------------------------------------------------------------------------------------------------------------------------------------------------------------------------------------------------------------AAUGUGAAAUCGAAAUUCCCACAUUUAUACAGGGCCCACAAUAUGCAACUACAAAAGCCUAACGUUG---CACGGCUGUUAACCA-------------------------------------------------ACCAGAGGUCUCGCGGUGAGAACAGA------AGCAUAGAAAAAUAUUUAACAGGUUGCAAUUUAAAACGUUCUAUCAGGCCGAAUGUAUAGAUACAAUCAUCAUCACAGAUGAGACCCAACUCGUAGUCUCCGAAUUCUGGCAGGGGGGCACGGGCAGAGAGUAUUAUUCGGGUAACUAAGUUAAUCUCUAAAGCCAAGAAGCGCAAGUUAGGUACUGUUGCUUAGGGCAUUUUGGGACGUAACUGACGGUUAUAAUUGGAUUACCAGAAAAGCAGACAGGCUACA-AGUUUUAGAGAUCGAGGUUUGGAUGAGUAUAGAUUAUCGGGUGCUGCCGCCGAAUCAUCUUCAUCCCCGUCCGAGAAGUUU---A-AGUGUCGACUAAGGAUGAAAGUCAUCUG-GUUUCGCAACACAGCAAAUGAUAUGAA----------------------------------------------------------------------------------------------------------------------------------------------------------------------------------------------------------------------------------------------------------------------------------------------------------------------------------------------------------------------------------------------------------------------------------------------------------------------------------------------------------------------------------------------------------------------------------------------------------------------------------------------------------------------------------------------------------------------------------------------------------------------------------------------------------------------------------------------------------------------------------------------------------------------------------------------------------------------------------------------------------------------------------------------------------------------------CAACUAAACAGCUCGCUCACACGAUAAAUGCAGAAAGCGACUAAGACUCCAUCAUACGGAU-GCAUUUUUGAGCACCCCCCUCC-GAGCGUCUACUUU--UUGCGCCCGUAUUGUU----UAUAAAGUAACCUUUUGAAGUUGGCUCUGUUGGGUGUC-GAGACUC-AGGUUG-CUGAUGAUAAACCACGUGGUUAUUAAAAGCUAAAGUUAGUUUUGUC-----GGUACAUAAGUAUCUAAAGGUCUCUGCCGUGUUACGAAAAAAGGGUAAACAUCAGAUAACCUACA-----GCAUCCACUGAUACCGUAACGAAA---UAACUUUAUCUUUAAAGUGU-GGAGCAAAUAGGAUUAAGGCAGGUUACGAAUCCCGAAAGACAAAU--AAUUACUGAAGGGUCAAUACGUAACGUUAGCGUCAUUCUAUCAGGGGUUCGGCUACGGCUCAA-AUUUAGCUCGAUUUGCUCUCGAUAUU-ACAGUUGAGCAACUUUCCAAGGACCUAUGGAAUGAUUCCAA---ACACGGUAA-UAUAAAUGUGCGCGCGGAAGAUUCAACG-----------------------------ACAAGAUUUAUUCCGUAGUAUCCACAGAUCUCGGACCUUGUCAAGCAUAAUACUGA-GAAAAUCGAAGGGUAGUAUCUAAAGCCUCUUUGAGGAGUCAGAU-CACAGGUGGAAAG--GACUUCAUCCGACAAGAUUUAUGGAACUGAGUU-----------AUAAAAGUUAAAC-UAAUGCGAUUUUGAUAAAUUGAGACUAAACUCGACCGACACUUAUUAAAGUAUAGAUAUCGGAUGAUGAUAUGAGUUAUCUGUAGCUGCGUUAGGAUUAUCACCUUCUCAAAAA-UCAAUCUUAAAUAUGGGU-ACUGCUGAUAAUUAUAUUGCAC-------CUACAUUAUCGUCGACCUUGCCUGUGUUCCUCAUAUACUAACUGUAGCGCUCACCACUGUAAAUGCGAAAGAGAUAUGUUCCGCGACGCCUGAUUAGAGUUGUA--CUGAGCGUCCUGUCAGCCAG-UAUGGCUUCUUAUUC 
>C1 5339
AUUACAUCUAUAAGCCUAGCUGGUAUGCGGAAACAGCCACCGGUCAUA-UUUAACGUUUUUUUAAAGUAGGG-------UGGGGGGAUCCCCUACUUGCUACUUAUCCCGUACCGCGUG-CAUUUUAUAGAUAAAUAUAUUGAAAGGGAUGCUGAAGCUGUUUACAUAGUUGAUCUGGGGCUGUUAUAGUUAGCCAUCCCGGCUUAGGUUCUUUAACUAUUCUAGA-CUACUGGAUUCGU-CUAAUAAUGAGGCUGACUAUGUGCAAGAGAAGUUCGUUACGAAAAAGUAACGUUACCUAGCAACGGGAUCCUGCUA-AGAUCUGGUGUCUAAGUUAUUUG-AGUCGAGCUUUACAGAUCAGGUCU-AUCCCCGUGCUUCAUGAUAACCC-CCUAUUUCAACGAAAUGCCUAUUCGCCAUUAUAGGUUAC-AUGCUAAAAAGAGGGACU-UAUGGGUAGGGUUGCCCUGCUGAUCGAUUAGGUUCUGGAUAUUAGUAUGCGAUUCGUAC-GCGUGUGGA-CAGGGUCCGC-CGUAAACGCAGAUCUCA-AUGUCAGAUCAAAGUGCCUACAAAAGUAUUCGGAAAC--UGUUACAGAAAUAGACGAGUUACGAAAACGGUGCAGUACUGAACCAUAAGGGAAUAACGACAAGCUUGAAC--------------------------GAGCAUUCUUUCAAACAAUUCAAAC-GUCAGAUAAUCUCUGAUUACAGUCUAAAAUACCAUUCUACUUUUUGGAAAGAGGAAAAUCAUUAUUUAAUGGCUCACCAAAAUGCAUCAGCG-GUAAUGAAAACGUAGCUUAUGG-CACUAAUUGACU--UCAGCAGG---UUGUGUCAUUGUAAACCCUUAUUGCCCGUAAAGGUGUAGCAAUUUCUGUUAUCAAAAAUAGUAUAAGCAGGUCGGGACACUUAGCCAAUUGAUA-----------UGUUCUAAUUGGUAGCACAGUAGAUACAGAGUCGGCACCCAUUUUUAGUAUAC-AGUAGGAUGUGAGUGCUUGCAGACUCAAUGUAAUGGUACGAUGUAGAGUAA--GAGCAUCAUAUCCGUGCGGUCCUGUAUA-C-AGUCGCCAAGUGUUUGCCU--AACGCAUACAAAAAACGGAAUGCUUAAU-----CAUUUUGGAGCGUAUCCUGACGAAUU--AUGGUAUAACUCUUGAGGGGAAAUUAAGGCAACUUUCCAUAUUGACUCACAAAGUGACAACGAAAGCGAU--AUCGUUCUUUGAAAACUAUUGAAUCAGCUGAGUACGAAGACAUAACACAUG-ACAUCAGUAUCAACGGCUCUCCAAUAGCUAUAAGGUCUGUAUAAACUGUUAAUAUGGA---------UCGUUCUUUCGAGUAAAAGGUCUACAACACCGGUCGAA------GAACUUCGAGUCAUUCGAGGGCUUGAUUCGCU-CUCUUUUAGUACACUAUGAGAUUACA-UAUUUGCUCUAAGCGUUUCGGGUA-GCCCUUUCUCCCAAACUUCCAUCUCAGCAGCGGACCAGC--UUAACGACACCGUGGAACACAUACAGCGAUCGAUACUUACAAUGAACCCCAGCUUUGGCUCU-AGGGACGAAGACCCGCUGUG---AAGGUAUUUUUAAUAUAGGGCUCGUAUUUCA-AUUAGACA--UGGAAGAAUCAACCGUGCGACAA--AAAGCCGGUAAGAUGUGCAUAUAUUAGCAGCUGAAUUUCAUAGGUGACGACCAGAUAGUUUUCGGUGAGCUCUGCUGUUCAUAAGUUUUAUACCCAAGGGACACCUCCGUUGUCGUCCCCGAAAAGGUUUCUGCUAAUUUAUCGAACA-AGCUAUCCAAUGUAUAGCACUUCAAGUGAUACGAUUUAUGUUCUAGAAGUAUUAUCU-AUACUGUAACUUAAGUAAUUUUGUUCUACGAACUACCUC-CUAUGUAGAUUACCUGUGAACACAUUCAU-ACCGAUGUGACACUUCAUGAGCUACCUCCUA----GCGAGGUGCUGAGGAUAAAGUAAGAUGUCCAGGUUUGACUACACACUAUUACUGAGAGGUGUGU-CGGCAUCGUGGUUGUUGAUAGAAAGACUAGCAACAACUACUUAUAACCGGUAUA----------------------------------------------------------------------------------------------------------------------------------------------------------------------------------------------------------------------------------------------------------------------------------------------------------------------------------------------------------------------------------------------------------------------------------------------------------------------------------------------------------------------------------------------------------------------------------------------------------------------------------------------------------------------------------------------------------------------------------------------------------------------------------------------------------------------------------------------------------------------------------------------------------------------------------------------------------------------------------------------------------------------------------------------------------------------------------------------------------------------------------------------------------UGUCAAGAACCAACU--UCUCUUAAAGUAGAGAGUUACCUUAACUGGAAC-CAGUGAGAUGAGUUU-UGAGAGUUGAUUAUACCCAACCCGUCGACCGAGACAAUAGUUAGGAAUGACUAGUUCAGUGC--AAUGAGUUGUCAACUCUCAGAUUUGCGGUGGGACGGGUAAAUCAUGAAUCGAAAAGCAGCU-ACCAAAUGCAUGGAGGAUAGUUCAAUAGUAUUGCCUUGUAUCUAGUUCAUAU--GAUAAGACAAUUUUGUCCUCUUGA-UAUUCAAGGGACGCUUUUAAACAAUUCGGUUAUCAGUAUAAAAUACCUGUUAAUUCGAAG-CGAAAGACGGUUCCAAAACAUUAAGUUUUUCCUCGUGUCUAUGCUUCUCGUCUAUGCGAUGAUGGUAUACCCGAUUUAAAAUUCUUUAAGGAGGCAUAUAAAAAUGCCACGUGAUCUAUAGUCGUUCCGCGAAUAGGUUCGACUAAUUUUAAUAAGUAGACCUCAUGGUCAUAUAGCAU------------------------------------------------------------------------------------------------------------------------------------------------------------------------------------------------------------------------------------------------------------------------------------------------------------------------------------------------------------------------------------------------------------------------------------------------------------------------------------------------------------------------------------------------------------------------------------------------------------------------------------------------------------------------------------------------------------------------------------------------------------------------------------------------------------------------------------------------------------------------------------------------------------------------------------------------------------------------------------------------------------------------------------------------------------------------------------------------------------------------------------------------------------------------------------------------------------------------------------------------------------------------------------------------------------------------------------------------------------------------------------------------------------------------------------------------------------------------------------------------------------------------------------------------------------------------------------------------------------------------------------------------------ 
>B1 5339
GUAUUACCUGUAGAUUCGAAUAGCAGGUAGAAAAAACAGCCUGGUUUC-ACUAGCGGCCUUCCUAAAGAAAG-------UAGGGGGGUUUCCUGCUUCUCACUUGAUACACACCUCGUG-CUCAUUAUAGAGAAACUUAUUAAGCGAAGUGCUGUAACCAUUAUGUAUGUAAAACUGGGGUUACUUCAGUCAGCCGUAUGGGACCAACUCUUUUAUUGGUUCUAUA-CUGCCAAGUUGUU-CUAAUAGUGAAGUUUAUUGUGUAGAAGAGGGAUUCGUUGCGAAAGAGUAAUGUUUUUUAGCAAACAAAUUCAGGUU-AGAACAGUUGUCUAAGUGGUUCG-AGGCGAGUCUCACAAUUCAGAUCU-GUUUCUGUGCUAUCAAAUAAUCU-CUUACGUCAACGACGUUUUUCCUCGGUAUCAUGGAUUGC-AUAUCAAGUAAAGUUACU-GAUGGAUGGGGGCGAUUUGUUGAUAGAUAACAACUCAGUCGCUAGUAUGUGGCUUAUAU-GCCUGUUGA-------------------------------------------------------------------------------------------------------------------------------------------------------------------------------------------------------------------------------------------------------------------------------------------------------------------------------------------------------------------------------------------------------------------------------------------------------------------------------------------------------------------------------------------------------------------------CAUUCACCCGGUUACGCUU--CUACUCGAAAGUUAUAAGCUU--AACGCUUAUUGAUAACAGGAGGGUUUAU-----UAUUUCGGAGCAUAUCGUCACGAAUG--UUGGAAUGCCUCUUGAGGGAAAAUUACUGCAACUCACAAUAUUGAGUCUAGGCGUAUAAAUGAGGGCGGA--UUCGCUUCCGGUGAAAGAUUCAUUCAAUGUGGUUCGAUGACAUUACCUGUC-ACGUCAUCAUUAUGAAAUUGCCAAUAGUUCUGUGAACUGCGUAAA-UGAUGAUAUGUU--------UCGUGAUCAUUGUCGAUUCGGUAUGCACCUCCUUUAGAU------GAACGUAUAGCAAAGAAGGGACUGGAAGCAUU-CGCACUUGGUAUACCACGCGAAUAUA-UGUUUGCUCUACGCAUUUAAGGUA-AUUCUAAGAACUGCGGCUCCAUAAACACGGCCUACCAAU--GAGAUGGCGAGGCCGGAUAUUGACGGAGAUCGGUUCGUACAAAGAACCACAGUUACGACCGU-AGCAAUGCAGGCCGGCCAUA---UCUGCAUUCCCGAUCUAAAGCACGUGUUUCU-AUUAGACA--UACAAGAAUUAGCCCCUCGACAA--UAAGUAAACGAGACGCGUUGAUAAUAGCAGUUAAAUAACGUAGGUGACACCUACAAGCUGUUCAGUGCGCAUUGCAGCCUACAUGUCUUAUGUUCCGGAGGCUCUUCCAGUGUUAUCGUCGGAAAGGUUACUGCUGAGUUAAUUGGUA-AACGAUUCAACAUACGGCAGGUCAAGUGAUAUGUUCUAUGUUUUAGAACUAUCAUAC-ACACUAUGACUUGAGUAGUAUUGAUCUAGGACCUUUCUC-CAAUACAGAUCCCCAGAUACCACGGGGUU-UCCGUUACAUCACUCGACCAGCGGCGAGCUAUA--AAAAGCUGUUGGAGACAAGGUGAGAUACCAAGGUUCAACCGGAAACUUGUACUAGGCAGUGCGU-CGGCCUCCUUGUCGAUUAUAGAAAGAAUUUCAACAGCCAUAUGUAUUGAGCAUGAAUUUAGCUAACCACAUUC-CUUAGGUAGUUAAUAUCUGGACUAAUGGCUUUUUCCAUAUAGAUUUUUU------------------------------CGACUGUUACCUAGUUCUCUUGGGGUGAGUGGGGCUUGCAGGAUCACUCAUACAUGUAUGA-CGCUGCCGUGACAGAAGCGCGAGAAUCUAUAGCACUUAAUGGCACUCCUGUUUCUGAUUUCGGCUCGAGCUUAACAACUUUAGUUUUGCGAGCAUCUUGUUUAACAGACUUCAAUAUGAAACUCCAAUAUAAUUCUAAGAGGUGUCAGAAAACCAGCA-UUUUGAAGGAAUUACAGAAGACACCUACCCAUUUAAAUGCUACCACGUUGUCCUUGACCUAAAUGUAUCUAUCGAUGUAUGCUUUCAGGGGUUAUAUCGUUGUAACUUGACG---AGUGGUUUGCCGUUUAGAAGUCAUUCCCUAAAAUCGUGCAGGUACAUUACGGUUGUUGUUAUCGCAAUUGCAGAAUCUUGUGUCCCCUAGAGUGUUAAUCACGAGACAG------------------------------------------------------------------------------------------------------------------------------------------------------------------------------------------------------------------------------------------------------------------------------------------------------------------------------------------------------------------------------------------------------------------------------------------------------------------------------------------------------------------------------------------------------------------------------------------CGGCCGUAACCGCCU--UCUCAUCGAUUAAAAAGUUGCCAUAACUAAAAU--UAAGAAAAUGGAUACUGAGAAUUAAGCAAAGUCAA-------------------------AAUGCCAUGUUCAGCGC--AAAAAAAUGUGAAAGCUCAGGUUUUCAGCAUGGCGGGUAGGUCAUUUACCCACACCCAGUG-ACCAAAGACGUUGAUGCGAGCUUAAUAGCAGCGUCUUAUAUAGAAUUUAUAG--AAUAGAUUAACUCUGUCUAAUUGA-CAUUCAAGGGUCGUCUUGAGGUCAUUUAAGUCUCAGUAUAAUGUGCCGUUCAAUAAGAAU-CGAAACAAAAUCCCGGAACAUAAAAUCUUUGUUCAUGUAUGUACCCCUCGUUUCCCCUGUGGUGCUAUAUCGAUUACAAGGCUCACGUGGGCCACACUAAAUGGUAACGCGAAUCCGAUCUACAUACUGAACAUAUGUAGUACUGACUCUAAUAUAUAAAUUUCUUGGCAACAUAGCAU------------------------------------------------------------------------------------------------------------------------------------------------------------------------------------------------------------------------------------------------------------------------------------------------------------------------------------------------------------------------------------------------------------------------------------------------------------------------------------------------------------------------------------------------------------------------------------------------------------------------------------------------------------------------------------------------------------------------------------------------------------------------------------------------------------------------------------------------------------------------------------------------------------------------------------------------------------------------------------------------------------------------------------------------------------------------------------------------------------------------------------------------------------------------------------------------------------------------------------------------------------------------------------------------------------------------------------------------------------------------------------------------------------------------------------------------------------------------------------------------------------------------------------------------------------------------------------------------------------------------------------------------------ 
>A1 5339
----------------------------------------------------------------------------------------------------------------------------------------------------------------------------------------------------------------------------------------------------------------------------------------------------------------------------------------------------------------------------------------------------------------------------------------------------------------------------------------------------------------------------------------------------------------------------------------------------------------------------------------------------------------------------------------------------------------------------------------------------------------------------------------------------------------------------------------------------------------------------------------------------------------------------------------------------------------------------------------------------------------------------------------------------------------------------------------------------------------UAGUAAUCCAAUUACUUUUU-C-ACUUGCUAGUUAUAACCUU--AACGCAUAUUGAUAACAGGACGGUUUAU-----UAUUUCGGAGCAUAUCCUGAUGAAUU--AUAGUAUGACACUUGAGGGAUAACUACGGCAACUCACGACAUUGACUCUAAACGUAUGAAUGAGGACGGG--UUCGUUUUCGAUAAAAUAUUCAAUCAAGGUAGUUCCAUGAUAUUACCUACU-ACGUCAGCUUUAUCAGAACCAGAAUAGUAUUGUCAACCGCGGAAA-UACUGAUAUGUU-------UUGUGUUACCCCGACAAUUCGGUCAGCAGCUCCUUCCGAU------UAACUUUUAGCAACGGAGGGACUAGAAGCAUU-CUUACGUCGUAUGUCACGAGAAUAUA-UGGUUGCUCGACGCAUUAAAGCUA-ACACUAAAUAAUUGGACUACGUGACCACGGCUUAUCAAC--UAGACGGCGAGGUCAGCUAUUGACGGAGAU-GGUGCGUACAAAGAACUACAAUUACGACUGU-AUCAUUG--------------------------------------------------------------------------------------------------------------------------------------------------------------------------------------------------------------------------------------------------------------------------------------------------------------------------------------------------------------------------------------------------------------------------------------------------------------------------------------------------------------------------------------------------------------------------------------------------------------------------------------------------------------------------------------------------------------------------------------------------------------------------------------------------------------------------------------------------------------------------------------------------------------------------------------------------------------------------------------------------------------------------------------------------------------------------------------------------GCUAUAAAAAAGGA-UUUUCACAGAUAGGCAGCGCUUUUGUCAAGUUCUUACCGAAGUCGAGGUUUG---CACGGCCGUCAACCA-------------------------------------------------GUCAGAGGUCUCUCCGAGAGAACAAA------AGUAUAGCCAGGUACUUAAUAGACUAUGAUUUAAAAUUUUCUACUAAACAGGUUCUAUAAACCCCAUGAUCAUAAUAGGCGGGCUCAACCUCAUCGUCUUCGGAUGGCGAUCGGGGACAACAUGUCCGGAGUAAUAGGCAAAUGGAUAAGCUUCUCUGUAAAACUAAGAAACGUAUGUUUAAUACCAAUAUUUAAGGCAUUUUAAGAUGUAGUUGACGGUGAUGACUGGGCGACUAUAAGAGUCGACAGAUUAUAUAGCUGCGGAAAUCGAGGAUCAGAUGGAGACGUGUUAUUGAAUGUUUCCGCUGAGCCAUCCUCGUUCCUGUUAUAAAGAUUU---A-AGUGCUGAUGGGGGCGGAUGCUUGUCAG-GUUUUGCGACACCGCAAAUAAUAUGAA--------------------------------------------------------------------------------------------------------------------------------------------------------------------------------------------------------------------------------------------------------------------------------------------------------------------------------------------------------------------------------------------------------------------------------------------------------------------------------------------------------------------------------------GGAAAAUACACAACUGGCUGGUACAUUAUUACUAU-UAUUUACGCCUACUGACACCUUCAGCUAAGCUGUUAUAUACCGUAGCAACCUUGGCCCAGGUGAUAGGAACGUAAU-----GGAAUUAUAGAGGUAGUUACCUUAGAGUACACAAGUAUGACCUAAU-UUUGAGCCUUUAAUCCUUCAGUGGCUAGUGAAUCCUCAGAGCUUUUAUCAUAAUGCAAGUGCAAAAUUAGCUUAAUUCUAAAGACGCUAUAUAUAAUUAAUGAACGAAUAACGUGCCACAGAUGUCUCUAUUGAUGAUUAGGGUAAUUAUCGUAAAAG-UUUCGGAGUCACG-----CAAGCUAUAACGAGGGUAUUCAUAGCUUAUAUCUAUGUAGUAGA-------AACGGUUGGACGAUCAAAAGGGUUCCUUACUAACUAUUGGCUUGAGGGUAACUACGAUUACACUGUGCCAAACUAGAUAAUAUAUACGUCAUGGUCGUUUCGAAAAAACGGACCAGAGCUCGA---CCACUGAGUAACUCGACCACCCAUGAAAAACUAAAAACGAGUGAAAGCUUACCAAACGAAU-GUAUCUUAGGGUGCCACUUUUU-GAGUUACUACUAC--UUGGACACAUAGUGAC----CAGGAGGCACCCCCAUGCUAUCGGACGUGUUGGGGGGU-GAAAGUUCAAACUU-UUGAUAGCAAAAUAUGGGCUUGUUAUAAGUGAAAGUCUAUUC-----UAGACAGACACAAGUAACUCAAGGUUUAUGUUAGGUUAUGAAUAGAAAGAAAGCGUCAGAUUAUCCAGAGGCA-ACAUCUAUCAAUAUCGCAACGAAGGAUC---UUCAUCUUGCAAAUGG-GAAGCAAAUAGAAUCAAAGCAGAUUAUGGAUCACAACAGACAAAU--AGCCGUUGAGAGGUUAAUAAGUCUCACUGGUUCUCAUUCACCAGGGACUCGGCUACUGGUCAA-UACUUGUCAGAUUUGCCCUCAAUGAU-GAACUCGAACAACUGUUCAAGGACCUAUGGGAUGACUCGAA---AUCUGGCAC-UACACGUAUAUGGAUAUAAGUUAUAACG-----------------------------AUAGAGUUUACGACGUAGCAUACAACAGACUUGAAUCCCGCCAAGGUAAAUGCUGG-GCAAAUUGAGGAAAAGUAUUUGAAAUCUCCCUGGGGAACUAGACGAACGAGUGAGGAA--GGUUUUACUUAGUCAGGUCUAUAAGGCUUAGUU-----------GAAAAGGGGCAGU-UGACACGACUCUAAUACAUGUGGUCUAAAAUCGCCCAGUACUAAUUGAGAUUUGGAUGUCAGAUGCUACAAUGACUUAUUCAGAAUCACGCUAGCGUUUUCCUUCCCUUUAAGA-UCAAUCUCAAGUACGAUU-GCUGCUGUAAAUCGUAUCGUAC-------UUGUUUAAC-GUUGACCUUGCGCGUAAUUUUCACAUCCUGAUCCUGGCGCGCGCCACUGCAGAUAGCUCUGAGGCGCGUUUAACGAUGUCGUUCUAGAGCUGUG-CUGAGUAUUGCUAUCGACAACCCAUGAAUUGUUAUUU 
>H2 5339
----------------------------------------------------------------------------------------------------------------------------------------------------------------------------------------------------------------------------------------------------------------------------------------------------------------------------------------------------------------------------------------------------------------------------------------------------------------------------------------------------------------------------------------CUAGGAUUGUACAUAAAAGUUGCACCC--GUCGAAGCAAUAGGUCUCACCACCGAGACAUUUUAUC--AAUCACUGACGAGAAAGAGCUAAUAAUUUUACACGUUGCUGACCCUGAUUGUUACAUCAGAUAGCAAGAGA--------------------------GGUGAAGAGGAACACACACUUAAGA-AUGUCCUCUUUUCGGAGUUGAGCAGAUCUUAGGCCUCUAUAUCU----------AAAUUCAGAAUUCAAUCAAUCACUAGACAACGUAGGGG-AUGUUAAAACCCACACCCCACG-UAGUUAUGGACA--CCAGUAAG---UUCUGUAAGUGUAGACCCUCGAUAUUCCUGAAGUUGCUGCAGCUCCUCCGGAAGAAAAUAUCGCAAAUAAUGUGGUGAAUUCAGUUGG-------------------------AGCGCGGUUUAUGUGAUUGUUAUAUGAUACCCGCUUUAAGUGAAC-AAUUGAUUAUGAAAUCCUCACCUCAUAGCAGGACUGCUUCGUCAGGAAUCA--GGUUAUAUAAUUCAUCCUGAGUAUCAUAACAAGUACUUGAUCUUUUGACG--AACGCAAUAAGAACUGGGAGAAAAAGCU----ACGUCUCAGAGAAUUUCCCGAUAAAUCCGGUUAUAAGCCUAUGUAAGAACAAUUACGUCAUCUGCGAUUUUUUACGAUCAAAUCUUAAGAUAGGACACU--CUCCUUUCUGGUAAUUAACUUUAAGAAUGUAGGUCAAUCACUUACCAUGUC-UAUUGAAGAUUUAUGUAUGUCGAAAGUUGCUAAGCGUUAUGUGAU-UUGAGAUUUGCU--------ACGGUUGGCAUACAAAACAAGCCACGUAAUGCUAUCGUA------GAUCUAUCUAAAACCAAAGGGGGAAAUCAAUU-UUUACUUUCUAUAUCCUGAGAAUAUU-UGUCCGCUUUUUACUCUGCGAAGU-ACCAGAGGAACGGAUCUUAAGGUAGAAUAGAAAAGCAGUCGUAUGUUCUAAGGUGUAUUUAAAACACACAUCCUUACGAACUCCAUGUACCGUGUUCAGACGUGAGCUAAA--------------------------------------------------------------------------------------------------------------------------------------------------------------------------------------------------------------------------------------------------------------------------------------------------------------------------------------------------------------------------------------------------------------------------------------------------------------------------------------------------------------------------------------------------------------------------------------------------------------------------------------------------------------------------------------------------------------------------------------------------------------------------------------------------------------------------------------------------------------------------------------------------------------------------------------------------------------------------------------------------------------------------------------------------------------------------------------------------ACUAUGAAAUACUA-CCUCCCCGACAGUAGUGUGUAUUCAAAGUAGCUCAAGUCAAUCAACUAAAAAAACGGCGGUUUUAGCUUACCUGUGUUUAACGUUGGGUCUAAAGAUUUAUACACGACAUGCCC-UUCGUUUCAACACCCCAUAAGAACAACACG------UAGAUCUUUGAAUAUGCAAGCAGCUGAUACGGAGCAUUCCCUAAUUCACACGUUAUAGACUCUCUACGACCGUCAUGUGUGGAACCCUCUACAUAACUUCUUAUCAUAGAUCGCGAAAGGCAUAAAAAUUCAAAUGGGCAAAUCGCCGGAUUUACUUGCAAUGCUCGAGAUCCUACAGGACCGCCUAAUGUUUAAGAAAUUUCAUGAAAUCAUUCGUGAUGGCGGUUGUACCGCCACGUUCGUUAACAGGAU-UUUAGUCCCGGAUGUGAACUUGUCAACCGUAAUAUAUUAUUAGAUCCUAGAGCUAAAUUGUUUAAGGUACUGUUGGAAAAGUCU---A-UAUGCAAGUUAAAUAUGAUAAACUUCAG-UUAGUACAACUACUCGUAAGGUGAGCA-------AGUUAAGAUAGGUA--UUCCAUAGAACUAUUAGCACUUGUGCUUAGAGU-CAGUAUGAAAAGAUC-UGAGAUUUUAUGAAGAAUGACAUUAUACCUAGGAUAACUACCAUCCCUGACGAGCUGAAUAA--AACAGAAUAUCAGAUCUAAAAACGUUUUUGGAUUGGAUGACUAAGUCUUCUUCAGUCAACA-GAUAAAGAAGACAUGGUAGACUCUACCAAACCGCCUCCCGUAAAGCUGCUUG--GAUCGAACGAUCGUUAUCGCAUUC-UAUUAGGGAACAGUUUUCGCGUAACUCUUAUCUAUCUAUAGUGCGCUGUUCAAUAUGCAA-UGGAAACAAUUUCCACAAAAGGGGACGAUGGCUC----GAUUGGGUUCCGUAUUUGAGAUUGUAUUCCAAUGUAGGUUAAAUUUUCCCUCGACAAAGGUUACGGUACCUUGUAACCAAUAUUCA-AUUAGUUAUAAGUAGCCUUAAUAGUAAAAAGAUGAUUAUCAGGAAAUCCUCAAC--------------------------------------------------------------------------------------------------------------------------------------------------------------------------------------------------------------------------------------------------------------------------------------------------------------------------------------------------------------------------------------------------------------------------------------------------------------------------------------------------------------------------------------CCGUCAAAGCAAUCCCCAACGGACGGGAUGUAGACAAUGUCGGGGAACUUCACAUAUGAAU-GAUUUUUGGGGCGUUUUCUCUCACAUUCUUUGAUCC--AUAUUGCAAAAAUUAC----AAUAAGAUGGCAUUUCUGGACAAGACCUUGUAUCUACA-GUUCAUGGAUAUAC-UUCAUCAUUAGAGAUAUGACUAACAGAGACGAGAAUUUAUCACUUU-UAGAGAAACAUCGGGAGCCUUAGUUUACUUAGUUCUUGAGGGU-AAGUGACAGUCUUAGAUUGUGGAUGGAUC-GUGUCCGCUCAUAUUUCAGUGUAAGAUCAAAGUCGUUUUAGAAGUGA-CUAGAAAAUAAGAAUAGCGCGGAUUGUGAGAACGAGGAAG-AAGUCACGUCGUCGGGGGAUAAAUUUGUGAGGUACUCGUUUAUCCUAUAGGACUUUGGUUUUAUUAGAAAAAUUUGCUGAACUUGACUCCCCAUGUUGCGGUUCGGAUACUUCUCUGGGACUCCUACUAU------------------------------------------------------------------------------------------------------------------------------------------------------------------------------------------------------------------------------------------------------------------------------------------------------------------------------------------------------------------------------------------------------------------------------------------------------------------------------------------------------------------------------------------------------------------------------ 
>G2 5339
ACUACAUGUAUAGCCACUGCGCAUAACCAAGGGUCUCUUCG------------------------ACGGGAA-------UAGAAGGAAAUUGUCGCCAUUGUCUUUGUCCCACUGCCUG-UGCAUCGUUAAGAAGUGAUUGAGAUGGUAUCCUGUGGCACUUCAGGUGGCGGGGCUGCGUUUACCUGAGUUACAUACUUGACACCAAUCCCUUCACUCACUCCUCA-CUAGUGGCUCCUA-UUAACUAUUUAAACGAUCAUGUAAAAGAAUGGCGAAGAAUCGAAGUUUCACGUUUAAUCAUAAUCAGGUCAAAGUA-GCAUAUUUUGUCCAGACCGCUCU-GUGUGCUCUUAGCAGACAUGAUUU-AUUCAAAUACUGGUUGAUAGUCU-UUUACCCCUCACAAAGGUUUGGGUUGUACUGCGAGAUGC-ACAUUAAAUAUAGACUCC-UAUGGGUACAUUCCGUUCAUUGAUACGCUAGGUUCAGGAAAACAACACUCAAGUCAGAU-AGUGGUGCA-------------------------------------------------------------------------------------------------------------------------------------------------------------------------------------------------------------------------------------------------------------------------------------------------------------------------------------------------------------------------------------------------------------------------------------------------------------------------------------------------------------------------------------------------------------------------AAUCCAUCCAGAUUUUCAUGACAAUUAUUAGAGCUUUAGACG--CACGGAAUAAGAACUGAGAGAAAAAGCU----ACGUCUCAAAGAAUUUCCCGAUAAAUU--CGGCUAUGCCUAUUUAAGAACAAUUACGAUGUCUGCGAUUUUUACCGAUGAAAUCAUGACAUAGGGCAGA--CUCCUUUCUGGUAAUUGAUAUUAUGAAUGUAGGGCAAUUAUCCACCAUGUC-CGUUGAUGAUUUCUGUAUGUCGAACAGUUCAAAGCAUUAUGUGAU-UUAAGACUUGCU---------ACGAGUGGCAUUCAAAAGAAUCACGUAAUGCUCUCGUA------GACCUAUAAGAAUCCAAUGGGAUGAAAGAGUU-UUUACUUCCGAUAUCCUGAGAAUUUU-UAUUCGCUUUUCACUUUGCGAAGC-ACCAGAGGUACGGAUCUCAAGGUGGUAGAGAGGAGGAUUCGUAAGUUUUAAGGUGUAACUGGAACAGCCAUCGCUACUACCUCCAUGGACCAUGUUCAGGCGU-AGAUGAGUUUUCAAAUAGUC---AAAACAAUCUCGAUGUAAAAUUUAUGCCUCG-AGCAAACAACCAUUAAGAUACGCCGCGAAACAU--UAAGUGUGCAGAAUACACUGUAAUUGAUGUUCAACGCGCCUUAAUGACAUUCAAUUAAAAAGGCUCGUGUACGGCAUUAUAAAGGUCUUAUAUCUUGGAGGAGUCUCUGCAAUAGGCUAUGUUUAAUCUUUGGAUUUUUUCGGAGUUA-GGCCCCUCUACGCGCGCCAAGCGCGCCGAGUAUGGGUAUAAACUUAUACCAAUUGGU-CCACUCUGACUUUUGUCGAAUCGAACUCAUAAAUACCUCGGAGUGGACUCUGUAAAUAAGAACGAUGUC-UACCAUUCGACAUGAAGUCUGUCGUAGGCUAUCUUGCUAGUCGCCUGAUACCGUG-AGGCAGUAUAAGCCUGGGUUGCCAUCAUUAGUGAAUUGUAAU--CCUGCAUAUAGUAGGUCGCUGGAGACUUAGCAAUGCCCACAUAUUCCGAUUAUU----------------------------------------------------------------------------------------------------------------------------------------------------------------------------------------------------------------------------------------------------------------------------------------------------------------------------------------------------------------------------------------------------------------------------------------------------------------------------------------------------------------------------------------------------------------ACUAUGAAAUACGA-CCUCCGCAACGAUAAUGGGUUUUUAACGUUACCUAUCUCAAUUAAAUGAAAACACGGCGGCUUUAGCAUACCUGUGUUUAACCACGGACCUAUAAAUUUGUUUGUGACAUUCCCAUUCGUUUUAACACUUCACGACAAUAACACA------UAGGCAGUUAAAUAUUCAAUGAGCCGAUUCGGGGCAUUCUCUAAUUCGCGUAUUGUAGACUUUCUACAAUCGUCACUUGUGAGAUUU-------------------------------------------CAAAUCGGUAAGUCGCUGAGUUUACUUGCAACCCUCAAAAUCAUACCGGAUCGCCUAUCAUUUAAGCGAUUUUGUGAUAUCACUGGUGAUGGCGGUUGUACUGCCACGUUUAAUAACGGGAUGGG-GGCCCCGGAAAUGGACCUGUCGACUAUAGUAUAUCGUUGGAUCCUAAAACUUAAUGGUUUUAGGUACUGUUGGGGAAGUCC---A-UAAGUCGAUCAUACACGACGGACGUCAA-UUAUUAUAAUUACUCAUAAAGUGAGCA-------AAUUGGCAUUAGUA--UUCCUUAGAACUUUGAGUAGUUCAGAUUGCUUU-CAGUAAGAAAAGAUC-UUAAGUUUUAUGAAUAAUAGCAUCUUACCUAGCAUAACGAUCAUCCCGGACGAGAUGGAUAG--GGCAGAAUUUCAGAUCUCAAAACAUUUUUGGGUCGGAUGCUCAGGUCUUCUUCAAUCAACA-GUUAAAAAAGACGAGCCGGACCCCACAAGAGUGAUUUCCGUAAAGCUGUUCG--GACCGAACGAUCGUUAUCAUAUGC-UAUUAGAGCGUAACUCUCGCGCAACUCUUAUCCAUCUGCAAUGCGCCUUGUGAUAUGCAG-CGGAGACAAUUUCCAGAAAAGAAGAUGAUGGCUC----UAUUGGGUUCUAUUUUUGAGACUAUCGUCCAAUGUAAGUAAAAUGCGCCUUUGACACAAGUCGCGGAACCUUGUAACUAAUACUCA-GUUAGGAAUAAAUAGCCUUAAGAGUAACAAGAUGGUUGCCAAGCAGUCCAAACC------------------------------------------------------------------------------------------------------------------------------------------------------------------------------------------------------------------------------------------------------------------------------------------------------------------------------------------------------------------------------------------------------------------------------------------------------------------------------------------------------------------------------------------------------------------------------------------------------------------------------------------------------------------------------------------------------------------------------------------------------------------------------------------------------------------------------------------------------------------------------------------------------------------------------------------------------------------------------------------------------------------------------------------------------------------------UGUCCUAG---ACACUUUAC-UACAGAGGUGCGUGUAAAAAAUAAAGUA-----------------------------GUAAGGCUCAUAUCGCAGCAUAUCCGUUACUACAGUCUUACCA---AUGCUGUCAU-GAAGGUCGGAAAGAAGUAUCGGUAAUCACUUUACUGAAUUAGGCACGAAAAAGGAGAG--CGUCUGGUUCAGUCACAUUUGUUAUGUUAAAAA-----------ACAGCGAAUGAGCAUAGUACAAAGCCACAAAACUUUAGCUAAAAUCAACUGUGUCUGUACAGAGCAUAAAUGUAGCAUAGAGCUAUAACUUGCUGAGGAUCGCACUGAAAUAUGGCUACUUCUUAGCA-UAAGUUUAAAACAUGUCUCACUACUUUGAUCCAUAUUGAGC-------UUAUUCUACCAGUGAUUCCGUUUAAAA-CAGCGUAUCUUAGCCUUUGCAUAUACUACGUUACAUUGGAAUGAGUUAAGUUAGACAAAAUCAAGUUGGAUUUACCACUCAAGCGCCCGGUCGAUGGA-UUCGACUGGUCACCC 
>F2 5339
ACUAAAUGCAUAACCGCUGAGCACAGUUAAAGGGUUCUACA------------------------AGGGGUA-------UAGGAAAGAUUCACAGCGAUCAUUUAUACCCCACUAUCCG-CACGUUAUAAAGAAGUAGUCAGGAUGAAAUUCGGU--UCCCUUAGGUAGUAGGUUUGUGUCCACUUUAGUUCCCUAUCUCAUUCCAGUCCUCUAGUUCUCGCCGCA-UCAUUCGGUCCUU-UUAAUUACUUAAACCGUCUUGUAGAAAAAUAGUGAGGAACGCAAAUCCCAUGUUGAACAAUAACUGGAUCAAGGCA-AAACGCCUUGUUUGGACUGCCCG-GAAUAUUCUAGACAGACAUAAUU--AUCGAAACACUGGCUGAUAGUCU-CUCAUUUUUCUUUAACGUUUGUUUAAUACUACGAGGGGU-ACCCAAAAUAUAUACCCU-GAUCGAUACAUUCCAUUCAUUGAUAUUUUAGGCUCAGUGUUUCAAUACACCAGAAGGUU-AGCGGUUCG-UCAGGAUCAUAGGUACAUGUGGCCCCCA-GUCC--AUAUUAGGACUUAUGUUGAUUACAUUCUGUC--ACUUAUUGACACGAAAGAGCUAAUUAGGGUACACGUCGUUGAACCUAAUUGUCACGUCUACUAGUAUCAAC--------------------------AGUGUAGAGAAACAAACCUUGAGGAGGCUCCCGCAUUGCGUUGUCGUAUGUACUUCAGGACUGUAAAUUUAAGCAGCC----------GAUUCUAUGAAUCACCAGUCGGCAUAGAAG-CUAUAGAAACCCCUCCGUCAUG-AAGUUAUUGACA--GUAGUAGG---UUGUGCUAUUCAAACCUUUGAAUAUUCCUGAAGCUGCUAAGUCUACUACGUAUGAAACUAAAAAAGAUAACAUAAUGAUUUCCGCUAG-------------------------AACAGAGUAUAGGAGAUUUUUAUAACGUACCCAGUCCGAGUAACC-UGUGGAUUUUGAAGUGCUCAACUCAUAAUAUAAUCGCUGUCUGAAGGAUAG--GGUUAUAU--------------------------------------------------------------------------------------------------------------------------------------------------------------------------------------------------------------------------------------------------------------------------------------------------------------------------------------------------------------------------------------------------------------------------------------------------------------------------------------------------------------------------------------------------------UUGUCAAGCAGUA---UAUAUUUUUUCAAUGU-ACACUUGGACAUCA-ACUAAACAACUGUAUAAAUGUAUGGCGGAACGG--UAAUUUCACUGGAUAUAUUCGUGUUGGUUGCUCCAACAUAUGAAUGUCAUAUAAAUCUAGAAGCUCGCGUACUGCAUCAUAUGGAUCUUAGAUCCUGGAUACGUCU-UACAGUGGUCCCAGUUAUGGCUUAUGCGUUCGUUCUAAGCA-AACCGCUCAGAGCCUGUCAAACGCACUGAUACGUGGUCUAGAAUUGAAGAAACCUACUUCGCCACUACUUCUCUCACAUCGAUAUCCCCAAUGCCUU--GGAGUGGGCCCUGUGCAUGAGCAAUGCC-GUCAUUUUGGUUUAUGGCCUUUCGCAUGUUAAC--ACCACCUGCCUAAUAACAUGU-AGAAGUGUAAGCCUGUGCAGUUACUAGAAGUGGUUUGUAAU--UUCACGUAUAAUUGGCCACGGGAGUCCUAGCUAUCAUGACUCAUUCCCAUCGGU----------------------------------------------------------------------------------------------------------------------------------------------------------------------------------------------------------------------------------------------------------------------------------------------------------------------------------------------------------------------------------------------------------------------------------------------------------------------------------------------------------------------------------------------------------------ACUAUGGAAUACUA-CCGCCACAAUACUAUCGGGUGUCCGAUGUACCACAAUUCAAUUAAAGCAAAUCAUGAAGAUGUCAAGUUUCCUGUCGUUGAUGUUGGAACCAUAGAAUUAAUCGUAACAUAUCCAAACGUUCCGAUGAUGCAUAACAUUAACAUA----UGGGUACUUUGGGAUAUCUAGUCUGCUGAUAUUGGGAGUUCUAUCAUAGACACAUUGCAAGCACUUUCCAACCGUUACUUACGGGACUUACUUAAAGGCCUCCGAUCUUAGAUUACAAUCAGCAGGAAGAUUCAAGUGGGCAUAUCACCGGGUCAAUUUGUAAUGCCCAAAAUCAUACAAGAUUGACUAAUACUCAAGAAGUUUAAGUAUGUCAUUGGUGAUAACAGUCGUAUUGCCACGAUUGUUGACGGGGC-UUUACUCACGGAAAUAACUCCCUUAUCCCCAAUAUGUUA--GGGUGUUGGGACUAAAUUAUUCACAGUAUCAUCAGAAAAGUUU---G-AACGCGAAUUAAACGUGGUGGUCAUUAG-CUAUUAGUACAACGCGUAGUACUGACA----------------------------------------------------------------------------------------------------------------------------------------------------------------------------------------------------------------------------------------------------------------------------------------------------------------------------------------------------------------------------------------------------------------------------------------------------------------------------------------------------------------------------------------------------------------------------------------------------------------------------------------------------------------------------------------------------------------------------------------------------------------------------------------------------------------------------------------------------------------------------------------------------------------------------------------------------------------------------------------------------------------------------------------------------------------------------UUACCAAUGCAUUCCUCGAUAGACUGGAUGUAACUAACGCCGAACAGUGUAACAUACGGAU-GCAUUUUACAGCAUAUAGUUUCUAAUUUUUUUAUCU--GUAUUACUAGAGUGAA----AGUAAG-UAGUAUUCUUGAACAAGAUUUCCUAUCUGGA-GAUAAUGGUUAUCU-UUCAUAGUUAGCCAUAUCACCAGUGGAAGCGAAGAUCUCUCACUCC-UAGAGAGACGUCAGUAGCUUUAGUCUAUUUUAUAUUUGUGAAU-AAAUAAAAGUUUUAAAUUGUCGACAGAGA-GUACCCACUCAUAUUUUAACGCAAGAUUGAAGUCGUAGUGGAAAUAA-CCAGAUAAUAGCAGUCGCGCCCAUUAUGACUUUUGGGAGACAAACCCCGUCACUGAGAAAGAAUUUUGCAAUGCACCCAUUAAUUUUAUGGAACUACGGCUUUAAUUGGA-ACUCUGCCAAAGUUA-CUCCAAAGUU-AUAGGUAGAAUGCUUGUCGAGGACUUAUGCUGUUGUUCCAG---GCAUUGCAU-UAAGGAGGUGCGUGCAAAUACAUCAACA-----------------------------GCAGGAUUUAUGCCGGCGCAUAUCUAUAGCUCGUGAGCC-UUACUGAUAUUUCCAG-GAAAGUUAAGCUAAGAUGUCAAGAUUCGCUUCAUUGUGUUUAGCGCGGAAACGAAGCA--CGUCUGAAUCGGUCGGGUUUGUUAUGUCGAGAC-----------AGAGCAAAUGAGCAUAGUUCAACGCUAUAAAGGUUGAGCUAAGAUC-ACUUUGUCCGUGUUAAGUACAGACGUAGCAUAAUG-UAUGAUUAACCUUGAAACACAGUAACGUCUAGCUCCUUUAUAGCA-UAAGUUUAAAAUAUGCUU-ACUACUUUGAUCCGCAUUGUAU-------CUAUUCUAUCGCUGACUCCGUCUUGUAUCACUGUGUCUUAA-----GUAUACACUACGAUAUAUGAGAGUAAAACAGGUUAAACAAAAUUAAAUUGGAUUUACAUCCCAAGCACCCAAUUGAUAGA-UACGGCAAGUCAUUU 
>E2 5339
ACUAAAUGCAUGGCCGUUGAGCAUAGACAAGGGGCUCUGAA------------------------AGAGGCG-------UAGAAAAGACUCACGGCCAUUAUUUAUACCCCACUGUUUG-CGCGUUAUAAAGAGACAGUCAGGAUAAUGUUCUAU--UACCUUAAGUAAUAGGCUCGUAUCCACUUUAGUUACCUAUUUCAUUCUAGUCUUUUAGUUCUCACUUCA-ACGCUAAGCCCUU-UUAACUAUUUUAACAGUUACUUAGAAAAAUAGUGAAGAGCAAAAGUCCCAUGUUAAAGUAUAGUUAGAUCGGGGCA-AAACGCAUUGCUUAAAUUACCCG-GGAUACCCUAGGCAGACAUAAUU--AUCAAAACACUGGCUGAUAGUCU-CUCAUUUUUCCCGAAUGUUUCCGCGGUACUGCGAGAGAU-ACAUUAAAUACAGACUCU-GAUGAGUACACGUCAUUCAUUGAUACUUUAGGCUCAGGAUUUCAACACACUAGUAAGAUAUGUGGUUCG-------------------------------------------------------------------------------------------------------------------------------------------------------------------------------------------------------------------------------------------------------------------------------------------------------------------------------------------------------------------------------------------------------------------------------------------------------------------------------------------------------------------------------------------------------------------------AAUCCACCCAGAUUAUCUAAACAAGCACGUGAAUUUUAGCCC--UCAGGAAUAAGAUAUGAGUGAGGUAGCU----AAGUUACAGUGAUUUACAGACCGAGUU--CUGACAAGCCCACUUAAGAGCAAGCACAUCAUCUGUGUUUUUUUACGUUGAAAUCAUGAGUGUGGACGGA--UUCAUUACUGGCAAGCCAAAUAAUGAAACAAGGGCAAUAAAUCACCAUGUC-CAUUUAGGAUUGUUGUAGCUACAAUAGUUAAAUGCAUUAACAGAU-UGCGGAAUUGUU---------ACGGGUGGCAUUCAAAUCAGCUACAUGUUACUCACGUA------GUACUUUCACAAUUCAAAGAGAUAAGUGAUAU-UUUACAUUCAUUAUCAUGAGUAGGUU-UAUCUGGUCUUCUCUUUGUGGAGU-GCUCGAGGAACGGUUGUCAUGGCAAAAUGGAUAUAUAGAAGUAUGUCCUAAGGUGUAAUGGAAGCACUUAUUGUUCAGAACUCUAUGCACUGUCUAUAGGUGA-AGUUAAG---------------------------------------------------------------------------------------------------------------------------------------------------------------------------------------------------------------------------------------------------------------------------------------------------------------------------------------------------------------------------------------------------------------------------------------------------------------------------------------------------------------------------------------------------------------------------------------------------------------------------------------------------------------------------------------------------------------------------------------------------------------------------------------------------------------------------------------------------------------------------------------------------------------------------------------------------------------------------------------------------------------------------------------------------------------------------------------------------------------------------------------------------------------------------------------------------------------------------------------------------------------------------------------------------------------------------------------------------------------------------------------------------------------------------------------------------------------------------------------------------------------------------------------------------------------------------------------------------------------------------------------------------------------------------------------------AAUUAAUACUAGUU--UACCAUAUCACUGUGAACAAAUCAGAUUGGGGU-CAAUGUGGAGUGGUU-GAUAUUUUUAAGAAGAACAAAACUUUACCUAGAACAACGCUCGUCACUAACGAGCUGGGUCG--AACACAAUUUCAGAUCCCAAAGUACC--UGGAUCGGAUCACCCGAUUCCCUACAACUAUCU-AUUAAAGAGGAUAAGAUGGAUUUUACCGGACCGCCUGCUGCGAAGCUAUUAU--GAUUGAACGGCCGUAAUUGCAUCU-UAUUCGAAAGUCACUUUGAGACAACUCUGUUAUAUGUAUGGCGUGCUGUGUAAGAUUCAG-UGGUAGCAAGUUCCACAGGAAGAGACAGUGCCAA---CGGUUUUGUUUCGUGUCUAAGAUUAUGUGGCAAUGUGGGUAAAAUUGCCGUGCAUCACAAGUAACGGCACCGUGAAACCCAGGGUUA-AUCGAAAAUCCAGUGUAUUGCUAAUAACAACAAGAUUGCCGAGUGAUCGAAAAGGAGAUAUGUAUACUUUAGGUAUGUACACUUAUCAU-ACACAGUACUUGAUGAAGCUUCUGUUUGAGAUGUUACAUAAGACACCUACUUCAAUCAAUAAGACAGAAUGAUUUAACUUAUCCGAUGAUAAGAUAGACAUGUUGAAGUAUGUUAGUAUGUCUUAUAGUUUACAUCUACAAUCUUUCAAUACCCGAUGUGGCCUCAGGUGAUUCAACAUCAAGUAAGAAAAAAGUUCUGUAAAUUAUGCUAACCAUCUUGGUAUUUAGUUACCAAAUAACGUGUUACGCGCAGCUGGUCAUAUAAUUUGUG-UGCACUCUUGACAC-UUAUAGAAUUUUA-----CGGGAAACCGUGACAAUAUCUAUAAUGAGUAGCUUUGCAGUGUCA------ACUCUUUAAGUAAUGAGUAAUACUCUCAAAAGCUUUUUUAUAUGGGUCGUAUGAUUGUCUUAAUGUACCAGCUUAAGCGGAAGGUUCUUCGUGGUGGCCUAAGAGGAACCUGUGGUAGCUCGA---UUACCAGAGCGUUCCCCCACAGACUAGAUUAGGCUAACCCCGAAGGGUGUAACAUAUGGAU-GCGCUUCACAACAUAUUCCUUCAAAUUUUUUUAUAU--AUAUUACAAGGGUCAA----AGUAAGAUAGUACUCCUAUACUAGAUUUCCUUUCUCGA-GCUAAUGGAUAUCU-CUCUUAGUCAGCCAUUUCAUCAAUGGGAGCGAAGAUCUCUCACUUCAUGGAGAGACGUUAGUAACUUCAGUUUACUUUACUGUUGUGAGU-AAAUAAAUGUAUUAGAUUACCGACAGAGA-GUGCUUACUCGUAGUUUAGCGCAAGACCAAGGCCUUUGUGGAAAUGA-CUAGAUAAUAAGAGUAGCGCCGACCAUGACUUUCGGGAGACAAACCAUGUCAUUGGGAAAGAAGUCUGCAAUAUACGUAUUAAUUUUAUAGGGCUACGGCUAUGAUUGGA-AAUUUGUCAGAGUUAACUCCGAUAUU-GUGGGUAGAAUACUUAUCUAGGACACAUGAUAUUGUUCCAG---ACAUUGCAC-UAAGGAGAUGCGUGCAAAUUAAUACAUA-----------------------------GUGGGAUCUAUGCCGCAGCAUAUCUGUAGUCCACGAGUU-UUACAGAUACUACCGG-AAAAGUUAAGGUAAAAUGCCAAGAUCCACUCCAGUGAGUCCAGCGCGGAAACAAAGAG--CGUCAGAAUCUGUCGGGGUUUUUAUGUCGAGAC-----------AAAGCGGAUGGGCGUAGUUCAGCACUAUAAAGGCUGAAUCAAGAUCAACUUUGUCUGUGUAAAGCAUAGACGUAGCAUAAUG-UAUGAUUAACCUGAGGUCACACUGACGCCUUGCUUCUUUCUCGCA-UAAGUUUGCAAUAUGCUU-ACAACUUUGACCCGUAUUGUAU-------UUAUUUUACCGCUGAUUCCGUCUUGCAUCACUGUAUCUUAAACUUUGAAUACACUGUGAUAUGUGAGAGUAAGACAGAUUAAACAAAAUCAAAUUGGACUAACAUCCCAAGCACCCAACUGAUAGA-UACGACUGGUCAUCU 
>D2 5339
GCUGUGUGUACGGUUUAUAGGCUCAGCCAAUCUUGUCUUCA------------------------AAUGGGG-------UAGAAAGAGUUGACGAUUGUUAUUCAUACAAAACGGUUUA-CGAAAUAUAAAAACGUAAUAUGGACGGCAUGUUGCGACGCUCUGGGUAGUGAACCCGCAUUCACUCUAGUUAUUGGUUCUGCCCUAAUUUCU-------UUCUUUA-CUACUAGAUUUUU-GUAAUAUUUUGGAUGGUCAUGAAGGAAACCGGUGCGCAGCCGAGACUCUGCAUAUCGCAGCAAUCAGGUUAGGAAG-AAACGCAUUAUCCGGGCUAUUUG-AACUGCUUCUAACAGAUCUAGUUU-GUUCCAAUAAUAAUUGGCAGCCC-ACUGUCUCUACAAAACGCUCACACAGCAUAACGAGAUCU-ACGAUAAAUGUAGGCUCU-AAUGGGUACAUCCCGUUCUUUGAUACUCUAGUUUCAGGAUGUCAAAUUGUGAGUUAGAC-GACAAUGCG-------------------------------------------------------------------------------------------------------------------------------------------------------------------------------------------------------------------------------------------------------------------------------------------------------------------------------------------------------------------------------------------------------------------------------------------------------------------------------------------------------------------------------------------------------------------------AAUCCGUUCGAUUUAUAGUAGAAAGGACU---AUAUCAGAGA--UACGCAAUAUGGUGUAAGAAAAAUAGUU----CAGUAUCAGAGGUUAUGCUAAUAAAUU--UCGUUCCACCCUUAUAAAGACAAUUCCGGUCUCUAGCGUU-CUAACGCUUAAACUUUGUGAGAGGGUUUU--CUCCGUCUAAUCAAUCGACUGUAUGCAUUCAAGCCGAUAACUCUUGAUGUC-CCUUAAUGAUUAUGACGUCUCUAAUACCCCCCUAAACAGCGGGCC------GCUUCCUUUCACUGUUACAAGUGACAACCAAACCAGUAACAGACCGUUCACAAG------GUAUUAUAGGAGUUAAAGACGAUCGAUUAGUA-UGCACACUGCACAAUUUAAGAGCAUA-UGUCUAGUUAUUCCUUUGCAAGUU-GGCUAAAGCGCCGGUGAAACGGUAUAGCUGAACAUCAGU--UAUUGUUUAAAGUGGAACAAAAACAGACAUCGAUGCGUGACAAAGCCACAGAAUUCGGCCGU-AUCGAAGUACUUAAGAAGCC---AUCGCCAUUUUAGACAGAUGUUUUUUUAUUA-AUCAGGCAACUGCUGAAAGGUAUCAUGCGACAA--UGGAUACGCGGGAUUAACUAUUAUUAAUGACUAAAAGACAAGUACGGGAUUUAGUUCAAGAUGCCCGGGUACUCCAUCUUACAGGUGCUGUGUUAUGGUGAUCUCUCGAAACUACCUUUUGUUGUUGCUUAGCGCUUAAUUAUAGACA-AAUGACAUGGUACAAGUCAAGCGAAGAGGAUUGUGGUAUAUUUCAGAAUCAAUUUGA-UCGCUCCAGUUUUUAUCGAGUGAGCCUCUCAAGUACCUC--AGAAUGAAUCCUGGGAAUGGAUAUAGAU-AGCAUUAUGGUGGAUGACUUUCUGCAUGUCGUA--GCUACUUGUUUUGGAUUGAUUAGGGAAUACGAGUCAAAGUGACCAUUGGGAGUAAAUUAUAUA--CCUUUAGGAAGUAGGUUAAUAGAGGGCCAGCAAUAACUACAUGCUCCCACUAAUGCAGUAGUUAAAUUCUAAC-UGUGGUUGAUCAGCAGAGAGACUAAUGUGAUUUUUCGCAGGACUAUAUU------------------------------CGAUAUAUUACUGAAUACCCAAAGACGAAAGGUGACAUUUAAAUUGUUCAACCCUACGCGA-AGCCAUUAUCACACAGUUCAGUAAGCGUGCAAGAUUUUUGUUCUCCCC--UAAUGGAUUGUGUCGGAAGCAUCAUGAUUUCGUUAUUAUGAUCCUUUGUUAUCGUUGGC--UAAGAUAAACUAUUAUCAGAGA--UGAUAGGUUACAGAGUGCGAGCA-UGUUAGUUGAAUGUCAGUGUCAGAUCAUAAGUCCUGGGGG-ACU-CACAAAACACAAGCAUGAUGUAUCUUUCAAGGUUCGGUUUAAGUGGCUGUUAUUUCGUAACCCUCAC---ACAAAAGUAUUGUCAACGAGUAAGAAACAAGAGACACGUCGAAUUGAGACAACCGAUGUAAUGCCCAUCUCAAAGGCUUACUCCUAUAGCAU-GCUAGCCCUGUGAUUUACAGGUCGAUCGUA-CAAAUGAAUUUAUAUGGAACCUGCAGCACUGAGUGAUUAAAUUCGAAAAAUGUACAACCAUUUAUAAUCACCGGUUCCUAACAUUGGAGCUAUUGGUCUACUCCCGACUCACCCAAUCUUCCAAGUGCAUCAUGGUUAUAACAUA------UAUAAGCCGAAGCACUUAAUUAGCAGGGUUAGAAUCUUUACCAUUUAACUCAUUGCAGAUUCAUUAUAAACGACGCAUAUAGCACUCACUUUAUAGAUUCCGAUCGUUUAUUACGUUAAACUAGUGCGGUUAAACGCGCAAAUUGCUGAAGUUGUCUAUAAUGUUCAGAAUCGUGCAAGAAUCUUUAGUAUCUAAGAAAUUUCAUAGCUUCAUUGAUAAUAGUGAUUGUACUGCCACAGCGGCUGACGGGGUACAUAGAUGUGAAAAGAAGCUUCUAAGAUACUAUGCAUCCUUCAACGCCUAAACAGCAACACUCACGUUAUCAUUGAGGACGUCC---A-UAUAAAUACGGAAAAUACCGAGUCUCGC-GUUUUAUUAAAACGCAUAGUGCAGACAGAUAAAUAAAUGGUCAAAUAAUUCCUAAUAGGACCAUUUGCUGUUCAGACUAGACCCUAGUCUAUAGUGGAC-CGUGGGUUCAGAAAAGACAAUUAUUUAACUAUGACAGCAGUCAUGCUGAACUAGAUAGGUAAUCGAAAAAAUUUUUGACCAUGGAUUACCUGAGGAUCAGAUGACGUCAUUGCGUAUGACCAGUA-CAUAAAGAAGUCGGAACGGAUACAAGAAGGCCGCUUUCUAUAAUGUUUAAGC--AACUAG-UAAAUGUAACUAUUUAC-UAUUGAAAAGUCACUCUGAAACGACUCUAGGCAUUAUACGACGCACCCUCCGGUAUGAAA-AAAAGACAAGGUCCAGGACUCGAGACGUCCGCCU----AUGUGGGGUUGAAGUGUAAGGUGAUCUACUAACCUAGGUAUAAUUAUCAUGCGAUACACGUCAAGGUACCUUGUAUGCAAUAGCCUUAUAAAGACAGCCCUUCAUAGGCAGUACUAAGAUGAACACCUGGCAACCCAGAAC------------------------------------------------------------------------------------------------------------------------------------------------------------------------------------------------------------------------------------------------------------------------------------------------------------------------------------------------------------------------------------------------------------------------------------------------------------------------------------------------------------------------------------------------------------------------------------------------------------------------------------------------------------------------------------------------------------------------------------------------------------------------------------------------------------------------------------------------------------------------------------------------------------------------------------------------------------------------------------------------------------------------------------------------------------------------------------------------------------------------------------------------------------------------------------------------------------------------------------------------------------------------------------------------------------------------------------------------------------------------------------------------------------------------------------------------------------------------------------------------------------------------------------------------------------------------------------------------------------------------------------------------------ 
>C2 5339
ACUAUGUGUAUAGUUUGUUGGUUCAGCCAAUACUGCCUUCA---------------------AGUGGGGUAG-------AAAGAGAUGACGGUUGUUGUUCGUGUUAUAAAACGGCUUA-UGCGAUCUAAAGGAGUAGUAUAGACGACAUUCUGCGGCGCUCUUGGCAGCGAACCUGUACUCACUUUAAUAAUUGGUUCGGCUCAAAUUCCU-------CUCUUUA-CUACCAGAUUUUA-AUAGUUGUUUGGAUGAUUAUGUAGGCAACGGGGGCGCAGUCGAGCCUCCACAUCAAACAACAAUCAGAUCAGGAAA-AAACAUACUGUUCGGGCUACUUG-GACUACUUCUAACAGUUUCAGAGU-CCCCCCGUACUAAUCAGUAGCCC-ACUGUCUCUACAGAACGUUCACCUAGUAUAACUAAAUCU-GUGAUAAAUGUAGGCUCU-AAUGGGUACAUCUCGUUCAUUAAUAUUCUAGUUUCAGGAUAUCAAAUUGUGAGUUAGGC-GACGAUGCG-GCAGGUUCCCACGUAACCCUAUCUUACG-AUUCACAUAUAAGGAGCUGGUAUAAGUCCGUGUUAU---AAUUCCCAAUAAAGAGCAACGAGUGAGGAGAAACAUACCAGAACCUAAUGAUUUAACGACCAAGUAUGACC--------------------------UAUUUAGCGCUACCUAAAUUAUAGA-GUCCUUCCAUUUCCUAGUUUUAUUUAUCUUAGAUUAGUAUAUAUUGGGCUCACCGAACUCAGCUCACAGCGUAACACCUAGCGGCAUGGGUGGAGCUGCAGCCACGAUUUUAUUAAUUAACGGAAACGCACCAGUGCGCCUCUAUAUAAGUACCACUUUUUUAUAAUCCGAAAGCUGCAGCAGGUUCUCCGAAAGAAUAUGCUAAGAGUGGAGUAAAAAGUUUUGUUAU-------------------------AAUAUAAUAUAGGAUGUCGUCACAAUGGACCCGCUUACCAUAAUC-AACGGAUUUCAAAUCGACCCACCAAUGAUGUGAUGGCAAACUCCCGGAUCG--UAUUAGAU------------------------------------------------------------------------------------------------------------------------------------------------------------------------------------------------------------------------------------------------------------------------------------------------------------------------------------------------------------------------------------------------------------------------------------------------------------------------------------------------------------------------------------------------------------------------------------------------------------------------------------------------------------------------------------------------------------------------------------------------------------------------------------------------------------------------------------------------------------------------------------------------------------------------------------------------------------------------------------------------------------------------------------------------------------------------------------------GCUGUAGUUAAAUUCUAAC-UUUGGUAAGUCAGAAGAUACAUUACUGUCUUUUCUCGUAGUACCACAUU------------------------------UUGCAAGUAACUGUAUAUCCAAAGACGAAAGGUGACAUUUAAAUUAUUAGAACCUACGCGU-ACCCGUUAUCACACAGUUCAGCAACUGUGCGGAAUUUUUGUCCUCCCC--UAAUGGGCCGUGUCGAAAGCAUUGUGAUCUCGCGAUUAUGAUCACUUGUUAUUGUAGGC--CAAGGUGAAACCUUCUCAAAAA--UCAUAGGUUACAGAAUGCGUGCC-UGUUUGUUGGAGGUCGGUGUCAGAUCAUUAGCCAUGGUGA-AUC-CACAAAGCAUGACCUCGAUGUAUCUUUUAUUGCUCGGUUUAAGUGGCCGUUCUUCCGUACUCCCAAU---AUUAAUGCAUUAUCAAUUAGCAAAAACCAGGAGCCGCGUGGAAUCGAAACUACCGAUAUGACGGCAAUCCCAGAGAUUUAAUCGUACAGCAC-GCCAGUCCUGUGAUUUACAGUUCGAUCGGA-CAAUUGAGUUGAUAUGGAACCUGCAACACUGUACGAUUAAAUUGGAGAAAUGUACAAUCGUAUAUAAGCACUUGUUUCUGACGUUGAGGCUUUUGAUCUACUCCCGACUGCCCAAACUAUCCAAAGGCAUCACGGUAAUAACACA------CAUGAAUCCAAGUAUUUAAUAAGCAGGAUUAGAAUCUUUACUUUUGAAUUCAUUGCAGAUUUAUUGUAAAAGACACGUACACAACCCAAUCCUAAGAUUCCUACCGUAUAUGAUGUUAAACUAGUGAAGUAAAACGAGCAAAUUGCUAGAUUUAUCUGUGAUGUUCAGAACCAUGCAAGACUUUCUGAUGCCUAAGAGAUUACAUAGCUUCAUUGAUCAUAGUGUUCGUCCUGCAACGAUGGUUAACGGGGUACGUGGAUGCGGAAAUAAGCUUCUAAAUAACUAUGCAUCAUUCAGUGCUUGACCAGAGACAUCCACGUUACCUUUGCAAACGUCC---A-UAUAAAGACGAGAAAUAUUGAGCUUCGU-AUUUUUUCUAAAUAAAUAAUGUAGACA--------------------------------------------------------------------------------------------------------------------------------------------------------------------------------------------------------------------------------------------------------------------------------------------------------------------------------------------------------------------------------------------------------------------------------------------------------------------------------------------------------------------------------------GAGGUCCGCCUGUUUAAUGUAUGCGUUAUAGCAAG-GAACCGCCUCAAAUUCUAUCUAUGUCUCAGCCUUCAUAUGAAGAAGAAGCCUCUGUCAAUAUGAAAAGAUGAUCGAACCUAGGAGUUCCGAGGGUUGAUAUGUCAAGGUGCGCUAGUGUAUCUAAAUGUUUUUACCUGCAAUCUCACAGCACCCAGUGUGUUCUUAGAUGUCUCAUAGUCAAAUGAACGGAAUAUUAUUUAGAGUCUGGAAUCUCUAUAGAUAAUCGGUUGACAAAUCAUGCACUGCCUAUAUCUAUUAUGAUAAUUCGUG-CGCCACUACAACAC-UUACAAAAUUCUG-----CGGGAUAUCACGACGAUACUUGUAUGCCAUUGCUUCGUAAGACCA------AACUUCUAGACAAGGAAUCAUUCUCUCAAUAGCUUAUUUCUUUGGGAUUAACUAUCAUUAUAAUGUGACGGCACAACUAGAAUAUACGUCGGAGUGCUUUAACAAGGUGGGGUGCAAACUUGA---UUACGGAUCCAGUUGCCAGCACAUUCAAUACGAAAUAUCUUGGAGAGUCUAAUAUGUGGAU-UCAAUUUUGGGCGUAUCUGUCCAGACUUUUUGACCA--AUCAUAGGGAACUUUU----AGUAGGAUGAGAUUAUAGUAUGAAGUUCCUCGUAUCGA-CAUAAUCGACAUUU-UUUACGAGUAGCCACAUACCUUCCAGCAGCAAAAAUCUACCACAUC-UAAAUGAGUGUCCGUGUCUCGAGCUUACUCAGUUGUUGUAAAUUAAACGAGGGUACUUAACUACGCAAACUUU-AUGUUCGUUGAUAUCGCAGUGCAAGGUUAAUUUUAUCUCGGAACUGG-UUAAAAAUUAAACAUAGAACAGAUCAUAAGCUUUGUGAGUUAAACCCCGUCAACGAGGAAGAGACGUGCACUGUAACUGAUAAUCUCCUGGGAAUCCAACUCCAAUUGAA-GGUUUAUCGAACGUGGCUUUUAUAUC-GCAAUCAUAAUACCUUUCACGGACUUGAAAGACAGCCCGAA-UCACAUUGUAU-AACAGUGCUGCCUCUAGACGGUUAGACG-----------------------------GUGAGCUUCGUGCAACGAUACGUCUGACGCUUGAGCCUUACCA---AUAGUGCGAA-GAACGUCGAAGGGAUGUAUCUGAGGUCAUAUUAGUGGAUUAGGACUACAAGAGGAGUA--UGUCUGCGAUGAUAAGAUUGAUAAGGCCGAGCUCGGAUAUUUCCAUCACGAGUGAGUGUAGCACAGCGCUACGAACCCAGGCUUGAAGUUAAUCGUAUAUAUAUGAAACAUAGACGUAAGACAACGCAAUAAUUUAUUCGGAGUCGCAUUGACGUCUUAUUCCUUAUUAGUA-CUAGUUUAAAAUAUGUUU-GUCGCUUUUACACAUUCUGUAU-------UUAUCCUUCCACUCAUUUUACCCGGGAUCGUCAUAUCCUAGAACCUUUCUACGUUACGAUAUAUAAGAACGCAACUGAUUAGACAAAGUUGAGCUGGGGUUGUGUCCUGGUCGUAUAAUCAAUGGA-UGUUACUGAGUGUUA 
>B2 5339
GAUGUAUAUAUGGCUUGUGAGCUCAGUCAAUGGUGUCUUCA------------------------AAUAACG-------AAGAAAGAGUUGAUGGUUACUAUCAGUGCAAUACCGCUUA-UGCGCUGUAAAAGUGUAAUAUAGACGGCAUUUUGUGAUGCCCGAGUUAACAAGCUUAUAUCUGUUUCGUUUAUUUACUCUGGUUCACU-------AAUUCUCGUUA-AUAUUUGAUCCUU-AUAAUUACUUGAAUGGCUAUUAAUGAAACCAGUAAGGGGCAUGUGGCCCGUAACACACAGCAGCCAGGUUAGGAAG-AGAUAUAAUGGCUGAGCUCCUUG-AGCUGCUUUUAACAGACACAUUUU-CCACCAUCACUGAUUAAUAGUUU-UACAUCUUUACAAAAUAUUCAAGCAGCACGACAAAACCCUACAAAGGAUGUUGGCUCUGGAUGAGAAUAUCUCGUUAACAAAAACUCUAGUUUUAGAAUAUCAACUUGUGAGUUAAAC-GCCAGUGCG-CUAAGCCCGAGCGCCACGGUAGCAUACG-AUCCAAACACAAGGAUUUGGCGUGAACCCAUUAUAUU--AAUCCCUGAUAAAGAUGGAUUAAUCAGUGUUCGCAUAGCCG-CUCUUGGUAUUGGACCAUUUGUUAUGAAC--------------------------UGGGUAGCCGAACCAGGAUUCAAUA-UUUCUCUCCUUUCCUAGUUGAAAUUAUCUUAGAAUUUGGACGUCGAGCGAACCGA-ACUCAGAGCGCAGUGAAUCACCAAUUGGCAUCAACG-AUACUCGAAACCCAAGUUGGUA-GAAUUUUUGACA--UUAGUAAU---AUAGUUAAGUACCACUAUCUUACAUGAUAAAGCCUAUCGCAACUUCUCCACAAGAGAAUACUAAGAGUAUUGUAAGAUUUUCAGCUAG-------------------------ACUAUGAUGUAGGCGAUCGUGAACUUGUACUCGCUUAGAACAAUC-AAUGUGCCAUAUACUCGCCUAUCCAUGAUGUAAUUGCAAGCUCGGCGUUCA--AAGUAGGU--------------------------------------------------------------------------------------------------------------------------------------------------------------------------------------------------------------------------------------------------------------------------------------------------------------------------------------------------------------------------------------------------------------------------------------------------------------------------------------------------------------------------------------------------------CUCCCAAGGAAUA---GACGCUAUCUUAACCGGAUGUUAUUACAUGG-AUUAUAUAACUACGCAUAUAUGUCGAGUAGCAU--UAAUUACGUCGGAAGAACUGAUGUUAGCGGUUAAGAGGAAUGAUCGGUAUUUAGAUCAAGGUGCUCAAGGAUUGCGUCUUACAGGUGCUCUAAUAUGGAUGCGUCUCUACACCAACCCAUGAUAUUUCUAAGGGACAAAUUGAGGGUACCUUUACCUAGCGAAUGUCGAAUACGAGGGUGUGUAGUAUGGUGCCGGAUCAGCUCUU-UAGCGACAAUUUCUAUCGUAUCAGCAUCUUAAAUGCCCC--AUUAUAAGUUCUGUGAAUGAACGUAGUC-UUUAUCACGCUAUAUGACCUUUCGUAAGUCAUG--ACUACCCGUUUUGGACCAUAUGGGGACUGUGAGACGAAGUCAUCACUAUAAGUGGAUUAUACACGCGAAAAUGUGGUCGGUCGCCAGGAGUACAGCAAUAACUACGUGUCUCCAUAGAUGCUGUAUUUAAGCUCAAAC-CAUAGUUAGUCAAAACAAGCUGUAUUACGUUCACUUAUCGUGUCAUAUU------------------------------CGAAAGGAUAAUGUUUAUCCAAUAACAAUGGGGGUGAAUUGGAUUAUCUUACUUUACGAGU-AACUAUUAUCAUACAGUGCUACGACCAUCCGAGACCUAUGUCACCCCC--UACUAGACUGUUUUAAAUGUACUAUUAUCUCGAUCUGAGAAUCUUUCGCUAUUAUAGGC--AAAAAUCAUGUCUUUUCAGAGU--UUACAGGUUACAGAAUGAAAGGA-UACUAACUGGAGGGCAAUGCCGGAAGACUUGUCCUGAUAU-ACCGCACGAAAUUUGACCUCAAGGCGUCUUUCGGGGCACUGCUUAUGCGGCUGCACGUAUGUAACCGAAAA---CCUAUUGCAAUGUCGACCAGUAGCACCCAAGAGAAGGGUGGAAUUAACACAACAAACAUAAUCAUGAUGCAAGAUUUUCUGACCCGCAGUAG-AUUAAUCCGGUGAUAU----------------------------------------------------------------------------------------------------------------------------------------------------------------------------------------------------------------------------------------------------------------------------------------------------------------------------------------------------------------------------------------------------------------------------------------------------------------------------------------------------------------------------------------------------------------------------------------------------------------------------------------------------------------------------------------------------------------------------------------------------------------------------------------------------------------------------------------------------------------------------------------------------------------------------------------------------------------------------------------------------------------------------------------------------------------------------------------------------------------------------------------------------------------------------------------------------------------------------------------------------------------------------------------------------------------------------------------------------------------------------------------------------------------------------------------------------------------------------------------------------------------------------------------------------------------------------------------------------------------------------------------------------------------UCACCAACUCGGUUACGUACCCACGCUAUACGAUCUAUAUCAAGCACCCUAGCAUGAGGAU-UCACUUUAGGAUAUAGCGAUUUAGAUUUAUUGUUCC--AUACGCUCGGAUCUUU----AGCGGGACGACAUUGCGGCGUAAAAUUCCACAUCCAUA-AACAAUCGAUAUUU-UUCAAAGUUAACUAUAUGCCCCAUCGCAGUAAAAAUUUAUCAAUUC-CAAAGAAACGACAAUGGCUAAAGUUCUGUUAGUUGUUGUUGAUUAAACAUAAGUUUUAGCUCAUUCACACUAG-AAGCUCGCUGAUGUCGUAAUGGAAGCUUAAAUUCGUCUUGGAAAUGA-CUGGAAAUUAAAAAAAGAGAAGAUCGUAAACCCCAAAAAUAAAGCUACAACAGUUUGGGGUUCACGCACGGUGUAGCUAGUAAUCUACUCGGAAUCUAGCUGCAAUUGAA-GAUUUACCGAGUAUAGUUCCCAUAUCGGGGAUCAGGGUGUUCCCCUAGGACAUGAGAGGUGGUCUAAG---ACAUUGUAC-CAUAGUGGUGCGUGUACGGAGUUAGACG-----------------------------GUAGAUUUCACGCUGCGGUCUAUUCGUCACUCGAGUCUUACUA---GCAGUGUAGG-GAAAGUCGAACGGAUACAUCUAAAGUCAUCGUAAUGAAUUAGGCUGGUGAGGGGAGCG--CGCCUGCCUCGAUCGGGUGCAUGAAGCUGAGUA-----------AUAGCGAAUGAGUAUAGAAUAGCAUUAUGAAAUUUAGAUUAGAAUUGACAGCGUCUACGUAAAACAUAGACAUUAGACAAUAUCAUAAUCUGCUCGAAUUCACUAUGACAUUUUGCUCCUUACUAAGU-CUAGACUAAAAUAUGCCU-ACCGUCGCUUCUCAUAUUGUGU-------UUAUCAUCCUGCUUAUUUUAUCCUGAAUCACCAUAUCACAGACUUUGUAAAUACUGCGAUAUGUAAGAGUACAAGAGGUCGAACAAAAUUGGACUGGAGUUGUAUCCUAAGUAUACGAUCAACAAA-UGCACCUGGUCGUUU 
>A2 5339
----------------------------------------------------------------------------------------------------------------------------------------------------------------------------------------------------------------------------------------------------------------------------------------------------------------------------------------------------------------------------------------------------------------------------------------------------------------------------------------------------------------------------------------------------------------------------------------------------------------------------------------------------------------------------------------------------------------------------------------------------------------------------------------------------------------------------------------------------------------------------------------------------------------------------------------------------------------------------------------------------------------------------------------------------------------------------------------------------------------AAGACUUACAGGCAUUCGUAGUAAAUA---AACUAUCUAUUG--UAUACAAUAUGAUGACAAUACAGUAGGU----AGGUUUCGAAUAAUAUCCUGAUCAAUU--UAGAUAGACCCUUUUAAGAGCAAUUUUGGUAUCUUGUGUUUCUCACGCUCAAACCAUGAAAGGUGGCAGU--CCCCGUUCAAACAAACGACUGCACACAAUUGGUUCGUUAAAUCUUCAUGUC-UCAAGAAGAUCCUAAAAUCUCC-GUAGUACUAGGACGAGGGCAGU-UCCAGAACGCUG-------UAACGUGGUACACGCUGACUAGUUUCAGAUUGCUCGUAUG------GAAAUUUCAGAGCUCGAAGUGAUUGUUGAGCC-UAUACAUUCCACACCUUUAUGACGGA-UAUUUGGGUUUUUUUUUUUGGUUC-GCUCUCGGCACCAGUGGUAAGGUACAGCUGAAUAUCGGU--UACUUUUUGAAUAGCGACAAAAAAGGACAUAGUUGCUGUAUCUGGCCACGAAUUUCAGUCGU-AACGAAAUUCCCAAGCAUUA---GACUCCAACUUAACCAGAUGUUCUUAUAUUA-AUUAUAUAACUAGUCAUAUAAGUCGAGCAGCAG--UAAUUACGCAGGAAAAAACGUUGUUGGCGGUUAAGGAGCAUGAUCGGUAUCCAGAUCAAGGUGCUUAAGGAUUGCGUCUUACAGGUACUGUAAUAUGGAUGCAUCACUACACCAACCCAGGCUAUUGCUAGGGGUUAAAUUGGUAAUA-AAUUACUUAGCAAAUGUUAAACACGAGGAUGCGUAGUACAGUGCCGAAUUCGCUGUU-UCGCCACAAUUUCUAUCGUAUUAGUGUCUCAAAUACCUC--GGAACAAUUUUUGUGGAUGAACGUAGUCAAACAUAACGAUAUAUGGCUUUCCUUACGUCAUG--ACUACCCGUUCUGGAUCAUAUAGGGAUUGUAAGUU-AAGUCACGACUAAAAGUGGAUUGUAAAU-CAUUAACGUGGUCGGUCACUACGAUUUCAACGAUAAUCACAUAUAUCUCUUAAU----------------------------------------------------------------------------------------------------------------------------------------------------------------------------------------------------------------------------------------------------------------------------------------------------------------------------------------------------------------------------------------------------------------------------------------------------------------------------------------------------------------------------------------------------------------------------------------------------------------------------------------------------------------------------------------------------------------------------------------------------------------------------------------------------------------------------------------------------------------------------------------------------------------------------------------------------------------------------------------------------------------------------------------------------------------------------------------------------------------------------------------------------------UACUUAGUA-CAGUA--AUUUAUAAAACCGUCAGGUUACCAUAUUAUACC-CAGUCUAAAGUAAGU-UGAGUGUUCUAUGGAGACAAUUUUUCGACUAACACAGCGAUCAUGAUGAACUAGUUAAGUAA--AGUAAAGUUUUUAAUCCUGGAGUGCCCAAUGAUCAGGUGAUCCCAUUAUAUACAACCAGAG-GACGAAAUAAGUGGUACGGAUACUACCAGACCGCUAUCUGAGUCGUAGGAGU--GAUGAA-UAGCUAUGAUUAUUUGU-UAUUAAAAAGUCACACUGAGACAACUCUAAUCAUUGCAUUAUGUACGGUGUGAUAUGGAG-UAAAAUCAACGUCGGCAACGCAAGACAUUCCCUU----AAGUGAGGUUGGCGUAUGAGGCUAUCGGCUAACGUGGAUAAAAUCACCGUAUGAUGCACGUUAAGGUACCUUGUAGUAAAUAGCCUUAUAAGAAAUGUGCU-CAUUCACCGGAAUAAAACGGACACCUAGCAGUCCAGAACCAGUUAUGCACACUCGAUGUAUGUGUACUUACGUC-UAACUGUACUACACCCCGCCAGAUCUUACGCAUUUAAAUGACAAAUCAAUUAGUGUCGAUAUGACAAGAAGACCCAAUCUAGAGGUUUCGAAGCCCGUUACGAAAGGGGAUGUUAGUGUACCCAAAUCUUACUACCUGUCAUUUUUCGGCCCCCAGUGUGUUUUCAGAUGUUUCAAAAUCAGAUGAGUGGAAAAUCAUUUAAAACUUGGAACUUUUACGGGCAAUUGACUGAUCACUAAUGUACUAGGGACGGCUAUUCUGAUGGUUAGUG-UACCGCUAGAACAC-CUAUAAAAUCCUG-----UAAGACAUCACACCGAUACCUAUCUGUCAUAGCCCUGCAGGGCCA------CCCUUUUGAGUAACUAGUGAUAUGCUCGAAAGCUUGUUUCUCUAGGUUUUGCUGUCAUUAUAAUGUAUAGGCGUGACCGGCAUGUAUGCUGUAGUGUUUUAGAGUGAUGGGGUGCAAACUUGA---UCGAUAACUCAGUUAUCAACCUACGAUAUACAAACUGUGUUAAAACCUCUAGCACAAGGAU-UCACCUCAGAGUGUAUCUAUUUAGAUUUGUUGACCC--AUACACUCGGACCUUU----AACGGGGUCACAUUACCGUAUAUAAUUCCACGUCUACA-AAUAAUCAAUAUUU-U--GAAAUCGACUAUAUACCCUGUGGCAGGAAAAAUUUAUCAAUCC-UGAAGAAACGUCAGUAACUUGAUUUCAGUCAGAUGUCGUUGAUUAUACAAAAAUUCCAGGUCAUUCACUCUUA-AAUUUCGUUAAUACAGCGAUGCGAGGCUAAAUUCAUCUUGGAAAUGA-CCAGGAAUUAAAUCAAAAAAAGACCAUAAGCUCCAAAGAUUGAGCCCUGUCAAUGAUGAAUACAUGUGCGAUGUAGCUAGUAAUCUACUCGGAAUCUAACUACCAUCGAA-GAUCUACCAAAUGUAGUUCCCAUAUUCGGAAUCAGGGCACCUCCCUAGGGCAUAAAAUAUGAUCCGAG---ACAUUAUAC-AAUAAUGGUGCGUGUAUGGAGUUAGACG-----------------------------GUAAAUCCCACGAUAUAGUGUGUCUGUCAUUCGAUACUUUCCA---GCAGUGUGAG-GAUGGUCGAAGGGAUACAUCUAAAGUCAUCGUGGUGAAUUAGGCUCGUGAGAGGAACG--CGUCCGCUCUGAUUAGAUGCAUGAAGCUGAAUA-----------AUAGCGAAUGAGCCUGGUACAGCAUUAUGAAAUCUAGACUAAAAUUAACCGCAUCUACGUAAAACAUAGACAUUAGACAAUAUUAUAAUUCGCUCAAAUUCGCGAUGACAUCUUGUACUUUAUUAGGU-CUAGCUUAAAAUAUGCUU-GCCGCUUUUACUCACAUCGUGC-------UUAUCUUCCCACUUAUUUUAUUCUGAAUCACCAUCUCUUAGACUCUGUAUAUACUACGAUAUGUAAGAAUAUAAAAGGCUAAAUAAAAUCAGACUGGAAUCGUAUCCUAAGUAUACGGUCAACAGA-UGCAAUUGGUCGUCU 
>H3 5339
UUCGUUUGCAUAAU-CUAGCUGUUAGGUGAGGAUAGUUUAUGGACACUGAACAAUGACGUGUUUAAAAGGAU-------UGGGAGGUGUCCGCAUUUAAGAUUUAUGCUAGGGCGCUUG-CGUAUGGUGAAGAAGUAUAUUGGAUUGCGUACUUUAGCCCGUUUAAUAGUACAGCUAUAACUGUUUUGUACAUCUACUUAUGUUCAAUUUUAUUUCUUUUUCCAUAUCAAUUAGAUCCUA-UUAGUCGCCUGGGUAAUUACAAAAGAGAACAAUUCGUUAGAAGAAUACCU--ACAUAUAGCAACCAGAACAGAGCA-ACAUAUAUUGUCCAAGGUAUACG-GGUUAAGCCCAACGGACACACUCU-ACUUCUGUAAUGAUUUAUGACCU-UUGGCUUUUAUAAUAUGGCUAUCUAACGUUGCUGGACUC-CUGGAAAUUACAGGCACU-CAUCGGCAUGUCUUGUUCAUUCAUGGUCAGGAUUUGGGCCAUUUAUAUAUAAUUAACAU-GGUGGUAUG-------------------------------------------------------------------------------------------------------------------------------------------------------------------------------------------------------------------------------------------------------------------------------------------------------------------------------------------------------------------------------------------------------------------------------------------------------------------------------------------------------------------------------------------------------------------------AAACCAGUAAGGUACGUUUC-C-ACCAUUUUAUUAUCAGACG--GAAGUAAUAAAAAAUAAGCUGGGACUAA-----UGUUUUCUAGUUCAUCCAAAUGGGUU--UUUAGAACUCCAGUUCAGAAAAAUUACGGCAGAUAUCGGU---UACACUGAUAAGGUGAUUUAAGCUGAU--CCCCGAACAAUUAUAAGGUAUGGUACGCUUGGUUUGAGCGUUCGACAUUUUGUCCUGGCAAUUAUUAGUACUCCAAUGGACAUUCACAUACGGCAAU-UUCGUAGUUGGU---------CCGGAUUUCCGUGACAUAAACCACGACCUCGCCACAGU------GAUGUAUUAGGAAACAAUACGCGAGAUGAGCU-AGAGCAUUCUGUAACGAAAGGAUACA-AACCUAAUCAUAUUUUUUCAACGC-GGGAGAUGUGCAUAUGACAGAGCAAGACAAGAUAACGGG--AAGCAAAUAAAGGGUAAUAUAUACGGACCUCGGUACUUAGAUAAACCGC--UUAUAAGGUAU-AGCGAAGCGUUCAAAUCGUG---AGCGGGCCACUAACACAAAUCUAGAAUCUUC-AACAAACAUAUGCAGGGUUUGACAACUCUACGA--UAAGCAUGCAGAACAUACGUCCUCUCGGAUCCUGAGGGACAGAAACGCACUUAUCCCGGAUUUCUUCGUCGCUGCAGCACAACAGCUUUAUUUCAAAAGAACUCCCCUGUAGUAAUCCUUGUCCAUGCAUGGGCAAGUUAGACAUAAA-AGCAGUCCAGGGGAUGU--------ACAACAUGAGUUGGGAAUUAGAAAUGUCCGAA-GGACCACAGCUUCUAACGAACUGACUUAAAAGGUACGUC-UAAUGUAGGUACACUCAGCGAUCAGUACC-CUUGAAACGGUGUUUAGCCUCUAAUAGAAAAUA--AGAAAAUUUUGGGCGUCCUGUAAGCCCAUCCAGCUCAGCUGAUGAUUAAAAUUAGUAUGUAGAAUCGCGAACAUGGGGGACC--CAAAUAUCUAAUGAUAACUAAAUACUCUCGCCAUU----------------------------------------------------------------------------------------------------------------------------------------------------------------------------------------------------------------------------------------------------------------------------------------------------------------------------------------------------------------------------------------------------------------------------------------------------------------------------------------------------------------------------------------------------------------ACUAUGAGUUAGCU-CUAUCACAUUUAUAUCGAAUACGUGACGUCCCAUAACCUGAUCCGAGAAGUA---UACAGUUCUUUUACAC--------------------------UCAGAGCCACUAAAACAAUUCGUUUAUAUACCCGAUUAUGUUAAUA--------GCUAAAGUUAAAUAUGUUGCUA----------------UUUCACACGCUGCAAAUAACGAAUUCGACGAUAGCAUUGAAAAGAUUCUACUUUAUAACUUCAAAAUUUUAACCCAAAUGAGCCGAUGGAGCUAAGAAACUUAAGUGUUAGGGUUUCGUAUGACGACAAAAAUUAUAUUAGAAUUAAUCACGCCUAAACUGGAUUGUUACGUAACUUGUCACGAUGUCGACAUUGCGGUAAAAAUAUGCAAGGUUUAUGGCUGCGGAGAUUA--CUUAAGAUAAAAAUCAUUUUUCGUCUACUGAUACUGGUCCAUUCACCUCAGAAUUGGAAAGGUUGUAAGAGAUGUUGAUUGAAACUGUUGAUUGCUAG-GUACCGUCCUAUCACAGGGAUUUCACA-------AUUGACCAUUGAUU--UUUCAUGCAGCUGCAAGUUGUUGUGUCUUGGAU-CAGUAAAAGGUUAUU-AAACUGCUCAGUGAAGUCAAUUUUCUUGCCAGUAUAAAAAUCAAGUUCUACUAGUCAAGUAA--AAAGAACAAAUAGACUUCAAACGGAUUGUGAGUCGGGUUUACCGCUAUUUUUAAACCACAU-GAUGAUGAAUAAGUGGCGAACCCGAUAUAGAGGCUUUACUCUAAAUUUGAGU--GAUGGAUCAGU--AAGUUAUCUCC-UGUUCAGUAGCCACUCUGAUAUAAUGUUGUUUUCGCAAUGGCCCACUAUUCCAUAAGAGG-UGUAAGCAACUUUGAGCUACUGUACACUUUAUCUACUAAUAUCCUUUUCGUGGGCUCGGCCUUUUUCUACCGCAUGAAUAAAUUGGGGGCAACACGACCCACGGCACCUUAUAAUCAGUAAUCUUAAUCCGGCUAUGUCUCAUUGACCAUGAUUUGGAGAAUUCACUCUAAUCUAAGGG--------------------------------------------------------------------------------------------------------------------------------------------------------------------------------------------------------------------------------------------------------------------------------------------------------------------------------------------------------------------------------------------------------------------------------------------------------------------------------------------------------------------------------------UUACUAAAUAAUUCGGAGACACAUCAAAUGAGGACAGGAGCGAAGUGCCCAACAUAAGAAU-GCGUUUUA-AACGUGUGCUCCCAGAUUUUUUGGUUCUUGUGGGCCUCAAAAUCU---CCAUGGAGUCCCCUCUUUGUAAAAAACCUUCUGACCAGA-GAUUAUCGAUGCUU-UUGAUAACGAGUCAUAUAUUCAUCAGAAGCGAAAGUUGAUUCUAUU-AAGGGGAAUACUAGGGUCUUCAAGUCAUAACCCUCUUAUUGGCAACGGGAAAGCUUCUCACAACUAACCGCAA-ACAGCCACACAAAUUGGAAUAUUAGAAUAUUCUUUCGUCCCCAGUCA-AAAGAGAGUAGGCACAUAUAAAAUCACGGAGCCUAGGAGACAGGUCCGAUCGCUGAAAUGUGAACGCGUGAUAGAAAUAUCUAACUUCUGAAAGUUAAGUUUUUGACGAA-CAUUUGCAGAACUCGGCUCCAAUGUU-GGAACACGAAUGCUGUUCUAGCAUCUUCGAAUU------------------------------------------------------------------------------------------------------------------------------------------------------------------------------------------------------------------------------------------------------------------------------------------------------------------------------------------------------------------------------------------------------------------------------------------------------------------------------------------------------------------------------------------------------------------------------ 
>G3 5339
----------------------------------------------------------------------------------------------------------------------------------------------------------------------------------------------------------------------------------------------------------------------------------------------------------------------------------------------------------------------------------------------------------------------------------------------------------------------------------------------------------------------------------------------------------------------------------------------------------------------------------------------------------------------------------------------------------------------------------------------------------------------------------------------------------------------------------------------------------------------------------------------------------------------------------------------------------------------------------------------------------------------------------------------------------------------------------------------------------------AAUCCCGUUGCGUACGUUUC-C-ACUGUCUUAUUCUCAGAUG--GGAAUCUUAAUUUAGAAGCUAGUAUCAC-----CGUUUUCUAGUUCUACCAAAUAGGUU--UUUAGAUAUCUAUUUUAGAAAAAUUACGGCAGCCGGCGGU---UACUCUGAAAGUGUGAUUUAUGAUUAU--AACCUAACAAGUCUAAGGUAGGCCACGUUUGGGUUGAGCUUUCUACAUUUC-UGCUGCCAGUUAUUAGUUCUCCAAUAGACUUUUACGUAGGGCAAU-UGCGGAGUUGGU---------CGAGAUUACCGUGAAAUUAACCUAGACCUCGUCACAGU------GAGGCAUUAGGAAACAAUUCACUAGAUGAGCU-AGAUCCUUCUAUAAAGCAACGACACU-UAACUGGUCAUAUCUUUAUAAUGU-GAGGAAGCUGCCUGCGAUAGGGCGCGACCAGAUUAUGGU--UAGCCAAUAAGGGAUUACAUUUACGAACGUCGGUGCGAACAUAGAGCUCUUAU--UAGGUAU-AGCGAAGUGUCUAAAUAGUG---AGCGAGCCAUUAACACAAUUUUACAAUCUUC-AUCGGACGUAUUGGGAGUUUUACAACGCGACGA--UUAGUAUGCAAUACACACUUCCUUUCCGAUCCUGAGGGCCCGGAACGUACUUAAUCCAGAUUCCCUCGACAAUGCAGCUCAGUGGCUUUACUUAAAAAGAUCUUUCCUGUAGUAACCCUUGUGAGCGUACGGGCAAAUUUGAGAAAAC-AGCCGUUCAGAGUAUGU--------ACGACAUGAGUUCGGAGUCAGAAAUGUCGGAA-AGACCAGAGAUUCAAUCGAACUGAUCGAAAAGGUAUCUC-UAAUGUAUUCGUUCCAGGCGAUGAGCACC-CUUGAAGCGAUGUAUAGCCUCUAGUGCAAGAUA--GAAAUAUUUUGAUCAUCUUGUGAGCAGUUUCUGCUUAACUGAUUAUUAAAGUUAGAGUGUAUA--CCCGCGAACAGGGGGGACCCAAACAAUUUGUGACAACCAAGUCCUCUCGCCGUU-----------------------------------------------------------------------------------------------------------------------------------------------------------------------------------------------------------------------------------------------------------------------------------------------------------------------------------------------------------------------------------------------------------------------------------------------------------------------------------------------------------------------------------------------------------------------------------------------------------------------------------------------------------------------------------------------------------------------------------------------------------------------------------------------------------------------------------------------------------------------------------------------------------------------------------------------------------------------------------------------------------------------------------------------------------------------------------------------------------------------------------------------------------AUAAACCAUUGACU--UUUCAUGCAGCUGCAAGUUGUUUUUUCUAGGAU-CAGUAAAAGGCUAUU-GAAAUGUUCAAUGAAGUCGAUUUCCUUACCGGUGUAGAAAUCCUGUUCUGAGGAUCAAGUAA--AGAGAAAACAUAGACCUCAAACGGAUCGUGAGUUGGGUUUACCACUUUUCUUAAACCAGAU-GAUGAUGAAUAUGCGGCGAAUCCGAUAUAGCGGUUUAGUCAUAAUCUUGAGA--GAUGGAUGAGC--AAGUUACUUCC-UGUCCGGAAGCCGCUCUGGUACAAUUCUGUCUUUGAAUUGACUCAUCAUUCCAUAUGAGG-GGUAAGCAACUGUUAACUAAUGUUCCCUUCCUCUGCUAGUAACCUUUACGUGGGCUCGGCCUUUUUCUACCGUAUGCCUCAAUUGGGAGCUACAUAACCUACAGUACCUUGGAAUCAGUAAUUUUAAUCGGGUUAUGUCGCAUUGACCAUGAUAAGGAGAAUACCCACUAAUCUAAAGU--------------------------------------------------------------------------------------------------------------------------------------------------------------------------------------------------------------------------------------------------------------------------------------------------------------------------------------------------------------------------------------------------------------------------------------------------------------------------------------------------------------------------------------UCACCAAAUAAUUCGGCGGCACAUCAAACGGGGGGAGGAGCGAGAUGCUCAACACACGUAC-GCGUCACGAAACAUGUGCCCCCAGAUUUUUUAGUUCUUGUAGGCCCCAAAGGCU---CUAGGGAAUCCCCUCUCGGCGUAGGUUCUCCUUAUCAGA-GACUGUCGCUGCUU-UUGGUAACGAAUCAUAUAUCCAUCAACGGUGGAAGUUAAUUCUAUU-AAGAGAAAUGCUAGGUUCUUCAAAUCAGUACAUUGUUAUCGGCGACGAGUAAGCUUCUCACAGCUGACAAUAA-ACAGACACACAAAUUGCAACCUAAGGAUAUUCUUGCGUCACUGGCCA-UAAGAGAGUAGACACAUAUAAGAUCAAGGAUCCUAGGAAGCAAGUCCUAUCUCUGAAAUGUAAAUGAGCAAUAUAAAUACCCAAUCUCUGAAAAUUCAGAUUCUAAUGAA-CAUUUGCAGGAUUUGGUGCCAAUGUU-AGAGCAUUAAAACUGUUCUAAGACCUAUGAACUGCCUUGAA---AUUUAGUGG-UACAGAGACGAAUGCAGAGAAUCGGAAA-----------------------------CUGAGAUUUUUGCCGUAGGAUGUCUGGCAUCGGGAUCCUACCAAGAAUGAUACGAA-AAUAUUUGGAGGAGAAUGCUCAGCUCCAAAUUAUGGAGUCUGUCAAACAUAAAUCACU--UGUCCGAUUAAAUUACAUUUCUUGAGUUGAAGU----------AAUAGCAAA-GAAU-AAUUACGAUGCUCAAACUCCAAGACUAAGAACGACUAAACCGCCGUU-GUCGCGAGUAUUAGAUGUUAAUCUGAUCUAUUUAAAGGCACGUUGGCACUCGCCUCACCCUAAAAA-CCAACCUCAAAUACUCCU-GGCAUCGUCAUACAUGUAAUGC-------UUCUUUGGCAACUACUCUUAUCUAAAAAUGUCAUAUUCCAAGCUUUAGAUAUAUCGCAACUCAUCCAAGCGGGAGAGGCUAAUUAACACUGAAUUGAAGCCGUAUCAGGACUGCCCAAUCAGUAGA-UUUAACAGACCAUCU 
>F3 5339
UUUGUUUGCAUAAU-CUGAUUUUUGGGCGAAGACAGCCUUUGAGUAGAGAACUACGACGCCCUCAGAAGGGG-------UGAGAGGUGUACGCAUAUAUUAUUUAUGCUAUAGUACCUGCCGUAUGAUGAAGAACUGUAUUGUGUUGCGUCCUUUAACGCAUUAUAUAUUACGUCUAUGAUUACCUUAGAUAUUUAUUUGAGUUCGGUUUCUUUAUUUUCUCUAUA-CCAUCGAUAUCUAAUUGAAUAUUUGGGCAGCCAUAUUAAAAAGCUACAAGUAAAUUAAAUACCUCAUAGUAUAGCGACCAAAUUAGAAUA-AUAAGGGUCACCUAGGUUAUUCA-AGUUCAGUCCGAUAGUCAUGAUCU-AUGUCUGUAACGGUUCAUAGCAG-CUGACUUUUUCAAUAUGUCUAAUUAACAUUACUGGAUGU-ACGGAAGUUACAGGCUUU-GGUGAGUGUAUUCCCUUCAUCGAUAGUCAAAACCUGAGCUACUAAUAUGCAACUAAUGC-ACUGGUACG---------------------------------------------------------------------------------------------------------------------------------------------------------------------------------------------------------------------------------------------------------------------------------------------------------------------------------------------------------------------------------------------------------------------------------------------------------------------------------------------------------------------------------------------------------------------------------------------------------------------------------------------------------------------------------------------------------------------------------------------------------------------------------------------------------------------------------------------------------------------------------------------------------------------------------------------------------------------------------------------------------------------------------------------------------------------------------------------------------------------------------UGUCCCAAUCGUA---AACGUGCCACUAACACAUUUAACGAAUCUUUCAUCAAACAAAUGCGGAAUUAUCCAACGCAACGG--UUAAUCAGCAGGACAUACUGCUCUUCGUGUCCUGAGGGAUUGGAGAG----UGAUCCACAUUUCUACAAUGUGGCAGCUUAUGAGUUUUA--UUAUCAGAAUUACUCCACAGUAACUGUCGUUAAAACAUGGGCUAGUUUGAUAAGCU-GG--AAUCUAUUCGGAGUAUGUGCGA-----------------CAGAAGUAUGCAAAGACAGGUCAGAUUCAAUUUAACUGACCUCAAAAGUAUAUC-UUGUCUGGGUUCCCUAAAUAAACAGCGGC-CUUGAUACGGUGUGUAGCCUUUCGUACGAUGAAGACAUAUUUUGAAUGGUUCAAGUAAGCUCUUUACGCUCGGCUGAUUCUAAAGACUAGAGUAUAUA--CAAGCUAACAGGAGGUUCCCAGAGAUCAAGUGGACACUACGCACUCUCACCACU----------------------------------------------------------------------------------------------------------------------------------------------------------------------------------------------------------------------------------------------------------------------------------------------------------------------------------------------------------------------------------------------------------------------------------------------------------------------------------------------------------------------------------------------------------------ACUAUAAGUUGGCC-CCACCGCAUUUAUAUUGAGUACAUCACGCCCCUUAGCUUAAUUUGUGAAAUG---CACGGCCCCUAUUCA---------------------------UUCAGUGCGCUAAACCAAUAUACUAAUCUACCCUAUUAUUUAAAAA--------GUUAAGGUUCAAUAUCCUGCUA----------------CUCUACAUACAAAAAAUUGUAAACUCAACAAGCACAAAGGCUGGGCUCUCCUUUAUAACCUCAGGAUGUUGAUUCAGGUAAACAGGUAAAGCCAAGAAACUCAGUGAUUAGGUUUACUUAUAAUGCCAAAAACUAUACUAAAUCCUCUAGCUCUUAUGACGAGUU-UCGUAUAAUUAGUAAUAGUGUUUAUAUUACUGCAGGGAUGUGCAAGGUAUAUUGUCGUGGUGACCGAACUUCUGAUAAAGAUAUUUUUUCGAGAGCCGGCAUACAAUCGUCCAUUUCAGAGCUGUAAAGGUUG---A-AGUGUAGAUAAAAACUGCUGGUCGCUGAUGCCUUGUCCCGGUGCGAGGACCACUAA-------GUUUAUCAUUAAUU--UUUCACGAGGAGGGAAGUUGCUUUGCCUAGGAU-CUGUGAAAAAUUAUU-UAAGUGAUCGGUAAAGACAAUUUUUUCGCUGGUAUAAAAAUCAAGGUCUAAGGAGUAAGUAA--AAAGGAACUAUAGCACUCGCUCGGAAAACAAGUCGGAUGAAUCACUUUGCUAAAACCAGAU-AACAAAAACUCUGAAACGACUCCGAUACUACAUUUUUAUAUCAAACUUGGGU--GAUGGG-AGACCAUGUUUAUUUUA-UGUGCAACUGUCGCUAUGAGACGAUUUCGAUUUAAAACUAACGUACCCUUCCGCAGAAGA-CAUGGGAAACUCAGAGCGCAUAUACUCGGUUUCUACGAACGACCUCUUCGUGUGUCUGGUUAUCUUCGGCCGCAUACAAUAAGCUCGAGUAACAUACUUCACGGUACUUUAUAGUCAAUAAUCUAUAUUGGGUUAAGUCCUGUAGACUACGAUAGGGGUAAUAUUUUCUAGCCCAAAGGGGAGUACAGACGUCUAAUGCCCAAGUACCUCUCGC-AACUCGUGUAAUACUACACCAUUGUUUAAUUCCGUACAUCAAAUACCAAUGCCAGUUAGGGCGGGAAGGGGAUUCAACUUGUAGCCUACUAGGAUGAUUACGCGAAUGAGCGGUGGCAUCACUAACUGUUUGAAACUUCAAUCUUUUAUUGUUAGGUGUGCCCUGAGGAAUUUCAGAAUGACAUAACUAUAAAAUUUUCUAAACUCUGAAAUCCCGGCAGAUAUCUAGCGGAUAAACAACACACUUCAAACUGUUAUGACAACAA-AUGUA-AACCGGUAUCAUAC-CCGCAGACGCUGUC----UGAGAUAUCGCUAUAAUAUUUAUGGUAUAACUAUACGGUGUACUCCUU---UCUGUAACAAGUAGUAUUCCAACGUAUCCCUACUUCUUCAUUUAAGUCCCGCCGUUAGUCCAGGAUACCAGCUAAAAUGGCAUAUAUCUUA--AUCGUUUGAGUGGAGCGAGCGUGAAUUCGA---UUGCUAAAUAACUUAGUAGCACACAGUAUGGGGAGAAAAAUAAGGUGCCCAACAUACAAAU-ACUUCUUAAGAAAUGUCAUCUCAUAUUCUUUGAUUCGUGUGGGCUCCCAACAUU---CCUUGGGAUCACCCCCCUCCACAAGAUCUUAUAACCAAU-GGUUACUGGUGUUU-UUGGUAACAGAUCACAAAUUCAUUAGAGGCGGAAGUUGAUCCUAUC-AAGUGAGAUGCUAGGGUCUUCAGGUUAGCACUCUACUAUGAAUAACAAAAAAGCUUCUUACAACCGCCGGCAA-ACAUCCCCUCACAUCACAACGCAAGAAUGAUCUGCGCUUAUAACCGGCCAAAAGAGGACAGACAUAUAAGGGAAGAUCAUGGAGGAAAUAAGCCCAGUUAGUGAAAACUCAACACAGAAUAUAAAUAUCCAACUUCAGAACGGUCAAUUUCUGUCGAA-AACUUACAAGAUUUGGUGGCUAUGUC-CAUGUAUGAAAGUUGUUUUAGGACCUAUGGACUAGUCUAAU---UCUUAACAG-UACAGCGACAGGUGAAAGGAAUUAGAGA-----------------------------GUUAGGUUUUCGCCGUGGGACAUUUGACACCCGGAUCUUACUAUGAAUGAUGCGGG-GAAGGCUAAGGGAAGAUGUUUAGAACCAACCCGAUGAACCGGCCGUACACGGAUGACU--CGCCUGACUCAAGCGCAAUCAUUCAGCCGAGGG----------UACAGUAGAUAAGC-GAUUACAAUACCUAGAGUCCUGAAAUAAGGACGAAUAAAUCUCUGUCUACUACUGCAAUCAAA-GUUGCUCUGAUCUACUUAUCGCCGCGUUGGCACCUGCCUCUCCCUUAAAA-ACAACUCUAAAUGUGCGU-AAUACUGUCAUCCAUACUGUGCAUAACCAUUCUUUGUCAGCUGGCUUUACCUGAAGAUGUCGUACUCUAGGUUCUGAAGAUAUCAUAGUACAUUCGAAUGGGAUAUGCUAAUUAAUAUCAAGUCGUCACUAUGUGAUGAUUGUCCGAAUGGUAGA-UAUGGCCGGUUACCU 
>E3 5339
UUUGUCUGUAUAAC-CUGAUUAUCAGGUGGGGACGACCUUUGGGUACGAAACUACAGCUCCCCCAAAAGAAG-------UGGAAGGUGUACGCAUUCCUUCUUUAUGUCAUGAUGUCUGCCGUAUAAUGAACAACUGCACUGCGUUGCGUCCUUUAACGCAUUGUACAUUACUUCUGCGAUUACCUUAUACAUUUACUUGGGUCCAGUUUCUUUAUUUUUUUUAUG-CCAUCUAGAUCUUAUUGCACGUGUGGACAGCUAUAUUAAAGAACUAUACGUUAGUAAAAUACCAAACUGUAUAGCAAUCGUAUCAGGGCA-GUAGAGAUUGCCGAAGUUAUUCG-GGUCCAGUCCAACAGACAUGGUCU-ACUCCUAUAAUGAUUCGUAACGG-CUGACUAUUCCAAUAUGUUCAACUAAUAUUACUGGAUGU-ACGGAGAUCACAGGCUUU-GGUGCGUGUAAUUCCUCCAUUGAAAGUCUGGACCUGGGUCAUUAAUAUAGAAUUAAUGC-GGUCGUGUA---------------------------------------------------------------------------------------------------------------------------------------------------------------------------------------------------------------------------------------------------------------------------------------------------------------------------------------------------------------------------------------------------------------------------------------------------------------------------------------------------------------------------------------------------------------------------------------------------------------------------------------------------------------------------------------------------------------------------------------------------------------------------------------------------------------------------------------------------------------------------------------------------------------------------------------------------------------------------------------------------------------------------------------------------------------------------------------------------------------------------------CGUUCCAAUCGCA---AACGUGGUACUGACACUAAUAGCGAAUCUUC-AUCGGACACAUGCGGAACAUUCCAACGCAACGG--UAAGCAGGCAAGACCUAUUGCUCCUCACGUCCUGUGGGAUUGGAAAG----UAUACCAUAUUUCAAUAAUGUUGCAGCCUAUAAGUUCUAUUACAUAGGAAUCAUCCCGCAGCAAUCGUCGUUAUAACAUGGGCAAGUUUGAUAAG---AUCAAUUCUAUACAGAGUGUGUG---GGGCACGAGUCUAGAACGGAAAGUGCUGGAA-UCGGCAUAGUUUCUGCCGAAGUGUCCCCAAAAGUAUGUC-CUGUCCGGAUUCGAUAAACAAACAGGUGC-GUUGAUACGGUGAGUAGCUUCUAGUAUGACACA--GACAGAUUUUCAGCGUCAUGCAAAUUCUCUCAGCUCAUUCGAUUCUAGAGACUAAAGUGUAUA--CCCGCUAACAGGUGGUCUCUAGAGAUCAAGUGUCCAUUACGCACUCUGUCCACUACCUCUAUUAGACCAAAGUUCAAAGUUUGGUAGGACUAGUAUUAAUUUAGGCUGAUUAAUGACAGGUUU------------------------------UGAUAAGUACCCAACUAACCAAAGAUAUUUGGCUUGAUUGAGAUUGCCCAGCUAUACCCGG-UGUCGCAAUCAGGUGGUCGUCGGCAUCAUUGUCAAUCGUGACUAUCCU--UCGUGGAUUGUCUGAAAGGAAAUAUUCGUCCUGGAUUAGGAACUUGUUUAGCCCUAGCA--CAAGAUAAGAUUCCUCUAAAAU--ACUUGGGCGACAGAGUGUGUACAUUCUCUGGAGAAAAAUUACUUCAGAUCACUAACCUUGAUUC-AACACAUUUCCGGUGAUUCUAAUGCUGCUCACUAAAUGUUCUUAUAUUGUCUUCUCUGGUGAUACCUGAAU---CACAUGAUGUUGCCUACAAGCUAUACUCAGAACCCAAA-AGGAUCUUCACAUCCACCGUACUGACAAUUUCCAGAUUACCUCGCCACUAGGA-CUUGAUCUUUUGUGUAACUGUGAGUUAGCC-ACACCGCAUUUAUAUUCAGUACCUCACGGUCCAUGACUGAAUUCCUGAAAUG---UACAGCCCCCAUUUA---------------------------UUCAGAACGCUAAGACAAUAUACUUACCUAUCCCCUUAUUCAAAAA--------GCUAGGGUUCAAUAUGCUGCUAA----------------UUUACACACAACGAACUGUAAAUUCAAUAAGUACAGAGGCUCGAUUCUCCUCCAUAACUUCAUAAUGUUGGCCCAGGUAAACAGAUAGAGCCGAGACACCCAAUUGUUAAGUUUACAUAUAGUGCCAAAAACCAUAUUAGACCCAAUAGCGCUCAUGAUGGUAUCUCGUGAGAUUUGUGAUAGUGCUUAUAUUGUUGCAUAGAUAGGCAAGGUAUAGGGUUGUGGUGAUCGAACUUCGGAUAAAGAUGUUUUUUCGAGAACUACUACCGAAUCAUCCAUGUCAGAGCUGAAGAGGUUU---A-AAUGUAGAUUAAAACUUUUUGUCGCUGGUGCUUUAUCCCGAUGCGAAGGCCGCUUG--------------------------------------------------------------------------------------------------------------------------------------------------------------------------------------------------------------------------------------------------------------------------------------------------------------------------------------------------------------------------------------------------------------------------------------------------------------------------------------------------------------------------------------GAAGUACGAACGUUUAGUGUCCAUGUAAUUAUUGC-AACUCGUGUAACACCACACCAUUAUUUAGUUCCGUACGUCAAACAUCAACGCCAGUUAGGGUGGGAGGGAGAUCCAACCUGCAAUCUACCAGAACGAUUAUGCAAAUGAGCAUAGGUAUCACUAACUGCCUGCCACUUUAAUCUUUUAGUGCUCGGUGUGCCUUGAGGGGUUUCGGGAUGAAAUAAAUAUAAAAUUUUCUGGAUUCUGAGCCCUCGGCAGACAUCUAGUGGACGAACAACAUAUCUCUAACAACUAUAACAACAA-CUAAA-AGCCGGUAUCAUAA-CAGCAGAGCUGUG-----CGAGUUAUCAUUAUGAUAUUUAUGAUGUAACUACAUAGUGUAUUCUUU---UCGAUAACAAAUAAUAUACCACAGUAUCCCCACCACCUCAUUCAAGUCCCGUCGUUAGUUUAGUAUGUCGGGUUAUAUGGCAUAUACCUUA--AUCGCUUGAUCAAAGCGAGCGUAAAUUAGA-------------------------------------------------------------------------------------------------------------------------------------------------------------------------------------------------------------------------------------------------------------------------------------------------------------------------------------------------------------------------------------------------------------------------------------------------------------------------------------------------------------------------------------GGGCUAAU---ACUUAGCAG-UACAGCGGCGGAUGCCAAGAAUCAGAGA-----------------------------GUGAGGUUUUUGUCGUGGAACAUUUGAAACUGGGAUCCUUCAAUGAUCGAUGCAAA-GAAGACUAAGGGAAAAUGAUUGGAACUCACU--GUGGGCCGACCGUGCACGGGUAGUU--CGCCUGGCUUAAUCGCAAUUAGUCAGCCAAGGU----------UAUAGUAGAUAAGC-AAUUAUGAUACCUAGAGUCCCGAAUUAGAAACGGGUAAAUCUCUGUUUACCGCAGCUAUCAAAUUA-GCUCUGAUUUACUUAGUGCCACGUUGACACCUGCUUUUCCCUUGAAG-CCAUCUCUAAGUAUACGA-AAUAUUGUCACCUAUAUUGUGC-------UUCUCUGACAACUGGUCUUGUCCAAAGAGGUCAUACUCUAAGUUUUGAAGAUGUCAUAGUACAUUCGAAUGAGAUGGACCAAUUAACAUCAAGUCGCAACUACCUCGUGAUUGUCCGAGUGGUAGU-UAUGAUUGACCAUCU 
>D3 5339
UUUGUAGGCAUAAC-CCGAUUAUCGGAUGGAAAUUGUCUUUGAGCACAGAUAUACGUCGUCCUUAAAGAAAA-------UGGAAGAUACCCGAGUUUAUCACCUAUGUUAUCCGGCCAG-CUCAUAGUAAAGAAGUAUUUUUAACCCCAUACUUCAAUACGUCAGACACUAAGCCCGCAACUUCCUAAUCAAUCCAUUCAAGUCCAAUCUCUCUACCAUCUCUAUAUCCAUAUAGCUGAUGUUGGGUACUUGGGCGAUUGUCUGGAAGAGCAGAGGGUCAAAAGAAUACUGCGCUACACAGCGGCUAAAUUGUAGUG-AGACGUAUCAUAAAAACUAUCCG-AUUCAAGUCCAGCGAACAUGACCC-AUUUCCACACCUAUUAUUAGCCU-UUUGCUUUUAU--AGUGCCUAUGCAUUCUUUUAGGACGC-ACAUAGUAUACAAAUUCU-GAUAGAGAUAUCUUUUUAAUUGGUUAUGUAGAUUUAGCAUAUCAAUUUGUAACUCAUAU-GGUGGAGUA---------------------------------------------------------------------------------------------------------------------------------------------------------------------------------------------------------------------------------------------------------------------------------------------------------------------------------------------------------------------------------------------------------------------------------------------------------------------------------------------------------------------------------------------------------------------------------------------------------------------------------------------------------------------------------------------------------------------------------------------------------------------------------------------------------------------------------------------------------------------------------------------------------------------------------------------------------------------------------------------------------------------------------------------------------------------------------------------------------------------------------AACGUAACUGACU--------------UACUCAAUUUUAGUCUAUCU-ACUGGACGCAUAGGCAACCUUACC-----------AGAGUAAUAGAGACACAUUGUUAACAGCGUUUAGGGUGCCUGGGUGGGAUCUUUGAGAAAUCUAAUCGAUAUCGCAGCUUAUGAGGUUUGUUCUAAGGGAAUGCCCCAUUGGUGUUCGCUGUUAAAGCUUACGUAAAUUUGGCGAGCA-AGCCGAUCUACGUAUGGCAAGUGCAUUGACAUAAACUCGGUAUAAAAAACGUAUAAA-GCGAUAUAGCUUUUGACAAUUCGAUCUCAAACCCAACAC-CCAUAACCGAGGUCUAGGCGAUCAGGUGC-CUUUUUGUGAUGUGGAGCUACCUUAUUGUGACG--CACACAGUUUCGAGAACAUGUAAAGACAUCAAGUCCAAUAAUUUAUAAGGACUGGAGCGUAAU--CAUUCAAACAGGGGGUCACAAGAAAACUAACAAUAA--ACGUGUCUCCAUCAAUCUCAUAGAAGUACCAAGGCACGAGGGUUAUUAGAACUUAUAUUGAUAUUGUUUCGCAUAGAACGCCUUG------------------------------UGACAAAGUUCUCAUUAACCAGCAUUAUGAGUCGUGAAUAGGGUGGCCAGGCUAUUCGUAG-UGCUGCUACCACAGAGUCGUAGGGAUC--CAGCAUUCGAGUUAGAACC--ACAUGGAGUAUAGCCAAAUGAUAGAUCUCUCACUAUCGGAAUCAUUUAUUUCCGUUGGG--CGUCUUAGGACCCCAUUUAUAAG-UUACAGAUGAUAGAACGCCGGUA-UCAAUGUGAAACAGGCAGUCCGUAGUACUGGGGUUGAUGC-CCCGUAUUCACGCGGUUUCUGAUAUUUUUUUCUAAAUCUUCUAUUAGUCUUUCCAUGGUAUUAACCUGAUG---AAUAAUAAGUCAUCGACACUCUAUACGUUAAAGCGAAUUAGGGUCAUCUUGAUAGUUACAAUGACGAUUCCGAGGUCAUAUUGACGGUGGUA-AUUGAUCUUCUACUUGACUGCGAGUUAGUG-UCUCCACGUUGCAACAGAUUCCGUGACGUCCCACAACUGGAUCGAAAAAGCG---CUCCACUCUCAAUUAC------------------------AUUUAGGACUGUUACAUCAGUGCACUCACGCGUCUAAACAUUCACUUA--------GGUGAAAUUGAACGUUCUCUAG-----------------UCCGCGGACGGCAGUUUGCAGAGUCUAUUAUCGCUAUGGAUGGAAUCUAUCUUGUCGUCUUCGUAUAUUGAUUAGGGUGAAUAGGUAGGAUCAAACUAACAACAUGUUAGGCUUAUUUACAGUGCCCAAAGUAAUAGUAGACAGAUUAGUGCCUUUAUUGACCUUUAACAAGACUUGUGAAUGAGACUGCUUAACUAUGAGGGAAAGUAGGAUAUAUAGUUUCGAAAACAUAAUUUCAGGUAGAGAAGUAUUACCGUGCAUUGACAGCCGGUCAACUAUCUAAACAUCAAAGAGGUUC---A-AGUCUUGGUAAAAUCUGAUAAUCGUUAG-AUUUUGGUGGAACGCAAAAUAUAUGUG-------AAUCAGUAUUAGUU--UACCACGGGGCGGGAGGUGGUUUCAACUAGACU-CAGUGCAAAAUUAU--UGUCCGCUCAAUUAAGAUAAAAUUUACAUCUAUAAAAAUACCAAUAUCUGUUGAUCUUGGAA--AAAGAAGAUCUAAACUCCAAAUUGACACUGGGUCGGGUAAAUGAUUUACCUAUAAUCAGAU-AAUAGUGAUGACGAGAUGAGCCCAAGAGUGCGCCCUCACACUAGGCAGAUGA--GGUACG-UAGCUAGGUUUACUUAC-UAUUUAAAGGUCGGUCCGUUACGAAUCUGUUUUCAUAAUAACAAAUAGCGUUGUCUGGAG-CGUAAGCAUCUUCGAAAACGUGUAGCCUUCAUCUGCGGACGCACUUUUUAUGUGUGCGAUAAUCUCCUAGCGCAUGUAUCGUUCUUG-GUGACACACUUAACGGAACCUAAUAACUAAGAGUUGGCGUAGGCAGAUUUUUG--UGACCGUCAUAAAUGGAAUACCCGGAGAUCUUAAAA--------------------------------------------------------------------------------------------------------------------------------------------------------------------------------------------------------------------------------------------------------------------------------------------------------------------------------------------------------------------------------------------------------------------------------------------------------------------------------------------------------------------------------------UCACUAAAUUAUUCAAUAACACGCGCAAUAGGGGGAGAAACAAGCGUCCCAGCAAGUAGAUGUUACUUUUCGACGUUUCUUCUCAGAUAUUUUAUUUC--GCUCUCCUGAAAUUUUACGAACUGGGAUUGUUUCUUCGCACAAGAUUUUAUGACCAGC-AAUCCUCGACACUGUUCGGUAGCAAACUUUGUACUCGUCAAUAGCGAAAGUCCAUCUACUU-UAGAGGAAUGCUAAAAACUCUAAGUCAGUAUUCUGCUGUCGUUUAUAAGAAGGUCGAAGACAACUAAUGGCUA-GGUUCCAUUUGCAGCGAAGGACAGGAAUGAUUUUUCACUGUUGCUGG-AAUAAAAUGAAGUCAAUAACAAAUCAUGUGUUUUGGGACAUAUAUUCGGUUUCUGGGGAGCAAAUGUGCGAUAUGGAUAUCCAAUUUCUGUGAAUACAAUUGCUGCCGGA-AGUCUGCUAGGUACAUUGCUAAUGUC-AAAGUAAGCAGGCAUGUUUGAGACCUGUGAACU------------------------------------------------------------------------------------------------------------------------------------------------------------------------------------------------------------------------------------------------------------------------------------------------------------------------------------------------------------------------------------------------------------------------------------------------------------------------------------------------------------------------------------------------------------------------------ 
>C3 5339
CUUGUGGGCAUAAC-CCGAGUAUUGGGCGGGGAUUGUCUUUGUGCGCAGGUAUAUGGCGCACAUAAAGGGAG-------UGGAAGGCGUCCGCGUUCGUUACCUACAUUAUGCGGCCAG-CGCAUGUCGAAAAAGUAUUUUCAACUUUGUGCUCUGACACGUCAGAUACUAAGCCCGCAACUUCCUUAUCUAUCCGUCCAAGUCCGAUUUCUCUGAUAUCUCUUUAUCCAUUAGUUGCUA-UUGGCUGUUCGGGUAGUAGUCUAGAAGACCAGAGUGUCAGAAGAAUACUUUGCUAUGUGGCGAUUAAAUGGUGGCA-CCACAUAUCAUACAUGCUAUCCG-ACUUAAGUCCAGCAGUCAUGACUU-GUUUCUA---UUACUAUUAGCCU-UUUGCUUUUAU--AGUACCUAUCUAUUAUUGUACGUCGC-AGAUAGUAUACAGACUCU-GAUGGAGACAUCCCCUUAGUGGCUUAUUUAGAUUUAGCACAUGAAUUUGUAACUUAUAU-GGUGGUGUA-UCAGGAACCC-CGUCCAAACGGCGCAGA-GUUCUUGUACAAAAUUCUUACAUAAGUAUGUAAAACG--GAUAGCUGAUAAAGGGGAACUAGUAAGUAAUCCCCUAAUUUACCGUGAUUGCAUCCUCGACGAGUAAUACC--------------------------GACAUAGUAAAAGAAACAUUUAAAU---CAACUUAUUUCCCAGUCAUUUUUGAGGAUGACUAAUUUUUUUGGGUAAUAUGGUAUUAAUAAUUUAGCUUAUAUGCGAUUAGCAUCGGUAUAUAUCCAAAAAUCUAGGUAAUC-CAUUUGUUCUUC--UGAAGAGG---CGACAUCAGUAUAAUUCUUCUUCGUGCUCUAAUCUUUUGCAUCUCCUCAAAUAACAAGUAAGGCAACAAGGCGAAAGUAGUCAGCAAGACACUG-----------UGUGCUGAAUUAUGGGAAGUUAAACUCCCCUUUGGUCUCUCCUUUAAGUCAUU-UAUCGCGCAUGGGCUGUUAUUUCACCUGAACCCUGUAGAUCUUAGGGGUCG--AAUGUUGU--------------------------------------------------------------------------------------------------------------------------------------------------------------------------------------------------------------------------------------------------------------------------------------------------------------------------------------------------------------------------------------------------------------------------------------------------------------------------------------------------------------------------------------------------------UAUGCAAGUCGUA---AACUAAUUGCUUAGACAAUUCUAGUGUAUCU-AUUAGACGUAUGCUCAACCUUACCACAUGAUGUCGAUAGGAUUACGGAUACAUCGUUAACAUCGUGUAGAGCGUCUUAGUGGCAUUUUGCAUGAAUCAAAUCGAUAUCGCAGCUCACGAGGUUUUUCUCAUGGAAAUGCCCCUUUGGUAUUCGCUGUCAAAGCUUAUGCAGAUUUAAUCAAUA-AGCAAAUUCACGCAUGUCAAGUGCAAUGACAUAAGCUUGGAACAAAAAAAGUCUAAA-AUGAUACAAUUUUUGCCGAACUAGUCUCAAAAAUAUCUC-CCAUAACUGAGCGCUAAAUGAACUGGUUC-CUUCUUGUAUUUUGUAGUUACCGUAAUGUCACG--GACACAUAUACAGAGACAUGUAAGCGCUUCGAGUCCAAUCAUUUAUAAGGACUGGAGUGUACU--UAUACAUACAGCAGGUCACGAGAAGAUUAGUAAUAAUUACGUGUCUCCAUCAGUACCAUAGUCGUACUAAAGCACUAAGGUUGUUAAAACUUAUAUUAAUAUUGUGUCGGAUAGGACAAUUUUUAUACGGAUCUGCUGCUUUAGUUGGAUUGAUGACAAGUUUCUCAAUAUGCAGCAUUAUGAAAUGUGAGUUAGAUGGCCGAACCAUUGGCAG-UGUCGCUACGACAAAGUCGUACGGAUC--CGGCAUCCGAGUUCGAGGC--ACAUGGAAUACAGUAAAAGAAUGGACUUCUCAUUAUCUGAACCUUUUUUUCUAGUAAGA--CGACCUAGGAUCCCACUAUUAU--UCAUAGAUGGUAUAGCGCCGGUA-UCGGUGUGAAGCAGUGAGUCCGGGGUACUGGGCAUGAUGC-ACCGUAUGCACGCUAUUUCUGAUAUUAUUUUCUAAGUCCUCUAUUAGUCUUUCCAUGAUAAUAACCCAAUG---AGUAAUAAGUCGUCGACACUCUACAUGUUAAAGCGAAUUAUGAACUUCUUGAUAUUUAGCAUGACUAUUGCGAGGUCGUAUUGACAUUAGGA-AUUGAACUUUUAUUAA-------------------------------------------------------------------------------------------------------------------------------------------------------------------------------------------------------------------------------------------------------------------------------------------------------------------------------------------------------------------------------------------------------------------------------------------------------------------------------------------------------------------------------------------------------------------------------------------CUUUAGUAUUGAUU--UACUAUGGGGCGGGAAGUGAUUUAGACUAGACU-CAUUGUUAAAGUACA-UGCUCGUCCAGUAAAGACAAGGUUAUCAUCUGUAAAACUAUCAACAUCUGUUACUCUUGGAA--AGAAAAGUCUCGAACGCCAAACUGACACUGGGUCGGAUUAAGGACCUUCCUCCGAACAGAU-ACUAGUAACCACGGGACGAUCACAAUAGUAUGCCCUCCCAUCAGGCUGACUAAUGGUCUG-UCGUUACAAUUCCUUAC-UAUUUAAGGACCGGUCUGUUACGAUUACCUUUUCAGAAAAACAAACAGCCCUAUAUGAAG-AGAAGGUACCUUCGAAAAGGUAUAGCCUUCAUCUGCAAACGAAUAUUUUAUGUAUGCGACAAUUUUCCAGCGCGUAUAUUGUUCUUGAGAGACAUACUUAACGGAACCUAGUAACUAAAGCUACGCGUAGGUGGAUUUUUG--UGACCAUUAUAAAUGGAAAAUCUGGCGAUCUUAAAA--------------------------------------------------------------------------------------------------------------------------------------------------------------------------------------------------------------------------------------------------------------------------------------------------------------------------------------------------------------------------------------------------------------------------------------------------------------------------------------------------------------------------------------UCACUAAAUUAUUUAAUAAGACACUUAAAGGGGAGAGAAACGAGCGGCCCAGCAGACAGAU-UGGCCUCUUGGCCUAUCUUCGCAGAUUUUUCAUUUC--GCUCUCCUGGAAUUUU----GAUGGGAUUACUUCCUUGCGCAAGAUUUUCUGACCAGC-AAUCCUCGACACUA-UCGUUGACAAAAUCUAUACUCGUCAAUAGCAAAAGUCCAUCUACUU-UAGAAUAAUGUUAGAAGCUUUAGGUCGGUCUUCUGGUGU-----------AAUUCUAAGACAACAAAUAGCAA-AGCUCCAUUUGUAGUGAGGGGCAAGAAUGAUUUUUUUUUGCUGUUGG-GAAGAGAAGAAAUCCAUGAUAAAUCAUGAAUUCUGGGACAUAUAUUAGGUCGCUGGAGAGCAAACGUGCGACACAGAUAUCCAAUCUUAGUGAAUAAAAUCCCUGUUGAU-AGCCCGCCAAGUACAUUGCCAAUGUC-AAAGUACGCAAGCAUACAUGAGAGCUGUAAAUU------------------------------------------------------------------------------------------------------------------------------------------------------------------------------------------------------------------------------------------------------------------------------------------------------------------------------------------------------------------------------------------------------------------------------------------------------------------------------------------------------------------------------------------------------------------------------ 
>B3 5339
CUUAUAAGCAUAAC-CCGAUUAUGGAGGGAGGAUAGCCAUUGGGGAUAGGUAAGCGACACUCUGAGAGGAAG-------U-GGAGGUGUACGCGUUCAUUGUCGGAACUAUUUUGCUAA-CACACGAUAAGGAAAUAUAAUUGACUACAUGCUUCAACACGAUAGGGACUAAGCGCGCCACCUUCUCACGUAUCCAUUCGAGUUCAAAAUCUCUGCUUUCUUGAUA-CCAUUCAGUAGCUGCCGGCCACCUUGAGGCUCGCCCAGAAGAACAGUGUGUCAGGAAUACACAAGAUUCUACAGUGGCAAAAUUGCGGUA-AUACACGUCAUCCAUGCUAUUAG-GAUUAAGCCCAGCGGCUAUGACUU-GUCUCUACACUGAUUACUAGCCU-CUCACCUUUAUGAACUGUCUGUCUAUUAUCGCAGGAUAC-ACGUGAUAUACAGGCUCU-GAAAGGCAUAUUUCCUUUGUCGAAAAUUUAGAUUUAGUACAGAAAUUUAUGGCUUAUAU-GGCGGU-CA-AUAAGUUCGC-CGUACAUACUGUGUUGACAUUCUUGCACAGGAUUCCUACACAAGUAUACGUACCG--AAAAACCGAUAAAAAGGAUCUUAUAAGCCAUCCCAUAAAUUGCUCCUAUUUUAGUAUUCUCGAAUAAGUCC--------------------------GACGUGCCUAAGGGAGUAUUUAAGU---CACCGAAUGUGGUGGUCAAGUGUGAAGUUCACUACUGUCUUUCGAAAACCUAGUUUUCAGAAUUUAGUGUAUUAACGAUUUUCAUCCAUGUAUAUUACCAAACCAGAGCAAUC-CAUUCACUCCCG--UAAUCAGG---UUGUAUUUGUACAUAUCUCUUUCUGGCUUUCUUCUACUGCAACAGCUUUGAUAACAAGUAAGACAGAAAGAAGGAAGGAGUCAGCUCCGCACUG-----------UGUGUUGAACUACGGGAAGGUACAUUCCGCUUUGAUACCACCUGAGUAUCAUU-AAUAGGUUGUGAGAGCUUGUUUCUCCAAAAUAAUGUCAAUCUGGUACGUCG--GAUGAUAUAAUCUACUGGAUUACAUUUA-U-AAUAAAGUGAUGACAGACU--UGGGUAAUAAGAUAUAUGUGAGAUUAAU-----UGUCUAAGAAGACAACGUUAUGGCAU--GCUAUGAAGCCGUUU----AGACUUCUAACAUCGGCCAGUUUAUAGAUUGAAAAUUUGCGACUAGCUAAC--CUCGCUCCAAGCGAACGCUUUUGUAAGUUCGGCACAAUUUGUUUACAUUGC-UCCAUAGGAUUAUAAUCUCUUCAAUAGUGUCGUCGAUGAUGUAGU-UAAUGAUUGGCCCGUGCUACAUUGAAAUAAAUCUCGA-CGUUUUGACGCUUAGUGAGAGUCGGGCGAGGAUCUGGGGAUCUGCUUGAUAGGUGAGCCUAGGGCAUUUUAUGUCAUGGGUACACA-UAGUCGGUCUGAUGAUUUCGGGUACACACAACGAACGCGUAAUUAAGCCUUGAUAAACAUCAGC--UUUGAAUUUAAAGCGGAUAUAUACUGACAUAUGUUCUCGCGGAAAGCAUCGAU--AAGCUGU-GACGGAUAAUGCACGUAGCG---UACAGGCUGAUCAUACAAUACCUGUGUCUCU-AUUGGUUGUAUAUGAAAUCAAACCGCGUGAUACCCUCAGUAGGUAAGCCAAAUUAUGAGUAGCUCUUAGAGCUUCUUGAUAGCAUUCAUGAAGAAAUUAUUUGAUAAUGUACCUUAAGAGUUCCGUUUCAAGAGAUAUCCUCUUUAGUAGUCGUUGUUAAAGCAUGGGCCUAUGCAGUAAGAA-GGACAUUUUUAGUAUUUCAGGCGCACAAGGAUACGAUGGAUCCUCAAAAUUUUAAA--ACGAUACAACUUCCGCCGAAAAGCUCCCAAGAGAACAUC-CCUUAUCCGGGCCUUAUGCGAACAGACGC-CUCAUCAUGUUGUAUAAUUACUUAAAUGUCACU--GACACAUGUUCGAUAGCUUCCAAGCGCCCAAGAUUCUACUAUUUAUAGGGAAUGGUAUGUACG--CCUGGUUACCGGGGGUCAUAAGUAGAAUUGCAAAAGUAACGCUUUUGCGUAAAU-----------------------------------------------------------------------------------------------------------------------------------------------------------------------------------------------------------------------------------------------------------------------------------------------------------------------------------------------------------------------------------------------------------------------------------------------------------------------------------------------------------------------------------------------------------------------------------------------------------------------------------------------------------------------------------------------------------------------------------------------------------------------------------------------------------------------------------------------------------------------------------------------------------------------------------------------------------------------------------------------------------------------------------------------------------------------------------------------------------------------------------------------------------GAUUCGUGGUAGGU--GAUAACAAAGCGAGGAGUGACUUAGACUAGGAU-CAUUGAAAAAUUGAU-UGCCUACUCAUUAAAGACCAUUCUCAUACCAACUGAACACUCAAGAUCUGCUAAUAUAAAAC--AGGGAGGACUUAUACCCCGCAUUGUCGCUGACUCAAAUGAAACCUUUUCCUGUAAUCAGUAUGAUAGUUACAAUAGGACACAACCAACAAUGCGCUCUCACAUUAAAUAUAUUU--GAUCGU-GGAUCAUGCUUACUUAC-UACCUAGAGGCCGGUCUAUCACGUUUCCGUUUUCAGGAUAAUGCACAGGUUUAUAUUAAA-UGUGGACAGUCUUGGGUACGUAAAUUUGCUACCUGUGAACGCAUUUUUUGUGCGUGUCCUUACUUUCUAGUACAUGCGUCAUUCUUGAGCGACAUACUUAACGGAACGUCAUAAAUAAUAGUCUGACCAGGCAAAUUUAUGUCU--UCAUGUUAAAUAAAAUAUCUAGAGAUCUUUAAG-----------------------------------------------------------------------------------------------------------------------------------------------------------------------------------------------------------------------------------------------------------------------------------------------------------------------------------------------------------------------------------------------------------------------------------------------------------------------------------------------------------------------------------ACGUCACUAAGUUAUUCAAUGAUAUAUGUAACGGGGGGCAAAACAAAGAACCAAACCAACGGAU-CCACUUUAAGACGUGUUUUUUCAGACUUUUUGGUUU--GUACGCCUGGAAUUUU----CAUAUGAUUACUUCUUAGCACAAAGCCUUCUGGCCAAU-CCUCGUCGAUACUU-UCGGUAGCAAGAAAUAUUCCAGUCGGAAGUACGGGCACGUCUACCU-CAAAGGACUGCUAGUGGCCUUUGGCUAGCGUUUUGCUGAAGGUUAUUACAAAGUUUACACUAGCUAAUAGUAA-AGCCCCACCUCUAUUGCAGGCCAAGAAAGACUAUUAACCACCGGCUG-AAAGAGCAGAAGUACAUGGUAGACCGUGAACUGUGGGGCAGAAAUACUGUCACUAAGGAGUAAAAGUGGAAUGUAGAUAUCCAACCUCCUGGAACUCGCUUGCUGUUGGA-AAUUUAUCCGAUAUGUUACCAAUGUC-AAAGUCUGCAAGCCAGCCCGAACCCUAUGAAUU------------------------------------------------------------------------------------------------------------------------------------------------------------------------------------------------------------------------------------------------------------------------------------------------------------------------------------------------------------------------------------------------------------------------------------------------------------------------------------------------------------------------------------------------------------------------------ 
>A3 5339
CUUAUAAGCAUAAC-CCGACUACUGAGAGGAGAUAGCCAUCGGGGAUAGGUAAUCGACGCUCUGAAAGGGAG-------C-GGAGGUGUACGCGUUCAAUAGCUGGGCUAUUUUGUUAG-CACACGAUAAAGAAAUAUAUUUGACCGCGC----CGACAUGGUAGGCAUUAAGCCCGCAACCUUCUCAUGUAUCUAUUCGAGUCCAAACUUUCUGCUUUUUCUAUA-CCAUCCAUUAGCUGCUGGCCACUUGGAUAGCCGCUCAGAAGAACAAUGCGUCAGGAAAAUACCAGGGCAUAUAGUGACGAAAUCGCGGUA-AUACACGUCUUCUGUGCUACUCG-AGUUAAGCUCAACAGCUACGACUU-ACGCCUACACUGACUACCUGCCU-CGCACCUUUAUAAAAUAUCUUUCUACUAUCGCAGGGUGU-AUGUAGUAUACGCGUUCU-GAAACGCAUAUCUCCUUUGGCGACAAUCUAAACCUAGGACAAAAAGUUGUAGCUUACAU-GACUGU-CA-UCAAGUGCGC-CGUGCAAACGCCGUUGA-CUUCUCGCACAGGAUUCCUACACAAGUAUGCUUGAUG--AAAAACUGAUAAGGAGGAAACGAUAAGCCAUCACAUAAACUGCCCCUAUUUUAUAAGGCUCGAAUAAGUCU--------------------------UUUGUGUCUAAAAAUGCACACAAGC---CACCGGAUUUCGUAGACAAUUGAGAAGUUGACUACUUUCUUAGAAAAACCGAGCUCUCGGAAUUUAGUAUAUUAGUGAUUUGCAUCCGUGUAUAUUCCAAAACUAACGUAAUC-CAUUUACUCUCG--UAAAUAAU---UUGUACUAGUACAAAUCUUUUUCAAUCUUUAUACUACUGCAUCACCUUUGAUAACAAAUAAGGCAAGGAGCCGGAAGGAGUCAGCUUCGCACUC-----------CGUACUGAAAUAUGGGAAGUUAUAUUCCCCUUUGAUACCACCUAUGUAUCAGU-UAUAGGUUAAUAGAUCUUGUUUGUCCAAAAUCUUGUCACUCUGGGACGUCG--GAGGACAU--------------------------------------------------------------------------------------------------------------------------------------------------------------------------------------------------------------------------------------------------------------------------------------------------------------------------------------------------------------------------------------------------------------------------------------------------------------------------------------------------------------------------------------------------------AAUAUAAGUCGAA---UACAGAUUGGUUACACAAUUUUUUUGUCUUU-AUCGGUUUUUUACGGAAUCUAACCGCGUGACACUUUAAUUAUGCAGAACACAUUAUUGAUAGCGUUGAGAGCUUCUUGAUGGCAUUUAAGAUAAAAUUAAUCAAUAUCGCAGCUAAAGAGUUCUCUUUCAAGAGAUUGCCUCUCUGGUGUCCACUGUUAAAUCAUGGGCAUAUUUAGUAAGCA-AGACCUUGCUUUCAAGCCAAACGCAAUAGCAUAUGGUGGACGUUAAGAAUAUUAAA--ACGAUACAGCUUCCAUCGAACAGAUCCCAAGGGAGCAUC-CCAUGUCUGGGCCUUAAGCGAACGGACGC-ACCAUUGUGUUGUAUAGUUACUAAAAUGUAACG--GACACACGUGCGCCAAUAUCCAAGCGCUCAAAACUCUACUAUUUAUAGGGAAUAGCAUGUACC--CCUGCUAACAGGGGGUCAUAAGUAGAGUAGCAAAAGUUACGCACAUUCUUAAAU----------------------------------------------------------------------------------------------------------------------------------------------------------------------------------------------------------------------------------------------------------------------------------------------------------------------------------------------------------------------------------------------------------------------------------------------------------------------------------------------------------------------------------------------------------------AUUGUGAUUGUAUC-CCAGCGUCGUGAAAUACGCUCCGCAGCGUCCAAUAGCUCGAUUCGAAAAGUU-----CUGCCCUCAUUUUC------------------------AUUUAGAACUGUUACAUCAAUACAUUAAUACCCCUAAACCUUCGACUA--------AGUGGGAUUAAAUAAUUUCUAG-----------------UCCACACGUUAUAAAUUAGUGAUUUUACCCUUGCUGCGCAUAGAUUCUACUUCGUUACUUCCGAAUAUCGAACAACAUACACCGGCAGGGUUUAAGAAAUAAUAUGUUCGUUUUAUUUCUAAAGACCAAAGGUAUCUCACA---ACUCGCGCUUCUGCUAGCCUUUUGUGAAGCUUGUGAAGGCGUCUGUUCCAGUGGGAAGGCGAGUAGAGUAAUUUAGUUUAGAAAUGGAACUUCACAUAAUGAUGUAUUCGUGAGCGUGGGCACCCAACCGUCCGUCUUA---UUAGAAAGGUUC---U-AGUUUGGGUCGAAUCUGCUAAUCGCUCG-GUCAUGGAGGAACGUGAGCUAUACGUG--------------------------------------------------------------------------------------------------------------------------------------------------------------------------------------------------------------------------------------------------------------------------------------------------------------------------------------------------------------------------------------------------------------------------------------------------------------------------------------------------------------------------------------GGGAUACCCGACCCAGACUGGUGUAUAAUUAUUAA-AAAUUACCCUGCCAGACAUCUCCGAUUAAGUCGUUGUAUAGAGGAGCAACU---AAUAACAUAGAAAGAGAUUACGG-------------AAAUCAGUUAUCUUAAAAUACAUUAGUGUGUUCAAAC-UGCACGUCUAAAAUUCUUCAGCGUAUGAGAUGAUCUCGAAGAUUUUGUCUUCACGCGAGUAGAAAAUUAUUUUAAUUCUGACAGUUCCGUAGGGACCUAGUCCAU-AACAAUGUGUUAUGGGUAGCUAUUCCGAUAAUCAAGU-AACUGUUGUCGUAC-UUACGAAGUUUCG-----CGAAUCAUCUCUACACUAUUUAUAAACCCUGUAGGUA-AUUGUGUAGUACACCCUUCCGGGUGAUAGGGAAGGUUCCUACGGACCUAUACGGUUAAGUUCUACUGUGAUCAUACCGUGCCAGUCUAAAUAACAUAUACGUCAUGGCGAUCUCGGAGGAUCGAGUCCAAGUCUGAACCUCACUAAAUUAUUCAAUGAUCUAUGCAAUGGGAUGCGAAACAAGGAGCCGAACAAAAGGAU-UCACUUUAAGACGUGCUCUUUCAGACACUUUAGUUU--ACACUCCUAGAAUUUU----CAUAGGAAUACUUUUUAACAUAAAGCCUUCUGAUCAAC-AAUCGUCGAUACUC-UCGGUAGCAACUAAUAUUCUCAUUAGGAGUGAGGACCCGUUUAUCC-CAGAAGAACGCUGGUGGCCUUAGGUUAGUGCUUUCCUGUAGGUUAUUCGAAAGCUUACAAUAACUAAUAAUAA-AGUCCCAUUUCUAUUGCAUGCCAAGAAAAAUUAUCAACGACCGGCUG-GAAGAACGGAGGCACCUGAUAGACCGUGAGCCCUGGGACGUAAACCAUGUCACUGGGGAGCAAAAGUGCAACGUAGAUAUUCAACCUCCCGGAACUCGUCUGCUGCUAGA-AGUUUAUCUGAUACGUAGCCAAUGUU-AAAGCGUGCCGGCCUACUCGAGACCCGUGAACUGAACUAAU---ACAUAAUGCCCAUUUACCCGGGUGCAAAGAGUUAUGAGAAAGACUGUUGCAUAGUUAUAGGGCACUAGUAAAAUGUUUGCUGUGAAGGGCCUGGUAGCAGAACCUUGACAAGAAUCGUGUUAG-AGGGAUCCGAGAGAAAUGUAUGGAAUCACCGCAGGAAACUAGACAUAUACGGGAAACA--CGUCCGGCUCAACGAUGCUUACUGUACUUAAUU-----------AUAGCGGUUUAAU-AGUUACGAUGCUCAAAAACUCAACUUGAAAUCGGAUAAAUCUCUAUCAACUUCGGAAAUUGGGCGUCAUUAUGAUUUGACUCUAGCUACCUUAGCACCUUUAUCGCCCUAAAAA-CCGACAUCAAUAAGACCC-ACCACUAAUACUUAUAGUGUGU-------UUCGUCGACAGCUAACCUUGCCCAGGAUCGUUGUAUUCCAAAGACUGUAUACAUCCCAGCGCAUUGAAGUUAAAGAAACUUAUUAACAUCUGGCUAAGGUUGUACAAUGACUGUUUGAUUAAUAGA-UACGACAAGUAAUUU 
>H1 5441
UAAGAAUCAGUAAGGUAGAAUUGUC-CUAAAGAUGAUCCUUUCAGGCUUUGACCGUUU--UGAUUAUUAUACUAAGACAAAGAUAGGAUAUAAACGAUAACUUUGAUAAUUGUAGGCAAGAGGUGAACGACUAUGUGGGUUUGAAAAC--CCUUAAACCUUCCAGUACUGGUUCCCUUGGAGAAGAAGAUCUCAAUAACAAG-UCGCACUAAUUCUACUAUGA-GUUACACAUCAUGGACCGG------UUAUUUAAUGAUAAUCACCAUAGAAACAGAAAAACCAUAAGAUCAAAAAUCA-CUCUAAUUAAACGUUACUCUAAUCCUAU-UUCCUGCUUGGAAGGGUGUGUGCA--UCGCGAACCCUUGCGAGGGACUGAUGCUUAGGAACAAUCUUGCGCAGUUUAGGGCUUGUGAUUGUGAAC-UUUCAGGUGAAUAUUGAAGUAUGUCUU---------------------------------------------------GGUUGAGGAUCUUACAUCACAGGUGUGUGACACUUCAAAGGUAGAAACUCCUUCCCUC------------------------------------------------------------------------------------------------------------------------------------------------------------------------------------------------------------------------------------------------------------------------------------------------------------------------------------------------------------------------------------------------------------------------------------------------------------------------------------------------------------------------------------------------UUAUAUCGCAGCGUAGAACCCUAAAUCCCCGCGGUGGCGUAGAUACAGGCCAUUCGUUGGCCA---GUGCUCUUUGGACGGUAAGCAUAAAUCAGUCAUGUUAGAAGCCGUUCGGUUCC-------------------ACCAACU-GCAUCGGCACUGGCAAUGCGUUCAGCCGGAACGGAU-UAGAAUUUCUGGAGCAGGGGUAG-UUAACUAGGUUAUGGUUAUU-AGGCGUACGUAAGGACAGGCCAUCCAAAAUGCCGCAGUAUUUCGAAGAGACCCAAUAGUCGUAAGUCCAUCGUUUAUGGG-CGCUCGUCCUCUAUCAAAUACUCUUGUCACGUC-CGUUUGACGGCUGGU-CUUUCUGACUAGGAUCGAAUAAUGGUACCGAAUAGUGACAUGAUGCU-UAUCAAUUUAAAAACAAUCCGAGUAGGUAAGUGACCAUAAAUUGGGUACACCAGCCGCUUUCAUUAAUCCGAUCCUCAA---UAUAAGCGAUAAAAAGACUAGAUUAAGCGGGAUCUCUGAGACUUCGCCUCGGCUUUAGAUAGAGAGAUCUACUUACUCGCAAGCGUCUGGAGGAGAAGUAGCGAACC-CAAAAAGGAGAAUCGGUAUCGACCAUGUGGUC---------------------------------------------------------------------------------CC----AGAAGAUCCAAACGUGAACAUGGUGGCGUUUUACAACACAUGGAAUCACG--GGUAUAGAUUCUUAUAGUUCUCCAAGCUCUUCCACAUACAAUUAGU-UACAACUUAGAAGGGUGAUUGGUAGCUCUUUAUUUA--UCUAUGGCUAAUGGGACAUCCAAAACCUUCCACAAAAAAUCUUUAAGAAUGGU-GUCGCCAGAUGGUCUAA--UAGUUAUUGUGUAAAUUUAAACUC-ACGGAGUGUGUACUUUACACGGGAGGUGAUGAAGUCUUCCUGCCUCA-UUUAACGUCUUGUUCGUA-UUCUCAUAGUAUAAGUUUCAUACCCUCGACCUUCGAGACGAAUUACGCCUUGUCCAUGUUAGCGUUUAUAGGCAACACU--AAGUAAUAACUUUAGUAGACU-ACUACGGA-CGAGCAAACCAAUUUAGCUUGUAAACGCGCUCCGUGAGUCUACUUAAUCAUAUCUACAUAAAACAAUAAAAGAUUCAUCUUAUUAAUUAACCUGUGUAUGAUGGCAGGAUAAAUAUAUAUCUGUUAAACA--UUCAUGGUAUACCAGGAGACCACUUUGGAGAUAUGCGAUGUAGUAAUCCUUGUAUAAG--UGUAUCAAGUGGAAGUCAAUAUUU-AUAGGUAAUCUCGUCAUGGAUACCCGUGUUAUCAC---------------------------AUCAAAAUUGAUCCUAUCAUGGUCCAUUUGGCGAAACACAGGUAGGAUGUCUACCUAUAUGAUUCUUAAGUACUGGACGGGCUC-CAAUCACCUUGUCAUCUAACAGUCAACCUUAGAGUCGCGACCAUCUAAUUAACACAUUAUCGGGAUAUAAUCAUGACAUCACAGCGAAGAUGGUGAGAAGCCAUUGUACGACCUCAGGUGCGAGAUCUAUACUACGAGCAACCAAGAUGGAUAAAAUCAUAGAG-GGCUUGAUAUUGUUAGCGCAGGAA------------------------------------------------------------------------------------------------------------------------------------------------------------------------------------------------------------------------------------------------------------------------------------------------------------------------------------------------------------------------------------------------------------------------------------------------------------------------------------------------------------------------------------------------------------------------------------------------------------------------------------------------------------------------------------------------------------------------------------------------------------------------------------------------------------------------------------------------------------------------------------------------------------------------------------------------------------------------------------------------------------------------------------------------------------------------------------------------------CAUAGAAUGACA---------CUUAUACUACCAAUGGAGAAUGGCACUUAGUAACCUAAGGAUGUUACAUGUCGUUCUUUUAGUCAUUAUCGAAUUU----CAAGAACGCUCUGUAAACUGUAAAACGCAGUAAAAGGGUACCAAUGUGUUAGUCUUACCAGACGCUAAUUUGUAGAUGGCGUGCU----AUUGGUAGUUCGAGACUUUAGGACUCU-GCUCAGAACGGGGCAAAAACGUGCUAUAAUCUAGCAUUG--CCUAAGCCACCCUGUUCGUAUCAAACGUGAAAGAUUUUAUAGCACCCGUCAGCCGGAGUC-AUCGAACUCCGGAACUUAGGAAUCUCCGGUGCUAAACCAUAUUACGGGAAUUAGAGG-UAAUCUAAUUAUCUGUGG-UGGUAUUCCCGUCCGCUCUCAAUAGUAUGGU-GUAUGUUCUUACAGUCACUGUAC-AAAUUCCUAGCGUUCGCUUAGCCAGGCCCACUUAUUGUCCUUGAACGCAGU----CAUUGUUGCGUAGAUUGGUAAUCGGGCAA-----------------------------------------------------------------------------------------------------------------------------------------------------------------------------------------------------------------------------------------------------------------------------------------------------------------------------------------------------------------------------------------------------------------------------------------------------------------------------------------------------------------------------------------------------------------UAGCUUUUGUCUACACAA--GUUCCGUAUUACGACGUGUGAGGCCAAUACU--UCCUGCGUUCAACUCGAGCGACUAAGAAAUUCUUAUCCUACUAAACCUAGUUCGACCAACUCCAUAUUGACCCGCGCUGUUGGACUACAUGAUUAGCGGAUA-CGGAGUAUGACGAGGCAUUG-AUCCUUCAUCUUUAUAGCAUUAAGAAUCGUUG-UUCCGUGA--UCGAACUAUCCAAGUCGAAGGAUCCCUACCGAACUAGAUGUAUCCUAUAACAGGAUCGCCCG-----GUAUUAGGCGCCAGUAUAAAUCAAAGUGAUACCUAUAAAGCUUCUCAGUAAGGCGUACCCUCACUACUGU--UAGAAGAAAGAUGUGUUGAUAUAGCGGGACGCUUCUGGACUACUUAUCACGCGAUUUACGAAAUGAC-CCAAAAAGUCUUGGUGGUAAAGCGUGCAUUUCAGGUACUCCGUACUUUUCCAAGUUGUUGUGUACAUAGGGUGGGA---AAAAGGAUAAUAGUGG 
>G1 5441
UGAAGAAUUGUAGGAUAGAAUUAUC-UCAAAGAUGAUCCU-UCCAGCUUCGGCGAUAU--UGAGUACCACACUGAAGCAAAGGUAGGAUAUAAACGAUAAUCUCGGUAACUUUAAACAAAAGGUGAACGACUACGUGGGCCGAAGUGC--CAUUAAACCUUCCAAAACUAGUUCCCUUGUAGAAGAAGAACUCAAUAACAAU-UCAUACUUAUCCUGCCCUAA-GUUACAAAUAACGGACCGG------UUGUUUAAUGAGCCUUACCAUGGUAACAGAAAGAUCAUGAGACUGAAAAUCA-CCCUAACAAAGCGUUCCUAUAAUCCGAU-UUCCUGCUCGGUAUGAUGUGUGCA--CCGCGAACCCCUGCAAGGGACUGGUGUUUACGAACGAUUUUGCACAUUUAAAGGCUUGUGACUGUGAAC-UUUCAGUUGACUCCUGAAGUACAUCCU---------------------------------------------------GGUAGAGAAUCCUACACUACAUGCGGGUGAGUUGUCGACGUUAAAAAUUUCUUCGCUCCUCAAUUAUGUUUCUACUUCCAAUGUUCCA-CUUAAGCAUUAGGUAAAUUAUUUGUUAUUCUGAGGAUUGCUAAUCAUCUCCAUUCCAGUUUCAAUGUAACGAGCUCGAGAUACUUUAAUCAG-----------GUGCCU-UUAUACUAUGGUCCGACAAUAUUUUUCUUAG-AGUAUAUCAUUCCAGAUUGAAUAUAGAA--------AUACCCAUGCGGAGACUAACAGAUCG--GCUCUGCCAUAAUCUACAACUCUGAA-UGUCUGUGAUAUAGCUUCCACGG-UGCGUAGACUCAAGUAUGUGUUUGUAUUCUGAGGAGAGCAGGCAUUUUUCAUUGAGCCGUUGGAAAGAGACAGCUCCACCCUAAUUAGACAGUUCCUA-AAAUGUACAAUAAAUUACAAAAACUUG--CACCACGACA-GGUUCCUGUACCAGUUUGUAAGCUAAUUAGUUAGAUUCGAA-UGAUGAAUUUUAGAACUAUUG-AGU--ACUUAUUUCGUAAAAGAUUAACAGUCUAUUAAUUAUAUGGCAGCUUCGAACCUUGAUUCCACGCGAUGGCUUAUAUGGAUACCAUUUGUUGUGCC---GUUUUCUUAGGCCGUUAUGCACAAAUCAGUCACGUUCAAAUCCCUUCGGUUCC-------------------UCCAACU-GAAUCGGCUCUAGCAUUGCAUUCAGCACGAGCGGAA-UAGAAGUCCAGAAGCAGUAGUAG-UUAUCUAGACUAUGUUAAUU-GGGCCUACGUUAGGACAGGCUAUCCAAUAUACCGCAGUGUUUCGAAGAGAGUCAAAGGACGCAAGU-CAAUCGCUAUGGGGUGCUCGUCCUCUAUCAACUAACCUACUCAUGUCGAGUUUGACAUCUGGU-CUUUGUGUCUUGAACCGAGUAGUGUUAUCGAAUAGUGACAUGCUGCU-CGACACUCUGAAAACAACCCGAGGAGGCAAGUGAUUGUAAAAUGGGUACACAAGCCGCUUUCAGGUAUCAGAUCGUCAA---UAUAGUCGAAUUGAAGAAUAGACUAAGCGGAAGUUCAGACAAUUAGACUCGGAUCUAGAUGGAGAGGUCUACUC--UCGGAGGUGUGUGGAGGAGAAACGGCAGACC-AUAAAAGGAUAAUCGGUAUCGACCAUAUGGUC---------------------------------------------------------------------------------UC----CGGAGAUUAAAACUCGAACAAGGUGGUGUUUUACAACAUACAGAAUCACG--GAUGUAAAGUUACAUAUGUCUCUAAGCCCUUCACCAUAAAAUUAGU-UUCAACUUAGAACGCUAACCAGUAACACUUUACUUA--UCGAUGGCUAACGGGUCAUCCAAUACCUUUCACAAAGGAUCUUUGUGACUAGU-GUCACCACAUGGCCCAA--UAGACAUUGUAAAAACUUAGACUC-AGGGAAUGCGUACAUUAUACAGGAGGUGAUAAAGACCUCCUCCCGCA-UGGAACGUCUUGUUAGUA-UUCUGAUAGUCUAAGCUUCAUACACUCGACCGCCGGGACGAAUUACGCAUUGUGCGUAUUAGCGUUUACAGGUAUCACU--GAGUUUUAACUCUGGUGGACU-ACUGCGGA-CGA----------------------------------------------------------------------------------------------------------------------------------------------------------------------------------------------------------------------------------------------------------------------------------------------------------------------------------------------------------------------------------------------------------------------------------------------------------------------------------------------------------------------------------------------------------------------------------------------------------------------------------------------------------------------------------------------------------------------------------------------------------------------------------------------------------------------------------------------------------------------------------------------------------------------------------------------------------------------------------------------------------------------------------------------------------------------------------------------------------------------------------------UCGUCAAUCGUUCAUGGCGAACGCGUCACUAAGUAUUCAUUACCAAAUAAAAUUUUAUGGAAAAAGCAACUGGAUAA-GUAUAUUAGACGCUUAUAGGUACUUAGAU-UUGGUAGGACAAUAUUUCCGCUGACCAUGGUCCUACAGUGAAUGCGGCGUCU-AUUCAUAAACGACC--UGAUAUGCCAAUUUUAAGACACACUAAGCGUCAGACCCUUCUUUAUACUUUUUAAUUACAAGACCAAAACCGA-CUACGAUCCCGUAGUAAAGAAUACAUCUUACAUAUGCCGUUUUGAUCUUCAAGUCAUAUAGAGUAAAUAGGGUUUCCGAUCAUACUGGGCCUCUAAAGCCCG-CCUGAUGCCAGCUAUAUUAAUGCUGGGAGUGUUUG-UGAUAAAUAAUUGCCACACAUUUUAUAAUAUGA-CAAUCUGUAUUCAUCCUUUCUUCUUCGAAAUAGAUCGUCGGGCGAAGCUUGCUUUAG-----UGAGCUUAUAUCCUAUAGCUCGGCGUGAUUCAUAUGCUAACGUUCUAAUAGCUGCCUCAAUGCACCCUGUA-GACACGACGUGGUCCAGAAAGACUCCUGAUCGUCUUCCAAGAUACCGAAGAUUUU----UAUAUAUAUCUGGUGACAUCUAAGAGAU-------------CAUUGUGGUAUUCAACUGUAUAAGCUAUAUGCGGCUAUUUUACU----UAGAUGGAUUACACAGGUUGGAGCUAU-UUCGUAGAGCUGGAUAUAGCUUACUAAAAUUGAGCAUUAUGCUCUAGCUAACUAGAUUCUACUGAGGGCGGAA-UUCGGGUCAACAACACUAUCUUUGAAU-AUAACAUCAGGUAAUAUACGGAACUGUGGCGGUAAAGCAUUCAUCACUGUAUUGUGA-UAAUUCGGCGGUCCAAUC-------UCAUGUACGUAUCUGCAAACAUGCC-AAGAACUUUUGUAUUGUCUGUGCCAGGUU-CUAACAUCAAAUUAACUUAACUCCCAAACCGCUGCUGGACGUAGUGUGUUAUUGCAAUAC-GACUGUUGAUGAGAUGG-----------------------------------------------------------------------------------------------------------------------------------------------------------------------------------------------------------------------------------------------------------------------------------------------------------------------------------------------------------------------------------------------------------------------------------------------------------------------------------------------------------------------------------------------------------------GAGUUUUUGACUACACAA--ACUCCGUAUUAUGACGUGCGAGGCCAAUACC--UCCCGCGCUUAACUCGGGCGUCUAAGAAAUUACUAUCCUACUGAACCUAGUUCGACCAAGUCCACAUGGGCUUGCGCUAUUGGACUACAUUAUUAACAAGUA-CAGAACAUGAAGAGAGAUUA-AUCUUUCGCCUUUAUAUCAUUAUGGAUUGCUG-UUCCGUGA--UUGAACUGUCCAGAU--GGAAG-CCCUUCUGUAAUAGAUGUAUCGUAUAAUCGGAUCGCCUG-----UUAUUAGGUGCCAGUAUGAAUCAACGCGAUACUUACGAAAUUUCGCACUAAAACGUACCCUCGCCAUUGA--CAAAGGGAAGAGGAGUUUAUAAAGCGGGGUGCUUUUAAACUACCUGUCAUGCGAUAUAUAAUAUGGC-GCUAAGAAUCUUGGUAGCAAAGCGUGCUCUUCCGGUACUUCGUAUCUUUUCGAGCUGUUAUAUACACAAGGUGGAA---AAAGGAGUGAUAAUGG 
>F1 5441
-----------------------------------------------------------------------------------------------------------------------------------------------------------------------------------------------------------------------------------------------------------------------------------------------------------------------------------------------------------------------------------------------------------------------------------------------------------------------------------------------------------------------------------------------------------------------------------UUCAACAAUAUUUUUGCCUUCAAUGUAGCACCUCACAGCCGUAAUAAACUAUAAUUUACACUUAGGAUUUCCAUUCACCUCCAUCUCGGAUUUGAAGUAAACAAGUCGAUAAAUUAUAACAAAAGAUGGCUUAGGCGUCU-UCGUAUUAUAACCCGAGUAUAAAUAAAAGAG-AGCGUUUAGUCGAAUCGUGAUUAUAAAU--------GCUCCAAUCCGGAAACUGACGGAUCG--ACUUCGCGAUAAUAUGCAACGCUGGG-UAUGUGCUAUUUAUCUCCCAUUA-UGAGUACGCUGGUAUAUACGUCUCGACUCGCUGAAGAACUGGUGUUUUUCUUCUGGCCCAUAGGUGGAGCCGGUCCCAGCCUGGCUAGGCGGUCUCUA-AAAUAUACAAGACAUCACAAACGCUGU--CUCGACUACA-GAUUCCUGUACUGGUAAGCUAACUACUUGCUCAUAUUCGAA-AGCUGCAUUUAAGCAAAAUUG-GGU--ACUCAGUUAUUAUAAGAAUAAAAAACUACAAACUCUAUCGCAGUGAAAAACACGAAUUCUGCACAUUGGCUUAGGCGUAUUUCAUUCGUUGCGCA---AAAUUCGUAAGACCUUUUGGACAAAGCAGCCUCAAAGGUAGCCCUGCGGUUUC-------------------CCCAACC-CAAACAGGGCUGGCAAUCCUCUCAACCCGAUUGGAA-UGGGAUUUCUGAAACACUGGUAG-AUAUUUUGACUAACGUAAUU-AGUUUAAACCCAGGACAGGCCUUCUAAAUUUCAACGUUAUUUGAGUGAUAGCAAACGGAGAUAAGUCGAUAUUCUAAGAG-CAUUUGAGAUACAUUACGCAAACUUAUCCUACUGUGUUCGUAGCCUGGU-UUU-CUACAUAGAAUCGCGUAAUUGUCCGAGCAAGUGUCAUGGCUCU-CUUCACUUUAAAUAAAAUUCAAGUCGUUAAAUGAUCAUAAAUAGCGUAUAUAAGACCAUUUCGUUUACCAGAAUAUAAA---UAUAAGCCAUGCAAAGACUAGAUUGAGCGCGAACCAAAUGUGU-------------------------------------------------------------------------------------------------------------------------------------------------------------------------------------------------------------------------------------------------------------------------------------------------------------------------------------------------------------------------------------------------------------------------------------------------------------------------------------------------------------------------------------------------------------------------------------------------------------------------------------------------------------------------------------------------------------------------------------------------------------------------------------------------------------------------------------------------------------------------------------------------------------------------------------------------------------------------------------------------------------------------------------------------------------------------------------------------------------------------------------------------------------------------------------------------UUCUUUCU-CAUACAGGAAGGCAUCACUGAGUCGCUUGCAGUAAUAUUGAUUGGUGUCCUCCU-CUGUGGUACGGGU-GCGAGUGACUCUUUGUAAAUAUGCGGUAAGAAUCUGUCACUAUUUGUAGCCUUAUAGUACGACU----------------GAAUGAAGAUGCGCACAUGAAGAUGAAGGGUUUUCUGAAAGUCAAUUUUGAUUCAAUGAAGCUGGAUUGUGUUACGUGAAAUCGCUCGUGG--UUAUUUACAUAGGCU---CAACCAAGCAUUAUGAAAAAUAAUCACCCGAC-AUUACGCUCCUUUCAAUUGGGCUGACC-GAUCGUAGUCU-------UCCUUCUUGAUCGCCCCCCCCCUUUGCUACCUUAAGAUAGGCAGUGACGGGUACGGCG-UGAGCACAUAAGAACUUAUAGUU-ACGUGAAUCCUUAAAC--UAUUCAGGACAUCGAUCACGGAAAAGCCAU-UCGGCACUAUCUGUCGGAAAUUUCCAUAUCUAGACACUUGGUACAUUUCUCCGAGCAUACGCUGUCAGCAAUCACUGUCGACGAGUGUGAUACUAAACAAUAGUUAUCAGAGGUGUUUUCACGGAACGAUCCUCAGGAUGG-UUAUAUAAGACGUUAAAACAUACUUAUAU-UUAGCGAGAUAAAAUCGCUCCUAACCAUAGUACUAUAGUAUAUGCGGCGUGA-ACUCCCAAAUAGCC--CGAUACGCUAGUUCAAGUACACUUUCAUCAUCGCACCUGCCUUGAGACUUUUUGGUUGCGAAGUGAACACCUA-CGGCGAUUUCGUAGGUAAGCACCCGAUGAACAAAUAUGGUUUAG-GUUUCAAGUAGUAUAGAGUA-ACGGAUUUUCCGACUAUAUUUGACCUGCUAUACCUG-CUCAAUGCUAGUGAAAUCAAUGUUAGGAGUGUUCG-GGAAAAGCAAAUGUUACAUAUAUUAUAAUAUAG-CGAUCUGCGUUUGCCUCUUUCUCUUCGGCCAUUGUCAUCACGCAUAGCCAACCUUAG-----UGAAUAUAGAAUCUUUAGCUCCGAAUGAUUCAUACACUAACA---------UUCAUAUAGCA----------GACACGUCGUGGCCCAUAAAGACUCCUUAUCGUCAUACAAGAUACCUAAGAUUUU----UGUAUGCAUCUGGUGACAGUUAGGACAG-------------CAUUGUGGUAUUCUGCUGCAUAAUCUAUAUGCAGCUAACCAACU----UACAUGGACCUCAUAGGCUAGAACUCU-GUCGUAGAUCUGGAUAUAGACUGUCAGAAUUAAGUAUUAUUCCCUAACUAACUCGAUUCUGCUGAUGGCGGAUGCUCGGGUUGACAAAACUAUCUUUGAAU-GUAAAAUCGAGUAAUAUACGGAACUGUGGCGAUAAAUCAUUCACCACUGUUUAGUGA-CAAUAUAGUAGUCCAAUC-------UUACGUACGUUCUUGCAAGCAUGCC-AAGACUCUUCGUAUUGUCCAUGCCAGGUU-CUAACAUCAAAUUGACUUAAUGCCCAAACCGCCACAAGACGUAGUGUGUUAUUGCGCUAC-GACCGCAGAUAAGAUAG-----------------------------------------------------------------------------------------------------------------------------------------------------------------------------------------------------------------------------------------------------------------------------------------------------------------------------------------------------------------------------------------------------------------------------------------------------------------------------------------------------------------------------------------------------------------CAGUACUUGCUUACACAU--GUUCCGCACUAUGUCGCGUGAGGCCAGCACG--UCCUGGACAAAACUGAAGUGUCCAUGAAAUCAUUAUCCUU--GAACCUGGUUUAACCAAACGUAAAAGGAAUCUUGCCGUUAGGCUGUAUGAUAAACAAAUG-CAAGAUAGAACGAGGAAUUG-AUCGUUCAUACUUAUAUCAUACGGGAUGAGUC-CGCCGUGG--UCUAACUGUCUAAAU--GUGAA-UUCUUCCGUGCUAGAUGUAUCCUAUAAUAGGAUUGCCGG-----UUGUUAGAUGCCAAUAAGAGUAAGCGAGACACUCAGGAAAUUUCACAUUGAAGUGUAACUUCAUCACUGG--UGUAAGGAGGGGGUGUUGAUGUAACAGAACAUUCGUGCAUCAUCUAUUAGGCGAACGAUAGUAUGGC-GCUACGAGUUUUAAAGACAAAGCGAAUUU-ACCGGCAUUUUGGAUCCCUCCGAGUUGCUCUAUAUAUAAGGUCUU---UAAAGAAGUAACAAUGA 
>E1 5441
UAAAGGUUAGCAAGAUAGAACUGUGAUUAAAGCUAAUCUUUUCGGACUUUAAUGAUCU--GGUGCGUUAUGCUGAAAUAAAAACAGGAUAUAAACGGCAUUUAUAGUCGUUUGAGACCUGAAGCGAGUAGAUGUGUGUGUCUCUAGGU--CAUUAAACGUUCGAAAUUUACUCCCCUUGCAAAUGAAGAUCCUAUUAACAAGGUCGUAUUAAUUUUGCCCUAU-GUUCCACAUAGUGGGCCA------UUUAUCCAAUGACAAAUAACAGAGAGAUGAAAAAUUCAUAAGAUUAUUAACUA-UCACAAUAAAGCGUCCCUGUGGUCCCAC-UCCUUGAUAAGAAGUACGCGUACA--UCGGGAACCAUUUCGAAGGACAGGUGCCUGUGAAGGUUUUUGUAUACUUGAUGACUUGUAAUUUCGGGC-UUCCAGAGAGAUACGAGAAUAUGACCU---------------------------------------------------GGUUAAGAAUCUUGGAUUCCUGCUGUGCGACACCUCACUGCUAAGUUUUUCUUCUUUCCUCGACAAUAUUUUAGUCUUCGAUGCUCCACGUCACAACCGUAAUAAACUACAUUUUACUCAUCAGAUUUCCAUCCACCUCCAUCUCGGUUUUACUGUAAACAGGUCGAUAAGAUAUAACAAACAACGGCUUAGGCGUCU-UCACACUGUUAUCCGAGCGUAAUUCUAAGGG-AGCGCAUAGUCCAAUAAUGAUUACAUAG--------ACGCCAUUCCGGAAAGUAAUAGAUUA--ACCUUGCCAUCAUAUGCAACGCUGGG-UAUCUGUGAUUUGUCUUCCAUCA-UGUGUAAACUGAUGUAUACGUUUCGAUCCGCUGGUGUACAGGCGUUUUUCAUCGAGCCGUUUCGUGGAGUCGUUCUCACCCUAGCCAGGCGGUUACUA-AAAUAUACUAGAGAUCAUAGAAAUUGG--CUCGCAGAUA-GGUUCCUGUACCUGUAAGCUAACCAUCUGCUCAUUUUCGAA-AGUCGAAUUUAAACAAAGUUG-GGU--ACUCAUUUAUUAUAAGAAUAAGAAACUACAAACCCUCUCACUGCUAGAGACACUAAUUCUGCACAUUGGCUUAAGCGAACUACAUUUGUUGCCCC---UGAUUCUUAGGACCUUUUGGACUAAAUGGUCUCGAAGGGAGCUAUCCGAGUCC-------------------UCGAACC-CAAACGGAUCUGGCAAUCUCUUCUUCACGAAUAGAA-UAAAAUUUCUGAACACCUGAUAG-AUCUUUCGAUUAUCGUAACUAGUUUGAGACUAGCGAGAGGCCCUUGAAGUCGCAUCACUAUCUGAAUGAUUGCAAAUGGAGGCAAAUCAAUAUCUUGAGGC-CAUUCGACAUACAUUACGCGAACUUAUCCCCCUGAGUUCGUCGCCUUGU-CUUUCGCCAUAAAAUCGAGUAAUUGUAUCGGUGAUUCACAUUGCUUU-CUACGUUCUAAAUAUAAUUCAGGUAAUUAAGUGAUCAUCAAAAGGGUAUAAAUGACCUUUUCGUUUACCAGAUUAUAAA---UAUAAGCAAUGGGAAGACUAGAUUGAACGAGCAGCAAUUGUCUAGGAUCAGACCUUAGAUGGAGAGGUGUACUA--ACGAAAGUGCAAGGGGGAGAAGUAGUCUGUU-AUAAAAGGAAAAUCGAUACCGACCAUAUCACC---------------------------------------------------------------------------------AU----UGAAGAUCCAGACUCGAGCAUAGCAAUGUGUUACGACACGAGAAAACAUGG-GUAACCGGGUUUUAAACGUAUCCAGGCCCUUCAGCAUAAAGGAAGAUUGUAAUUUAGGACGCUAGUACGACACACUCUAAUUA--CCGGCGGCGAGCUGGGUAUAUGAUACCAAUCUUAUAGAUUCCCUAAGAUGGGC-GUCAUCAGGCGGCUUAA--UAGACAAGCCGAAAACUUAAACUC-AGGAAAUACGAAUUUUAUACGGGAUAGGAUGAAAACCUACUAAACCC-UGAAGCAGCUUAAUAAUG-UUGUUGUAGCACAUAUUUCAUACUGUGGGCCUCCAAGAAGGGUCGUACGCCGUGCAUGACCGCGUGUUCAGGGAGCACC--GAAUUAUCACUAAGGUAGGUU-ACUAUUGG-UGA----------------------------------------------------------------------------------------------------------------------------------------------------------------------------------------------------------------------------------------------------------------------------------------------------------------------------------------------------------------------------------------------------------------------------------------------------------------------------------------------------------------------------------------------------------------------------------------------------------------------------------------------------------------------------------------------------------------------------------------------------------------------------------------------------------------------------------------------------------------------------------------------------------------------------------------------------------------------------------------------------------------------------------------------------------------------------------------------------------------------------------------UCAUCAAUCACUGUCGACAAGUGUGACACUAAAGAUUCAUUAUCAUAGGAGAUUUUACGGAACGAGCUGCGAAAUAG-UCAUAUUAUACGUUCCAACAUCCUUGGAU-UUGGUGAGAUAAAAUCGCCCCUGGCCGCAGUAUUAUAGUAUAUGCGGCGUCG-AAUCCUAAACGGCC--CAGUACGCCAGUUUAAAUACAGUCCAGUCGUCGGACCUGUCUUUAGACUUUCUGGGCACGAAAUGAACACCUA-UGGUUAUUUUGUAGGAAAGCACCUGUCGAACACAUAUGACUUAG-GUUCCAAGUCAUAUAGAAUA-ACGGACUCUCCGAUUAUACUUGGCCCGCUAUACCCA-CUGAAUGCCAGUUAAAUCAAUGUUGGGAGUAUUCGCUGAGAAGUAAACGCCACAUACAUUUUAGUAUGG-CGAUCUGUGUCCAUCUCUUCCUUAUCGGACAUUAUAAUCACGCAUAGCUUACCUUAG-----UUGAUAUGAAAUCUUUAGCUACGAAUGAUU-------------------------------------------------------------------------------------------------------------------------------------------------------------------------------------------------------------------------------------------------------------------------------------------------------------------------------------------------------------------------------------------------------------------------------------------------------------------------------------------------------------------------------------------------------------------------------------------------------------------------------------------------------------------------------------------------------------------------------------------------------------------------------------------------------------------------------------------------------------------------------------------------------------------------------------------------------------------------------------------------------------------------------------------------------------------------------------------------------------------------------------------------------------------------------------------------------------------------------------------------------------------------------------------------------------------------------------------------------------------------------------------------------------------------------------------------------------------------------------------------------------------------------------------------------------------------------------------------------------------------------------------------------------------- 
>D1 5441
-----------------------------------------------------------------------------------------------------------------------------------------------------------------------------------------------------------------------------------------------------------------------------------------------------------------------------------------------------------------------------------------------------------------------------------------------------------------------------------------------------------------------------------------------------------------------------------------------------------------------------------------------------------------------------------------------------------------------------------------------------------------------------------------------------------------------------------------------------------------------------------------------------------------------------------------------------------------------------------------------------------------------------------------------------------------------------------------------------------------------------------UUCUAUCACAGUCCUAAGGUCGAGUUCUACAGAAUAGAUGAUGCGAACGUCAUUCAUGGCCGG---AUUUACGAGGGGCACUAUCGGGAAAUUAGCAACAGAUGAAGCUCUAGGUUUCU-------------------UCAUAUC-CGAACGGCUUUGGUAAUCAUAACCUCCCUACUAUUACCAAGACUGAUGCACAGGUGUUAACAUAUUAAGAGUACUGUGAAU-AGAAGCAGACUCAGACAGGCCCCAAAUCUCUGAA---UUUUCGCAUGUAAAUCUAUCGAAGGCUACGAAUGUCUCACGGC-CCGCCAUCCUCCGAAACCAAACCUUCACCAAUUGGGCUAAUCGACUUGC-CUUACAAACUAGUAAGCUUUAAAUGAUACGAACAUGGUCAUAUAUUC-UAUCUUUUUGCAUAUAAUCUGACUUAAUAGGUAAGCCUAAACUUGAUACACAUUAAGGAUACGUUUUUCAUAGUUUAAU---UAUAUGUGGGGGGAGAACUAGAUUAUUAGACAACCCAAACAUAGGGUCACGUCCUUAGCCUGAGAGAAUCACUA--UCGAACGACAGUAGAAGAAAAGUAGCGGGUU-AGAUAAGGAGUAUCGAGACCUGCUAUACAAUC---------------------------------------------------------------------------------AU----CACCUGACUCAGAUCAAGCAUGUGGACGUUCUACAAUGCACGGAAACAUGA-GUUAUAAAAUUUUACAAAAGCCUGAAUC---CAAUACAAAAAUAUA-UAUGACCAGAAAUGGGUAUCUAUAACUCCUAAGUUA--UAGUUAAAGAACAGCACGCACAACACCACUCGGGUACGUUCUCUACCUAGGGUAAGCGUCGAUUAGCGUAG--UGUAGGAAAUAGAAACUGCAAUAA-AGAGGGCGCGAAUUUUAUAAGGGGUUCAGCCAAGAAUUAAUGAGAUA-GAUUACGUCGUAUAGUUU-UCUUUGUAUCACAAUUUUCAUAUUCAUGACCAUCAAUACCUACCGUGCUCCAUAUAAACCGGCCCAUUUGAAUAACUUU--AUGUUAUAACUGUGAUGUAUU-ACUCUAGA-GGA----------------------------------------------------------------------------------------------------------------------------------------------------------------------------------------------------------------------------------------------------------------------------------------------------------------------------------------------------------------------------------------------------------------------------------------------------------------------------------------------------------------------------------------------------------------------------------------------------------------------------------------------------------------------------------------------------------------------------------------------------------------------------------------------------------------------------------------------------------------------------------------------------------------------------------------------------------------------------------------------------------------------------------------------------------------------------------------------------------------------------------------------------------------------------------------------------------------------------------------------------------------------------------------------------------------------------------------------------------------------------------------------------------------------------------------------------------------------------------------------------------------------------------------------------------------------------------------------------------------------------------------------------------------------------AAUAUACUAACC---------UUCACGUUAUGAGUCGAAAGCGAAAAUACGUGGCUAACGAUGAUUCCUUUUCAUUUUUCAAGUUAUUCCCGAGUUU----CGAGUAUAUUUUAUGAUAAUUAAGGCGA----------------UGUAUGUUUCUGCUACGACGGUUCUAUACAGUCCUCCUAUU----UUGAUAGGUAUAGAAGGUUUGUACCCU-GUAGUAAAUCAGGCUAUAGCUUGUGAGACCUUAGCGUCG--CUCCAAUCACCCAGAUC--ACUAUGUGAGAGAGUUGCGGUAAAUAAGGUAACCCUUAGAU-AUACUAGCCGGCCAUACGUGCACCUGUGGUGAGAUACUGUAUCACUGUGUUCAACGA-UAAAUCAACGGGCUACCC-GGGUAUCUGCGUCCAUCCGUAUUAGCACAUA-GAGAAUUUCUAUGAUGAGUACUUCCAAUUCUCGAUCUUAAUUUGAGUAGUUUUCCCUACCGUUUUUAAACGAAGAUCAUUAUCGCAGUCUAGAUCCCUGGUAUUGCAAUUUUUGAUACGCGGCUACAUGCACCUCGAUAGCAUGAAUUCAGAUAAGGUAC-AGAACGAAUUGAGACAAUGUUUAAUGAGGAAAUU-GGAUA-----AUAUUUGCCUAAAAUUUGGUUACAUGAACUUAAAUAUGGUUACAUGAGC--GUAAAUUGAUCGUGUUAGA--AUGACCGGGUCUUCCAGAGGUAGCUGGCU---------------------CACGUAUUUGGCUCGACGGAUCGACGCAC---G-AGCCAAGGCCUACGUCUCCUUCUAAGCAUAUAU-GCC-GGUCGUUCAUUUACUAGAGUGAAGAGAA-UUGCAUAAGAUAAUAUA-UCUUCCUCG-----AAGCAACUCUACAUAUCUGUUGUGUGCGCGUUGAAUAUGGUGUGGCUG--CCAAUGAUACUUAAUUAAAUAAGUUAGGUAAUUUUAACG--GCAAAUUGAUCUUUCAAUGGCCGAGGCAAUUCUU-----------GGUAUAAUCCAAUGUCGAA-UACAUUGAUUCGUGACCAACGCCAAACAGC-UUUCAUAAUUUUUACAUAUGCGA--GCUACGUGUUACGUCGUUCGAGGAUGGUACUCCUCUGAGGCAAGACUCGGACGUGUGAAAAACCACUAUCCUG--GAACCUGGUACGACUAGUUCUAAUUAAACCUCCGGGAUGAGGUUAUCUCUUUAAAAAAUG-CAGAGCGGAAUAAGGAGUUA-CUCCCGCAUUCUCAUAUUGUUGGGGUCUAGUG-UUCUAUUG--UCCAACCAUUCACAU--AAAAG-UUCCAGUAGAUCACUCACGCCAUUCAAUAGGACCGUCUG-----UUAUUAGAUGCUAAUACGAAU-GACGCGAUUUUCUGAAAACUCUGAACCGAAACGUAGUCUCCCCACGGG--UAUGUAGGAGGUAUGCUGUUAUAACAAGGUGCUUGUAAACCGCUCGCCACUCGCUUUUU-GUAUAAU-GCCUAGAGUUUUGGGGAGAAAGAGCGUCUCGCUGGUGUUCAAUCUCAUCCGGGAGUGUUUUGCAUAUGGAAUGGC----GGCAAGAUAAUAACGA 
>C1 5441
UAAAGUACAGCAUAACUGGAUCACA-UUGGAUCUAAUCUUACCGGGUUUUGACCGUAA--GGUGUGCUAUACAAGAAUAGUGGUAAUAUAUAGAUGGCUGUUAUGUCGAUUGUAGGCAAUAGGUGAGCGGGUAUGUGGCUUUUUAAGC--CGCUAUAUCUGCAAGGAUUAAUUCCCUCGUAAAGGCAGACCUUGUUAACGAG-UCGUAAUGUGUUUAUCCUAA-GUUCUGCGUAACGGACCGAGGGAUAUCGUUUGACAGUGGUCUCCAUAAGAACGGAAGAUGUUUCACAUUACUAAUAG-UCUUAACAUGUUGUUCAGAUAGGCCUAG-UUUCUGCUGAGAGGGGUAUGGGUG--CUACAAGUGCUUUCAAGGAACUGGAGCCUAUAAACUCGCUCAUAUACUUAGGUGCUUAUGGUUGUGGAC-AUCCAGGAGACUUCUGAAACAUCUAG----------------------------------------------------GAUCGAAAUUUUUAAAUCACAGCUAUAAUAAA-GCCAGCGAAGGGUAAUUCUUUUUAU------------------------------------------------------------------------------------------------------------------------------------------------------------------------------------------------------------------------------------------------------------------------------------------------------------------------------------------------------------------------------------------------------------------------------------------------------------------------------------------------------------------------------------------------AUCUAUCACAGAUCAAGGCUCGAGCUCUCCAAGAAAGGUUAGCCGUAUGACACUCUAGGCCGG---AUUUACUAAGGGCAAUAUCUAGAAAUCUGUAACAGAGCAAGCUCUUGGUUUUU-------------------UCAAAUCACGAACGGCUUUGGUAUUUAUGACCGCCCUAAUUGAA-GCGAGAAUGUGGACCGAUGUUUGCAUUUUCAGAGUACUAUGAGU-AGAAGCAGACUCAAACAGGCCGUCCAAAUCUCUGAA-UUUUCGCAUGUUGGUCAACUGUAGGCAAUGAAUUACUUAUGUG-CAGUCACUCUCGGAAAAUAAGCCGCUACCAAUUGGGUUAGUCGUCUUGU-CUUAUGACCUUGGAGGGUGUGAUUGAGACAGGGUCAUACCUUAUUCU--UUCGAUUUGCAUAUGAGCUGACUCAACAGGUAACCGUAAAUUUAAUACAUAUUAAGGAUUAGCUUGUCAUAGUUUAAU---UACAUGUGUGGGGAGCACUAUAUCAAUGGGGAACCUAAAUAUG-------------------------------------------------------------------------------------------------------------------------------------------------------------------------------------------------------------------------------------------------------------------------------------------------------------------------------------------------------------------------------------------------------------------------------------------------------------------------------------------------------------------------------------------------------------------------------------------------------------------------------------------------------------------------------------------------------------------------------------------------------------------------------------------------------------------------------------------------------------------------------------------------------------------------------------------------------------------------------------------------------------------------------------------------------------------------------------------------------------------------------------------------------------------------------------------------UACUUCCU--CUUUCUACACUAGACGCUAAA-----GUCUG-AACUAUAGUAAUUGUCCUAUA-AUGUGAUAGGUUU-UUAAGUAAUCUGUUGUGGACAUGUUGUCCGCAUAUUGCAACAUUUGUAGUCUUAAGGAGCCACG----------------CAGUGGCAGUUCACAUUUGAUACAUAAGGGUUGACCCUGUGCUAGUACUG-AUUAAAGACCGAGUACAAUGCUGUACAGAACAUCUGGCGA--CCGUUUAGCUAAUGUAAGAAACCCAGCAUAGUUCAAAGUAAUCUAUCUCU-AUCACGUCCCUCUAAGUGGGCCUGACU-UAUCUAACUAUGGCACGCUACUCCUUGCUCGACUUCUCCCUUAUCUACUUCACGAUAAAAGGUUAGGGACGUAGCU-UUGGUAUGCGAGAAUUCAUAGUU-ACGCAACAGCACACAUC-UGCCCAAUUUAACGAUCAUAGUAUAGUUAG-UCAGCAUUAUACCUAAGAGUUCCAUACAUCCAAAUGUAAGUCAUAUUUCGACAGGAGUAGGCUGUCCUCGGAUGUUAUUGUUUCAUGUGGAGUUAGAUAACCUUUACCACAGUUAUAUCUCCAAAAAGGACAAUAGGACAC-UUAUAUGGGAUGUUCACGGAGACUUAUGU-UUAACAGGACGAAUUAUCCAUUGAUUAUAAAAUUGCAAUACGCGCGGCUUCC-GAUCCCAAAUGGUU--UUAUACUCCAAUAAAUGUAAGCACCCAUGACCAUAUUCUUCACUGGAUUUUAUAAGCGUAAUGCGACCGAUUA-CUGAAACCAUGUAUUAGAAUACACAACUGAUACAUAAUAUCCUGAGUAAUGAACUACGAACAAAGUACAGACAUUUUGG--AUUCUAAACGUUCGGUAUGCG-CUCAAUGACGGCUCAAUCAAGGCUGUGCGGAUCCG-GGAUGAAUAAGUGUUUUGUAUCUUAUAUUAUUAUAAACUUAUAUUCAAGUUUCUCGGCUCUACGAUGGUU--UAGACGUAGCUUGCUCGAG-----GUGAUAACAAAUC-CUGGAUCUAAAUGGUGAAUACACUUACA---------UUCACAUUACGAGCAAAAAGCGAAAAAUCGUAGCUAACGAGGAUUCCGUUUCAUUUUUCAAGUUACUCCCUAGUUU----UAAGUAUAUUUCGCGAUAAUUAAGCGAG-------------CGAUGUAUGUCUCUCCUGUGAUGCUUAUAUACAGUCGUCCUAUU----UUUAUAUGAAUGGAAGUUUGGUACUCU-GUAGUAAAUCGGGCUAUAGCUCGUGCGAAUUUGACGUCG--CUCUAAUCAUCCGGGUC--AUUAUGUGAGAAAGUUGUGGUAAACAAGGUAAUUAUUAUAUAACAUUAGCCGGUCAUAUAUCCACCUGUGGUUAAAAAUUAUACCUCUGUGCUGAGUGA-UAAAUCAAUGGGCUACCC-GGAUAUUUACGUCCAUUCGUAUUCGCAUGUG-GAAAACUUUUAUAUUGAGUACCUCCAAUUUCUGACCUCGGUUUGAGUAAAUUUCCCCGCUUUUUUCUAACGAGGAUCAUUAACGCAGUUUAGAUCCCUGGUAUCACGG-----------------------------------------------------------------------------------------------------------------------------------------------------------------------------------------------------------------------------------------------------------------------------------------------------------------------------------------------------------------------------------------------------------------------------------------------------------------------------------------------------------------------------------------------------------------UAGUCUUUGCAUAUGCAG--GCUACGUGUGACGUCGUUUGAGGAUAGUACUACUCCAGGGCAAGACUCAGACGUGUGAAAGACCACCACCCUG--AAACCUGGCACGACCAGUGACAGAUAAACCUGCGGGAUGGUGUUACCUCAUUAAAAAAUG-UGGAGCGGAACAAGGAAUUG-CCCCCUCGUUCUUGCACUGUUGGGGUCCAGUG-UUCCAUUG--UCUAACCAUUCAAAU--GAAAG-UUCCACUGCAACACGCAUGCUAUUUAAUAGGGCCGUCUU-----UUGUUAGGUGCUAAUACAAAUUA-UGCGAUUUACCGAAAGUUUUGAACCAAAAUGUGGUCCCCCUAUCGG--UAUAUAGGAGGGAUGCUGCUAUCACAAGGCGUUUGCAAGCCGCUUGCCACGCGCUUUGU-GCAUAAU-GCUUAGAAUCUUGGGGAUAAAGAGCAUCUCACUGGUGCUCAAUCUCAUCAGGAGAUGUUUUUCAUAUGGAGUGGC----GACAAAAUGAUAAUAG 
>B1 5441
-----------------------------------------------------------------------------------------------------------------------------------------------------------------------------------------------------------------------------------------------------------------------------------------------------------------------------------------------------------------------------------------------------------------------------------------------------------------------------------------------------------------------------------------------------------------------------------CGCAAUUAUUUAUAUGGCUUCCAUGUUUAGUCCUAAGUUU-UGAUAAACUAUUUGUUCGUCUGGCAACCGCUUAUUAAUACUCCCUCAACUUCAUAACAU--G---CGAGACAGAGUAAUAAAUUACAGCUUAUAUGUCUAUCACACAAUUGACUGAUUAUAAAGUAAAUAA-AGAAAAUCCUCUAGAGUGUCUUGUGAAA--------GCAUCGAUCCUGAGACUACGAAACUC--GCUCGGCUUUAAUCAUAACUGCUUGGUAUGAGAGGUUCUAGUCAUCUAGUAUCCGGUGAUUGAACAAGGCAUUUUAAUCUUGAAGUCAUUGGGCGUGUUUCACCAUGCCGCUAACUAGACUCGAUUCGAUGCUAACUAGAACUCCGUAA-UAGAUACACCUGUGGACCACAUAGCACAGAACGGUAGCA-GAAUCUUGCACUGCAAUUUCAGUAAUGUGGUCAUAUUCUAA-CGGCUUAAGUGAAUUAAGCCGCUGCAUACUCAUAUACGAUAGGUUUUCUAUUUUGGAC-CCCUAUCGCAGUCCAAAGCUCCAAAUUUUAAAUAGAAAUGAGGCGAACUCCACCUGUGGCCGA---ACAUACUCAGGUCACUAUGUAUUAAUCAGCUAUAGGAGAAGCACUAGGAAUCU-------------------UUUAACC-CUGACGGCUCCGGCAAUAACAACUGCCCAAACGGAA-CAAAAUUAGUAGAUUUGUGUCAG-CAUCUUUGGUUGACUAUAACCAGACGCGGCCUCGGACAGGCUAAAUAACAGCCUAAAGUUCAAGCAUCAAAGUUAAUUGCAGGAAGGCAAUCUGUCAUGGG-UUCUCUUGCUCUAUAACUUAAUCAUCCACUAUCGAUUUAGUCUUCUUGU-CUUACAAUUUAGCUCGGUGUAAUUGUUCCGAACAGGGUUAUAUCAUC-CGUCCAUUUCAAUACAAUCUAAGUUUAUGGGCAAACGUAUAUUAAAUCCCCAUUCUGCGCACGUAUAUCAGGUCUCAAA---AAUACUGGGGGGGGGCUAGAGCUUUAUAUGAAAUACAGAUAUU-----------------------------------------------------------------------------------------------------------------------------------------------------------------------------------------------------------------------------------------------------------------------------------------------------------------------------------------------------------------------------------------------------------------------------------------------------------------------------------------------------------------------------------------------------------------------------------------------------------------------------------------------------------------------------------------------------------------------------------------------------------------------------------------------------------------------------------------------------------------------------------------------------------------------------------------------------------------------------------------------------------------------------------------------------------------------------------------------------------------------------------------------------------------------------------------------------------------------------------------------------------------------------------------------------------------------------------------------------------------------------------------------------------------------------------------------------------------------------------------------------------------------------------------------------------------------------------------------------------------------------------------------------------------------------------------------------------------------------------------------------------------UCACUGGACGAUGACUUCACACGUGGCCCUAGAUACUCGCUAGUGUAGUGAUAACGAUUCAAAGAGCAGCAGAAUAC-UUGCUUGAAGCGCUCCCAGAUGUUUAUGU-UUAAAAACGUAAAGUGUCGGCAGUCCAUGAAAUAGUAUAACGCGCAACAGUU-AAUGUUAAACGACU--CUAUACAACAGUUGAAAUAAGUGUUUAUAAUCAUACUCCUCAUGGGAUAUUAUAGACGCAAAGCGAACAACUA-UAGGGACCUCAUAGUAAAAUACCUAUCUGAUACACAUAGUCUUGACUUACGAAUUAGAGAACGUAUAGGAAUAUUUUGA--ACGCUGGACGUCCGAGGCCAG-UUCAAUGAUGGCUAACUCAAGUCUACGCAUUACCG-GGCCGAAUACAUAUUUUAUUUUAUAUAUUGUAU-GUAUAUGGAAACAUCUUCUUCUCCUAAGUUUUAGACAUCAUACGUUGCUUGCUUUGGUUGC-GCGACCAUUAGGCAUUGAGCCCAAUUGAUC---------------------------------------------------------------------------------------------------------------------------------------------------------------------------------------------------------------------------------------------------------------------------------------------------------------------------------------------------------------------------------------------------------------------------------------------------------------------------------------------------------------------------------------------------------CUAUUGACACGCAACCACAUGCACCCCGACAGCAUUAUUUCAGAUAAGAAGU-AAAAUAAGUAAGGUCACUUAUUUAGGGAGAAAUU-GGUUA-----AUACUUUCCCAGAAUAUGAAUAGAUGGGCUUAAGUUU-GGUUUGCAAAAGCAUAUGUCAGAUGUAUCAGG--UUGCUUUAGUCCUUCAGACCCAGCUGUCAUCCGACGUA-----UCUGGAACACGUAUUUAGCUUGAUGGAUCGACAUAU---G-GGCCAAGGUCUUCAUCUCUGUUUGAUAAUAUGU-GCA-AUUCGUUAAUCGUUCUAGGUGAAGGGAA-UUGUAUUAGGUAACAUG-UCCUUUAUC-----AAGUGACUUGCUAUAUCCGAUGUG-GCACGUUAUAUACAGUGCAAUUA--CUCACAAUUCUUAACAAUAUUAAAUACUUUGUUUGAACA--AAGCAAUGAUUCGUCAAUGACCAAGGCAGUUAAC-----------UGUAAAAUCAUAUGCCAAA-UCUAUUGACCCGUGAUGAGUGCGGAACACCUU----CAGUUCUCAUACAUGCAG--GUUGUGUUACGCAUCGUAUGGGGCUAAGACUCUUUCAGUUCACAACUCAGGCGUGCGAUAAAUUGAUAUCCUG--GAACUCGGUGCAACCCGAUCCGAAUGAGCCUUCGAGACGUGGUUAACUGGUCAAAAAGCA-CAGGGUGGUACGUGGAAUUC-AUCUCUUACCGUAGUAUCUUUGGACUUUACUG-UCCCAUGG--UCCAGCCAUUCAAAG--AAAAG-UUUCGCUAUACUAGGUAUGCCAUUUAAUGGGAUUGUCUG-----UUAUAAGGUGCUAAGAUAGAUUCGCGCGAUUCUCUAAAGGCGUUUGACCGAGAUGUAGUCUCCCUACUGG--UAUAUAGAAAGUGUGCUAACGUCAUAAGAUGUUCACGUACUACCUAUUGUGCGUUUUAUGA-AUAAU-ACCACGAGGCUUGAUGAUAGAAAACGCUCAACCGGUACUUAAUUUUAUCCUAAUAUAUUCAGUAUUUACAGGAGC----GAAGAAGUAACGGUAG 
>A1 5441
UAAAGUUUAGCAUGACUAAGGUGUU-CUAAAACUAAUUUUAUCGGGUGUUGAUCUUAG--UGUAUGCUAAGCAGGAAUAAAGCCAGGGUAUAGAUGACUGUUCCGGCCAUCGUAGGUAGUGGGUAGAUGGGUGAAAAAAUCUCCAGGC--CAUUAUCCCUGCUAGCAUUAGCUUACUUGUAAAAGCAAUCUUUAUCGACGAA-ACAUAAUAUGCCUAUCUCCAGUACAUACGUUACGG-UCAAGGGGCUUCAUUUGACGAUGACCGUCGUAAAAACGGGACAUUCUUCACGUUCUCAAUAAGUUUUCACAAAACAUUGAGAUAGAUCUGU-GUCUUGCUCAAAGCGUUACAAGUG--UUGCAAACCCUGUCAAUGAUCUGGCGCUUAUGUACUGGCUUACAUAUUUAGAGGUUUAUGUUUGUGGAC-AUGCAGAUAACUUCUGAAAUAUCUAC----------------------------------------------------GGUUAAAAUUCUCUUUUCGCAGCUGUGAUACACCUUAGCGGUGAAUUAUUCUUCUUCU----------------------------------------------------------------------------------------------------------------------------------------------------------------------------------------------------------------------------------------------------------------------------------------------------------------------------------------------------------------------------------------------------------------------------------------------------------------------------------------------------------------------------------------------------------------------------------------------------------------------------------------------------------------------------------------------------------------------------------------------------------------------------------------------------------------------------------------------------------------------------------------------------------------------------------------------------------------------------------------------------------------------------------------------------------------------------------------------------UGGUCACGUCAUUAACAUGAGAAAUCGACUG--UCGAGUGACCGUGGGGAAGAAGUAAUGGUAU-GAAUAAUGAGUAUCAUAAUCGACUAUAUAAUU---------------------------------------------------------------------------------AC----GAUGCAUAAAAGAUUAAGCAUAUAGACGCGUUACGAUGUAUGAAGCCAUGU-GCGACAAUGCUUUUUACAAACAUAUAGAC--CAACACAAGAAUAAU-UGUAACCAGGUGUGGGUUUCUGGAAAACAAUGAUUU--CCGUUAGAAAGCGAAACGGAGAAUACUUUUCACGUGCAUUUUUCAAUUCGAGCAAGUUUCAAUUAGCAUAC--CAGACUAACUAAAAACGGCAAUUG-AGGGGGCUCUAACUUCAGGAGGGAAUGGGUCAAAAAAUCAUGAAAGA-CAAUACGUAUUGUUAAUA-CCGCUGUAUCACAAAUGUUAAACCCUCGGCUGCCGAUAUGGACUAUACGCUGUAUAUAGAAGUGUUUUUGCAUACUCAU--AUGGAAUAACUAUGGUAUAUCAACUGUAGA-GGA------------------------------------------------------------------------------------------------------------------------------------------------------------------------------------------------------------------------------------------------------------------------------------------------------------------------------------------------------------------------------------------------------------------------------------------------------------------------------------------------------------------------------------------------------------------------CAUUCUCC--AUUCCGGUAGUUGACGCUGAA-----GUCUG-AAUAAUCACAUCUGUCCUAUG-GAAUGACACAUGU-UCUGGUAGUCCUUUGAAAUUGUAUUGUCCACAUCUUAUGUCAUAUCUAGUGAAAUGAAGCGACA----------------CAACAAGAGUUCAGGCUUGUCGAUGAAUGGUUCCCUCUCAUUUAGCAUGA-AUUAGGCACGAAAUGCAAUGUUCUAUAAAAUAAGGUGCGG--UUGAUUAGUUGAAGC---CGAUAAGACAUGAUGGGAAAUAAUCACUCAUC-CCUACGCUCCUUUUAAUGGACUCGACC-UAUUUAGCUGU------CUGUUUUUCUCCCAUCCUCUCCCCUUCCUAUUUCAGGAU-GAAGGUCACAGACGUUAAC-UAGAUAUAUGAGAAUUCAAAGUA-ACAUGAGAACACAGAU--UGCUUAGUGUAACAGUGAUACUACGGUCAA-CCAGCUUUACACCGAGAAGUCUCUUACAUAUAAAUAUGAGCCAUACCUCGUUGGCAAGGAGUUAUCGCUAGACGAUGACGGCACAUGUGGCCCUGGAUACUCGCUAUCGUAGUUAUAACGAUUCAAAAAACAGUAGGACAC-UUGAACGAGGCGCUCCCGAAUAUUUAUAU-UUGAAAACAUAAAAUAUCGAUUGUCCAUGAAAUUACAGGAUGCGCGACGAUU-AAUGUUAGACGGUU--CUAUGCGACAGUUGGAAUAAGUGUUUGUAAUCAUACUCCUCACCUUAUGUUAAAGGCGCAAAGCGAAUAACUA-UAGAGAUCUCAUUGUAAAAUACCUAUCUGAUAUACAUAAUUCUGAGUUACUAAUUAUAGACGGUAUAAGGCAAUUUCGG--ACGCUAGACGUCCAAGGUUAG-UUCACUGACGGCUAAAUUAAGGCUACGAGGCUCCG-GGAUGGAUGCAUAUCUCACUUUAUAUGUUAUAU-GAAUAUGUAAACGUCUUUUUCUCCUAAGCGUUAGCCAUCACACGUAGCUUGCUUUAGGCGCUGCGAUGAGUAGUCAUUGGGCCCAACUGAUGCAUACACUGACA---------UUGAUAUUAAGAGUCGGCGACGAGAAGUCCUGGCUAACAUAAACUACUCAUCGUUCCUCAAGUUACCCCCGAGCUU----UGCGUAUGUCUUGGGAUAGUUUGGACGG-------------CAAUAUGUUUUUCUGCUACAAAGCUUGUCUACAGUUUUUGUACU----UUCGUAGGCACAAAACGUUGGAACUCG-UUUAUAAAUCAGGCUACAGCUUGAUAGUAUUUAUUACUG--CUUUAAUAACCUAAAUCUUACCAAAUUAAAAAGGUCUAAGAAAUAACGUAACCCUCAGCU-GCGUUACUUGGUCAUGUAUGGUUCUGUGGUGAUAAUUUUUAUCAUUAUGUUUAAUGA-UGAUGCAACGGCCCGCUC-GGGCACUUACGUCUGCCCAUGUUGAGAUGUA-ACGGAUUUUUACAAUAUUUACUCCCAAUUCCUGACAUUAGAUCAUGCAAAUUCCACUACUAAUUUAAAAUGCGGAACGCUGUUGCAGUUUAGAUCUCGGGUAUUGCAACUAUUUACACGUAGCCAUAUGCACGUCGAUAGCAUUACUCCAGAUAAGGCGU-AGAGGAAUUAAGGGCAAUUGUUUAGGGAGAAAUU-GGAUA-----AUACUUGCCCAGAAUGUGAUCCUAUGGGCUUGAGUCU-GG---ACGAAAAUAUAAGUUAAAUGUAUUAGG--AUACGUUAGUUCUACAGGCGUUACUGUCUUCCGACAUG-----UCUGGAGCACGUAUUUCGCUUAAUGGAUCGAUAUAC---GAGACCAAGGUCUUCAUCUCCGUUUGAUUAUGUGU-GUC-AUUCGUUGAUCGUUCUAGGUGAAGGGAA-UUUUACUAGGUAACAUG-UCCUCAUUCAAUCAAAGUGACUUAUUAUAUCCGAUGUA-GCAUGUUAAAUAUAGGGCGACUA--UUAACGAUCCUCAACUAUAUACAAUAGUCUAUUUAGACA--GCAUAAUGAUUCGUCAAUAACCGGAGCAGUUAAC-----------UGCAGAAUCAAAUUUCGAA-UUUGUCAACCCGUGAUGAGCGCCAAACA-CCCU--------------------------------------------------------------------------------------------------------------------------------------------------------------------------------------------------------------------------------------------------------------------------------------------------------------------------------------------------------------------------------------------------------------------------------------------------------------------------------------------------------------------------------------------- 
>H2 5441
CUAGAUCCAGCGAGAUCGAGUUGCG-CUUUCACCAAUCGCAUAAGACCUUGCCGAUAU--GGUGAGUCACUUGAUGGUAGAGGUUGGGUGAAGAAGGCAGAUUUCAUGGUCGUAUAUAAUAGACGUGUGGACACGUGGAUCUUAAGGC--UACUAGAGCCCCAAGAAUUAGUAUCUCUGUGUCAAAAAACCCCGGCAUUAAG-UGAUACUAAGCCGAAUCAAA-GUCCUGCACAAUGAAUCAGGGAGUCUGAACACAUGGUAAUCACUAUAAAGAGAGACAACCCUAUCAAAAGGUAAUUU-CUACGAAAAAACGUCCGGUAGAAUCCUU-GACCUACCCAGAAGGAUAUAUGCG--CAGUGCACGCAUUUAAGGAUUGGCUUUCGAUAAAUAAGCUCGCAUUGUUAUACUUGGAUGAUUAGGCACGCUUUAUCUGGCUGAGUGCAUAUAUGU----------------------------------------------------GCUCGGUAUUCCAAUAUUACUCUAACGGUAUACUUUCGCGGCCAAUCACACUUUUAUU------------------------------------------------------------------------------------------------------------------------------------------------------------------------------------------------------------------------------------------------------------------------------------------------------------------------------------------------------------------------------------------------------------------------------------------------------------------------------------------------------------------------------------------------AAUAACGAAUGGCCCAGACUCAAGGUGUGCAUAGUUAGUUUGUGGGAAUCCACUUGCUUAUAA---AUUCUCCAAGCUCUACCCAAGGAGUUCAGUAUCAGAGCAUACCUUCCAUAUCC-------------------UUCCAUC-GGAACCGCGCCGGCAUUUACCAUGGCCGUAACGGAG-CAGAAUGUAAGAAUAGUCGCUAU-AUUGUCCUAUCACAUUUAGG-GCGUCGUGAACCGAUCUGGCUGUCGACGUUGAAUUUGCAUAAAAAAACAAGUCAAGUGAUGCCUGGAUGCAAUUGAUUGCAAAAAAGUUCGGUCUUUCAAAAUAUCGAAGGGUUAAGUUUAUAAACCGGU-CUAGAGGUAUCAGCUUUAAAAUUUUUACCGAAUAGUGUCCAAUUUAC-CAUCCCGUCGAAUAAAUUUAAAGUUGGUACCUGAGGUUAAUUUGUGUAUAAAAUCCGAGUCAAAUUGACUGAUCAUAGACACUAUAUGCGGUUUAUACUCCAAUUUAGCCUCAGACUCUGAAAUU-------------------------------------------------------------------------------------------------------------------------------------------------------------------------------------------------------------------------------------------------------------------------------------------------------------------------------------------------------------------------------------------------------------------------------------------------------------------------------------------------------------------------------------------------------------------------------------------------------------------------------------------------------------------------------------------------------------------------------------------------------------------------------------------------------------------------------------------------------------------------------------------------------------------------------------------------------------------------------------------------------------------------------------------------------------------------------------------------------------------------------------------------------------------------------------------------UGUCGAUC-CCUCCCUACGUGAAAUACUGAG-----GUUU--AAUUAUUAUUUAUGUCCUAUUGUUAUAAUGAGAGG-CGGAGUAACCCCCUUCCGUUA-ACAGUGAAGAUAGCUCAUUGCUAGGGCGCCGUUAGGAUAACA----------------AAAUGAAAAACGAAGCCUGGAAUUAUAAGGUUUGUCCAAAACCAGUCAGA-CUCGCGGACCAUAUGUAAUGGUGUACAAAAUUACCGGAACAGUGACUUACUAAAGAA---UAACCUAGUUUUGGGAUAGAUUACUCAGUCCGCAAUUUUCUGUUCUUAUUAUGUAUGUUC-AACCUAAUUAA------GUUGUCCCCGGUAAUCUACAGUCCGUGUCGCCUCAUGAUAGAUAAUCAGAAAUCUUAAU-UAGGUACUUAAAUUUUAACAACC-UCGAGAACUGUAUAUC--UCCCAAGUGUAUGGAUCGUAAGGUUAAUCA-UCAACUUUAUCUGCAGGGAAUCUCCAUGUGGUAUAAUGUCUCCUAUUCUGCCAAGUGUGAAGAG------------------------------------------------------------------------------------------------------------------------------------------------------------------------------------------------------------------------------------------------------------------------------------------------------------------------------------------------------------------------------------------------------------------------------------------------------------------------------------------------------------------------------------CAUGCCCUAACA---------UCGAUGCAAUAAGUCAAACAUGUCACGUCACGAUUUAGAAUAUACUGCUUGCCCGCCUCACCUAACUUCCUAGCUUUG--UGUUCUCACGGUGUAAUCACCAAUAAGA-------------UACCGUGUUAUCAUUUUAUGGAGUUCAGUCGGAGCCCCUCUGCC----UCCAAGAACUCGGGACGUCAAUAUUCC-AUUGUAAUCCAAACUGUAGCGUUUCAGGGAACUUCACGAUUUCCUCACCGUCCUGAUCUUUCUAAAUAUGAUAAAUUCAAUGAAUGAAAUUCAUCACAAAU-AUUUAGAACACUAGCAUAAAAAUCUACGAUGAUAAACUGCAGUACGACUUCAACUG--AAAUUGAGUGGUCCAAGC-AAUCACUAACGUUCGCCUCUUAUAAAAUGAA-AAAAACUUUUAUAGCAUGUACAUAAAAUUUCCUCCAUUGAAUUAGUUAAAGUAUAACGGUUUGUUCCAAAAUAUUAAUUUAUAGUAAUGCAGGCCGUUAGUAUGAACC-----------------------------------------------------------------------------------------------------------------------------------------------------------------------------------------------------------------------------------------------------------------------------------------------------------------------------------------------------------------------------------------------------------------------------------------------------------------------------------------------------------------------------------------------------------------UAGCACUAAGUCACACAA--GCCCACGACUUGCUUAUCGGGUCAUUGUACU--UUUGGGGCGUAGCUUAAGUUCGCAAGAUACACCUUCCCUG--GUGCCCUGUCAAGGCUAG-ACAGAAGAGCCUACAAGAUUAGGUCAUGUACUUAAUGGGUU-UAAAGUAGUUUAAGGGACUG-GCUUUUUCCCUCUACAUCUUUGGCACUCGAAA-UGCUAUAC--CCUAGUCAACCGGAC--GAGAG-UUCCACUGUACAAAACGAGUUUCUUUAUAGGUCUGUACC-----AAAUUACGUAUUAAAGUAAAUUGUAGCGAUAUACAGGGCCUCACACCUUGUAGGAUGAUGUGCCUAUCGG--UUUAGUGUAGAUAUAUUUAUGUCAUGGGAUGUCCAUGUACAGGUUAUCACGUAAUGCAUUAUUCGGU-AUGGCAAAAAUUAAUUAUGGAGGGCAUUUCACUAUUCCUUCCCAACAACCCGCGGUGUUUAAUACAUAAAGUGGCACGUCAACAAACAACGUUUA 
>G2 5441
CUAAUUUCGGCAUAGUCGAGCUGAG-CUUUCACUAAUAGUGCAAGACUUUGCUGACAU--GGUGAUUGAUUUUAAAGUAAAGGUUAGGUGCUGAAAGCAAGUUUCAUAGUUGCAGAUAAUAGACGACUGGAUAUAUAGACUUUAAGGC--UACAAGACCCUCAAGAAUAAGUCCCUCUGUGUGAAAAAACACUGGCAGCGAG-UGAUGUUAGGCCCAAUCAAA-GCUCUGCGCUAUGGAUUAGGGAGUUUGAACUCAUGGUAUUCGCCAAAAAGGGAAACAAUUCUAUGAUAAUGCAAUUU-CUACAAAAAAAGGUCUGGUAGAAUCCCU-GACCUAACCAGAAAGAUACAUGCG--UUGUGCAUUCAUUUAGGGAUUGACUUUUGAUAGAUAAGUUUACAUAGUUAUACGUUGACGACUGGGCACACUUUAGGUGACUGACGGCAUAUAUGU----------------------------------------------------GCCCGGUAUUUUGAUAUUACCUUAGCGUAAUAUCUUUACGACGAAUAACACUUCUAUUUUUGGUCCUGUUUUUAACGCCUAUAGUCCAUCGUUUCUGG-UUGCAGAUUGUUUGACACUAUUAAGACU-CAAAUUACUAUCCUUGUGACGAGGACAGAA--G---AAACGCAACGAAACUAAUCAUCGCUAAAGGGUUU-CGAUGCACGAGUCCGACCUAAGAGAA------AGUAUAUCUAGUAAACUCUUUUCCACAA--------GCGCUCAUUAGCACGUCAACAAAGAA--GUUCAUGUAUAUUAGACGACUGCGGA-CGUGCAUAAAUUAUUUAAUAAAGAUGCAUGGAUUGCAUCGUGUAUUAUGAACCUAUUUCGAUAGAUUGUCUCCCCUCAGGCCGAGCUCAAGGUCAGCAGACAAUGUAGUUAUCAAGUUUCCG-AAGUCCGGAAGGAAGUAUCUAAUGGAC--UGCACCAGAU-AUCGUUAUUUUGGGACUUAUAAAAAGUUGCUUAGAACCGGA-CGCUAAACAAUCCUCUAAGUA-GGAUCAUUCCUUCAGGAGAACUUUCGUUACUUAUCAUCUAAACGGAUUACCUACACUCAUGGUGUGCAAAGUUAAUUAGGGGGGAUACACUCGCUUACAAGUUUCCCUCCAACCCCCAUCUGAACAGUUCGCUGUCAGAGGAUGCCUUUUGUAUUUCGCACCCACUUACAGUCAGUCCGAUC-GGAACGGCGCCGGGAUUUACCAAGACCUUAACGGAG-CAGAAUUUAUGAAUGGCCGCUUG-AUCGUCAUAUUACAUUUAUG-CAGUAGUGAAUCGGUUUAGCCACCGACGAUAAAAGCGUACAAAAAUUUAAGUUAAGUGAUGCCUAGAUACUGUCGAUUGU-AAAAAGUUCGGUCUGCUAAAAUCUUGACCGGUGAUGUUUAUAAUAUGGU-CACGAGGUAUCCGCUUUUAAAUUUGUACAGAAUAGUGUCCUACUGAC-CAUCUAGCCGAAUAAAUUUAAUGUUAGUAACUGAUGUCAAUUUGUGUACAAAUUAAGAGUUACAUUGACUGAUCGUUGACUCGAUAUGCGAAUUAUCUCCCACAUCAGCAGUUGACUAUGUAAUU-------------------------------------------------------------------------------------------------------------------------------------------------------------------------------------------------------------------------------------------------------------------------------------------------------------------------------------------------------------------------------------------------------------------------------------------------------------------------------------------------------------------------------------------------------------------------------------------------------------------------GUCCAUCUAUUUACUUUCACGUUUACACGCAUGGCUCUGAACAGUUCGAGCUACGCAACGCAGCUGAAGAACGACCAGACCAUGAUGACAAGUUAUAAAAGCAGAAAAUAAUCCAAACAGUUCUACG--GUCACGAAAUAACUUGAUUCGUUAUCUGGAAGAGGUCGCGACUUUUAUCUCCAACAAU--CUUAUCAGAUGGCCAAAGUUUAUU-AGAAAGACUUAUUUAAAAGAUAUUGGUGGGAUGU----------------------------AUUAAAAUAAUGUGAAAUCCACUAGACCCGACGAGGCGCAAACAUUACGUGUUCGUCCAUUA--GGUCGGCUCUAGUCAUCCCC-UUAUCCCCUAUAGUCGCAACAUCCUCCUGCAGGGGAUCAUGCGGUAAUUUGACUCACGCUCCGAGUGCCAUGAGUCCCUCGUAAUUUGUAU--------------UUACCAAAGAAGGUUGUAAAUCACAACAACGAGCGAGCAGGUCAAUUAGUGCUAAGGGA-GUUAAACAAUCGUUAUCUCGAAAUAAUAUCCACC-CCUUCCGACGUGUAGUACUGAG-----GUCU--GAUUAUGAUUUAUGUCCUACUGUUAUGAUGAGAAGUCGAAGCAACCUCUUCUCGUUAUGCAUUGAAAAUAAUUUAUCGCUUGUACCCCGUUAGAAUAAGU----------------AAGUGCAAGGCCACACCUGAAGUUAUAGAGUUUAUUCAAAACCAGUUACA-CCUACGGACCGUAGGUGAUGUUGUACAAAAUUACCGGGACAGUGACUCACUUAAGAA---UAGCUUAGUACUGGGAGGAAAAAUUCUGUCCGCAAUUUUCUCUUUUUAAUAUUAACGUCC-AAUCUAAUUAU------UAUCUCCCCGGUAGACCACAUCCCGUUUUCCCUUGUGAUAGAUAAUCAGAAAUCUAGAC-AAGGUACUUAAAUUUUAACAACC-UCAAGAAUCGUGUAAC--UCCUAAGCGCAUUUAUCGUGAGGUUAAUCA-UCAACUCUAUAUGUAGGAAGUCUCCAUAUGGCAUAACUACGCCUGUUUUCCUGAAAGUGGAGCA---------------------------------------------------------------------------------------------------------------------------------------------------------------------------------------------------------------------------------------------------------------------------------------------------------------------------------------------------------------------------------------------------------------------------------------------------------------------------------------------------------------------------------------------------------------------------------------------------------------------------------------------------------------------------------------------------------------------------------------------------------------------------------------------------------------------------------------------------------------------------------------------------------------------------------------------------------------------------------------------------------------------------------------------------------------------------------------------CGGCUAAUACGCAGUAAGUUGCAUCUAACAAGUGCCAAACUAAUCGAACCGC-CGAUUGUCUAACCACGAUACUUUCGAAGGCAACU-AGGUC-----ACUUUUGCCUUAAAAAUUGUUGGAUAGGUUUAAGAACUAUGUCACGGACAUAUUGGUCUCAAACAUGGAU--CAGUUUUGGUUGACCAAAAAUAAGUGUCUAGCUAACUU-----UCCGGAGUGCGUACUUCGCUCGACAAAGAACUACGU---U-AGCCAUAGCCCUUGCCUGUGUC--AGUAUGUGC-UCU-ACCCACUACCCAGAGUGGAGAGAAAGGGUUUUCAUCAAAUGGUUCUAACUCUCAUU-----AUCUAGUUUUCUAUUUUCGCGGAGAAUUUACGGCAAAUGAAACGAUUU--GUAUCCGUGUCCAACUAGAUUUAACGUUGGUAUUUGAUA--GAAAGGUAACCCCUCGAUUAACCAGGGGACUCUU-----------AAAAGGGCAAAAAAACCCA-GUCACCGAUUGUAGUUUUGGGGUAAAUUUC-CUGGAUAGCAUUAGUUAACACAA--GCCCACGAUUUGCUCAUCGGGUUUCAAUACU--CUUGGGGCGUAGCUUAAGUACGCAAGUCACAGUUACCCGA--GCGCCUUGGUAGACCGAG-ACAAAAGAACUUGUCUGAUUAGUCCACUGAGUUAAUAAGUC-UAAAGUAGUAAAAGGGAAUG-GCCUUUCCCUUUGACAUCUUUGAGGCUUUGGA-UGCCAAAU--CCAAAUCAACCAGAC--GGAAG-UUCCGCUGUACAAAAUGAGUUCCUUAAUAGGUCAGUACC-----CAAUUACGUAUUACUUCGAAUCGAUGCGAUAUACAAGGCCACACGUCUUAUAGGACGGUAUGCUUAUCGG--UUUAAUGAAGGUAUACCGAUUUCGUGGGAUGUCCAUGUACAGGUUAUUACGUAGUGCGUUGUUUGGC-UAGGUAAAAUCUAAUGAUGGAGGACAUUUCACUAUUUCCUCCCUUCAACCGGCGUUAUUU-GUGUGUAAGGUAGCACGCAAAGAAAUAACGUUUG 
>F2 5441
CCAAUUCCGGCGAGUUUAAUCCACU-CUUUCGCUAAUAGUAUAAGACCUUGCCAACAU--GGUGAGUUACAUGGGAGUAAAGGUUAGGUGUACGAGGCGGGUUUC-UCGCUAUAAACAAUAGGCGGGCGGAUACGAAAAUCUUAAGAU--UAUUAGACCCACGAGAAUCAGUCUCUCCGUGGGAAAGAACCCUGACAACGAG-UAGUGUUGGAUUAAAUCAAC-GUCCUACGUAGUGGAACAAGGAUCUUGAACUCAUGAUAGUUACUAUAAAAAAAGAGGACCCUGUGACAAGGCUACUU-UCACAAAAAAAUGUUCGGAGAAAACUCU-GUCUUGUUCAAAAGGGUACGAACG--UCACGCACUCAUUAACGGAUCCGCUUCCGAUAAACAAGUGUAUAUACUCUCGUAUUAAUGAUUGAGCACUCUUCAAAUGGCUAAGGGCGUAGAUCU----------------------------------------------------AUUUGAGAUUGUGAGAUUGCUUUAGUGUUAGGCUUUUACAACCAAUAACACCUUAAUUUUUGGUGCUAUGUCUAGCCUUUACUUUCCAUCGUUCGUCG-GAGGAAGUUCUUUGUCACCAUGUAGCCU-----UAAAUCACCUUAAGAAUCGGUCAGAA--A---AAAAGUAAUAAAAUGAAUCGUAGCUAAUGAGUUU-UGAUACUGGGGUUAGUCUCCAGCGUA------CGUAGAUCAAAUAAGUUCCAUCCCAUGA--------UCGCUAUUUAGUAUGCUAGCAAAUAA--GCUCAUGUAUAUUUAACGACGCCGGC-AGCGCAGAUACAAUGUGACCACA-CGUAUAGAUUAGAUUAUGUUUUUUAAUCUUAUGGCUAUUGAACGCUUCCUUCCAGAUGCAUAUUCAUGUCGGCUAACAACAUCCGUGUCUGGUUCCUA-AAGUCUGUAAGGCACUAUCGGUAGUCC--UGCGUCAGGU-AUUGCUUAGUGGCGAAUUGUAGAAUGUUGUUGAGAACUGAU-UAUUGUUUAGUUUGUUUACAC-GGCCCCGUCCUCCAACGGAACAUUUGAUUUUUAUCAUUUCCAUCGAGGGUCUAAAUCCUCGGUGUGUAAUGGUAGCCAGAUGGCUUCCAUUCGCUGACAA---UUUCAACAAGCACCUUCCGACCUCUUCAAUAUCAAAGGUAGCCUUUCAUUUCG-------------------UCCGUUU-GACAUAGCGUAGGUAAUCUUUAUUGUACCAACGGCG-CAAUAUUUAAGUACGGUCUCUAU-AUUUUCGUAUUCCUCUUGUG-AGCUAGUGACUUGGUAUGGCCGUCGAUGUUGACAUUGUACAUGCAUGAAAGGUAAACGAUGCGUGUACGCUUUUGAUGGC-AAGUUGUUCCUUCUUCAAAGAGCCUCAUCGGUUAAGUUCAUCGCCCGAU-CUAAAUGCAUUCACUGCAAUCUUUAUAACGAAUAGUGCCCUAUAACU-CAUCUGGUCGGAUAAGUGUAGGGUUGGACACUGAUUUUACUUUGUUUACCUCAACAGAGUAAGUUUACCCGGUCUUUGACAUUAUCUACGAAAUGUACACUACAUCAGAUAUUGGUCAUGAAAUU-------------------------------------------------------------------------------------------------------------------------------------------------------------------------------------------------------------------------------------------------------------------------------------------------------------------------------------------------------------------------------------------------------------------------------------------------------------------------------------------------------------------------------------------------------------------------------------------------------------------------GUCCCCCAAUAUUCCUUUAGAUUAUCUUGCCUAGGUCCAAUUAGUUUGAUUCACUCGAUGCAGCUCGAAGAUAAAACUGCCACCGGGAAAAAUCAUACUAGCAGGAAAUGAACUAAACAGUUGUUCA--AAUACGGGCUACCUUAAUCAGUUGUUUAAGAGUGCUCGUGAAUUUUAACUGUUUCCAU--CCUAUUAGUUAGGCAAAGCUAACU-GGAUCAAGUUAUAUUAUAAAUUUUAGUGAAAAGU----------------------------AUUAGAAUAUAGAACAUUCCUAUAUACUUCACGAGGCUUAAAUGCUAAAUGUCCAGCCAUUA--GGUAAGCUUUGGUCGUGCCU-CAGUUCCCAAACAUGGUAACACUCAACUUUAUGUCUGGGAUCAUUUAGUGAACAUAUACUUCGAGUUCUUCGCGCGCAUCGCAGCCUGCAU--------------GAAGUGAUUAAGGACGUAUAUUCUAACUACGAGCGAUGAGACCAAUUGUCCUUAAGGGA-AUCAAAUUAUUGUAGAAUCAGCACAAUACCGCUC-CCUUCCGCCAGACGAAACUAAA-----GUUU--GAUCAUGAUUUAUGUCCUAUU-AUGUGACAAGAGU-AGGUGCAUUCUCAUCCCGUCAUUUUCUUAAGACCAGACACCACCUGUACCCCAAUAGAACACUA----------------AUGUGCAAAACCAGACCUAGAGUAAGGGGCCUGACUCAACACCA-UGGCA-UUCACUGACGGCACAUGAUGCCGGACAAAGUUGCCAGCAGAUUAACCUAUUUUAAGG---GGACCUAGCUUUCUGAAGAAACAUCUAGUCCCGAACACACUAUUCUUAAUUUAUAUGCGC-AACCUAAUGAA------UUCGUCCCUGAUAGAUCACCGUCCGUUUUACCUUUAGAUAGAUAGCCAAAGGUCUGGGU-CAGGCAUAUGGAAAUUAAUACGC-GCAUGAAGUGUCAAAC--UCCCAAACGCGUUGAUCGAAGGACUGUCCA-CCAAUUUCGCAUGUAGAAAAUUUCCGUGUGGCAAUACCAGUCCCGGCUUGCCAAGAAGGAAGGA--------------------------------------------------------------------------------------------------------------------------------------------------------------------------------------------------------------------------------------------------------------------------------------------------------------------------------------------------------------------------------------------------------------------------------------------------------------------------------------------------------------------------------------------------------------------------------------------------------------------------------------------------------------------------------------------------------------------------------------------------------------------------------------------------------------------------------------------------------------------------------------------------------------------------------------------------------------------------------------------------------------------------------------------------------------------------------------------------------------------------------------------------------------------------------------------------------------------------------------------------------------------------------------------------------------------------------------------------------------------------------------------------------------------------------------------------------------------------------------------------------------------------------------------------------------------------------------------------------------------------------------------------------------UAGCACUCGUUCAUAUCA--GCCUGCAAUCGGGUUGUAUGGUUUCAAAACU--CUUGAGGCAACGCUUGAAUGCGCAAGGGAUAGUUAUUCGA--GCACCUUGAAAGAUCGGG-ACAAAGGAACUUAUGAAUUUACGCUACAAAGUUAAUAAAUU-UCAAGUAAAACAAAGGCUGA-GCCUUUCCAUCUAAUAUUCGCAGAUCUUGGGU-GAAUAUAC--UCUAAGCAACUAACA--AAAAA-UACGGCUGUACGAAAUGUGUCUGUUUAUAGUACCGCCCA-----GGCCCAAAAGCUAAUACGAAGCAAAAAGACGUAUGAGGCCUCUUGUUGUAUAGGGUAACCCCUCCACUGG--UUCAAUUAAUAUAUCUGGAUACCAUAGGAUGUCUAUGUCUUGUCUGGCACGCAAUGCAUGACUCGGC-GUGGUGAGAUUUAAUGGUGGGAGACAUCUAACCAUUCCUCCCUUUUAACCCGUGUUAUUCAAUACGUAAGACAGCACGUAAGGAGGUAGCGUUA- 
>E2 5441
CCAAUGCCGUCGAGUUUAAUCCAAU-CUCCCGCUAGUAGUAUAAGACCUUGUCGACGC--GGUGAGUUACGUAGGAGUGAAGAUUAGGUGUAUGGGGCAGGCUUCGUCACUAUAAAUAAUAAACGGGUGGACACGCAAAUCUUAAGGU--UAUUGGAUCCGCGACAAUCUGUCUCUCUGGGGGAAAUAACUCCGACAACAAG-UGGUGUUAGGUUCAGCCAAA-ACCCUACGUAGUGUGACAAGGAGCUUGAACUUACGCUGCUUACUAUAAAAAAAGAGGACACUGUGAGAAGGCAACUC-UCAUAAAAAAAUGUUCGAAGUAAACCCU-GGCUUGGCCAAAAGGGUACGUCCG--UCGCGCAUUUAUUCACGGAUCCACUUCCGAGAAACAUGUGUAUAUACCCUCACAUCGGUGAUUGGGUACUUUUCAGCUGGAUGAGGGCAUGUAUCU----------------------------------------------------GCUCGAGAUUGUGAUAUUAUUUGAGUGUUACACAAUCACAACCAAUGACACUUUUAUC------------------------------------------------------------------------------------------------------------------------------------------------------------------------------------------------------------------------------------------------------------------------------------------------------------------------------------------------------------------------------------------------------------------------------------------------------------------------------------------------------------------------------------------------UUCCAUCAGUGGUCUAGAUUCUCGGUGUGCACUGUUAGUCAGAUGGCUUCCAUUCGCUGACAA---UAUCACCAACCGCAUUCCAAACUCUUUAGUAUCCCAGUUAGCCUUUCACUACG-------------------UCCAAUU-GCAAGGGGGUAAACAAUCGUUCUUGUACCAACGGCG-UAAAAUUUACGUGCAGUCUCUAG-AUUUUCAUAAUACUAUUGUG-AGCUAGUGAUUCGGGAUGGCGGUCGAUAUGGACAGUGCACAAGCAAGAAAGCUAAAUGAAGUUUGUACACUUUUGACGGC-AAGUUGUUCUGUUUUUCAAAAUCUGCAUCCGUCAAGUUUAUCGUCCGUU-GUAAAGGCACCCCCUGUAAUGUUUGUACCGACACGUGGCCUAUUAGU-CAGCUAGACGCAUAAGUAUAAAAUUGGACACUAAAAUUACUUUAUGUACACACCCAGAGUAAGUUUACCUGUUCUUUGACAAUAUUUACAAAGUGUACACCAGAUCAGAUAUACGCAAUGAAGUU-------------------------------------------------------------------------------------------------------------------------------------------------------------------------------------------------------------------------------------------------------------------------------------------------------------------------------------------------------------------------------------------------------------------------------------------------------------------------------------------------------------------------------------------------------------------------------------------------------------------------GUCCUCCCAUUUUCCUUUUGUAUACUUUGACUAGGUUCGAGUAGAUAGAUUCACUCAAUGCAUCUCAAAAAUGAACCUGCCAUCGGGAAAAAUCAUAUUAGCAGGAACUUACCUCAAUAGUUGUUGA--GUCACGUUAUACCUUAAGCAGUGGUCUAAGAAAACUCGUAAAUCUUACAUUUUACAAU--CCUAUUAGUCGGGCAAAGCUAACU-AGAUCGAGUAAUCUUAUAAAUACUAAUGGAAAGU----------------------------AUUAGAAAAUAGAAUAUUCCUAUUUAAUCCACGAGGCUUGAACGCUAAAUGUCCGGCCGUCA--GGUAGACUUUCGUCGUGUCC-CAGUUUCCGAGGAUCGUAACACUCAACUUUAAGUUUGGUAUCAUCUACUGAACAUGUACUUCGACAACUUUACGUUAAUUGCAGCCUACAU--------------GAACCGAUUAAGGACGUAAAUCCUAAUUAUGAGCGACGAUAUCAUUUGUCGCUAAGGGA-GUCAAAUUAUUGUAGAGA------------------------------------------------------------------------------------------------------------------------------------------------------------------------------------------------------------------------------------------------------------------------------------------------------------------------------------------------------------------------------------------------------------------------------------------------------------------------------------------------------------------------------------------------------------------------CGAUCAGACGAAAUUGAGAUACGCACCAUUAGGUGCUUACUGAUGUGUGCGCGAUUAAACAAAUAGCAGCCGGGCAGCUCAUAUGGAACACCCACGAGCAUUUUUUU-AAGACAAGAUAAGAUAUUUAUUAUCCUCGAUAUUAAAACGUGUACGGCGAUU-UAUUAUCAA--ACU--CUAUUCUUCAAUUGGGGAAAAUCCUAGUGACUGUGCCUACUGAUCCUUAUUUUAUCCUUUACGUUGGCGAAAGAUUGAGAGCCUCUACUAUUUUAACCAUCGGACAAAAGUUAUCUGGGGCUGUAGAUUGCAGAGAACGGACACAUAUGCC----AAAAUAGGGAUCAGAGGCGCA-UUCAAUAACCGUUGAUUAAAAACCAACCGUAGGCC-GACUAAACAGAUUUCAUCUGUUAUGUAGUGUCG-AGAUCUGUAUGUUUAGCGUGGUCUUAGGUGCUGGCUAACACAUAUAGAAGACCUUGG-----UAGGUGGAUAACAUU--AUUGUAGGUGAUGCAUAGCCUUAUCC--------CUCAUACCGUAAAUCAGAUGCGACAUGUAACAGACGGGAUAUAAUGCUAACCCUUCCCUAAAA-ACCUUCUACUUU----UGUGCAUAUGUUGUAACCAUCAAGCAGA-------------UAUUGUGUUAUUACUAUACAGAUCUCGAUCGGAGUCCUCUUGUCUAUUAUCGUGUUUCCAGAACGUUAAUAUCAU-GUUGUGGACUGAACUAAAAUUUAUUUAAAUUUAGCGUUU--CUACCACUACCUAGAUUUUGCUGAACAAGGUGAAUCUAAUAAACAGAGAUCAAUUAUAAACGCCUAAAAGACUAUCAUAAAGGUCCAUAAUAAAAAACUACAGUACGUCGUUCAAUA--GUAUUCAACAGCUCAGAC-GGGUACUAACUUCUGCCGUCGACAAAAUAGG-AGGCGUCUUGAUAAUAUCCAUAUAAAAUUCUCGACGUAAAACUAGCCAGUUAAUAACGUCUUCUUUAACGAUAGUACUUUAUAGUAAUGUAGGUCACCGGUAUAGCCACUGCUAGUACGCAGCUAGUUGGAUUUGGGAGGAACUGACUUAAUUAAAGCAC-UGCGUAUCUAGUUAAGAUGCUUUCGAAAGUGAUUAAAAUU-----ACUCUUGUCUGGUAUAUUGUCGUGUCAGUCUAAGUAC-GAUUUACAGACCUGUUAGUUUGACACAUAGAG--AAGUUCUAGUUGACUAGAAGUCGAUGCCUGGUAAAAUG-----UCCAGAGUGCGUAUUUAGGUCGACAAACGGUCACGU---C-GGCCAAAGUCCCCUCCUCUAUGCAAGUCUGUCC-UCU-AUUCGUUACCCAGGGUGGAGAGAGGUAG-UUUCACUAAGUGAUACAAACUUCUAUU-----GUUUAACUUCCCAUUUUCACAGAUCAUGUAUGGUACAUAGAACAACUC--CUAUCCGAAUCUUACUAGGCUCAUCAUUGGUACGUGGUU--GAAAAGUGCUCUAUUAAUCUACCAGGCGUCUCUC-----------AGAAGAGGUGAAAGAUUUG-AUCACCGGUUGGUGGCUUGUGGUAAAAGUC-GUGAA------------------------------------------------------------------------------------------------------------------------------------------------------------------------------------------------------------------------------------------------------------------------------------------------------------------------------------------------------------------------------------------------------------------------------------------------------------------------------------------------------------------------------------------ 
>D2 5441
CUGGGUCUGGUGAGUCUAAGCUACC-UAUUUGCUAACACUAUAGAGCCUCGACGAUAC--GGUGGAUUACACCGGAAUAGGAGUUAGAUAUAACAGACAAUUCUAGUCGUCCUAGGCGAUAGGUGAGUGGAUAUGUCGAUCUGGAAGUCAUAUUAAACCCCCUAGAACCAGUCUCUAUGCAGAAAUAAAUCUUGGUAUC---------UUGGGUUCAAUCUAA-GCCCUACGUACUGGAUCAAGGGGUUUAAACAGAUGAUCGUUACUACGAGGAAGUACAAUACUAAAGGAAAGCAGUAC-GCAUAUGUGUGCGUCCUAUCGGGCAUGC-GAUUCUGCUAAAGAAGCAUGAGUG--UCACGGGUUUAUUUAAGGAACCGCUUCACGUGUAUGAGUUCACAGUUUCACACGACCAUGACCAGAGGUUUUUCAAAUAGAUAAGGGGAUACAUGU----------------------------------------------------GAUUAAGAUUCUUACAUUUCUUUAACGCUGUAUUAUUAUCGUCGAAGGCACUUCUGACUGCGGCGAUAUCUUUUACUCGCGUAUCCCUUCGUUAUCCG-GAACGCAUCAUUUGUUAAUCUGAAGCCA-CUAAAGACGACCCUUUCGAAUCGUUGUAAA--A---CAAUUCAGUGAAAUAAACCAUAGCAAAUACUUUU-ACGUACUGCGGACAGACUUCGGUGUA------AGUAUAUCGAGCAAGACCAGUGUAAUGA--------AUGCUGCUUAAGGCGCGGACUGAGGG--GAUAAGCCACAAAUAGAAACCCAGAU-CGCCUCUAUAUCAUAAAUAAAGA-AGCAUGGACUGAAGUAGGUACUUUGACCCUAUGGGGAUUAAGUAUGUUUCAUUGAGUCCAUAGCUAGAUACGCAUCCACCAUAACUAUCUAAUUUCCC-AAAUUUGGAAAGAGCUAUUCGAUACGA--CGCGAAAGUGUAUCGUUAUCACGGAGACGAGUAAAUGCUGCACGAGAUUGUA-UGAUGUACGAAUACUCAGUUA-GAA--AUUC--UCGAUGCCACUUUUGUAGAUCAUUUUUUCCGUCACUGGUCCAAAUUCUAGUUUUUCUCCAUAAAUUUGGUGUAUUCCGCUCACAUAUCA---CUCAUACCAGCUCCAAAUGCGCUGAAAAGUUUUAGAAACAACAUUUCUCUUAG-------------------UUAGAUU-GCAACAGCGCUAGCGGUCUCUACUAGAAUAAUGGUA-AAUGAUUAAUGUACUGUUUCCGG-CUUUUGCGAAUAAUUUUAGC-AACUGCUGAUUUGGACAGACUGUUCAAGCCGAAGAUGUAUUAGCAGGAUUUCUAAGUGAGAGAAGUAUACAUAUUACGGG-ACGUUGUCCCGUGUCACGAAAACUUCAACACUCUAAUUCACUUGUUAGU-CUGAAGUGAGCUGCCGCACUAUUAUUAUUGAAUAAAAAUUUAAGUGU-AUUCUAUUUGAAUAAAAUCUGAGAUGUUAAAUGUUAAUAAACUGAUCACUCAUUGCCUAGGCAUGUUGCCUAUUUUAAUUUGUCCCAACGAUGUGAAGACCGCAUUGAACCGUAACCAGGAAAAUGAAAAGAGCAUUUACACGAAUAGACACAUUG--UAGAGAGAUCACAGAGGGAUCGUAGUAAGA--GUAAAAAGCGAGUCGAGACCGACUGUUUGAGA---------------------------------------------------------------------------------AC----CUACAUAACAUGACUAAGCAUGGCGUCUUGUCCCGCGGGGUGGAUCGGCGGCGUUAUAAAAUUUAAGACAAAUGAAAAUCCAUUCGGUUACAAAUAGG-AAUAUUUGGGUUUAUUAAAGAGUAAUACUCUAGCAA--GGGUUGGGUGGGAGAACGCACAAGGGCCAGUCUACAGGUCUUCCAAGAUUAGCUACUAUCAGCGUGAGCGU--UAGAUAAGAUAAAAUAGUCAACAA-AUGGACUGUUAACGUUAAUAAAGAAUCAAUGAGAACAAGGUGUAACA-CAAUAUAUAGUGUUGUCA-UUUUUGUAGCUUACAGUUUUUAUCAUAGCCUG-CUCGUCGCAUCAUAUUUGGUGUGGGUAAUUGUUUGCCGUGUCCGUU--AUGUUACAGUUCUAGUGUGUA-ACCAUGUU-GAU-------------------------------------------------------------------------------------------------------------------------------------------------------------------------------------------------------------------------------------------------------------------------------------------------------------------------------------------------------------------------------------------------------------------------------------------------------------------------------------------------------------------------------------------------------------------------------------------------------------------------------------------------------------------------------------------------------------------------------------------------------------------------------------------------------------------------------------------------------------------------------------------------------------------------------------------------------------------------------------------------------------------------------------------------------------------------------------------------------------------------------------------------------------------------------------------------------------------------------------------------------------------------------------------------------------------------------------------------------------------------------------------------------------------------------------------------------------------------------------------------------------------------------------------------------------------------------------------------------------------------------------------------------------------------------------------------------------------------------------------------------------------------------------------------------------------------------------------------------------------------------------------------------------------------------------------------------------------------------------------------------------------------------------------------------------------------------------------------------------------------------------------------------------------------------------------------------------------------------------UGGCUGACAU----CCAGCUGUUCUACAGAAGCAUUGACCUAGAUGCAGCAG-CGACAAAAUAACCACUAGCCAUUAGAUGGGAGCU-GGAUC-----AAGUCAACGUAGAAUAACGUCGGGUAGGUUUCGAUAU-GUGGUACGCACUGCUUAGUCUGACAUAUGAAUAAAAAUUUUAAUUGACCGGAAGUACCUGCCUAGCGUGGUA-----CGCGAAGCGUACAUUCAUGUCGUCAGAUCUUUGAGU---C-AGUUGAAAAUUUUGCGACUACGCAGUUAAGUGC-UCA-GCCGGUGGGAAAGACUGAAGAAAGAGAU-UUUCGCCACGAUGCACGAAAUUCCCUU-----GGCCAGCUCUGUAUCUUCACAACAUUCGUAUGAUUCAUGAGGCGACUA--UUAUUUAUGUUUGACUAGGCCAAGAAUGAGUAGAAGGUA--CUAGAGCGGGCUUUUAAUAAAACAAACGUCUCGCGCCAGGCCAAUAACAGACCAAGACAAUCAA-ACUUUUAGUUGAUGGCUUGUGCGAAGGGUA-UUUAAUAAUGUUUAUCUACGCUA--ACUUACAAUUUAGUUGUCUAGGUUUAAUUCU--CCCAGGGCAAAGUCUAAGCGUGUAAGAGAUAGUCAUCCGA--GUCCCUGGUUUGAUCGAA-AUUGGGAAACCUGUGGCAUUGAGCUCUAAGGUUAAAUAGCU-CGAAGCAAGACAAGGAACUA--UCGUAUAUUACGAC-UUUUUAAAUUUGAUUC-UACCAUAUUUUGAAGCCAUCCGAAU--AGGAA-AUCAGGUCUAUGUAGUACGCUACUGUGUGAGACCGCCUG-----UAGACAGAUGCCGACAUGAUUAAGAGUAAUACACGGGGACACACACAACGUAAGUCAAGCUAUAUAUUGA--AAUGAGGUAGACACACUGACACUACAGAGUGUCUAUUUACUGGUUUUCACACAAGUAAUAAUAUGGUGACGGAGAAACUUAACGAUGGAGCACAUCUCACUGGUCCUUUCUUUCGGCUCACAGCGCUAAACAGACAUGACGACAAGUAAGGAAUCGCAAUCUG 
>C2 5441
CUAGAUCUAGUGAGACUAAGUUUCC-ACUUUGCUAACUACGUAGGACCCCCACGAUAU--GGUGGAUUACACCGGAAUAGGAGUUGGAUUUAGAAGACAAUUUUAGCCGUUCUAGGGGAUAGAUGGAUGUACAUGUCGAAGUUAAAGUUUUAUUAAACCCCCUAGAAUUAGUCUCUAUAGAGAAAAAAAUCACGGUAGC---------UUGGGUUCAAUUUAA-AUCCUACGUAACGGAUCAAAAGGUUUGAACUAAUGAUAGUCACUACGAGGAAAGACAAUACUAAAGGCAAGCAGUAU-GCAUAAGUAAGCGUCCUAUCGAGCGUAU-GACUCUGUUAAAGAGGUAUGAGUG--CCACAGGUCUAUUUAAGGAUCCGGCUCGUGUGUAUCAGCUUACAUUUUUACACGAUCACGAACAGAGGCUUUUCAGAUAGAUAAGGAGAUACAUUC----------------------------------------------------GAUUAUGAUUCUAACGUUUCUUUAACGCUGUACUCUCAUGGUAAGUAACACUUCUAUUUGCGGCGAUAUUUUUAACUCCUAUAUACCAUCGUUAAUCG-AAGAGCCUCAUUUGUUAUUCUGAGGCCAGUUA-CUACUAUCGUUUUGAAUUAGUGUGGA--A---CAAUUCAGUGAAAUGAACCGUGGCAAAUAUUUUU-GCAAACUGCUAACAAAGUUCAGGAAA------AGUCCGUCGAGUAUGACCGGCGUAAUGA--------AUGAUGUUUAGGGCGCGGCUUGAGGA--GCUAAUCCACAAACAGAGAUCCAGAU-AACCCCUAAAUCAUGAAAUAAGA-AGCAUGGAUUGAAUUAUGUGCUUUGACCGUAUGGGGAUUAACUGUGUCUAAUUAUGUCGAUAUCCCUGGACGCAUCCACCACAACUAUCUAGUUGGCC-AACUUUGGAAAGAGCUAUUCGAUACUU--CGCGGAAGUG-AUCGUUAUCACGAUGAUAAUAAAGUGAUGCACCGAACUAUA-AGCUGUACGAGUAUUCGGUUA-GAA--AUUUCGUCGUUGAAACUUUUGUAGAUUAUUUU----------------------------------------------------------------------------------------------------------------------------------------------------------------------------------------------------------------------------------------------------------------------------------------------------------------------------------------------------------------------------------------------------------------------------------------------------------------------------------------------------------------------------------------------------GAAAUUAGUAUUAAUGCGGAUAAACAUACUG--UAGAGAGAUCAUAUAGGGAUCUUGGUAAGC--GUGAAAGACGAGUCAAGAUCGACUGUGUGGCC---------------------------------------------------------------------------------GU----CUACAUAACAUGAUCAAGCACAGGGAUCAGUUCCGCUGAGUGGAUUGGCGGUAUUGUAGAAUUUUAAAUAAAUAAAACCUUAUUCGUUUAUAAAAAGC-UGUAUCUCGGGCUAUCAAGGAGUAGUAGUUUAGCUA---GAUGCGGUGUGGGAACGCGCAAGGACCAUUCUACAGAUCUUCCAAGA--AUCAGUAAUUAACGUGAUCGU--UAGAUAAAAUAAAACAGUCAACAA-AAAUAUUGUUAAUGUUAAGCAAGAAUCAAUGGGAACAAGGCGUAACA-CAAUAUACGGUGCUUCUA-UUUUUAUAGCUUACGUUUCUUAUCAUAGCCUG-CUCAUUGCAUCAUAUUCAGUGUGGGUAAUUGUUUGCCCUUUACGUU--GUGUUAAAGUUCUAGUAUAUA-ACCAUCUU-GAC------------------------------------------------------------------------------------------------------------------------------------------------------------------------------------------------------------------------------------------------------------------------------------------------------------------------------------------------------------------------------------------------------------------------------------------------------------------------------------------------------------------------------------------------------------------------CACUUACCACCUUCCGAUAUGCACCAACUAA-----GACUU-GAACAUGGUUUAUACCUUACU-GUAUGGUGAGGGC-UGAAGUAGCCCCCGUUCAUUGUACUCUAAGGAUUUGUCACCGUCUAAAGUUUACUAGAUCGAUA----------------AGGGGUAAAGAAGGGGCUAGAGUUG-GGGGUUUGUUCGACGCCAAUUACG-CUUGAUGAUGGUAUGUAAUGUAGU----AAUUGUCAGCGA--CAAAUCACUUGAGGU---CAGUCAAUUUUGGAUGCAAUACGAUAAACUUCCAUUGUACUAUUUUUAACGGGCUAGAAC-AUUUUAAUUGU-------ACACCCACUAAUAACCACUUUCUGUAACGCCUAUAGAUAGAUGGACAAAGGUUGAGAC-UAAUUGUGUUAAAAUUAGUUAUUCGAGCGAACCGUCAAAC--CCCGCAUUACAUUGAUCACGUAAUCGUUAU-UCAACGGUCUAUAUGACACAUUCCCGCGUGUUAGGAUUACUACUGCUCCGUCUGAAGUAUAGUGCUGCUAGCUAAUAGUGGGGCACGUAGCACUGAGCGCUUGUAAUCUUGGGUUAAAUAGGAUUAGUCUCACCCGAAUAUUUAACACGGAGCGCUCACAUACAAUUAAAU-CUAAUAAUAUCAGUUACAUCUUAUCUUGUGAAUUAGGGUGUAUUCGGAAUAU-CGUUUUGGAAGAUC--CUAUUCGUCAAGUGGGAUAAACCCCACUGAUCAGAUACUCCAAUCACUGUUUCAUGCGUAUCGUCA-UAGAUA-UUGAAAUUCCAUACCGCAAAACGCGUCCAACAAAUGCGGCGUGGGGGUAUAUACUACCAAGGAUAAGCAGAUAUGCCCG--AAAAUAUGCCAUAAAAAUCUU-GCCAGUAUCUUCCCAGAAUAAGGUGUGCGAUGGCGAGAUUCUGUAAACUGUAUAGGUAGCAUGAUCUCA-GAGCUUGUGUAUAUCUUAUC-UGUUAAGUGGCGCCAGACUCUUUUGGUAUAUCUUGA-----CACGUAGACAGUGGUUAACUAGAGGCGAUC---------------------------------------------------------------------------------------------------------------------------------------------------------------------------------------------------------------------------------------------------------------------------------------------------------------------------------------------------------------------------------------------------------------------------------------------------------------------------------------------------------------------------------------------------------UGUCUGGCAUCCAACUAAAUAUAUCAUAGAAACAUUGAUUUAGACGCCGCGG-CGACAAAGUAACCAUAAUUCCUUAAAUGGGAGCU-GGAUC-----AUGCUACUGUAGGAUAUUGUCAUGUGGGUCGCGAUAC-GAUGUACGUACUGCCAAAUUUGACUUAUGAAU--GAAGUCUAGUUGAUCGUAGGUACCCGCCUAGCACAAUU-----CGCGAAGUGUGUAGUUAGGUCGACAGAUGACCGCAU---C-AGUUGAAAGUGUUGCGACUAUGUAUGUAUGUGC-UUA-GCCCGUGGGAAAGAAUAGGGAGCAGGAU-UUUCGCUACGAUACAUGAAUUUCCGUU-----GGCCGACUUUGUAUCCUCAUAUCGUUCAUAGAGCUCAUAAGACGGUUA--UUAUUCAUGUUUGACUAAGCCAAAAGUAAGUAGAUGGCA--CGGAAGCAAGCUCUUGAUAAGGCAAAUGGCUCGC-----------AAUAGACCUAAACAAUGGA-AUUUCUAAUUAGUGGCCAAUGCAAAAGGCU-UCCGAUAGCAUUUAUCUACGCAA--GCUUACAACUUCGUUGACCAGGUUUAAUUCU--CCCAGGGCAAAGUCUAAGCGUGCAAAAGAUAGUUACCCGG--GUGCCUGGUAGAAUUAAA-ACAGACAAACCCGUGGCAUUGGGCUCUAAAGUUACAUGGCG-CGAGGUAGGACAAGAAACUG--UCGUACACUCCGAC-UUUUUAAAUUUGAGUA-CACUAUGUUCUGGAGCCAUCCAAAU--AGAAA-AUCAGGUCUAUGGAGUACGCUAUUGUGUAACCCCGUCCG-----UAAGCAGAUGCUGACAUGAGUAACUGUAAUGCACGGAGACGCUCACCGCGUAAGUUGAGUUAUCUAUUGC--AACGACGCAGGCACACUGACACCACAAGGUGUUCCUGAGUUGGUUUUCACACAAGUACAAAUGUGGUGACAGAGAAACUUAACGACGGAGGGGAUCUCGCCAGUUCUUUUUUUAGGCUCACAGCGCUAAGCAGACAUGACGACAAGUACGGAACCAAAAUCUG 
>B2 5441
CUAAAUUCCGCAAGACCCAGCUGAC-CAACAGCUAACCGUAUGAGACCUCAAUGAUAC--GGCGGAUAACACCAGAAUAAAGAUUCUACAUACGCGACAAUUCUAGUCAUUCUAAAUAAUGGACGAGUAUACAUGUUGGUCUUGAAGUUUUAUUUAACCCUCUGAGGCGAGGCUCUACGGAGAAGUGAACCUUGGUAGU---------CUAAAUUCAACUUAG-AUCCUAUCUAACUGAUUAAGAGAUUGGAGCUUAUAGUAGUGGCCGCCAGAAAGGACAAUCCCAAGGGCAGGUCAUAC-UCAUAGAUGAGCGUCUUAUUAAAACUGU-GUUUCUCUCAGAAGGGUGUGGGUU--ACGCAGACUUAUAUGGUGACUUGGUUUCCGUAUAUAGGCCAACGUUCUUAUCCCCCCAUGAUCGGAAAUCUUUUAGACGAUUGAGGGGAUAUAGGU----------------------------------------------------GGUCAAGACUCUAAUGCUAUUUUACCGCUGUUGUUUCAUAGUCAGUGACAUUUCUAUC------------------------------------------------------------------------------------------------------------------------------------------------------------------------------------------------------------------------------------------------------------------------------------------------------------------------------------------------------------------------------------------------------------------------------------------------------------------------------------------------------------------------------------------------UUGAGACUCAGGUCUAAAUUCAAUGAGUGCACCGUUAAUUAGAUGUAUUUCGUUAACAGAUCA---CUUAUGCCAGCUCUAUAUGCACUGCACUGU-AUAGGGGAAUGCAUCCUCUUUG-------------------CUUUUCC-GCGACAGCGCUGGGAAUGUCUACUGUUGCCUCGUUU-AAAAAUUUAUAAACCUUAUCUGG-AUUUUCAUAAUAAACUCAUU-GAAUGCUGAUUUGGCCAGACUGUCGAAGCUGAAAUACGAGGAGAACGCAAGUUGAGUGAGGACAAUAUUAAAGUUACCAG-ACAUUGUCCCGGGUUAAAAAAGCGUGACCACUCACACUAAAUAUAUCUUGUUGCACGAAGCCGUUGUCGUAAUGCUGCCGAAUAGUGUCCUAAUUAU-CGAUGAACCGAAAAAAAACAAAAUUGGUAAAUGCUAAUAGCUUAGUCUCUCAUAGCACGUUCGUGUUGCCGGUUUUAGCCGGUCUUAGUAAAGUGACUAUCACUUUGCACCAUAAGCAGGAAAUU-------------------------------------------------------------------------------------------------------------------------------------------------------------------------------------------------------------------------------------------------------------------------------------------------------------------------------------------------------------------------------------------------------------------------------------------------------------------------------------------------------------------------------------------------------------------------------------------------------------------------GGGCACUCACGGACCUUGUGAUUGCUUUUUCUAAAUAUAAUUUUUUUUAUCCGUGCAAAAAACCCUGGGUCAGGACUCGUCCUUAGAACAAUUCAUAAUAGUCUGAGCUUAAAAGUACAUUGGUCCG--AUCAAGAGUACCUGUGUAGCGCUGUCGGAAAAAUGUUGGAUUACAACCUCCUUUUAAU--UGUACUUACUAGACGUAGGAAACU-AAAUCUAUUUGUGUAGAGCACGUUGUUGAAAUAU----------------------------AUCGAAAAAAAGACUCCUUC-AUUCGCAGGGUGAGGCGUAAACGGGAUGUAAUUGUCUUUGA--GACUAGGAAUAGCUAUGCCC-CGUUCCCCUAGGGGUGAAACACUCAAUUUUAAGGCAAGAUUCUCUCAGUUCGUAUAUUCAAGUAAUACCGAUCGUACAACUUAAUGCAUCC--------------GGUAAAAGGAAGAAAGUAGGUCCUAAAAAAGGGCUGCGAAACCAAUUGACAUUAAUGGG-GUCAAAUUAUCAUUCAUUCAGCACAAUACUCUCU-UCUUCCGAUAUGCGGCACUUAG-----UUUUU-ACUCAUGAUUCAGGUUUAACU-UUAUGGACUAGUU-CGAGAUAGCCCCCUCCGGUUAUGCUUUUGGAAUAAAUCGUCGUCCGAUUUUUACUAGAUCGGUA----------------AGAUGUGCAGCUAGAACCGAAGGUAGGGUAAUUACUCGUCUCGUACUGCG-CUUAAUGGUAGUAUGUAAUGAAAUUCAAGAUUGCCGGCGA--CAACUUACUAGGAGU---UGGGUGAGCUUGGGUAAAAG--AAUAGGUCUCCACAGUUCUAUCCUUAAUGGGCAACUCC-ACCUCAGUUAU------CGCAUCCCUGGUGAAGUAUAUCCAGGUAUUCUUUUGGAUAGACAGUCAAGGGCUUAAAC-UGGGUGUGUUAAAGCUAAUACCU-GCGAGAAUUUUCAAAC--UUCCUAGUGCAUUGAUCGUGGGAUCGAUAU-UCAACAACACACGCAGAGCACGUUCGUGUGUCAGAUUGUCUAUUAUUCCGCCUUCAGUAAGUUA---------------------------------------------------------------------------------------------------------------------------------------------------------------------------------------------------------------------------------------------------------------------------------------------------------------------------------------------------------------------------------------------------------------------------------------------------------------------------------------------------------------------------------------------------------------------------------------------------------------------------------------------------------------------------------------------------------------------------------------------------------------------------------------------------------------------------------------------------------------------------------------------------------------------------------------------------------------------------------------------------------------------------------------------------------------------------------------------CAGUUGAUACCCAUUUAGGUGUACCUAAAAUACAUAAAUUGAUGUACGGCGG-CUAUUAACCAGCCACAACACCUUACAUAGGGAUU-GGCCC-----GCGUUGUCGCAAAAUGUUGUUAGGUCGGUCUCAAUAC-GUUUUACGCACCGGUUAAUUUGAAUUACGAAU--AGACUUGAAUCAACUAAAAGUACGUACCUAGCCUGAUA----CCUCGAAAUUUAUACUUAGGACCGCAAAUCGAUGCGU---C-UAUUAAAAAUUUAGCCACUGUGCAGGUGUUUCC-UUU-ACCUGCAGGACAAAUCGGAGAGGGAGAU-UUGCGCCGAGAUCCAUGAGUUUCCAUU-----GCCCAAAUCCCUAUCUUCACAGUGAACCUACAACCCAUUCAGCGGUUA--UAUUUCGUAUUCAAUUAGGCUUCGCAUUGGUACAGGGCA--GACAAGUAGUCCUUUAAUGCAACAAACGACUCAC-----------AAGUUAACUAAUUUAUGGA-GUUUCUGAUUAGUCGCUUAUGUAAAAAGAC-UCCAACGGCGUUUAAUUAUCUUA--GUCCACAAUUUCGCUGUCCGGGUUUGGUUUU--CCUGAGGUCAAAUUUGAGCCUGCAGCAGAUAAUCAUCCGA--AUGUCUUGUCUUAUUUAA-GCUGACGAAUCUGUGAUAUUGAGCUACAAGGCUAGAUCACG-CGAAGCUGAGCAAGGAAUCG-GUCGUUUAUUCUAACAUUUUUGGAGUUCAGGU-UACUACUU--CUUGACCGGCAAAAG--AGAUA-AUCGACUGUACCGGGUGCGGUACUAUAUGAAACCGCUUG-----UAAUCAGGAUCCGACGCGAAUAGGUGUAACGCUCGACGAUUCUCACCAUGUAAGUCAGGCUUACCACGGAC-UACAAGACUGGUCCACUAACCUUACAGAGUGCUGACGUGUUAGCUAUCACACGAUUCAUAAAAUGAU-ACGGUGAAACUUAAAAAUGUUAGUCGCCUUACUUGUCCUUCUUCUCGACCCGCAUCGUUGAACACGUAAGAUGACGAGCAGGGAACUAAUUUUUA 
>A2 5441
CCAGACUCCGGAUGACUCAUCUGUC-CCGUAACCGAGUGUAUGAGGUCUCAACGAAACUAGGUGGCUUACACCAGAAUAAGGGAUUUAUAUGGGCGAUAAUUCUGGUCAUUCUAGAUGGUGGACGGGUAUACAUAUCGAUCUUGUAGUUUUAUUUAACCC-CUGAAAUGAGUCUUUACGAAGAAGGAAACCUCGAUAGU---------CUAAAUUCAAUUUAA-AUCUUAUGUAAUUGGUUAAGGGGCAUUAGCUAACACUAGUAACCACGAAAUAGUACAGUCCCAAAGGCAAGCAAUCC-CCGUAAAUAAUCGUCUUAUCAAACCUGU-GCCUCUCUCAGAAGGGUGUAGGUU--ACGCAAACUUAUAUAUUGACUCGGUUCCCAUAUUUAGGCCAACAUUCUUAAACCUCCAUUGUCGGAAAUUUUUCAGACGGUUGAGGGAAUAUAGGU----------------------------------------------------GGUCAAGACUCUAAUACUACCUUACCGCUGCGUUUUCAUAGUCAGUGACAUUUCUAAC-----------------------------------------------------------------------------------------------------------------------------------------------------------------------------------------------------------------------------------------------------------------------------------------------------------------------------------------------------------------------------------------------------------------------------------------------------------------------------------------------------------------------------------------------------------------------------------------------------------------------------------------------------------------------------------------------------------------------------------------------------------------------------------------------------------------------------------------------------------------------------------------------------------------------------------------------------------------------------------------------------------------------------------------------------------------------------------------------------------------------------------------------------------------------------------------------------------------------------------------------------------------------------------------------------------------------------------------------------------------------------------------------------------------------------------------------------------------------------------------------------------------------------------------------------------------------------------------------------------------------------------------------------------------------------------------------------------------------------------------------------------------------------------------------------------------------------------------------------------------------------------------------------------------------------------------------------------------------------------------------------------------------------------------------------------------------------------------------------------------------------------------------------------------------------------------------------------------------------------------------------------------------------------------------------UACUCUUC-CCUUCCGAUGUGCGAUACUUAA-----CGCUU-AAUCAUGAUUCAGUUUUAAUU-UUAUGAACUGGGU-CGAGAUAGCCCCCUCUCGUUGUGCUCUUAAGAUGAGUCGCCGUCUGGUUUUUACUAGAUUGGUA----------------AGAUGUGCAGCUUGAACUUGAGCUAGGGUACUUACUCGACCCCAAUUGUG-CUUAAUGAUAGUAUGUAAUGCAAUUCAAAAUCGCUGACGA--CAACUUACAUGGAAU---UGGCCGAGCUUAAGUAAAAA--AAUAGGUCUCGACGGUAGUAAUCCCAAUGGACAAGUCC-ACCUCAGCUUU------CGCGUCCCUGGUGAACCAAAUUCAGGUAUCUUUUUGAAGAAACAGUCAAGGGUUUAGAC-UGGGCGUGAUAAUAUUAAUACCU-ACGAGAACUUAUAGAU--UUCCCAAUGCAUUGAUCGUAA-AUCGUUAU-UUAUCAGUGCACGCAAAACAUCUUCGUGUGCUAGGGUUUCCCCUAUUCCCCUUACCGUACGUUAUCAUCAGCUGAUACUGAGGCACAUACCACAGAGCAGCUUUUGUUUUGUGCUCAGUGAGCCUAAUAGUGACCGAAUACGGGACAUGAGGCGCUCAC-GACGCUUAAAC-UUAAUAAGAUCUAUAGCCUACUUUGUCGUAGAUUAAUGUGCGCGCGAUGUAU-UGUUCUGAAAGGCC--GUAUUCGUCACUUGGAGUCAACCCUGCUAAGUAAAUUCUCGAAUCCACGUUUCACAUGAAAAUUCAGCAAAUA-CUGAAAUCUAAAAGCAUGUGAAGCAUCUAAUAGGUGCGGCAUGGAGGUAUAUAUUACCAAGCUUAAGUAGACAUGCCAU--AAACAAUGCUUCAUACAUUUG-CUCUAUAUCAACCUGCAGUAGGCCAUACUGUAUUGAGCUCAAGGAAAUCUCAUAUGUAACAUAAUCUCG-UAACCUUCAUUCUUCCACUGACCGCGAAUAGCGGCUAACAUUGGUAGUAUGGUCUGA-----UGGAAAAGUAAUCGUUAGCCGAGGGCGAUACAUAUACUAAUU---------UUCAUCCUAUAAGUUGAAUAUGACGAAUAGUGAACAGGGUAUAUCGCUACGUCUUCUCUACUAACGUUUAAGUUUU----CCCGUGUACAUUUUAAUCAUUAAGGGAA-------------CACCAUGCUACUAUUCUACAUACCUUAUUCGCAGCAACCCUUCC----UUUACUAUCCCGGAACGGCAACAUAUU-GUUAUAGGUAUGGUUAGAGUUUCCAAGAAUUUAGCACUG--CCCUUACCAAAUCCAUUUUGCGAGAUAAGAAAUAUUUGGCUAAUGAGAGUAGCAUUAAAU-ACCUAGCACAUUAAUGUAAGGACCUAUGAUGAUAAGCGUCGGCUCGACGGUUAAUA--GUACUGUACGAUCCAACU-AAGCGCUCACAUCCGCCCAAAACAGAAUGAC-GAGACUAUUCAUAGUAUUUAUACUUGAGUUGUAACAUUCAUUUAACUAGUUUAUAACACUCGAUUUAAAUAUGGUACCUUACUACAGAUUAAGCCCCUGAUAUGGAUACGAUCGAUACCGAAUUAGGUGUACCUCAAAAGCAUCAAUUCAGAUCCGGCGG-CUAUAAACUAGUCACAAUUCUUUAGAUGGAAAUA-GGAUC-----GCGCUGUCGUAGAACGUUGUGAGGUCGGUCUUAAUAG-GUAUUACGCAUUGAUUAAUUUGACGGAUGGAU--AGACUCGUAUUAAUCAGAAGCUCCCAUCUGGCCUGAUA-----CUCGAAAUGUGUAUCUACGACCACAGAUAGAUGCGU---C-UGUCAAAAAUUUAACCACUGUGCAGGUAUCUGC-UCU-ACUUGUAAGAUAGACUGGAGAAAGAGAU-UUGCGCGAAGAUGCAUGCGUUAUCGUU-----GCCCAGAUCCCUACCUUCACAGUAAACGUACGACCCAUUAGACGGUCA--UUUCUCGUGUUCGACCAGACUUAGCAUUGGUACAGGGUA--GACAAGCAGUCCUUUAACGAAACAGGCGACGCAU-----------AACGUAAUGAAAUAGUGGA-GUUCUUGAUUAGUCGCUUAUGUGAAAGGUCAUCCAA------------------------------------------------------------------------------------------------------------------------------------------------------------------------------------------------------------------------------------------------------------------------------------------------------------------------------------------------------------------------------------------------------------------------------------------------------------------------------------------------------------------------------------------ 
>H3 5441
CAAAACCCAAUAUUAUUAAGUUUCU-UCGACGCUAGGUUGAUUGAGGCUUGAUCAUAC--AAAGAGGGAUGCAAGUAUAAAAAUUAGUCGUAGCCGAUCA--UUGAUUUAUUUGGAUGAUCAAUCAGUUGAAAACUAAAAGUAAAAAC--UAUCAAACCUCCAAAAUUCAGCUUCCAUGCAAAGGGAGAUCCUAGCAACAAG-CUAAGCUGGAGUCAGUCUAG-GACCUAUGUAAAGGAUCAAGGAGCUCGAGUUCACGAUCAGCAUCAUGGAGGGAAGCAAUGUUUUAAAGACUUAGUUA-CCACAAUAAAACUUCUAACU--UCCUGU-GCUUGGCUCAAAGGCGUCCAAUCA--CUGGACGCUCCUCCAUGGACAUGGUCGCGGCGAAUUCGUUUGCGUACUUAGAUAUUUACGGUCGUGGGCCUCGCAAGUCACCGUGUAUAUAUAUCU----------------------------------------------------GGUUGAUCUUCGGACAUUAUAUUAUUCCUUCACUUUUACAAGCGAUCGUGUGUCCAUC------------------------------------------------------------------------------------------------------------------------------------------------------------------------------------------------------------------------------------------------------------------------------------------------------------------------------------------------------------------------------------------------------------------------------------------------------------------------------------------------------------------------------------------------UGCAAACGUUGUACGGCAUUAUAGGAUUUAAUAUUAAAUACAAUAUAUAUUAGUUUUUAAGAC-----CGUUACAACUUCUUAUGACCUUAGCAUUGGCAGAGGUAGCGAUGCUUCUCG-------------------ACUGUUGGUGCCCGAGGCCACAAUCUCCCAGUUGCAUAAAUGAA-UCAGAUAUUCAGACUUGUUUUAU-AUAUUACUUCUAAUAUUAGU-CUUCGAAAAUGUAGCCAGGUUGAAGACGAAGAAGCGGUAUGUGGACGAAGAUUGAACGAGAUAAGCAUACUUAUCAAGGUCAAUCAUACUCAGAUUACAAAGCUUUCGGCUAUUGAGAGUUUCCCUAGCU-UCCUUUACAGUCUCCAGCGAAUUGCUGCUAAAAGACAGCCUUUCUGUCCAUCGUUUGGACUAUAGUUAAACUAUCUAAGUGACACCUAAGUGGAUACACAUUCCCUUUACGUUUACUAGAAAUCUAA---CAUAUAUGAUGUGUUCCCGAGUUUUAUAGGCGCUCAAAAAGUUUCCAUCUGGCUUUACAAAAAGAACUAUACCU--UCGGGGGAAAGUAGAGGGAAUAUUGAGAAUU-GUAGGAAGGAAGUUUGAACCGGUUAUUGAAUC---------------------------------------------------------------------------------AC----CUACUAAUCAAACACAUGUACAUAGUUUCAUAGUUCCAACUGAAGCUAGAAUGCGUUAAAAUUUGAUGCAUAUUAAGGGUUAUGGAUGUGAGGCAAGA-UAGGGUUUGGAGUAAUAGACUGAAACUAUUACCCUAAUCUCUUACACAUAAACUCACACGGUGAUUUUCAGUAUCCUUUCCAGAGUUGGCUAAUAAUGAGCUCGGUUAU--UAGACACAAUUAAGACCGCCAGUU-AAGGAUGGCAAACUGCGAGCAAGAGUUUACGGACACGACGUCGACGUGUAGAACGCAUUGGUAGGA-UAGUUGGAGUACAACACAAAUACCCGUGCCUU-UGAAACGCAUAGUAC-CAGGACAAAAAAGCGUUUAUAAGUAAUUUC--UUGUUACAACUCUAAAAUACU-AUGACAAA-GAUGCGGGUCAGCGUAAUUCUGACUCAUCUUUCCUAAAACAAGUGAGUCUUAACUAGACAAUAUAGCAAAAAAAGUCACUUUUCUUAUGUAAAGUCUAACCUUAUGUAAAUAAGGCGGAUUGAGUGUUCA--AAGACCAGCAAGCCAUA-CUUUUGUUGGAGUAACGUUCUUAGACUCAGGCGGAAUUGU--GCUCCCGGUCAAAAACGGUCAUAC-AGAUAUAUUCAUGUUUGAGCGGACAAUGCAAAAGU---------------------------AUUCUAACAUAAUACCUCAUGGUCGACGAUAUGAUCUACCAAAAGAAAAUGUGAUUCUCUGA--GACGAAUGCCGGAUAAGCUA-CAGCCGACUUAAAUUCCAACAUCCGAUUUUAACAUUGUAUGCGUCCAGGUGAGAUAGACUGCGUGUAAUGUCUGUCCGUUAUAUUAUGGCC-------------UGUGACGAAAGACGUUCAAAAUCCACACAAAGGUCGACCAGAAAUCGUAGCCCGAUUUGU-GUCAAGACAAUAUAUUAUUAACUG--UACCUUUA-GUCAGUGACCCACGAUGUUUUG-----GUCUG-GGUCAUGAUUAAUGUUCUAUA-UUACCGUACGGGU-CGAAGUAGACCCUCGAUAUGAAGUAGAUAGGCAGAGUUUGCAUCAAAAUCACUAAAAAAUGGCA----------------AAAUGUAGGAUUGCGCUUGAGGAUGCGGGGACGGCAUAACGUCAUUCUUC-UUUCAUGGGAGAGUAAUGCAUACUCCGCGAUCGUUACCGG--UAGUUUAUCUAAAGU---UAGUUCAGCCUGGCAAUAGACAGUCAAUUGCUAAUUA-GGUUCUUAUAAUGAUUUGAUCA-AAUUUGGUUAU------AUUCUUCUUGACAUGCUUGACUUAACAUUAUUUCUAAAUACAGAGUCAGAGGGGUAUCC-GGGAUAAAUAAAAAUUCAUGGCU-GUCGGUUAUCUAAAAA--AAAUCAAUGCAACGGCCAUAAGAGUGUCAU-UCAGGACUAGGCAAGAUGCGUUUCUAUGCGCAGAGGUGACUCAAUCUUCCCCUAAAUUGUGUUGCCAUCAACUUGUAUCAAGGAGGAUAACACCGAGCACUCUUUGGCACAAGUGCGUUCAUGUAAG-----ACGGAACAU-UAAUAUCAGAUGAUCCCCAAUAUUUAUAUCUUGAAGAAUUUAAGUGCCUAGCUUCUAUUAGACUAGACGAUGCACGACACCU-UAUGUCAAAUAGUC--AUACACGUCUAUCACAGAAGACCCGAGCUCUUGUACUCGCUAUCACUCUCACCAAGCACAGAGUUAACAUAUA-AUGAUAUUCUCUAUCGGACAACUCAUCUGAUAGACAAGACCCUGAGUAGUUAUUUACAGGGAAUCGUUAGACAUUGCAG--GUACUAUAUGGUAGAAAUCCG-UUCAUUAGCAAUUAGAUGGAUACUGUGUGUAAUGA-GGAGAAGUGAAGCCUUUAUGUCUUACAACAUCG-AACCCGAUAUUUAGUGUCUUGACGAAGUUUCUGAAUGGCGCAUUUAACAUACUGUAA-----AGAAAGCAUUCUGGCCAAGUUUAUGUAUGG--------------------------------------------------------------------------------------------------------------------------------------------------------------------------------------------------------------------------------------------------------------------------------------------------------------------------------------------------------------------------------------------------------------------------------------------------------------------------------------------------------------------------------------------------------------------------------------------------------------------------------------------------------------------------------------------------------------------------------------------------------------------------------------------------------------------------------------------------------------------------------------------------------------------------------------------------------------------------------------------------------------------------------------------------------------------------------------------------------------------------AAGCACUUGCCUACGAAA--AUUCUGUACUACUACGUGUCGUUGCAUUAUU--UCGCGAGAAAACUUCAAACGCGUAAGACAGUAUUAUUCUG--GCGCCCAGUUCCACCGCAUUCAAAAGAAUCUGCGUUACCAAGCCACAUAAUGGUUUUGCA-CUAAGAAAAACAACGAAGUA-GUCUUCUGACUCACCCUUUUAGAGCUGUAUGUACGAUGCUUAUUUAAACAAUCCAAAU--AAAUG-UCACGCUCAAUUAAACGACUCGAUUAAGAGAAUCGGGUA-----CUAGCGGGGCCUAACGCGUACUGACGUGAUACUCUUAACUUUAUACCUUUUAGGAUAGCUUAUCCGCUGA--UAAAAAGGGGACAGAUUAAAACCGCAAGAGCUCAAUAAAGUAGCCACAACAUAUGUCUAACUCUAAG-ACGACGGACAUGAAUGACGAGGUGCAUUUCUCCAAUGUUUCCCAUUAAUCUUAAUUACCCUGGACAUAAGGCGGCGGAUAAGGAAGUAAUACUUG 
>G3 5441
CAAGACCCAAUGUUAUUAAGUUUCU-UCUUCGCUAGUUUAAUAGAGACUCGAUCACAC--AAUGAGGAAUACAAGUAUAAAGACUAGUUAUAACCGAUCAUAUUGAUUUAUUUGAAUUGUCAACCAGUAGAAAGCUAAAAGUAAAAAU--UAUCAAAUCCCCAAAGAUCAGCCCCCUUGUAAAGGGCAAUGCAUUCGACAAG-CUACAUCGGAACUAGCCUAG-GACCUACGUAAAGGAUCGAGUAACUCGAGCUCAUGAUCAUCAUCAUAGAGGAAAACAAUGCUUUAGAGAUCUGAUUA-UCGCAAAAAAAUAAUCUAACAUUCUGGU-GUCUUGCCCAGAGGGGUUUAGGCA--CUGAAGACUCUUCCAUGGACCCGGCCGCGGUUAGUUGGUUUGCAUACUUAGGUAUUCACGGUUGUGGGCCUCAUAAGUAACUGUCUACAUAGAUUG----------------------------------------------------GGUUGAUCUUCGCAUACUAUAUUACUCUUCCACCGUUACAAGCGAUAAUGUGACCAUC------------------------------------------------------------------------------------------------------------------------------------------------------------------------------------------------------------------------------------------------------------------------------------------------------------------------------------------------------------------------------------------------------------------------------------------------------------------------------------------------------------------------------------------------UGCAAACGCUGCACCGUAUCAUAGGACUUCCUAUUCAAUACUGUAUAAAUUAUUUUUGAAUGC-----UGUAACUAGUUCAUAAGCCUUAAACAUUGGCAGAGGUAGCAGGCCUUUACG-----------------AGUGUUAGU-GCACGAGGGCACAAUCUCCCAUUUGCAUGAAUUGAA-UCAGACAUUUAGACUAGUUUCAU-AUUUUACUUCUAAUAUUAUC-CAUUGAAAGCAUAGCCACACUUUGGACGAAGAAGAAGUAUGUGUACCAAAAAUUAGCAAGAUGAGUUUACUUAUUGAGAU-CAGUCGUCCCAUUUUGCAGAGCUUUCGGCCAUCUAGACUUACGUUUGCU-UCCAGUACAGACCCCAGGGAAAUGCUGCUUAAAGACUUCCUCUCUGU-CAUUUCUUUGACUAUAGUUUUACUUUUUAAGUGACAUCAAAGUGGAUACAGAUUCCUUUUAUGUUUACUAGAUAUCGAA---CAUAUAUGAUGUGUUCCGCAAUUUAAUACGUGACCUUAAGGUAUUCACCAGGCCUUACAUCAAGAAACAUACCA--UCGACGGAAGGUGGCGGAAACAUUGAGAACU-GUAGGAGGAUAAUUUGAACCGAUUUUGGGAUU---------------------------------------------------------------------------------ACA---UACUAGCCGAAACACACGCACGCAAUUGUAUAGUUCUAAUUGAACCUACAAUACGUUAAAGUCUCACGGAUAUUAAGGGUUAUCAAUAUAAAGUAAGA-UAUGAUUCGGAAUAAUAGGCUCAAACAAUUACCCUA--GAGUUACAAUUAGGCUUAUACGUUAGCUUCCAGCUAUCUAUCCGGAGUUGGUUAAUAAUGAGCUCAGUUAU--UAGAAAAAACUAAGACUCCACGUG-GAGGGUGGCUAACUUCGAUCAAGAGUUUAUGGAGACGACAUGGAUGUGUAGAACGCAUUGUUAAGA-UAGUUGUGGUCCGACUCAAAUACUAAUGACUU-UAAAGCGUAUAGUAC-CAAGACAAAAAAGCGUUUAUCGGUCAUUUU--UUGUUACAACUCUGGAAUGUU-AUGGCAAA-AAU------------------------------------------------------------------------------------------------------------------------------------------------------------------------------------------------------------------------------------------------------------------------------------------------------------------------------------------------------------------------------------------------------------------------------------------------------------------------------------------------------------------------------------------------------------------------UGCUUUCU-GCUGGUAAUCCGCACUAAUUUG-----GUCUG-GGCCGUGAUUAAUGUUCUACA-CUACCAUACGGGUUAAAAUGGACCCCUCGUUAUGAUGUUGUUGGGAAACGUUUGCAUCAAAGUCACCGGAAAAUGGUA----------------AAAUGUAGGAUUGCCCUUGCAGUUGCGGGAAUCGCCUAAUACCAGUGUUC-UAUCGUGGGAAGGUGGUGCGCAAUCCGGGUUAAUUACCGG--UAACUUACUUAAAUU---CAACCCAGUCUAACGGAAAAUAACCAAAUGCC-AUUCAGGUUCUUACAGUGGGUUGAGCA-AAUUUGAUCAU------AUAAUUUCUGACAAGUUUGGCUUUACUCUGCCUCUAAAUAAAGAGUCAGAGGAGUAUUC-GAGGUAUAUAAAAAUUCAUAGCU-ACCUGAGAUCUAAAAA--AGAUCAACGCAACGGCUAUAAUACUGUCAU-UCAGGGUUAGACACAAUGCGUCUUUACGCGCAGAGUUAAUUCAAGCUUUCCCUAAUUUGCGUUG------------------------------------------------------------------------------------------------------------------------------------------------------------------------------------------------------------------------------------------------------------------------------------------------------------------------------------------------------------------------------------------------------------------------------------------------------------------------------------------------------------------------------------UAUAGAGUAAAG---------UUCAUACUACCAGCUAAGCGUGGCGCCUUAUAGCCUAGGGAUAUAGAGCGCCCUCCUUCGAGCUACUCGCGAGUUU----AACCAAUGCCUUGUAACCACCAUGGAGA-------------CAUUGCGUUAUCAUUUUAGCAAAUAUAACUCUGGCUCUUUUAUC----CUAAUAAAUCUAGAACUCUAGGGUACU-AUUGUAGAACGGUCUGAGGUCUCCUACAAUCUAAUAUUA--CCUUAAUCCACCUAUCUUGAUUGAACGUGGGAGAUUCUAGGAACAACAUUAGCAUUGAUU----------CCCAAAGCAUAAUCCUACAUUGAUUAAUCAAAAUACAGGAUCCAGUGG-CAGUCCAGUUGCCUAAGC-GAGAAUUUACAUCCCCUCCUGACAAACUAGA-AAGUCUUUUUAUAGUAUCUCUACGAGAUUUCCAAUAUUGAAUUAACCAAUGUCGCUAAACGUCUAUAAUGGCACUACUUUAUUGGUGUAUAAAUUGGUGUUCUGGGAA-----------------------------------------------------------------------------------------------------------------------------------------------------------------------------------------------------------------------------------------------------------------------------------------------------------------------------------------------------------------------------------------------------------------------------------------------------------------------------------------------------------------------------------------------------------------GAGCUCUAGUCUUUGUGA--AUUUUGUACUACCACGUGUCAUUGCAUUACU--CCGCGAGGAAACCCUAAACGCGUAAGACAUUGUUAUUCUG--GAGCAUCGUUCCACCACAUUCAAAAGAACUUGCGUUACCAAGUCAUAUAGUUGUUUUACA-CUAAGAAAAAUAACGGAGCA--AUCUUUAAAUUCACCCUUUUAAAGCUGUACA-UACGAUGC--UUGAACCAUCCAAGC--AAGUG-UCACGCUGAAUUAGAUGUCUCGGUUAGUAGAAUUAUGUA-----CUGUGGGGUCCUAAUGUGUAAUGACGUGAUAUUCUGAACUUGACUUCUUUCAGAAUAGCUGGCUUGCUGA--UAUAAAGGAGACAGAUUAAAAUCGCAAAAUGCCGAUAAAGUAACUACAACGUUUUUUGUAAUAUAAG-GCGACGGACAUUGUUGACGAGGCGUAUCUCUCCUACACUUCCCGUUAACCCUAGAUAUCAAGGACAUGAGGCGGCGCAUAAAGAAGUAAUAUUUG 
>F3 5441
-----------------------------------------------------------------------------------------------------------------------------------------------------------------------------------------------------------------------------------------------------------------------------------------------------------------------------------------------------------------------------------------------------------------------------------------------------------------------------------------------------------------------------------------------------------------------------------------------------------------------------------------------------------------------------------------------------------------------------------------------------------------------------------------------------------------------------------------------------------------------------------------------------------------------------------------------------------------------------------------------------------------------------------------------------------------------------------------------------------------------------------UUUAAACGUGGCUCUACAUUAUAGGCCUUAACAGUAAAUAGAGAAUACCUUAGUCUUGCGUGA-----CUUUUAAUCUAUUUAUGCCCUAGACGGUGACAGAUGUAGGUAUUCUUUUUG-------------------UCCGUUAAGACGCGGAGCCAAAACUCCCAGCUACAUGAAUAGAU-UAAUAAAUUUAGACUUGUGUUGU-AUUCCAUACCUAAUACUAGA-AACUAAAAUCUCGUCCACCCUAUGAACUAGUAAGACCUUUGCGUCUAAGAUCUGAAUGAGUUUAGGAUGGUAGAUACGAC-CAGACGUCCCACUUUGCAAAAGAUCAAGACGUCGAGUAUCUCGUAUGCU-UUGAAGACAAUGUCCGGGGUAACAGUGUUGAAGAACGUUGUUUUUGA-CGUAAUUUCGAAUCUCGUUAUACCUUUUGAGUGAUAUAUAAAUGGAUAC-UAUUCUUAUUAAGUUUACCAGAUCUCAAG---CAUAUGCAAUGUGUUCGCUUGUUUAACGUGCGCGCGAAAAGUCUCCAACAAGCUUAGCAUCAAGAAGUAAAUAA--CCGGCAG-CGACGAAGGAAAUGAGGAGAGUUAGUGGGAGCAGGGUUCGAUUAGAUUAUGGGAUC---------------------------------------------------------------------------------AC----CUACAAACCAAGCCCAGGUACGCGGUUAUGUUGCUACAAAGGAGGUUACGAUGCCCUAGAAUUUCCUGCAUAUCAAGGGGCUCCAAUACAAGGUAAGA-CAUGAUUUUGAACAACAGGCUGAUACACUUCACCUA--GUGAUACGAACAGGG--ACAUGGUGGUUUUUGGUAUCGU--UCCGGGUCGAGUGGUAAUAAGGUAGCUUAU--UAAAAACGAUCAUGACCUUACGUA-GAGGGUAGCCAUCUUCAAGCAUCAGAUUAUGGACAAGAUAUGGAUCG-UAGUAUGCUUUUUUAGAG-UUAUUGUAGUUUGGACCAUUCAGCCCUGUAUA--UAAAAGUCGCGGUUUUCAGGCAUAAUAGCGUUUAUGGAUGAUUUG--UUGCUGUAACUCUUGGAUAGU-GGGAUGGA-GGUGUAGACUAAUAUGAUUGUAGUUAGCCUACCCUAUAUCAAGUAGGUCUGAACUGACCAGUACAGCAAGAGAAAUGAACUAUCUAAUGUAUAAACUAUUAUAA---AAAGUAAGCGCCCCGGUCGUUCA--AAAACUAGAUCAGCAAACCGCUUGAUGGAGCAACGUACUGAG-CUUAGAACUUAUGCC--CGAGCCGACUGGGGUUGG-UAUAU-AGAUUUAAUCAAGUAGAAGGAGACACUGUAAGAGU---------------------------AUCGUAACAUACUACAUCACGAUUAACAAGUAGAGUCACGAAUAUCUAAUUUGUUGUUCAGA--GAUGAGUAUUAAAUAAAUUA-CAAUCAGCGCGGAUUCCAACGUUUAACCUCUUCAUCGUAUCGAUUCAAAUAAGUUGGAUUACGUAUUCUGUCCGAUCUUUUUAUCAUAGUU-------------CGUAACAGGUGAAGUUUUAGAUCCACACAAUGGGCAUUGAGAGAGACCAGCACCAUCUAU-AUUAAGAUAAUACAGAAUUAACAUC-UAAAUCCU-GCCAAUAGCCUGCGACAACACA-----GACUG-AUUCAUGAUUGAUGCUUUCCA-UUAUGGUACGACU-CAAAAUAAGCUACCGUUGUUAUACUGAUAAAGUCUUUAAUUGCU---------------------------------------------------GUUGAAUUGAUGGGGACCGCUCCACACCA------------UGACAGAGUAUCACGCAAGCGGGGAUAGCUACCGG--UGGCUUACUAAGCAC---CAACCCAAUUUAUUGAAAAAUAGUAAAAUGCU-AUUAAGGUUUUUUUAUUGCGUUAGUCAUACCUUGUUUGC------UCUAUCGUCGGCGGGUUUGAAGUCACUCUACUUCUAGAUAGAGAGUGAAGGGAGAACUC-UAGAUAUCUAAAGAACCAUGACU-ACCCGAAUCCUUCAAA--AACCCAACACGACCACCACAGUAUAGUCAU-UCAACAUUUAACAGAGUGUAUUUCUGUACGCAGGGAUAACUCGAGCUUCCUCAGAAAUAUAUUGGCAUUAACCAACAUUG-UGAGGGUAACGCCAGCCGUUCAGUGUCAAAAGUAAGUUUAUGCAAG-----ACGGAAUGU-UAAUAAGGUCCGAUUCCGAAUAUUUGUGUCUCUGUAAUUUUAAGUAUCAGGUACUUACUAGGCUAGAGCAUAUAUGCUAUUU-UAUCAUAAAACGAC--AUGCACGCCAAUUGGAAUAGACUCCUGUCUUUGUAUUCUCGAAGGUCAUCGACGACCGUAAAGCUAACAUAUA-GUGGAAGUCCAUUUCGAAGAACCCAGCGGACUAACUAGACUUUAUGUAACUAAUAACAGAGAAUCGUCAGGCAACGCAG--GUAUUAUGUGUCGGAAACCCG-UCCAUUGCUUUUUAGAUGGAUCGUUUAUACAACAAGAGGAAGAGAAGCCUUUCUGGUCUCACGAUAUCA-AGUUCGAGGCUCAUUUUUUUACUUUAGUCUUUUUAUAGCGCCCUUAGCAUACUCGAC-----UAAAUGCAUCUUCGCUAGACCUAUGUGUGG--------------------------------------------------------------------------------------------------------------------------------------------------------------------------------------------------------------------------------------------------------------------------------------------------------------------------------------------------------------------------------------------------------------------------------------------------------------------------------------------------------------------------------------------------------------------------------------------------------------------------------------------------------------------------------------------------------------------------------------------------------------------------------------------------------------------------------------------------------------------------------------------------------------------------------------------------------------------------------------------------------------------------------------------------------------------------------------------------------------------------GGGCACUCGUUUAUAGAA--AUCGUGACCUACAACACAUAAGUGCGAUACU--CCCCGAAUAAGUUUCAAGAGUACAAGACGCUGGUUUUCCG--ACGCAUAGUCUCACCACACUGAGAAAAAUCCACGUUAAUAAGCCUUAUAAUUGCUAGAUG-UCGAGAAAAAUGUCAUGGACUGGUCCCGGUCCUCACCCAUCUGAAGCCGUGUA-UAUUAUGC--UUGAACCCUUCAACU--AAAAA-UACCGCUGGUCCAAACGCUCCGAUUAAUAGGGUCAUGUG-----CUAUUGGGUGCUAAUUCAAAUUGACAUAAUACUCUAGGCUUGUUACCCUUAAGAAUAGUAUGUCUGCUGG--UUUGCAGAGGAUAAGAUAAAACCCCAAGUUGUCAAUAUAAUAAAUACAACGCGUUUGGCAACACAAA-ACAACGCUAUUU-AUAACAGCGCGUGUUUCUCUAAGACUUCCCCUUAACUUUAGAUUCCUAGGAUGUAAGCCAGCACAGAAAAACGUAACAUUUG 
>E3 5441
UAAAGCCCGAGGGGAUUAAGUUUCU-ACGCCUCGAACUUAGGGGAGGCUCAACAACAC--GGUGAGUAAUGUAACCAUAGACGUUAGAUAUAAACGACCUUUUUGAUUCAUUGGGGUGAUUAAUAAGUAGAAACGUAAAUAUAAAAGU--UAUCAAACCUUCAAGAAAUUGUCUCCUCGUAAAGGGAGGGCCAAUUAGCGGA-UCAUAUUAGAGUUAAUCUAG-GUCUUGCGUGACGAAUCAAGGAAGUCAAUCACACGAUCACCGAUAUUGAGGAGGACAGUCGUCUGACUACCUGAUUA-UUGUAUUAAAACAAUCUCACUUUCUUGU-GUUGGACCCAGAGGAGUCCAAGUGCACUGAGAUCUCUUCGGUGGACCUAGCUGCUGUGAACUGGUUUGUGCACUUAAGUGUCUACAAUCGUGGACUACGCAAGUGGCACCGUAUAUAUGCGU----------------------------------------------------GGUUGAGCCUCUAAUGUUAGAUUACCGUGACACUUUUACAAACAAUAACUCAUUCAUCCGAAAUAACUAAUUUGGUUCCUGAAUUCUGACUUAACUAAUGGCCGCGACGUUCGAUACUCCAAGAAUAGACAUUUACAUCCAUUGCGCCUAAGAAGUAC--A---UGUGUUGAUUAAGUCCGCCAUAGCUGAUUAGUUU-CAACCCUAUGGCCAUCCCUUUGUGCUUAUUGUAGCCUAUUGCGGAAGGUUCCAGACUGAA-----UAAACACUGCUUCUGAAAUCGACGGCGGAUUGUUCAGUUAUUUUUAUCAUUCCUAGAGCGCCUUUGUAAUAUAAUCUUAAC-UGUAUAGAUUGAAUAUCCUAUUUCGAUAUUAUGACCACCAAACGUGGCGCCACAGCACUAUUUUUUGGGCAGUCUCCGUCCUGCCACGCUGGUUUGCA-AAAACUGGAGGGGUCUACCGAAAGCGU----CGCUUGUA-CUAACUUGUAGAGGGAUUAUUAGAUUACUGUCACAGUCAGA-UGUUUUCCAUCUACUAUUUGG-GAG--AAUUAUUCCAGGAAACCUUUCUAAAUCAUAGG-----------------------------------------------------------------------------------------------------------------------------------------------------------------------------------------------------------------------------------------------------------------------------------------------------------------------------------------------------------------------------------------------------------------------------------------------------------------------------------------------------------------------------------------------------------------------------------------------------------------------------------------------------------------------------------------------------------------------------------------------------------------------------------------------------------------------------------------------------------------------------------------------------------------------------------------------------------------------------------------------------------------------------------------------------------------------------------------------------------------------------------------------------------------------------GCAGACAAACAUAACUCUAGUUAGUCUCGCCUAAAAUUAGUUAGUCAUAACUGAGCAGUACAAACAAAGAAGUAACCUAUCUAAUGUAUAGUUUACUAUUAUAGAAAGUAAGCGUUCCAGAUGUACA--AGGACUAGACAACCAAAUCGUUUGUUGGAGCAACCUUCUGUGACUUGGAACUUAUGCU--CCGAUAGACUGGGAUUGGC-AUAC-AGACCCAGUCACGUAGAAAGAAACAAUGUAAGAGU---------------------------AUCAUAACAGACUAUGUCACGACUGACAAGAAGAGACAUGAAUAUCUAAUGUGCUGUUCGGU--GAUGUGUAUGGUAUAACCUG-CAAUCAGCGUGGAUUCCAAUAUUCAACUUUCUCAUCGUAUCGAUUCAGGUAAGUUAGAUUUCGUAUACCGUCUUGUCCCUGUAUCAUAGCU-------------UGUAACAGGAGAAGUUUCAGAUUGACACAACGGGCAAUCAGAGAUACCAAGAACACUUGU-GGCAAGAUAAUAUAAAGUUGGCCUA-----------------------------------------------------------------------------------------------------------------------------------------------------------------------------------------------------------------------------------------------------------------------------------------------------------------------------------------------------------------------------------------------------------------------------------------------------------------------------------------------------------------------------------------------------------------ACAUCAGCAAUCAUUAGUGAGGGUACUGCCAGGCGUACUGGGUCGUAAGUGAGUUUAUGCAAG-----ACUGAACGU-UAUUAAGAGCCGGUUCCAAUUAUUUAUAUUUUUAUAAGUUUAACUCUUAAGCCCUUGUUAGACUGGAGCAUAUAUGCCAUUUGUACUUUAAAACGAC--AUGCACGCCAACGGGAGUAGAACAUUACCUUUAUAUUCUCGAUUAUUAUCGACGAGCGUAGAGGUAACGACCA-AUGGAAGUUCUUUUCGAAGGACUCAGCUGACUGACUAGACCUUGAGUAACCAAUAACGGAGAAUGGGCAGACACUGCGG--GUAUUAUACGUCAGGAACCCC-UCCAUUGCCAAACAAAUGGAGGGUUUGCACCACAA-GAAGAAGAGAAGCCUUUGAGUCUCACAACAUCG-GGUCCGAUACAUAUCUUUUUACCCUAAUCGUUCAACAGCGCCCUUAGCAUACUCGAG-----UGGAAACAUUUUCACUGAGCUCAUGCGUUGUAUAGGUCGAAU---------CUUACACUACCAGCUAAGUAUGGCACCUCGUGACCCAGGGGGGAAUCGUAUCCCCGUCUGAGCCACUAGCGGGUAU----UACGAAUGCCCUGUAGUCAUUACGAAGA-------------UCUUGCAUCAUCUUCUUAAAAAAUUUAUUUGUAGCUACCUUACC----UUAGCAACUCCGAGUUGUAAGGACGGU-AUUGUACGACAGACUAGAGCCCACUAGAACGUAAUUCUA--CUUUAAUCUACUUGAUCCAACUAAGCGCGGAGGAUUCGAUGAACACCAAUAGCCUCGAAU----------ACCAAGACAUAAGAGUCCACUGAUCGAUCACAACACAAGGUCUAGCGGAUAGUCCGAUGGCCCAGAU-GGGAAUCUAUGUCCCGUUUUGAUAGAAUAGA-AAAUGUCUAUACAGUACAUGUGUAUCAUUUAUCUCAAUCGAUUAAUCCAAUUUGUUCGCCGUACAUAAUCGUGCUCCCCUAAUGUUAUGUAUGUUUAAGAUUUGGGCACAAUUGCUACGCAGUCAGAU-CAAUUUGAAAGAAUUAAGUUGCCCCAGGUGC-CGGGCACUUGAUUAUAGACUCCGAGGAGAUGAUUAGAACACAAAGACGUUUGCCCGUAAUAAAAUGGGUCAGAAAUUGGUGU-ACGAUACAGGCGUAUAAGUUCUAUGAAUAAGU--ACAACCCAGUGGAACGGAAAGAGCUACCUAACAAUUUA-----ACUUAAGCGAAUAUCUAUUCGCACGAACCGAUGAAU---A-AGUCCAGGUUUAUAUUUCCGUUUUGGCACGUAU-UCU-AUUCGACGAUCGUGAUGGUGGUCAAGCA-UACCAGCAGCUAAUAAG-CUGUUAAUU-----AGCUGACUGUCCACCUUUGCCGUAGGUGUUUAAUAUACGAGAUAACGACUCUAACGGUAUUCGACCAGGCGGUAAAUGGAUACUUGACA--ACGACGAAACUCUUAAAUCUGCCGUAUUACUCAU---------AGCAGAGCCGUAUAUGAUGUA-CUCUCCGGUUAAGUGCUAGGAGCUGAAUGCUCGUAG------------------------------------------------------------------------------------------------------------------------------------------------------------------------------------------------------------------------------------------------------------------------------------------------------------------------------------------------------------------------------------------------------------------------------------------------------------------------------------------------------------------------------------------ 
>D3 5441
UAGGGGCUGAAGAAGUUAAGUUCCU-GCGGUACCAAUGUUACAGGGCUCCAAUGGAAC--AGCGAGUAAAGCAAUCGGAAGGGCUAAUUAUAGACUAUUAUUUUGACCUUAUUGCAUGGUAAGUCAACAGUCAUGUAAAUAUAAAAAC--UAUUGAACUGUUAGAAAUUGGUUCCCUCGCAACAAAAGAUCCUACUGGUGAG-UUACAUUAGAUCCAACUUUG-GUUUUGUCUAACGAAAUAAAGAGUUGGAAUUAAAGAUGGUGACCCAGGAAGUGGGCAAUCUGUCAAGUAUUUUACCA-UUGAACUAAAAGGGUUAGUGAGAGCUGUAGCUUUGCCCAGAAGGGUUUAAGUG--GUGUGAAUUCUUUCAUGGAACUAGUUCCAAUGAACUAGUUCGCACACAUAAACGUUAAUGAU---GAACUUUCCUCGUGACUGUACAGUAGUGUUUAUCGUGUUGCACUACCUAAGCCAUCCCAUUUCAGUCGUUCAGGAAAAGGUUAGGUUGGCGCUUCGAUAUUAUAUUUCUGUCUUACCUUCAACGUUAGUAAUUUGUCUUUCCGAAAUGUAAUAUUUGGUUCAUCUAUCCCGGCUUUAAUCC-GAGCGCGUUGCUAGAUACUCAAGGGACGGCUAAUUACUCCGCUUUGACAUCUUUUGAGG--UAUACGAAUCGAUUAAAUGAUUCACAGUCAGUUGGUCU-GCAUACUAUGGGAUAAUUCUCACGCACACGG-GAUAUAUCUAAUAGUAUUGAUUUAAUGAACUUUGAAGUGGUCAUUCCUAAGUCAACGAAUAA-AGUGCAGGCAUAUUGCGACCUGCUGGG-CUCCUAUGUUUGGCGAGCGGAAG-AGGGUACGAUGAGUCUGUUACACUGAUCCUCUAAUAUCCAAACGAGUCGCCUCAGCCCGGUUUUUAAGUCAGUUCCAACAAUCACUAGCUCGUAAGAG-CGGUCCGUAAGCGUCCAUAGGAUGUAU--CACGUCGAAU-CUAUCCAGUACAACUAAUACAAAAGUCUGGUUGUGGACAUC-UGAUAUUCGUCUACCAUACGG-UAG--AUUCGUUCUUAGGUAUUUUUAUUAAUCGUAAAAUGAAUCGCUGUUCAUGAUCGCAGCCUUUUAUGAUCAGUUUAUUAGAGUUUGUUGAACGGCUG-----UAGGAUAGUUCGGUAUGACCUACCCGGAGACGGCGAGACAUAUUCUUUUCG-------------------UCCUUUC-CUCACGAAGCCAGAUCUGUUUACCGUACGAAAUGGU-UUAGAUAUGUGGACCAUUUAGAG-AUUUACAUAGUUUCCUUAUU-UAAUGGAGCCGAGACCACGCUGUCGCUGCUAUAGGAGCAAGAGAAUCUGAACGGAUUCAUCUAAAUAUAAUUCUUAUGAU-GAGUCGACACAAUUUGCACUGCCUUCAGUCAUGGUGUUUUUCCUUUGUA-CUCAAGUUUAAUUCUGUGUUAUUAGGGCCGAGUAGCGCUGUUUCCCU-AAUUUUUCUGAGCAUUGUAGAAGUAUUCUCAUGAUACCAAGCUGGAUACGGAUUUCAUCCAAAUUUACCAAAUACUAAU---GUUGUAUGAUGUGAAAACCAACUUAAUGUAUAAACAAGAUGUUUCGAAUCGGUCUUACAAAAAGAAGUCCACCG--UCGCGAGAAGGUGUAGAAAAGGCAGUGA--------------------------------------------------------------------------------------------------------------------------------------------------------------------------------------UAUACUAUUGAUGUGCAACGCAUUCAAUAGAAGGUUAGU-UGUAAGCAAGGAUAUGAGACCGUAACCCUUUUGAUA--GCGUCAAAUAAAAAGCUAUAGAACUCCCUUCAUGCACUUCCCCAAAGUCAGGUGCCAUUCAGAUUAUUUAU--UUGACACGAUAAAAACCUAAAGCA-AAAAAGCGCUAACAUCAAGCAGGAUUGCGCGGGUAAAAUAUCGAAUA-CAGUGCACUAUGCUAGCG-UUACUAUGACACUA--CACGUACCGCACGCCUAUAUAAGGUUUUCUGCCCGAUGCUAUAAGGCGUCUUUGGGUAUUUUU--UUGGUGCAACCCUGGCAUGCU-GCGAUUAA-UUUGCUGGCUGGUAUAAUCUUGGUUUUUUCUUCUUAGAUCAAUCUGGUUUCAACUGAGCAGUACAUCGUAAGAAAUAACCCAUCAUGUAGAUAGUAUUUUAAAGAGAAGAUAAAGCGCGCCCGUGAUAAA--CACAAGUGAUAGCCGGACUGAUCUUUAGGAAACCGUAAUGGGAUUUAUUUUUUAUAUU-UCUUACCGAUUAGGAAUGGUUAGAU-UGUUUUACAUAUGUAGGCAAGGUUAAUGUAAUGGUGAGUCUAUACCAAUGAAGUAAUUCACAAUUUCUGUGGAAUAUCUUAACAUUGACCAGGCGAGACCCAGAUAUUAGAUGAGCUCCUCGGA--GGCAGACAGUGAAAGGUCUC-CAUUGGGCGUGUACAUCAAUGUUUGGCCUUCGAACUAAUACUAUGCAGGUAGGAUAUGCAUUAUGUGGUGCUCUGUCUUUCCAACGUAGUU-------------U-UUUCAAGGGUGGUUAUGUACUUACACAACGAGCAAUCGGCGGGUUGAAAGUAAGCUUU-AACAAACUUUUAUGCAGUAAGGAG--------------------------------------------------------------------------------------------------------------------------------------------------------------------------------------------------------------------------------------------------------------------------------------------------------------------------------------------------------------------------------------------------------------------------------------------------------------------------------------------------------------------------------------------------------------------------------------------------------------------------------------------------------------------------------------------------------------------------------------------------------------------------------------------------------------------------------------------------------------------------------------------------------------------------------------------------------------------------------------------------------------------------------------------------------------------------------------------------------------------------------------------------------------------------------------------------------------------------------------------------------------------------------------------------------------------------------------------------------------------------------------------------------------------------------------------------------------------------------------------------------------------------------------------------------------------------------------------------------------------------------------------------------------------------------------------------------------------------------------------------------------------------------------------------------------------------------------------------------------------------------------------------------------------------------------------------------------------------------------------------------------------------------------------------------------------------------------------------------------------------------------------------------------------------------------------------------------------------------AAUCACCUGGUAUCGCGG--ACCCUGCUUCACGUUGAGGGAAUACAAUACU--UCCCGGACAAAACCCGUGCCCAGACGAGUGUGUUAUGCUA--ACACCCAGUGCCGCUGCGCUCAAAAAAACCAGCGAUAUUAAGCUUUCUAAUUAGUAAACAUCAGAGAAUAAUAAGAGACUG-ACCAUUUGUUCUCGCCUCUCUGAAGCUGUACG-UAUGGCAC--UUUAAUAACUCAUCC--CGGGA-UCCCGUACUGCUGGGCGUUUUGAUUGAUAGGAUCGUCUGACGGACCACCAAGUGCUUAUACGAAUUAACGCAUCAUUCCGGAUGUUUCGCAUUGAGAGAUGGCCUUCCCACCGU--UAUAGUGAACAUAAAUCACGAGCACAAGGCGUACAUAUACUAGUUAUAACACUAUCCACAGUAAGAG-GCGACAAAUUCCGACAAUGGGAAAUAUUCCAUCCAUAUCUUCCCUCAACCUUAGGUGUUCAGGCUAUGAAACAACACAUAAAAAAAUAACAGUUG 
>C3 5441
GAAAGGCUGAAGAGGUUAUGUUCCU-GCACUACCAAUAAUACAGGGUUCUAAUAACAC--AGCGAGUAAAGCAAACAGGAGGGUUAAACAAAGAAUAUUAUUUUGACUUCAUUAUAUGAUAAGUCAACAGCCAUUUAAAUUUAAAAGC--UUUCAAACCCUCAAAAAUUAAUUUACUCGUGACGAAAGAUCCUACCAACGAG-CGACAUUGGUUCCAACUUUGAAUUCUGUCUAACGGAUCAGAGAGUUGGUAUGAAAGGUGGUCACCCAGGAAAUGAACAAUCUGUCAAGUGUAUGAUCA-UCUAAUUAAAAAGGUUCGUGAUAGCUGU-GUUUUGCUCAGGAAGGUCUGCGUG--CUGCGAACUCCUGUAUGGAUCCAGUUCCAAUUAACUGAUUCGCACACUUAGACAUCAAUGAUCACGGACUUUCCUAGUGAUAGUGCACCAGUGUUUUUCUUGUUGUAUUAUCUAAACAAUCCCACUUCAGCCAUUCAGAAGGUUAUUAGGUUGAGACUUCGACAUCAUGUCUCUGUGCUAUCUUCAAAAUCAAUAGUUCGUCCUUCCGAAAUGGAAUAUUUGCUUCAUUUAUUCCGGCGCUAUUCG-ACUCGUGCUUCUAGAUUCUCGAUGGACGGCUAAUCACUUCGAUUUGACAUCCUUUGAGG--UAAACGAGUCGAUUAAAUGAUCCACUGUCAAUUCGUCU-GCAGACUAUGGGGUUACUCUUACACACAAGG-AGUAUAUCGAAUAAUAUUGAUUUGAUGAACUCUAGAGUGCUCAUUCCUAAGUCAACCAAUAG-AAUGCCGGUGUAUAACGUCCUACUGGG-CUCCUAUGUACGGAGACCGGAAG-UGGGUUGGAUCGAUUAGAUAUGCUAAUGUUCUGACGUCCACACGUUACGCCUCAGUCCGAUGAUAAAGGCCGAUCCAUCAUUCACCAGCUCGUUAAAA-CGAUCCGUAGGUGACUACAGGAUGUUA--CACGUCGACU-CUACCCAGUGCAGCUAUUACAAAUAUCCGGCCGUACAAUUA-UGACAUUCGUUUACCAUACCG-UAG--AUUUGUUGCUAGGUACUUUUGGUAACCCUAAA-----------------------------------------------------------------------------------------------------------------------------------------------------------------------------------------------------------------------------------------------------------------------------------------------------------------------------------------------------------------------------------------------------------------------------------------------------------------------------------------------------------------------------------------------------------------------------------------------------------------------------------------------------------------------------------------------------------------------------------------------------------------------------------------------------------------------------------------------------------------------------------------------------------------------------------------------------------------------------------------------------------------------------------------------------------------------------------------------------------------------------------------------------------------------------------------------------------------------------------------------------------------------------------------------------------------------------------------------------------------------------------------------------------------------------------------------------------------------------------------------------------------------------------------------------------------------------------------------------------------------------------------------------------------------------------------------------------------------------------------------------AAUUUUGU-GCUGAUAGUGUGUAACAUUUUG-----GACUG-GACCAUGGUUCGUGUUCUACU-UUAUUUUAGGGCU-CAGGAUAACUUCCCAUUACUAAGUUGUUGGUACGCGUCGCUUUCAUAAUCAUCGCGAAGUUAUA----------------AUUCAUAAUGUCCUAUUUGGAGUGAAGGCGGUCACUCAAAAUCAACGUC--UUUUAUAGCAGAACAUUCGGUUAUUAACAGUGACCGAAAG--UAACUUGCAUGAAAC---CAGCCGCGCUUACAUAAGAAUGACCAAUCGUCUGUAAC----UUUGCAAUGCGUUAAUCU-AAUCUCCCAAC------CUAAUUAUUUACGGAUUCCGCUCCCUUCUAACUUUAGAUAGCGAGACUGGAGAUUGCUC-UAGGUAUAUAUAAAUCCAUAGCC-ACCCGAGUCCUCAGAC--UACUUAACGUAAUGCACCUGAGAUUAUUAACCCAGCAUCAAUGCUAUUACAUUGUUAUAUGUAAAGAUAAUACGAAUCUUCUUGGUAAUGCGCUA---------------------------------------------------------------------------------------------------------------------------------------------------------------------------------------------------------------------------------------------------------------------------------------------------------------------------------------------------------------------------------------------------------------------------------------------------------------------------------------------------------------------------------------------------------------------------------------------------------------------------------------------------------------------------------------------------------------------------------------------------------------------------------------------------------------------------------------------------------------------------------------------------------------------------------------------------------------------------------------------------------------------------------------------------------------------------------------------UGUUUGACACGAGAACGGAUUCGGUUCAAAUGCACGGACUUGCAUAAUACGU-CAAACAUAUGUUCAUAAACUUCGAGAAGUCGGAUUGGGCGCAGUAACGCAUGCCUAUGUCGUCGUUGAAUAUAUUCAAUUGG-GUUUUACGAGCACAUACGUUAGGCGUAUGGGU--GCGCCUUAGCUGAUCAGUGGUAAUUGUUUAAUAAUAUU-----UUUGGAGCACCUAUUCACCUUGACAAAUCGACAAAU---G-GGCAAAUUUCCUUACCUCUACUCGAGUAAACGC-CCC-AUGCGCUGGUCAGUAUAAAACAAGAGCG-CUACGCCAAGUGAUAUG-GCAUCCAAC-----AGUUAACUGGCUACUUUUGCGAUGGGCGUCUAAUGUAUGAUGCGGUAUGCGUAACCGUAUUCAACCGUGUGGAGCCUAUACAUUAGGUAC-AAUGCCCAAGCCUUUUAUAAAUUCUGCAUUUUAU-----------AGCUAUAUUUAAUAACGCA-UUCUCCACUCAGUAGCUAGAGCCAAAUCUU-CAUAGAAACAUCCGGUUUCGCGG--ACCUUGCAUUACAUUGAGGGAAUGCAAUACU--UCCCCGGUAAAAUCCGCGCACGUAAGAGUGUGUUAUGCUA--ACAGCCGAUGCCGCUACACUCAGAAGAACCAACGAUGUUAGGCAUUCCAUUUAGUGGACG-UCAGGAAUAAUAAGGAACUG-GCCAUUUAUCUUCAUCUUUUUGAAUCCGUAAG-UAUGGCAC--UUUAAUAGCUCACUU--CGAGA-UCCGGUACUGCUGAGCGUUUUGGCUGAUAUGAUCGUCUGCUGGAUUAUCAAGUGCUAAUACGGAUUAGUGCAUUAUUCCGGGCGUUUCGCAUUAAGGAAUAGUCUCUCUACUGG--AACAGACAAGACAAACUGCUAGCAUAAGGCGAAAAUAUUCUAGCUAUAAUACCAUCCACGGUAAAAG-GCGAUUAGUUCCGACAAUCGGAAGCAGCCCAUCCAUAUUUUCCCUCAACCCUGGGUGCUCAGGCUAUGAGACAACGCGUAGAGAAAUAACAGUUG 
>B3 5441
CGAAGUCCGACGAGAUUCAAUUACU-GCGAUACUAAUAUUAAGGAAUUUUUGUAACAA--GGCGAGUAAGACAAGCAGAUAGGCUGAAUAUGGACGACUAUUUGGAUUUUCUUGAAGGAUUAAAAAAUAGCCACGUAAACUUAAAAAC--UAUUAAGCCCGCAAAGGUUGGUUCUCUCACAACAUAAGCUCUUACCAACGAG-CGACAUCGAAUUAGCUCUUG-AUCCUUCGCAGCUAACCAAAGAGCAAAAAUUAAUAAUAGUCACCCAGAGGGAGAACAAUUUUUUAGAUA-UCGAUCA-UCGAAUCGAAAGGUUAUGUGAUGGCCGC-GUUCUUCUUAGAAGGAUCUGAAAG--UCGCAGACUCUAUCCCGGAUUUAGUUUCAGUGAACCGGUUCUCAUAUGUAGGCGCUGAUGAUUUUGGACUUUCUAGAUGAUUGUGGAUAUUUGUUG----------------------------------------------------AGUUGAGCUUUUGAUAUUACGUUUUUGCUUCACCACUCCAAUCAGUAGUUCGCAUUCCCCAGAGGAUGUAUUUGGUACCAAUAUUCCAUAUCGUAUCG-GGAUUCACUAUUAGAUCCUCGGAGAG--GGUAAACUCUACAUGUUCGUCCCCGAACCAG--UUUACGCAACAAUAAAGGGAUUUCCUGACAAUAGAACU-CCACACUAUGGAAUAGACUUAACACUCACUG-AUUGUGCGAAACAAGAUUGAGUUAAUGAAGUCUAUUGUGACCAUUCCUACGCCAACGGAUAA-AGUGCCUGUCUUCUGAGCGCUGCCGGG-CUCGUAUGUAUGAGAACUUAGAG-UGUGUAGAUUGGACCAGAGAAAUAGUUUCCCUAAUGACCAGGGGUGUCUCCUCAAUCCGUUGUUUAGGCCCGAUUCGCUCAUAACCAGAUCAUUCGAG-AGAUCUGUAAUGGUCUAUAGGAUGCAC--CGCGUCGGCC-AUAUCUAGCACAGGUAUUUUGAAAAUCCGGUCGUACGAAUGUUGCUAUUCGUCUGUUAUAUUG-GAG--AUUUAUUCCUAGGCACCUGUCUUAUUUAUUGA-----------------------------------------------------------------------------------------------------------------------------------------------------------------------------------------------------------------------------------------------------------------------------------------------------------------------------------------------------------------------------------------------------------------------------------------------------------------------------------------------------------------------------------------------------------------------------------------------------------------------------------------------------------------------------------------------------------------------------------------------------------------------------------------------------------------------------------------------------------------------------------------------------------------------------------------------------------------------------------------------------------------------------------------------------------------------------------------------------------------------------------------------------------------------------------------------------------------------------------------------------------------------------------------------------------------------------------------------------------------------------------------------------------------------------------------------------------------------------------------------------------------------------------------------------------------------------------------------------------------------------------------------------------------------------------------------------------------------------------------------------AGCUUCCU-GCUGAUAGCUCAUAACAUUUGA-----GACUA-GACCAUAACUUAUGUCCCAUU-UUACUCUACGAGU-UAGAACGGAUACCCAUUACUAGGCUAUAAAAACGCAUCAUUGCCAGAAUCGCCGUGGAGUUAUG----------------AAAUGUAAUAUUGUACGCGGAGUUGAGACAGUUGCUCAACUUCAAUCGUC-UUUUACAACAGAAUAAUAAUUUAUUGAUAAUAGUCAGCGG--UAAUUAACACAAAAU---AAACCACGCUCACUUAAAAAUGAACGG----CAAUAACUAAACUUUUAAUACGUUGAGCU-AAUCUCACUAC------UUCAUAUUUAUCGGAUCCCACGCCCAUCUAACCUUGGAUAGGGAGAACAAAGAAUGGUG-UGGACGUGUAAAACUAGGAAGCU-GCCCGGACCCUUAAAC--GACUAAAUAUGGCGUCUCUGGGGUAAUAAU-UCGGCAUCAAAAACGUCCCUUUUAUAUAAGUAAACAUAACUCGAACCCUGUUGUAUGUGUGCUGUAUUUAGAUUUCACUAAUGGAGGCAAAACGGGGAGGCUUGUGUCGUGGAUACCCUUGUGUGACACACAGUCGGGCGA-UUAUAUGGGACGGUCUCCGUUGUUUACAC-UCGGUUAAUUGAAAUGUCUUGUAACUAUUGAACUGCAACAUGCGCAACGUCU-UGUUGUAAUAUACC---UUUACGUCAAUCAAUGUAAACCGUAUGCGUUUCUUACCCAAUCAUUCCUAGCAAACACAGAGAUAAGAAAUA-CUACACCCCCCCAUUGAAGAACCCAUCUGACUAAAAUAACUCGGAAUCGCAAAUUACCAAAAGCCCAUGGACAUUCCAG--AUACCAUACGCCAAGAACUUG-UCGAUUGCCAUUAAAACGAUAACCGCUCGUGCGAA-GGACAUAGAAACCCCUAAAGUUCUAUGAAAGUG-GAGCCUGUAUGUAUCUUAUCACCUUAGGUUUUGCUUAGCACACAUAGUAUAGUUUAG-----UGAACCUACAAUCGUAAGGUUCACGUAAAGCGUGUAGUGACA---------CUCAUAUUAUCAAUGGAGCAUGGCACUUAAUACCUUAAAGAUGUUCAAUGUAGUUCUUAUAACCAUUUUCGAAUUU----GAGGGACGCUCUGUAAACCGUAAAUCGAAGUUAAAGGAUCUCAACGUGUUAGCCUUACUAUAUACUAGUCCGUAGUUGGUAUACU----UUAGUUAGGCCGGGACAUUAGAGUUCU-GCCGUGAAAUGGGUUAAAACAUACUCCAAUUUGGUAUUA--CCUGAGUCACCCUGCUUGCAUUAAACACGAAAGACUCGAUGACGCCCGUCAGUCGGGAUC-AUUGAACCCGGAGCUUUAAGGAUCUACGGUGCCCGUCCACACUAUAGCGAUUCGCAG-UUAGCCAAUCGUUGAUAU-UGGUAUUUACGCCCGCGCUCAAUAGUACGGU-GUAUUUCCUUACAGUCAUUGUAC-AGACUUCUAACGUUGGCCCAAUCUGGUCCACGCAUUGUCGUUGAACGGAAUAUUUUAUUGUUGCGUAAAUUCGUAAUCGGGCACUGUUUGAAACGUAAAUUGAUUUGGACCGAAAGCACGGAUUAGCAUAAGACGC-CAAGAAUUAGGUUACAGACUUCGGGGAGAUAAUUCGGGCACAGUAACGCAUGUCUAUGACUUCGUUAAACGGACCCAAUUGU-AUUUUCCGUGGACAUAAGUUCGUCGUCUGAGC--GUGGCCCUGCUGAUGAGUAGUGUCUGCCGAAUAACAUG-----AUUCGAACGUCCAUCCAUUUUGACGAAUCGACAGAU---G-GAUCGAUAUCUUUAUCUGUCACCAUGCAUACCC-UCU-ACACGCUAAUUGACUUAAAGGAAGAUCA-UUCUGUCAAAUGGUCUG-GCAUCCACU-----AAUUAGCUGCCCAACUUUGCAGUAGAUAUAUAAUAUUUGAUACGAUAAGCUUAACGGUAUUUAACCAGGUGGAUUCGAGAUAUUAGGUCC-CCGAGAUGAGCAGCUCACUCCUUUUAAAAAUUGUGUGAAUC--AUAAUAGUCGUUAAUGACAGG-UUCUCCAGUAGGUGAUUAAUGCGAACUGCU-CAUAGAAGCACUCGAAUACGCAA--ACCGAGCAUUGCGGUGAAGGAAUGUAACGCU--CCCUGAGUAAGUUCUGUGUGCCCAGGACACUGUCAAGCCA--ACGUCCGGUACUACUGCACUCAAAAGAAUCUACGGCAUUGACCACCAUGAUCAUUAAGUG-CCAAGAAUAACAAGGGAUUAUAGCAUUUAUCCCUAUCCUUUUAAAGUUGUCUA-UACGAUGU--UUUAACAAUGCAACU--CAAGUUCUCCACACUGCUAAGCGUUUUGGUUAUUAGGAUCGUCCGAUGAUAUAUCAAGUACUAAUGAUAUUUUGCGCAUUACUCUGGGUUUUAUACUUUGGAGGAUGGUUUCUGUACCAA--AAUAUAGAAGAUAGGUUAGUAGUACUGGGCGCGCAUGUACUGAUUAUUACAGUAUCCACAGUAAGAG-ACGAUAGAUUUCGAUAAUGGAAAGUAUUCGGUCGGUGUUUUCCCUUAACCGUAGGUGUCCAGGCCAAAAUACAACAACUAAAGAAAUGGCAAUUU 
>A3 5441
CAGAGCUCGGCGAGAUUAGGUUACU-CCAAUACUUAUAUUAUGGAAUUCUGAUAAUAU--GGCGAGUAAGGCAAGCAGAAAGGUUAAGUAUGAUCGACAAUUUCGAUUUAUUGAGGGACUAAGAAAG-AACCACAUAAGCUUAAAAGC--GAUUAAAUCCACAAACAUUAGUUCUCUCGCAACAAAAGAUCUUACCAACGAG---UGACUCGGAUCAAUCUUG-AUCGUUCGCAACUGAUCAAAGA-CGGGAAUUAAUGAUGGUUAUCCAGAGGGAUGACAAUCUAUAAGAUA-UUGAUCA-UCGAGUUGAAAAGCUAAGUGGCCGUUGU-GUUUUGCUCCGAAGGAUCCGAAAG--UCGCAAAUUCUGUCCUGGAUUUAACUCCAGCGAAUCGGUUCUCAUACUUAGGCGUUGGUGAUCUUGGACUUUCCAGAUGGCUGCAGGAAAAUGUAUU---------------------------------------------------GGUUGGGCUUUUGAUACCACGUCUUUGCCUCACGAUUACAGUUAGUAAUUCGUACUCCCAUAAUGAUAUAUUUGUUUACGAUAUGCCAUCUCCAAUCG-GAAUCCACUGUUAGACUCUCGGAGGAAGGGUAAACUCUCGAUCCUUGUCUCCUUAGCAG--UUUACGCGCAAAUUAAUCGAUCUCCGGUCAAUAGAUCU-CCACACUAUGGAAUAAAAUCAACGCUCAAUG-AAUAUGUGUAGCAAGUUCGAGUUAAUGAACCCUAGAGUGACUUUUACUAGGCCAACGGAUAA-UGUGCAUGUCUUUUGGGUGUUGCAUGG-CACGUAUGUAUGACAUCUUAGAG-UGUGUAGAAUGGACCAGAGAAAUAAUUCCUUCAAUGACCAAGGGUGUUUCCUCAACCCGGUGUUUAAGCCCGAUUUGGACAUAAUAAGCUGGUUCGAG-AGAUCUGUAACGGUAUCUAGAAUGCAC--CGGGUAAGCC-CUAUAUCGCACAGGUCUCAUAAAACUCUGAUCGUGCUCAUG-UAUUAUUCGUCUAUUAUAUUG-GGA--AUUUAUUCCAAGGUAGUGUUCUUAAUUAUAGAUAUAAUCCUUGCUCGAGAUUGUAGAGGUUCAUGUUACGUUUAGUAAACUUUCCUUGUAGACCG-----UUUAACACCUACGGAGGCACUAGUCCGUGACAGAUGGAGCUAAUCUUUUCC-------------------UCUUCUC-GUGACGACGCCACAAUUCCCAUUAGUGCUCAGUGGU-UAAAGUGUGUGGAACAGUUAUAG-AUUUUCAUCCUAAAUUUAAA-UAGUGGGGACGUAACCACAUCGUCGACGAUGAAGAAAUAAGUGAAGCUGAACCACCUGAUUUAAAUAUCAGUAUAAUACG-ACGUAAUCAAACUUUUUAAUGUCUUCAGUGAGCGGUUCUCUCGCUAAGU-CUAUAAAUUAAUUCCGGGUUAAUUGGGACGAGUGGUAUCCCUUACGU-CCCUGUUUUGAAUAUAUGUGAAAAAGUCUAGUAAUAAUAAUAUAUUCAUAGAUUCCCGUUACAUUUCACAGGUUUCCAU---GUCUUGCGAUGUUAACACUAGCUAAAUUUGUCUUCGAGAGUUUUCAAACUGGUUUUACAUCAGUAGUGCCACCG--UCAGGAGAUGGCGUAGAAAAGUUAGUGA--------------------------------------------------------------------------------------------------------------------------------------------------------------------------------------AAUUCCAUGUAUAUCCAAUACCCUCAGUAUAAAGUUAGG-CAUAAUUUGGGACAUGAAAUCGUUACUCCAUUCCUA--GUGUUAAGAAGCAGGUUGCACGAUACCUUUCACGUACAACUCCUAAGUCGGGUGAAAUUCAGCUCUCCUAACGGAGACACAAUAUAAGCCUCAAGUA-GAGAAUUGCCAACAUCGAGCAAGAUUGUACAGUAACAAUAUGGAGUGCUAAUGAACUCUAUUAGAG-UUACCGUGGCGCAGUACGCAUCCCGUAACCA--UAAGGCAUUUCGGGUCCUAAGUUUCAAAGCGUCUAUGAGUGCUUUUUCAUGUUGCAAUCCGAGUAGGCU-ACGCUGAA-CUUGCUGACUGUUAAAAUUCUGGUCUUUUUUCUUAAUACAUUAUUUAUCAGCGCUAGGCACCACAGCAAAAAAAUUAACCCUUCAUAUGGACUGUCCUUCACAGAUACAACUAAAUGUGCCUGUAAGAAA--AAAAAGAGAUAGCCCGGUCAGUUGCUGGAAAACCCUAAUGAGACCCACUCUUCAAAUU--CCCACUGGUUUGCAAUGAUUAGAU-AAUCAGACUAACGUAGCUAAAAAUAAUGUAAAGCU---------------------------AUUACGAAAUUUUAUAUUAUGAUUGAACACCCGCUACACAGAUGGUAGAUGCGCUUCUCGGA--AACGAGCAGUUAAUAGGUUC-CAGCGGCCGUUUAAAUUGAACCUUAGCUUUAAAUUUCGAAUUAUCCAGGAAGGAUCGGUAUUGCAUGGUGUCCUAUCCUUCUAUCGUAAUU-------------UCUUCCUGAUGAGGUAGUAGAGUCCCUCAACCAACGAUCGGAGAGAUUAACGGAAGUCGC-GAGAAACAAUUAAUGAGUAAGUAG---------------------------------------------------------------------------------------------------------------------------------------------------------------------------------------------------------------------------------------------------------------------------------------------------------------------------------------------------------------------------------------------------------------------------------------------------------------------------------------------------------------------------------------------------------------------------------------------------------------------------------------------------------------------------------------------------------------------------------------------------------------------------------------------------------------------------------------------------------------------------------------------------------------------------------------------------------------------------------------------------------------------------------------------------------------------------------------------------------------------------------------------------------------------------------------------------------------------------------------------------------------------------------------------------------------------------------------------------------------------------------------------------------------------------------------------------------------------------------------------------------------------------------------------------------------------------------------------------------------------------------------------------------------UGUCUGAAAUGUAAAUUGAUCUGAUUCGAAAGCACGGUUUGGCAUAAGACGC-CAAAAACUUGGUCAUAAACCCCGAGGAGGUAAUUCGGAUACAAUAAUA-AUGCCUGUGAUUUAGUUGAAUUGAUACAAUUUU-GUUUUCCGGGCACAUAGGUUCGUCAUUUGAGC--GUGGCCCAACUAAUCAGGGGUGCAGACCGAACAGCUUG-----UUUCAAGUAUUUAUCCAUUUUGGCAAAUCGACACAA---U-GGUCAAUAUCUUUACCCUUCUCCAUUGAUAUCC-UCU-ACACGCUAAUUGAAUUAAAGGAAGAUCA-AUCUGUCAAAUGGCUUA-GUAUCCACU-----AGUUACCUGCCCAACUUUGCAGUAGAUAUUUGACGUAUGUUACAAUAAGCUUAACGGUAUUCAGCUAAAAGGAACCGAGAUAUUAGGUCC-CCUCGGUGAGGAGCUUAAGCUUUUUAUCAGUCAUGUUAUUC--AUAACACUACUUAAUAGCGAA-UUCUCCAGUCGGUAGCUAGUACUAACUGUU-CAUAG------------------------------------------------------------------------------------------------------------------------------------------------------------------------------------------------------------------------------------------------------------------------------------------------------------------------------------------------------------------------------------------------------------------------------------------------------------------------------------------------------------------------------------------ 
>H1 5333
GUGACAGUCCAUUCUAUAAAUCUAGUGUAAAAAACCAUGCUAUCUAAACUAAACUUGCGGGACUUAACAGACAGGUUGGCUUAGCAACCGAAGUCCAGUC-GACAGCGGAAUAUGCUAGGUCUCGGUG---GGAAUAUAAGUCUCAAUCGGUAUUAUCUUAUAUAGAGCAAGUUAU-UGUUGGCGUUAUU-UGUAACUCGCUAUCAAUAACUAAUAUCUGGAUAGAUAUACUACGUCCAUAU-AGUAAAUACAAUAGGUUAAGCGUAUCGUGAUAAACUGAAUUAAAAGUGCUACUGUACCCACCAGGGUAUAUUCCCA-AGUCAGAGUGAAAAAAGCACAUG------------AUGAUGUAGGGC-UGAUAUUCAACAAUCAAAUGUGUCAUCAACCAGGCUAAAUUAAGGACUAUAUUCUGUAU-AUUAUCGAAAGACUCUAAAAAGUGAUUAU-AGUUUCGUCAAGACUUCCGAUCUUGUCAUUAGGUGAUAACAUAAUUUUUUGGCAUACCCACCUUAAUAUGUGUAU--AUUUUACCCAUUACUUAAUCUGCCUUUCUAGUACUGGGAA-GAUGGUUACUUAUUCUAUGGCCGUAAGUUGUCGGAAGAAAUGAAUCAUUU-ACUGAUUCAAACUUGCGUUAUGUUUCAACCAGCUCUAAACGCUAUGUCCUAUAUAAAUACGGGGCGUCUCUAUGCAACUAACUUCGCACACAGUGCCACUAUCGCUUUGCCUUUUCAACGAUUAUGUGCCGGAGAAUCCCAUUGCUUCUCCAUGAACGAA---AACAUGCGGAAUACGCCACGGAGAAGUACCAUAUAUCUCUACAUCUAUAACAAAAUUCCUACAUUCAAUGGACUAACUGACUUAUUUUCGGCAUAAUGUGGCAC-AUGAAGAACAGUACUCGUCGACCCCAA-UCACGGCGAAUCGGAGACUUUAUCAGAGCAAGCCUGCGUUCUCUAAUGUCAAAAUUGUCAUUAUUAAUGUCAUCUUCACACUAUACCAAUUUU-AUUUAGAUCUGAUGUAUAGUCUCGACUU-UGCUAACCGUCGCUUUUAGCC-UACGCCUUUUCGUUCACGCUU----------------------------------------------------CAUAAAUAUACCUGCCUACACGCUAAUAUAA--CUGUAACUGGUAUCAUGACUUGUACAAGGGAUUAUAUAGAUUUAUUGGACC-AUCCAAAAAAUAAACGUUCUGGUUAUUCUGGGUUUACCUUAAUCAGUCUACUAUUACAGAUUCUGACUAUUUAGAUAUACAUUUUGAUUAUCGUGU--UAAGUUCACUCAUCUAU-CUGGCUUUAUUAUGAUGUUAUCAAUUAACCUAAGGAGGCUUGAAGAGUCGAAGUCGGGGCAGAGUGGUGUAAAUCUAUGGGGCAUGUGAUAGAGUCAUUUUAUGAAAUAAAGUUC-AGUUAGUACCUUCCCGUAAGGUAAUCAAACCCUCUUUGCCGGGCAUAUGUAUGCACAUUUAUAAUCUCUCAAUAGGAAGAUAUGAAUGUUGGAUUGACCUUAGUAUCGUCCUUC--------UGAUAGCACUUCUCUGAAUCC-------------------------------------------------------------------------------------------------------------------------------------------------------------------------------------------------------------------------------------------------------------------------------------------------------------------------------------------------------------------------------------------------------------------------------------------------------------------------------------------------------------------------------------------------------------------------------------------AGUAUAGUAAAUUAUCUACGCUCGGAAGGGUUCAUCAG---GCGCACUAAAA--AACCAAUGUUAACCG-ACACACCUAUACACUUUAAGCCCUG-AGCUUGCUCUGAACUCACCAUGAGUUUCUAAAGCGUCAU-AUCAAUAAGCCGCCAGUUCUAAAAACCUGUUCCGAAAAAAGAUUAGAUUUACUCUAAAACGCGUGAGGGCUACUUG--AUGAGAAUUUACCGUAAUUCCUUGUUGG---------UGACUUGUAGUGACGGAUACCAUGAGAAGAAUGAACGUCCCCCUAUUUAAUAUUUCCUCAGGUAGUUAGA-CGUCAAUUGGUCGUACGGGGAUUAUAGCUAGUGUAGAUAAAAACGAGCGAUGAGCCGCAAUUCGUGCGGAUUAGCCCAUGAAACUCUCCCCUUUUG----------AUACUGACUC--UGAUGUGCUUCGCAACUUUGGGCAGCUUGUUAUGGUUAUUUUCGCA-AGGUAAAAAGCAAGUUUUGAAUCAAAUAUUCGCUGGUAGAGAGAAUU-GAUUCUACCAAACGCUAAUCAAAUGUAGUUUUUACUGCAGU-CAAUGAAGCUCGAUUAAAAUAACUCCGU--UUUCGGCGCAAAGCUGUUA-UAAAUAACUUUCAUUGGGUAUUUGAUUGUCAGAAGUAUCGGUGGUGGACC--------------UCCGAGUGUGGAUAGACGAGGAAUAGAA-UAGUAGAUUGAAAGCAUAUCGGAAAAAUAUA-GUCGCACUUUAGAAGCAGAGACGUGUCCUUGAGAAGCGCUCCGCUUUCC-UAAUAAUAGAUAAACUAGA---UUAACUAUGGAACAUACACGAAGCACGAACAGGAGAUUUAGAUUUAACAACGCUGCUUAACAUAAACCAGGUCGGGGCGAAAUAAGGAUUCUUGGAAGAGUCCUCGAUGAGGACACGAUU-----AAAACAUCUCAUAGAGCUAUUGAAUAGCCUUCUGAACCUUUCGUAUAGUUAACCCCCCUUCAGGGCUGUUGCUUGACAAACCUAUUCAUUUAAGAUAGCUUUUAAGCGG----------------------------------------------------------------------------------------------------------------------------------------------------------------------------------------------------------------------------------------------------------------------------------------------------------------------------------------------------------------------------------------------------------------------------------------------------------------------------------------------------------------------------------------------------AUGCUUGUAGAGACAUCUUU-UGCGUGUGGAAAUUUGGUGGCUUAAUUCAGACAGGAAGGCCCCAA---CAUGCAC-CAUUUACGUUA-AUUCCAGUAAACUGCGUACGCGCUAUUAAAAGGCCAAUGCA----CAAGUAGAAGAAGACUGCCUAUCAAUCCCUCAGGCGAAAAUCAUGAACAUCGCAUCAUUACGUGGGAGCUAACCCUU--UGUACUUUGACAAUGACUCUAGCAAA--UUCUAUGUUCCGGCA-CGAAUCGAGUCAGCAAGUUUACAAGAGUAUGAUCAAACGAUCAUGGGACGUUUGGUUCCUUCCCA-GUCCGUGAUCGAGUCUUCAGAGAAACGCCGGUGUCAGUAAAGCUGACAU-AUUAUAAGAUACCAUGUUCUAGACACU-GAGGCAAAUUAGUUUUUGGAUAACCAUGCACCUCCUUACCAAUCCUGUAAUACUCAAAAUAGAGAGUUCGUUCAACCUUUGAUCCGACGAUCGAGUUUAUACGUUGUAGAUAUUAUUAA------------------------------------------------------------------------------------------------------------------------------------------------------------------------------------------------------------------------------------------------------------------------------------------------------------------------------------------------------------------------------------------------------------------------------------------------------------------------------------------------------------------------------------------------------------------------------------------------------------------------------------------------------------------------------------------------------------------------------------------------------------------------------------------------------------------------------------------------------------------------------------------------------------------------------------------------------------------------------------------------------------------------------------------------------------------------------------------ 
>G1 5333
GGGACAGUCCAUUCAAUAAACCUAGUGUAAAAAACCAUGCUAUCUAAACCAGAAUUAUGAGGAUUAGCUGACAGGCUCGCCUACCGAUCGAAGUCCAGUU-GACGGUAGGAUAUGGCAGGUCCCAAUG---UAGACACAAGUUUCAAUCGGUGUUACCUUAUAUCGAGCAGGUUAU-UGAGUGUGUUAUC-CGUAAUACGCUGUCAAUAAUUAAAAUUUGAGCCGAAAUAAUACGACCGUGU-AGUAAAUCUUGUUGAUUAAGCAUAUCACGAUAACUUGAAUUAAAAGUGUUAUUGUACGCACUAGGGUAUGUUCGCG-GGCCAGAGUAAAGAAAGCAUAUG------------AUGAUGUGGGGC-CAGUGUUUAACAAUUAAAUGUGUUAUCAGCCAGGCUAAAUGAAGGUUUACACUUCGUGC-AUUAUUGAGAUACCUUGACUAGUAAUUAC-ACUUUCGGCAAGACUUCCCAUCUUAACAUCAGUGCACAACAGAAUUGUAUGGUAUA-----------------------------------------------------------------------------------------------------------------------------------------------------------------------------------------------------------------------------------------------------------------------------------------------------------------------------------------------------------------------------------------------------------------------------------------------------------------------------------------------------------------------------------UGUAUAGUCCCUACUU-GGCUAACCGUCGCUGGUAGCC-UAUCAUUUUUCGUUCAUACUU----------------------------------------------------CAUAUAUAUACCUGCCUACGCGUCAAAGUAA--AUAUCACUAGUGUCAUGCUUUGUAUAAGGGAUUAUAUUGACAUAUUGAAUC-AUCCAAGAAAUAAACUCUCUGCUUUUUCUGGGGAUCACUUAAUCAAGAAACUAUUACAGAUGCCGACGAUUUGGAUAUACGUUUCGGUUAUUGUGU--UAAGUUCACUCACUUAU-CUAGCUUUAUCAUUAUGUUAUCACCUAACCUAAGAGCGUUUGAAAGGUCUAAGCCGGGGCAGGGUGGUCUAGAUCUCGGGGCGGAAUGAUAGAGUCAUUUCAUAGAGUAAAGUUC-AGUUAGUACCUUCCCGUAAGGGUAAAAAACGCUCUUAGCCUGGCAUAUGUUUGAACAUUUAUAAUCUCUCAAUGGAAGCCCAUAGCUUACAGAUUAAGUUUAGUACCGUGCUAU--------UAACAGCAAUUUUGUGAAUCC-AUUAGCGAGACUGUGAAAGAGAGGACAAU----AAUCCAGAUCGUUAGUAAUAAUUUCGAAAGUGAGAAUAAUCAAUGUCAAAUUAGU-AUCACUGCGACCGCCAUACAUUUACAUAGCCGCCU-ACCCCU------------------------------------------AAUAGCUAGGUAUAUUUCUUCCUGGUUAU--ACCAUCAAUUUUUAAAAAGUAC------CUAGGAGACGAACUUGAU-UGUGAAACUAGCUUGCAUGAAUAUUGGUAUUAAUCGUGUUACAUUUUUCUGCGUUGGCUUCU-CACCUCCGACAAUUAAAUGGACUCUGUAUACCAACGUUCGU-GAAGCCUUACUACUUCAAAAUAUCUGGGAGUAACAAUCUCAUACGUACCAAAUUGCUGGGCCACUAAG---AUUAGAGUCUAUUUC-GUUAAGAUGAGUUUAGGAUACUCUGACAA-UAUCUUGAUUAACGUUUACUGCACUAUCCUUAU-GUGCUUGCAGGUUACCUUCGGACAUAUUUUAUUGGCUCUAGUAAGCUCAUAUACUACUUUGCU------------------------------------------------------------------------------------------------------------------------------------------------------------------------------------------------------------------------------------------------------------------------------------------------------------------------------------------------------------------------------------------------------------------------------------------------------------------------------------------------------------------------------------------------------------------------------------------------------------------------------------------------------------------------------------------------------------------------------------------------------------------------------------------------------------------------------------------------------------------------------------------------------------------------------------------------------------------------------------------------------------------------------------------------------------------------------------------------------------------------------------------------------------------------------------------------------------------------------------------------------------------------------------------------------------------------------------------------------------------------------------------------------------------------------------------------------------------------------------------------------------------------------------------------------------------------------------------------------------------------------------------------------AAAGCGGUUCUGAUGACGAU-UGUUGGGUUGGAUCUGCUAAUUAAUAGCAGGUUCAGAGACUUCUCGGUCACGCGUGUACCAGCACCA-AUUGCACAUCGCCUGGUGCGCGUUGUCGAAAAACUGA-ACG----CGGAAAUGGAUGAGCAGUCAAUUUAUAUCC-GUGUCAGGUUCACAACUGGUCUAUUAAUGCAUAUGACGAGAUCCAU--UGUCGCCGAACGCUAAUGCUAGUAGACUUUCU---------------------------UGUACGAAAGGAAAUAGUGGAUAAACUAUGAGAUCUUUGGCUAGUCCACAGGUCCACAUCUGUCGCAUCAAUGGGAUGCCGAACUAUGUAAGGCUGAUAU-ACUGGAAUACGUUGUAUUGUGAAUAAC-AGAAUUUACUUCUUUAGCAAUAACUUCGUACGUUUCCUUAAAUUUUACCACAUUCGUGCGAGAGGUUGUGGUCAGCAUUGCAGUUCUCAAUGAA--UCAAAACUGGCAGACGUUCUAAUGCUCAAGAGCCCCUGUACGAAAUGUCCGCCUUUCAAACUACGUG---AUACUAGGAUGCGAGAAUUCGAGCAUACGAUUUGUGAAGGGGAUCACCCCUAGGAAA---------GAUUUAAAUAAUUCCCGCAUAUCCUCACAAUCACGUAACGGAAUUCUCAGACA-CCCGUAAAACACAG-UCAUUGUACUUUUAAGUAUAAUGGUCCGUGACAAGA--CGCAUCUGCACGCCUAUAUUAUUGGCUAUUGAUGCGUGUUCUCG--AAUAUACGAG-GCUAAAUAGAAAGAUUUCCCAUAAUUUCAUAAUGGGAGAUAGCUAAAAUCGGUUUACCCAAAUAAUCAGUGAAAUCCUACUC-GUGACGCUUUUCUCUA-UACCGGAUAAUGGUAG-UAUUGUUC-----CUGGACGGUAUCAACU---UGAAUCCUAAGCUUCUUUUCAAGCGCAA--UAUUAAUUACUACAUGAAUCUCACUAAAUUU---UCGGAGUAACAUUAGCUCUCUGAUGUAAUAGACGAAGUUAUCGCC---AGAGGUUAUAACACCCCUGGGUAU-UUAUUGCUGGACUCGAUCAAGUAUAUCAAGUGUUUUAAAAUUUACACCUUGUUUCAAUUUGCUGUUCGCAGUGCUUUC-AGUAGUACUUUGAAAGUGGUACGCUGGGACU--GCCGCCCUAAUAUGUGGCUCACAUAGGCAAUGUUAAUAAAAUACGGCCCAGAUCUGGCUCU-GACAGUUGGUAUUUUGGCACUCAUCUUAUUCUGUCAUGCAAAUGAGGAUCACUGCGC--CCUAUAUGCUGUAAGGUGCAUUAAGUAAAAAUGCGACUAGGCUUGCUGGUGAUAUCGAGGGUAUCAUUUUUUUUUUAAAUUGUUAGGCCGGACUGGAUAGGUAAUUGAUCCAACAUUUAUUCCACCUCU-CUCGUUGCUCAUUAAUACAACUGAACGACUUAUCAUUAG-AUCAUUUUAAUGGUG-AGCCCAGAUUUGCCAGUAUUC-UCAGUGGAAUGUUCAAUUC-GAGACCUCAUUUCACGUCAGUUUAAU 
>F1 5333
GGGACGGUCUACUCGGCGACUCAAGUACAAUAUACCAUAUUAUUUGAACUAAAAUUCCGGGGUUUAGCAAACGGGAUGGCCGAAUAGUUGAAGUGUAGAU-CGAGGUAGAGUAUGUAAAGUUCGACUAG--AGAUAUUAAAUUCCAAUUAUUACUACUUUAUGCCGA----------------UGUUGUC-UUUAAUUCGCUAUCAACAAUUAAAGUUCGAGUUUAGAUAAUAUGUUCGUAU-AAUGGAGACAAUUGGUUAAGGAUAUUGCGAUAAUGUGAAUUUGGCUUACUACUAUG-----------------------------------------------------------------------------------UAAA---AUUAUCAGACAAGCUAAACUAGGUAUUACACGCCGUAU-AUAACUGAUGUGCUUAGACGGGUAGCUAA-UCUUUUAGUAGGAUUUCCGUUAUUUUCGCUUGGGGGUAACGAAAGUUUUUAGUAUA-----------------------------------------------------------------------------------------------------------------------------------------------------------------------------------------------------------------------------------------------------------------------------------------------------------------------------------------------------------------------------------------------------------------------------------------------------------------------------------------------------------------------------------CUAAUGAUUCGGAAUU-UAAUAACCGUGCCUAAUGGAC-UCCGACUGCUCAUUCACGAUU----------------------------------------------------GUUAUAUACAUCUACAAACGAAUUCAAAUAA--AUAUAACUCGUCAUAUCCCUUGUAUCAGGGACACAAAAGAUAUGUUGCGCG-AUCUAAUAAGUAUGCGCUCUGUUAAUUUGAGGCUUCUUCUUACCAAUAAGCUGCUUCAGAUGCUCUUCAUAUAAAAACUAAUUUUAAGUAUCGUCU--GAACUUGACGCACUUAU-CCGGGUCUCUCAUAAUGUUUUCAAUUAACCUGAGGAUAGGCAAAAAGU-AUUAUCUUUCCAGAGGGGUCUGGAACUAGUGUCCUAAAAAUAAUGGGCCUUUAUGGAAUGAAGCUC-ACUUAUUUUCCUGUUCUAAGAUUAAAAAACCCUCCUAGCUGCGUAUAUGUAUGAACAUUUAUAUUCUCUCAACUGAAUGACAAUGAAUUUGGGUCAACCGUUAUCAGAGGCUUU--------UGCAAGCGAUGUCCUGGAUCC-------------------------------------------------------------------------------------------------------------------------------------------------------------------------------------------------------------------------------------------------------------------------------------------------------------------------------------------------------------------------------------------------------------------------------------------------------------------------------------------------------------------------------------------------------------------------------------------AGUUCAGCAAAAGGUUAACACUCAUAAAAGUUAAUUAG---GUCCGCUCGAAC-AAUCAACAUUGACCA-ACACAGCCAUUCAUACUCAGUUUUACAACUCCUUGUGACUAUAUCAUCAGUUCUUAUAGCGUCA--UCUAAGCAGGCGCUAUCUCUGUAGGGCUUUCGAGAAAGAAGAUUUUGUAGUUUACAGAAUGUUUAAGAACAAAUAG--AUAAGCGUAUGAGAUAAGUACUUAUUUG---------UAACUUUUGGUAACAAAUAACAUUGUGAUAAUGAGGGUCUCCCAAAUUCACAGCUAGUCAGAUAGUGGGA-UACCCCUUAGUCGUGUGGGAAAUACAGGUAAAUGGGAUAAUAACAACUGAAGAGGUACUCUACGACAGGAUUACAUCAUUCUACUCGUCCUCUUAG----------AAGCGGCCUU--UGAAGUGUUUUAUAAUCUUUGGCAGAUUGUUUUGGAUCUUUUCUCA-AGUUAAAACUUAUGUUAUAAAUCCAAGAUUCGCUUAUCGAGAGAAAU--------------------------------------------------------------------------------------------------------------------------------------------------------------------------------------------------------------------------------------------------------------------------------------------------------------------------------------------------------------------------------------------------------------------------------------------------------------------------------------------------------------------------------------------AUUCAUUGCCUAGUUAAUAUACAGCU-GUAAUUA--UAGAACAAUCUAACAGUGAAGUUAGCGCGGUUCAAUUCUGAGAUCAUGCUCAAUAAUUUCC----CGUCUUGGU-UAAUCUACAAACGUGCCACCUUAGACGUCAGUUU-AAGCACCUACGACGA----CAUUCAUAGUGCAAUAUAUAAAUGGAAAUUAUAAUGUGUAUAACAUACCAUCACUAGCUCGACAUUAUAUCUUGCGGGGGCAGAACAGAUUUGUUAGAGCUUAAAGACGGUUAGACGUGGUCUGACCUUUAUUGUUACAGGCUGAAA-UCACCACGCUCAAAUAAGGUCCAAGGAGUGGUGGUAG-----ACAUCAU-UCCAUACUAUGGAGAGCACACUAUGCAAUCG-GGUUAUCCACCGAAAACGGGGGGUCACCAUUCAUGAAACCCGAUCGUCGGAAUUGGUGAGCCCCUAGUCGCCAGGUAUAAUAACCG-GUCAGAUUAGGUGACUGAGUAUCAG-----------AACUA-UAGCUAGA----------------------------------------------------------------------------------------------------------------------------------------------------------------------------------------------------------------------------------------------------------------------------------------------------------------------------------------------------------------------------------------------------------------------------------------------------------------------------------------------------------------------------------------CCCCAGCGGUCCCAAAAACCAUUGCCUGCCCUCCAAGCUGCGUG---AGACUUCGGUACGCGAAUCCGAGUAUAUUAUUCACCAUAGGAUUACUUCCAAAAUA----------AGGAUCAUUAGUUCUCUUACACUCUCUUAAUCACGAGACUUAAUUUCCAAGCU-UCCAUAAAAUGUAG-UUAUCAUAUACCUAGGUAUAAAGGUCUAUAAGAAGA--CGUACCUGUACUUUUCUAUCUAAGGCUAACGAUGCGACCUCUGG--AAU-UGCGAG-CGUGGUCUGGAAGGUGUGCUAUGAUGUCAUGGUGGUAGGUGUUGUAAGUCGUUGUACCCAAAUAAUGAGCUAAGUUCUCCCC-GUGGCACUUUUUUCUU-CGCCAAUUAACGUU-AAUACUUUCU-----UUGGUCGGCAUUGGUU---AGAAGUUCGGGUUUUUUUUUUAAUGCAA--CAUUAGUUACCACACGAAUCCCAUUUAACCCAGAUCGAAAUUAAAUUAGCUUUCUAAUGUUAUAUAUAAAAUCAUCGUU----------------------------------------------------------------------------------------------------------------------------------------------------------------------------------------------------------------------------------------------------------------------------------------------------------------------------------------------------------------------------------------------------------------------------------------------------------------------------------------------------------------------------------- 
>E1 5333
GCGACGAUCUAUUCAAUAAUCCAAGUGUAAAAAGUCAUACUAUUUAAACUAUAAUUCCGGUGUCUAGCAAAUAGGAUGGCUGAGUUGUUGACGUCUAAUU-CACUGUAGAACAUGUCAAAUUUGACUG---GAGAUGUUAAUUCAAAUCAUUACCACCUCAAACCGA----------------UGUUAUC-UGUAACUUGCUAUCAACAAUUAAAAUUCGGGUUUAGAUAGUAUGUCGGUGC-AGUAAAAACAGUUAGUUAGGUAUAUUGCGGUGACGUAAAUUACUAUUAGUACUGCGUCCACUAAGGUAUAUUCACGUUGCCUCGAUAAAUAAAGCACAUGAUUCAUAAAGUUUCUGUACAGGAC-UGAAAUUUAACAAUUAAG---AUUAUUAGACAAGCUAAACUAGAUACCUCUUGCCGUAC-AUUAUUGAGGUGCUUCGACGGGGAGCUAC-ACUUUUAGUACGGCUUCCGUUCCUUUCGCUAGGGGGUAACAAAACUUUUUAGUAUAUUCACCUCGAUACGUGUGA--ACUUC--CCGAUAAUUCAUCUACGUUCUUAGUAUUGGGUA-GAUAGUUAUUUACCGUAUGAGCAAAGGUUGCUAAAAAGAAUGAAUCACUU-ACUGAUUCAAUCGUGCAUUGUUUUUCCACAGUCCAUUAUCGCCAUUUUCUAUUAAAAGGUGAAACGCCGCUAUGCAAUUAAAUAUGCGCAGGGCGCUAUUAGAGUUCCAUCUAUAAAACGUAUGUGUCCUGCUGAACCUAACGGUUUCUAACCGACUGUU---UUCCUGCGGAACAUGCCACAGAGUUUUCUAGUAAAUCCGUAAAUAUAUAAGAAUUUUUUUAUAUUCAAUAGCUUAUCUGAUCUACCUUCGGCACAAUGAAGACU-GUAAGGAGCAAAGUUCGUCGACGUUAA-ACAGAGGGACUCUGGCAUUUUACCGUAACAUGCCUGCUUGAUAUAAUGUCAAAAUUUCCAUAACUUGUUUAUUCUUUGAGUUAUAACCACUUU-GUCCAGAUCUGU-----------------------------------------------------------------------------------------------------------------------------------------------------------------------------------------------------------------------------------------------------------------------------------------------------------------------------------------------------------------------------------------------------------------------------------------------------------------------------------------------------------------------------------------------------------------------------------------------------------------------------------------------------------------------------------------------------------------------------------------------------------------------------------------------------------------------------------------------------------------------------------------------------------------------------------------------------------------------------------------------------------------------------------------------------------------------------------------------------------------------------------------------------------------------------------------------------------------------------------------------------------------------------------------------------------------------------------------------------------------------------------------------------------------------------------------------------------------------------------------------------------------------------------------------------------------------------------------------------------------------------------------------------------------------------------------------------------------------------------------------------------------------------------------------------------------------------------------------------------------------------------------------------------------------------------------------------------------------------------------------------------------------------------------------------------------------------------------------------------------------------------------------------------------------------------------------------------------------------------------------------------------------------------------AUUCAUCGCCUACUUUAUACACGGCU-GUAUUGG--UAGAACUAUCUACCAGUGAAGUCAGUGCGGUUCAAUUCCGGGACCUCACACAAUGCUUUCC----CGUCUUGCU-AGCUCUACACGAGUGCUAUCAUAGACAUCAACUCAAAACACUUACGACGA----CCUUUAUAGUCAAAUGUGUAGUUGGAAAAUAUAAUGUGUAUAGCAUACCAUCAGUGGUAGGACACUGUGCUUUGCGGGUGUAGAACAGAUUUGUUAGAGGUUAAAUACGGAUAGACGUGGUCUGACCUCAGAUAUUAUAGGCAGGAU-UCUCCUCGGUCGAAAAAACUCCGACGAAUAGUGGCAG-----ACAUUAC-UCUAUACAAUGGCGAAUAGAUUGUACAAUCG-GUUUAUCCACUAAAAACCGGGGAUUACCAUUCACAAAACCCGAUUGUCGAAAUAGUUGAGUCCCUAGUCGUCAUGUAUGAUGAAAU-GUCAGGUUGAGUGACUCAGUAUCAC-----------CACUG-CAGUUAGAGGAAAGACACUAAGAGCGAU-UACCUUGCUGAAACUGGUAAUUAGUGGUUAAUUGAGAGACUUCUA---CAGGUA--UGCAAGCGUUG-AUUUCUCAUCGCCUGGUACACGUUAUCGAAGAGCUCA-GGA----CAGGGAUGGAUAAGCAUUUAAUUUAUUUCCCAUUCUGGGUUCACAUCCGGACUAUUAUUGCGCACAAUAGAAUGAAA--UAUAAUCGGAUGCCGAUUCCAACGUA--CUUUCUGUUCAGACA-CAAGCCGAAUCAAUUUAUAUAGAAAGAAAUGGUGGUUAGAUUGAGAGGUAUCUAGUUGAUGCACG-AUUCGUGUCUCUCUCAACACUGAAAUGUCAAACUUAGCAAGGCUAAUGU-ACUAGAAUAGAUUGUACCUUGAGUGAU-AGAAUCAACCAUUUUAGCGACGAUUAUGUACGUUACUUAUGGUCUUACCACAUUUAAGUGGAAAGUUGAGUCUAGUUUGAUAGUUCACAAUUGAAUGCAAACUUA-AAGACAUCAUAAU----------------------------------------------------------------------------------------------------------------------------------------------------------------------------------------------------------------------------------------------------------------------------------------------------------------------------------------------------------------------------------------------------------------------------------------------------------------------------------------------------------------------------------------------------------GGAGGUUCCAAAACCAUUGAGCUAACUAUGUACGGACUUGGUAAAAUGAAUCUGGUCUCUUGUGAUUCACACUUGAUUUCGUUUUACCGACCACGACGCUCAU-AGUGGUACUUUAUGAAUAGUUCAUCGGAAUC--GCUUCUCUAGUACGCAGCACUCCCAAGGCUUGUAAACAAACCAAGGCUUUAGUUUAGUCCU-GACAGUCAGC-UUUCGGCACAGAUCUGAUCCCACCGUGUAGAUAAGUACAACGGUAU--UUUAUGUUUUGUCAGGUACAUCAAGUAAGAAUACAAUUAGACUUGUCAGUGGUGUCAAGGAUGUCAUUUAUUCCCCAGGAUAUAACCUUAAUGUGGAUAGCUAGUCUGUCUUUCGUGGAGACAAUUUCC-CGUAUGAUUCUUUAAUUUAGCUGAACACUUUACCGUAAG-AUCAUUCUGAUAGGG-AGUCCCGAUUUACCAUCAUCU-CCAUCGAAUAGUUCACUUG-UGGACUGUGUUCCGUAUCAGCCCAGU 
>D1 5333
GGGACAACGUAUUGAGUAGGCUUAUCGUAGAGAGCCAUCCCACCCUAACUAAUAUUCUGGGAUUGAACAAGUAAACUGAUUAAGUGGUUUCUGCCUUGUU-UGCGGCAAUAUCAGAUAGGCCCCAACG---AGGCUUUAAAUUCCGAUCACCACUACUUCGCACCGGGAACGAUAG-UGAGCGUAUUCUU-UGCAGUUCGCCCCUAACGAUUAAUACUUAGGUGUCGGUAAUACGUCAAGGU-AAUACAGAUAAUUGAUUAGUUGCACCCCGGCGAUAUGUGUCAUAAAUUUUAUUACACCGACAUGAGUGUUUGCGCG-AACCAUUUUAAGGAGCGCACGUGGCUAGCGAGGUCACAAUGUAGAGU-UGACAUAUAAAAGCUGAA---GUUACCUUGUAGGCUAGAUUAGGGAAUGCAUGCAAUAC-GUCGUCGAGUUGAUUCGGUAGACAGUUAU-GUUCAUGGUGGGAGUCCCAUUCCCUUUAUUAAGAGGUGAUAGCGAUUCCUAAAGUAUACGCAUCAGCAUACGCGU--AGUCUGUCCUUCUAUUGGUCGGCAUCGGGGGUGUUGGCUA-GGUGGUUAUUCAUAUUCUUCCCGUGAGUUAUAUAAGUGGGUGAAAUUUUC-UAGGAUUCCCACGUACACACUGGUUCUUGAAGCGUUUAUCUGCGCUUUCCAUGAUUUGGUGAAGUGUGUUUGUGGAAGUUAACUUAUGUAGAUUGGUAUUCCAAUUAUCACUCUACAACUGGAGUGAUCUGAUGUGUAUCACGACUGCUAUUCAACCGAG-ACCUUACUCGAAACAGAUCAUUGAAUUCUACACUGGUUUUGUUGAUCUUUCAAUCAGUUCAUACAUCUGAUAAGCCGUAUCUGAUGAGUUCGGCAUGAUACAUAAU-AUAGUGCGUUAUAUUGCCCGUAGCUUA-ACACAGGUAAUUUACUACCCUACCACGUCA-GUCAACAUGGAAUAAUGUUAAAAAUUCAUAAAGUCAUGAUCAUUACACAUAACUGCAUCCUAUAAUUAAGCCAAU--------------------------------------------------------------------------------------------------------------------------------------------------------------------------------------------------------------------------------------------------------------------------------------------------------------------------------------------------------------------------------------------------------------------------------------------------------------------------------------------------------------------------------------------------------------------------------------------AUUCCCUGAGAUUACUUGGUGCCGUACAUU----GAGCCAGCCUUUUAGUAACAGGAUUUAAUCCUUGUUCAGUCAGUUUCUAGAUUGU-AUCUGUAUUAAAACCACAUCAUUCAAUAGACUUUA-AUCUCU------------------------------------------AAUGGUUGGGCUAAUUUUUUUCUGGCUGU--UUUAACAGCCUCUAGAAAGUUU------CUAGAGUAUGAGUUUGGU-UUUGGAAUUAUCUUGCCUGUAAAGAGCCGAUGAUUAGCUGACUCUACAAAUCGUAGAUUCAC-CGACUCCGGGAAGGAAAGCAAUUUUGUAAGAGGAUAUCUGU-GAAGUCUCUCAAGUCCAAAGUCACU-GAAAUAAAAAUCGCUCUUGUAUCAAAAUGCUAUUCUUGGAAGCCGAUUAAACUUUAUUUC-AUCAAGGUUAACUUGGAAAACACCGGAAC--ACGAAAAUCACAGUCCCCUGUAAUAUCGUCAC-GCACUCGUUGAUAGCCUUGGGCUAUAAUUUAUUGCUUAUAGUAAGCUUAGGUUCCAACAGAAU--------------------------------------------------------------------------------------------------------------------------------------------------------------------------------------------------------------------------------------------------------------------------------------------------------------------------------------------------------------------------------------------------------------------------------------------------------------------------------------------------------------------------------------------------------------------------------------------------------------------------------------------------------------------------------------------------------------------------------------------------------------------------------------------------------------------------------------------------------------------------------------------------------------------------------------------------------------------------------------------------------------------------------------------------------------------------------------------------UCUAAUCUCCUACCCGCGUCAUGGUC-ACAUUGA--UAGGGCUUAUUACUAGUAAGAUUCGAGGAAUUACAUUUUGAAAACUCAUGGUAAU-UAUUC----CGUUUUGCA-CGCUUUACUCCUGAACACUCAUAAACAACCACUC-AGGUAGUAAUGACGA----CUUUUUCAAUCUAAUACACAGACGGUAACUUGAAUGUCCACAUCAAGUUACCAUAGGUUCCACCAACUAUUCACUGGGUAUCGAGUGGCGCUGCCGUCUACUAACUUGAUCUGAAUGCACUCUGUAUUUUAAUGUCGUAGGUACAAU-UUUACUCAGCUAAAAAGGGAACAAAAGAUAGCAUCAG-----GGGAGACAUACCUACGCAGGGGUGAAGGCUGUCCGGCUG-CUAUGCCUAACAAAAAACUAUGUUCUUUAUUCAAGAAAUACAAGUGUUGGAAAUGGUCAGUCGUUCAUCGCUGUGCGAGGUAGGCC-GCUAGUCUAAAUAUCUGAAUCUUUG-----------AAUAC-UCGCUAGGGAAUCCGCAGAAAAGGUAAUGUGUUCAUAUAAGACAGCUACCUAAUGGGUAAUCGAGAGAUCGUGA---CACACG--UAUUUGAACUAAACUU--AAUCACGAAAUAUGAAUUACUGAAAAACUCG-ACA----UAACUCCGAAGAGGCAGUCGACUCGGGCACCGGGUAUGGCUGGUCUCCGCACUAUCGGUAAGCAAGAAUAAGCGUGU--UGUGAUUGAACGGCGGCGUUGCCAGA--UUUUGCGUGUCGUUA-GUAAUCAAGUCGGUUCAUCUGAAAAAAGUGGAUGGGUAAUCCACGAGCUCUUUGGGCGAUCCCGA--UUCGCCUCCGUCACAUCACUGAAAAGUCGAAGUUUACAUAGCUAACAUAAUCGAAUUGUGCUGGCUCUUAAAUACUAAGAUCCGGCUUCCCGGGAGACAAUAAUGCGCGUCCCAUCUCGCACUACUGUAUUUGGGUGGAGGAG--AAUUAAUAUAAUUAUUCAACGGUCGAAUCAACAUAUA-UAUAUGUCACAUU------------------------------------------------------------------------------------------------------------------------------------------------------------------------------------------------------------------------------------------------------------------------------------------------------------------------------------------------------------------------------------------------------------------------------------------------------------------------------------------------------------------------------------------------------------------------------------------------------------------------------------------------------------------------------------------------------------------------------------------------------------------------------------------------------------------------------------------------------------------------------------------------------------------------------------------------------------------------------------------------------------------------------------------------------------------------------------------ 
>C1 5333
AGGACAGCGUACCGAGUAGGCUUACCGUAGAAGGCCGUCCCAUCUUAACUAAUACUCCGGGACUAAACAAGUAAAUUGAUCAGGUAGUUUUCGCCUCCUU-UGAGGUAAUAUCAGACAAGUCCCAACG---AGGACUUAAAUUCCGAUCAUAACUACCUCGCACCGGGAACGUUAAUUGAGUGUAUUGUU-UGUAGUUUGCCGCUAACGAUUAAUGCCUGGGGUCGGGUAGCGCGUCGAUGU-AAUGCAGAUAAUAGGUUGAGUGCACCCCGGCUGUAUGUAUUAUAAGUUUUACUACAGCUGCAUAAGUGUGUGCACG-GACCGUUGGAAGGAACGCACGCGACGAACGAGGUCAUAGUGUAAAGU-CGAUACCUAAAAGCCAAA---GUUAUCUUACAGGUCAGGUUAGGAAAUGAAUGCGGUAC-ACUACCGAGAUUCUUCGGUUAGCAACUAU-AUUUAUGGUGGGAAUCCCAUUCCCUUUAUUAAGGGGUUAUAGGGAUUCCUAAUAUAUCCGUGUCAGCCCACGUGU--AGCUUGUCACACGAUUGGUUCUCAUUUAUGGUACUGGUUA-AAUGGUUACUAAUUUUCUUCUCGUGAGUUAUAUACGUGUGUGAACUUUUC-UCUAAUUCUUUCGUACACACUGGUUCCUGAAGCGUUUAUCUGCACUGUCUUUAAGUUUGUUAAGUGUGUGUGUGGAACUAAAUUUGUGAAGAACAGUAUUACAAUUACACUUCUGCAAUGGGAUUGCUCUGAUGUAUAUCACGACUCCUAUGUAACCGAA-ACCUUCCUCGGAACAGGUCAUUGAAUUCUACUGUGGUUUUGUAGAUCUUUUAAUCAGUGAAUACAUCUGAUAGGCUAUAACUGGUGAGUUCCUCAUGAUGUGUGGC-AUAGCAAGCUAUCUUGGCCGUAGCUUA-AAGCAGGAAAUUAACUAGCUUACCAGGCCC-GACAACAGGGUCUAAUGUAGAAAAUUCAUAAAGCUAUGUCCAUUUCACAUAACUACAUCCUAUGACUAGGCGAAU---------------------------------------------------------------------------------------------------------------------------------------------------------------------------------------------------------------------------------------------------------------------------------------------------------------------------------------------------------------------------------------------------------------------------------------------------------------------------------------------------------------------------------------------------------------------------------------------------------------------------------------------------------------------------------------------------------------------------------------------------------------------------------------------------------------------------------------------------------------------------------------------------------------------------------------------------------------------------------------------------------------------------------------------------------------------------------------------------------------------------------------------------------------------------------------------------------------------------------------------------------------------------------------------------------------------------------------------------------------------------------------------------------------------------------------------------------------------------------------------------------------------------------------------------------------------------------------------------------------------------------------------------------------------------------------------------------------------------------------------------------------------------------------------------------------------------------------------------------------------------------------------------------------------------------------------------------------------------------------------------------------------------------------------------------------------------------------------------------------------------------------------------------------------------------------------------------------------------------------------------------------------------------------------------------------------------------------------------------------------------------------------------------------------------------------------------------------------------------------------------------------------------------------------------------------------------------------------------------------------------------------------------------------------------------------------------------------------------------------------------------------------------------------------------------------------------------------------AAAUCCGUAGAAAUGGCAUUACCUUCUUAUGUUACUGUUAUCUAAUGGGUGAUCAAGAGACCGUGA---CGUACG--UAUCUGCACUA-AUGCUUAAUCACCCAAUAUGAAUCGUCGUAAAACUCG-ACA----UAAUUCCAAAAAAGCAGUCGAUUCGUGCUCCGAGUAUGGUUCAUUUCUGCACAAUCGGUAAGCAAGAAUAAACGUAC--CGUGAUCGGACGCCGGCAUCGCCGGA--AUUUGCGUUUCGUUA-AAAAUCAGGUCGGUUCAUUUGAAAAAAGUAGGUGGGUGAUCAGUAGGCUAUUUAGCCGAUCCCU--GUUCGCCUCCGUCAGAACAAUGGAAGGUCGAU----GCAUGGUUGACAU-AUCGGUUUGUACUGUCUCUUAAAUACUAAGAUACGAUUUCCUCGGGGAUAAUGAUGUGCAUCUCAUCUCGUACUACCGCAUUUAAGUGGAGGAGU--GAUGAACUGACUACGCUAUGGCCGAGUCAAUAAAUG-UAAAUGUCACAUCCGUUGAUAAACCAAAGGGUCCUUAUCGGCCCUCCAGUGUAUGUC---AGCUGAGCACCCAUAAAUUUGAAUAUAUCCUUAGCUAAGAAAUGAACUCUUGUAUGUAGCGAGUCAAAUAUCAUUAGUUUUAAUGUACCCUGUUACCUAUGAAACAUCAUUAUCAUACU-UCUAUAAAAUCUGG-CCAACAUACUCUUUAGUACAAACAUAUACUUAAGAG--CACGCCUAUAUCCUUAUAUAACAGCUUAAUACCCCUAACUCUCG--UGUAUCCGCA-GAAAAUUUGAUCGAUUAGCUAUGAUCCUACGGGGGGAGAAAUGUAAAUCCGUCUUACCCAGAAAAUUAGUUAAGCUCUAUAC-GUGGUACUUCUUCCGA-UACCAGACUUCAAGAGACAUUGUCU--------UUCGGUCGCUGCAACGAGAGUGUCUAAUUUUUCUUUUAAUACAA--UAAAACUUGAUGUACGCGUCCCAGCGAAGCC---CUGUACUGAUGUAUGUUCGCUAACGUAUUAGAUAAGCUUAUUGCC---GAAGGCUCCGGACUCGUUGUAUAC-UUAUACACGAACACGCUUAAGAGCGCCCAAUCGUUCAUAGUCUAUUCUUUUCUUUGAUUUACGGACUGUUCUGCCUAU--------------------------------------------------------------------------------UCAUGAUCCGAUUAU-GACAGUCAGCGCUUAUGCGUAACGCACGUUCCACUAUA--GAUUGAUAUAACUAUAU--UCUAUAUACUGUACGUUACAUCAAGUAGGGACGCAAGUACGUGUGGU--CAAUGAUAGCUAUAACUUGUGUAUUCUGGGUAGUACACUUGUAG-AGCUAGUGCACUAGCUCUACAUUGAA-UAAGUUUC-UUCGUUGUUCAUUCUUUUGUCUAUAUACUUUACUAUAAA-GUCAUUCAAGCAGUU-AAUGUCGAUCUGCCAUCAUGU-CCUUUAGAUAGUAUAGCCAGGUGGCCUUAUCUCGACUUAUCUUAGU 
>B1 5333
----------------------------------------------------------------------------------------------------------------------------------------------------------------------------------------------------------------------------------------------------------------------------------------------------------------------------------------------------------------------------------------------------------------------------------------------------------------------------------------------------------------------------------CCCACACCAGCAUAUGAAA--AUCCUGACUCACCAUCAGCAUGAACUUGUGGCACUAAAUA-UAUAGUUGUGUGUUGUAUUGUUGUUAGUUGUAGAAAUGAGUGAAAUCAUC-AAUCAACCCCGCGUUUACGCUUGUGCUGUACGUUUUUAUCCAAACUUUCUGUAGGUUCGUCAAGUGUGUUUCUGAAAGUCAAUAUAUACAGAGCGCAAGUAAAACCUUACUUUUACAAUGGGAUUGAUUUGGUGUAUUUGACAACACCUGUUAAACCGACCACCUUACGCGCAACACGCCGCAGAAUCUAAUUCUGAUUUCGUUAAUCUAUUAAACAUGCCCUUCGUCUGCUUGAGCAGCUCUCGCGAGUUCGGCAUAAUGAAGAAU-AUAGUGAGUUCUUUUGACCACCGCUAAUUCACCGGAACUGUUGUAUCUUACCAAGACG-GAUACCAGGGUCCAAUGGCAAAAGUUCUCGAAGUUAUGGUCUCUUCACGUUAUUACAUCCUUAGUUGUAGCUUGUUCUUUAAAUUCGUCAC-UAUUAACAGAGACUGCUAGUA-CUAUACCUGUCAAUCCUACUU----------------------------------------------------CUGAUGUCUAUCUCCAUAGGUAUUUAAGAAA--AUAUUCUUACGAUUAUCCUCUAAGUAAGACUUCCAAUAGAUUUAUUGAGCC-AUCUAACAACUAUAAUCGCUGCGUGUCUCCCACUCCGCUUAUAACCUAGACAAUCAGACUUUGCUGUGAUAGAAACAGAUAUUAUCGUGGUCCUCC--GGAUUCAACCUACUUAU-UUCAGGCUGUUUUGAGAAAGGCAA--AACCAAUGCAGACUUGGAAUGU-AAACUUGAAGCAGGGCGGUAUAGCUGUCAUGAGCCACUGAUAGGGACGAUUUAUACAGGAAAGUUG-ACCUAAUACUUAGAUCUAAGGGCAUAAAACCUUCUUGGUUUGGCUUAUUUAGGAGGUUUUAUAUUGUUACUAUACAAAAUUUUAGACAACGUUGUGCUUAAACAACCAAGCUAC--------CGUUACCAAUUUUCUACAUCA-AUUGCUGAGGAUAUAAACAGAGGGCCAAU----UAUCCGGCCUUUUGGUAGUUGGUCCUAAAUUUAGAGCAGUUAGUUUCUGGUUAGU-AUCUUUUGCAACAUCAUACAUUCUCACAGUUUUUU-AUCUCU------------------------------------------AAUAGUUAAAUUUAUUUUUCCCUAGAUGU--GAUAACAAUCUCUGGAUAGUCCUCCCCGAUAAAGAAUGCACUUCUU-UAUGAUAUUAACUUGGAUGAAAAACUGUAUUAAUUAAUUUAAUCUACAAUACGUAACAUCUA-CAGCCGCGAUAAUUAAAGCGAAUCUGUAUGACCAUGUUCAG-GAAGCCUCUCCAAUUCAAAACAUAA-G-ACUAAAAACAUCCCUUACCUCAAAAUGGUAUGACUGGAAGACGAUCAUGGAAUCCUUC-AUUAAAAUAAGAUCGGAAUACUCAGGUAG--ACCGUAAUUACAAUUUCUUGUAAUAUCGUUAC-AUAAUAGCUGAUAGUAUUCGGCUGAAAUUUAUAGCUUAUAAUAAGCUUAACUUACAUCCCGAUCGUAUAGCCAAUUAUUUACAUUCAGAACGAUUGAUUAG---ACACCCUUCAUC-CACUUAUACUAUUCG-ACGCAGCUAUCCACGAUGCGUCUUG-UGAUCCAUCCGGGGAUGCCACCAGUUAUACUAGCGAUC---UCUAAAUGGGGUCAGUAUUGAAGUACUUCUAAUACGGGUGAUUAUACAAAUUUUCGGAUGUUCAAAUAUUAUGUGGUAUGAGAAUCUUACAUAAACCCCCAUUCA---------AUAGUUCUAAGUACGCGCCUAAUGAGACCGAGGUAAGCCACCCGAGUUGGUGCCUUCGUAUGUAGUGAGU-GGCCCCUGAGUCGUAUAUAAAAUUCAGCUACUUCGGAUAAUGGUGUGCAACAAGUCACUCAGCGUAUGUAUCGCCUUAUCAUAGUCUUUCUUUUAG----------GAAGGGAACU--UGAGGCUUUCCAAGACUUUCGGCAAGUUGCAUUUGCUGUUAACCUA-AGGUAUAAAGCAAGUGACUCCAUCAGCCUUUGCUCAUAACUAGGAUU------------------------------------------------------------------------------------------------------------------------------------------------------------------------------------------------------------------------------------------------------------------------------------------------------------------------------------------------------------------------------------------------------------------------------------------------------------------------------------------------------------------------------------------------------------------------------------------------------------------------------------------------------------------------------------------------------------------------------------------------------------------------------------------------------------------------------------------------------------------------------------------------------------------------------------------------------------------------------------------------------------------------------------------------------------------------------------------------AAGUCCGCCAGAAUGGAGAU-UUUUUGUUUGGAGCAGCAUCCUGAUAAUAAACCAAGAGACC--UA---UACUUAG-UAUUUGCAUUA-ACUCCUCAUCACCAGAUACUACUUAUCGUAAAACUCG-CCA----AAUGGGUGAAAUGAUAGUCAGUUCAUGCCCCGAGGUAGGGUUACACUCGUACCAUUGAUACGUAAGAAUAGGUAUAU--UCCAAUCGCCUACCAACGACAGCGAA--AUUCGCGUUUCGUUA-UAACUUAAGUCGUUUCAUUUGAAAAAAAAUGGUGGAUGGACUAUGAGAUAUUUGGCUGACACCG--GUUCGUGCUCAUAUCAACAAUGAAAGGUCGCAGUUUACGUAAUUGAUAU-AGCGGAUUAUACUGUCCCUUAAAUACUAAGAUCUAGCCACUUUAGGGACAAUGGUGUGCAUCCCCUCUAGUACUACCGCAUCCGGGUGAAGAAGCAAUUCUAAUUUAGUAUUCGACAAUCAAGCGAGCAUAUG-UAGGAGAUAUGCGCAUCGGUGAGUCAUGGUCUCCUCAUCUCUACUUCGAUAUGUGUC---AUCUCAGCAUUAGACAAUCUGAGUAUACGCUAAACUGUGGAAUGAUCUUUGAGUCA----------AAUAUUAUUAGUCUUUGUGUGCUCUUUUACCUAUAGAAUAGCAAAAUGAUGUU-UCCAUAAAUCACGA-UUAUUGUACUCUCGAAAGUAAAUGUAUACCGGAAGA--UACACCUUUACCCUCAUAUUAUAGCUUAGUAUCUAGGCCUCCCG--AGCUCAAAUU-GAGAGUUUGGGGUUCCUUCUAUGAUUCUACGUCGGGAGAGAGGACAAUCCGUUUCACCCGGAUAAUCAGCCAAAUUCAUCAU-GCUACACUUUUCCCCA-UACCGGUUGACUAAAAAUCCUGUCC----UUCAACCGGUAAUGGCU---AAAAUUUUAGGUUUCUCUAUUAACAUAA--UAUUAAUUAUUACACGAACUCCACAGUGGCC---UCGGGCGCUUAUAUAUUCACUAAUAUAUCAGUUAAUCUUAUCGCC---GGAGACUCUGAACUAGUUGAGCAG-UUAUGUUUGGACUCACUCAGGCGCACUAAAUCUCUCAUAACUUACUCUUCGCUUUGACUUACCGGAGAUUGUACUUCU--------------------------------------------------------------------------------CACCAAUUCUGUUCU-GCCAGUCUGCACUUAUACAUCAGUUACACUUGGCCAUGCGGAUAGAUAUAACUGCGU--UCAAUAUGUUAUCUGUUACUCCAAGUAGAAAUGCAACAGCAUGUAUGAUUAAUAUUUGCAGCGUCGUUUAUAUUCUGGGUAAUAUACGUG-GAAGGAUGGUGGGUCGAAUCUACAUUGAUCCAACUUCC-CGUAUUGCCCAUUUUUCUAAUCACAUCCACUAUUGUUAA----AUUUUAGCAAUU-AAUGUCGGCUUACGAUUACCU-CCAUUGAAUAGUACAACUA-AUGACCUUAUCUCGCAGUAGCAUAAU 
>A1 5333
GGGUCAAUGUACUGAAUUAGCUUAGUAUAAAGGAUCAUCCCACCCUGAUUAGAAUUCUGGGAUUUAGCAAGUAAAUUGGCUAAGUGACUACCAUCUUAGU-CACGGCAAAAUAGAACAUAUUCCAACGG--GAAUUUAAACCUCGAAUCACAACUGCCUUACACCAAGAGAGUUACUAAGUUUUGUUAUC-UGUUAUUCGUUUCUAACGGUUAAAGUAUGGGACUAAAUGAUGUAUCAGUGU-GGUUAAAAUAAUUAAUCAGGCGUAACUCGAUGAUAUGUGUUACAAGUGCUACCAGAGGCACGUGGGCAUAGGCGUA-AGCCGUUAUGAGGGGUGCGCAUUGCGAGUAAAGUCAUAGCAUAGAGC-CCAAACAUGAAAGCGAAA---AUUCUCGUGUAAGCUAAAUUAGAGUAAGCAUGGCGUGC-UCUGUCAGAGUGCUUUGGCAAGCAGCUAU-AUCUAUGGCAAGAUUUUAGUUCCUAUUACUAAAGAACGGUAAAAAUUUUUGUUAUA--------------------------------------------------------------------------------------------------------------------------------------------------------------------------------------------------------------------------------------------------------------------------------------------------------------------------------------------------------------------------------------------------------------------------------------------------------------------------------------------------------------------------------------------------------------------------------------------------------------------------------------------------------------------------------------------------------------------------------------------------------------------------------------------------------------------------------------------------------------------------------------------------------------------------------------------------------------------------------------------------------------------------------------------------------------------------------------------------------------------------------GUUGCUGAGGCUACUAACGGUGGGUCAUU----CAUCCAGUCUUUCGGUAAUAGGUCCUGAAUUUAGAUCAGUGAGUUUCGAGCUAUU-GUCUAAGAUAACAUCAUACAUUCUUUCAGUCAUUU-AUCAAU------------------------------------------AAUAGGUAAAUUAAUUCUUCCCUGGUUGU--GAUAACGAUCUCUACAAAGUCC------AUAGACAAUGUACUUGUU-UAUGGAACCAACUUGGCUGCAGAAAUGUACUAGUUAACUUACUCUACAAUUUCUACUGUCUU-CAACCCCGAUAAUUUAUGUGAGUCUGUAUGUUCGUGUUCAU-GAAAACUUUCCAGUCCAAAGCACAU-GAAAUAAAAGCCUCUCUUGCCGCAAAAUACUGUGACUGGGUGACAAUCACGAGAUUUUUC-ACUAAGAUUAGGUCAGAAUACUCAACUAG--ACCGGAAAUACAAUUUCAUGUAAUAUCGUUAC-GCAACCGCUGACAUUUUUCGGCUGGAAUUGAUUUCUUAUGAUAAGCUUGAUUUCCAACCUGAUAAUAUAGCAAAAUAUUGACAUUCAGUACGACUGAAUAG---AUACUCCUCAUC-CAACAACUCUAUUCG-UCGCAGCUGUCUAUGUUGUGUAUUG-AGAACAAACCGUGGGUGCCAUCAGCUAUACUAGCGA-----UCUAAAUAGUACCGGGACUGAAGUUCUGUAGUUACUGGACAUCAUGUAGAUUUUCGGAUGUUUAAAUAUUAUGUG--CUGAGAGUCUUAGAUAAACCACCAUUCA---------UUUGUUCUAGGUAUGCGCAUAACGAAACGGAGGGAAGCAAUCCGAGUUGGUACUUUCGCAUGCAGUGAGU-GGCCUCUAAAUCAAGUGCAAAAUACAAUUUCUCUGGAGAAGAGUGUGGAAUGAGUCACUCGGUGUAUAAAUUCCCUAAUGAUAUUCCUUCUUUUAG----------GAGGAGUACU--UGAAGCCUCCCACGAGUUUC-AUAGGUUGCAUUGGUUGUUAACCCA-AGGUAAAAAGCAUGUGUCAAUAUCAAACUUUGCUUAUAAGCAGGACUUUGGCUACCUAAGCAGUAAGAAAACAAACUCUUUGUAA-AACCCAAUGGGGAUCGAUUAUAGUGAGUUUUA--UUUUCUAGUGUUACUGUUU-UUGAUAGUCUACCCUGGGUACUUACUUAUCGGGGCUAUCAUUGGUGGGAG--------------UCAAAGUUUGUCGACACGAGGAUAGAUA-UAGCAAGGAGGGCCU---UGGACUCAAACUAUGGUACUCAUAGAAAAUAGUGAGCAGUUCUUCACGCAUGCCAAAUUUUCCUUUUUAACAGAUAGAAUGAA---GUCAUUAGUUAACAUGUACAAAAUACAAGGGAAGUAUCUCGCCAUGGUGUUGCAGCGCAUCUCACGACAGGUUAAGGUUGUUCGGAAAUCAGCAAGGUAGUCUUCUGUGAACGUGUGACU-----AUAGACUAUCGUGGAGCAACCAAAUAGGCUUUCCUGCUUAUCGAAUGGUUGGACCACCCAGCGUAAUAUAAUGCGACAAACAUACCCACUAACCAUUUUUUGAAUGCUGAUCCACCACCUAUUUGGGUCACGGCU-AUAGUGA--UAGGGCUAACUACUAGUAAGAUUCUUGUAGUUGUACCUCUAAUUCUCACAAGAU--UAUUC----CGUCUUGCA-CGCAAUAUACAUGGGCACUCAUAAGCAUUAACUUUUAAAAUUAUCGCGAUCUCAGCUUUCUAACCAAGUAGACAAAUGGAAAUUGAAAUGCUUACAACAUGUUAACCUGAGCUUGACUACCUAUUGGCUAGGUAUUGAAUAACUUUGCCAUAUGUUAGAUCACGCUAAACGUACCCCAAUUUUUAAUGUUAUAAGUAGAAC-UCUCUUCAGCUAAAUAGGGCAUGAAGGACAACCGCAG-----CUGAGCCAUUCUUACACUGGAGUGAAGACUGACCCAUAG-UUACGCCUGUCGAAAAUCUAUGCUAAUUAUUUAUAAAAAGCAAUUCACGGAAAUGGAGGGUCAUUCACCGUAAUGUAUAGUAGAUU-AUCAGGCUAAACAACGGACCAUCAG-----------AAUUC-UCACUAGUAAGUACUUAAUAAUGGCGAU-UUUGCGUCUGGAGCAGCGUUCUAACAGCAAAUCAAAAGACCUUUA---CUUAC-U-UAUUUGUACCA-ACUCCUCAUCAUCAGAUACUAGUUAUCGAAAAACUUA-ACA----AACAGACGAAAGGGCGGUCGGUUCAUGCGUCAAGGAUCGGUUACAUUCGUACUAUUGGGAUAUGAGAAUAGAUGUAU--UCUAACUGGACGCCUGCGUCUGCAAA--AUCCGCGUUUCGUUA-UCGCUUAAGUGGGUUCGUUUGAGAAAUAAUCGUGAAUGGACUAUUAGAUAUUCGACUGAUUCCG--GUUCGUCUCUGUCUCAAGGAUGGAAAGUCGACAUUUACAUAGUCGAUAU-AGCGGAUCGUACUGUCCCUUAAACACUAAGAUCUAGCAACUCUAGGGGUAGUGGUUUGCAUGCCCUCUGAUCUUACCGCAUUCGUGUGGAGGAACGAUCCUCAUUUAUUAUUCGACCGACGCGCGAACACAUG-UAGGUGUUGUACG----------------------------------------------------------------------------------------------------------------------------------------------------------------------------------------------------------------------------------------------------------------------------------------------------------------------------------------------------------------------------------------------------------------------------------------------------------------------------------------------------------------------------------------------------------GGGAGUUCAAAACUCGUUGAACAU-CUAUGUUUCAACUCACUCUAGCGCACUUAAUUUCUCAUAUUUUACUCUUAGCUUCAACUUACCGAACUUGCCAUAUUU--------------------------------------------------------------------------------CACCGAUCUAGCUCU-GCUGGUCAGCACUUAUGCGUGAGUCACAUUCAGCUAUACGGAUAAAUACAACUACGU--CCAAUAUAUUAUGUGUUACACUAAAUAGAAGUAUAACAGUAUGUA-UGCCAAUACUUGUAACAUUGUUUAUAUUCUGGGUAAUACACAUGAGA-GGAUAGUGAGUCGAAGCUACAUUGGUCACACCUUCACGCGUUGUACAUUUUCUCGACUACAUCUUCUAUCAUUAA-ACCAUUUUGACGUUU-AAUGUCGACUUACACCUAUCU-CCAUUAGAUAGUACAACUA-AUGACCUUAUUUCGCAGUAACUUACU 
>H2 5333
----------------------------------------------------------------------------------------------------------------------------------------------------------------------------------------------------------------------------------------------------------------------------------------------------------------------------------------------------------------------------------------------------------------------------------------------------------------------------------------------------------------------------------UUUACCUAAGUAUAUGUUU--ACUACUA-UAAUGAUUAAGCCACUUACGUGGCACUCUGGU-CAGUAUCUCCUUUUUGAUUUUGCCAAGCACUAGGAAGUCAUAAUGUAUUC-AUUGAUUCCUGCAUUUUUGUCAGCAAUGAAGUCUUUUAACUCCUUUUUAUAUGGGUGAGAAAAAAGUCCGGAUGCGGUAACAUACUUAAAAUGUUCCGACAUGAUUCU--UCCCAUAAUGAAUUAGACCCAGUGCACGCCUCGACCACAGCUAUCUCCG----UCCAGAAGCACCUAUUACCACAAUACUUUCCUCACUUCAUAGAGAUUU----AAAAAGUCACACCGGAAAAAUCGCGUCAGAUGUAGUCGACGACAAGUGGGA--AGCAAAACUCGUAUUUCUAAAGGCUAA-AUAUCUUACGCUUACCCCACUACUCGGCCA-UAUAUUGAAGUAUAGCGCAGAGAUCUUGUGUAGUUGAGUCUAAUCCAGAUUGCGAUUCCUUA-AAUAAUGAGGAU---------------------------------------------------------------------------------------------------------------------------------------------------------------------------------------------------------------------------------------------------------------------------------------------------------------------------------------------------------------------------------------------------------------------------------------------------------------------------------------------------------------------------------------------------------------------------------------------UUCCUCGAUACCACUAGAAUGGGAACAAC----GAUUGUAAUUACUACUGGUGAGGACAAAGAUAACGGCAGUCAUUUUAACACCAAC-GUCCCUGUUUGCGCGUUACAUCC--AUAGAUAUUAUAACUCC------------------------------------------AAUAAUGCGAUCCUAUCUGCCCUGAUUGU--GUCAUCCUUUUGUUUUAAACCC------CUUGAAGGGGAACCUACU-UAUAUAGCUAGCAUUUUGGUAGACCGAUCACAUUCUGUUUACCUUACUAUUUGUAAAUUCCCACAUCUCAAAUACGUAAAAAGAGAACAAAUGCUGAUAUUCGG-GAUCAGUCGUCCCUGCAGUACAUGU-GGAAUAAGU---UCUAGCGUACCACAACGCUAUAUAUGCACG---AUUAUAACUUUUUAU-ACAAGCGAGAGAUUGAGGCCCAACUACUC--CACAGGCUUCGAACUUCCUGGACUAUCACGGU-AAAGCUGAGAGCUGCUCUCGGCUACAUCUUAUAACCUAUAGUGUGCGGAUGUCUUGAUUUGAG--------------------------------------------------------------------------------------------------------------------------------------------------------------------------------------------------------------------------------------------------------------------------------------------------------------------------------------------------------------------------------------------------------------------------------------------------------------------------------------------------------------------------------------------------------------------------------------------------------------------------------------------------------------------------------------------------------------------------------------------------------------------------------------------------------------------------------------------------------------------------------------------------------------------------------------------------------------------------------------------------------------------------------------------------------------------------------------------------GUUCUGUGCCUACUCGGACUAUAGCU-GCGGCAG--UUGUAUGGUCCUCCGUUAAAGCAAUACUGGUCAUAUGUCGGGGUAUUAAACAAUUACAGUC----AGCUCUGCU-CGUUCAGAAUACGGACCAUUAAGAACUAACACAC-GUACGUUAAGAACGA---AGUUCUAUAUUUAUACAGACCAAUUGAACUAAUAUUGUAAACGACAUAUUAUUUUAAGUUCCACCAUUUGCUAGUUGACGACUGUGCUGCUCUAUUAUAUGCUAUUAAUAAAUGUCUAUACAGUAAUUUCUCGGGUUAUAAGGAAAAGAGCGCCCCGGUCACAUAGAGGCCGAAGAAACAUGAUAA-----ACAAACAGUCCUUAUCUUGGAAAAAUUACAGAAGAAUCGCCCUCACUUAUCAGAAGUUACGAAUCAAUGUUCUUGGAAUUCAAUUAUUCAAACUACUGGGUGUCUUGGCGCGAGACGUAUUACUCG-GCUCACUGAGCUCAGAGAUCACCAG-----------AGAAU-CAGUUAUUAAAUCCAGAGUAAUAGUUAA-UGCGCGCCUGGAACGGCUAUUCAAUGAUCAGCUCGGAGAGAUCUA---UGCCCUC-UAGUAUCAUUU-GUGUCAAGCCACUAGAUAUGUUCUGUCGACCCGUUUA-GCA----CAAGGACGAAUAGGUAAUCCAACUAUCUCUUCAUCAAGUUCACUGCCCGUAUU-UAAGUAAAAAAGGAAUGUUUAGC--UGUGGUCGGAUACCUAUGAGAGUGGG--UCUUUGGGUCCAAGA-CGACCUGGAUUGAUAUGUAUAAAGACUAAUGAUGAUCUAACCGUAAAAUAUGUCGAUGGUCCACA-GUGCAUAUCUAUGUUAACGAUAGAGUAUCGAUCUAAGCGAAUCUAGAAU-AUCUGAAUAUAGUACAUUUUGGAUUCU-UCUUUAAACUACUUCAUGAAUAAUAGCAUUUGUUUCCUCCAGCGUUGAAGAUAAUAGGCGAAACGGCGCGUAUCAUAUAUUGUUCAAGAAUUAGCGACAGGCAUA-CAAAUGUUUAGUA----------------------------------------------------------------------------------------------------------------------------------------------------------------------------------------------------------------------------------------------------------------------------------------------------------------------------------------------------------------------------------------------------------------------------------------------------------------------------------------------------------------------------------------------------------GGUGGUUCCAGACGUAUCGGGCUU-GUAGAUCUGGACCCUGUGAUAUUGAUUCCGUCUCUCGAACCUCACUUUUGACAUGGAUUUGCCGAUUACAAUUGUUGC-AAUGAUGCUUCACUGACACCCUGUAGCAACC--ACCUCCUUGAAACUCAGUUCUUUUAGGCUACCGAGAUCUAGAGUAACUCUUGUUUAGUUCC-GGGAUUUGAUAGACUAAAGUUAAUCCUACAUCACCCGGAAGACGUAUUAAAUUACGC--UUUAGGUGUUGUUUGACGUGUUGAACAAGAGUAUAGCUGCAUUAAGCAAUUAUAUCAAAAGCAGUAUCGAUAAUCCAGGUCAUUAACUUACGGGGCAUGAUAGAGCUAAUUUACAUUGAUCUGAGUCCC-CGCAUUAUCAGUUAGUCUAAUUAAACACUCCACAGCGAG-AUCAUUUUAUUAAUU-GGCUUGGAUUUAUCAUCGUCU-UGAUUGGUUAAUAUCACUG-GCGGUCCUACU----AUUAGCUUGAU 
>G2 5333
AAGAGAGCACACUCA-UUGGCGUCAUCUGGUGAGCCAACCGACCCG-GUUCGUAGCCUAGGGAAGAAGAAAUAGGCUAACCAAGUGGUUGAUGUUUUAUC-CGUGGUAGAGUAUGUCAAACCUCAGCAUUCGAAAACUAGGUCUUGAACGUCGAUACGUCAAACUAAGAAGGCUUU-UCAAUACAUUACC-CGGAACUCGCU-CUAAAAAUCAAGAUCCAGCGUU-GUUAAAGUGCCAUUGC-AGAAGAAGCAUCCUAUCAGAUGCCCCCCGGUGUUGCACGUUAUACGCUCUGUCACGAUUUGUUCAGCAUAUGUGCG-AGCCUCCACAAAAAAAAAACGCACCGAGAAGAAUUAAAUUCCAGAGA-UGAUAUGCGAGACCCAUA---AGUAUGAUGCAGGCUUAAUUAUCGAGUGUACCCCGAAUGAUUAC-AAAUUGUUCUCGUAGUUAACCCC-AUUUAUGGGAAAAGCUUCGAAACUCUUACUAGGUAAUGGGAAAGAGUUUCUGUAUAUUUACCUAAGUGUAUGUUU--ACUUCCAUAAAUGAUUAAGCUGCUCACGCGGAACUGUGAU-CAUUGCCUCCUUUUAGGUUUUGCCAAUCUCUAAGAAGUCUUAAUGAAUUC-GGUAACUUCUGCAUUUGCAUCAGCAAUGGAGUCUAUUGCAUCUUUCUUAUAUGGGAUAGAAAAAAGUCCGGAUGCCGUAAGAUACUUGAAAUGAACCAGCAAGAUUCU--UUCCGUGAUGAAGUUGACCCAGUGCACUCCUCGAC-CCUAGUUAUCCAGU---UCCAGAAUGUCCUGUUAACACAAUCUCCUCCGCACUUUAUAAGGAUUU----GAAAGGUCUCACCGGAAAAAUUACUUCAGAUGUAGCCAGCGAAAACAGGGAU--GGAGAACACUCAACUGUAAAGGUCAG-AUAUCUUAUGCUUACUCCACUACUAGGCCA-UAUGUUGCUGUCUAGCGCAGAGAUCUUAUGAAGUUGCGUUCUCUGCAGCUUGUUAUUUCUUA-GAUAAUGAGAGUUACCAUAACGCAAGGA-AAGCAGCGGGAUUUAUGAGCC-UUU--CUAGUGUUAUGCGCUU----------------------------------------------------AGUCUUUAUAUCCAGAAAAGCACUUACGUGAUGUUUUCCUCCGAUUCUGUCCUUCAGUAAGCUUUAAAAUAGGUCCUUUCGACA-GCCAACAUUUAGUCUGCUUAGCGUGUGUUGGACAAUAGAGAUGUAGAUUUGAACCAAAGGUUACUUUUUAAAUAGGAGAAAAUCUGAAUCUCGCGC--GUUCUCUGAUCAUUUCUAUUACGCCUAGCAGUUGGUUCAUAU--AUUACGUGCGUUUAUGAGCCAU-AAAAUUGUUGCAUUGCGGUUCGACUCUGUAGGCCUGUUUAAGAACGCAGCAUUAAUAGUAAGUUUG-UAAUAGAAAUUUGAC--------AAGUACCUUUCCUAACUAUUCAUACGUUUGUGUAAGUGUUUCCAUUAAAGUAAUAGGCCCUGGCUUCGGGUUCAACGUAAGAUCCGCGCUGAAAACCAAUGUUUUCAGAUUGAUGAUGCG-------------------------------------------------------------------------------------------------------------------------------------------------------------------------------------------------------------------------------------------------------------------------------------------------------------------------------------------------------------------------------------------------------------------------------------------------------------------------------------------------------------------------------------------------------------------------------------------ACUACGUAGAGAUGAGAACAAUCAGAGAAACUAAAUUG---UUGGGCAAAACU-AAAUAGCGCCUUUGC-AAUUCGACAUCGAGAUUAAUUAAAG-GACGUUCUCUGGAAAUGCCGGUGUUUUUUCUUGUGUUU---UAUGUAUUUCGACGGCAUCGAUCACUGAUUAUUAACAAAGACCAUUAACCCCUCCAAAUAUUCGGAGGCUGACGC--AGAAACUUCAUGCCCAGAUCCCUGUUCG---------CAUCUAUCAAUAACACAUAGUAAGAGAAUAUUAAGAUCUUCCCGAGCUGGUGGUCCCGCAGACAGUAAAC-CCUUCAUCGGCCGUAUGUAAAAUACGGGUAUAUUGACCUAUUUACAACUAUGAACCUUCACAAGUUCUCACCGUAGGAUCG-GCAAUAACUGCGCG----------AAGGGAGAGA--UUUGGUGUGUAUAGACUUCUAGUAAUCUAUAUUCUAUAUAACUAUA-UAACAUUAUUCGUGCGUAUAAAACAGAACUUGCUCGGUGGAUAGUAU-GUGUUGCCUAAGUAUCAAGGAGGCAUAGCUUUUAUAACAUUCCAGUGAAAAAUGGCCAAACAUGGUAUUU--CCUUCCAAUAUAAUUACUU-UCAAUGUCCUUCAUAACCUACUUGAUCAGCUGUAUUAUCUGAGGAAAAUU---------------UGGAGUACACUUUCGAUCUCACGAAGACCAAUAUCGAAUAGCAACGCAGCCAAGAGUUACCGUAUAAGUCACGAGCCACUACGUUCUCCCAAAACAUGCCCCGCUCUCAUUGCUGAUCAAUAAACUUUACGAUCGAUCGUGCGACUCGUUCGAAGGAUAAGAUGAGCAUUUUAGCACUGCAUUUCGGGUCCAUCUAUAUAAAAUGAGCGCUGACUAUAAAUCUGGAUAAGCAGUCUCGAGAAGAAUCUGGUC-----AGAGAGUUCGUUGAAAUAACUCCGUAGAUGCAUUGCCAAUUCAAGUGGUCGGGCAAUUUCUCGUAAACUGAGUCAGCAAACUUACGCAUUCAGGACAUUCUUCGAACAA--------------------------------------------------------------------------------------------------------------------------------------------------------------------------------------------------------------------------------------------------------------------------------------------------------------------------------------------------------------------------------------------------------------------------------------------------------------------------------------------------------------------------------------------------------------------------------------------------------------------------------------------------------------------------------------------------------------------------------------------------------------------------------------------------------------------------------------------------------------------------------------------------------------------------------------------------------------------------------------------------------------------------------------------------------------------------------------------CUUUAAUUAUUUCUAGACUUGUAGAUCGCACUGUUUGAACAUCUUUAAAACAUGUCGGGGAAAAUUCUAGCGUCCUUUUCACUAUAAGGUGAUUCUUUGGGCG------------CGAUGUUGAUCCCGACAUUUCCUCCUGACCAUACGGCACUAAUAACUUGGU-GGCGUAGUAAAUA--UAAUCGUGCUUUUAAGUAUAAACACAGCUGAGUAUAUUGACGAUAUUAAGCUUAUAUCAUAAGUUAACAUUUUGCAUUUUCA--AGUGCCCGUCGGAUAAUUUCGAAGAUUGACGAAAACCUUACGGCAAGAGCUUUUAUAAUUCGUUCCACGAGACUAACUAGUUAAAUUUCUCCC-GUACCACUUAUUUAUA-CUCUAAACCAUGUUAGAUUUAGUCA-----ACAGCCGAUCAAAUUUCCUAGUAUGGUUAAAUUUACUUUAAACAUAA--UAUAAUUGGUUUUAUAGAGCCUAUUAAGGCG---CUGGAAUAAUAUUACCUCACUAAU-UUUCAUUUACAAUAAUUACC----------------------------------------------------------------------------------------------------------------------------------------------------------------------------------------------------------------------------------------------------------------------------------------------------------------------------------------------------------------------------------------------------------------------------------------------------------------------------------------------------------------------------------- 
>F2 5333
GAUAUAGUCUGAUCA-UUGACGUACUGUGAUCGACUAUCGAACCUGAGUUAAUAGUCUGGAAAUGGAAAAAUGGGCUGAUCAAGUGAAUGAGACGUGUUC-CGUGGCAGAACAAAAUUAAUUUCGCUGG--AGAAACUGAGUAAUACCCAUUAUUACUAUGCAUUAAGGAAGUUCC-GCAACUCGUUACC-CGGAAUUCGUU-UUAGAAGUUAAAAGGUAGUACUAGUUGGAACGCCGUGGU-CGUAUAGGAAGUUAAUCAGAUGCCCCCUGACAACGCGCGUCGUGUGCUC------AGUCUUUUGAGUAUAUGUGCG-AGCUUCCGUACAGGAAGUACACAGCGACUGGAAUUACAGCACAGUAA-UGGUAUUUGAGAGCCGGG---AGUAUUACGCAGACUAAAUCAAUGAUUGCAUCCCGUAUGACUGC-GAGGAGUUUUUGCGAGUAACCUU-UUUCAUGAUAGGAUCUUCGAGCGUUUUAUUAGGAGAUGACAAGGGUUCUCGGCAUAUCUAUUUUCGUGUAUGAUU--ACUUCUAGCAAUGAUUUUGCUACCUACGUGGAAGUUUGAC-CAUUGUCUCUUUUUUUAUUGAGAAAUGUAAUAGGAAGUCAUAGCUAAUUC-AUAGGUUUCUACGUGUGUAUUCCCCAUGAAAUGUUAUAGGUCUUUUUUCGAUAUAUUUGCGUAAAGUCCGGUUGGAAUUAGACAACUAACAUAUACGAUCAAGGCUCCUUCUCCGCGAAAAAACUAAUCCAGCGUUCUCCUUG-UCACUAUUUAUCCGUA---UUCACAAGGGCCUGUACACCAAAAACUUACCUAACCCUACAUUGAUUU----ACAUAUCCUGAUCCGAACAAUCUCCGCAGGUGGAGUAACCAAAAGGUGGCAU-ACAAAGAACG-UAUAUGAAAAGACUAA-AUACCUAAACGUUACCUCAAUAGUAGGCCA-GAUGUUAAAGUCUAAUGCAGAGACCUUGUGCACUUGUAUCGUUUCAACCUUGCUACAACUUA-GAC--AGACAAU---------------------------------------------------------------------------------------------------------------------------------------------------------------------------------------------------------------------------------------------------------------------------------------------------------------------------------------------------------------------------------------------------------------------------------------------------------------------------------------------------------------------------------------------------------------------------------------------CCAUUACAUUCAGUUAGGUCGAGGACACC----CGUUGUGUUCCUUGCUAGUGGGAACAAAAUCCACGGCGGUCAACCUAGUCCGAAC-GUCCCCGUUCACGCGAUAUUCUCUAAUACUUGAU--AGCUUA------------------------------------------GAUAGUGCGAUUCUUGUUACUCAUACUGU--GUCUUCCACUUGUCCGAAAUAA------CUGGAAGGGAAGCUUAUU-UAUAGAAUUAGUAU-UAAGCAGGUCAAUGCCAUUCCCUUUGCCUCACCACCUGUCGAUUCUCACGUCUCUAACACAUAAAAAGAAAAUGUAUGUUAAUGAUCAA-CAUCAAUCGUCCCUGCAGAACAUAA-GGAGUAACU---UCUAGCGCACCAGAAGGUUGUGACAGCAAG---AGCACAACUUUCUAC-AUUAACGAGAGGUUGGAAUAUAAUUGGGG---UAUAGGUUCAGACUUCUUGUGCUACUAUGGC-GAAAUAGAGGACCGCGCCCGGUUACAUUUUGCGACCUAUAAUACGUGGAUAACUUAAUCUGAG-------------------------------------------------------------------------------------------------------------------------------------------------------------------------------------------------------------------------------------------------------------------------------------------------------------------------------------------------------------------------------------------------------------------------------------------------------------------------------------------------------------------------------------------------------UAGUUAUUACAACAUUAGGAUGACAUAGCUUUCUUAACAAUCGAGUGAAAACCGGCUCUGCUUACUAUUU--UCUUCCUUUAUGAUCGCUU-GGAAUGUCCUUUUCUACCCGCUCGGGCAACAGAAUUAUCUCAGAAGAACU---------------UAGAGUCUACAUUCGAUCUCACAAUGAGCAAUAGGGAAGGACAGCAUAGUAAUAAGUCAUGCUGUACAUCACUCGCUCAUACAUUCUCCUGAUACAUGGCGCGCGCUCCAUAUUAGGCAAUAAAUUUAGAGAUCGAUCAUUUAAAUAGUGCAAAGCACAGAGUGAGUAUUUUAGCACUCUUUUUCAGUGCGAUUUAUAAAUAGUGAUUGCGGAUCAUCUAAAAGUAUGAGAGGAUUCGAUAAACACGUUACCUAAAGUAAGAGUUCUUUGGGACUAUUUAACAGGCAGCCAGCCAAUUUACCUAUUUAAGCGUUCUCUCACGGUCUAAAUCAGUAAACGUACUCGGUUAAGACGUCCUUCAAGUGA----------------------------------------------------------------------------------------------------------------------------------------------------------------------------------------------------------------------------------------------------------------------------------------------------------------------------------------------------------------------------------------------------------------------------------------------------------------------------------------------------------------------------------------------------AGAUUCGGAGGGAUAACGAU-UGCGUGCUCGGAACGGCUAUUUAACGAUUACGUG------------------------------------UCAAGACCUCUAGGUAUGGGCUGUCAAUGUGCUCA-GCA----CAAGCUCGAACAGGCAGUCCAAUUAUCCUUACAUGAAAAUCACUGUCCGUGAUA-AGGUACAAAAUAAACACUUAGU--CGUAAUCGGAUAUAUACGUAAGCAGA--CCCCUUAUUCCAAGA-AAAUUCGGGUUGAUAUAAUUAAAAGUAAGUAGUAAGUAAACCAUGCUUUAUUUGACUUGUUCGCA-GUUCAUAACUUUGUAUAUAUCAAAGUGUGGAUCUUGACCAAGCUGGUAA-AACGGAACAUAGAAUAUUUUAGAUACU--AUGAUAACUAUUUCUGAGAUAAUCGUAUAUGCUUUCCCUAGCCUUGAUGACACUAGGCGAAAUAGCGCAGUCUGUUUACUGUUGGAAAAUUUAGGACACGUACA-CAAAUGUUUCGAU----------------------------------------------------------------------------------------------------------------------------------------------------------------------------------------------------------------------------------------------------------------------------------------------------------------------------------------------------------------------------------------------------------------------------------------------------------------------------------------------------------------------------------------------------------UAAGGUUUCAGACAUGCUGAGAGU-UUAGGUCUGAAUUCUGGGGAGUUGAUUCCGUGUCCCGAAUUUAGAUUUUAACGCGAAUUCGCCGAGUAUAAUAAUUGU-AAUGGUGCUCCACAGAUAGUGUAUGGCAACC--GGCUACUUGAAACGCGGUUCUAAGGGACUGCAUAAGUCGAACGUAGCUUUUAUCGGGUUUC-UACAAUAAAUGAUUAAAAACAAAUCG-ACGUCACCAAAAGGAAGAACUAAAUUGUGC--CCAAUGCGUUGUUCAACGCCUUAAGCAGACGUAUUAUUAUAGUAAGCAAUUAUAUCGAAAGUGUUAUAUACAAUCCAGGUUGUAAUCAUCACGAGAAUGGUUGAUUUAAUUUACACCGAUCUGGUCUGU-UGCAUUGUCGGUUAGUUUGACUAAACACCCCACAGCGGAUGUCAUUGUAGUUAUU-AACCUACGAGUGUCAUCACCU-ACAUUAAUGAAUAUAUAUA-GUAGCCCUAUUUAGCAUUAACUCAAU 
>E2 5333
----------------------------------------------------------------------------------------------------------------------------------------------------------------------------------------------------------------------------------------------------------------------------------------------------------------------------------------------------------------------------------------------------------------------------------------------------------------------------------------------------------------------------------UCUAUUUUCUUAUAUGAGU--GUUUCUAGCAGUGCUUUUGCCACUUACGGGGAAGUUUAAC-CAUUGUCUCUUUUUUUAUUGUGAACAGUAAUAGAAAAUCAUCGCUAAUAC-AUAAUUUUCUGCGUACGUAUCACCCACGAAGUGUUGUACGCCUUUUUUCUAUAUAUUUAAGGAUAGUCCGGUUUGAGUUAGAUAACUAAAAUGUACCAUCAUGGCACCUUCUUUGCAAGAAAACUGAUCUAGCGUACUACUC-AUCCCUAGAUAUCCGGA---UUCACGAAGGCUUGCACACCAAAUACUUUGCUCACCUAAUAAUGAUUU----AAGCAGUCUCACACGAGCAGACUUCAUAGGUUGAGUUAGCGAAGGGUGGCAU-ACAAAGAACA-UAUCUGCAAAGACUAA-AUACCUAAACCAUACCUCACCACUAGGCCA-GAUGUUGAAGUCUCAUGCGGAGAACUUGUAUGGUUAUAUCUCUUCCACCCUGUUACAUUUUA-GACAGUGAGAAU---------------------------------------------------------------------------------------------------------------------------------------------------------------------------------------------------------------------------------------------------------------------------------------------------------------------------------------------------------------------------------------------------------------------------------------------------------------------------------------------------------------------------------------------------------------------------------------------------------------------------------------------------------------------------------------------------------------------------------------------------------------------------------------------------------------------------------------------------------------------------------------------------------------------------------------------------------------------------------------------------------------------------------------------------------------------------------------------------------------------------------------------------------------------------------------AAUUCGGCGAGAGACGGGCAACCAAGAGGAUCGAAUUA---GACCACAUGAAU-AAUCGGCGUCCAACC-GACCACGUUUCGAUUAUAAGCGACG-AGCAUUCUUUGAGAAUACCAAUAAAUUGUCUUGCGUUA---UCUUUAUUGAGGCAACCUUUAUCAUUUAUUAUGCAGAAAUACUAUUACACUCUCUAAUUCGUCGUAUACCGUCGU--CAGUACACCAUACCCAGAUUUCUGUUUG---------UUACUGUCAAGCACGCACGAUAUGAUAGUAUUGGACCUUUCACAAGUUGUUAGCUCAGCAAAAAGCCAGUCCGUCCAUUGACCGGAUGCGAAACACGAAUGUUUUGCCCUAUAGAGAAUGAUCAGCCGCCUAAGGUUCAAAUCGCUUCAUCUCGACCUAAUUGUGCA----------GUGGGAGCCA--UCGGACAUUUAACGAUCUCUCGCUGUUUAUACCAUAAGUAACCGCA-UGUUAUUCCACAUUUGUAUAAGCUGGGCGGCACUCUGUGCUAGAAUU--------------------------------------------------------------------------------------------------------------------------------------------------------------------------------------------------------------------------------------------------------------------------------------------------------------------------------------------------------------------------------------------------------------------------------------------------------------------------------------------------------------------------------------------GUUUAUUAUUUGCACGAUCUUUAUCC-AUUUAAG--AUCGGCGAUCCAACGGCGACA-AGGUGUGGCUAUAGUUUGGGAUAACACACUGUAAUAUUC----AGUUCUAUU-UGUUUGAAGUAUGGACCAUUAGUUACGAGCACGC-UGACAUUAAGAAUGA---GUCUUUAU-AUUAUAUAGAUUAACAUUGCUAAUAUCGUAAAUGACAUACCACUCUAAGUUCUACAAUUUGCUAGUUGGCCACUGUGCUGGUUCAUUAUAUGCUGCUGCCUGGUGACGGUACUGUAAUUUUUUGUAUUAGAAGGGAAAG-GCUCACCUGCAAUGUGGAGUCCUAAGCAGCACGGCCA-----ACUAACGGUUUUUAUCUUUGAAAACAAAGCGCAGAAUUG-CUUUUCUAACCAAUCACUGCGGAUCAAUAUCUUCCGAAUCCCAUGACUAGAACUGUUGGGUGCAGUAACGCGAUAUAUAACACCCG-ACUCAGUUAAAUUUCAAAUAGUCAG-----------AAGAU-CCGCUAUG----------------------------------------------------------------------------------------------------------------------------------------------------------------------------------------------------------------------------------------------------------------------------------------------------------------------------------------------------------------------------------------------------------------------------------------------------------------------------------------------------------------------------------------CCUAGGUUGUUUUUGGACUUGCGGAAAGUAACUUUUCGAUAUGUGUAUUAAUUAUCAAUCAAAAUUCGAGUGCACUUUUUACUAAAACAUAAGUUCUUGGACG------------GAGCUUUAAUGCCGAUGUGCCCUCCAAACUAAAGAGUACUAAUAAAGUAAA-GAAAUAGCAAAUC--UUGCCUUACGUCUAAGUGUAAACGUAUAUAGGUAUA--GACAACUGUACCCAUAUGACCCGGGUAAAAAUUUUGUACUUUUG--CGUACGCGACAGACAGUUUCUAGGUUUUGCUAAGAUUUCACGGUCAAAAGUUUCAUUGGUAGCCCCACGACAAUAACUAGUUACAUUACUUCC-GUACUGCUUGCUUCCA-UUUUAGAUCAUGUUAGAUGCAACCA-----AUAAGCGAUGACAUUU---AGCUUGGUAAACUUUUUCAUAAGCACAA--UGUUACUGGUAAUGUAAACCUUACAGUAGCA---UAGGGAUGAUAUUGCCUCACUAAU-UUUUAUUCAUAAUAACCGUC---UGAGGUUUCGGACAUACUGACAGU-UUAGGUUUGCACCCUACGGAGUUGAUUCCAUGUCUCGGGCUUCGGUUUUAACUCGGAUUCGCCGAUUAUUAUAAUUGU-AAUGGUACUUCAUAGACAGCGUACGGGAACG--GCCUACUCGAAACGCGGUUUUAAGAGACUACAUAAGUCGAGCGUAGCUUCUAUCAGAUUUC-GGCAAUAAAUGAGUAAAAACAAAUCAGACUUCGCCAGAAAGGAGGACUAAACGGUGU--UCAAUGCGCUGUUCGAUGUGUUGAACAAACGUAUUGUUAUAGCAAGACAUUAUAUUGAAAAUGUUAUAUAUAAUCCAGGUUGUAAUCGUCAGGAGGAUGGUUGAUUUAAUUUACACCGGUCUAGCCUCC-CAUAUUGUCAAUUAAUUCAACUAAAUACCCCACAGCAAAUGUCAUUGUAAUUGCU-CACCUACAGGUGUCAUCAUUU-AGUCUAAUAAAUAUAUAUG-GCAGCCCCAUUUCGUAUUAACUCGAU 
>D2 5333
---------------------------------------------------------------------------------------------------------------------------------------------------------------------------------------------------------------------------------------------------------------------------------------------------------------------------------------------------------------------------------------------------------------------------------------------------------------------------------------------------------------------------------------------------------------------------------------------------------------------------------------------------------------------------------------------------------------------------------------------------------------------------------------------------------------------------------------------------------------------------------------------------------------------------------------------------------------------------------------------------------------------------------------------------------------------AAGAUAUUAGCAGCGA-AUGGAGUGAUAACUGAGUUAC-UUGGUUUAGCGGUAUACACUU----------------------------------------------------CUUAUAUAUGUCUCCAUAAGAAUUUUACCAAUGUCCCCCUUACUGCUGUACCUCACGAAAGGCUUAAAUUAGGUUAGUUGAGCA-GCCAAUACGUAGUUAAGUACGCUUGUUUUCCGUAGCAUAGAUCCUAACCUCAGCAACAGAUCAUAAUCAAAUUAGGACGAGAUG-AGCGUUCGUAU--GUUCCCCUCUCGUAUCU-UUGCCUGUAUCAACAGGUUACUAA--AACGCAUCACAUCUCGGAGGGG-AUAAAUUUUUUACAGAUACAUAUAACUAAACGCGGAUUAAAUGACGCAUCUUGGUGUUCAUAUGUA-ACUUAGUAAUUCGAUGCAGUAGCAGGUACCUUUUUCUGUUGGGCAUAUUUAUGUGAAAUGGUCAUACGAGUGGAAAAAUGUUAGGAUUACGGUAACACCGUGGGACCACUACCG--------UGUCAUGAAUUUAUUCUAGUA-AUUCCAGAUGCUGCUCGAGGAGAAUCAUC----GGCUCCAUCCAUCGUUAAUGCGUACAAAGUUUAUGGGAACCAGUUUCAUCGUGACAGUAUCUGGUCACGAUAUGCACUCUUCCAUUUUUAUAACUCC-------------------------------------------AAUGGACCGAGUCAUUCUGUCUUGUUUGU--ACAAUUGAUCGCCCUGUGAUCC------UAAGAAAAUGCACUUACC-UAUGAAGGUGGCUUGAUCGUAUACUGAGUUCAUCUCUUUUAUUCUACUAUUAAUAGCCUUCUACAACUAAAUUGAUUAUAAUGGGCAUAUAAGCACUUAUUCAG-GAACAAUAUUUCCUGCAAGACUUCU-CAAUUUAUU---UCCAGCGCGUUGACUCGCUAGGUCACCGGG---ACUGCGACUUCCCAC-UUUGCUAUUGAGCUCGGUUUUAACGGUCC---AUCAGGUUCGUAUUUCUUGCACUGUCAUGAC-GGAAUGGUGGGAUGUUCUCAAUUCCAUUCAAUUGUCUGUAGUGACCGGGUUCUCCUAAUUAAA-------------------------------------------------------------------------------------------------------------------------------------------------------------------------------------------------------------------------------------------------------------------------------------------------------------------------------------------------------------------------------------------------------------------------------------------------------------------------------------------------------------------------------------------------------CUGUCACCCAAGCGACAAGGAGACAAAUUCUAUAUAAGAAUUUGGUCAUAUCCGGGGACACUUGAUGUUU--UUUCCCUAUAUCAUCGUUA-UUGAUGAUCUUCCUUAACUGCUCCAUAAAACGAAAUAUUUAAAUGGAACC-------------GGGAGUGCCGCUGUCUGGUCUCGCGAGGUACAGCAGAGAAAGGCAGUAUAGAUGCGAACUCAGAUUUAUGAUGCAAGCGGUGGCAAGCU---AAUAAAUACCUGGCCCUCUAUAUUAAUUAAGAAUUGCAAAGUUCCGUCGCGCCACAUACACAAAGCACAAGGGGAAGAACUUAUCAUGGAGUUGCAACGCUACUUGAAUUUAGUUAGUGAGAAUUCAAUAAAGACACAUAGAGCAUCAACUAAUACACGACC-----AGUGAGUUUCUUCGAGUUAUUUAAUAGGCAUUCAGGCCACUGAAAUGAUUCAUAAAUCUCCGAUAAAUCAGUCCGAUAACCGUACUCACAAAAAACAUACCUAAGACAU----------------------------------------------------------------------------------------------------------------------------------------------------------------------------------------------------------------------------------------------------------------------------------------------------------------------------------------------------------------------------------------------------------------------------------------------------------------------------------------------------------------------------------------------------CAAUCAGGAGCGAUGUGGAU-CUCGAGUCUGGAACUACUAUUUAACGGUU--------------CA---UAUUCGC-CAUUUACAUAC-GUGUACAAAUACAGGGUAUAUGACCGCAAAAGCCUAA-GUA----UUAGCACGAAUAAACUGCCGAUUUACCCCC--AAUCCCGACUUUGUUCGUAUU----GUAAGUAAGAAACAGUUUAU--UGCGAUCGAAUUUUUACACUGGAAGA--UCCCGUGUUACAGCA-CAAUUAGGGUCAGUAGAACGGAAAAAAAACGGUGAGCGAACCAUGCGACGUUCGGCUUGUCCACA-GUUCGAUGUCAGCGCAUCAGAAGAGUGUCUAUUUUAGUGGGGCUGAUAU-AUCCGAUUAUAGUAUGUCUUAGAUACU-UUGAUGGACCAUUAGCCGGAAAACUAGAUUCGGUUACCUAAGUUUGUAUCUCUCUAUGUAGAAGAUUACACUCUAUUCGCUGUUCAAUGCUUGAGGACGCAAAUG-UUGUUGUCACAGA----------------------------------------------------------------------------------------------------------------------------------------------------------------------------------------------------------------------------------------------------------------------------------------------------------------------------------------------------------------------------------------------------------------------------------------------------------------------------------------------------------------------------------------------------------AGAGCUAUUACACGUAGUA-----------------------------AAGCUUAUCUUUGAUAUUUCGAUUCUAACCCGGAUUUGCUGUCUACGAUAAUUGU-AACUCUGCUUUAUAAAAAGGAUGCUACAACC--AACUUCGUAAAACGCAGUUUGAGGAGUUCACAUAUAUCGAGUACUACUUCUAUCUGAUUCU-UAGAAUGAAUAAUUAAAUAUAGAUUAUACUACACUGGAAUAAUGGACAGAAUCACAC--UAUAUGUAUUGUCCGAUUUUCUGAAUUAAGUCAGUAUUAGAUAAAACAGUUAUAUUGGA-GUAUUA-AUAUACUCCAGGUUGUUACUUCAAGUGUAGUAGUAGACCAAAUUUGCGUUGACUUAAUUACC-CGCGUUACUGGUCGAUUUAUCCACACACUUCACUUUAAA-AUAAUCUUAGCGGUU-AG---------ACCAUCAUUC-AAACGAACAAGUACAGUUA-ACGGCUCUGUGUCGCGCUGUUUUGCG 
>C2 5333
AAGCCAGUGUAAUUAUUACGCUUAGUCCAAGGAACUAGCUGGUUUGGAUAGGCGGUCUGAAGAUGAGCAAACGGAAUGACGGGAUGACUGAGGUCUGGUU-CGCGGUAGAAUGUGCGAAAUUAUAGCG---GGGAA--GAGUUGCUAACGAUCCUGCUUUGUACCGAGAAAUCUAA-UCGUCACGCUAUU-UGGGAUACGUU-UUACAAAUCAAAAUUUAGAGCUGAUUAGAACCUCUGUGU-AAUACGGGAAGUCGGUUAGAUUUCUCACGGAGUUGUGCCAUGUAAACUCUGGUGCGACUAUUCGGGAAGGUUUAAG-AAUCCCCAUAUAGCAGACGCGUAGCUCGUCCCGAUAGAAUAAAAAAC-UGAGACCUAGGACCUAAC---AGUACCAUACAGACUAAACUAAUAAUUGCACCUUGCAAUAUUGC-GGAACGUUCCUGCAAGGGUCUCU-AUUUACGAAAAAGGCUCUG-GCUUUCGGUGCAAUCAUAAUAAGGACUUUUGUAACUUCUACCAUAGUGUGUGUGU--GCUAUGAUUGCUGAUCAUUCUACAUAGGUGAAACUGCAAU-CGUAGAUGUUUGUAAUAUGUUCGUAAAAUCUGGGAAACAAAAAAUAAUUC-AUUGUUUCCCGGGUGGAGCUAGUUUCUUCACUCUAAUACCUUCUCUUUAUAAUUGUUAAAGAAGCGUGGUGAUAUGGUUGCCUAAAUACAGUGCACCUUCAUGUUACAUAAUUUAGAGCGCCAAGUUCAUAAUACAUUCCGUGAGCCU------ACCGGA-----UACAAGAUCCGGGGGCAUGAAUCCCCUCUAAUCGUCAGUGAGAUUUAAAGAAGUUCGU-----UGGAAUCUUGUCACAGUCGUGUCGGUCGUAAUGUGGCGU--GGGCAUGUCGGAACUGC--AAUCUAA-AUCCUUUACACUAUCCUCGCCAUUACACGA-GACCAUGCAACUUGGAGCAGAAACUUUCUUGAUUUCUCUCUUCCCAACUUUAUUAAAGCUAG-GACUAAGCAAAU-----------------------------------------------------------------------------------------------------------------------------------------------------------------------------------------------------------------------------------------------------------------------------------------------------------------------------------------------------------------------------------------------------------------------------------------------------------------------------------------------------------------------------------------------------------------------------------------------------------------------------------------------------------------------------------------------------------------------------------------------------------------------------------------------------------------------------------------------------------------------------------------------------------------------------------------------------------------------------------------------------------------------------------------------------------------------------------------------------------------------------------------------------------------------------------------------------------------------------------------------------------------------------------------------------------------------------------------------------------------------------------------------------------------------------------------------------------------------------------------------------------------------------------------------------------------------------------------------------------------------------------------------------------------------------------------------------------------------------------------------------------------------------------------------------------------------------------------------------------------------------------------------------------------------------------------------------------------------------------------------------------------------------------------------------------------------------------------------------------------------------------------------------------------------------------------------------------------------------------------------------------------------------------------GUGUAUUCCCCACUCGAUCUUUAGCU-AUGUUAG--UCGUAUCAUACACGCGUGAGACUCAAGUGAUCAUCAUUUGCGAUUUCCCAUAAUCAUGAUC----AGCCACACU-CGAUCCAAAUGUACACUGCCAAAGGCGACCGCUU-UCAUGUAAACGGUGU---ACUACUCUCAUUAUAUAGGUAAAUAACAUUAAUAUAGUGAACGUUAUGUUACCCUAAGUUCUACCGUGCGCUAGUUAAGGACUGAGCAGCUGGAGUAAAUGCUAUUGCUAGAUGCCUGCACUCUUAUCCCCUAUGCUGUAAGCGAAAG-UCGCUUUGAAGACGGAGAGUCUGAGAGAUCAGGGCAA-----ACAAACUUCAUUGCCCCUGGAAAAUAGAUCGUAGAAUUG-UUCUACUUAUUGAGAGGUGAUGAACAAUGUCCUUAACACUCUAUUCUCGCAAUCACUGCUUCCUUCAACAUGAUAUACAGUGCGUU-AUCUAAAUAAAUCACGGACUGUUCG-----------UACCU-UUACCCCGAAAUCAAGAACGAUGUGGAU-CUUGAGUCUGGUACUGCUGUCUAACGGUU--------------AG---UAUUCGC-CGUUUCCACAU-GUGUACAAACACCGCGUAUUUGUGAGCUUAAGUCUUA-GUA----CUAGCACGAGAAGACUGCCGAUUAAUCAUCCAGAUCACGACUUUGCCCGUAUUA----CAAGAAAAAAUCGAUUAGU--GGUAAUCGAAUUUUUACACUGGAAAAUCUCCCGGGUUACAAUA-CAAUUAAGGUCAGUAGAACGAAAAAAAAAGAUUGCACGGAUCAUGAGAUCUUCUGUUUGUCCAUA-GUUCGUUUUCGGCAAAACAGAGGAGUGUCUAUUUUAGUGGGACUGAUAU-AUCAGAAUAUAGUAUGUUUUAGAUAUU-UUAAUGGACCGUUAGUCGGAAAAUUAGAUACGAUUCUUUUAGCGCUGUUUCCUCCAAGUAGAAGAAUACGCUCUAUAUACUACUUAACGCUUAAGGCUGCGGAUG-AUGUUGUUACUGACUCCAUUGGAUGUUAAACCAAUAGUCUGUAUCGUUUCAACUG-----AAACUUGCUAGUGAAAAUACGAAUAUAACUUUAAAUAAGAUACUAAUCCUUGUUUG----------GCUAACUGUGUUGUUAACAGAUCUCCAUAACGCUAGAUCACCAUGAAGUAAGG-GAGAUUAUACAUAA-UUGUCAUGUUUGUAAAUGUAAAAUUACUUAAGUAUG--GACAGACGUACCUUUAUACCUCAGCCUAGUAUCUGGGGAUUCCG--CUCACACAAA-GACGAUUUCGAAUAUUUGUUAUGACUUUACAUGGAGAAAGUUGAUGACUUCUUUUAAAAAAAUGACCGGUUAUAUCCUCGUG-GUACUACUUACUUGUU-UAGUAGAUCACGUUAAGGGCCGUCA-----AUGAACUACGCCACCC---AGCGCGCCAAUUUAUACUUCGAAUGCAA--UACAAUAAAUAUUGUAAAGCUCUCUGGAGUC---UUGGGAUAAUAUUAGAUUAUUAAUAUUUCACUUUAAAUAGUCGCC---AGAGUUACGAGGCGUAGUA-----------------------------GAGCUUAUCUUUGAUAUUUCAAUUCUAGCCCGGAUUUACUGACUACGAUACUUGU-AACAAUGCUUUGUAAAAAGCGUGCUAGAACC--AACUUCGUGAAAUGCAGUUUUAGGGGUCCACAUAUAUCCAGCACCCCUUUUAUCUAACUCC-UACAAUGAAUAAUGACACAUAGAUUGUACUGCGGUGUAAAGAUGGACAGAGCCACAC--CUUGUAUAUCGUCCGAUAUCCUAGAUGACGUUAUUACCAGAUAAAACGGUGACAUUGAA-AUGUUA-ACGUAAUUCAAGUUGUUAACUUAAGUAAAGUAAUAGAUUAAAUUUAUGUUGACUUAAUUUCC-CGUGUUACCGGUCGAUUUGACUACACACCUCACUUUAAA-AUAAUCCUAGCGGUU-GA---------ACCAUCGUCC--AACUAACAAGCACAUUGA-ACGGCCCUGUACCGCGUUGUCUUGAG 
>B2 5333
AAGUCAGUAUGAUCAACUGAUUCAGUGCAAAAAACCAUCCAAUUUGGAGAAAUGGCCUUGGGGCGAGAAAAUAGGUUGGCUAAAUGAGUGGAAUCUGGUU-CGUGGCAAAAUACGCCGAGUUAUAACG---GGGAAUUAAGUACUGAGUUUUGCAACCUUGUACUGUAAAAUAUAA-CCGAUGUGCUACU-UGGGUUACACU-UUAGCGGCUGA-AUUCAAAGCCAGAUAGAACCUAUAUGU-AAUACGGGCAGGUAGCCGGAUGCGUUCCGGGGGUGCGUAUCAUCCGCUCUGUUAAGUCCACUCGAGAAUGCGUAUA-AGUCCCCAUACAGAGAGUCUAUGGCUUAUAAGAGAACAGUAAAGAUC-UGACAUUUAGAACUUAAC---GAUACCAUACAGAUCAAAGUUAUGAUUGUAUCUCGUACCAUCACUGUGAACCCUCUCUAGGAAACUCC-AUUUAUAAGAACAUUCUUUAUCGUUCUCUUAGUUAAUAAUAGAAAUCUUUAUGAUC-----------------------------------------------------------------------------------------------------------------------------------------------------------------------------------------------------------------------------------------------------------------------------------------------------------------------------------------------------------------------------------------------------------------------------------------------------------------------------------------------------------------------------------AAAAUUGCUCCGACGU-ACCGAAUGAUUUCCUCGAAUC-AUCGAUUUGAGAUUGUCGUCU----------------------------------------------------AUAAUCCUUGUCACCAAAAGGACUUAAUCCAUGCCAUCUUAUUUGCUUUAUCUUGAGAAAGGUUUAAACUGGGUUAUUUGAUCA-GCCAAUAUUUAGAGUGUUACGCUUGUCUGCGAAUUCAAAUAUCAGGAGCUCAACCAUAG-UUGCAGUCAAAAUAAGAUAAAUUGUUAUACGCGUAC--AUACUCAACUCAUGCUC-CUGCGACUAUCGAGAGGGGAUUAU--GACACGUGAGGUCCCGACGCCG-AUAGUUUUUCCAAAGCGGUGUAAAUCCGGUGAGCUAUUCAUUGACGCCUAUCAGUGAAUAAGUGAA-ACGAGGUGCCUUGCUGUCGUACAAAAUGCCCUUUAUAGCAGGUCAUACGUUUCAGUCAUUGUGUUCUUUCCUGAAAAGGGCUUGAAUUACAGAUCAACUGUGAGAACACCAUCG--------UAGCAUUAAUUUAUUCGAAUA-AUUUAAGAAACUGCUCGACGAGGGGCAUC----GACCUCAUCUAUUGCCAGUGUGUAAAGGGCUCAUAGUA--UAUUUUUUAGGUAGC--UCCAGUUGCUUGCGACCGUCUUGUUUACGUUAUACGCCCUUCCAUUUUUGUGACUCC--------------------------AAUCAUUCGGUGCAUUUUAUCUCGUCGGC--GCUCUUGAACGUAUUGAGAUCC------CUAGACGACAAUUUUAUUAUAUGAUGUUGGCUUGUCUGUAUCCGGUAAUAAUAUCUUUUAUUUUACUUUUACGAGUUUUUCAGAUCUCAAAUGGUUGAAAUUGAUAUAUAGACAUAUAUUUAG-GAUCGAUUAUUCUUGCAGAACAUCU----CUAGUCCUUUCUGGAGUAUUUAAAAGCUAGGGCAUCAAG---ACCACAGAUAUCUGU-UUUAACAUUAGGCUCGGGUAUAAAGGAUC--UAUCAGCUACGAACUUGUCCUGUUGUCAUGUCAGUAACGACGGAUUGUUAUCACCUGUAUUUCGUUGCCUAUAGGAAUCUGAUCCCCUAAAUCAAU--------------------------------------------------------------------------------------------------------------------------------------------------------------------------------------------------------------------------------------------------------------------------------------------------------------------------------------------------------------------------------------------------------------------------------------------------------------------------------------------------------------------------------------------------------------------------------------------------------------------------------------------------------------------------------------------------------------------------------------------------------------------------------------------------------------------------------------------------------------------------------------------------------------------------------------------------------------------------------------------------------------------------------------------------------------------------------------------------GUUCAGUCCCCGCUCGUUCGAUACCA-ACGUUAG--UCCUGUUAUCCACGUGUGAGGCUAAAGUGGCCAUAUUUUGUGAUUUCACAUCGUAAUGUUC----AGUCCUACU-CACUGCAAACGUAGACUGCGAAACGAAACCACGU-UCCAACGAACCGCAG---ACUAUCCUAAUUAUAUAGGUAGAUAAGAUCAAUAUUGUAAACAGCUUAUUAUCCUGGGAUCUACCAUUCGCUUAUCGGAAACUGACCUGCUGUAGUAUAUGCUGUAGCCAGAUGACUGUACUGUAAUUCUUUGUGUUGUAAGGGAAGA-ACAUUACGACCAUGGUGAUUCCGGAAGACUAGUGUAA-----GCAAACCCUACUAGUCGUUGAAAAAGUAUUGGAAAACUA-CUUUACUUAUUGAGAGUUCAGGUUUAAUGUCCUUUACAUUAUAUCAUUAUAAUUACCGCGCCCUCUAGCGUGAUUUAUAGUAUCACGAUCUCACGGAGUUACCAAUUGUUUG-----------AAUAC-UAGUUAGG----------------------------------------------------------------------------------------------------------------------------------------------------------------------------------------------------------------------------------------------------------------------------------------------------------------------------------------------------------------------------------------------------------------------------------------------------------------------------------------------------------------------------------------CUUCAAUGGAUUCUAGACUGAUGGCCUAUGUCCUUUUAACUA-----AGGCCUGCUAACGAAAGUUCGAGUGCACCUUUUAAUAAAAAAUUAAGCCUUGGAUG----------GAUAUCCUUAGUAUUACCACAUUCUAUUAAUCAUCCAUCUCCACGAGGCUGAG-UAGAUAAUCCCUAG-UUGAUAUAUUUAUAGACAUAUGAGUAUUCUAGCAUC--GACAGCCAUUCCGCUAGACUACAAGCCAACCCUUCGUGCUUCCG--AUUGCUCUUG-GACGAUUUCGAGACUUUGUUAGGACUAUUCAGUAAGAAAAUUGAUAGCCUCUUUUACAAAAAGUACCUCUUAACUUCCCUCU-GAGUUUCUUCUCUGUA-UACUGGAUCACAUUGGAAACAGUAA-----AUGGACGAUGCCGCUU---AGCAUGCUAAUUCUUAUUUCAAAUGCCA--CACUAUUGGCAUUGCAAAGCUUACUUGAACC---CCAGCAUACAAUGAGCUUAUUUAUAUUUCAUCCUAGAUAAUCGAU---AGGGCUUCAAGAUGCAAUGAUCGU-UUAUGUUUUAAUGCCGCGGAGCGGACCCUAUCUACGAUGUUUUAGUUCUAACCGUAGUUUGCCGAAUAUGAUAGUUCUAUAUUAUAUUUUACAGAAAGUCCGCUGCAACU--GCCUUCGUGAAACGCAGUUCUAGGGGUCCCCAUUCAUCAAACACUACUUUUAUCUAGUUUU-GGCAAUCAACAAUUAGAUGCAAACCAUACGCCACCGGAGAGACGGAUAAGGUCGCAC--UCUACUUAACCUUUAAUAUUCUGAGUAAAACCAUUGCUAUAUGAAGCUGUUGUAUCGAAGGCAUUAUAUAUAUUCAAGGUUGUUAGCUUAGGCAAAAUAGUAGAUUGAAUUUACAUUAGUCUAAUUUC--CUUGUUAUCGGCCGGCUUAGAUACACAUUCUACUUCAAA-AUAUUUGUAACGAUG-AA---------ACCAUCUUCU-AAGCUGGCGAGUAUGAUUA-GUGGCUCUACUUCGCCCCAAUUUGAU 
>A2 5333
AAGCCAAUAUGACCAACAGGCUUAGUGUAAGGAACCAUCCAACUUGGAAAAAUGAUCUCGGGGCGGGAAAAUAGGUUGGCUAAAUGAGAGGAAUUUGAUU-CAGGGCGAAAUACGCCUAGUUGGAACG---GGGAAUUAAGUACUGAACGCUGCUACUUUGUACUAAAAAAUCUAA-CAGAUGUGCUACU-UUGGUUGACUCUUUAGAAGUUAGAAUUCGGAGCUUGAUAGAGCCUACAUGU-GAUACAGGCAGUUAGCUUAAUGUCCUCCGGGGGUGCGUAACACUCGCUCUAUUGAGACCACUUGAGAAUGCGUAUG-GAUCCCUCCACAGAGAAUACGUGACUCAUAAGAG-AUAGUGAAGAGC-UAACAUUUAAAACUUUAC---AAUAUCAUACAGAUCAAGUUAAUAAUUGCAUCUCGUACCAUUACGGUGAACUUAUUCCAGGUAACUCU-AUCUAUAAGAAGAUUCUCUAUCGUUCUAUUAUGUAACAGCAGAGGCCACUGUAAAC-----------------------------------------------------------------------------------------------------------------------------------------------------------------------------------------------------------------------------------------------------------------------------------------------------------------------------------------------------------------------------------------------------------------------------------------------------------------------------------------------------------------------------------AAAUUAACAGUGACGU-AUCGAACGACCUCCUCGAAUC-UUUGAUUAUAGAUUAGCGCAA----------------------------------------------------AGUGUCCAUGUCACCAUAAGAACCUAAUCCAUGAAAUCUUCUCUGCUAUAACUUGAGAUGGGUUUAAUAUGGGUUAAUCGAGUA-GCCAAUAUUUAGAUUGUUACGCUUGCCUCCGGACUCAAAUAUUCUUAGCUCAUUCACAGAUUACAAUCAAAUUAGAACGAGUUGUUAUAAUCAUAC--GUACUCAACUCAUGCUU-CUGUGUAUGGCUAAAGGUUAUUAA--GACACUUGAGGAUACGGAGGCG-AUAGUUUUUGAAACGACGUAUUACUCCGAUGAGCUAUUAGUUGACACAGAUUAGUAGAUAAGAGCG-ACGAGGCGCAUUUAUGUUGUACAAAGAACCCUUUCUAGCCGAGCAUAUGUUUCCGUCAUUGUUUUCUUUUUUGUUAAGGGCUUGAAAUACGGAUUUACUGUAAGACCAACAUCG--------UGUCCUAAGUUUAUUCGAAUA-ACUCAUGAAGCUGCUCUACGAGGGGCAUC----GACCUCAUAUAAUGCCAUUGUGUAAAAGAUUCAUCGUAUAUAUUUUAUACAUCGC----UAGGUUAUUGUAACAGUCCUGAUUACGCUAUACAUCCUUCGAUUUUUGUGACUCC--------------------------AAUUGUUCAAUUCAUUUUAUCUCAUUUGC--GACCUCGAACGUUAUGAAAUCC----CUAGGCGUUACAAACCUAUU-AAUAAUGCUGGCUUAUCUAUAGCCAGAAAGAAUAUCUUCUACUUUACGAUUAGUAAUUUUUUAGUUCUCAAAUGUUUGAAACAUGCAUGUAAACAUAUAUUUAGAGAUCGAUUGUUCGUGCAGAACAUCU-----CCAGUCUUUCUAGUGUGUCAAAAAGCCAAGGCAUCAGC---GCAACGGCUUUCUGU-GUCAACACUGGGUUCAGGUAUAACGGAGC--UACCGUUUACGAACCUCUCGUACUGCCAAGACAAUAUCGGCGGGCUGUCCUCGGCCAUAUUACGUUGCCUAGAGGGAUCUGAUCCCCUAAAUUGGU-------------------------------------------------------------------------------------------------------------------------------------------------------------------------------------------------------------------------------------------------------------------------------------------------------------------------------------------------------------------------------------------------------------------------------------------------------------------------------------------------------------------------------------------------------AUGUCACCCAGAUACUAAGAGGACAGGGUCUAUACUAGAGUUUAGUCACAACUGACAGCGCUGAAUAUUU--UAGCCCUGCAUAACUAUUC-UUAACGGACUUCCUUAAUCACUGGAUAAGACGAAAUACUUAAAUGGAUCC---------------CAGAGUUAAUGUUAGGACACGUAAGGAAUAGCUCGGAAGAGCAAGAUAGUUAUAAAUAUUGAUUUACGUUCCAAUUAGCUGAAAGCU---AAUAAAUGGUUUGCUCUGCUUAUUUAUCAAAGACCUUAAGGUUCCUCGAUGAAACAUGCACAACACACGAGGAGAGGAAUUUAUCUCGGUAUCAACGUAUCGUUUGAAAUUUGUUAACGCGAAUCAUAUGCAGACACAAGAAGCUUCAACCAACAAGGGACG-----AACGAGUUUAUCGGAGUGGCUUGAUAGGCUUCUAAGCCAUUAAAAUGGUUCGGUAAUCUUUUGCUAUUCAAGUGGAUGAUCUUACACACACAUGACGUACCUAUAACAA----------------------------------------------------------------------------------------------------------------------------------------------------------------------------------------------------------------------------------------------------------------------------------------------------------------------------------------------------------------------------------------------------------------------------------------------------------------------------------------------------------------------------------------------------GAAUGAUGAGUAGUGAGGUU-UACGUGCCUGGAACCGCUAUUUGACAGUU--------------AA---CAUUCGC-CAUUCGCAUUU-GUACUGUGACAUUUAGUGUGCGUCGGCAAGAGCUUUG-GCG----AUGGCAUGAAUGGACAGGUGAUUUAUCCCUUGAAUUUUAUUGAUGUCCG----GUAACUAAGAAAGAUACAAUUAGG--UGUAACCACGUUCUUGCACCAAGUGA--UUUUAUGUUACGAUA-UGAUUUUAGUUAGCAUAAACUAGUGAAAACGGUGAACGAAUCAUAAGAUGUUCGAGUAUUCCGAA-AUCCGUUUUUGGCACAUCGGCAGACCGUUGAUCUUGAAGGGGCCGAAAA-GACCGAAAGUAGUAUAUAUCAUAUAUU-CUAAUGAACCAUUUCAUAAAUAACUGCUUGUGUUCCCUUCGGCUCUAAAUUUUCUGGUUAGAAAGAUACGCCAUAUUAGCUAUUUGACGAUUGGGGGUGUAGAUG-AAACUAUCACGAUUUUCAAUGGUUUCUAGCCUGAUGGCCUGUAUCUUUUUAACUA-----AAAUUUGCUAGCAGAAGUUCAAGUGCACCUUUUAAUAAGAAAUUAAGCCUCGGUUGG---------GUAGCUAUGGUUAUUAGCACGCCUUAUUAAUCAUCCAUCACCACGAGGCCGAG-UAGGUAAUGCCUAA-UUGGCAUAUUUUUAGACAUAAAAGUACUCGAACAUG--GAUAGCCGUACCGCUAAAUCACGGGCUAACGUUUCGUACUUCCG--AUCGCACGUG-GACGAUUUCGGGAGUUUGUUAGGAAUCUACAAUAAGGAAACUAAUAUCUUCUUUCACAAAAAUUACCAGUUAACACCCCUCU-AUGCCGACUCUUUGUA-UAUUCGAUCACUUUUAAAGCAGUAA-----AUAGACAACGCCGCUU---GGCAUGCUAAUUCUUAUUUCAAAUGCCA--CACUAUUGGCGUUGCAGUGCUUAUUGGAAUA---UCGGGAUAUUAUUAACUUGCUCAUAUUUCGUCUUGGAUAAUCGGU---AAGGUUCCGAGAUGCACUAAUUGU-UUGCGUUUGAAUCCCGCCAAGCGGAACCUCUCCCUAAUGUUUUGACUCUAACCCUAGUUUGCCAACUGUGACAGUUCU-UAUUAUACUUUACAGAAAGUGUGUCGCAACC--GCCUUCGUAGAGCGCAAUUUUAGGAGCCCCUUUUUAUGAAACCUUACUUCUAUUCGGUCUC-GGGAAUCCGCAAUUAGACACAAACUACACGUCACUGAAAAGACGGAUACGGUCGCAC--UCUACAUAACGUUUAAUAUUUUGAGUAAAACUAUUACUAUAUGAAGCUGUUGUAUCGAAAGCACUAUAUAUGUUCCAGAGUGUUAAGUUAGGGAAAAUGAUAAAUUGAAUUUACUUUGGUCUAACUCCU-CUUGUUAUUGGCCGCCUUAAAUAGUCAUCCCAGUUUAAA-AUAUUCGUAACGGUA-AC---------AUCAUCAUCU-AAAGUAGUAGGUAUAAUUA-GCGGCUUUACUGCGCUUCAAUUAGGU 
>H3 5333
AAAAUGAUGUGUGCAGAAAACAUACUUAUUAGUUCCAGCUGAUCUGGGCGAAUAGUCUAGGAUUUGGAUAGCGAGCUGUCUAGCUAGGUUCAGCUUAAUUUCGCCGCCAAAUGUGCCAAAUUUGAAUA---CAGGAUUGGGUUACGUUCAUUGCCACAUUGCACUGAGAGAGUCUC-UCGAUGUACUAUCUGUCAAUUCACCAAUAGAAAUUCAAAUCCAGAA-UAAUUGAGCUGCCAGUGU-AUCUGGUGCGACUGAUUUGAAGUUCCCCAACAGCCUGCACUCUGAGUUUUAACG-AACUAUUAGAAUAUCUGCGCG-AGCCGCCACGAAGAGAUCAUAUAUCAUAUGAAACUACAAGGUAGAAU-UAGAACACAAGA---------GUCAUCAUCCAGACUAGAACAUUAUUAGGAUUCCGUAUAUGAGUGGAUACGCACAAGCAAAUGAUCAC-UUAUUUGAGGGGGUCCUCAUA--CUUCACUAAGUGAUGGCAAAGAUUCCCGUUGAAUGCUACUUCGUAUAUAAUU--UCUUUCAUCUAUGAAUACUCUGCUUUGGCGAAACUGUGUA-AACAAUUCUGUCUUGUAUGGUCGUAAGUGUUAGGAUGCAAUAGACAUUUC-GUUUGUUACCCUGUAUACACUGUAUUUAUAGAGUACUGGGGCGUAUUUUCAAACACUAUAGAAAUGUAAAAGUGGAGGUAAAGUUUUUCAAUAUGUGGCAGGAACUCAAAGUUUCCGAUGUGGUAUAUCUGGGGUACUGCGCGUUUGCUGCUCAUUCGGU---CUCCUAAGGACCCGGUCUUACAAUUUAAUGGUUACUCUGUAAUAUUAU----CCAUUAAUAAUCGCUAGAGCUAAAGGCAAUUAUCUUUGGGGCAGAGUGGAUUCGUAGUGCACGUGAUUAGCUGAAAAUGA-AUAUUGUAAAAUUAGAACGCCCACCAACCC-GCGAACGCGAUUUACUGUAAAGAAUAUUAGAAGGUUAAUUCUUUCCACACAGUUCCAUAGUA-AAUCAGGGCAAUUAUUUAGACCCGACGA-GAGCUACGAUGACUGCUAACC-AUUUAAAUGCGUUUCGUGCUU----------------------------------------------------UUGACGCAAAUGUUCAUAUUUGUGCUAUAAC--GUGUCCUUACUAUUACCUAUUGGGCAACGUCAAAGGUAGGUCUGUUAGAUA-ACCUUGAGGAAUUACGUGUGACCUGGCUUUAGUGGCGCCUUACCCAGCCGUUAUCAUAGGCCAUAACUAACAUAACACGACUCAGAAUUAUCGCAU--AUGACCUAGGCCAUUUA-UUCAGUUAUUAACAAGGUAAUCAA--AAUUCUUAAGGUCUCGUGGAAG-GUAAUCUUUAUGAAGAGAUGCAGUUAUAUUAGUCAACUAGAAACAGCAGCCCAAGCUAUAGAUAGGGACCUAAUAUUGCUAUCUUGUCAGGAAGAUCAUACUUAACUGACCACAUAUGGAGAUACAAGGAUUGUUUUAUUACACAGAUAAGGAUUUAGCAUUAGUCGUAAACGCUCUCCAC-----------UAUGGUUUUUUUGUGAUG-GCCGAAGAAAUUCCCGGCGAGGGCGCGAC----GAUCCGGACCGUUAUUAUAACGUAAGAACUUUAGGGUUGUCACCUCCAGGCUAAA-GUUUCGGUUCGUACUAUAAUUUCUGGUGGGUCACCUUACUUU------------------------------------------AGUGGUUUGAUGGAUCAGUUCCUGACCUU--UCGGACAAUCAGUAUAAAGACC------CUGAAAAAUGGAGUCAUC-UGAAACGUUACUUUGACCGCUGACAGGUAUUAUUUUGCUAGCUUGCCAAUACGUAUUCUCGU-CGUCCCUUACAAGUUAAGUGGUUAUAUGUGUUUUUACUCAG-GGAAGCCCAUGCACGUGCAACAUGG-UAAUUGGAA---UCCAGCGUCCCUGAAUUCCGGGUCGGCAGC---AUAACUGCCUUCUGU-AUCUUGGAUAGUGUGACAUCUUGCGAUAC--AUUUAGACUAA----UUCAAGAUUGUUGUCUC-GAAACUACAGGUAGCGCCCGGCGAUACUGUAUUCUUUAUUGUAAGCGAAAACCCCAAUUUCACAGAGCAUAUAAGAAUAUAAGGUCAGGAAGAUUG-AUAG---AUAAAUAUUAGU-AACAAGCAAUUUUUA-AGUUGGUUCACGUUAUAAAGCCUAG-AAGAAAGUUUAAAAAAAAAAUAAACGCUUCGCACGACA---UUUCAGUUAUAGCAACGUUCCGUCCGCGUGAUAGAGAAAAUUGAGGCACCUUUUUAAAUGUUAACAUAUCAGUUG--GUACGCCAGUCUUAUAAGCCUGGAUACA---------GGACUCCCAAAAACGGACCUAAUGACAAAACUGAAGAUCUCCUCGGUAAGUACUACCCCAUCAAGUAAAU-CCUCUAAUGGGUACAUGUGCAAUUGUAAUACCUUGGAUUAAAUCGAAUGACAAGCCGCUUAGAGUACGGAAUGUCACUCCAAACUCUACCUGAUAG----------AUGGACAAAU--UUUGACAUGCGAUAGCUUCUGACGGGUUUCCUAAAAUGUACAGCA--AAACGUAAUUCUCGUGCUGCAUCCGAAACAUACCGGAUGGUAUUAAU----------------------------------------------------------------------------------------------------------------------------------------------------------------------------------------------------------------------------------------------------------------------------------------------------------------------------------------------------------------------------------------------------------------------------------------------------------------------------------------------------------------------------------------------------------------------------------------------------------------------------------------------------------------------------------------------------------------------------------------------------------------------------------------------------------------------------------------------------------------------------------------------------------------------------------------------------------------------------------------------------------------------------------------------------------------------------------------------------------------------------------------------------------------------------------------------------------------------------------------------------------------------------------------------------------------------------------------------------------------------------------------------------------------------------------------------------------------------------------------------------------------------------------------------------------------------------------------------------------------------------------------CAUCAGCGUUUCUUAGACUUAUAGUCUGCCCACCGAUAAAUAUGAAUGUGCCGGCCACUAAUAAUCCAAGUAUAUUCGUUAUUAUGGAACUUACCCUUGGAUU----------AAUAGCAUCACACCCAAUUGGCCUUCUUCGCCACAAGUUUUCAUUUAAACGCU-CAUAUCGUGUGAAAACUAUCGCACUCGCAGGUAUAGAAGUGCAUAAACAAA--GUAAAUUUUAUUCUUAUAUAAUUAAUUAACCUUUCGUAAUUCCG--AGUGUUUGAC-GAUGGUUUAGAAGAUUUACUAUGACUCAUUUGUGUGGAACUCUGAAGCUUAUUCCACUUAAAUGGUUAGCUAAACUCCGUCUGGUGGUAUUUAUUAUCG-UGUUAGGUUACAUUUGUAAUUGUCUAAAGUCGAUGCCGUAUUAACACCAGACACAUCAGGUCCGUCUUUCGAUCCAG--CUUUAAUUAUUGCGCGAAUCUAAUUGAGACU---UCAGAAUUACAUAGGGUAAUUGAUGCUUUAUAAACAAUAAUUGCC----------------------------------------------------------------------------------------------------------------------------------------------------------------------------------------------------------------------------------------------------------------------------------------------------------------------------------------------------------------------------------------------------------------------------------------------------------------------------------------------------------------------------------- 
>G3 5333
----------------------------------------------------------------------------------------------------------------------------------------------------------------------------------------------------------------------------------------------------------------------------------------------------------------------------------------------------------------------------------------------------------------------------------------------------------------------------------------------------------------------------------CCCUCUUUCGUAUAUGAUC--GCUCUCAUCCAUGGGUACUCUCUUUUGACGAAACUUUCUA-AACAAUUUGGUCUUGUGUGGUCAAAAGUAUUAGUAUAUAAUGGGCACUUUGGUUGGUUACUCUGUACACACUUUAUUUAGAGGCCAGUAGGUCGUUUUAUCAUACAUCGUAGAAACGUAAAGGUAGAAACAAUUUAUUCCAAUACGUGUCAAGGGCUCAUAGUUUUUAAUGUGAUAUAUCUUGGGUAUUGCGCCAUUCCUGCCCUACCGGA---CCUCUAUGGACCCGUUUUUAUCAUUUCAUCCACUCUCUGUAAUAUUAU----AGAUUUGUGAGUUCCUAAGCUUAAGUCAAUUAUUAUUGGCACAGAGUGGAUCCAUAGUCCUUACGCUUCACCGAAAAUGA-AUGCUGUAAAAUAAGAUCGCAAUUCAAUCC-GCGAGCAAGAUUUACCGUAAAGUGUAUUAGGAGGUAAAUUCUUUUGUCAUUGUUGCAUAGUG-GUCCAUGGCAAU---------CCGUCGG-GCGCCACUAUGCCGGCUAACC-UUUUACAUGCGUUUCGCGCUU----------------------------------------------------UAUACGUAAUUUUUCAUAGUUGUUCCACCGU--GUGUCCUUACUAUUCUUUGUUAAACAACAUUAUACGUAUGGAAGUUAGAUU-ACCUAAAGGAAAUACGUGUUACCUGACUCAGGUACCACCUUACCCAGCCUUUAUCAUAGGACAUAAAUAAGAUAAUAUGGCUUAUAAUUAUCGGAU--AGGACCGAGUCCAUUUA-UUGGGUUAUCAACGAGGUGAUCAA--AACUUUUAAGGUGUCGCGGAGG-GUAAUCUUUAUGUAAAGAUGCACUUCUAUGAGGCAACUAGAAAUGGCAACCUAAGUCAUAAAUUGGGACUUAUUCUUGUGAUCUUGUCAAGAAGAUCAUUCUUAACUGAACACUUAUGAGGAUACGAGUAUUGUUUUAUGACAUAGACAAGGAUUAAGUAUUAAACGUUGCACAACGCUCU-------CUUCUAUGGGUUUUCUGGGACG-GCCGAAGAAAUUCCCGGCGGAGGCCCGAA----GAUCCCGACCAAUGUCAUUACGUGAGAACUCCAGGGUUGUCACCUCCAGGUUAAA-GUUUCAGUACGUACUGUAAAUUCUGAUGGUUCACCUUUCGUU------------------------------------------GGUGGAUCUAUAGUUCAGUUACUGACUCC--GCGAUCGACCAAUAUGAAGAUC------AUGAAAAAGGAAAUGAUU-UGAAAAGUUACUCUGACUGCAGACAGGUAUCAUUUAGAUUGUUUUACGACAAGAAUGCUCGU-CGUACCUUCCAAAUAAAGCGGGUAUAUGUUCUUGCACUCAG-GAACACUCGUGCAAGUGCAGCAUGG-GCAAUUGAU---UCCCGCGUUCCUGAAUUUCGGGUCGGUAGU---AUUACCACCUUCUGU-AUCUUAUAUACGUUGGAAUAUUGUGAUAA--AUAUAGUCUAA----CUUAGUACUGCAUUCUC-GGGGCUACGGGCAGCCCCCUGCUAUAGUGUAUUACCUAUUGUAAGCGUAUACCCUAGUUCAAC-------------------------------------------------------------------------------------------------------------------------------------------------------------------------------------------------------------------------------------------------------------------------------------------------------------------------------------------------------------------------------------------------------------------------------------------------------------------------------------------------------------------------------------------------------CAACAGUCAAAAUGAUGAUCUGAAGUAUUUCUUUCAACAAACCAGCGUUAAUCGGUUAGGAUUAGUGUUU--CAUUCUCAGGUAAUUAAUU-UAAACGACGUUAGUUAGAUACUUCAUUAGCCGAAGUUUUUAAAAAGGCCU----------------CCAGUCUAGGCGCAAACCCGCAAGGAUCAACAUGGUAAGGCGAAAUUAC--AGAGGUAUAGUGUACUUCACGAGCAGUUGCGAACUACUAAAACUUUCCAUACUUUCUCGGUUAGCCGCUAGAUUUAAAGUUAGGUUCUGACUCAUUUGUAGAACGCUGCGGGAAAAUUUGAGAGUGGCGUUGCAACGCAGU-CGGACGAGAUACACGUGAAAGGUAGAUUAAAUUUGGCAACCCUGAGAACAACGCCGUC-----AUAUGAUAUCAUGAAGCUAAUUAAUAGGCAUCUCAAU--UUUGAAUGGUCGGCUAUUGCCUCCCAGCCCAAGUAGGUAAAUGCACUUUGUUA-GACCCACUUAACAGAAAGUUACUCCCUGCCUGAUCCAUAAGC-ACAUAUG--ACAAGUCAUCUGGACAGAAGGUUGGUGCAAUUAUAUUAUCGGAUUUCACAUGAUUACAAUC----CGUUGGACA-CGCUCCAAAAACGGACUCUAAAAAACGGCGUUUU-UUACUUUAACGAUAA---ACGUAUACAAUUAAUUAAAUAAAUAGUGGGCAUGAUGUAUUUAAUAGA--ACCUGAGAAAUCGAUCCUUUCUGAUCAAGGACCCAGUCGUUCUGUUAGAUCUUGACACCAAGUGAACGCACUUCGAUAUCUUGUGUUCUGAGUAGAAG-UUGCAAAGGUUAAACCACGUCCAGUAAAUAACAUCAA-----AUAAGAGAUACUUGUCCUGAAAAAGCAGUAUUUGAAAUA-CUCCUCCUAUCGAAAAUUGAAUAUCAUUAUCUUCAAACUUGGGUUCAUGGAGUCGGAGUAUUUUUUAUUACGAUUUAUAUUACAGU-ACCCGCUUUAAUACUAGACUUCUAACUCAAAAUUAAAAUUU-CAGCAAGAGGAUCCGUACGAAUGUCGAG-CAUGUGUCUGGGGUGGAUACUUGAAUACGUACCCGCUAAUUUUAA---CAUAAAC-GAGUUACAUUAGGUUACAAAGCACUAGAGACGUGCUGCUGUAAAUUUAA-ACA----CAAGUACAAGAAGGCUGCUGAUGAAACUCCCGAAUAGGAGUAACGAGGAUACAAUUAAUAUUGAAGAACUAAUUCAU--UGUACUCUGACAUUUAUCUUGGCAAA--UCCCGUGUUCUGGUG-CGAUCUGAGUGAGGAUACUUAAAAAAGGAGUGUGAAAGGAUCAUCCAAUACUAGGCUCGAGCACA-GCUCAGCGCU---UUGUUUGUGUACUGCUUGUGUUAGCGACGCUGAUAA-AUCGAAAUUUGGUGUGUUCCUAAUACU--AGAUAGGCCAAUUUUCGGCGAACGGCAUGUAUUCUUUAUAGUCGCGAAGUGUUUAGGUAAACGAGUUCAUAUCAUUUAAGAUACAACGAUCAAAUGUAUCCAUA-CGGAUACUGUAAA------------------------------------------------------------------------------------------------------------------------------------------------------------------------------------------------------------------------------------------------------------------------------------------------------------------------------------------------------------------------------------------------------------------------------------------------------------------------------------------------------------------------------------------------------------------------------------------------------------------------------------------------------------------------------------------------------------------------------------------------------------------------------------------------------------------------------------------------------------------------------------------------------------------------------------------------------------------------------------------------------------------------------------------------------------------------------------------ 
>F3 5333
GAAAUAAUAUCUUCAGGAAACUUAAACAUUAGUGCCGUGUGAUCUAAGCCAAGAAUCCGGAGUUACGAUAGCGCGCCGCCUGAGAGGAUCUGGCCUGGUCCCAUGGUCAAAUAUGACGAGUUGGAAUA---UAGAUUGGAGUUCCGAUCACUAUUACAUUGUACCAAGAGAGCUUC-UUAAUGUCCUAUC-CUCAGUUCGCUAUCAGAAAUUAG---UUCAGUGUAAUGGGACUGUCACUAC-UUCUGGUGCAGUCAAUCACAAGUCACGCGAUGGUCUGCGCUCUAAGUCUUAUUGAACCUACUCAAACACGUGCGUG-AACCAACAUAAGGAGACCACACACUAUCUAAAGUUACAGUGGUGAAU-CAGAACAUGAAG---------GUUACCACGCAAAUUAGAACGGUAUUAGGAUUGUGUGU-AUAAUGGAAGCACAACCACAAACAACCUU-UUGCCUGAAAGGACCCUCAUA--UUUUAUCGAAUAAUGGGAAAAAUUUCUUUUGAA--------------------------------------------------------------------------------------------------------------------------------------------------------------------------------------------------------------------------------------------------------------------------------------------------------------------------------------------------------------------------------------------------------------------------------------------------------------------------------------------------------------------------------------------------------------------------------------------------------------------------------------------------------------------------------------------------------------------------------------------------------------------------------------------------------------------------------------------------------------------------------------------------------------------------------------------------------------------------------------------------------------------------------------------------------------------------------------------------------------------------------GUGGAAGGGAUUCCCAGCUGACUCACAAC----GAUCCGGGCUAUUAUUAUUACGGGAAAGACCUGAGAUUGUCAAAUCGGGGUCAUA-GUUUCGAUUUACAUGCUACAUUAUGAUAGUCUACCGACUUC-------------------------------------------AUUGGUUAGAUAGAUCAUUUACUGCCUCU--GCUAUCAAUUUUUAAAUAGUUC-------CAGUAGAUGCGUGUGAU-UUGUAAAUAACCUCGUUUACAGACCGGCAUUAUUUUGUUUGCUCUACAUCACGUAGUCCCUU-CGUCCCUCACAAGUAAAGUAGGCAUCAUUGCUUGUAUUCUG-GAAACCGCGCCAAUGGGAAGCCUAA-GAUAUGAAG---UCUAGCGUGCCCGGACUUCGGGCCAAUGAC---ACUUCCGCCUUCUGU-AAUGUCCACAGGGUGAAAUAUUGUUGCAC--AUCUAGAUUAA----UUUGGUACUUUCGGUUC-GAAUCUACGGGCAAUCCCGGUCUGCAUUGAUUUGCCUACCGCAAACCUCUGACCCACCUUCUCGGAAUGAGAACAUGUAUGCAGCCAGGAAGAUAGAGUGAUACAUACGGAGAAGCUGAGCAGCAAUUUUCA-AGCUGGUGAUCUAGACUCAGCAUUA-AAUUAAUAUUAAAAAUGCAAUGACUGCUUAUCACGUGG---UUUCGGUAAAAGUAGUAUUUCGUACAGAUUAGCAAGAGAGAUAGUGCUCCUGUCUGGUUGUAAGCAUAUCGUUUA--AGAAGCGUCAUUUAUAAGCCUUUAUUUA----------GAUCGUUUUACAAGGGUUUAAUGAUACCACUAAAAGUUGUCCUCAUAAAACCUGCCCCAAAGAGGAAAU-AUUCUACUCGGCAGGUGUAAAGUAUUAAUUCAUUGCGUUAAAUGAAACGACAAACUGCUUUGAGCCCGUAUUGCCUCGCCGAACUAUCCCUGUUCC----------AAGGCCCACUUUUGGAAUGUGCUAGUAACUCUGGUGUGUUUUAUUAUAUGUACGACA--AGGUGUUUUUGCUGUGCUGAGUUCUGAAUAUACUGAGUGAUAGGGAU-CAGCUGUGAAAAUAGUGACUUGAAACAAUUCCUUCAACAAUCCAGCGAUAACCAGGUAUGACUAGUAUAU--CGUUUCUUUGUGACUAGUU-UAAAUAAUCUCAUUUAGGUGACUCAUCAGCAAAAGUUCUUAAA--GAAUC---------------UACGGUCUAGGAUCAGACCCACAGGGCUCUAUAUACAAAGACGAUCUGAU--AGAGAUGCAGCGUACACCACUGGUUGUUGAGAACUGCUUAAACGCUCUACGCCUUCUCCGUUAGUCGAUAAAUUUUUAGAUCGAUUAUGAUUCAUUUGCAAAGUGUGGCGAAGAGAUUAGAGCCUGGCGUUGCAACACCGUAUGAACUAGGCAAACGUGCAAUAUAGCACAAACAUGGAUACUUUGAAGACAGCGCGGUC-----AAUGAAUGCCACGGGGCUAUUUAUUCGGUAACUCAAU--UUCAAGUGGUGGAUUGGCCACUCGUAACACAAGUGAGUAAAACCACCUUUUUAAGAC-CCCUUAAUGGAGGAUUAUCCUAUGCCUGGCCUAUAGCC-GUGUGGA--ACGAGUCAUCUGGUAGGACGGCUGGUGGGGUCUUAGUGUUAGAGUUCUCAUAAUUGCCUUU----UGUUUUUUA-GCGACCAGAAAUAACCCGCAGGAAACAGUACCUU-UUGCUAUAACAAUAA---GCGUUCGCAAUCGAUUAAAUAAAUUGUCUUUACGAUACAUUUAAUAUACGCUGCUAAAUGUAAACUUAUCCUCAGUAGGGAUCUAGCUAUUCUGUUAGAUAUUUUCACCAGAUGUAAGUACUUGGAGUUUUUGUGUUAGGAGCGGGAA-UGACAAAGGCCAAAGCGAUUCCUGAAAAUAGCGUCAA-----AUAAGACAUACUAGUCCUGCAAAGGCAAUUUACGAAUUA-CUUUGCCGAUCGAAAAUUCAGGAUCGCUAUCUUCGGAAUGGAGUUAUCGGAAUUGGGGAAUUUUUUAUCAUACUAUAUAUCUCAUU-ACUCUUUUAAGUACUAGGCUUCUGACGCGGGAAUAGAAUUU-CAACUGGAGAAUCCCUAAAAACAGUGAA-CACGUGUCUAUGAUAAUUAUUUGAAUAUUUAGUAGGCGGGUACAC---CGUGUAC-UCAUUUAAUUA-AUUUUAAGAUACUAAAUAUGCGCUGCCGGAAAGCGCA-ACA----CGAAUACGGGAAAGCUGCCGAUGAAUCCCCUUAACAGGUGUAACGGUAAUACAUUUAGUAAGCUGGCACCAAUUCAUUCUGUACUCUGACAUUAACGCUAGAAAA--ACCCGUGAUCCGACGCCAAUUCAAGUAAACAUAUUUAAAGGGUGAAAAUGGAAGGGUCGUGCGACACUCGGCUGGUUCACA-GUUCACGGCCUCUUCAUUAAUGGAUUGCCUAUGUUGAUGAGGCUGAUUA-AUUAAAAUCUGGGGUUUUCUAAGUACU-UGGAAAAGCCAAUCCCCGAACAACU-----CGACUCUUAUCGUCUUGAGGUGCUUAGGU-AAAGAGUCCGCUUCUUUUUCGAUUCAGUGAUCAAGUGUGUACCA--UGUAUACUACAAA----------------------------------------------------------------------------------------------------------------------------------------------------------------------------------------------------------------------------------------------------------------------------------------------------------------------------------------------------------------------------------------------------------------------------------------------------------------------------------------------------------------------------------------------------------GAAAGUUAUAGGCUAUAUGAGUGU-CUAUACAUGGAGCCUACUAAAGAGAUACAGUCCUUUUAAUCUCAAUUUUAGCUAGA--UUGUUAUCUAUAAUUACUUA-AAUGGAACUCUAUUGAUAGUAUAUUGUGAUUC-GUCCCUUUGAGAUGCAGUUUUCCGGAGCCGUGGAAUUCGGCAGCAGCUCAGGCCCGGCCCC-CUUGAUAAAUACUUAGACGUACAUAAUGUUUCAUCGUAAACGUAGUCACGUUUGUCU--UUUAUAUAUUGCCCGUAACGCUGAACGAAGGUAUAAUCAGAUAAAACGGU--UAUCAAAGAUAUUAUAUGUGGUUCAGGGCUUUAAACUACGUUACAUGAUGAGUCAAAUCCACAUUGACUGUAACUUU-AUUGCUAUCCAUUAGCGUGACUAAUCACUUUACUGUAAA-ACCGCUUUAAAAGUU-GUCCUCAACUAGUUAUUUACUCAUAUUAGAUGCCUCAGUUG---GAUACCAUUUCGUAUUAACUUAAC 
>E3 5333
AAAGUGAUAUUUCAAGAAAACUUAAGCAUCAGUACCAUGCGAUCUAAGCCAAGAAUCCAGGGUCAUGAUAGGGCGCCGCCUAAACGGAUCCGGCCUGGUCCCGUGGCCAAAUAUAACAAGUCUGGAUA---CAGAUUUGAGUUCCGAUCACUUCUACACUGCACCGAGAAAGCUCC-UCGACGUGCUAUC-CCUAGUUAGCCAUUAGAAAUUGG---UCCGGAAUAAUUGAGCUGUCACUGA-AUCUGAUGCAAUUAAUCAGAAGUUACCCGAUUGUCUGCGCUUAAAGCUUUAUUGAACCCACUCAAAUACGUGCAUG-AACCGCCAGGAGAAGACUACAUAUCAUAUGAAAUCACAGCAGUGAAG-UAGAACAUGAAG---------GUUACCACAUAAAUUAGAGGGAUUUUAGCAUUACAUGU-AUGGCGGAAGCACAGCUACGGACAACUAU-UUGUCUGAAAGAACCUUCGUA--UUUUAUUGAAUAAUGGCAAAAAUUCCUGUCGAAUCCCUCACCGUACACAAUA--GCUCUGAUUGAUAGGUACUAUGCUAUGGUGGGUGUGUUUA-GACGAUUAUGUCUCGUAUGAUCAUAAAUAUCACGAAAGAGUAGGCAGUAC-GCUAAUUGCUACGUACACACUGUGUUUAAAAGUUAGUGGGUCCUUUUUUUAUAAAUUACAGACUUUUAUGGAUGAAAGCAAUUGGUUUUAAUACGGGUCAGAGACUCAAACUUAACAGUGUAAUAUAUCCGGGGAACUGCGUGAUUUUUGUUAAUCCGGU---CUCCUGGGGAUUAGGUCUUAUCAUUUCGGUCAAACAAUGUAAAUUCUU----AAAUUUACAGAACCAUGAUAUUAAGUUGAUUGUGUUCUGGGUAAGGUGGAACUCUAGUGCGAACAAUUCGCAGGAAACGU-CCACCGUAAAGAUAGGUCGCUAUCCAACCA-GCUAGCGUGAUCUGAUGUAAAGAAUUUUUAAAACUGAAGUAUAGCCCCCUUGCCACACGUUA-GACUCAGCCAAU---------------------------------------------------------------------------------------------------------------------------------------------------------------------------------------------------------------------------------------------------------------------------------------------------------------------------------------------------------------------------------------------------------------------------------------------------------------------------------------------------------------------------------------------------------------------------------------------GCGGAAGGGACUCCAAGCUGAGGCACGAC----GAUACGGGCUAUUAUCGUUACGGAAAAAAGUUGAAUUUGUCGAAUCGCGGCCAUA-AUUUCGGUUUGCUGUGUAUAUUCCGAUAAUCUAACGACUUC-------------------------------------------ACUGGUUAGGUAAGUCAUUUACAGUCUUU--GUAGUCAAUUAAUUAAAAAUUU------CUGAAUAUUCGGCUUAUU-CGUGAAGUAGCCUCGAUCGCAGACCGGCAUUGUUUUGCUUACUCUAUAUCACGUAGUCUCUU-CGUCCCUUACAAGUAAGGUGGGUACGAUUGCUUGUAUUCAG-GAAAACUCAGCCAUGUGGAACCUGC-GAAAUCAAA---UAUAACGUACCUGGACUUCGAGCCAGUGAU---AGGUAUGCUUUCGGU-AAUGUCAACAGUGUGAAAUAUUGCGACAC--ACCUAGGUUAA----UUGGGUACUGUCAUCUC-GAAAUUACGCGCAACAUCCAUCUAUACUGAACCGCGUAUUGUAAACAUCGGCCCUAACUUCAU------------------------------------------------------------------------------------------------------------------------------------------------------------------------------------------------------------------------------------------------------------------------------------------------------------------------------------------------------------------------------------------------------------------------------------------------------------------------------------------------------------------------------------------------------------------------------------------------------------------------------------------------------------------------------------------------------------------------------------------------------------------------------------------------------------------------------------------------------------------------------------------------------------------------------------------------------------------------------------------------------------------------------------------------------------------------------------------------------------------------------------------------------------------------------------------------------------------------------------------------------------------------------------------------------------------------------------------------------------------------------------------------------------------------------------------------------------------------------------------------------------------------------------------------------------------------------------------------------------------------------------------------------GAAUCCCUAAAAAUAGUGAA-CAGGUUUCCACGAUAGUUAUUUAAAAAUUGAGUAGGCGAGUCCCU---CGUGUGC-CCAUUUAAUUA-AUUCUGAAAUGCUAAAUACGAGCUGUCGAAAAGCCAA-AUG----CAGAUACGAGAAAGCUGAUGGUGAAUCUCCCUAACAAGGGUAACA-CAAUACAAUUAGUAGGUGAGAGUCGAUUCAUUUUGUACUCUGACAUUCACGCUAGAAAA--UUCCACGACCUGAUACCAAUUCGGAUGAACAAAUUUGAAGAAUGAGGAUGGAAGAGUCAUACGAUGUUCGACUAGCUCACA-GUUCAAUACCUCUUCAUUAAUGGGUUGCCCAUGUUGGCGAGGCUGAUUA-AUCGAAAUAUGGUGUUUUCUAAAUACC-UAGCCAAGCCAGUUCCCGAAUAACACCAUGUGUCUCUUAUCGACCUGAGGUGCUUAGGU-AUGGAUGACGUUCCGCUUAUGAUCCGGUAAUCAAGUAUGUACCUA-CAUAUAUUAUAUAUCUCACCGGUCUUUAGACUUCUAGAUUGCCCUUAGAGGGGUAUG---AUAUUAGACACAGUUAAUCCGAGUAUAUUCUUUGGUAUUGAAUUGGGCCUGGAAUUAAU-------UACAGCACUGGUUAUAG-ACAUUUUGUAGACGGCCGGGUUUCACCAAAACACU-CAUAUCGUACGCGGAUCAUCGCAUUCCCGGAUUCAGUAGUGCACAAAUAGA--GAGAGUUAUGUGAUUAUCUCACUAGCUAGCACUUUGCAAGACCG--AAUAUUUGAU-AAUGGUUUUAGAGAUUUGCUAUAACCUAAUUGCAGGUUAUUCUGUAACUUGCUCCACUAAAAUAAUUAGCUGAGUUCCAUCU-GCGCCAUAUAUCCUUA-UGUCAGAUCACAUUAGAUACGAUUUAUAGAUGAUUUCGCACUAAUGAUAGGCGCUACAGGUUUUUUAUUCAAUCCAA--CAUUAUAUAUUGUACGGAGAUAAUCAAGGUU---UAGGAAUUGCAUUGGGUCAUUAUCUUUGGAUACAAAAUAAUUGCU---GACGGUUAUAGACUAUUUGUGUGU-UUACAUAUGGAUCCUACUAAGGGAAUAUCGUUCUUUUAAUCUCAAUUUCAGCCCGA--CUGGCAGCUAUACUUACCGA-AAUGGUACUCUAUUAAUAGUAUAUUGUGACUCUGUCCCCUUGGAACGCAAUUUUCCGGGGCCAUGGAACUCGGUAGCAGCUCAAGCCCGGCCCU-CUUGACAAACACUAAGAUAUAAACAAUCCUUCACUAUAAACAGAGUUACAUUUGUGUAAUGCAUAUAUUGCCUGUAGUGUCGAAAGAAGAUAUAAUCAGAUAAAACGACGAUAGUGAAAAUGUCAUAUAUAGUCCAGGGCUUUAAACUACGCUAAAUGGUGAGUCGAGCCCAUAUUAACUGUACCUUU-UUUACGAUCCGUCGAUGUAACUAGUGACUUUACCAUAAA-AUCGUCUUAUAAGUU-GUCCUCAACUAGUUAUUUUCUCACAUUAGAUACCUUAGUUG-UA--UACCACGUCAUAGUAACUUAAC 
>D3 5333
UGAAUAGUAUAUUAAUAAAACUUAGUUAAAAGAGCCAUUUAAUUCAAACUAGAAGCUUAGAGUUUAAAGAGCGGACCAUUUAAUUGAUUUUCACCUAACCUCGCGACCAUAUAUGAAAAAUCUUAUUA---AGGAAUUAUGUUUCAAUCCCCAUCACAUUGCACCGGAGGAGUUCA-CCAAUGCACCAUCGUGUAAUUUAUCGUUAUAGGUUGAAUAUCUAGAACAAUUGAACCGUCAAUAUGGAUACGUACGGAUAUUUAAAUGUUCCCUCAUAAUUUGCGUGAUAGAUUCGAUUACACCCACUUAAGUAAUUGUCCA-AGCAGUUAUAAAAAAGUUACGUAUAGUGUAGAGCAAUAAUCUAGAAU-UAGAACUUAAUAGUUAGA---GCUGUAGUGCAUACUAGAAAAGUAUUCGCACCUUGUAU-AUGGCAGAUAUGUUCCUGUAAGUAACCGA-AUGUCUGGCGGGACUCUACUA--CUUUGCUAAGUGAUGACACAGAAUUUCGUUAGAUCGAACUUCAUACACAAGU--UUUUUGGACGCGGGUUAGCCAGCUAUCACCGGACUGUGGA-GAUAGAUAGAUCAUGUAUUUUCUGAAGUGUUAGGCGAGUAUAGAUAAAUA-AUUGAUUAUUACGAACUUACCGUUUCUACUGUUUCAUCGCUGCCUUUUCGGGAGAUUUUUGAAAGGUGCCGGUCAAGCCAAUUAAUUCCAACACGUGAGUGGGACAAAAAAUUUGAAACAUUGGAUAUCAUGUGUAGUCCACGUUUCCUGCGUACUCGGA---UUCGUGGGAUCUGAGCCAAGUGACACCAUCCAUACGUUGUAACUUUCC----AUAUGAGUGCACUCCAAAGUCUAGGGUAGCUGUGUGCUGUGUAAAGUAUAAA-AUGAAUAGUAGUAGCUGCCGAUCUUAA-AAAUCUUAAGAUCGGCGUGUUACUAAACCG-GAUGCCAUAGUCUAAUGUGCAGAAGUUUUGAAUUAGAAUCCAUUUUGUGUAGCUUCACCUAA-GAGGAGUCCGAUUUCAUAGCCCUGAAGU-AAGGCAUGGUUCUUACUAGCCGAUUUCUCUGAGGUUUGUGUGG----------------------------------------------------UUAACAUAUUUCAUUAAAUAUAGUUCUUUAA--AUACCUUUAGUAUUCCAAUAUGUGUGAGGUCUAAUUUAGGGCUUUUAAGCA-GCGUAUGAUAUAUACGUGCCCCCAGUUUUUCGGCUCAAUUGAUCCAGACUCUAUUACUAUACAUAACCAGGUUAAAUCGAAUUAAGAUUAUCGUGC--AUAAUCUACUCAUUCUG-UUAGUUCCACCCAGAGGUUUUGAG--UACCCUAAGGAUCUUGUAAGGG-GCAAUUCUUAGUUCGUGAUACAAAUCCGUUUUGUACCAAAUAAGGGCAUCUUAUGGAAUAGAGUUGGAAAUAAAAGCUUGAUGAUAUAGUCAAGUUCUUUCAUCACUUGUCUCAUUAUAGGAUACGUGGUAUCGAUUGUGACAUGGAGGGGGGUCUAUCAUACGCUGUACCACCAUGUGAU-------CGUCUUCAGUUUUUUUAGGAAG-GUUUAAGUGACUAUUAGCGGAGUUGCAAC----AACCAUCAUAAUUGUUAUGCCGCCUGAAGUUCAGGGUAACAAGUUUCUACCCGAC-GCUAGUAUUCACUCCAUAUAACCACAUAGUCUCCCUACUUU-------------------------------------------AAUGAUUCAAUGGGCACUCAGCCGGCUGU--ACUAUUCGUCACUGUAUAAAUC------CUUAGAAAGGAAGUUAAU-UGCAAAGUUACCUUCCCUUCAUACCGGCAUGGUUUUGUUUAGUUUACCGCCCGAGGUAUCUC-UACCUGGUGUACGUGUGGUAGCUUCAUUUCCUAAUAUUGGC-GAAUACGCAUCUAUACAAAGCAUCA-GGAAUCGAU---UCGAGCGCACCUUAAUCCUGAGUCAGUACG-GUAUAACAGUUUUUAAU-GUCACCACUAUAUUACUCUAUGAAGAGGC--AACGGGAUUAUGAUUUCUGGCACUGUUGCUCC-AAACCUAUAAGCAGCGGUCAGCUACAUUUU-UGGUCUUUAUAAAUGUGAUAAUAUACUUACGUCGCAAAACAAAAUGUAUAUGUUUGGGAAUGUUC-GUGG---AUACGCCUCACC-UAUCUACGUUGACUC-UGCCCGUUGUUAACAUUGGUCUCUG-AAUAGGGUUAGAAGACCCCAUACUUAACUUACGCCUCA---CUUCCGUGGCUUGGAUGUCCCUUGGAUGGUAUUGAUAAAAACUUUACACCUCUUUGGUUGAUAUUAUUUUAUUCG--AGAAGCAAUUCCCAAAAACUUAUAGUUU---------GGGCCUAUGACAACGGACUCCAUGAUAAGAUACAAAAUACUCCUAAUCAGUCCUUCCCUCGUAACUGAGU-UUUUCGUCUAUCCUAUUUAAAGAAGUUAUACAUCGGAUUAUAACGAUGUAUGACCCAGAUGCAGAAGAGGUUGAAUCAACGGACUCUAUUUGCUACUAAACCUGUUAGAAGAGGAACUUCAGAGUAUAAAAAACUUUUGUUGGGUUGUCUCGGGUAUACGGCU--AGGUGUAAUUCACGUAUCGUUCCAGUAAUGUUAUGAAUGUUAGGAUU--------------------------------------------------------------------------------------------------------------------------------------------------------------------------------------------------------------------------------------------------------------------------------------------------------------------------------------------------------------------------------------------------------------------------------------------------------------------------------------------------------------------------------------------UGUCAUUUUCUGUUUCGUAUAUGCUG-AUGUUGG--ACGUUUCGCCUCCCAAUGGGGUUAAUGUGGUUAUAUUUUAGAACCUCGGUCAAUCGCGUUA----CGCUUUGCA-CGCUUUAGAAUUGAAUUAU--AAAAGAAUAAUGUCCAGCUCUGUUGACGA---UCUUCUAGCUUCG-AUGAAUAAGUGGUAAUCAUGAAGUUCAUUAAAUACUAUACUAAGCACUAACUCUUGACUAUCGGGGAUUGCACUACUGAGUUAUAUAUGGUUGCCAAAUGAACCUAUCUUGAUUUGUUAUAUGAUAGGCAAAAA-UCGCAUUGAUUUAAGCGCAACAAGAGGAUAACGUUAU-----AUAAGACAUGCUUGUCUGGGAUGGACGACCGUCGGUUCA-UUAUGCCCAUUCAAAAUUGAGCAUCAUUACCCCUGACAUUAAAUUACUGGAGUUAGUAGAUUCCCUUCCACAUAGUUUUGUACCUU-GCUCGUCUGAGUAACGGACUUGCAGCGCAAAAAUUAAAUUC-UUACUAAA---------------------------------------------------------------------------------------------------------------------------------------------------------------------------------------------------------------------------------------------------------------------------------------------------------------------------------------------------------------------------------------------------------------------------------------------------------------------------------------------------------------------------------------------------------------------------------------------------------------------------------------------------------------------------------------------------------------------------------------------------------------------------------------------------------------------------------------------------------------------------------------------------------------------------------------------------------------------------------------------------------------------------------------------------------------------------------------------------------------------------------------------------------------------------------------------------------------------------------------------------------------------------------------------------------------------------------------------------------------------------------------------------------------------------------------------------------------------------------------------------------------------------------------------------------------------------------------------------------------------------------- 
>C3 5333
UAGAUAGUAGACUAGCAAGACUUAGUUAAAAGAGCCAUCUAAAUCAUACUAGAAGUCUAAAGUUUAAAGAGUAGAUCAUCUAUAUGAUCUUAACCUAAUCUCGCGACCAAAUAUGGAAAGCCUUAUUG---AGGAAUUAUUUUUCAGUCCCCGCCACACUGUACCGAAGAAAUUCA-UCAAUGUACCAUC-UGUAGUUUGUCAUUAAAAGUUGGAUAUCCAGAAUAAUCGAACUCUCAGUAU-GAAUCGUACGGCUAGUUAGAUGUUCCCCUAUAAUCUACGUGAUAGAUUCAAUUGCACACACUUAAGUGAUUGUGCA-GGAAGUUAUGAAAAAGUCAUGUAUCGUACAAAACAAUAAUCUAGAAC-UAGAACUUGAAAAUUAGG---GCUGUAGUGCAGAUUGGAAUAGUAUUCGCACCCUGUUU-AUGGCAAAUAUAUCCCUGUAAGUUAUCGU-AUUUCUGAGAGAACUCCACUA--CUUUACCAAGCGUAGGCAUAGGAUUUUGUUAGA-----------------------------------------------------------------------------------------------------------------------------------------------------------------------------------------------------------------------------------------------------------------------------------------------------------------------------------------------------------------------------------------------------------------------------------------------------------------------------------------------------------------------------------UUCACAGACCCGACGU-AGGGCAUGUUAAUUACUAGCC-AUUUUUCUGAGGUUUGAGUGG----------------------------------------------------UUGAAAUAUUGCGUUAAAUAUAGUUAUUUUA--AUGUCAUUCGUACUCCAAGAUUUGUGAAGUCUUCAAUAUGGCUUUUAUGUA-GCUUAUGAGAUAUACGUGCCGCCAAUCUUUGGCCUCAAUUAAUCCAGCCUUCAUUGUGGAGGAUAAAGAAGCUAAAUAAAUUUAAGAUAAUCGUGU--AUAAUUUACUCAUUUUG-UUGAUUCCACCAAUAGGUCUUUAA--UACGCCAAGGAUCUUGUAAGGG-GUAAUUUGUAGAUCGUGAUACAAAUCCGAUUUGUACCUAGUCAAGGCCUCAUAUGGAAUAGAUUUGGAGAUAAACGUUUGAUAGUAUAGUCAGGAUCUUUCUUCAAGUGUCCUAUUAUAGGAUACGUGGCAUCCAUUAUGAGAAGGUGAAGGAUUUACCAAACGCUUUACCACCUUUUGAU-------AGUCCUCGUUUUUUCUAAGACG-------------------------------------------------------------------------------------------------------------------------------------------------------------------------------------------------------------------------------------------------------------------------------------------------------------------------------------------------------------------------------------------------------------------------------------------------------------------------------------------------------------------------------------------------------------------------------------------CGCGGAACACCAUGUAUAUGAUCCGGAAUGUUC-GUUG---AUGGGCUUGAUC-UAUUGAUGUUGAUUC-AGCCAGUUAUUAACAUCGAUCCCCG-AAUAAAGCUCGAAAAUCUUCUCAUGAACUUACGCCUCA---UUUCAAUUGCGUGGAUGUCUCUUGGUUGGUAUUGACAAAAACUUUACACCUCUUUGGUUGAUAAUAUAUCGUUAG--AGAAACAUUACCCAAAGACUUAUAUUCA----------GACCUUUGACAACGGACUUCAUGAUGAGAUACAAAAUAUUCCUGACCAGUCCUUCUCCAGUAAGUGAGG-UUUUCAUCUGUCCUAUUUAAAGUAUUUACACAACGGCUUAUAACAAUGAAUGACCCGGUUGAAGAACAAGCUGAAUCAAUAGAAUCUAUUUGCUUCUAAACCUGCUAGAAGGGGAACUUCAGGCGAUAAAAAACUUUUGUUAGAUUGCUCCGGGUAUAGAAA---AGGUGUAAUUCACGAAUCAUUCCCGCAAUAUUAUGAAUGUUAGCAUU--------------------------------------------------------------------------------------------------------------------------------------------------------------------------------------------------------------------------------------------------------------------------------------------------------------------------------------------------------------------------------------------------------------------------------------------------------------------------------------------------------------------------------------------UAUUAUCUUCUGCGUCAUUUAUAAUU-ACGUUGA--UCUGGUCGUCUCCAAAUGGGGCUAAUGUAGUUAUAUUUUAGAAUCUCAGACAAACAGAUUA----CGUUUUGCG-CGCUUUGGAAGUGAAUUCUAGCAAACAUCAUGUC-CAGCGCUAUCGGCAA---AUUUCUAGAAUCA-AUGGAUAAGUGGUAAUCAUGAUGUACAUUGAAUAUCGAACUAGAUACUAACUCUUGACUUUCGGGAAUUGCUCCACUGAAUUAUAUAUGGUUAUCAGAUGAACCUACCUUGGUUUAUUAUAUUUUGACCAAAAA-UCGCAUCGGUUGAAUCCUGACAAGAGGGUGACAGUAC-----GUAAGACAUGUUUGUCCGGUAUGGAUGACCAUCGGUUCG-UUUUGCCCAUCCAAGAUUGACCAGCAUUACCCCUGAAAUUUGACUACUGGAAUUAGUAGAUUCUUUUCCCCACAGUUUUGUACCUU-GCUCGUCUACGUAAUGGAAUUUCAUCGCAGAAAUUAAAUUCUUAACUAGUGAGCCCGCAGGGGUCGCGAU-UGUGCAUAUAAAAUCGCUCCUUAAAUUCUAACGGGCGAUUCUGGA---CAUGUGG-UAUUUGUAUUG-AUUCCAAAAUAUCGCAUAUGUGCUGUUGAAGAACAAGUGCA----CAAAUGCAAGAACAAUGCAUAUUAAUCCCCCAAGCAAAGAUCACGAGUAUCCCCUCGAUAUGCGGAAGCCAAUCCGU--UGUACCGUGGCAAUGACGCUAGCAAA--UUCUAUGUUUUAGUG-CGAUUCCAGUCAGCAUGUUUAAAUGAUGGUGAUGAAAUCACCAGGAGUUAUUCGGCCCAUCCGCA-AUUCGUAGUCAUGCUUCCAAGCGAGUACUGAUGUCAGAAAGGCUAACAU-A-UAUAAUCUACAAUGUUCUAAAUAAA-GGGGCAAGUUAGUUUUUUGAUAACGACAUAGCUCCUUACCGGCCGUGAAAUACUUAAAAGGAAGAAUACGUUUAUGCUUCGGUUCGAUGGUCAAGGG-AUACAUA-ACGAAAUAAUUAACCUCAACGACCCCUAGGUUUACAGAGCGCAUUUUGUUAUGCGUA---AUACUUGCCAUUGUAAAUGCAAGAAUACUCAUCAACCAAUUACGGAAUUAAUUUUCUAGGG-----AAAAGCAUUAUUAUUAGCACGUACUCUAAAACAUAUAGUAUCGUUAUAAGAUUACACACAAUCCGGAGUUCAUCUUAUUUACUAGUACAGUAGUGUAUAAGUAAU--AAUGAUUAUGUCCUUAUACUAUUAACGGACAUUUCCCAUUCUCA--GGUAUCUAAC-GUCGGUUGGGAAGACUUCCUAUUGCUUAAUAACGGGGAAUGCUGUCCCUUGCUCCACUAAAAUGCCAAACUGGAUCUUAUCG-UUGUCGCUUCUUUAUA-CGACAGACAACGUUUAAUACUUUCCAAGGUAAAUGCUACAUAGCAAC--UAGACUACAGGUUUCUUCUAUGAGUUGA--UAUGAUUCGCGGCAUGAAACCAAUCGUAGCU---UUGUAUUUUCGCUAGCUAACCAAUGUUUUAUAGGACAUAGUCACCCGCGGCCGUUGUUUAGAUACCGGGAAC-UUAUGCUUAGACCCCCUUAAAAAGAUCCGGUCCUUCAUGUUUUAAUAUUGGACCGAGACUGCUGACCACGAUGACUGC-AGUAGUGUUUCA-------------ACAAUU--GCUAACCCAAGAUGGCAUUCUCCGUAAUCCUAUAGAUUAACUAUAGUUUCAACCCGGCUCC-UACGGCCGAUUUUCGAAUUCAAUCCAUCCAUCACUAUAAACAUAGUCACAGUUAUUU------UUCGUUCUUCAAGACGUUAUACGAAUGUAUUCUAGUAUAGAACAGGAAAAUUAAAAGUAUCUCAUAUCUUUCAUGUAGUUCACUCUAAAGGAACAGUGAACCGAAAUUAUUAUUAUUUUGCCUCU-UGUAUCGUCUAUCUAUAUAACCAAAUGCUUUAUUGUAAG-AUCAUCCUAAUCGCC-GGGUUAAAUUUAUUAUUUUUU-ACAUCGGAUAGUACAUUUG-ACGCGGCUGACUCACGCCGAUUUAGG 
>B3 5333
UUAAUAGCGUAUCAUGGCGAAUCACCUGAGAAGACCAUGUGAUUUGAACCAGAAGCCGAGAACUUAGAAAGCGGGUCAUUUAACCGAUCUGAGUCUGAUUCUGCAACCGAAUACGAAAGACCUUACUG---AGGAGUUGGAUCCGAAUCACUGCUGCACUGCAUCGA----------ACGACGUUCUAUU-UGUAACCUCUCAUUAAAGGUUAAAAUCUAGAA-CAAUUAAACCGUCAAUAC-GAAUCAAGCGGUCAAUUGGAAGCUUCUUAAUUAUCUAUCUGAUAAGUAUUUCUGUUCCCACUUGAAUAAUUACGCA-GGAAGUCAGAAAGAAAUCACGUAUCGCACACAACUAAAGUUUAGAAUAUAAAACUUAAAAAUUAGA---GUCGUCGUGCAGACCGAAGUAGCAUUUGCAUCCCGUAU-GUGAUAGAUAUAUUUCUUCAAAUAGCUGU-AUUUCUGAAGGGAUUUUAAUG--UUUUAUUUAGUGGUGGCAAAAAUUUCUGUUAGGCCUUUGAUGAUACAUAAAU--UCAUCGGGUACUCGUUAUUAUCUUAUCGCUGGGCUGCGUA-AAAAGUUACGUCUUGUAUUCUUUUAAAUGUUAGGAUAGAAUAGAUAAUUU-AUUGGACACGACGUGCAUUUCGUUUCUAUAAUUUAAAAGAUGCGUUUUUCAGAAAUUCUAGAAAUGUGGCGGUCGUAUAAAUUAACUCCUAGACGUGACUAUUAUAAUUAUUUCCGAACAUAAAACACAGAGUAUAGUUAAGGAUUUCUGUCUAUCAGGA---UCCAUGAGAACCGAGGAGAGUAAUCUCAUCCAGGUCUGACAAAUUUUA----GCUUCAUUUCAUUCUGAAAGUUGGCGUGCUUGUCUGCGACGUUAAGUUUAGC-AUGACAGGAACUACCAGUGGAAAUUAA-AUAUCUUCAGAUUAUCGCGUCGUUAAACCU-GUUGGCAUCAUUAAAUGUAUAGUCUUUAAGAAAGUGAAUUCUUCUCCCGCAAAUAGGCGCUG-UACAAGGCCAAU---------------------------------------------------------------------------------------------------------------------------------------------------------------------------------------------------------------------------------------------------------------------------------------------------------------------------------------------------------------------------------------------------------------------------------------------------------------------------------------------------------------------------------------------------------------------------------------------------------------------------------------------------------------------------------------------------------------------------------------------------------------------------------------------------------------------------------------------------------------------------------------------------------------------------------------------------------------------------------------------------------------------------------------------------------------------------------------------------------------------------------------------------------------------------------------CGCACAUCAGUAGGUUAUUAGAUUGGGAAACUUCGCUG---AUGCGUAGGAUC-UAUCAACAUUGAUCGCAACCAGGUAUUGAUAACAAACCCUG-AACAGAAAUUAAAGAUCCCUUAGCAAUUUUUCGCCUCA---AUUCUGAUGCUGUGACGUCCGUUGUUUUAUAUUGUAAAAAAGUGAGCACCUUGUUGAUUGUUAACGCAUCGAUAG--AGAAAUUUCUCCCAAGAACCUACAUUU----------UCGCCUUUAAGAACGGACGCCAUGCUGAGAUCGAAAUUCUCCCCGAUAAUUACUUAUCAAGGAAGUCAGU-GUUUUAUCGGUGCUAUUAUACGUAUUUAGACCUUUGUUUUUAACGUAUUAUGUCCCCCAUGCAGGACGGACAGAGACACCAAACUCCUGUUGCUACUCUACCUGUUAGAAUGGGAAUUUCCGGUGCUAAAGAACUCUCAGUCCCUUCUUUAAGAUAUAUAGUU--GCGUAUAAUUCACGUAUUGUACCUACGGUAUGGUGGAUGAUAAAAGC--------------------------------------------------------------------------------------------------------------------------------------------------------------------------------------------------------------------------------------------------------------------------------------------------------------------------------------------------------------------------------------------------------------------------------------------------------------------------------------------------------------------------------------------AAGGACUCUCUGUCUCGUCUAUAACG-AUGUUGG--UCGGAUCGUUUCUUAAUGAGGUUAGUGUGGCUAUAUUCUGGGAUCUCAUACAGUCGAGUUU----CGUUUUGCA-CGCGUUUAAAAUUAAUUCCAAAGAAUAUUGAGUU-CUACACUUUGUACGA---GCUGCUAUAAUCC-AUGUGUAAAUGGUAUUUGUGAAGUAUAUAAAAAACUAUACUAAAUAUUAACUCUCACUGAUAUGGGUUUGUACUACUCCGAUAUCCAAUGUCGUCGAGUGAACGUACCUUGGUCCUCUGUAUUUAGAGUAUAAU-UUGCACCAAUUGGACUAACUCCAAGGAGGAAUAUUAC-----AGAAGAAACACUUAUGCUGCGCAAAUGACUUUCGAUUUG-UUCUACCCGUUAAGAAUUGGGUAUCAUUAACCUUGAGGCUUUAUUAUUAGGGUUAGUAGAUUUUCUACCACCCUAAAUAGUAUCUA-GCUCACCUAAAUAAUCGGAUUACGGCACGGGACAGUAAUAC-AAGCUCGACUGCUUGCAGAGGUAGCGCU-UGAAUGUAAAAAAUUGAUGGUUGAAUUCUAACAGAAAAACUCCAA---CAUGC----AUUUACAUUA-AUCCCAAAAAGCUGCGUACACGCUAUCAAGAAGCCAAUGUAUAUUCAAACAUAAGAAGGCUGCCUAUUAACCCCCCAAGCAAAGAUCAUGAACAUUACAUCGUUUCGCGAGAGCCGACUCUG--UGUACUUUAGCAAUGA-GCUAGCAAA--UUCUAAGUUUGGGUA-CAAAUCGAGUCUGUAAACUUAUAAGCAGAUAAUGAAACGAUCAUGUGACAUCUGGAUCAUUCGCA-GUUCUUAGCCGUAUCUUCAUCGACAUGCCGAUGCCAGUAAGGCGAAUAU-CUUGUAAUACACUAUGUUCUAGAUACU-GAGGUAAUUCAGUUUUGGGUUAACUACGCAUCUCCUCACUAGUCCUGAAGUACUCAGAAUAGAGAGUUCGUUUAACCUUUAAUCCGACAACUAAGUGUAUACAUAGUAGAUAUAAUUAA----------------------------------------------------------------------------------------------------------------------------------------------------------------------------------------------------------------------------------------------------------------------------------------------------------------------------------------------------------------------------------------------------------------------------------------------------------------------------------------------------------------------------------------------------------GAAGAUUGCUGACUAAUCAGGAGA-UUAUUUUUAGACCCCUUCAAUAAAAGUCGACACCGCAUAUUUCAAUUACGACCCGAGUCUACCGUUCACGGUAAAUGG-AAUGUUACUUUAUAGACAUUAUAUCACAACC--GUCCACCCAAGACUCCGUUUUCUGGAAGCGUCUAACUUAAUUGCAGCUUCAACCUGAUUUC-UGCGGCCAUUAUUCUAACUCAAGCCAUUCCUCACCGCAAACGGGAUCAUAGUUAUAU--CUUGCACAUUGUCCACGAUGCUGAUUAAUCACUUUUCUAUAUAGAGCAGUAAAAU-AAAAGUUUUAUAUCUAUUCCGGGUCGUCGCCUCGAGAGGAACAUUGUCUCAAAUUUACAAUAAAUUCCUCCUU-UAUAUUCUCCUUUAGUGUGCCUAGAUCCUUUACCGAAAA-AACAGUUUUAUGGCC-AGGCUCAACUAGUUUUUCUAU-ACACUAGAUAGUUUAGUCG-AAGCAUCUGACUAGCACCGAAUAAGU 
>A3 5333
UGAAUAGCGUAUUAUGGCAAAUUACCUGGACGAGCCAUGUGGUUAAAACCGGGAGCCUAGAACUUAGAAGGUGGAUCAUGUAAUUGAUUUGAGUCUAUCUCCGCGACCGGGUACAAAAAACCUUAUUG---AGGAGCUGGAUCCCAAUCACUCCUGCACUGCCUCGAAAGGGUUCA-ACGCUGUACUAUU-UGUCAUUUCUCAUUAAAAAUUGAAAUCCAGAA-CAAUUGAACCGUUAGUAC-AAUUCGAGUGAUCAAUUGGAAGUUUCCCAAUUAUCUACGUGGUAAAUUUUACUAUACCCACCUGAGUAAUUACGCA-GCCAGUUACAAAAAAAUCACGCAUCACAUACAACUAGAGUUAAGGAU-AAAGACUUCAAAAUUAGA---GUCGUCGUGCAGACCGAAAUAGCAUUUGCAUCUCGUAU-AUUAUUGACAUAUUUCUGCAAAUGACCGU-AUUUCUGAUGGGAUUUUAAUA--UUUUAUUUAGCGAUGGCAAAGAUUUCUGUCAAG-----------------------------------------------------------------------------------------------------------------------------------------------------------------------------------------------------------------------------------------------------------------------------------------------------------------------------------------------------------------------------------------------------------------------------------------------------------------------------------------------------------------------------------UUGCCGAAUCUCAGGU-AAGACAUAACACAUACUAGCC-UUUUAUCUGAGGUGCAGAUGA----------------------------------------------------UUGGCAUAUUGCUUUACAAAUAGUUAUUUAA--UUAUCCUUUGUAUUCCAGUAUUCGUACAGUUUUAAAAAGGUCUUUUGCGCAUCCCGUAAGAAUAUACUUUCUGCUAGUCACUGGUCUCUCUAAAUCCUGACCCCAUCACAGUAUAUAAUUAAGCUAGGAGGAGUCACGAUUAUCGUUU--AUAAUCUACUCAUGUUG-UAGAGUCUGUCAGGAGGUUUUAAA--UACCAAAAACGUCAUGUGGGGU-UCAACUCUUACACAAUGAUACAAAUUCGAUUAGGUCCAAGUAAGAGCAGUUUAUAGUACACUGUUGGAAAUAAAAGCUUAAUCAUAUGGUCCGGAUCUUUCUUAAUUUGUCAAGCUUUAGCAUUCUCUUUUUAUUGCAAUAGAAGGACCGAGUUUUACUAUACACUGCGCCCGCUUAUUUU-------GGUAUUACUUUUCUCUGGGGCG-GUCGAAGUGAUUACUAAAGGACCACGACA----AAUCACGGCAUUUGCUAUCUCAUACGACAUUCAGGGUGUCCUGCAUUAGCCUGAC-GUUAUGAUUCACACUAUGUAGUCAUAUAAGUUUCUGAGUUCU------------------------------------------AAUGAACUAAUGGAUAUUCGGACUACUAUAAGUGAUCUAUCACUGUACAAUUG------CUUAGAGGGGAAGUUGAC-UCCAGGUUUAGGUUUCUUGCAGGCCCAUAAGAUCUCGUAUGAUUUACGAUUCGCAAUAUUUC-CGUCUUCUAAAGACUAGGCGGGUACAUUUUCUAAUAAUGGG-GGAUACGCGUCUCCGCCAAGUAUUG-GGAAUAAAA---UCAAGUGCACCUUAACUUUGGGUUAGCGAGUAUAUUACGACUUUAAAC-GUUAUCCCCUGAUUAAACUAUUACGAGGU--AACUAGAUUAAGCUUUCUAGCAUUAUUGUUUC-AUAACUGUUGGCAGCCCUAGGCUAUACU--AUCGGUUUUCGUAAUCGCAUAUCUUAAUUUCAUCGCAUACAAGUAGGUGUGCGAU-AGGGAACCUACAUUG---AUGAGCAGAAUC-UAUUAAUAUUGAUCGCAGCCAGGUUUUGGUAUUAAGCCCUG-AGCAAAAGUUAUAAAUCCCCUAGCUAUGUUUCGUCUCA---AUUCAGACGCGGUGAUGUCUCUUGUUUGUUAUUGUGAAAUACUAACUACCUUUUUGAUCUUUAAUGUACCGGUAG--AGAAUUAGCUGCUAAGAACCCCCGUUCU---------GGGCUUUGUGGAACGGGCGUAAUGAUAAGAUCGAAAUUCCUCCUGACAGUUACCUAUCAAGAAAAUCAGA-UUCCUAUCUGUCCUAUUAAAGGCAGUUAAGUCUUCGUUUAUAAAGAGCUACGUCUCGCAUUCAGGAUAGGCUGAAACAACAAAUACUAAUUGUUACACAGCCUCUUAGUAUAGGAAUUUUCGGCGCUAAAAAACUUUUAGUCUUUUCUUUCGAAUUUACUGUA--GUGUGUAAUUCACGCAUUGAACCCACAGUAUAGUGGAUGAUAAAAGC----------------------------------------------------------------------------------------------------------------------------------------------------------------------------------------------------------------------------------------------------------------------------------------------------------------------------------------------------------------------------------------------------------------------------------------------------------------------------------------------------------------------------------------------------------------------------------------------------------------------------------------------------------------------------------------------------------------------------------------------------------------------------------------------------------------------------------------------------------------------------------------------------------------------------------------------------------------------------------------------------------------------------------------------------------------------------------------------------------------------------------------------------------------------------------------------------------------------------------------------------------------------------------------------------------------------------------------------------------------------------------------------------------------------------------------------------------------------------------------------------------------------------------------------------------------------------------------------------------------------------------------CCUCAGGGCGUCCUAGGCUUAUAAAGCGCCCUCUGAUAUAUUUA---ACACUAACCAUUGUUAAUGCAGGUAUACUUGCCAACCAUCUACGGGAUUAACUCCCUAAUC-----GCAAGCAUUAUCGUUAGCAUCUAAUUAUAGCGACGAACUAUUGUUGAAAGACU-CAUAUUAUACGGAGCUCAUUGCACCCAUAAGCUGAGUAGAAAACAAAUGAU--GACAGUUAUGCCUUUAUACUAUUAGCUGACACUUCCCAUUUCCGGAAAUAUUUGAC-GCUGGUUUGGAAAAUUCGUUAUGGCUUUAUGGUGGGGAAUUCUAUUAUUCGCUUCACUAACAUAUAUAGCUAGUUCUUAUCG-UUGUCAUUUUUUUCUG-UAAUCGAUGAUGAUCGAUACUGUCUAGGAUAAAUUUAGCUUAGAUUCCAUGAAUGCCAAGUUAUUCUCUCGACUCCA--CAUUACUUAUUAUACGGAACCAAUUAAGGUU---UCAGAAUUAAAAUAGCUUACCGACGUGUUGUAUGAUAUAAUGGCC---AAAGAUUGUUGACUAAUCGGGGGC-UAAUUUUUGGAUCCCUUUAAUAGACUCCGAUCCCUCAUAUUUCAGUUGUGGCCCGAGUCUGCCGAUGACGAUAAAUGA-AAGGUUACCUCAUGGACAAUACAUCACAACU--AUCUACCCAUGAUACUGUUCCUCGGAAACGUCUAAUGCAAUCCCAGCCUUGGCUUGACUUC-UGUGGCCAAUAUUCUGAAUCAAGCCGUUCCUCGCAGCAAACAUAGUCAAAGUUAAAC--UUUUCGUAUUGUCCGCGACAUUGAGUAAACGUUUUCGUAAAUACA--GAUAAAAAUAAAAGUAUCGAAUCUAUUCCAGGUCGUCGAUUCGGGAGGAGCAUCGUGUCGAAUUCAUAAAAAAUUUCUUUUU-UAUAUAAACCUUUGAUGUGACUAGACCCUCUAC-GUAAA-AGCAUUCUAAUGGCC-GGGUUCAAUUAAUGAUCCCAU-AAAUUAGAUAGUUUAGUCG-ACACAUCUGACUGGCACCAAACAAGU 
>H1 5449
AGGAAUAAUGCAAUCACGAUCAAUAUUGGAUUAC--GUUUUUAACACUCAUAACAUAGAAGACUCAGUCCACCAUCGAAUGUUAGAUUCUCUAGAGGGUAGUUGGCUAUUGCU-GUGAACAGG---------------------------AUGCGACAUUACACCAUUUUUAUGCCAGAAUUAA-CUUAGUUAACGAUAAGUCUACUUUCACCUUGGGACUGACAUUUUUUAAGGCCCAGCU-AGUCAACAUCUUAAUACGAAGC-GAUGUAA-GCGACGUGUAUAUAUCUGGAUUUCCAGCGCAAGCUUAGAGUACGUGAUCUCCAGAGUUCUUCUAUCGC--C-UGGUACCAGACCGGAUGCAGUCAUUGGAGUCGUUUAUUCCCCAUUUGG---------ACUCACAUCCUCUGAAAUAUUAGGACUGAGAAAAUUCUCCUGCCAACCAUUGAGAAC-------------CAGACUUAUAGCAUUUAAUCCCAC---------------GUCAAUAAGAGAAUUG-GUACAAAA-GGACUUUUUUCUUACUUCUAAUCCGCUCGGUAAAU--CUUUGAUCAAGAUAU--ACGUUUGGGCUUAAAUAGGUGAGAUAAGAGUGUACU-AAUGCACGAUAUAAUUGCCGGUGGUAGAUAGACUCUUUCACGCCUCAGGGAUACAACGGCUA-UAUAAUAAUCAACAUUAAGAC-GCAGACACGCACUGAGUUUCAACAAUCCGAGAAAGGGAUGUUAGG-------GAAUUGUAAAGGCGGUUUGCAUUCGUUAUAGUUUGAAUACCACACAAGGCCUAUUG-UAUUUCGAUGGAAACUUCUAACGACGUAGUGAUCAUUUUAUUAUGGUGG-AUACCUAGCA-CAGGUGUCUUAUACCCGGUUUUCUCUCUACUUUGUGGAACAGUACGUAAUGGUAUGUGAUGCAGUAAAUUUAUAAUGUGCGGU--UAGGUUGUCUAGCCUUAUACGCGUCAUGAUGCUAAAGUGAAAU---AUUGAUCUCAUUAUUACGCGUAAUGGUUUUGAAAAAUU------------------ACUCGAAAUGCUAAAUAGCCGUUUCUU-GGUUUCGAUAUCCAAUUGGG-ACUAAUUUAAUGAGACGACGUGUUGAUGCGAAAUACAGCUUCUCAAUCAGAACUACUCCACCAC-UUAGAUUCCGGGCUUUCUCAU-----------UAAAGGGCGUAUUUGUAGAG-ACCACUCGCCCAUACUGACAGUUGAC-UUGCCAUUUAUCUGAUUAC-----AACCUAUUUUUGGAAAUAUAUUGUACA-GACGCCACUAAGGUCUCCUUACGAUUAAAAUGACACCUACCU-UUAAAUCCCACUACUCGUUCAAGCUCCUUGUU-----------UCAUUUAUCCU-UAGCUACGAUUCCCAUUUCAACAUAA-UUAUCGAUGUUGAUUUUA-UUACUAGUACCUAACCGUGAGAUGAUGCUGCAAACCUUGAAUGCACACCAUUACCGUACAGC--UUUCCGACACAGC-GCCGAGCCGCUUGGUUAUUCAAUAGAGAUAUAUUCGUUUAUGUCAGUGAAACAUACCUAGAUGAGCAGAGACGAAAGUACCUUUUAU-CACGACCCUGGCUUAAGUACUAAGAAGUCCGAAAACAA---------------------------------------------------------------------------------------------------------------------------------------------------------------------------------------------------------------------------------------------------------------------------------------------------------------------------------------------------------------------------------------------------------------------------------------------------------------------------------------------------------------------------------------------------------------------------------CUAGGCUUUUGCGUCAUGCAGGUAGAAAGGGAGGUCCGUCAACGCGAUGACAAAAUCUCGAAGCUGUUCCGC--GAUAUUGGCGUUGUUUGAGAAUACUGGAAUUUAGGAUCUAACUGCGGCAUUAGAGU-GCAUGCUG-----GAG-AGAUAGCCAUUUAUCAGUCGAAAGACGUAAUAUAUUUU-CGAUC-UUAUCGUUAGCCGGUUAGGA-AUGUGAAUUACUCGA-----UGAUGUUAUAACUUCUGAAAUUAAUGCACAAAUAGU-ACAUAAGUGUUCAAAGAUAUCGUUAAGGUUCGCU---AUUGCCAACCAUUCCCCUCCAUAUUACUGAUCCCCC-CAAGCUCUAAGUAUUUAUAGGAUUAGCAUACUAGGUCUGUUGAUCAAAUGAAAGCUCUACGAAAC---AGUAAUUCUAUUGA-GUCUUUGAAUUGAAUACUGUUGUCGCCUAUACACAAAUUUGAGGACCGC-AAUAGGUUACUAGAGGAUUUCCUCAUCGAG------AUUCGCGAAUGCUAGCUAGCAGUUGAGCUACAUAUGUAUUAUCACAGUAGGCUGCGUUAAAUCAUGUUAUGACGGUCUCUUAACACGAUACUAGAAAAUGAUAUAAGAGGCCCAUACGUAAAUUCGGAC-CAGACCAUUUUUCGUGGCGACCGAGGCCAUCUGGGAGAGUAG-GUUUCCUAGUGAUAAUAUGUUCGCGUCCGCUUGGACUCAAUCUCACAAUCC-GUACGACUAAUGGGUUUCAUAAUAGGGAUUAAAAAAAAACCGCUAAACAUGUGCACCUUUCACUUCCUUUCUAAGAGCUUUCUAGUAUAAGGGUACCCACAUAUGAGGAAGAUUUUAGAGACAA-------UAAUCAAAAUUA------AUAUCGGAUUAACUUAUUAUUGACGUACUUUGCCUACCAGUAUCCACUGGAACUACAGUGUGGAUACUUACCAUUUAUCAUGGUGUUGAUGAUUAUCCUAAUUCUUAGUACUUCUCUCUUAAAUUAGCAUGGGAGAUCAGAGCUUCUUAUCUUGUCGUUUGGUUGUAUCCG---------AGGUUACGUACCUUGUGGUUUACGAGGCAGUUCUAAAUGAAAUAGAUAUUUUACGUAC----CACAUU-UUCUAUUAUUACGUUGCGUUUGAAGAUCAACCGUGUCGAAUACUAAGCAAGUCAUGAAUAUGGGGUGUUUAUGCGUUAUCAUGAAUAUCUCGCAUAAG---GUUGUGCUUGGGUCUUUUGUAAUCCUUGAUUUUACUAGGAAUGUUAAUCCAUAGUUCCGAUGAUAUG----CCUCGAUGUUGUGUUCCCAAUGCUCCCGAGAUCAUGUGGCCCCGAUCACACAUGUUGGA-AAUCUGUCUAAAUAUUUAACUAUCAGAGACUGGCAUUAACGAGGCGAACAUUCACU-------CUACUUCGAUACGA-------AAUCAGUUUCUUACAUUUUAUUAAUUUGAUCUCCAUUCAUUUUAAUGCUCUCGACCGCAAUGGAU--AGGAGUAGGGCAGCCCAAAAGAGGAUAUCCGGGUCCAAUAUCAAGAAAGUGAUGCGAACUCC------------------------------------------------------------------------------------------------------------------------------------------------------------------------------------------------------------------------------------------------------------------------------------------------------------------------------------------------------------------------------------------------------------------------------------------------------------------------------------------------------------------------------------------------------------------------------------------------------------------------------------------------------------------------------------------------------------------------------------------------------------------------------------------------------------------------------------------------------------------------------------------------------------------------------------------------------------------------------------------------------------------------------------------------------------------------------------------------------------------CCCAGAAGUU-UCCUCAGGAAUCGAU--UCACGACCUCCAGCCCAUCAC--UAAGUAAAUAGCGUCCUUAUGUAGCCUCUUAGCUUGACAGAGUUAACCAGCAUUCUCAAAUAA-GACAAUCACGAGUACAUGCUCUCCUCACUCUGUAUGUGUUCGUACCUAUCAAUCGACACCUACGUGCCAUCUCUUUAUAUAGGAAGAUAUUUAAUUGCGAAAGGUAAACUGAUCACACGAGCAAUCGUC-------------------------------------UCAAGAAUGUUCG-CAGUCUAUUCCACGUUU-UGUAACGAAGUCAUC-CCGUCUCGUGGCUCUUUCAAAAAUAUAAGUCCAUCCCACGUGAUACCUAAUGAAUGCGAAAUGAGUGACAAAUAAUA-----GACCAUGUCGGAUAAAUUCUACUACAUGGGUU--ACGUGUUGUAAUUU-CAAGAUCAAACAC-----UAAGGGUCUG--AAACAGAAAGAAGAGUUAAUCAUGAUC-AUGAGAAAAGUAGUUUCUAAUCAUUUGCAA---UGCGUUAGGCAAAGU 
>G1 5449
-----------------------------------------------------------------------------------------------------------------------------------------------------------------------------------------------------------------------------------------------------------------------------------------------------------------------------------------------------------------------------------------------------------------------------------------------------------------------------------------------------------------------------------------------------------------------------------------------UCUUGACCAAGAUAC--ACGUCUGGGCUUGCAUGGGAGUGAUGAAAGUGAAUU-ACUGCACUCUAUAAUUAGUAAUGGUAGAUAAACUUCUUCGCGCAUCAGCGCUACAGCGGUUA-UGUAAUGCUCAACAUCGCGAC-GUAGACUCGCACUGCCCAUCAAGAAUCCCAAAAAGCGAUGUUCGG-------GAACUAAGUGGGCAGCUUAUAUUAGUUAUAGUUCGGAUACCACACAAGGACUGUUA-UAUAUCGAUGGAGACUUUUAACAACAUAGCGAUUAUUCUUUUUUGAUGG-GUAUCCAGUA-CAUGUGCCUUAUACCCGUUAUUCUCUCUAAAUUGCCGAAAAGCGUGUAAUAGUAUGCGAAGCAGCAAUUUUAUGAUGUGCAGUU-CGGUUGUCUUUAUAC-----GCAUUAUGAUGCUAGUAUGCGAU---GUCGACCUCAUAAUUACUCAUAAUGCUUUAUAAGUAUC------------------ACUCGAAAUACUAAAGAGCCGUGUCUA-GAUUUCGAGGUCCAAUUGGG-ACUAACUUAAUGAGACGUCAUGUUAAUAAGAAUUCCAUGUUCUCAAUAAGAACUACUCCACUAA-UUAGCCAUCGGCCAUUCUCAU-----------GAAGGGGCGUAGUCGUAGAGUACCUCUCACCCAUACUGCUAUUUGAC-UUGCCCGUGACGUGAUUAC-----AACCUAUAUUGGGAACUAUAUUCUUUA-GACGUCAUUCAGUUGUCCUUACGAUUUGAAUUAAACCUAACU-UUAAAUCGUACUACUCGUUUAUGGUCCUUGGG-----------UCAUUUAUCCU-UAGGUAGUUUUUGCAUCACAGCAUAA-UUAUUCGUGUAGAUUUUUCUUACUAGUACCUAGCCUGGAAAUGAAUCUGCAAACCUUGAUUGCACACCAUAGCCGUACAGC--GUUCCGGCACGAG-GCCGAGUCACUUGGUUAUUUAAUAGAGAUAGGGUCUUUCACGUCAGUCAAACCUACCUAGAUGAG-----ACGGUAGUACCUUUUAU-UACGAACCUAACCAAAGAACUAUCAAGUCUGAUUCAAA-GGCGGCAUAGGAGCAUAGAUUUAAUGGUCUUUUUCCGGGUGUACUCAUACCCAGGUCUUAUAUGCUAUGAAUAUAAGCGGAUUUUUCUGCACAUAUGGUCAAUCUA-ACGUGCUCGAACACAC----UAUCGUAAAGUACGAAAUAGAACUAAGACGUCAAGUACGCCAGAGCGGAACCGUAUCACUCGCAGUAACACUCAUAAAUAAAAGGGUAAAGGUCCUAAUUGUGAUCGUCGGGCAACUAGAGUCGGGGUAAUCGCUUUUUUUGUCAUUCUAAAUCGCUGCUUCGCUGGGUGUAAUUUGG---------UACUUUAGUUUAGCUGUUAGUCAGACGAUACCGUCAGAAGGAUUAAUGCG--UUGCAUUCUUCUCUCUCAAGGAG-GGGAUGAAUUCGCACAAG-UUUUUACAGAAACGACAACUC------AGGGUGAAUAACCGUUGUACAACAGUACCUAAUUAUACUCGCCCAUAGGACAGAGUUAUUCACCCAAUUCC---------------------------------------GUGCAGAUUAUGCUCUAAACUAUUGUGUCGCGCCGGUAGAACGGAAGGCACUCCAACGCGAUCAAAUAAUGUCGAAGCUAUUCCGC--GCUAUUAGCAUUGUUUCGGAAUAAAAAAACUCAGGAUAUACUUGCGGAAAUAGGGU--GCUGCUG-----GAG-AGAUAACUCUUUCUCAGACUAUAGGCAUGAUUUGUUUU-UCAUC-UUAACGUAAGCUAGUUAGGA-ACGUGGAUUACUCGA-----AGUUUUUAGAACUACUGAAAUUAAAGAACGAAUAGU-ACAUGAGUGCUCGAAGACAUCACUAAGUUUCGUC---AGUUCUAAUCAUUCCUCUCCUUAUUAAUGAUCGCCA-CGUGUUUUAAACUUUUAUAAGAAUAGCGUACUAGGUCUGUCAAUCGAACCAAUACUCCCAAAACU---UGUAAUUCUAUUGA-GUCUUUGAAGUGAACACUGGUGUUGCCCUUACACACAUCUAAGAAUCGC-AAUAUGUUAUUGAAGGAUUUCUGCAUCGAG------ACUCGCGAAUGCCAACU---------------------------------------------------------------------------------------------------------------------------------------------------------------------------------------------------------------------------------------------------------------------------------------------------------------------------------------------------------------------------------------------------------------------------------------------------------------------------------------------------------------------------------------UUGUACUAG---------AGGUUGCCUAUCUUGUGGUUCAUAGGACGGUUCUAAAUGAAAUUAAUUUUCUACGUAC----CACAUU-CUUUAUUAUUACGCUUCGUUUCAAGAUCAACUAUGUCAAAUGCAAGGCGGGUAAUGAAUAAAGGGUGUUUAUUAGCCAUCAUCAGUCUCCCGUUUAAG---GUAGGGCAUAAGUUUUUUAUAAUUCUUGAUUUCAUUCGGAAUAUUAAUCUGUAGUUCCGAUGUUAUG----CUGCGAUGUUCAGUUCCCUAUGCGCUUAAGAUCAUGUGGCCCAGAUCAGACAUGUUGGA-AGCUUGCCUAAACAUUCAACAAUCAAAGACUAGCAUUAACAAGACGAAAAUUUACUUUAUGCUCUGCUUCGAUACGA-------AGUCAGUUUGUCACAUUUUAUCAACUUGAUCUCCACUUAUCUUCGGGUUAUCGACGGCAAGGGAU--AGGAGUAUCACAGCGCAAAAAAACAUAACCGGGUCAAUUACCAAAGAAGUAAAACAAACUCC---------------------------------------------------------------------------------------------------------------------------------------------------------------------------------------------------------------------------------------------------------------------------------------------------------------------------------------------------------------------------------------------------------------------------------------------------------------------------------------------------------------------------------------------------CACUGACGGGUUGCUCAACUAAUAUAAUUUUUUUGGUUG-U--UGGUGUCGGCAUAC-CACUAAACUUAUUACUAAACACCAAGAGUUUGAGGUAUUUAUCUAGAAUUACACCGAUCGGAAG-AAUAGAGACGUAUGCCCACUCAUUUCGCAUGUGGUAUGGGCGGCACGCUUAAUUGGCCAAUUUAAGGGAGUUAACCAUCAGCACAGGUGUGAAACGGAAAUU------CACUCAAGCGCUAUUUGGAU-UCAACGUCUCUUAAAUCAGUU--CACCUUAGUACUUGAGUAAUCGACCCUUAUUGUUUUGCCUGUCCCUAAAGCCCUA----CCGAUUGUCGUAUGGCCUGGAUAACAAGACUCCCCUCGCGAUC-AAUUAUCUGACCCCCCAUAAUUCGCCUACAUGUAAACUUGAAACGUAUGAAGGUCUUACAUUGAACCUACUGAUACGAUUAUUAUUGGUAUACUGCGCAACAGGGUC-CCUUGGGUGGGUUUGAAGUGAUAGGCAACUUAACCUGUACAGAUGCGUAUCACGAAA-------------------------------------------------------------------------------------------------------------------------------------------------------------------------------------------------------------------------------------------------------------------------------------------------------------------------------------------------------------------------------------------------------------------------------------------------------------------------------------------------------------------------------------------------------------------------------------- 
>F1 5449
[truncated: 12,607,171 more chars]
