# Supplementary material for: Imputing missing distances in molecular phylogenetics
Source: PeerJ. 2018 Jul 24;6:e5321. doi: 10.7717/peerj.5321 (PMC6063210; doi:10.7717/peerj.5321)
Supplement: Supplemental Information 4 — Simulated data organized in 10 files named Group0.fas, Group1.fas, ..., Group9.fas, with no gene deletion in Group0.fas, but progressing to more gene deletion from Group1.fas to Group9.fas. Can be used to replicate Figs. 6 and 7 [file peerj-06-5321-s004.zip › Group6.fas]

>H1 5373
AGUUGUUGAUAUCAUUACUCUUGUCAUAUGAACACAAAUCAUAAG-AGUUAUGCCCUGACUGGGGGCCGUCGCGCUAAGCGAUCUUGAUACUUGAAGUACUGCACU-AGCUGCCCUACGGUAAGCUGGCCACACCUGAGUAUAAUAAACGCAACGUAAAAUCUAACGAGGUGACGAGUACUCGUAUGCACACGCAUACUCAGCCAAUUACUGAGGUGC---UGUUGUAGCAGAAGAUCACUUGUUGAUGGCAGUGGAGGUUUUCAAUCUUCGUUUGUUCUUCGGGCAAAAAUUCAAUGAGUACGGUUUUACAAUUGUGAAGGC-GAAUUAUUAUGUCACCUUAC-----AAAAAAUUAUUGGUA-GAAGCACUCCAUCAUGC-CACCUCCUUAGAUAUCUAGU----UUCUUCCUAUAAACUUGACAAUAAAAACAUCAUAUGGGUACUCGGGCCCCGACCUUGGCUGUCCCGAGGUUCUCGAUUUACACAGGAGCGGGACCAUAUAUUACGGA-AUGUCUGUGCUAAUA--UUGAUCAGUCUACGGCACCUGCAGAAAUG--GCACAAAGUCUGUUUGACUCGGUUCAAAUAA-GCGAUUCUAUUCCGUAUUG----UAGAUGCCAGGACCGGCAUCGUGGAGUUCAGCCAUGUCUGAAA---GUAGUUUCGUGUAACACCUCCAAAGGAGACAUCCUACAGUAAGAGAGUAUCAGUAUUUUAGUUAG-AUCAUCCUAAGAGUAAGCUAAGGAUGUAAAGUUAAUCUCCGGUUUCACCGUGAAUUGUGUUUGUAUGGUCUGGAAUAGUGUAGUAUUUCACCGUUUAU-UUGAUAUGAUCUGUGUGCUGAAAAAUCUAAAAUAUGAGAAAUUAUCCCGAUG-CGGAUGUAUUUCCGAAAAGAGUCUUAGUCAAUUAGGCA---ACAGCGGUAAG---UAAUUAUAAGCUGUUACGGGUUAUCGUUCACGAUACUUGAG-CACGAAUCAUUGACAAGUUUAUUAUUCUGGACGCGUUAAUAUAGAUUGGGCGACUUUCGU-------------------------------------------------------------------------------------------------------------------------------------------------------------------------------------------------------------------------------------------------------------------------------------------------------------------------------------------------------------------------------------------------------------------------------------------------------------------------------------------------------------------------------------------------------------------------------------------------------------------------------------------------------------------------------------------------------------------------------------------------------------------------------------------------------------------------------------------------------------------------------------------------------------------------------------------------------------------------------------------------------------------------------------------------------------------------------------------------------------------------------------------UCUCUGAGCGCUAUAGGCGAGGUUAGUAAUUUAU-UCCUAGUUUAUUUGCUAAUCCGCCACACUUACAUGUUGUAAUGUAUGAACCCAAUCGACAU-AAUCUUACCCCCGGUCGGCGUUAAUGCUCGUCACCUGUUU-CUUCGAUUGUGUGAGAAACUUA---ACCCCUCUCUCGCAUAAUUAUUGGAAGUUCAACUCUUA-AUCCUAAUUCAAUCUAACGAACCACGGGAAU----CUCUCUCAAUUAUCCACGUUGUCACUCGCUUAGUAUACUAAUUUCGACUCAAGCAC-AAUACUGCAACAAGGGUGCAGUUGUCCCAGGAUUACAUUUUGUUGCAUACCAGCGGAUUCGAGGUAA-------UUAAUGAAUCGCUUGAUUGUUAAGGCUACAUGGUUUAUCAAUAAAGUUUAUGCUAGUCCUUCGAGAUCAAGUACGUUAAUCGUGCAAGGGUCUGCAUUGCG-UGCACCCGAUAAAUGCAGA--AUGUAGAGUAAUCAAUUAGUGACUAAACUCUAUCACAAACUAUAUUAAUCUAGUUGUUAUACAAUUUA--AUUAAUUAUCAUGGUGGUAAUUCAGGUGAUUUAAGGCUAGAAUGAUAUCCGAUAAGCCUGGGGCUGAAAGCGACGACACAUUGAAUGCUACAAAAGCCUGGAACAAUUUGAAU--UAUGAGGGUCGUCCAAGACA---------CCCGAUUAAUUACUGUUACUAUAAGGUAUGUAAAAUAGUCGUGUCUAACU---GUUCCAACACGCCUCG-CGAUCUAACAU--AGUAACAUGUACUUUUUUCGGGUUGCGAUGGGAAAGCUCUAAGA-CGCUCAUCUAGUUGUAUUUUAUCUUUCCAUGUUAACGUUGACAGAUUCGCUUUGAGUAUUCGAUUUUCAUCCAAAUGAA----------------GUUUCCUGC--GCAAGCAUCGUCUGACUAUGGAUUGAAGCAUGAGGAACUUGCAUUGGUGUGGGGAGUAGCCACACAUGAAGAGAAUACAUUAGCAGGGUGAACUGUAGUGACCGCACGAUAG-ACGAUUUUCCAAUC-----------------------------------------------------------------------------------------------------------------------------------------------------------------------------------------------------------------------------------------------------------------------------------------------------------------------------------------------------------------------------------------------------------------------------------------------------------------------------------------------------------------------------------------------------------------------------------------------------------------------------------------------------------------------------------------------------------------------------------------------------------------------------------------------------------------------------------------------------------------------------------------------------------------------------------------------------------------------------------------------------------------------------------------------------------------------------------------------------------------------------------------------------------------------------------------------------------------------------------------------------------------------------------------------------------------------------------------------------------------------------------------------------------------------------------------------------------------------------------------------------------------------------------------------------------------------------------------------------------------------------------------------------CAUGCGGAAUCUUACGAAGAACAUU-UCUAGCAAAAGUAUCCCCUCCUGAUUAAAGGA----UUAAGACUCUGAUUAAAUAAGGUAUAAGUGACGCUCAUACAUCAUU-AAAAUGUCAGAUAGCCAUUCGGAAUUAAUAUUAACUUAUAGUUGAAUAAAAGUAGACAUUUAACUUUAUGACCUCAGAUUACUCAAGCUGC-ACGUGCAUUACAUUUGAUCCAACGCUGGUUAUACUCGGAGAUUGCAAGUUUCGGGAAGAUUUAAGGGCUAGCACCAAUGUCGUAGUAGCUUCCACUCAUCUACUUACUAUGA-UACACGACAAAGCUUAACC-UGACAUAGUUUAAGACGUAAUUGAGAAAAUCAUCGACCGUUCGGUAACGUAUCGAGUUACCAAUUCCUCACUAUUGGUUUCUUUGCGCUUAAUGUACUGUAUAGGAGAAUCCCAAUCUGGGACAAGGCAGUUCAAAACUCAUUCCCC----------------------------------------------------------------------UGCCUAUACGUCAAGUGUUACUGUUGGU 
>G1 5373
AGUUGUUCAUAUCAUCACUCUUAUCAUAUGAACAUAGAUCAUGAG-AGUUAUGCUCCGGUUGGGGACUGUACCACUAGUCAAUCUUGAUACUUGAAAAACCGCGCU-GACUAUCUUACGGUGAGUUGGCGAGACCUGACUAUAAUCAGUGCCGCGUAAAAUCUAGAAAGGUUACAGGUAUUCGUGUGCGCACACAUGAUCAGGCAAUUACUAAAGUGC---UUCUAUAGCAGAAGAUCACUUGUUGGUGG-CAUUGUGGUUUUUAACCAUCGUUUAAUCUUCGGGCUAAAACGUAUUUAAUACGAAUUCACAACAAUGAAAGU-GAAUUGUUAUGUCACCUCAC-----AAAAAACGCUUGUUA-AAUGCACUCAACCAUGC-CACCUUUUUAGAUAUUAAAU----UUUUUCCUAUAGAUUUGACAAUAAAAACACCAUAUAGGCACCCGGGCCACGGCCUUGGUUGUCCCAAUGUUCUCGAUUUACUCAUUAGUAGGACCAUAUAUUGUAGA-AUGU-----------------------------------------------------------------------------------------------------------------------------------------------------------------------------------------------------------------------------------------------------------------------------------------------------------------------------------------------------------------------------------------------------------------------------------------------------------------------------------------------------------------------------------------------------------------------------------------------------------------------------------------------------------------------------------------------------------------------------------------------------------------------------------------------------------------------------------------------------------------------------------------------------------------------------------------------------------------------------------------------------------------------------------------------------------------------------------------------------------------------------------------------------------------------------------------------------------------------------------------------------------------------------------------------------------------------------------------------------------------------------------------------------------------------------------------------------------------------------------------------------------------------------------------------------------------------------------------------------------------------------------------------------------------------------------UCUCUGAGUGCUACGGUCGAGUUUAGUAAUUCAU-UCCUAGUUUGUUUGCUCGGCCGAC------CUAUGUCGUAAUAUAUGGACACAGUCGAUAA-GAUUUUACCCCCGGUUGGCUUUAAGCCCUGCCACCUGUUU-CUUCAAUUGUCUAAGAAACCUG---AUCUGUCUCUCGCACAAAUCAUGAAAACUCAAUGAUUC-AUCCUCAUUCACUCUGACAAACGACAGGGAU----CUCUCUCAAUUAUUCACGAAGUCACUCGCUUAGUUUACUAAUUGCGACUCAAGUAA-AGUCCUUCCACAAGGAUGCAGUUAUGUUACAAUGACAUUCUUCUGUAAGCCAGCGGCUUCGAGUUAA-------UAAAUGAAUAGUUUGAUUCUUAAGCAUACAUGGGUUAUCAAUUAAGU-GGAUAUCACGUUCGAAGAUCAAGUACGUU-----CGCAAUUAUCCUUAUCUUG-UGAACCCAAUUUAUUCAGAAUAUAUAGAAUCAUCGGUAAGUGACUAAACUCUAUCAAAAACUGUAUCAAUCUAGUUAUCAUACAUCUUA--AUUGACUAUCGUGGUGGUAAUUCAAGCGAUCUAAGGCUAGAAGCCUAUCCGCAAAGCCUGGGGCUAGAAGCAGCGACACGUUGGAUACUACAGAAAUCUGGACCAAAUUGAAU--GGUACGAUUCGUCCACCAGA---------CGCGGCUAAUUACCGUUCCUACAAGGUAUGAAGAUUAGUCAUAUCCAACA---GUUCCAACACGCAACC-CGAUUUCACUC--AGCAACAUGUAUUUUCAUCUGGCUACGAUGAGAAAGUUCUGAGA-UCCUCAUCUGGCUACAUCAAACAUGUACACGUUAACGCUGACAGAAUCGCUUUCGACAUUCGAUCUUCGUCCAAAUGAA----------------GUUCCCUGU--UAAAGCGUUGUCAGAUUAUGGAUUUAAGCAUGGGGAACUUACUUUGAUGCCGGUGAUAGGCAAACAUGAUGAGAACUCCUUAGCGGAUCGAACUUUGCUAACCACGUCAUAG-ACGACUAUCCAAUC-----------------------------------------------------------------------------------------------------------------------------------------------------------------------------------------------------------------------------------------------------------------------------------------------------------------------------------------------------------------------------------------------------------------------------------------------------------------------------------------------------------------------------------------------UGUUUCUAUAAUUCCACGAUAAAACAGUCCCAAAAAGAUGAUUU-UUACUUCAAUUAGACAGAGCGGAAGACGGGGUUUUAACUAUAUGGGUUAGAAUUUCGAUGUGCUAUUCGCAGGCG-----GCCUUACCUUUUAUAC-AUUUUCGUGCGCAGCUUUGAGUAACAAAGGCA-CACGAGACACCGCCCAAUCAAG-UCUGCGCUCAGAUUCUUAU-GCAACGAUCACAUGAAUAAGGAGGCCCCAGUAACAAAAAUAGCAGCAAAAGAGCGGUUUCCUAGUUCAAAAAAUGGUUUUGACAGUUUUGUCCACGUCUG--UAAGCUUCCCAGCACUUAAUAGUAUAA-----ACCAGGUAUCAUACCUUUCGCGGGCAAUAUUA-GGUUUUAAUCGUACUAUCUACAACUC-UGCUAUCUUAACAAUCGCAGAAUAUU-AACUUUUACGCUAAGAUUGGAACGUA-GGAUGUAAG-UUAGUUCUAGCCACAUUCGC--AGUGGACU-GCGGCACUAGUAUUAGCGAGCUAAUCAAUCGUAGUCUGUAGCAUGCACAAUU-AAGAUAUAAUUGCAGUUCUAAGUAG-UUGGCUUGUUCUAACUCAUUAGCAUGCUCGAUCUCUCGUAUCUUACCUA--UUGGGAGAACUCAAACC--CCUGAUAAA----UGAUUGACGAAGUUGUCUUUAAUCUUAAAAGAAUAUGCUGGGCAGUAGUGCGUAGGUUUCUGCUAACCGGAAUCUAACCAUCAAUACCUGAGUAAGGUAUUAAAAAUCCAUUCGAAAAUCGUGGUGUUGUGCGA-AAUGUUCAACUCUUUUAAA---CCGGGAUAUCGCACCGAGGCUAUCAGCUGAAUAGUGUUA-ACGGUG-CAGUUCUAUUUUUUGGUGAACCUCGUGCAUUCUACAUUAAUAGAUGUGCAAUUGAUAAAAUUUUCUCAGUCGUAUCGUUUUGAACACAUCCUGAAUGAAGUUUUAAAAACCAGUCUGCAAGGACACAUACAGGUGUCAAAUCACCU--CUAAUAAGCAAGUAGAAGUAUAAGUGUAGGGUCGUCAA------------------------------------------------------------------------------------------------------------------------------------------------------------------------------------------------------------------------------------------------------------------------------------------------------------------------------------------------------------------------------------------------------------------------------------------------------------------------------------------------------------------------------------------------------------------------------------------------------ 
>F1 5373
UGAUGCUUGUAUUUCAAUUUUUACCAUAUUAGAACGAAUCAUGAG-AGUGAUAUAUCAUUUAGAUACCUCGUCGCUGAUCAGAAAAGAUGAUUCAAACAUCACGUU-GACUGCCAUACGACAACGCGGUAAUGCCUGCUCCCAACUGUUGCAACCUAGGACUUGGCAAAAUUAGGGAUAUUCAUACCCACAUGGAU-AUCAGCCAGUCAUUGAAAUGC---UACUCUUACAAAAGAUCGUACGCUGGCGA-AAUUGUGGUUUUCAAUUUCCGUUAGGUCUUUGAGCCUAAACACCGUAGGUACAGUUUCACAGUAACAGGGGU-AAACUAUUAUAUUACCUUAC-----AGAAAAGUUUUAAAG-AAAAUACCCCGUUUUUC-UACUUUUUUAGGAGUUUAAU----UAUGUCAUAUAGAUUUUUUCAUAGAAGACCCACAAGUGUGCCUGGGCCGUGGUCUCAGUCGGCCUAGGGGCCACGAUCAACCCGGUUGUGGUGUUAUAUAGUGUGGA-AUAU----------------------------------------------------------------------------------------------------------------------------------------------------------------------------------------------------------------------------------------------------------------------------------------------------------------------------------------------------------------------------------------------------------------------------------------------------------------------------------------------------------------------------------------ACCCCUAUUGCCAGAUUCAAGUUACUAUAACCCAAU--CGAACAAUGUUCUCAACCUUUUACGAAACUGAAUAUUUAAAA------------GAGCUGGGAUAUGCAUAACUGGCAGUCCAAUGACCAAGCAUGAGCUACCGCAUUCAGUUGGUAGUGACAUGCGGCGCGUCUUGAGUGGCCGAGAAGACUGUAACCACUUUUACUAGGAAGAG-AGAGUAUCUAAAAGGCCGUCUGCCACUGGCAAAUCCACCUUUUUCUAUCUUAUACUUUUCAUCAAAGGUGUUUCACCAGUAAGACCGCUACUUAAUGA---UCAAAACCUGGUGUACUAGAAGCGCAAAAUAAACAUCAUAUAAUGAAGUCACUGAGUACAAGUAAAGGUUGAUAGACGUCAUUUUUAGACAAAUUGCGGCAAA-------------CCCCGCUUUUAGACUGCUCCUAAUUCAGCUAUAUCUAAACAGACAUAUCUGCCAUCUAAUCCAUUCGCGACACCAAUGUCUUUGAGAGACUUUAUUAUACGAUGCUUAAUGCUA---CACGGAGUAUUUUACGGAGUCUAAUUAGUCUUAUCAACUUGAUAACGUGUUGU-AUUAAUCAGUACGACCGAUUCUUCUCUGUCCGUGGUAUAUUUUAAGAUAGCAACAUGGAAUGUGAUGACACGAUUGGUAGCAGUGCAUUAACUUCGGAAUGCACCCUUC------AUAUUCCGUGC-AUGCUUUUUUAUACAGGUUA--UUAUUGAGAAGGAUAGUAAAGUGGAUUAUUCCUCCGUAAUCUUACCUUAGCUAAGCGCAGUGUCCUCAUUCACUUUAUCAUUAAAAUGGCACUAACCGGGAAUUUUUUUAACGGC-AACACUAAGCCAUCCUAC-AAUAGCAAGAAUACUUACAGAAUUUGUAAAAUCCUAUUCUUGGCGGGCG-CUUGCGGAAUUAUCAAUAGA-ACCUCUUUUUCUAUUAAGUCCAAAAAGAGCUAUG------------------------------------------------AACUCUAUCUACCAUAAGCUCGACCUG-AAUUGUAUCAGCAUGUCUCUAUCACAUUGA-CCUCGAAGUACGAUAGGCGAUUUUAAUAAUUCUU-CCCUGGUACAUUUUUUGCGCUGGC------UAAUGUUGUAUCCUAAAGACACAUUCGGCAC-CAUUCUCUUCGCGGUUAACGAUAAUGCAUGCCACCUAUAU-GUUGUAUAGUCUGAAAAGUCUG---ACCUAAUCCUCCUACAAUUCUCAGAUGGGCAACGGCUC-GACUAAAUUUACUUUAUCAAACAAUAGGGGU----CUCUCUCGGUUAUCUACGUAGUCAUAAGAUUAUUUUACUAGCUGCGAGUCAGUUAC-AGUAGUCGAACGGAGUAACAGUGGCACUAGAAAGACCUAGUUCUAUAAGAUAGCCAAUCUGAGUUAAAUUAUGAAAAAUGGAGCGCGUAAUUCUCAGGCAUACUUGAGUUACCGGUUCAGC-GGAUCGCACGGUCGAAUCUCAAGUCCGUUAAU--CAGAGUUAUACUCAUUGCGCUGACGCAGGUUCUUUCGGAAUAUGUGGAAUUAUCGCUAAGUCACUAAACUCUAUAGUAAUUUGUAUUAGUCUAACCACCGCGCAUUUCA--AUUGCUGGGCACGACGGUGUUACCAAUCAUUCCAGAAUAAAAUGGAAUCCACGAAACCCAAACCCGAAAAAAGACUCCUUGGGUGCAAUACGGAUAAUUGAGUCAAAUAAACU--CGUGCGGUUUGUCCUGAAUA---------CGGGAUUAAUCAUUGUUACUAUCAAGGAUGAGAGAUGGGCAUGCAUAACU---AUUUUGACCCACCCCG-CGAUCUAAUUU--AGUAGUGUGCACCUUCAUUAAACAGCAGCGAGGAAGCUCUAGAA-UCCACAUCUAGUGACAUUUAGUUUCCACAUGUCAACUUUGGCAAGUUCGUUCUGAGGAUUCCACGUUCGUCCAAACGAG----------------CUGUUUCGU--AUAGGAGCUGUCUAGUUACGGGUUUAAGUAUGAGGGACUUUCUAUGGCAUAGUGGGUAGCCACAAAUGAUCUGAGAUCGUUGGGAGAAAAGUUCUUUGUAGCAGUCUGACGCAUAAAUUGUCCAAUU-----------------------------------------------------------------------------------------------------------------------------------------------------------------------------------------------------------------------------------------------------------------------------------------------------------------------------------------------------------------------------------------------------------------------------------------------------------------------------------------------------------------------------------------------UGUUUCUCAGACUUCGGGAGAAAACGGUCCUAAAAAAUUGAUUUUUAAUUCGAAUAGACAGAGCAGAUAAAAAAGGUUUUAAGUAUCUGGGUUAGAAUUUCGUUGUGUUCCUCGCAGGUA-----ACCUUACGUUAUGUAC-AAUUUCGAGUGCAGGUUACAGGAACAAAGGCA-CACGAGACACCCCCCCAUCAAG-UCCGAACCCAGGCCCUCAU-GCAAGGAUCAUAUGAGUAAAAAGGCUCCAAUGACAAAAAUGGCAGCUGAAGCGCGGUUGUCUAGUUUAGUUAUAGGCUUUAAUUG-----------------UGAGUUUCCCGGUACUUAAGAGUAUAG-----AUCAGGUAUCAUACCUUCCGUGAACCGUACUA-GGUUUUAAACGUACUAUCUAUAACUU-UACUAUCUUAACAUUCGCAGAAUAUUAAACUUCGACGCUAAGAUCGGAAUGUA-GGAUUUAAA-AUAAUCGUAGCGACGUUCGC--AGUGGAUU-GCGGCACUGGGAUUAGUAGGCUUGUUAAU------------------------------------------------------------------------------------------------------------------------------------------------------------------------------------------------------------------------------------------------------------------------------------------------------------------------------------------------------------------------------------------------------------------------------------------------------------------------------------------------------------------------------------------------------------------------------------------------------------------------------------------------------------------------------------------------------------------------------------------------------------------------------------------------------------------------------------------------------------------------------------------------------------------------------------------------------------------------------------------------------------------------------------------------------------------------------------------------------------------------------------------------- 
>E1 5373
GGGUGCUUAUAUCCUCGUUUUAGCCAUGCUGAAACGAAUCAUCAG-AGUGAUACCGCAUUUAGAAGCCGUGACGUUAAUCA-CAAUGGUGAGUGAAAUAUCACGUU-GAGUACAUUUCGAUAGCACUGUAACGCCUGCUUCCGACCGAUACAACCUAGGGUUUAGCAUGAUUAAUGAUAUUAAUAUGCUCACAGGUAAUCAGCCGAACAUUAAAAUAC---UCCUGUUACAGAAGAUCGUAUAUUGGUGA-AGUUGUGGUUUUCAAUUUCCGCUUGAUCUUUGAGCCUAAACAUUAUAGGUACAAUUUCAAUGUAACAAAGGU-AAACUAUUAUGAUACCUUGC-----CGAAAAAUUUUUAAA-AAAAUACCCUGAUUUUC-CACAUUUUUAGAGAUCUAACAGAGUUUGUUAUAUAGAUAGUUUGAUAGAAAAACAUUAUGAGCGCCUAGGCCACGGUCCUAUUUAGUCUGGGGUCCGCGAUCAACCUAGUAGUGGUGUCAUACAAUGUCGA-AUGUCUGUGCUCACGCCUCGAUCAGUCGACGGAACUAGCGCAACUGUUCCACCUCGCUUGUUUUACUCAGAACAAUCAAAGCAAGCCUCUUCUGGAUUG----CAGAUGCCAAUGUUGGCGAUGUUCAGUUCAGUCAUGUUCUGUA---UUAAUCUCCUGUGACAACCUGAGAGUAGAGUUACUCCUGAAAUAAGAGACUGUCAUUCUAGUCAG-AACGUCUCAUAAGUAUGCCUCGAGUGUAAAGAAACUCCCCAGUUACACCUGGAUUAAUGAUAAUGCGAUGCUGAAAUCUAUAUUACUUCAGCGUUUGU-GCGAUCUAAGU--CAUCCCGUUAAAAUUAAGAGUUGAGGAAGCAUCCGUAGA-CGUAGGUCUUCCCAUGAAGAAUCAUAAUUAAUUGUACA---UCGGCGUUCAG---UAAAUAUAAUUCUAUAUGUAUUAAUAUUAAACACACGUGGGCCCCGAAUCACCGACUAGAACAACAUCUUAAAUGGGUCCUCAAUUAUUUAACCUCUAUCGC-------------------------------------------------------------------------------------------------------------------------------------------------------------------------------------------------------------------------------------------------------------------------------------------------------------------------------------------------------------------------------------------------------------------------------------------------------------------------------------------------------------------------------------------------------------------------------------------------------------------------------------------------------------------------------------------------------------------------------------------------------------------------------------------------------------------------------------------------------------------------------------------------------------------------------------------------------------------------------------------------------------------------------------------------------------------------------------------------------------------------------------------CCUUUGAGUACGAUGAGCGAUUUUAAUAAAUCUU-CCCUAGUACAUUUUCUACACAGGC------UAGUGUCGCAACUUGUGAGCACAAUCGGCAA-CGUUCUAUUCCCGGUUGGCGGUAAUCCAUGUCAGCUUUGU-CUUCGAUUGUCUGAGAAAUCUG---AUCUGUGUCUCCAACAAUUCCUAGAUGCGUAAAGGUUC-AACCGACUACACUUUCUGAAACAAUAGGAAA----CUCUCUCGGUCAUCCACGUAGUCACACGAUUAUUUUAUUAGCUACUAGGCAAUUAC-AGUACUCAAAUAGGGAUACAGUGGCCCUAGGAUGACAUAGUUCUGCAAGAUAGCUAAUUUGAGUUAAAUUGUAUAAAAUGGAGUGCAUAAUUCUCCGGCGUUCUUAGGUUACCAAUUCAGU-GAAUCCCACGGUCGAAGAUCAAGGCCCAUGGA--CAGAGUUAUACUCAUUGUG-AUAAUGCGGUUUUUUCAGAGGGUGUACAAUUAUACCUCAGUCAUCAAACUCUAUGAC----------------------------------------------------------------------------------------------------------------------------------------------------------------------------------------------------------------------------------------------------------------------------------------------------------------------------------------------------------------------------------------------------------------------------------------------------------------------------------------------------------------------------------------------------------------------------------------------------------------------------------------------------------------------------------------------------------------------------------------------------------------------------------------------------------------------------------------------------------------------------------------------------------------------------------------------------------------------------------------------------------------------------------------------------------------------------------------------------------UGUUUAUAAAAUUCCAAAAGGAGAUGGUCCCAAAAAAGUAAUUC-UUACUUCUAUUAAACAGAGCCGAGGAGCAAGCUUUAGUAAUAUUUGCUCGUACUUCGAUGAGUCCUCUGCAGUUA-----UUCCUACUUUUCAAAU-AAUCUCAUGCGAAAAUUGCAACGACUGAGGCA-CGCUGCAAGCCGCCCCAUUAAG-UCUGCGAAUUUACAUUCAU-GCAAUGAUCGUAUGAAUAAAAAGGCACCAGUAACAAAGUUGGCAACGAAAGAACAAUUUCCCAGAUCUAUAACUGCUUUAAACGAUUUUAUCAACGCAUG--UAAGUUUACCAAUACUCAGGAAUAUAG-----AUCAGAUAACCUACCUUUCGCAAGCCAUACAA-AUUUCUGAUCAUACCACUCAUAUCUU-UAGCAUUGUGAUAGUCGCAUAGUGUU-AGCGAUUAUAACAGGAACGGUAUGUA-GGACGUAGG-AUGUCUCUAAUCGCAAAGGA--AGUGGAUU-GCGGUGCUAGAACUCAAGCAUUGGAGAAU----------------------------------------------------------------------------------------------------------------------------------------------------------------------------------------------------------------------------------------------------------------------------------------------------------------------------------------------------------------------------------------------------------------------------------------------------------------------------------------------------------------------------------------------CAUACAGAACUCUAUGUAAGACAUC-UUUACCGGAAGCAUCUUUGUCUGAUGGGUGAG----UCAGGACUCCAAGUCAGUAAGGUUUAGACGAUACACAUACGUUGUC-AAAACAUUAGGUGACCAUUCGGAGUUAAUAUUCACACGUAGUUGAACAGGAAUUUACACAU-GUUCUAUAAUCCUAGGUUGCCAAAAUUGU-ACAUGCAUUUUGUUUGAUCGUCUACUUGCUACACUCAGAGAUUACGAGGUUUGGGAAAAUUUAGGGCUCGAUAUUGAUCUCUUGGUAGGUUUUAUUAACGUACCGACUUUAG-UGCAGAAGGAAACUCAAUC-UCUCGUAACUUGUAUCACAAUCAUAAGACCUGUCGUUCAUUUUACAUCGUAUUGUACUCUCAGUUUUUCACUGUUGGUUUUUUUACGCUCAAUAUAGUGUGAGAAAGGAUCUUAAUCCAUCAAUAGCCACUUAAAAUCUCAUUUCCC----------------------------------------------------------------------UGCCUAGAUAUAAAUUUUUAUAACCGGU 
>D1 5373
AGAGUCUUAUAUUCUACCUAUUAAUAUGAGAAAGCAGAUUUUAAG-AGCGAAUUUAUACGCAGAAAAUGUGCCGUUUAGUAGCAUCGAUGUUCGAGACAGGACGCA-GACUGCCUUGCGGUGGCAUGGUGGUAAUCGCUCAUAAUUAGCGAAAUCAAAAAUUCAUAAAGAUUAGGAGCAUCACGACAUCCAGAAGUAACUUGCUAAUAACUGGAACAC---CACCGUAGCACAUACUUAUGUGCCGGUGG-AGCUGUAAUCCUCAAUUUAUAUUUGGUUUCCGAGUCAGCAUACUAUAAGUACACGUUCAGAGCAAAGAGGAU-GCAACGUCAUGUCCUUUCUCAGGGGAAAAAGUCUUUACAG-AAUAUUGCCCAUUGUUC-UUCGUCUUUGAAAGUCCUUU----UUUUUCGUGUUUAUUUUUGGGAGGAAACGCGACAUAAGUGCUGGAACCAUGACACCAGUCCAUCUAAAGUUCUUAACAUACCCAGUGGCUGUGCCUGCAACGGUCGA-AAAU-----------------------------------------------------------------------------------------------------------------------------------------------------------------------------------------------------------------------------------------------------------------------------------------------------------------------------------------------------------------------------------------------------------------------------------------------------------------------------------------------------------------------------------------------------------------------------------------------------------------------------------------------------------------------------------------------------------------------------------------------------------------------------------------------------------------------------------------------------------------------------------------------------------------------------------------------------------------------------------------------------------------------------------------------------------------------------------------------------------------------------------------------------------------------------------------------------------------------------------------------------------------------------------------------------------------------------------------------------------------------------------------------------------------------------------------------------------------------------------------------------------------------------------------------------------------------------------------------------------------------------------------------------------------------------------UCACUAGAUGUGGCUAGUCACUAUAAUAAUCCAU-AUGUAGUUCGUUUUCUAAAACAAU------UAAUACAACAAUGUUAGAACACACUCAGCAU-AAUUACAGGUUGACAAACUAGUGAUUCCAGCUAUUUUUCU-CUUCGAUCGUUGGAACAACUAA--AAUCAGAUUUUAUCGCGAUUUUUAGCACAGCAACGGUUA-GCAUUACUUUUCUCUUGUGAAUAAAGAAUAC----CUUUCUCGACUAUCGCCGUACUCACAUGAUUAGGCUGGUGGUAGAGUCUCAUUUAC-CAAAGUGGAACGAGGGUGUAGUGGACAUAGAGAAUGUUCAUUUUACAACAAAAGGUAUUCUAGUCAA-------UGAAUGAAUCCUAUUAAUCGCUGUCCAGUAUGGGAUACAACAUUAGUACGACCUGGCGUUCGAAGACCACGGGCGUUGAU--CCAAUUUUUACUGGAUGUG-UGAACCUGGCUAAUUGAAAAAGAUUAGGAUCCUCGAUUAACGAUCCAACAUUGUAUC----------------------------------------------------------------------------------------------------------------------------------------------------------------------------------------------------------------------------------------------------------------------------------------------------------------------------------------------------------------------------------------------------------------------------------------------------------------------------------------------------------------------------------------------------------------------------------------------------------------------------------------------------------------------------------------------------------------------------------------------------------------------------------------------------------------------------------------------------------------------------------------------------------------------------------------------------------------------------------------------------------------------------------------------------------------------------------------------------------AGUUUGUGAAAUUCAGACACAAGGCAGUCUAAAUGAGAUUUACU-UGAACCGAUCAGAAUAAAUGAGUA---CUGGCUUUGACUAAACUUAUCUGAAUUUCAGCGCCCCCUUCUCGAGCA-----ACCUUCCCAUGUAAAC-UAUUCCAUGCUAAGGUUUUAAUAAACAUCGUA-UGCGUAGAGGUAUUUCACUAAG-UCAAUAAAGAUACUCUGAU-GCAACAAAAGUAUAAGUAACCGGACGUCGGCCAUAAAAAUGGGAGCAUGUGUGUGCU-CCUCAGUUCGACGACGGGUUUCGA--GGCUACUCAAUGCAUG--UCUAUAUUUCAAUAGUUAGACAUAUGG-----AUCGAACGUUGGACCUUUCGCGGUUCAGAAUA-AGCCUUAACUAAAUUUUCCAUAUCCU-UGAUAUUUUGACAAUCUCAAAAUAUG-AAGAACUACACCAAAAUUGAUACAUA-GGCCGUCGUCGUGUUCAAAAUCUUUCGCAC--AUCAGAUUAUCAGUACUGGGAGUGAUACGGUCGUCGAUUUCAAUCUAUGGCAUAGACAGUG-AAAAUAGAUUUAUGGUCUAGAGCGG-GCUAACUAGUCC--UAAAUUAUCAUACCGGAUUUACCAAGUUUUAGGUA--UCGGGAAAAUUUAAAGC--UCAGGUGAA-UCAUAUUCGGGUAUUUAGAUAUUAAUCUUUGCAAGGUUUAAUGUUCUAUAGCGAAUGAAACUUCGCGGACUCUGGCAUUAGUAAGGAUAUCUAAGUGUGGCACUGGUAAUUCAUUAAAAAACCGCGGUCUUGCAAUG-AAUGAAUUAGCCUUUUAGU---AACUGGUGACGUUUCUAGAUUACGAUCGGAGUAGUGAUC-ACCGUA-CAAAUCUAUUU----AUGAGGAUCAUGCCU--CACGCUUACAACCGCACAAUAGAUAGGAGUUUCUUUUUUAACGCAUUUGGAGCAGGUCUUGAACACAAUAUGAAAAAGAAGCCUUCAAGUAGACAUGCUAUUGGGAGAUCUUCG--UUAAUAGUCAAUAGUAAGGAUACGCCGGAAGCUAUCAG------------------------------------------------------------------------------------------------------------------------------------------------------------------------------------------------------------------------------------------------------------------------------------------------------------------------------------------------------------------------------------------------------------------------------------------------------------------------------------------------------------------------------------------------------------------------------------------------------ 
>C1 5373
AGAGUCUUAUAUUCUCCGUAUUAAAAUGGGAGAGCAGAUUCUAAG-AGCGAAUUUGUACCCGGAAAGCGUGCUGCUUGGCAACAUUAAUAUUUGAAGCGCUACGUU-GAUUGCCUUAUGUUAGCACCGUGGUAAUCGCUCAUAAUUAAUGAAACAAAAAAUUCGCAGAGAUUAGGAUCAUCCCGAUAUUCUGAAGUGACUGGCUAAUGGCUGUAACGC---UACCGUAGCACAAACUUAUGUGCGAGUGG-AUUCGUAGGCUCCAAUUCAUAUUUGGAUCUUGAGUCAGAAUACGAUAAGUAUAAGCUUAAAAUAAGGAGGAU-AAAAUGUCAUGUCCUUUCUCAAGGAAAAACAUUUUUAAAA-AGUAUUAUCCAUUGGUG-UUCGUCUUCGAAGGUCUUGU----UUCUUCGCGUCUAUUU---GGGGGUAACGCUAUAUAAGUACUCGAACCAUGAUACCAGUCGAUCUAAGGUUCCUAACAUAUCCAGUGGCUGUGCCUGUUACAACCGA-AAGU---------------------------------------------------------------------------------------------------------------------------------------------------------------------------------------------------------------------------------------------------------------------------------------------------------------------------------------------------------------------------------------------------------------------------------------------------------------------------------------------------------------------------------------------------------------------------------------------------------------------------------------------------------------------------------------------------------------------------------------------------------------------------------------------------------------------------------------------------------------------------------------------------------------------------------------------------------------------------------------------------------------------------------------------------------------------------------------------ACGUUUAAUGCUA---CUCCAAGUAUAACAUGGAUCCUACUAAGUCUUAUUUACUUGAGGACGUGUUUUUCGAUUACUAUGUGAAUGAUCUAUGCCGGACUCGAGCAUAACCUAAAAUCGCAACACAACAAUUAGUGCGAUAAAAAGUAGCCGCCUGUGUGGUCCAAACUGCACCCUAUUGAGUAACGUACUUUAUAGUGUUUUGUCGUGCAGUCUC--UUCUUCAAAUAAUGGAAAAAGAAAACUGUUCUUCCCACUUAUUGCUAGACCUAUUUGACCCAACCCCAGACGUCUCAUCAUUGGUGCGCUUACUGUUGGGCACUACCCUGAUCGC-AACUUUCGUUCUACUCGC-GAUGGCAAGCACUUCUCCAAAACUUAGCGUUUUGUGCUCUCGACGUUGA-CCUAUCGGAAUUUUAAAUGA-ACCUAACUUUUUGUUAUGUUCAGAAGUAUGCAAU-------------------------------------------------GUAAUCUUGACCAUGAGUCCAACAUG-GAUUGCAUUACCACAUAUUCAUGGUAUUUA-UCACUAGUUGUAACGAGUUACUACAGCAAUCCAU-ACGUAGUUCGUUCCCUAAAACGAC------UAGUACGACAAUCUGUGAACACACUCUGCAU-ACUUACAGCUUAAUAAGCUGGUGAUUCCAGCUUUUGUUUU-CUUCGGUUGUUUGAACAACUCA--UAUCAGACUUCUAUGCGAUUCUUGGAACAGCAACGAUUA-AUAUUAUUUUGCUCUAGUGAGCAAAGUAUAC----CUCUCUCGGCUAUCGCCGUAGUCACAUGAUUAGCUUAAUGGUAGAGUCUCAUUAAC-CGAGGAGGAACGAGGGUGUAGUUGACAUAGAAUGGGUUUGUUUUGUAAUGUACGUUAUUCUAGCCAA-------UGAAUGAAUUCCACUAAUCUUCGUCCAUCAUGAGUUACCACUCAAACUUGACCUGGCGUUCGAAGCUCGCGGGCGUUGAC--CUAAUUCUGACUGGAUGGG-UGAACCUGGCUAAUCGAAAAAAUUUAGGGUCCUCGAUAAACGAUACAACACUGUAAC----------------------------------------------------------------------------------------------------------------------------------------------------------------------------------------------------------------------------------------------------------------------------------------------------------------------------------------------------------------------------------------------------------------------------------------------------------------------------------------------------------------------------------------------------------------------------------------------------------------------------------------------------------------------------------------------------------------------------------------------------------------------------------------------------------------------------------------------------------------------------------------------------------------------------------------------------------------------------------------------------------------------------------------------------------------------------------------------------------UGUUUAUGAAAUUUAGAGACAAAAUAGUAAGCAUGAGGUUUACC-UUGGGCAAUCAGAGAGAAUGAACAGGCUUUAACUA-----AACUUACCGGAUUUUCGGUGUCCAGCUCUCAUGCA-----ACCUUCCCAUUAGAAC-UAUUCCAUGUUUAGGUUUUAAUAAACAUGGUA-CGCGUAGAGGUGUCCCCCUAAG-UUAAUGAACACAUUCCCAU-GCAGCGAACGUAUGAAUAACAGGACGCCGGCCACAAAGGUGGGAGCAUAAGUGUACUCUUUUAGUUCAACAACUCGUUUCGGCAACCUAAUCAGUGCAUG--UCCGUGUUUCAUUAUUUAGACAUAUGG-----AUUAUACGUUAGAUCUUUCGCGGUCUAUGCUA-AGCUUUAAUCAGGUUUUCCAUAACCU-UGAUAUUUUGACAGUCUCAAAACGUU-AAUAACUACACCAAAACUUACACAUA-CGCUGUCAACGUGCUUCAAAUCUCUCGCAC--ACCGGGUAAUCGGUGCUAGGAGUGACGCGUUUGUCGUU----------------------------------------------------------------------------------------------------------------------------------------------------------------------------------------------------------------------------------------------------------------------------------------------------------------------------------------------------------------------------------------------------------------------------------------------------------------------------------------------------------------------------------------------CAGACGAAGACCUGUGAAAAACAUC-UUUACCAGCAGCUUCUUUACUUGUCAGGAACG----UCAAGAUUUUAGUUUAGUGGUGCACUCGCGGUAUGAGCAUUCCAUU-AGAACGUUUGAUAAUCAUAUGAAGUGAAUAUUUGCUGAUGGUUCGAUAAAGAUAGAA--AUCACUUGACGACUUUAACUCAUCAAAAUUGCUCUGU-UGUGGCAUCUACUCGCAUGUUCAUACAAUCUAGGGAUCGCAACAUUUGUACAAAUUUAGUGUCUAGUAUCGUUGUCUUAUUAAAUUUCUAUGAUAUAUCUGCCUUAG-CACAAGAUUAUACUAAAUU-GGGUAUCAUUCGGGACAUGAUUACAAUAUUUACUCGUUGCUCGGGUUUGUACAAUAUUUUUCGUUUUACACCACUAGGAUCUUCGCAUACAAAGCACCGUGAAAGUGUGCCUUGACCUAUCA------------AUCUCUAUUCCCC-----------------------------------------------------------------------ACCUAUCUGCUGCAUUUAACAACUUAU 
>B1 5373
---------------------------------------------------------------------------------------------------------------------------------------------------------------------------------------------------------------------------------------------------------------------------------------------------------------------------------------------------------------------------------------------------------------------------------------------------------------------------------------------------------------------------------------CCGUGGCUGCU----GCUUUGUUGAACGACUUAACCGUUAAA-GUCGCUCGGUUGAUCCAGCUCACAUCAGUAAGUAUUGCUCAAUUCCAGCCUG----CAGAUUCCUGAGUAGGGGAGGUUUAUGUUAGUCAAGUUGUUUA---GUAGUUACGUAAGACGGCUUUUAAAGAGUCUGUCCGAGGAAGAAAAGCGUUGACACUUUAAUAAA-GGAGGCUCAUUGGAACGUUGUAAACGUUGAGAAGAUACCUCGCGUCAGCAGACGACGUGUCGGUCUGGUGCUGAUUACUGUAUUGUUUUAGAGCUUAU-UUGAUGUAAGCAGAAUGCUGUUACGGCUAUAAAAUGAGGAAGUUUCCCUAUG-CAGAUAUUGUUCCGACAGGAGUCAAGAUUCAUUCGACA------ACAAUUUUAAAUAGCUCCAUGUCGGAAUCGGUUGUCGUUAACCACAAC--AGUCAGGAGUUAAUGAAAAGCGCAAUAUUCUAAAUCAGGUACCAUAUAUAGAGCAAUUGUCGU-----------------------------------------------------------------------------------------------------------------------------------------------------------------------------------------------------------------------------------------------------------------------------------------------------------------------------------------------------------------------------------------------------------------------------------------------------------------------------------------------------------------------------------------------------GUUUUUAAUGCCA---CGGCAGGUUUAGUCCGUAUUCUGCUUAGUCCUAGCUACUUGACCUCGUGUCUUGAAAAAAAUGUGUAACGCAUCGAUGUAGGAUUGGAGCGUAACUUAACCUAAAAACACAGCCAUUAAUUCGAAAAGGAGAAGCAGUCUGGAUCGUCUAGACUACACUCUAC-----UAGAUACUCCAC-UCAUUUUGGUCUCCGGUCGU--UUAUUCAGAAGAAGGACAAAGAUAACUUUUACUCCAGCAUAAUACCUCAGCUAGUUAUCCCAGGCUUACGUA-CUUACCAUUGAAGCAUUCAUAACUGAGCAUUAGCUCAUGGACAAAUUUUAGAUCAACCCCC-GAUGGUAAGCACAUUUAGAAAAAGUAGUGAACUAGAUCCUCAACGAGUG-GCUACCGCACCUUUAAUUAAGACUCAACCUACUGUGAGGACCAAAAGCAUGCAUA------------------------------------------------UGCUAAUUUUACCAGGAGUCCGAGAUC-AACUAUGUUAGCCCGUGGUCACGACAUCGG-UCUCUAACUGGUAAGAACAAUUAUAAUAAUCAAC-AUCUAUACCGUUCUCUAAAACGUC------AAAAACGACAAUGUAGAAGUGCACUCCGCAA-AAGGGCACUUUAACUAACCGGGGAUUCCGCCUUCUUUUUU-UUUUACUUGUUCAAGACGCCAA--UAUCAGUCUCUCACGUAGUUCUUGAAAUUGCAAGGUCUU-UAAUGAAUCUUUUUUUGUACGUAAAAUGUAC----CUUUUUUACCUACCCUCGCGGUCACGUAAAUAGUUUACGUGUAGAAUUUCUUAGAC-AGGUGUGUAAAGGGAGUGCAGUUGUCAUAGAAUGUGUGUCUUCCACAAGAGACGGUAUUCUAACGAG-------UAAAUUAAUUACGUUACCCCCUAAUCAUCAUGAGUUCCCGUUUUAAC-CUCUCUGCUGGUCGAGGGCCACGUACGUUCAU--CUGACCUUGACUCUAUGCG-UGAAACGGACUAGUUAGAAGAAUCUAGGAUCUUCUAUAAGUAAACCAGUAUUUUAAU----------------------------------------------------------------------------------------------------------------------------------------------------------------------------------------------------------------------------------------------------------------------------------------------------------------------------------------------------------------------------------------------------------------------------------------------------------------------------------------------------------------------------------------------------------------------------------------------------------------------------------------------------------------------------------------------------------------------------------------------------------------------------------------------------------------------------------------------------------------------------------------------------------------------------------------------------------------------------------------------------------------------------------------------------------------------------------------------------------UGUAUGUAAGAUUUCCUGAUAGAAUAAUAUCCGUGAGAUUCCCC-UUAGCCAAUGCGUAUAAACGAACAGACCUUCGCCA-----CAUUUAUUGGAGUUUCAGUGUUCCCUUCUCAUGGA-----AUCCUUCCUUCCAGAC-UAUUUCUCGCAAAGACUUUAGUCACAUACGUA-CGCGAAGUGGUGUCUCACUAAG-UCAACAAAUUGUUUCUUAG-ACACCAAUCAUAUGAGUAACGGAUUAUUCACCGCAAAGAUGGCAGCACACGAGUUUUCUCUCGGUUUAGCGACCAGACUUGAUAACCCAAUCAAUACAAG--UCAACUUACCAGUAGUUAGGCGUGUGG-----GUCAGGCGUUAAAUAUUUCCCGAGUCAUUCUG-AGCUCAAAUCAAAUUCUCUAUAAUCC-UGACGUUCUGGCAAUUUCAAAACAUA-AACAAUUAAGGCAAGAUUGUUGUGUA-GUCUACUUGUAUACUUUGAAUUUCGAGCAU--AGCGGGUU-UUGGUGUUAGGAAUAAUGCCUUUGUCGAU----------------------------------------------------------------------------------------------------------------------------------------------------------------------------------------------------------------------------------------------------------------------------------------------------------------------------------------------------------------------------------------------------------------------------------------------------------------------------------------------------------------------------------------------CCGUUAGAAACCUGCGAGGAAUAUU-UUUUCAAGAA-CAUCUUUGCGAGGCAGGGGCG----CUAAAGCUUCAAUUUAGCGGUGUACACGCGGGGUUCGCACUCCAUU-AAAAGGUCUGAUAAUUAUUUAAAGUUUGUAUUGACUCAAAAUCGGCUAGGAAUUGCA--AUUACUUAACGCCCCUAGCUUAUCGAAACUGUGCUGU-UGUCUUAUCUAGUCGGACGCUUGCUACGUUCAGAGAUCACAACAUGUGGAUGACUUUUAAGACAGGUGUUGUUACAUUGUUGAGUAUUGAUAACGUAUCUGCUUUAA-AAUAAGCUAACACUAAAUU-AGGUAUAAUUUAGGACACAAGUACAAUGCUCGCUAUUUGCACGAGAUUGUUUCAUGUUAUUAGCACUUAAUUACUGGAAUCUUCACGUACAGUGUGCUGUGAAAAAAGACCUAGACUUAUCAUAAGGUGUUAGAAACUUAUGCUUCC----------------------------------------------------------------------UGACUAUCUAUUACAUAUAACAGCCAGU 
>A1 5373
---------------------------------------------------------------------------------------------------------------------------------------------------------------------------------------------------------------------------------------------------------------------------------------------------------------------------------------------------------------------------------------------------------------------------------------------------------------------------------------------------------------------------------------CCGUCACAGCA--GCUCUUUAUCAAACGACCUACCCGUUAAG-GUCGCUCGGCUGAUUCAGCUCGCAUAAGUAAGUAUUGAACUAUUCCGGUCUG----CAGAUGCCGGAAUUGAGGAGGUUUAUUUUACUGAGAUUGUUUA---GUAUUUACGUAGGACGAUAUUAGGAGGGUCUUUCCGGGGAAGAGAGGCUCUAGCACUACAAUAAA-AAAGGCUCAUUGCAACGUCAUAAACAUCAAGAAGAUACCCAGCGAAACCAGACCUCGUGGUGAUUUGGUGCUGAUUAUUAUACUCUAUUAGACUCAGC-UUGUUGUGAGGUGAGUGCUGUUACUGCCAAGAGAUGGGGAUCUUUCCCUAUG-CGGAUAUUGGCCCGACAG--GUUAGGUUUCAUUCAACA------ACAAUUUUAUAUUGCUACUUGUCGGAAUUGGAUGUUGUUGGCCACACAACAGUCAGGGAUGUAUAAAUAGCACAAUAAACUAAAGCAGUUACCAAAUUUAGAGCAACUGUUGUACGCUG-GAGUCUA--UAUUAUCAGUGUUAACAAUU--UGGACGCAAUCUUGGACAGUUCACGAGCAUGUCUCCUUAUAA------------GAUCUCAGAGCUGCGAGAUCAAAAGUU-CGGAAACCAUUGGAAUUUUUCAGCUGUAGAUUGAGUUAACUAAUGAGGUGCGGAGAGUAACCAAAUCGCCUGUCUUAUUUUUAAUGAAUACGUUGAGGGUUUGUAUAAUUUCCUCUAGCGCUGCUCUAAUAACAUUUCUCUUCCUUGUAUAUUUCAUGACCCUUAGAUUUCGAGAAAGAUUGCUCAUUCAGUA--UCUAUCAACGAAAGGGCGAGUGGUACGAACUAAACGUUAUACAUGGUGGACUCUAAUUAUGUACCCAUCUUCUUAUAAGGCAUUCUUAGAAUUACAACGGCCCG--------GGUCGUCUUCAUUCGAUCCUCAGUCGCA-----ACUCAAAUUACUUUCGUAUUAUACAGAC--CAUCUAAGGACUCCACCUUUAUUGUGCAAGACUCUUUUAACCAUUGUUUGAUACCA---CUGCAAGGAUAAUUCAUAUUCUUCUUAGGUUUAUCUACUCGGGCUCGUGUCUUAAAAAAAAUAUGUAACGGAUCGGUGUUGGAUCAGAGCUUAACUUUACCUAGCAGCAUAGCAAUUACUCCGAAAAGAAGCAGCAGGAUGGAUGGUUUAGACUACGCUCUAU-----UAUAAACUCUAC-GCAUCGUACUAUACGGUCGU--UUAUUCAGAAGAAGGAUAAUAAUAACUGUUAUUCUUGCAUGGUUCCACACCCAGUUAUCCUAGACUUACAUAUCUUACCAUUGGAGUGUCCAUAAUUGAGCAUUAGCAUAUUUGC-AAUUGUCGACCAAUCUUC-GACGGUAAUCACAUUUACAAAACUCGGCAAGUCAGGUUCACCGCGAGCGCCCUACCGGAAUCUUCAUUAA-ACCCAGAUUUCUGUGAGGUCCAAAAGCAUGCAUA------------------------------------------------GGCAAAUUUUACGAUGAGUCCAAGAUC-AACUAUAUUAUCACGUAUUCAUGACAUUGG------------------------------------------------------------------------------------------------------------------------------------------------------------------------------------------------------------------------------------------------------------------------------------------------------------------------------------------------------------------------------------------------------------------------------------------------------------------------------------------------------------------------------------------------GGUACGUCUUGAUUUAAUAUACGUUCGCCUAU--ACUGAGUAUCACAAGGGGAACGCUAACGUUGCAAGAUUAUAACAGACUCCGCGAAACCCGGAUUUAGAAAUGGCUAUAAAAUAGAUGUAUUAAAAUAUUGCGACAAGACAAAU--GGAAUGGCCUGUCUUGAGCA---------AGCGCUACGUUGCCAUUACUACAAGGAACCAAAGAUAGUUUCACCUAACU---GUUUCAACCGGCCGGU-CAACUUACUUA--AGUAAAGUAUAUUUUGAUCUGGCAUUAGAGGAAAGGAG-UUAGA-UGUACGUACAUUUCCCCAUGCUUUACGCAAGCUAAGCUUAGUUGGUUAACCUUGGCUAUUCCUAGUUCGUCCAAACGAA----------------AUUUCAUGG--AAUGACGCAGUAGUAUUCCGAGUUUGAGUCCGUAGCACGGCCCUUUUCAUAUAUAAAGGCCACAAAUGGCGAGAUUUGAUUAGUAGAGCAAGUUUUUAUAAAAGUCUCCUAC-UUGGGUUUUCAAAU-----------------------------------------------------------------------------------------------------------------------------------------------------------------------------------------------------------------------------------------------------------------------------------------------------------------------------------------------------------------------------------------------------------------------------------------------------------------------------------------------------------------------------------------------------------------------------------------------------------------------------------------------------------------------------------------------------------------------------------------------------------------------------------------------------------------------------------------------------------------------------------------------------------------------------------------------------------------------------------------------------------------------------------------------------------------------------------------------------------------------------------------------------------------------------------------------------------------------------------------------------------------------------------------------------------------------------------------------------------------------------------------------------------------------------------------------------------------------------------------------------------------------------------------------------------------------------------------------------------------------------------------------------CCAAUAGAAACGUGUAAAGAACAUU-UGUACACGAA-CAUCUUUGUCUCGCAGGGGCG----CCAAGACUUCGAUUUGACAGUGCACACACAGUGCUCGCAUUCCACU-GAAACGUUUGGCAAUCAUUAAAGGCUUAUAUGAGCUGAAGAUCAGCUAGAAAUAGCA--AUUAUUUGACGCUUCUAGCUUAUCGAAAUUGUGAUGU-UAGCUUACAUAGUCGGAUGCUUGCUACAUUCAGAGAUUGCGACCUGUGGACAAAUCUAACGCCUGGUAUCGUUACUUCACUGAGGAUUGAUAACGUUUGCGCUCUAA-AAUAAGACAUUACCAAAUU-AUGUGCAAUCUAGGAUAGAGGUGCAAUACUCACCGUUCGCACGGUAUGAGGUACUGUUAUCAACGCUUAAUUGCUUGGAUCUUCACGUAUGGUGUACUGUGAAAAAAGAACUUAACUUAUCACAAAGUGUUAAAAGCUUAUGUUUCC----------------------------------------------------------------------UGCCUCUCUAUUGCAUCCAACAGGCAAU 
>H2 5373
--------------------------------------------------------------------------------------------------------------------------------------------------------------------------------------------------------------------------------------------------------------------------------------------------------------------------------------------------------------------------------------------------------------------------------------------------------------------------------------------------------------------------------------------------------------------------------------------------------------------------------------------------------------------------------------------------------------------------------------------------------------------------------------------------------------------------------------------------------------------------------------------------------------------------------------------------------------------------------------------------------------------------------------------------------------------------------------------------------------------------------------------------------------------------------------------------------------------------------------------------------------------------------------------------------------------------------------------------------------------------------------------------------------------------------------------------------------------------------------------------------------------------------------------------------------------------------------------------------------------------------------------------------------------------------------------------------------------------------------------------------------------------------------------------------------------------------------------------------------------------------------------------------------------------------------------------------------------------------------------------------------------------------------------------------------------------------------------------------------------------------------------------------------------------------------------------------------------------CCUCGAGACGUGACGGGCAAAGUUGAUAGUUCCU-GUGUAGCUGAUUUUCGAAAACGAG------CAAUGUUGCAAGAUAGAACCCCAGCUUUUUAGAAUUACACCGCCCGUUAGCGAUAGUUCCUACUCUCUUUUUACCACAAUUAUCUGAAAAUCGUG--UAUUUGUGUCCUGAGCAAUUGGAAGCAUAGCCAUGACUC-AGGUUUUUUCGCUCUGGUAUAAAUGGAGAAU----UAGUUCAGUCUCACAACAGGA--AGUUCCCAGGGGGUCGCGUGACGUUAUACACAC-AACAGCGGAACAGGCAUUAAGCUGCCUUAAUAAAGAAG--UUCGGGCAGGAACAAACCUUUUA--AA-------CCAAAGAAUAGCACAAUUUUCCUCUCCUAAUGUUUAGGCAGUCCCCU-AAGCUCCGGACGCAGACAUCGCUUGCGCUAAC--GGAGUCUCUAACCGUUGAG-AGGGUCGGGUUGCUCAUGCCAAUCAAGAAUUAUAAACUUGAAGUCCAACUGUGCACGCAUAUAUGUUGACUUUAUGCUUGCAGGCUCUU--GUAAUAUAGUACGUAACUUAUGUGAAUGUUUUAAGGAUAGUUCGGGAUUCAAACAGCCUGAGCACUAAAAUGACCUAUAAAAAAGUGUGUGAGACACCAUGGCCGAACUAAAU--UGUUGGCUCUACCUGAAGCUC--------CACUCGACGUCAUGGGUACCGAGGAAAGUGUUAAAUGGUUAUGUCUAAUU---UUUCAAACUCACCCCA-UAAUUUUAGUC--AGUAAGACAUAUGUGGAUCCCGUAUAGAUAAAAUAGAUCUUAGACGCCCCCCCCCGCUUUAUCUAACCUUUCCAUAUUAAGAUCAGUAUGCGGACUUUAGCGAUAUUGAGUGGAAAAAAUCUAU----------------GUAUUUUUU--CAGGGAACUGCCUUAUUAUAGGUCCAUGGACACAGCGUCAUUGGUCCAACAUGUGAUAAUUACAAGGGGGGAGUGUUCAUUACUAUAGCAGAUUGUAAUAACC-UCCUACAU-UUGAUUACCCAAUA-----------------------------------------------------------------------------------------------------------------------------------------------------------------------------------------------------------------------------------------------------------------------------------------------------------------------------------------------------------------------------------------------------------------------------------------------------------------------------------------------------------------------------------------------UGACUAAAAAAUUUUGCGAUAACAUCGAGCGACUUAGACAGGUG-UCAGGCAGUUAGGUCUAAGUGAAUUG--------------UGUUUUUGAACAUUGCGAUGAAACCGUCACACAUAAUAAGAUCUUAGCUAUUUGGC-GAUCUCGGACGUUUGUUCUAACAACAGACGCU-UACAAAGGAAUACCAUAAUAUG-AUGAAGAUUUUAUCUUCAC-GUGACAGUCUUAUGAAGAAAAGA-----------UGCGUUGAUAGCAUAGGUUAAAUGCCUAAGAUCAUCGACCGAUUCUGACCAACCAUUCAAUGCCUA--AAGGCAUAUCUAUAGUCAAACUUGCAGUUACAUUUUUGUUAAUUUCUAACCGCGAGUCGGAUUA-AAUCCCGAUCACACUCUUCUUGACUU-UUCCGUCUUGAAAAUCGUAACAUAUC-GGCAACUACAAUCGGAUCAGUAGCCC-AUUUACACA-GUAUUUCCAAGCUUGUACAU--AGCAGGAU-GAAGCCUUACGAGUCUUGAGAAUACCAGUUCUAACUUCACAGACAGACAGCG-GUUAUGUAUUUAUGUCCAUAGAUAG-UCUGCAUUUUCA--UAUGUUAUCACACCCGGUCUUCCGCAUUUGAUGCA--UAGGAUAAACUUGAGUU--UCAAAUAACAUGAUGGAUUAAAGAGCAUACGUUGCCCUUCAAGACUUGAACUGAUCAAUAAUACAUGAGUUU-UAUUGGCCUUCAUCGUGUCAAGGAUAUCUGAGUAGAAGCAUAGGAAUUCGUCUCAAGGUCGUGGUAGAAUGUUA-AAUGCAUAUUCUUGAAGAU---UGCGAAUGUCGUCGACAGGUUGCGAUUAAAUUAUAACCC-CCGAGG-UAACUUCUCGU----GUGGAUCUUGAACCU--CACGUCAGCUGGUGUAGAAAAAUAAUGCACUUCUUCGUUAGUCCACAUCAAUCGCAUCCCGUAUUCAAUAUAAGGGCAUGGUUACCGGGCAGCUAUGUGGUUGGGCGAUAUUGG--CCAACUAACGUCAUGGACAAAAUGCGAAAGGCACUCGA---AGGCAGUUAGUUUACAAGUAACAUU-CUUAGUCGAAACACUCUUCUCUGACGCGGAAC----UAAAAACUGUCCAUAAUUAGCGCACAGAUAAUACUAACGCUACACC-AAUGCGUCCUGGCAUUACCUGAAGCUUACAUUAACGCAUGAUCGAAUCGCAACGUAAUCAUGGUUUCCAGGAUCUAGCUAAUCAUAUCUGA---AUAAGUGAUUUUUAGUUGUAUGUCAGUUAUACUAAGAGGUUACAGGCCUCGAAAAAAUUUAAGGCUAAGUAUCAUUAUCUCGAGGAUUUCUAAUCAUGUAUCCGUUCCCG-UACAAGGCAAUGCUUUACUUGAGCACCAUAUGGGAAAGAACUAUAAUAUUUACUCCAUGCAGGAGUUUAUAUCGUACUUCUUAACGCCUACUAUUAACAUCAUUAUGUUUAAAGUGCUACACGGAAAGAUUUUAGUUUAUGACAAAGUGUAGACAGUUCGGUUUCCG----------------------------------------------------------------------UACGGAACUAUCAACCAUAAAGAACGCU 
>G2 5373
AAAUGAUUAUAUCGCCCCUCUCAAUAUUGGAACGUUGAGCUGUAAUUGUAGAGUCCCAUUCUGAAAUCUAGCGGAUAGUCGAGCCCAUUAAUCAAAGAAUGUUGUC-UGAUCGUUUGCGAUAAUGAGAUGAUGUUUGCUUCCGAUUUUCGAAACUCAACACGGAAGGAGUCCAGUCGAAGCUAUAUGUCCAAAGACGAUCUAUUAGCCUGUAUAAUGU---CAUUGCGUCUAUAGCCCCUACGCUAGGCU-CUAUGCAGUGUUAAUUUCUUACAUGGUAAUUAAACUGGAAUUUAAUAACCAAAGGUUUAAAACAAUGAAGGU-CAGCGAUCACGUCAUUCUGU-----UAGACCUUUUUUAAA-CACAAAUCACGUUAUGC-UUUGUUCUUAGACACCUAAU----UGUUUCUUACUUAUAUUUCGAUGAAAAUGUUAAACGAAUAUCAGAGCGUGGGUCGUAAUCGACUCAGCACU--CAAUCCGCCUAGCUAUAUUGCCACUCUCUAUGGA-GUGA----------------------------------------------------------------------------------------------------------------------------------------------------------------------------------------------------------------------------------------------------------------------------------------------------------------------------------------------------------------------------------------------------------------------------------------------------------------------------------------------------------------------------------------CAGCUC-AAGCUGGGUUUACUUAAGGGUUACUACCUCUAGGAGGCUACAGUAGGCAGAGCUCUCAGAUGGGCUACUCUAA------------AAGCCUGGAAUAAGACGAUACCUAAUG-CGUUACAAAAGCCAAUCUCUUAAAAAUAAUUCUAAUUGACACGCAUUCACUCGUGAGUGACUUUAAAAUUUGUCUUCGUCUUGUAGAUUAAGUGAACUUUCUCUUUAAAUUUGUUGCACAGUUCUCCAAUUAGGUUUUUUUUGCGUGUACAUUCCAACACGAGUAGUUCUGAUCUGUGGAUUAUAUACCAUUAUCCCAAUCGGGUUUCGGAAACGCAGAUUAGAUUGUAUAUAACUCGUGGAUGUAACCGGGUUUGAGUCCUGGUAGGCUGCCAGCAUUCUUAAAAAGAAUUCACUGAA--------------CCUAGGAAUAGUCUGAAAAGUUC-CUCAUAAGAGAGAGUGUAAGUCUGUAUAUGA--AUAUCUUCUGGCGAUACUCUUUUUAACCAAUCAUACUUAACUU--------------------------------------------------------------------------------------------------------------------------------------------------------------------------------------------------------------------------------------------------------------------------------------------------------------------------------------------------------------------------------------------------------------------------------------------------------------------------------------------------------------------------------------------------------------------------------------CCUCGAGAUUUGAUCAACAAAAUCGAUAGUUCCU-GUGUAGG---------AAUACGAG------CAAUGUUGCACAAUAGGAUACCACCCUUUAAGAAUUACACUGCCGGUAAGCGAUAAUUUCUACUCUCCUUUUACCACAACAUUUUAAAAAGCGUG--AAUUUGUGUCCUAUGCAACAGAAGUCACAACAACGACUC-AAGUUCAUUCGCUAUAGAAUAAAUGGAAAAU----UAGUUCAGUCCGUCGGCAGGA--AGUUCCCUGGCUGUCGCGUGACACUAUAUACAA-AACAGCGGAACAGACAUUCAACCACUUCAAUAAAGAAU--CUCGGACAGAAACAAACUUUUUA--AA-------CCGAGGAAUGACGUAAUUCCCCUCCCCUAAUGUUUUAGCAGUCAAUU-AAGCUCCUGGGACAGAAAUCGCUUAUAUUAAU--GGAGUCCGUAAUCAUUGGA-AGGACCGUGUUGCUCAUGCUAAUCAGGAAUUAUAGACUUGAGAUCCAACUGUGCAUGCAUAUAUAUUAAUCUUACACUUACAGGCUCCU--GUUAUAUAACACGUAACUAGUGUUAGCACUUUAGGAAUAGUUCGGAAUUCAAGGAGCCUGAGUAUUAAAGUGGCCUAAAGACAAGUGCAUGAGACACUAUAACCUAACUAAAU--AGUUUAAUCUACCUCAGGUUC--------UACUUAUCGUCACGGGUUCUGAAGGAAAUGACGACUAAUCAUGUCGAAUU---UCUCUAGCUCACCCCG-CAAUUCAAAUC--AGUAAGGUAUAUAUGGAUGUCGUAUGGGUAAAGCAAAUCUGGGAUACUCCAUCUCGCUUUGUCUGGCCUUUCCAUAUUAAGAUCAAAACGCAAACUAUGGCAGCGUUGAGUAUGGAUAACCGAA----------------GUAUUUUUU--CAGGGAACUGCCUUAUUAUGAGUCCAUGGACUCAGUACCAUCGUUUCAAAAAAAAAUAGUUACGAAUGGGGAGUAUUCGUUAGUAUAGCAGAUUGUGAUAAAC-UCUUACAU-UUGUCUACCCAGUA----------AGAAAAAACUACUAAAACGUAGAGGCAUUCUACAGACACAGCAAAAGAAUCCACUACGGUCCAUCUCUCAGAAUUUGCAAGUUGAAUGUUGACGUUUUUUGAAAUGAUCAACCAUGUCGAAAAGGAUUAAGAUCGGCAGGUAUUGGAUCUAAAUUGAAUCAAUUAAUUGGAUGAUGUCGAAAGUUAG---CGAGAUUGACACCUGGCGAUUGAUAGUACUAUCGGUUCCAUCCAUGAACAUGUUG-UCGAAAUUCGGUAUUGAAAUUCAAAGCAUACCCUUCCCUAUAAUAAUAUGCCGAAGCGCAUCUGA-AAUAGGUGCAAAUGAUAUAUCAAUAC--UCAGAAAUUCAUACAUUUACUUCCUUAAAAUUCGAUUAUGAGC-CGAGUGCUACCGGAAGAGUAUCCGGUUAU-UCACCAAAAGCAUCG-----CAUAUUGGAAGGGGGACACGGAUCCCCCUGCAUCUCGUCCGGCCUAGAAUGUAUAGCGGUGUAAU-CUUCUUCUUUAUGCG--UGUCGAAAAAAUAUCGCAAUAACAUGAAGUAGUUAAGACGGGUG-UCAGGAAGUUGGGGCGGAACGGGCUG--------------UGUUUUUGGGCAUUGCGAUGAAAACGCCACAUAGAAUAAAAUCUUAUCUGUUCGGU-GAUUUUGGUCGUAUGUUCCAACAACAGAUGCU-UACAAAGGAGCGUCAGAAUGUA-UUGAUGAUUUUAUCUUCGC-GUGACAGUCUUAUGAGAAAAGA------------UACGUUGACAGCAUAGGUCAAAUGCCUAAAAUCAACAACUGAUUCUGACCGACCACUCAAUACCUA--CAGGCAUAUCUAUGGUUAAACCUUCAGAUACGAUUUUGUUGAUUUUUAUCCGCAAGUCGGAUUA-GACUCCGGUCACACUCCUGAUGACCU-UCCUGUCUUGAAGAUCGUAAUACAUC-AGUAACUACAAUCGCAUUAAUAGACC-GGCUACGCA-GUAUUUCUAAGCUCGUACAU--AUUAGGCU-GAAGUCCUACAAGUCUUAAGAUUACCAGU------------------------------------------------------------------------------------------------------------------------------------------------------------------------------------------------------------------------------------------------------------------------------------------------------------------------------------------------------------------------------------------------------------------------------------------------------------------------------------------------------------------------------------------------------------------------------------------------------------------------------------------------------------------------------------------------------------------------------------------------------------------------------------------------------------------------------------------------------------------------------------------------------------------------------------------------------------------------------------------------------------------------------------------------------------------------------------------------------------------------------------------------- 
>F2 5373
-------------------------------------------------------------------------------------------------------------------------------------------------------------------------------------------------------------------------------------------------------------------------------------------------------------------------------------------------------------------------------------------------------------------------------------------------------------------------------------------------------------------------------------------------------------------------------------------------------------------------------------------------------------------------------------------------------------------------------------------------------------------------------------------------------------------------------------------------------------------------------------------------------------------------------------------------------------------------------------------------------------------------------------------------------------------------------CGGUUA-AAGUUGAUUUCACAUAAGCAUAGCCAGUUCGAAGAAGCUACGAUUGGCUAGGAUCGGAAAUGGACGAUUAUAA------------CAGCUUGGAAAGAGAUAGUACAUAGUU-CAUAGCAUAAGCUAAACUUUCGGGAUUAGUUAAUAUUAGCAAACUUGCACCCGUGAGUGGGCUAAAUGUGGGUUCUGGCAUUAAAGAUUAGUCUAACCUUGUCGAUGAACACGUUUAAACGCGCUAUAAAUGACGUGUCUUUCACCAGUGUGAGCGAUACCAGAGUUUCGAAUGAGAAGACGCCAUUCCAUUA--CGGAUUGAUUAUCGGACGUCAGGAGCAGAUAGGAAAUUAAUCGCAGAUGAAAUCGGGUUUGAGUAUAAGAACACUAACUGCAUUCUUAAAAGAAAUUGCCCGAA--------------ACUAGUUGAAGUCU-CAUGGUAU-AUGCGUAGUGAGAGUUUGACUCUUUAUUUUA--AUACUUUGCGGGAAACCUCCAUUUAUCGAGUGGUUCUUAAGUCAAAAUAAUCAACG---CUCAAUACUUAAUUGGAAGGCUACUCGCUCAUUGAUUUUUGGCUGGGCCUUAUGGCGACCCAUUGUGACCAAUCCACGUUGUGUCGUAGCAGGUUAAGAAAUGGCUACGUUAUAAAUCAUUCGCCAAGAGGUUACGGUUUGUUUUCACUGUAACAAAGCUCUA------AAAUACUUUAU-GUGUUCCUUGAUACACCUUC--UUAUUUAGAAGAAAAAAAAAA-GGACUAUCGUUCCGAUAUUUCUCUACAAUCAGAUGACUUAACCUCGUAUUCUCUAUCAAUAGUGGGUCGGUAGUUAUACAUUUCCCGUUUCUC-AGUUUCGAAUCAUCCUCG-CACGGUAGCCAUGACUACAGAACUCGCAAACAAAUGUUACCGACAAGCU-CCCGAUGAGCCAUUAUAGGA-ACUAGGCUUCAUGUAGAACCUGUCCCUAUCAGCA------------------------------------------------UACUAUCUAAGAUGACAUUUUAAGAUA-AAGUCUAUUGGUUCAUAUUAAGUUCACCUG-UCUUCCGAUAUGACGGACAAUUUUGAGAGCUCCG-GUGUAUCUCAUUUUCGCAAACGAG------AAAUGUAGCAUGAUAGAUGCCUACCAUUCAAGAAUCUUAUCUCCACUUAGCCCUAGUCACUGCUCUGUUUUAACCCAAAUUGUUCGAAAUGCGUG--AAUUUGUUUCCAUAGCGAUAAAAGGAACAGCAACGACUU-ACCUUGAUUCGUCUUGGUGUGAAGCGAAGUC----UCCUGGAAUCUCCCAACAGGAAUUAUUACCUGGGUGACCCACGAUAUUAUAGACCG-UACACUAAAACAGGCUUAAGGCCGCCAUAAUACAAAAU--UUUGUCCAGAAACAAACGUGAUUUUAA-------CCGGAAAGUGGCCCAGUAUUCGUAGCAUAAUGUUUUACAGGUCCAUU-CAGCUCUAUUUACUAAUAUCGCAUGCUCUGGA--CCAAUAAAUAUUUAUUCCA-CGUGACAGGUAUCUUAAAAAAAACAGGAAUUAUAUACUUGAACUCAAACUAUGCCCUCAUAGAUAUUAAUAUCACUGCCACACGCUUUU--AUUGCAUAGCGAGUGAAUAGUGAUAAUAUUUUAAAGAUAGUUCCCAAUUCAUGAAAUCCGAGCAUAAAAAUAGUCCAAAAAUAAGUGCAUUAGACGCCAUAACCAAACUGGGC--AGUCUA--CCGCCCAUAAUCC--------GGUUGGUCGUCACGGUUACUAAGGAAAGUAGACAAUAAUUAUGUCUAGUU---CUCCCUUCUCAGCCCUCCAAUUUAAGUC--AGUAAGGCGUGCAUGUAUUUCGUUUGAGUAGAAUCAUUCGGAGACGCCUUUCUUCGCUUCGUUUAGCCUUUCGGAAUUAAGAUCAAUACUAUAACGUUAGAGGUUUUAAAUUUGGAUAGUCGGA----------------AUAUCUUCU--UAAAGGGCGGCCUUAUUAUGUGUUUAAGCAUAAAGUACCUCUCUUUCUGGAAGAGAUAGUUACGACCGGUGGGUGUUCGUUAAAAUAGUUGAUUGUAAAAGAC-UCUUAUGC-UCGAUCGUGGAAUG-------------------------------------------------------------------------------------------------------------------------------------------------------------------------------------------------------------------------------------------------------------------------------------------------------------------------------------------------------------------------------------------------------------------------------------------------------------------------------------------------------------------------------------------------------------------------------------------------------------------------------------------------------------------------------------------------------------------------------------------------------------------------------------------------------------------------------------------------------------------------------------------------------------------------------------------------------------------------------------------------------------------------------------------------------------------------------------------------------UCCAAUUUCGGUGACCUAACUAGGGUGAUAUCUUUAUGUCUUUGGAUAG-CCGUCAUUCUGC--UAUAGAAUCAUGCCCAACCUCCCGCAUUUCCUUUA--UAAGAUAAACUUGAGUU--CUGGAUAGC-UAAUGGUUAAAGAAGUACGUACUAUCCCUCAGGACCUAUACGGAUGAAUGAUCCAUGAGUUUUUACUGGGUUUUACUAUCCCGAGGAUUAUUGAGUAGGACAUACGGAAUACGUUUAGAAGUCGUAGUAGUAUAGUA-AAUUCACAUUUUUUCUGAC---UGCAAAUGUCGCCUUAAAGUUACGUUUGAAUCGCCAUCCAAGGAUG--AAUUAUUCUU----GCAGGUCUUGAACCC--CACGUCAGUUGGAAUAUAAUCAAUACGAACUUCCUAUUUAACUCACUCUAAAUGCAUGCUGCACACAAUAUCAGGUUACAAUGGCUGUGUAGCUACCCAAUUGCGUGACCUUGC--CCAACUAAUGUCAAGGACGGUUCGUCGAAAGUACUCUA------------------------------------------------------------------------------------------------------------------------------------------------------------------------------------------------------------------------------------------------------------------------------------------------------------------------------------------------------------------------------------------------------------------------------------------------------------------------------------------------------------------------------------------------------------------------------------------------------ 
>E2 5373
AAAUGACUAUACCGCCCCUUUUAAUACGAGAAAGUACAUCAUUGC-CAUAGAGCUUCAUCCUGAGUUACUGCAGCUAAUUGGGUUCAAUAAUUAGACAGCUCUUUU-UGCCGAUUUGCGAUUGGGAAAUAAUACUUGUUUUUAGUCUUCGGGGCCCAAUGCUGAAGUAAGUGAAUCGAAACUAUAUGUCUACGACCGACCUGUCGGUUAAUGUAACGC---CAUUGGGACAUUGACUCCUAUCCGAAACU-AUUAGUAAUGUAAUAUCUCCACAUAAUCGUUAGACUAACACUCAAUGACUAGAGGUUGGAGAUGACGAGGGU-GAACGGUUACAUCGCUUUGU-----UAAGUAUAUCUUAAA-CACGAACCAAGCUAUGC-UUUGAUUCUAUGCAUCUGAU----UUUUAUCUAUAUGUAUUUCGGUGGAGAUGUUAGACAGGUAUCCGGGCCUAAAUCGCGGCCAACUCGAA--UGCUGAUUAGCCCAGUGAUGGUACUAUACUCUAUGGA-ACGACGGUUGUAACG--GCGAAUAGCUUUCAGUGACAACAGAGUAG--GCAUUUAGAUUGAUAGAAUCACAUCAGUUAAUACUAACAUGCAUCGAAGCG----CAUAUAUGGGAAUAAUAAUAAUCCAGUUUCGUUAAGUUAAGCA---AGACUUCUGUGCAAUGUCUCAAAGAGCGCAUCGCAUUGCGCAAAAAUGCUUGAAAAAUAUCUAAU-GGCGAUUAUUCGGAACGUCUAGGACGUUAAGAGUAUUCCUGGUAACCCCAGAAGCUGU---GAAGUGUGUCGAGUAGAUGAAGUGUCUUAAGGGUUCU-UAUUUAUGAUGAGUACGCCAAAGGGUUUAAAAAUAGAGGAAGCGCCCAUUUAUGGAAUGCGAUUUCAAGAGUCGUUGUAACAUGCUGGAUA---ACGCUGACGAC---CACAUACAUGCCAGUAUAAGAUGCUGUGAGGAUCAAAUAAUGCACGCAUCGCUGUUAAGCUCAGUAUAGUACAGGUUAUCAAUGACAAUUAUUAUUUGCCUC-------------------------------------------------------------------------------------------------------------------------------------------------------------------------------------------------------------------------------------------------------------------------------------------------------------------------------------------------------------------------------------------------------------------------------------------------------------------------------------------------------------------------------------------------------------------------------------------------------------------------------------------------------------------------------------------------------------------------------------------------------------------------------------------------------------------------------------------------------------------------------------------------------------------------------------------------------------------------------------------------------------------------------------------------------------------------------------------------------------------------------------------UCUUCAUAUAUGACGAACCCUUUUCAGAGCUCCG-GUGUAUCUCAUUCUCGCAAAUGAU------AAAAGCAGCAUGAUAGAAGCCAACCCUUCAAGAGUCUUAUCGCAAGUUAGCGCUAGUGACUGUUCUGUUUUUACCACAAUUAUUUCAAAAUCGUC--AAUUUGCCUCCUAAGCAAUAGAGAGAAUCACAGCGACUUAAUCUCGAUUCAUCCUGGUGUAAGACAAGGGU----UCCUGCAGUCCCUUUACAGGGACUUUUCUCUGGGCGACGCGUGACCCCUU-------------GAAACAGGCAUAAGGCUGCCUUUAUAUAGAAU--UGUGGCCAGAAAUAAACCUGUUUUAAA-------CCGAAACAUGGCUCAGUUUUCGUAGCACAGUGUUUAACCGGCCCAUU-CAGCUCUGAUUAUUAAUACCGCAUGCACUGGC--CGAAUCUAUAAUUAAUCCA-ACAUCCAGGUUGCUUAAAAUAGGCAGGAAUUAUAUACAUGAGAUCCAACUAAGCACU---------------------------------------------------------------------------------------------------------------------------------------------------------------------------------------------------------------------------------------------------------------------------------------------------------------------------------------------------------------------------------------------------------------------------------------------------------------------------------------------------------------------------------------------------------------------AAUACGAACCACUCAGUAGUAAGGGCGUUUUUCGGACGUAGCUAGGACAACCACUGUGGUUUAUAUUUUAGGGCU--CAAGUUGAA-GCUGACGUUCCUUGAAAUGAUCGACCAUGAUGAAAACGAAUUCAAUUGGUAGUUGUUAGAUCUAGAUAGGAUUCAUUAAUUGGCUGAUUUCAAUAAUUAC---CACGAGCGAUACCUGUUAAUUGAUGAUGCCCCCGAGUUAAGUUAUAAUCGUGUAG-CCGGAGUUCGGUAUAGGAUCUCCAGACAUGUACUUCUCCUUGACAGUAUGCAGAUCCGUAACAGA-AAGAGAUACAAUUAACAGUUCAAUUC--UGAGAGACCUAUACAUUAAUUUUGUUGGAAAUCAAAGAAGGGC-AGAGUACGAUCAGAAGAUCAUUCCGUUGU-UCAACAAGAACGUAG-----UAUAUUAGAGAGGGAACGCGGACAGUACUGCAUAUCUUAUGGUUUGCAAUGGUUAAUAGUGUCGG-AUUUAUUUCCAUGCG----------------------------------------------------------------------------------------------------------------------------------------------------------------------------------------------------------------------------------------------------------------------------------------------------------------------------------------------------------------------------------------------------------------------------------------------------------------------------------------------------------------------------------------------------------UCUAAGUUUGUUGCCUAAUAGGG-GUAACAUAUUUAUACCCUUGGAGAG-CCGUCACUCUCC--UAUUUUAACUCGCUCGGCCUCUUGCUUUUGCUUUA--UAAGAUAGAUCUUAAUU--CUGGAUAAC-UGAUGUUUAAAGAAGUA-AUGGUAUCUCUCAGGACCUAUACGAUAGAAUAAUCCAUGAAUUUAUACUGGGUUUAACUAUCCAGAGGAUAUUUUAGUAGGAGAUCCAGAAUACGUUCAGAAAUUAUGGCAGUGUGUUA-AAUGCAUAUUAUUUCUGAC---UGUGAACGCCGAUUCCAACUUACGAUUGAAUUACCAUCA-AAGGAGGCACUAUUUUA-----GCAGGUCUUGAACUC--CACGUCAGUCGCAACUUAAUAAAUGCGACCUGCCCAGUUAACUCACUCUAAGUGCAUCCUGCACACAACAUUAGGUUACAAUAGCCGUAUAGAUAUACGAUUGCGUGGCCUUGC--CCAACUAACGUUAAAGAUGACACGUCGAAAGUAUUUGACAGGAGCAGUUGAUUUAUGAAUAAUAUU-CUUAGUCGAAACGUCCUUGUCUAAUUAGGAAC----UCAAUAUUGUGAGCAGUCAGCGCACAGGUGAGACUCAUGUUACGUU-AUCACACUCAGGAAGCAUUUGGGGCUAACAAUAAAUCGCGGUUGAAUUGUAAUGACGAUAUAGUUUGGCAGACGGGAUUAACCAGAACCAG---AAAUAUAAUUUUCAGUCUGACGCCAAUUAUAUUAGGAGAUCAAGAUUCUUAAAAAAACUUAAGGCGUGGUAUCGUUGUCUCGGUGAAUUGCAAGCGUGUGUCUAUUCUUGUAAUAAGACAAGGUUCGCUU-AGGUAUUAUCAGGAAAACAGAUAUAGUACUCUUGUCUUACCAGAGGCGAUAUUGUGAGCUUUGAUCCCUACCACUGAUCCCAUUAUGACUUAAGUGCUAUGAUGAAAGGGCUAGGCUCAUUACGAGGCAUUAUGAGUUCUGUUUCCC----------------------------------------------------------------------UUUGGACCUAUCAAAUCCAAAGAACGCU 
>D2 5373
AAAUGUCUACACCCCCUAUUAGGAUGUCUUGUAAAGAACCGCAAG-CCUGGAGCCCCAUUCUGAAAAGUAUGGCUGAUUUGUUUUAGGUAUUGAAAGUGCUAGGUU-GGACACUUUACGAUAGCGAAGUAAUUUUUGCCCCUGAUCCGCGAAACAUAAUGCUUAAAUUGAUGAUCGGCAUCUGUACAUCCGCUGAUGAUAUUCUUGCCGUUACUAGGU---AAUUGUGACAAAAACCUUUAUGCCCGGCU-AUUCGUUGUAUCAAAUUUUUACGUAAUCAUGGAACCGUGAUACAAAAAUUAUAGGCUAAAAACAGCUCAGGA-GGGUGGUUCAAAUGAUUGGC-----GAGGCGUUCUUAAAA-CAUAAGCCCCGUUAUAC-CUUGUUCCUAGGCAUUUUAU----AUCUCAUCGUAUACUUUCCAAUAAAAACGAUAGGCAGAGGUUCAGUUGAUGAUUGGAAUCAACCUAAGGUUCCCAAUUCACCAUGCGUUAAUACCAUACAACGUUGA-GCAUUGAUUGCGAAU--GUGAAUAGUUUACAGCAACAAUCCUUCUG--GUUUUCUGCGCAAUCAACUCCAAGCAGAAUGUAACAAACUAUACCGAAUCG----UGUACAGUUGAUGAGGCGUGAUCCAAUUUCACUAUGUGACGUA---AAAAUUGCUCUCAAUAUCUCCAAAAGAGAAUUGUCCAAUGUAAAACCGCUCGAUAUUUUUAAAAU-GGGGAUUAAUUGGAAUAAGACUGAUGAAACGCGUAUAGCCGCUCACACUAGGAAUCCCGGAGUAUGACAUCAAUAACAAGUAGUACCUUGGUGUUCGUGUUUAUACGAUAAACGCGACAUAGAAUUUAAGACAGAAGAAAAUGUGAAUCUA-AGAACACAUUACCAAUAGAAGUUAUAACCUGUUACACA---ACUCCAAUUAU---UGACUAGAUGCAAAUAUGUAACGUUGUUUCUAACUCAUACAUUCCGCAUCGGAGUCAUUCACUAUAUGUCAAAGAGAAUAGCGAGUCUUUAUUUAAUGCCUUCGGGCA-CGAUGCGAUUCCGAUAAGAAUAGUCGCAAUGCCGACAUUCCGGCACGCAUGGGUCGAAUAUGAGCGAUUAUAAGUGUUCUAUGGUUAGCAUUCACGGGGAAGAUCCAUGGUU-CAAGACAAAGUAUACAAUUCCGGACACAGAUGAAAGAGACUGGCACUCAAGCGUGAGCGGACUCAUAGUUAGUUAUUGCAAUAUGUAUGAGAUGAAUGGUGUCUGAGAGUGUGUCAAUUAUUGUUAAAAUAACGUUUCUUUCCUCUAUAUAUUACAUUAUGAGUGCUUCUAGUGAGAGGUCUUUAAGCAAGGA--AAAAAUAACUUGAGUUACAGAUGCGCAAUUGAAAUAGCAUUUGUAGAUGUUACCAUGCUUGGGUACCGGCACAUAGGGAUAAACCGUUAAAGAUUUUCCGCAAA--------------CCCGGAUAUAGUAU-UGUCGUUU-CUAAUUAAAUUGAGUAGAAUUUCAUAUGUGA--AACACUUACAAAAAAUUUAUGUUUCCCAACACGUUAAUAAUCC--------------------------------------------------------------------------------------------------------------------------------------------------------------------------------------------------------------------------------------------------------------------------------------------------------------------------------------------------------------------------------------------------------------------------------------------------------------------------------------------------------------------------------------------------------------------------------------UCUCUAGGUAAGACGGAUAUUUUGGAUAAUCUUU-UUGGCGUUAAUUCUCUAACAAGGC------AUUUGUCGCAAGGUAGGAACCAACCCGCUAA-AGGUGUGCUUGAAGUUAGCCGUAAAUCCUUAUCCCCUUUUCCACCAGUUCUAUGCAAAUCUUU--GGCAUGUCACCUAAACAACUCAAGAGAUCGCAAUGAUUC-GAAUUUUCCCGCUUCGGUGAACGAUGGGGAU----UUCUUCUGACUUUCAACACGGUUAUUAGUAUAGAUGAUGUGUAACGUUGUAUAAGA-AAUAAUCAGACAGGAGGGAACUAGCCUCACAAUAGGCAU-CCCGGCGAGUAAUAAUAUUCUGUUAAC-------CGAAGGGGUUGCGUAAUCCACGGAAUUUAAUGUUUGAAUAGUGCAAU-UACGCUCUGGUAAUGUUAUGAUAUGCGAUGCC--CGGAUGAAUGUUCAAAACA-AGUCCUAGGUUGCUAAAUAUAACUCGGUACUAUAGAAACGCUAUCUUACUGUACAGCCUUAUGUGUGAAUCUCGUGUUUACAUACUUUCUAGCUAUUUAACGCCUUAAUGACGGCAACGUUUCACGGUCGAUUCAGAAUUGGCAAAACAGAGAUAUGAUGUAAGUUCUAAAACAUGCAUGAUAGCAGCCCUAAUCAACCUAGAC--CCUUUUACCUACCUUAAACAC--------CACUGGUUAUCCCAUUUGCAAAUAGGAAUGGAGACUGACUAGAUCAGAUU---UUUCCGAGUCGCCCCA-CAAUUAAAUUU--AGCAAGGUCUGUAGUUACCUAAUAAUAAGGGGACCAACCCGUGG-ACCGCGUUUUUGUCAAUCUAGCUUUUCUAUACGAAGUUCAGUAAGUCCGCUUUAGGAACAUUGUCUGCGGACAAUUAUG---------------GACAUGCCAC--AAAGGGGCAACGGAAUUAUAAGCUUAAGGAUGGAGUAUUUUCAUCUCUACAAGAGAUACAAAUAACUAUCCAAAGUACAAUAAAGUAGAAAAAUAUUAUAGAC-UCACAUAU-AUAACGAUCUAAUA-----------------------------------------------------------------------------------------------------------------------------------------------------------------------------------------------------------------------------------------------------------------------------------------------------------------------------------------------------------------------------------------------------------------------------------------------------------------------------------------------------------------------------------------------UAUUCAAAAUGAUUCGCAGUGACACAGUACCAUUAAAUUUUAAG-UCAUUAAGCUAGGGUUAAAAAAUAGGUUAUGACUA-----GUUUUCUUAGAAUUGCGGGAAAUGCGUCGCAGGCAAUGGAAUGCAACUUUUUAAAC-AAUCUCAGGCGUAGGUAUCGACGACCGGCGCGCUACGAGAGUGUUUUCCAAUGUG-CCAAUGCUUAUAUGUUUGA-GUAACAAUCAUAUUGAUGAAAUG-----------UGUGAUUGCAACACAGACCAAUCUAACACGCUUAACAAUUGGCUCUAGCUGUUUCAACUA-GUACAUUUAAGCAUACUUGGAUCCACAAAAGCAG-----UCACAAUAUCGUAACAUAUGCA--UUUAACCG-GGUUUCAAUCCCACUCGCCAGGAACUAUGGCGUUCUGAUAUGCGCAGCACAAU-AAUAGCCAUGAUAGGAAUGGUACUUA-GGCCGCAUACAUAGCUCGGAACCCAUGCAC--AGAACAUU-AAACUCCUAAAAGUGCCUCAAUUAUCGAC------------------------------------------------------------------------------------------------------------------------------------------------------------------------------------------------------------------------------------------------------------------------------------------------------------------------------------------------------------------------------------------------------------------------------------------------------------------------------------------------------------------------------------------------------------------------------------------------------------------------------------------------------------------------------------------------------------------------------------------------------------------------------------------------------------------------------------------------------------------------------------------------------------------------------------------------------------------------------------------------------------------------------------------------------------------------------------------------------------------------------------------------- 
>C2 5373
UACUGUCUACACCCCCCAUCAUGAUGUAUAUGAGACAACCGUAAG-CGUGGAGCCCCAUCUUGAAAAU-UACGGGUAAACUGUUCAAGCUCUCAGAAUGCUAGGUC-GGACACUUUACGAUGGCAAAAUGACUUUUGCCCCUGAUUCACGAAGAAUAAUGAUUAAAUCGAUGGGCUGCAUCUGUAGGUCCGCAGAUAAUAUUAAUGCCGCUCCUAGGU---CAUUAUUACGAGAACCUUUAUACGCAGCC-ACUCGUUGUAUCGUAUUUUUACGUUGUCGUGGAACCGUGAUACAAAAAUUAUAGGCUAAAAACAGCUCAAGA-GAGCAGCCUGUUUGAUCAGC-----AAGACAUUUUUAAAA-CGAAAGCCCCGUUAUGC-UUCGUUCCUAGGCAUCUUAU----CGCUUCUAUUAUGCUUUCCAGUAGAAACAAUAGGCCAGGGUCCAAGUCAUGAUUGGAAUCAAUCUAAGGUCUCUAAUUCGCCAUGCGUUUUUCCCAUACAGCGUGGA-UCGUUGCUUAUGACU--GUGAAUAUCUUUCAGCAACAGCCUUACGG--AUUUUCCGCUCAGUCAACUCCAUGCAGAAUGUAACAGGCUAUAACGACUAG----UGUACAGUUGAAGAAGCGUGCUCCAAUUACACUAUUAGCCGUA---GAAAUCGCUCUGAAUAUCGCCGAAUGAGCGUGGGCCAAUGCACAACGGCUCGAUAACUUCAGAAU-GGUGACUAACUGAAAUGAGACUGAUGUAACAUGUAUAGCCGCUUACACCAGAAAACGGGUAGUACGACAUCCAUUAUAGGUAGUACCUUGGUGUUCAUGUUUGUACGAAGAGCUCGCCAUAGCGUAUAAGACGGGAAGAGGCGUGUAUCUA-AGGACACAAUUCAAAUAGAAGUCACAACCUCUUAGACA---ACGGCAAAAAUAUCUGACUAGGUGCGAAUAUCUAACGUAGUCCCUGAAUCAUACAGUCCACAUCGUUGCCGUUCACAAUAUGUCAUAGAUAAUAGCCAGUAUUUCUUUAGUGCCUU-----------------------------------------------------------------------------------------------------------------------------------------------------------------------------------------------------------------------------------------------------------------------------------------------------------------------------------------------------------------------------------------------------------------------------------------------------------------------------------------------------------------------------------------------------CACGGAUAUAUCA---CUGAAUAUCCAGCUCGGAGAUAGCACCGUUUUUUGUUUCCGGAUGUUCCUUUUUAGAGAUCGUGGAACCCAACUCUCGCUACAUCGUCAUGCCUCACAAGACAGCUAUGUUACAAUUAAUUACACGGAAGGACGCAGUAUGCAUUACCCGUAACUUACCUUCU------AGUAUUAUUAU-UAGCCCUUUUAUGCGUUUGC--UGAUUUAAAGAUGCACGAAAGUAGACCGUUAUUACGAUAUCGUAUCACUACUAUAUGG-UUAACCUAGCAUACAACAUCAUUAAUAUGUUAGUACUCGUGUCCUUCCUACUCUAC-AGUUUAGAACUUUCGUCU-UACAGUACGCGUGUUUCCAGAGGUUGGAAUCAUUUGUUCUCAACAUAGG-UCUAUCAAGCCCUUAAGGGA-AGAUGCCUGUCUAUUAGGUCUUAGAGCAUCCAUU------------------------------------------------UGCGAUUCCAAAUAUCAGUUUAGUUUAUAACUUCACUCCUUGAUGUUAAAAAGACUUG------------------------------------------------------------------------------------------------------------------------------------------------------------------------------------------------------------------------------------------------------------------------------------------------------------------------------------------------------------------------------------------------------------------------------------------------------------------------------------------------------------------------------------------------CUUAUGUGUGAAUCUCGUGCUAACGGGCUUUCUAAUUACUUAACACCUUAAUGCCGGCAACGUUUCACGGACAGUCCGGAAUUUACAAAACAGAUGUAUUAAGUAAUUUGCAAGACAUGCAUAUUGGCCGCCGCAACCAAACUGGAU--GGUUUUGUCUGCUCUAGGCAU--------CACCGGUUGUCACGAUUACCAAAAGAAAUGAAAACUGAUCAGUUCAGAUC---GUUCGGACUCGCAUGA-CAAUUUGAUAA--AGCAAGGGCUGGAUUCACCUAACACAAAGGGGAUCGACUCAUGG-AUCCCCUUUCGGUUAGACUGGCUUUCCCAUACGAAGCCCAGUAAGAUCACUUUAAGGACAUUCGCAGCGGGUAAUUAAG---------------AACAUGCCAU--AAAGGGGUGUUGGAAUUAUAAGCUUAAGGGUAGAGUAUUCUCUUUUCUAAAAGAGAUACUAAUAACUACCCAAAAUUCAUUAAAGUAGAAAAAUAUUAUAGAC-UCACAUAU-GUAGCGAUUUAAUA-------------------------------------------------------------------------------------------------------------------------------------------------------------------------------------------------------------------------------------------------------------------------------------------------------------------------------------------------------------------------------------------------------------------------------------------------------------------------------------------------------------------------------------------------------------------------------------------------------------------------------------------------------------------------------------------------------------------------------------------------------------------------------------------------------------------------------------------------------------------------------------------------------------------------------------------------------------------------------------------------------------------------------------------------------------------------------------------------------UCGAAGUCCGAGGAGGGUCUAUG-GCGGAACAUUAAACACCAAAGGUGG-UAGGCACAUUUU--UGCAUCGUCAUGUUCGGUAUCUCGUACUUUAUUUAUAUGAGGUUAAUUGAAAUCCAUGCGGAAAGAAGAAGGACGAGAAAGCACACGCUUGCUCUUAUGGCUUUUACCGAUAAGCCGCGCAUGGGUUUUUACAGGGUUUUGUUUUAUCGGGGAUAGCUGAGUGGAACCUCAGAACUCACCUAAGUGACCUUGGUGAUAUCGUA-GAUGCAUUUACGUUCUAAC---UGCUAGUGUCGCUCUCAGCUCGCGAUUGAAUUGUCAUUC-ACGGCU-CAAUUUUCCUU----CCAAAUCUGGGGUUU--CACAUAAAUGGACACCAAGCAUAUAUGUAAUUCCCAGAUGA--CAUUAUGAGCGCGUUUCCUAUAGAGCAUCAUAGCACAACUUUCUAGUAGUCAUACAGCUGCGCAACCUUGC--CUAGCAGAUAUUUAAAACCGUAUGACGUAAGCACACGA------------------------------------------------------------------------------------------------------------------------------------------------------------------------------------------------------------------------------------------------------------------------------------------------------------------------------------------------------------------------------------------------------------------------------------------------------------------------------------------------------------------------------------------------------------------------------------------------------ 
>B2 5373
AAAAGUCCAUAGUCUCUUUUUUAAUACAUGAGGUGGAGCGGUAAGACAUAGAACGCCAUCCUGAAAUCCUACGGCGAAUCAAGUCAGGUAGUUAAGGUACUACGUU-GACUGCGUUAAGACAGCAUAAUAAUUCUUGCCCCCAAUUUACGAAGCACAACACUUAAAUCGAUGAAACACAUCUGGAAAUCUACGGAUAAUUUUCCUGCCAUAACAAAGUGUACAUUGUGACAAAGAUCUUGAUGCUCUGCU-AUUCGCUGUGUCAAAUAUUUGCACGGUCGUGAAAGUAUAACAUGGGAAUCAAAAGCUAAAAGCAGCUCGGAU-GCGCGGUUACAUGAUUCUGC-----AGGGCGUUCUUAAAA-UACAAACCUCGUUAUGG-UUUAUUCUUUGAGACCUUUU----UUUUUGAUGUAUAUUUUUCAAUAAAAACGCUAGACAGGUGUCUAAGGCACGAUACGAAACAGUUUUGGACUUUCGACUCACCUAGCGUCGUUAUUACACAGUGUGAA-GCAGCGGUUGCGCCG--GUCGAUUGCUUACAACAAUAACCGAACUG--CUACCUCACUCGAUCAGCCAUAACCAGAAUACAGCAAACAACACCAGAAUG----UAUAUGAUUGAAGUAGCGUGCACCAAUUUUUCUACGUAAGGCAUGGAAAAUUGCCAUUAAUCAGCCAAAACAAACCACGUGAGAGGCGAUACAUUUCGCCACUUACAUAAU-GGUAACUGAUUGGAUUAACGCGGACGUAAUAACUAAGCCCAGCUACUCUGGAACACGGUUAUGUUCACGUCUGGAAUAGGCCGUAUCUUGGGGUUUGU-UCUAUGUGGAAUCUGCGACUCAAAGUUUUAGAGAGAAGGAUACGUACAUGUA-AGAAUGCAGUUUCAGUAGCAGUCAUAUUCUGUUAGACA---GCAGCAAAGAU---UAAGAACGUACGCAUAUGUACUGUCGUAUCCAACGAAUAAUGUCCACAUCGUUAUCAAACACAUUACACCUAAGGCAAAAGCAAAAAUUGAUUUAUCGCCUACGGUUA-AGGUUCAACUUCUAUAAGAACAACCAAAACGCAGAGGCAUUUAUGGUUGUAGGUGACCAAUUAUAAGUGACAA-AGGGAUAACGUGCUCAUAGAGCUCAACGA-CUGUGGUC-CAGAAUAGGACAUACAAUCCCUGUCAUAGUUGAAAUCAACAUGUCAUUACGCCUGAGUAACCUAGUAGUUACCCGUCUCGUAAUGUUUUAAAUGAAAUUUGUCUAUGGGCUCGUUGAUUACUUUAUAAGUAACGCUGCAUUCGCCUGUAUUUUUCAGUAGGAGUGGUUUUGAUAAUAGGCCCUCGCUCACGAA--AAAGCGGACUUCAGUAAGAGAUAAGUAGUUGGUAUGGCGUUCGUAGAUAUUACGAAGCACGAGUAUCGGUACGCUGACAGCCAACGUAAACGACUUUCCGAAAA--------------CGAAGAUAUAGUAU-UGUCGCUU-CUAAUCAAAGUGAAUCCGAUUUCCUCUUAUU--AUAGUGUACGUUGAACUUAUUCUUCCCUAUUCGUUAAUAGACCGAUGUAAAAAUCA---CGGCAUAUCUAGAUCGACGCUUACAGCGUUAGCUUUUCUUAGAUGGGGCUCUUAAAAAUUCUAGGUAUCCAACUCUUGUUAUCUCGUAGCGUCUCUCAAGAUAGCCAAGUCACUAAUUAUUGUGCAAAAGUUCACAGUAAAUCUUGUCCGAAAUUCACCUCCU------GAACAUCUUAU-GAACUUUUUUGUACGACCAC--UGAUAUUGAAGUUUAGGAAGGAAGACUUUUAUUUUGACAUCAUAUCACUACUGAUCGAUUAACUCCAGUAAACCACAUCAUUAGUUCGUCGAUGGUUGUGCGCUUCAUACUCCGU-AAUCUUAAACCAUCGUUU-AAUAUUACAGAAGUCUUCAGAACUUCGAAAUGCCUGUCCAGGACGUUCG-UCUACAGAAUUUUUAAGCUA-ACCUACCUUCUUAUCAGGCCUGACUCCAUUGAUA------------------------------------------------UAAAGUCUCAGAUAUACAAUUAGUUUAUAACUUUACCAUUUCGCGCAGAAACCACUUU---------------------------------------------------------------------------------------------------------------------------------------------------------------------------------------------------------------------------------------------------------------------------------------------------------------------------------------------------------------------------------------------------------------------------------------------------------------------------------------------------------------------------------------------------------------------------------------------------------------------------------------------------------------------------------------------------------------------------------------------------------------------------------------------------------------------------------------------------------------------------------------------------------------------------------------------------------------------------------------------------------------------------------------------------------------------------------------------------------------------AGGCUGGGUUAUCUGAUUGGUGAGGUAUAGUUCGACCGUUGUAGCAGGGUCCAGUCCAGUCGAUACUUUAAAACAUGAAGUUCAAAUGCCGAUAGACUUUAAAGUGAUCCAUCUUGACAAAGAGAAUUCAGAACGUCUCCGGCGACUCCUAAAUAAAGUUAUUCAGUCAGAUGUUGCCAUACAUUUC---UAUAACUGACGUUUAUCAUCAGGAAACAAUCACGAUUCCCCCUUUAAGCAGAGUG-CUGAAGAUCAGUACUGGAAUUUCAAACAUAUAAUUCUGCGUAGUAGUACCUACUUGCAUUUUGUG-GAAAGACGUACCUAACUAUUCAACAAUUGUAUAAGUCUAUAUAUUCAUGUUCUAAAGUUUCUACAGUAGAC-AUGGUACAGAUAGAGAACCGUUAUGUAAC-CGAACAAGAGCAUCG-----UGCAUCAGAGGAGAAACACGAAUACUUGUGAAUUCCUUAAGGUGUAUAAUAUAUAACGAAAUUCC-GUUCUCCCAUAAGUU----------------------------------------------------------------------------------------------------------------------------------------------------------------------------------------------------------------------------------------------------------------------------------------------------------------------------------------------------------------------------------------------------------------------------------------------------------------------------------------------------------------------------------------------------------------------------------------------------------------------------------------------------------------------------------------------------------------------------------------------------------------------------------------------------------------------------------------------------------------------------------------------------------------------------------------------------------------------------------------------------------------------------------------------------------------------------------------------------------------------------------------------------------------------------------------------------------------------------------------------------------------------------------------------------------------------------------------------------------------------------------------------------------------------------------------------------------------------------------------------------------------------------------------------------------------------------------------------------------------------------------------------------------------------------------------------------------- 
>A2 5373
AUAAGCCUAUCUUCUCUUUUUUGAAGCAUGAGGUGGUGCGGUGAGACGUAUAGCGUCAUCCUAAGGCUGUAUGGCGAAUUAGGUCGGAUAAUUAAAGCACCACAGU-GGCUAUGUUAAGACGGCGUAGUAAUCCUUGGCCUUGAUUUAUGGAGCACAAUGCUUAAAUCGAUGAAACACACCUGGACGUCCACAGAUAGUCUUCCUGACAUGACAAAGU---CAUUGUGACAAAAACCUUCAUGCUCGGCC-CUUCGCUGCGUUAAAUUCUUGCACGAUCAUGAGACUAUAACAUAAGAAUUAAGGGCUAAAACCAGCUCAGG-----CGGUUACGUUGCUCUGC-----AAGGCGUUCUUAAAA-CACAAAUCUCGUUAUAG-UUUAUUCCUAGGGACCUUAU----UUUUUUACGUACAUUUUUCAAUAAAAACUCUAGAUUGGUGUCUAGGGUACGAUACGAAAUAAUAUUGGGUUCUCGAUUUACCUAGCGUUGUCGCCAUACCGUGUGGA-GCGGCGGUUUCGACG--GUCUAUUGCUUACAACAGUAACUGAACCG--GUGCUUCAAUCGAUCAGCCAUAACCUGAAUACUACAAACGACAUCGGAAUU----UAUAUGUUUGAUGUAGCUUGCUCCAAUUUUGUUACGCGAGGCAUGGACAAUCGCCAUCAAUCCACGAAAGGAAAUUUCGUGUGAGGCGAUACAGUUCGCUAUUUUCAUAAU-GGAGAGUGAUUGGAAUGACACGGACGUAACUAAUAAACCCAUCUACCCUGUAAGAUGGUUAUAUUUACAUCUGGAAUAGAUAGUAUUUUGGGGUUUGU-UUUACGUGGAGUGUGUGACACAAAGUUGUAGCAAGAAGGAUACGUACAUCUU-GGGAUGCAGUACUAGUAAAAGUCAUAAUCUGUUAGACA---GCGCCAAAGAU---UAAGUACGUGUGCUUAUGUAUAGCCGUGUCCAACAUAUAAAAUCCACAUCGUCGUGAAACACAAUACACCUAAGAUAAUAACAAAAAUUGAUUUAUUGCCUC------------------------------------------------------------------------------------------------------------------------------------------------------------------------------------------------------------------------------------------------------------------------------------------------------------------------------------------------------------------------------------------------------------------------------------------------------------------------------------------------------------------------------------------------------------------------------------------------------------------------------------------------------------------------------------------------------------------------------------------------------------------------------------------------------------------------------------------------------------------------------------------------------------------------------------------------------------------------------------------------------------------------------------------------------------------------------------------------------------------------------------------UCUUCUAUAUAUAGCGACCAAUUUAGAUAAUCCCU-UUGGUGAUUAUUUUCUAAAACGGU------AGUUAACACAAGGUUAGAACUAACCCUUUAA-AAUUGUUCCCCCAAUAAGCGGUAAUAUCACCUAUCUUCUUACUCCAUUUUUUUGAAAAUCUUA--GGUAUGUCUCCUCAUUAAUUUAAGGGACUGAAACGAUUC-AAAUUACUCCGCUCCGGUAGACUACAGGAAUGUUAUUGCUUGGUCUCUCACUAGAGCCACUGUCAUGGACUACUUGUGACGUUGCAUGAUA-GGCAGUGAAACAGUAUUGAAUUCACCUCAUAUCAGGCUU-UCCACCAGAAAAUAACAUUCUUUUGGA-------CAAAGGAAUACCGUAAUAUUCUGAAUUGUAUG-UACACCAAUGCAGA-UAGCCUCGGUCACGCAUCUCAUAUGCGCUUCC--CGAAUUUAUGCUCAACAUA-GGUCUCGGGUCCACAAAUUAAAGUCGAAAUUACAGAAGCGCACUUCUAUUCUGCAUCCUAAAAUGUGAACCCAACAUUAACGUAUUUAU--GUUAUAUAACACUUGAUCGGCGAUAAUGUUUUAUAGAUGGUACGGAAUCUACAAAAUCGGAGUACUAAAUU-GUUCAAGAAUAAGCGAGUCGAAGACUUUAGCUUAACUAAAU--GGUCAGCUCUACGCUAAACCA--------CACUAAUCAUUACCAUAAUAACAAAAAAUGGAAGAUA-CUAGGUCAAAUU---GCUCUAACCUGUUCCA-CAACUCAGUCG--GGUAAGGUGAAUAUUUACUUAACACAAGGCGAAUCGACCUGAGA-GUCCCCCUGUGGUUUGUCUAGCUUUUAUAUACUAAACUCAAUACCUCCACUUUGGGGACGCUGGGUACGGAUAAAUAAG---------------GGCAUGCCUU--AAAGAAGCCGUUGAAUCAUAAGCUUAAGGGAGGAGUAUUUCCAUUUCUAAAAUAAAUAGUAACUCAGUUCUAAAAUUAUUUAAGAUAGGAGAAUAUAAUAGGA-GCGCAUAU-UAAACAGUCCAAAC-----------------------------------------------------------------------------------------------------------------------------------------------------------------------------------------------------------------------------------------------------------------------------------------------------------------------------------------------------------------------------------------------------------------------------------------------------------------------------------------------------------------------------------------------------------------------------------------------------------------------------------------------------------------------------------------------------------------------------------------------------------------------------------------------------------------------------------------------------------------------------------------------------------------------------------------------------------------------------------------------------------------------------------------------------------------------------------------------------------------------------------------------------------------------------------------------------------------------------------------------------------------------------------------------------------------------------------------------------------------------------------------------------------------------------------------------------------------------------------------------------------------------------------------------------------------------------------------------------------------------------------------------------CAAACGUUAAUUUUUGAACUACAUC-CUCACUUGAAACGUUUUACUUUGAUAAAGAA-----UCCAAACAUCAAUUAAUUAGUGCACAGACGAUACAAAUGUUACGUC-AUCGGGUCUGGGAAUCAUCUGAAAUUAAUACUAACCCAGCAUUAAACUGCAUUUGAAUCAUUGUUUGCAGACCCUGAUUAAUCGAAGUUAU---AUGUACGGUUAGUAGCAAGGCAGCAGUUACGCCCAGAAAUUAUGGUGUUCAAAAAACCUCAGAAUAUUGUACUAAUGCCUGGAAAGAUUGUAUUUACAUAUCCACUUUCC-AGCAGGACAGCAUCUGACU-GCGCACAACUUAGGACGUAAUUAUAGUACCCACCUUCCACUCGAGACCAUAUUGAGCUUCUUGAUCACCUCUAUUUACACCAUCACACUCUAAGUACCGUAAAAAAGGAUCUUGGCAAGCGAUAAAAUAGUGAGAGUUCUAGUCCCU----------------------------------------------------------------------AACGGAAUCACUAAACUUCAAGAACCCC 
>H3 5373
GAUCCAUUGCACCUCUUCGCUUAAUUUGUGAUCGGGGGUCGUGAG-UAUGGUGUACCAAUUUAGGGUCGCGCUGCUGAACGGUGUUGAUGGAGAGAGAAGAAUAUU-GCCUGUCCUACGGUAGCUCGAUGGUCUUUUUUCCUAGCUCGCUGAGUCCAAGGAUUGAAGGGAUGGAUUGUGCCUGUCAAUCAAUAGACGAUCCUUUGGAGGCUAAAAC-----CCUGGUAGAAAUAACCACAUUCAUUUUAUGAUCUAAAACUUUCAUUUGCCGGUAGUACGGAAAGAUAAUCCA-GGUAGUAACGAAUAUAAAACAAAAAGAGU-AAGCGAUUGCGUCGUGUUAU-----AAUAAGUCCUUAAAAAUACAGACCCUAUUAUAA-AGUGUCCUUCAGCCCCCGUC----UUUUCCCCAUAAAUUUUUUGAUAGAAGCGUUAUACAAGUGAUGGUAUCAUGGAUACAGUUAACCCACGUUUAGCAUUAUGCUCUGUGGUGACACUGUAUGCUGUGCC-AUGACCGUGGCGAUA--UCGACCCGUAUACAGAACUACCUGAUAGG--ACACUUAGAUAAACCGGUCCGUAGUUGUUCACUCGAAUAUGUAUCGAAUAG----CGAACGAUUGAACUAUCAUGGUCCAGGUCUGCAAUGUACAUUA---GAUAUCGCAUAGAUUGACUUAACAGAAUCAUACCGAGGAGUAAAGGUAUGGGUUACUUUUAUAAG-AGUGGAUAAGGGGUACGAUACAGCUAAUAAGGGUGGUUCCGGUCUCCCACGGGACUUUCAUGUAGCUGUAUAAGUAUACUUACUAGUUUAACCCAAGU-CGGUUAUGCGGUGCGCUGUUUCGACUUUACUUAUCAAGAAGGUUCCGCGUUG-GGAAAGAUGUUCUCACACUUCUCAUAACUUUUUAAAUAGUGACGACGACUUUGUACGAUCAG----CAGUUUGUGAUUCCGUCGGCAAACACUUGGGCCCCCGUCGUAGGAAAACAAAAGUGCAAAAUUAAACCUAAAAAAAGUCAACUGCAAUCAC-----------------------------------------------------------------------------------------------------------------------------------------------------------------------------------------------------------------------------------------------------------------------------------------------------------------------------------------------------------------------------------------------------------------------------------------------------------------------------------------------------------------------------------------------------GUGAUAAAUGGUA---CGAAAAUUUUAGUAAUAUUUCCACUCAGUUAUGUCUUAUUGAAUUUGUGUCGAUGGGAACCUCCGUGGCGGAUUCUUAUUCGACCUGGGUAUUUCACAAAAUAACAAUUGAACUGCCAUUUCAACAAGGGUUAAGAGAAUAAAUUGCCCGGAAAUUACACGUU------ACAUGAUUCAG-ACGCAAC-UGAUAUAGCUGC--UCACUUUAAAGAGGAAGGAUGGAAGAUAUUAUUUCAACAUAUUAUCACAGUUAACUGUUUAACUGUCGUAUCCCUUAUCAUAAGUUCGCCAAUAGUUGCGGAUUUAUUGAUCCUU-CAAAUUAACUCAGCAUUC-AACAAUAAUGAUGACAAUAAAACCUGGAUACAUAUGUAUUCGGCACGUG-CCCAUCGGUUUCUCUCCAAA-ACUUCUUAAACUACUCGGCCAAACAGGAUUCUAA------------------------------------------------CCCGCCUUCAAUAAAGUUCCUAAACCA-AAGUUCUUCAUCUCGUAGUAAUCAUUCAAAACCUUCACGAAAGACAGUCCAUUUCUACAAAUCGGACCGCCGGUUUCUCUCUAGAACAAA------AAAUUACGAAAAGUAAGAACACUCUGAGUGU-AAACCCGCGUACAACAAUCAAAGAAGUCUUGUUCGAUUCUAAAUACAUUACUUGAAAAAUUUA--AUUCUGUCCUCCCCACAGCCCAUGGUCUAACAACAUCUA-GAAUGAAUUCGUGUUACUGAAUGAGGAAGAU----GAAGUUCGACUCUCGACCUUGUCACUAAAUCAGAUACCUUAUAUCGCUAAACAUAU-AACAAGUGACACAGAGUACUUUAACCUAAAAAAAGAUUUUUUCUCCAAGAAACGGUAUUGAAAGGGA-------UAAAA-----UCUGGAUAUGCGAAGUGCAAUGAUCUAUCCGUCAAAC-CGAUCUAAGGUCCUCAAGUCACAUGCGCUGAG--AGAAGUUAUAAUCAACGUA-UGUAACCGGCUGUAAAAAAAUAUUCUAGUUGACUGAUGUGCAAACUAAUUCUAUAAG--------------------------------------------------------------------------------------------------------------------------------------------------------------------------------------------------------------------------------------------------------------------------------------------------------------------------------------------------------------------------------------------------------------------------------------------------------------------------------------------------------------------------------------------------------------------GCAAUGUAAUUCUACCACGGUAAAGGCUUCAAAAGGCCACUAUUGUACGAUCCGUUACUAUUCACGUAUUAAAACCUUCACG-CGAACGAUAUUGUUAAUUAAUACAACAUAUUAUAAUAUAAAGAUCCCUGAACGAGAUCAACUACAAAUAAAUUAAGUUAACUAAUGGGGUGAUAUCUGUCGUUGC---UGCUGCCAGUAUAUGUCAACUGUAGUCAGCAUGGAUUUUACUUGU--GCAGGAAU-UCAGAAUACAAUAUCGGGACCUAAUGGACCUCUUUCUAAAGUAUUGGACCUCUGUGUGUAUCGGA-GGUCGAAGCGUUUAAGUUUUUCAUUUAAUUCUAAACCCAUUUACCUACAUUCUUAUGUCUAGACGAUUAGC-GCAGUAUGAGUUGGAAACCGCUUUGUAUC-CCUGUAAUAACAUUA-----GGUACAAGGGGUAAAUCCUGAAGACUAUCAUCACUCUCAGUGCAAAUAAUAAAUACCCGGGUUAU-GUCUAUCCCUAAGCG----------------------------------------------------------------------------------------------------------------------------------------------------------------------------------------------------------------------------------------------------------------------------------------------------------------------------------------------------------------------------------------------------------------------------------------------------------------------------------------------------------------------------------------------------------UUCACAUUCUUGGACGGUCAAUC-GUGAUACAUCUGCAUUCUUAAACGGAUUGACAUACCCU--UGCGUUAUCACUCACAACCUUCCAUGGUCCA-UUA--CAAGGAAGACUCGGAUC--AUGAGCACA-UGACAAGUGGGUUAUUUAACACUAACCCUCAGAAGAUACACUGACCAAUAGCGCGACGGCUUUUGCCCGGUAUCGUACUCUUGGUGAGAAACAGUUGAUGCAUAUGAGAUAAGUUUGGAGGUCUUGAUAGUGUGUUG-GAUAUAUAAUUCUCUUAAU---CAUGAGCGCCGCCUUUUGUUUGCCUGUUGACCAUUGAUU-ACCACA-CAAUUUUUUCU----ACCGGCGAUGAGCUU--CUUGUUUAUAAACACACACUAGGUAUGAGUUUCCUAAUCAACACAUAUCAAACGCAGAUUGCGCACGACACCGAAAGAUAAUCUUCAACUAGAUAUGUAGUUGUGAAACCACCG--UCGGCAUAGAUUGAGUAAACCAUAGAGAGGGUUAUCGA------------------------------------------------------------------------------------------------------------------------------------------------------------------------------------------------------------------------------------------------------------------------------------------------------------------------------------------------------------------------------------------------------------------------------------------------------------------------------------------------------------------------------------------------------------------------------------------------------ 
>G3 5373
GAAUCACUUCACCUCUUGGUUAGAUUCGUGAUCGGGUGUCGAGAG-UUCGGUGUCCCAAAUUAGAGCCAUGCUGUUCAACGGAAUUGAUGGUAAAAGAGGAAUAUA-GCCUGUCCUACGGUGGCACGACGAUUCCUUCACGUAACUCACGGGGUCCAGGGGUCGAAAGGAUGAAAUGCAUCUGUCUGUCAAUAGACGAUCCUUUAGAAGCUAA--------AUCCCUGGUAUAAAUAACCACGGUUAU----UUUAUAGUCUAAAACUUUUACUUGAUCAUAGAACGAAAAGACAAUUCUUGGAAGUAUGAAACGAGUAGGGU-GAGCAAUUAUGUCGUUUUGU-----AAUAAGUUCUUAAAAAUACAGACCCUGCUCUGG-UUUGUCUUUAAGUCUCUAUC----CCUUCCCCAUGAAUUUUUGGAUAGAAACGUUAUACAGGUGUUCGUGCCAUGGACCCAUUUAACCAACGCUUAGCAUAACGCUCUGUGGUGUAACUGUAUAUUGUGCCUAUGA----------------------------------------------------------------------------------------------------------------------------------------------------------------------------------------------------------------------------------------------------------------------------------------------------------------------------------------------------------------------------------------------------------------------------------------------------------------------------------------------------------------------------------------CUAUUA-GAGCCUAAUUCCUAUAAGGAUAUGGGAGU--UUUACGGGGAGAUGGACUUUGGCCAAUGAUAUGAGUUUAUAA------------CUGCCUCGCGAUUCAUGUUCAAUAGCU-AAUGACCCAAAAUGAGCUAUUUAAUUUAAUAAAGAUUGAGAAGUGUUAACACAUGAGUACCAGAUAUAGUAGUUACCCGCGUGUCUAUUCCGAGCCGACAAUUUGUGAGGUCAUUUUCCAAUGCUUAAACCGAGUUCGCCUAGACUGUCUAGUCAGUAAGAAAUUGAACUGAAAAAAACCCUCCACUAAAGUU--UUAGAACACUAUAGGACCCGGGGAACUGAUGACAUAUAUUCCGGAGAUGUUGCUGUGUGUAAGGGUCGUUUCGUUGGUAAUGUUCUUAGAUUGCGUCACGCAAG--------------UCAUAAUGUAAUCUGGCUCGUCA-CUGGAUAACUCGCCAAUAAUUGCAAAGACUCUAAUAAUAGGGAUAUACACACCUCCCUGCCCUACGCAUAUUAGCUGUGAUAAAUGGUA---CCGGUAUGUUAGUAAUGUAUUCAUUCAGUCACACCAUAUUGAAUUUGUGUCAGUGAGCAAUUUCGUGGCAGUUUCCCGUUCGACUUGGGUGUUCCACAAAAUAGCAAUUGGACUGACGCUUCCACAAGGGUUGAGAAAAUGAAUUGCCCGGGGUUCACUCGUU------ACAUGUUCUUA-AUAAACUUUUGUAUCGCUGC--UCAUUUCAAAGAGGGAGGGUGGGAGAUAUUAUUAAAUCACAUUACCACAAUUAUCUGUUUUAUUAUCGAAUCCCUCAUCAUCAGUUCGCCGAUACUGGCGGACUUCUCAAUCCUU-UAAAUUAACUUGUCAUUC-AACAAUAAAGAUGACGAUGAAACUUGGAUACACACGCACUCCGCACGCG-CCCAUCGGUCUCUUAAUAAA-ACUUCAUAGACUGCUUCGCUAAAUAGUAUACCUA------------------------------------------------UCCACUCUCAAUAAUGUCCCCAAACCA-AAGUUCUCCCUCUCGUGGUACCCUUUCGAA------------------------------------------------------------------------------------------------------------------------------------------------------------------------------------------------------------------------------------------------------------------------------------------------------------------------------------------------------------------------------------------------------------------------------------------------------------------------------------------------------------------------------------------------AACACGUAUUAAUUUAAGAUUAAAGCGUUCAA--GCCGCGUCAGUUGCGAAUAGAAUAACUGUUAUACGAGCAGAUUAGGCCCCACGAAAUCAUUGUAUUAGUAUAGUUAGAUCGCUAGUGUUCUAUUAGGUGUAGUUAAAUAGAAU--ACUACUGCCGGCUUCAUACAGCGAUGCUAUAUAAUUAAUUGUUAUUGUUAAAAGAUAUAAAGCAUCAUAGGUCUUAAUU---AUUCCUGUCUACUUAU-CGCUUCUUUUU--AAUAAGG-AUGUCACCACCUAAUGCUGUGGGGAUCACUCCGAGA-ACAGUAUCUUCUUUCAUAUAUUCCUUCUAUGAUCAGUGCAGUAAAUUUAAUUUCAUGAUUGCAAGAAAAAGCAAUUCAGUUUCCAGAUUUCAACCGUUCCCUAG--AUAAGAGCUAUGUAAGUGCUGGUUCGAGUAUAAAGACCUUUCUCUCUUCCAGCCCACAGUUACGGUUCGUGAGGCCCAAUUUAUGUGAUUGAGGAUUAUAAAC-UCCCAUAC-UCAACUAGCCAGUU-------------------------------------------------------------------------------------------------------------------------------------------------------------------------------------------------------------------------------------------------------------------------------------------------------------------------------------------------------------------------------------------------------------------------------------------------------------------------------------------------------------------------------------------------CUUUUGGGAUUCUGCAAUAGCACAGUCAUAAUUAGAUACAGG-ACUCCCAGUAAACUUGAGAAGGCCGAUUUUAGCCA-----UGACUUUUGGACUUGUGAUAUGUUUAUGGCAGACAGCAAUAUCAUACUGUCCAAAG-AUCUUCGUAUAGGAGGAUUAGUAAGGGACAUA-UGCGAAAAUUCAUUCUAUUUUA-CUCAAGACUAUCAAUUCAG-GUUAUAAUCCUAUGAAAGGAUAG------------AGGUUAGUAGUAUAGAUACAUUUGCUGUUGUCAACGACGGGCUCAUGUAACCGAAGGGAUGCCUGUUUAGGUAUACCUGCAGUUCAACGUGUAC-----AUACACC--CUUACCACUCAUGAGUCAUACUC-AGUAUCCAUCGCAUCCCUCGCAAUUC-UGGCAUUUUAGCAACUGUAGUACAUU-AUCAACUAUGAUGUGACUAUUACGCA-GGCCGCAAA-ACAUUACUAAGUCUACGUGCUGGAUGAACU-CAGAUUUUAGAAGAAUCCUGUUGACUAAG----------------------------------------------------------------------------------------------------------------------------------------------------------------------------------------------------------------------------------------------------------------------------------------------------------------------------------------------------------------------------------------------------------------------------------------------------------------------------------------------------------------------------------------------UAGGCAAAAAUCUAUAAGGCCCCGU-ACCACUGGAAGCCCCUUUUCCUGUAAAGCGCC----UUAUAACCUUGAUUAAUUAGUGCCUAGACGGUAAAUACACUCUAUU-ACGGCGAUUGA-AAUUGCGUGAAUCUAGUGAUAUUUAGAGGUUGGAUUAUAGACUGAACAUGGUUUGUUGGGCAUUGCUGAUCAAAUUGGU-AUACACAUAUUGCCUGGAAGGCCAAUAAUUACAAUCACGGAUUGUAGUUGUCAAAAAAAUUUAAAGUAUGGCACUAAUGACUCGAUGAGUUCUAACAAUGCAACUAUUCUAA-UACAGACCGGCCUUUGACU-GAACAGCGUUUGGGACAAAAUUAUAGAUCUUGUCUCCUAUUCUGGAUAUCAAUGUAUUACUUAUUCUAUACUAAUAACAUUAUCUGAUCUUCUUCGCCAGGGGAGUAAAUCUCGACCCACCGCGAAGUAUUUAAAGCUAUAUUGGCC----------------------------------------------------------------------UAUUAAUCCAUCGAGGCUAGCAAAUGUC 
>F3 5373
---------------------------------------------------------------------------------------------------------------------------------------------------------------------------------------------------------------------------------------------------------------------------------------------------------------------------------------------------------------------------------------------------------------------------------------------------------------------------------------------------------------------------------------CCGUGAUAAUA--GUGAGCUGCUUGCAGUACUAUCGUAUAGA--AAGCUUCGCUGGAUCAGCUAGGAAUUAUUCCCGCAAUUAUGUAUCGAACGA----AGGUAUACCAAAUUAUUUUGGCUCAGUUCAACAAUGUACAGUA---AAAAUUUCAAAGCUUAAAUUAAAUGGAUAUAACCAAAAAACGCCAGAGUGAGAUUACUUUGUGGG-AGUGAGUCAUGGAUACAAUCUAGAUAAAGAGAGAAUUUUCACUAUCUCAAGAGACCGUUUAGAAAUGCUUUGAGUAUAGAUGAUAUUUACACGAUAGA-CUAUUGUGCCGUGGACUAUGACGUACUUAAAGACCGAGUGGCCAUUCGUUUG-GGGAUAGUAUUCAUAGAGCAGACAUGAAUAGUUAGACGGUGACGAUGACCUG----AUAGGUUGAGCAGUUUGUGAUAUGAUAAACAACGGUUAAACCACGCAUUGUUGGUAUUCACAAUUGCAUGAUUAGAUCGACACAGCUUCAACUAUAGUCUU-----------------------------------------------------------------------------------------------------------------------------------------------------------------------------------------------------------------------------------------------------------------------------------------------------------------------------------------------------------------------------------------------------------------------------------------------------------------------------------------------------------------------------------------------------CCCGUAGAAGUUG---CCGGAAUUCUAGUAUAAUACUUAUUCAGUUUCGUGUUCUUGGCCUUAUGCCAGUGUGAAAGUAUGUGGCGGAUUCAUGACCGACGGGGGUGGUCCUCAAAAUAGCAUUUGGACCGGUACUUCCGCGAUGGUUGAGAGACCAAUUUGCCCGGCAUGCACUCAUU------AUAUGUCCAAA-AUGAAGAUUUAUAGGGCUACCUUUAUCUUAAAGAGGAGUGAAGAGGGCCAUCGCUUCAUUAUAUUAUAGUAAUUAUCUGUUUCACCAACACAUCCCCUAUCACUAUUCCUCCGACAAUCGCUGAUAUCUCUGCCCUU-AAAACCAAUUCAUCGUAA-UACAAUAGAUUUG-CAGUAAAACGUGGAAACAUAUAUUUUCGGCACGUG-UCCGUCGGUUUCUUAACAAG-UCCUUUUUCUCUGCUCGGCCCGAUAGUAUACUUA------------------------------------------------AGAGCUCUUGCCCAUGUUACCAGGCCA-ACGUUCUCCAGCACGUGGUAAUAAUCUAUG-CUUCAAAGGAAAACCUUCCAUUUAACAGAACCGU-CGAUCACUUAUCUUUUAGAACAGC------AUAUUGCGAAGAGUAAAAGCAUUCUGGAUGC-AAAUAGGCUUACAUCUAUCAAUUACGUCUACCCCCUUUUUACAUCCGUUACUCUAACAACGUA--CACCUGUCCUCCACGUAAACCAAGAUUCAAUUGCGGUUG-GUAUUCAUUGGUUUGAUUGAAUGUGGCGGAU----UUACCCAGACUCUUAACUUUGUCACGCGGCUAGGUAUCUUGUGCCGAUACAAAUAU-AACAAAAACAAAAGAGUACAAAUUACUAAAAAACGAUGGUUUCUUAGGGAUACUGUCUGCUUAAGAA-------AUCAAGUAUUGCUUAAUUUUCGAAGCAUAAUAUUUCAUCCGCCGAAC-AAAUCUAAGACCCGAGAGGUACACCCGCCACC--AGAAUUCGCCCUCGACAUA-UGUAGCGGGCUGUAAGAACAAAUUCUGAUUAUCCGUAAUGC-ACUCAAUUCUCUAAAAAUAUACAUUGAUAUAGCAUUAAAACGCUACA--GCUGUGUCCCCCACAAAUUGAGCAGCUUUCUUACAAAUAGAUCAAAGUCCUUUGAAUCGUAAUAUCAGAAAGGUUACGGUAUAAGCAUCCUAAUAAGCAGAGCUACAUCAAAU--GUUAACAUCGCUUUUAUAUCA--------UACAGGUAGUCGUCGUUGUUAGGAGAUGUUGAGGCUUGUAAAAUUUUACC---AUUCCUAUCCACUCCG-CGUUCCUAAUU--GAUUAGA-GUACAUCCGUCUGGCGCCGUAGAAGUCGAUGCCAGG-ACAACAUCACCUCUUGUUCAUCCCUUACAUAAUCAGUUCAGUGAGUUUAAUUCUAAGAGUUUAGACUCAAUUAAUAGAAUUUCUUGACUUCAACAAUUCUCGAA--AUAAAGACUGACUUAUUGCCGCUUCCACUAUAAGCGUUUUUUUCCCUUACAAUGCACUGAUAAGGUUUGUGAAACUUGAUUAGGACGACGGAUUUUAACAGAC-UAUCAUAC-UUGACUAUCUGAUU-------------------------------------------------------------------------------------------------------------------------------------------------------------------------------------------------------------------------------------------------------------------------------------------------------------------------------------------------------------------------------------------------------------------------------------------------------------------------------------------------------------------------------------------------------------------------------------------------------------------------------------------------------------------------------------------------------------------------------------------------------------------------------------------------------------------------------------------------------------------------------------------------------------------------------------------------------------------------------------------------------------------------------------------------------------------------------------------------------CCCAAGUUUUUUGGUGAUCAGUU-AUAGCAAAUCUACAAUCUUGAACAA-UUAACAUUCCCU--UGCACUACUACCCCCAGGGUUCCAUGUUACAUAUA--UAAGGAGGACUUGAGUU--UCGGGCGCA-UUAUGAAUGGGGUAGUCAACCCUAACCCUCUAAUGAUACGCUAGUCAUUAGCAUAACGGUUUUCACCUAGUCUUGCAUUCCCGAUGAUACCCAAGUGACUCAUAUGCGAUAAGUUUGAAUAUCAAAGUGGUGCGUUG-AAUACCUAAUUUUCCCAUU---CAUAAAAGUCGCUUUUCACCCGCCG-CAGACCGUUGUUU-ACCAUG-CGAUCUUCUUU----GUCGGAUAUGAGUAU--CCAAUCAACAAACGUACGAUAGAUAUGUGUUUCCUGAUUGCCACGCGACAAACACAUUUUGCGCACGAUACCGAAAGAUAAACUCUGACUAGAUAUGUAGUUGUGAGUGCACCG--CUAUUGCACAUUAAGAAUCUCUUGUCGAGUGGUCCCGA---UAAGCAGAGCUUUACGAGUUGCAGA-UCUAAUGGAAACACCUUUCCCCGGAAGGCGGC----UUAUAAUCCUGCUUAAGCGGUGCGUAAACGGUAGUUACCCAUACUG-AUAGCGCUCAA-GAUCACGUGAAGUUAGAGAUACCUUGAGGUUUGAUCGUAAAGGGAACAUGACUUGUUCAGCUUAAUUGAUCAAAAUUGA-AUAUGCGAACUGCGUGGUCGGGCACAAGUCAUAUUCACAGAUCGUGAUUGUCAGAGAAAUCUAAAGUAUAACUUCAAUACCUUUAAGAGUCUUAACAACACACCUAUUUUAG-UACAAAGCAGAAUUCAACU-GGGCACCACUUGGGACGACAUGAUAAAACUUACCAUUUGCCUUAAAUAACAUUGUGUAGCUUAUUCUACACUGUUAACAUCAUCAGAUUUGAGUCACUGUGGGAGAAAAUCUUAACCUGCCGCGGGGUAUUCAAAGCUGCAUCAUCCUUGAUGGGGAAAGUGAACGAAUAGUUUAAAACCGUGGAUUUACCGGUCAUACAUAGACCAUUACGUUUAUUAUUAAUCUAACAACUUUAACAAUCGCU 
>E3 5373
AAAUUCCUAUACUCCUCCGUUUAAUUUGUGCCAAGAGUUUGUGAG-UUUGGUAUCACAAUUCUAAGUCGUGUUGUUAAGUGGUGUAGCAGAUAGGAGUGGUGUGUU-GCCUGUCCAAGGGCAACCUCACGGUUCCUUCUUUCAACUCGCGGAAUCAAGAAGCCGGAUGGAUGGGAUGCAUUUGUCCGUCGAUAAGUGAUUCCCUGAGACUUGA--------ACCUGUGGAAAGGAUUCUCACGUUUAU----UUUAUAGUCUAUAGCUGUUAUUUGAUCGUGAAGCGAAGAGAUAGUAAUCAAAGGUAAUGGACAAACGCGGU-AAGCGAUUACGUUGCUCCGU-----AAUAAGCUCUUAAAGUAAUGGACUCUAAUUCAA-UCUGUUUCUAAGCCUCAGUC----UUUUACGGAUAAAAUUUUGGGUAAAGUUAAUAUACAAGUGUUUAUAUCACGGAUACAGGUAACCUAUGCUUAAUAUUUCUCUCCCCGGUGACACUGUCCACAACGUU-AUGG----------------------------------------------------------------------------------------------------------------------------------------------------------------------------------------------------------------------------------------------------------------------------------------------------------------------------------------------------------------------------------------------------------------------------------------------------------------------------------------------------------------------------------------CCAUUA-AGAGAGAAUCCCUACAAAGAUCAUGAAAU--UAUACACGGUGCCCAACGUCGGAAGCUGAUGACAGUUUAGAA------------AUUCUAGGGGAUUCUCAUUAAGUAGCU-AUCGUCUAGGAAUGAGCUGUAAGGUUUAAUAGAAAUUGCCAAACAUUACCACGUGAGUGCCAGAAAAAUCGUUUGCUCCUGUUUCUAUUAAGCUCAGCCUAUGCUUGCGGACGUUUUUUCCUGAUUUAACAGCGUUCGCUGAGCAGCUCUUGUAUGUAACAAAUUAUUUUUAAGCAAAGGCGGCACUUAGGAU--UUAGGUAACUCAGGGACCCGGUGAGCUGAUGUGAUAUAGCAACUGA--AUUCAUAUGUAUGAGUAUAAGUUAACUGAGAGAAUCCGUAGAUGGAAGCACACAACAAUACUAAUGUUUGUCUUACUUGGUUCUGGCUCGUCA-CUGGUAAAGCCGCCAAUAAAGGACUGUGAUAUAACAAGUCAGAUACGCAAACCUUACCUCUCUGCACCUAGAAUCUCCGGUAAAUGUUGUGUCGAGAAUUCUUGUGUUAUACUUAUUCAGUUUUGCCACCUUUAACUUGUGUCAAUGUGAAAGUGUAUGGCGGUUUCAUGAUCGAAUGAGGUAGUCCUUAGAAUAAUAUUUGGACCCGUGUUUCGGCGAGGGUUAAGAGGCCAAUUCGCCUGGAAUGCACUUAUU------AUAUAUCCAAA-AUGCACAUCUAUAGGGCUGU--UUAUCUCGAAGAGGAGGGAAGGUGGUCUUCAUUUCAUUAUAUUAUCGUAACUUUCUGUUUCACCAACGCAUCCUUUACCAUUAGUUUACCGACGAUCGCUGGUAUCUUUACCAUU-AACAUCAAUUCAUCUUAC-UACAAUAGGAAUUGCAGUAAAACGUGGAAACAUAUAUUGUCGGCACGCG-UCCAUCGUUUUCUUAACAAA-ACCCUUCUGUCUGCUUGGCCAGAUAGUAUACUUA------------------------------------------------AGAACUCUUGUCCAUGUUUCCGAGCUA-GACCUCUCCAGCACGUAGUAAUGAUCUAAG------------------------------------------------------------------------------------------------------------------------------------------------------------------------------------------------------------------------------------------------------------------------------------------------------------------------------------------------------------------------------------------------------------------------------------------------------------------------------------------------------------------------------------------------------------------------------------------------------------------------------------------------------------------------------------------------------------------------------------------------------------------------------------------------------------------------------------------------------------------------------------------------------------------------------------------------------------------------------------------------------------------------------------------------------------------------------------------------------------------------------------------------------------------------------------------------------------------------------------------------------------------------------------------------------------------------------------------------------------------------------------------------------------------------------------------------------------------------------------------------------------------------------------------------------------------------------------------------------------------------------------------------------------------------------------------------------------------------------------------------------------------------------------------------------------------------------------------------------------------------------------------------------------------------------------------------------------------------------------------------------------------------------------------------------------------------------------------------------------------------------------------------------------------------------------------------------------------CCUUAGUUUUUGGGUGACCAGCU-AUAACAAAUCCACACUCGUGAACAA-CCGGCACGCCCU--UGCAUUAAUAUCCUUAGGGUUCCAUGUCCCAUAUA--UAAGGAGGACUCGGGUU--UCGGUCACA-UUACGAGUGGGGUAAUCAACCCCAACCCUCUGAAGAUACCCUGAUCAUUAGCAUAAAGGUUUUUGCCUGAUCCUGUAUUCCGAAUGACACUUAAGUGACUCAUAUGCAGCAGGUUUUGAAAUUACGAUGGAGCGUUG-AAUACCUAAUUUUCCCAAU---CAUAAAUGUCGCUUUUCACAUAUCCGCCAACCGGUGUUU-AUCAUG-CGGCCUUUUUU----GUCGGAUAUGAGUUU--CAAAUCAACAACCGCACAAUAGAUGUGUAUUUCUUGGUUGCCACGUGACAAACGCAUUUUGCGCACGACACUGAAAGAUAAGCCCUGACUCGAUGCGCAGUCGUGAGUGCACCG--CCAUUAUACAUUAAGGAUAUUACGACGAGUAGUCUUAA------------------------------------------------------------------------------------------------------------------------------------------------------------------------------------------------------------------------------------------------------------------------------------------------------------------------------------------------------------------------------------------------------------------------------------------------------------------------------------------------------------------------------------------------------------------------------------------------------ 
>D3 5373
---------------------------------------------------------------------------------------------------------------------------------------------------------------------------------------------------------------------------------------------------------------------------------------------------------------------------------------------------------------------------------------------------------------------------------------------------------------------------------------------------------------------------------------CCGCGGAAACA--UCGAGUUGCUUACAGGUCAACUCGACUGG--GCCACUCGCAUGAUGAGCUCGGAUUAUUUAAAAUGCAUCUGUAUCGGACAG----CAUAUGCUUAAUUAGGCAUGGGCUAGUUUAGCUACCUGGAGUA---AAUGUCGCACAGACUAACUUAUUAUGAUUAUAAUCAGCAAUAGCAAGGCCGAAUACCUUUAUCAG-AUCGACUAGUAGGCAAAUUUUUAACAAAUCAUGACAUCUAGAACAUUCCGGAGACAUUUUCGGAAUACUUUAUGUCUAAGUAGUCUUCUAGUGAUGGC-CCGUUAUGCGGGGUUCGCCGCUGAAAUUGGCUAACUAUGAAAUGUUUAGAUG-UGGAUGCCACAACAAGAGAAGUUUGAAACCAUUAGAUACGAGUAAUGACUAU------GUAUUGCUCUGUCUGUUAUAACGUGGAUAAUACUUGAAUUCCGAACCGCUGCUAAGCGCAAUUACCCGAUUGAGUCAGGAAAUAUCGGGCAACUGACUCGCAGUU-AAGUUGAGUUGCUAUAAGGCUCAACAAAU--AGAACGUUGAGAUCGGAUUUGGACACAGUUGAAAUUUUCUAA------------GUACCUGGAGAUUGGUCUAGAGCAGUU-AAGGACUAAACAUGAGCUAUCGGAUUUAUCGUAAACUAAUAGAUGCUAUCACGUUCGUAGACUAAAAAUUGGCUUCCGCUCUCUCUGGUCACAGCGAGGGGUGAAAGCAGUCGAUUAUUACUGCUUCAUUCAGGUUUGC-AAUUGCAUCUCUUUAUUUAGAAGUUGAUCUAUAGUAAGCUCACUAGUCACGUG--AAAAGGGUCAUUAGAGAUAUGAGUACUAUUGAAAUAUAUUACAUAGGUGUCUACGUGUAUGAAAACCAGUUCGUUGGCAGUAACCUUGGAUUGAACCUUGCAAU---ACUUAAUUUACAGUUGUUGGAUACCGUUUCGUCUACUCGUAUAAUUGCCUCUAGUCUAAC--------ACAAAUGAACUAAACAUCACUGUCCUCCAAUCGACCGAAGGCU----------------------------------------------------------------------------------------------------------------------------------------------------------------------------------------------------------------------------------------------------------------------------------------------------------------------------------------------------------------------------------------------------------------------------------------------------------------------------------------------------------------------------------------------------------------------------------------------------------------------------------------------------------------------------------------------------------------------------------------------------------------------------------------------------------------------------------------------------------------------------------------------------------------------------------------------------------------------------------------------------------------------------------------------------------------------------------------------------------------------------------------------------------------------------------------------------------------------------------------------------------------------------------------------------------------------------------------------------------------------------------------------------------------------------------------------------------------------------------------------------------------------------------------------------------------------------------------------------------------------------------------------------------------------------------------------------------AGACAGGAUUUCUCAGCUGGCGAGACCCCGUACACCCGUACGAAUAGGAUCCAGGAUUGUCAAGUCCUUCCUUGUUGUGAAUCAAAAGCUUAUUGUUCUCAAAACCGUCAGCCGUAAUAAAAAGACCUUCGAAGGAUACCCAAUAGAUACAGGUUAAGUAAAUGGAAAGAGUUAUAUCGAAAGUCGC---UGAGGCCGGUAUUCGUAGACUGAAAAUAGCUUCAAUUCCACUUGCAGGAAGGAGG-UCUGAGUUUAAUACCAGGACAUAAAAUGCGUACUC--UGGAACUAUCGUGUCAAUAUGUAUCGUA-AAUGCACGAAUUCUGCUUUUCGCUAU--UUACAAAUUUCCGCUUCAAUCUUCUUAUAUUUCGCCGAUUAGC-GGGGGAGGAAUCGAGAAACGAUAGGUCAC-UUCGUGAGAAGAUCG-----AACCUUAGAGGAAAAACCCCAAUGACUUUGGGAUUUUUAGUAUAAUUAGUAAAUGACGUCGUUUU-GCUCACAUCAAAAAG--UGUUUGUAGAGUUUUGCGAGAAUAUAGUAGAGGUUAUAUUUGUG-UUAUUGAGUUAGGGCGUAAAAUCUGAUCUACACGU-----CAUUUUCUGGGAUAGCAAUGUACUCGUCGCGGAUAGCAAGAUCUUAUAUCCCGAAC-CGUCUAGUGUGAAAGUCUUAAUAAUAGACGUA-UGCGAAAGUGUGUCUAAUUAUGUUCUAUCGUUGAAAAAUCAG-GAGGCAAUCAUAUGAAUAAACAG-----------AAAGAUGUCACUAUAUAGACGCGUCCUAAGGUUAGAAACCUGUUCUAGAGACCUAUACGAUGUAAA--CAAUUGUACUUAUAACUAAAUGAGCAG-----UUAUACUGUCUUGCCGUCUGCGACAUAUACUU-UGUUCCAGUCAUAAUAUCCUCGGCUU-CAGUGCUUUAGUAACUUUAAUAUACA-AAGAAGCGCUAUAAGAUUGGUAUGAG-AGACGUGGA-AUAUUCCUAAUCCUGCGCUC--AACAUACC-CAUAGAUCAGAAGUGUCUUGUUGAGUAAUUCAAAAUUCUUGAGUAAAUGGUU-GUCAUAUAUCUGUACGCUUGUACCG-UCAGCAUACUCU--CGCAUGAGCCUCCCUCGUAUCCAAUAUCCCCCUUA--UAGGGUAAACUUGAAUC--UUGAACGGG-UGACAGGCAUAAGAAUAGAUAUUAACACCCAAAAAAUGUGCUGGUCAACAAUGGAUGGGUUUAUCUCGGAUCCUAUGUUACCGACGAUAGCUGAGUUAUAUACUUGAAAGUAGCU-GACGCCCAUGGGGAUGUAUUGUAAUAUCAAGCUCUUCUAA----UCAGAACAUUGUUUUUAAGUCAAUAUCGGACUAAGGUCU-ACUGUU-AGAUUUUCUUU----GUCCGACUCAAACUU--CUUGUCAAUGAACGCACCAGAUAUAUGAGCUUCUUGGUUAACACACUUUACUUGCAUUUUGCAAGUGAGAUUAAAAAAUGACCCCCAACUAGACGUACACCGGAGGAACCAGGG--CCCACUUACGUCUCAAGUAUCAUGUCGCGCUCUUUCGC---CAGACGCGAAGCAGUGUGUAACGGU-UCUAUUUAACAUACCAUCCCUGGAAAAGCGAC----CUAGAGCUUUAAUCGAGGAAUAAGUAAACAGUAACCAUGCCUCAUU-AUAGGGUUCGA-AAUAAUUUGAAGAUAAUGAUACCUCGUGAUGGAAUCAUUAAUGACACAUAACCUAUCGAGUGAGACCGAUCAAAAUAGU--UAUGUACAAC-CUUAGUCACACACUAAUUACACUUGCAGGUCGUGGUUGUCGCAGAGGCUGAAAGCGGGGCACUAGCGUAUUGGUAUGUUCUUAUUUCGCGUCCGUCAUGC-UAGACGACAAAGUUUGAUC-AAGUAUUAUUUGGGAUAUGAUUGUUAUACUCAUCCGCUACUUUGAAUUAUAUCAUACCCUUGGCUUUCUAUUAUUGAUGCGAUCAGGCAUGCCGUACCGUAGGAGGAAACCUCGAUCUAUCACAAGCCAUUCAAAGCUAUUUCGUUC-----------------------------------------------------------------------GUUAAUACACCGAAUCUGAAAAACGUA 
>C3 5373
AUAUACUCAUAUCCCCCCAUUUAGUACAUUAUAGUGGGUUGUAGG-CCUAGUGUCCGGCUCGGAGGCCUUGGUACUAAACGAUAUUAACGAGUACCAAAUGACGUC-GUUCACCUUCCAGUAGAUCAAUUAUA--UAUUCGUGAUUGACAAGGCCCCAGUUUCAAGAGGAAGGGGUGUAUUCAUACUUAGGUGAAUCAUUUCCUAGGGAAAGC--------CCCUGUAGCAGGAACUCUUAUGUUCAUAU-ACUCAUAGACUAUGGGGCCUUUUUAAUUGUAGAAUCAAGAAAUAAUAAAUAAGGGAUCGCAACGAUAAGAGU-GAACGACUUCGUAGUUCCUU-----AGGAUGUUCUUAGGAAGACAAACAUCUACGUGU-UUCGCUCCUAAGCCUCUAAC----UCUUCUUCACAUGUUUUCUAAUAAAAACGUUGCACAGGUAUCAUUGUUGUCCUCAAGGUUAA-UUACACUUAAUAUUUUACUCAGCAACGCUAUGGUAUAUUGUGGA-AUAG----------------------------------------------------------------------------------------------------------------------------------------------------------------------------------------------------------------------------------------------------------------------------------------------------------------------------------------------------------------------------------------------------------------------------------------------------------------------------------------------------------------------------------------CCAUUU-GAGUAGAAUUGCUAUAAGGCUCAUUAAAU--UGGACGCUGAGAUCGGCUUUGAACACAGUUGAGACUUCAUAA------------GAACCUGGAGAUUGAUAUUCAGUACUU-CAGGACCAACCAUGAGAUUUAAGAUUUAUCGUAAAUUAAGAGGUGCUUUCACGUUAGUAUGCGAAUAAUUGGCCUCAGCUUCUUCUGGUCGCGGUGAGGGAUGGAGGCAGUCGA-GGUUAGUGCUUUAUCCAGG-UCUUAAAUAGCAUCCCGUUAUUUUGAUGUCUAUGUAUAGUUAACUCGCCAGUACAAUG-UACAAGGAUCUUUAACGAUAUGUGUGCUAAUGAAAUAAAUUACAUAGAUUUCCGCUUGUAUGAAAACCGGUUCGUUGGCGAUAACCAUGCAUGGAACCUUGAGAU---CCUUAUUGUACUGUGCUUGGGGCCCGUUUCGUGUGCACAUCUAAUUGUCUACAAUUU-----------AUACAUGAACUUAGCAAUCCUGACCUCCAAUCGACUAAGGGCU-----------------------------------------------------------------------------------------------------------------------------------------------------------------------------------------------------------------------------------------------------------------------------------------------------------------------------------------------------------------------------------------------------------------------------------------------------------------------------------------------------------------------------------------------------------------------------------------------------------------------------------------------------------------------------------------------------------------------------------------------------------------------------------------------------------------------------------------------------------------------------------------------------------------------------------------------------------------------------------------------------------------------------------------------------------------------------------------------------------------------------------------------------------------------------------------------------------------------------------------------------------------------------------------------------------------------------------------------------------------------------------------------------------------------------------------------------------------------------------------------------------------------------------------------------------------------------------------------------------------------------------------------------------------------------------------------------------------------------------------------------------------------------------------------------------------------------------------------------------------------------------------------------------------------------------------------------------------------------------------------------------------------------------------------------------------------------------------------------------------------------------------------------------------------------------------------------------------------------------------------CGUUGGUAGAGCUUUGAGAUAAUAUAAUGGAGGUUAUACUUGUG-UUAGUGAAUUAGGGCGUAAAAUCUGGUCCAUACAU-----CAAUUUCUGGGAUAGCAAUGUACUCCUCGCAGACAGUAAAAUCUUGCAUCCCGAAC-CGCCUAGUGUAAACGUUUUAAUAAUGGGCGUA-UGCGAAGGUGUGUCAAAUUAUGUUCUACCGUUACAAAUUCAG-GAGACAAUCAUAUGAACAGACAG-----------AGAGAUGGCAAUGUAGAAAUGAGCCCGAAGGUUAGAGGCCAGUUUCGGCGAUCCAUACGAUGUAAA--UGAUUGUACCUAUAACUGGACUCGCAG-----UUAUACCACCUUGCUGUUCGCAACAUGUACUU-UCUUCCGGUCAUAAUGUCCUCAAUUU-CCGUGUUUUAGCAACUUUAAUAUACC-AAGAAGCACUAUAAGGUUGUUACGCA-GGUUGCGGA-AUAUUCCUAAUACCGUACUA--AACAGAUC-CAUAGGUCAGAAGAGUCUUUUUGAUUAAU----------------------------------------------------------------------------------------------------------------------------------------------------------------------------------------------------------------------------------------------------------------------------------------------------------------------------------------------------------------------------------------------------------------------------------------------------------------------------------------------------------------------------------------------CAGACGAAAGGUGGUGUGUAAAAGU-CCUAUUUAAAAUGCUCUUCCUUGCAAACCGAU----CUAGAACCAUAAUUGAUGAACAAGUAGACAGUAGCCAUGCCUCACC-AUAGAAUUAGA-AAUAACUUGAAGAUAACAAUACCCCGUGGCAGGGUCGCCAAUGACACACAACUUACUAAGCGAAACCCAUCAAAAUAAA--UAUGUAAAACACCUAGUCAGACACGAAAUACACUUGCAGGUUGCGAUUGUUAAGGAGAGUGAAAACAUGGCACUACCGUCUUGGCAUGUUCUAAUUUCGCGUCCAAUUUUC-UAGAAGAAAAAGCUUGAUC-AAGUGUUACUUAGGGUGUGAUUAUAACACUCUUCCAUUAAUCUGAAUCAUAUCAUACCUUUGGCUUUCUAUUAUUGAUACGAUCAGGCAUGCCGCAUUGUGGGCGAAAAUCUCGACCUGUCGCAAGCCAUUUGAAGUUGCAUCGCCG----------------------------------------------------------------------UGUCGGUACGCUGAAUCUAAUAGCCACA 
>B3 5373
---------------------------------------------------------------------------------------------------------------------------------------------------------------------------------------------------------------------------------------------------------------------------------------------------------------------------------------------------------------------------------------------------------------------------------------------------------------------------------------------------------------------------------------CCUCGGAAAUA--UCGAGUUGCUUGCAUAAUAUCUUGCGAGG--GUCUCUCGCUAGAUGAGCCCGGAUUAGUCCAUGUACCUCAGUAUCAACUGG----CAUCUAAUGAAAUAGACCGGGUCCCGUUUAACUAACGGGAUUA---GAUAUAGUAUAGAUUAACUCAUUAUGUCGAUAGUAAGAAAUAGAAUUAGGAGUUUCCUUCACCAGUGAGGAUUAAUCGGCAAAAUUUGGUCAAAUCUCAACGUCUGGGUCAUUGCCGACACAUUCUAAGAAUUCUUUGUAGUUAUGCACCCUAUUAAUCAUUGU-CUACUAUGUGGAGAGGACCGGGUAAUGUAAUAGACAAAGUAACAGCCGUUAA-CGGAUACUAGAGCAAGAGAAGCCUUGACCUGUUAGGGAGGGAAAGCGACUGU------GUGCGAUCCGGAAUGCGCUAUCAUGAUUGAAUCUUGAACUUCGAACCGCUGCUGAGCACAAUAAUUCAAUUGAGUAAUGAAAUAAUGGGCCGCUGUAUU-------------------------------------------------------------------------------------------------------------------------------------------------------------------------------------------------------------------------------------------------------------------------------------------------------------------------------------------------------------------------------------------------------------------------------------------------------------------------------------------------------------------------------------------------------------------------------------------------------------------------------------------------------------------------------------------------------------------------------------------------------------------------------------------------------------------------------------------------------------------------------------------------------------------------------------------------------------------------------------------------------------------------------------------------------------------------------------------------------------------------------------------UUUUCAACGGUAACGGGAAACCUUGCUAAUCCGU-CUGUAUGUCGAUAUCCAAAACGAG------AAAUCAUGUAAAACAACUACCCGCUGGAGGC-AAAUCUACCUCCGUCUGAUAGUUACGGCUACUACCCCCUUACGUCAGUGGCUUGAAGUACUUG--AAUGAAUUUUCCACAUAUAUCGUAGCGGAGCAACGCUUG-ACAAUAAUUCCCUUUAUCAAAUUUGGGGUUG----UUGUUGCGUUCUAUAAGAAAGCCAUAAGAUUAGAUAUUUUUUGCCGUUACGUACAA-GACAGUAGAACAUGAAUCCGCCCGUCAAAAGGCCCACCCGGUCUUCAAAGAAUUCUUCUCCUUGGAC-------CAAAGGAAUUACGUGAUUCCCGACGUUGAAUGAUCUAGCCGUUACAA-AGAUCUAACGUUCGAAGGUUAUAUCCCUUAAC--CGUAGUUAUCGUAAAUGUA-UGUAUCGCGCAGCUAGAAAAAAGACGGUUUGGUCGAUAGGUAACUCAAACCCGUAUU----------------------------------------------------------------------------------------------------------------------------------------------------------------------------------------------------------------------------------------------------------------------------------------------------------------------------------------------------------------------------------------------------------------------------------------------------------------------------------------------------------------------------------------------------------------------------------------------------------------------------------------------------------------------------------------------------------------------------------------------------------------------------------------------------------------------------------------------------------------------------------------------------------------------------------------------------------------------------------------------------------------------------------------------------------------------------------------------------------CGUUUAUAGAACUUUAAGAUAACACGAUGAAGGCUACAUUAGUA-UCAGCGAGUUGAGGUGUAAGCAUCGAUUUUCACGU-----UAAUUGUAAGGAUAGUAACGUAUUUGGUGCUUACGCUAAUACCUUAUCUAACAAAU-AACUCUGCGGAAAGGUUUUAAUAACGGACGUG-AGCGAAAUUGUAUUUAUUUAUG-UUUACGGUUAUAAAUUCCG-GAGGCAAUCAUUUUAAUAGACAC-----------AGGGACAGUAACAUGGACAUAUUCCUGAAGGUGAGGACCUACUUCUGGCGAUACAUACAAUAUAAG--AAGGCAUAUUUACACCCAAACGCACAG-----AUAUAUCGUCUUACAAGUCGCGAUUCAUACAU-UGUUCUAAUCGCGACUUACACGAUUU-CGACAAUUCUGCAAUCUCAACCCAUU-AAAAACCACAAUGGGACUAUUAUUCA-GGCCAAGGA-UUACUUUAAACCCCACGCAC--GCUAUAUU-UGGAGGUUAGAAAAAUUUUGUUGAUUUAUUCGAAUUUCUUGAGUGAACAUUU-GUCGUAUAUCCUUAGCCUCGAUGAG-UAAGGACACCUC--CGCAUUUGCCUCUCUCGUAUCCCAGAUUCUACUCA--AACGGAGGACUUUAUCC--UUGUAUAGU-UGACGAACGGGGAAUUAGAUGCUAAACUUCAAAAACUAUACCGGUCAGUAGUGAAUAGGUUUUUAUUGGUUCUUGGCUUGUCGGAGACACCUAAGUAACAUUUUUAAAAUGUUUUUGAGGACCACAGUGCUGUAUUG-AAUAUUUAGUUCUAUUAAUCUCCAUAAGCAUUACAUUUUAUUUACUGUUGGAAUAG-GUUC-ACCGUU-CGAUUUUCCCU----AUCAAAAUUAAACUU--CUCGCCAGUAAACACACCAUACAUACAAAUUUGUUGGUUAACUCACGUCAAUCGAAUUUUGCACGUGAGAUUGAAAGAUAAUUUCUCACUAGGUGUAAAAAGGUGGAAUCCUGG--UUCAGAUAGAUUGUGGAAAUCAUGCCGAGCUCUUUCGC---CAGACUACAAUAGAUAAGUAGGAAC-UCUAUUGUAAACUUCAUCUCUGGGAGGGCGUC----UUAGGACUAUAAUCAAGAAAUGAGCGGAUAGUAAUUGCACUUCGCU-GCAGGGUUCGA-AAUAAUUCGAAGCUAACGGUACCUCGUGAUAAGAUCGUAAAUGAAGGAUAACUAGUUAACCGUGACGGAUCGAACUCGU-AUAUGUCGAUCGCCUAGCUAGGCCCGAACCACAUUUACACAUUACAAUUGUCGAAAAAGUUUACAGCAUUGCAUUGGUGUAUUGAUAAAUCCUCAUUUAGCAUCCAUUUUCG-UAACGGACACAGUUAGGCU-AAACAUUAUUUGGAAUAUGAUUACUGCACUCUUCGUUUAUCCUGACUCAUCUCAUGCUUCCUUCUCUCUACUGUUAACGCGGUCAGAAAUGCUGCACCGUAGAAGAAAAUCUUAACCCAUUACAAGUUGUUUAAAACUGCAUCGCCC----------------------------------------------------------------------UUUUAACCCAUUGAAUUUAUCAGACGCU 
>A3 5373
---------------------------------------------------------------------------------------------------------------------------------------------------------------------------------------------------------------------------------------------------------------------------------------------------------------------------------------------------------------------------------------------------------------------------------------------------------------------------------------------------------------------------------------CCGCGGAGAUA--UCAAGUCACUUGCACAACCGCUCGAAAGG--GCGUCUCGCCAGAUGAACCGGGAUUAGUCAAAAUACCUCAGUAUGCACCAG----CGUCUAAUCAAAUAGGCAGGGCCCGGUUUAGCUAACUGGAGGU---AGUAUCGGAUAGAUUGACUCAUUAUGAUAAAAGUCAGAAAUAGUAAGAAGAGUUACCUUCAUCAG-UGCGAUUCAUAGGCAAAUUUUGGUCAAAACGAAACGUUUCGGACAUUGCCGACAUAUUCUAAAAACCCUUUGUGGUUAUGAACUCUCGUAGUCAUAGU-CUAUGAUGUGUUAAGGAUCGAGCAAUCAAAUAGAGAAAGUAAUAGCCUUUUA-CGGACGCCAGAACAAGAGAAGGGUUGACCUAUCAGAAAGGGAAUCUGACUAU------GUGCAACUCGGAAUGGUAUGUCAUGAUUGAUUAUUGAACCUCAAGUCACUGCUGAGCACAAUUACUCAAUUGAGACGUGAUAUAUUGGGCUAUUGUAUUCCAGUA-AAGCAAAAAGGCUAUAUGGAUCAUCAAAA--CGGACGCGUGGAUCGGCUUAGGACACUGAUUAGUCUAUCUGA------------GUAGAUGGAGACUGAUAUUAAGCAGUU-AGGAAAAAAAAAUAAGCUAUCAGAACUAUUGGCAAAAGUUAAAGGUUAUCUCGGUUCUAAGCGAACAAUUUAUUUCGGCUUUAGCUGAUCAGUGCGAGGAAAGUGGAAAAUUGCUUGUUAUUGCUUUAUCCAAUAUGCCUUAUCGCGUUUAGGUAUUUAGACAUCGAUGUGUGGACAGCCCGCCUCCCUAGUA--UCAGGGUUCUAUAGUGAGUGGAGUACCGAUGAGAUAUAUAACACUGAUGUUCAUGAAUUUGAAUUCAGGCUCAUUACCGCGCACCUUAGAUGGUAUCUUAAAAU---CUUAGGAUUUUCGAGAUUUAAUACUGCUCAGCCU----------GACAGGAUAAUUACAUAUAAUAUAAUAAUUAAGUUACACACUCCUGUCCUCCAGUAGAACACUACUUGAGAUAAAUAUUA---CAGGAUAUUUGGUAUGAGGCAUAUUCAGUAGUGUCUUCUAAAUCGUGCGUCGUCCGGGAACUAUGUAGAUGCUUCCUGACUUAUCGCGUUAUAUUCCAUAAUGGUCUUAGCAAAGAUGCUUCGAUAGUGGGCGACAGAAGAUAUUGUCCGGUAUGCAUAGUUU------AUAUGCUCGGU-AUGUUCUUUUACACAGCGCC--UUAGUUAAAAGAUGAUAAACGAGAAUCACUAAUCCAACAUCUUAUCACAAAAGUCUAUUUGACUCAGGCAUCCCUUAUUAAUAGUGCGUCAGUUUCCGAAACCUUCUUAAUCUUC-AAAAUCAAAUCAUCUUGC-AAUAAUGAGGAUGGCAAGGGGACUCGUAGGUACAAUUUCUCAACAAGUA-UAAACUGAGCUCU-AACAGA-GCCCUCCCUUCUAUCAGGUCGAGCAGUAAACUUG------------------------------------------------UAUUCUAACGAAGCUAUUUUCAAAUUG-GAAUCCUUCACCACGCAGUGAUGAUCCGAG------------------------------------------------------------------------------------------------------------------------------------------------------------------------------------------------------------------------------------------------------------------------------------------------------------------------------------------------------------------------------------------------------------------------------------------------------------------------------------------------------------------------------------------------GACAUAGAUUGCUCUAGCAAUAACACACCCUU--ACUGAGUUAGCCGCGAAAAAACUCUUUGUUGCAUUUGCAGGUCGGGUUCCGCGGACUUAGAAUAUCAAAAUAACCGCAACACAAUUACCCCAAACAGAAGAGUCAGGAGAUGU--AGUGUAUUCAGCCCUGAUUCA--------CACGACUCGCUACAAUUGUCAAGAGAUAUGGAAGACGGUAAUAUCAUACU---CUUAUUUCUCGCUUCC-CGAUUUUACUU--AUAUUAGGGCGCACUCAUCUCGCACCGUUGGGGCUGUUCUGGGC-ACAGCUUCUUGUUUAGUUUAUCUUUUUCUGACUCAGCUUAGCAAGUUUUCUUCGCAAAAUCCGAUUUCGGACAAGGCAAUUUACGGAUUUCUAUAAUCUUACGUGAAUAGAAGCCGUUAGCCUGAGGGCUCCUGAAUGCGGACAUUUCUGUUUAGUAAAGCAUAGUUUUCAAUCGUGAAAACACAUUCGUACGAUUAAUUGUGACUCAA-UUUCUCAC-UCGAUAAUCCGAUCAAGUGAACU-AGGCAGGAUUAUUUAGCUGUUGAGACUUCAUACAAUCGUAAUUGUAGUAGCUAGUAUUGUCCAGAUUUCACUAGCUGUUAAUGGAAUGCAUAUAGUCCUUAAAGCCGUCAACAGUACCAAAGAGGCUCUUAAACAAUUUCAAUUAAAUAUAAAAUAAAAUAAUCGACAUGAUGACAUCGAAAAUUAC---UGAAACUGCCCUCCGUAGGCUGAAGACAACUUCGAUUCCAAUCGCAGACAAAGGG-UCAGGAUUUAAUAUCAGGUACCACAAAGCACAUCCUCUUGAACUAGUGCGAUG-UUUGCAUCGGA-AACGCGUGCGUUUUGCCUCUGGGUAU--UUAUGAAUCAGCACUCCUAUGUCCUUAUAUUUCGCCGAUGAGC-GGGGGAGGAGCCGAAGCCCGCGCGGUGACAUCGGUUAGAGCGCCA-----AUUAUCAGAGGAAAAGUCCGAAGUAUCGUGCGAGUCUUAGCGUAUAUAAAUAAUGACGUAGUCUU-GUGCACCCCUGAACG--------------------------------------------------------------------------------------------------------------------------------------------------------------------------------------------------------------------------------------------------------------------------------------------------------------------------------------------------------------------------------------------------------------------------------------------------------------------------------------------------------------------------------------------------------------------------------------------------------------------------------------------------------------------------------------------------------------------------------------------------------------------------------------------------------------------------------------------------------------------------------------------------------------------------------------------------------------------------------------------------------------------------------------------------------------------------------------------------------CAGGCUACAGUAGGUGAGUAAUGGC-UCUAUUUGAU-CGCCAUCUGUAGGAGAGCAUC----CUAGGACCAUAAUUAAUGAAUGAGUAGAUAGUGACUACACUUCGCU-UUGGGAUUCGG-AAUGAUUUGGAAUUAACGGUACCUCGUGAUAUGAUCGCAAUUGAAAAAUAACUUGUUGACCGCUACGGAUCAAACUUGU-AUAUGUGGAUUGCCUAGCUAGACCUGAGUCAUACUUGUACUUUGAGAUUGUCGAACAAAUU-AAAGUAUGGCAUUGGCGUAUUGAUAAAUUCUAAUUUCGCAUCCAUUUUCG-UAACGGACACAGUUAUGCU-AAGCAUUACCUGGGAUAUGAUUAUUGUACUCUUCGUUCGCUCUAAAUCAUAUCGUGCUUCUUGCUCUCUAGCAUUAACGCGAUCGGGAGUGAUGCACCGUAGAAGGAAAUCUCAACCCAUUACAAGUCGUUUAAAGCUGGAUCCCA-----------------------------------------------------------------------UUUUGAUCCAUUGAAUCGAAAAGACGCU 
>H1 5471
AUUGAGACUUGCAGAAAUCCCAUACUAAC-CAAAAGAAGUUAUCGAAGUGUUCCUAAAAAAGAGUAUGUAAUAAUUGUAUCAUCCCUCCCUGCUCCUCACAAUU-GUUCGUUAAUUUGCAUAUAUUAGCUGGUUUGCUUGC-CGCUCAAGAGGACAGGAUUGAGUCGCCACCUUCAUGUAUUUCCGAUACGCUUAAGUAGGGUUAAUUAAGACUGUGUAAGGCGGGUUUUUGCGGUUGAUGUGAUCUAAACUGCCGAUUCAGUCCAAUUCU-CAUCAAUCGCUAAGAAAAAAAAUGCUAAAGUUCGUUAAAAUGU--GCGACGAAUUUCUAUAGAU-AGCCAAUGUUGAUAUUUU-CAAAAUAUACUAGCUUACGUUAACCCUCUCAAUAGAGGGAGACCACCUCGUCAUUUUAGCCUGUUUGAUAGGUGCAAUAAC-----AG-ACUGUUGAUACUAA-GACGGAUAAUAUCUUAGCGGGAGAGUCACCUACUCCAUUGAAAU-CUCUGACUAUGUGAGGUUAGAAUCCACAAGUGUAUACAGUUACUACGGCACUCAGGCAAGGUACUGAGAGAGAGACG--CUACUGGAUUAUGCCAUUGGUUCUCAGCCGAAAGACCGUUACUCAAUUUAAUUG----ACCUGCAGACGAAAAUACGCUAUGGCAUCUAGCUAAUCAUAGUACCAUCACUAGCAACAGCUUAUUAAAUACAUGAGAUUGUGAUUAUUUGAGGUCAUGAGUCCCACGAAAGCAAGUCUGU-UAUGAUAGCAUAACGCUCCAUAAAGUCUUACUAACACUCAACUAGGUUUUGGGCCCCCAUACCUUCUUCUUGAACAG--GUAUAUUUAUUCGCUCGAACUUUACAUUUUUGAUAUUUAUAACAGCUCCUGGUUCACAGAGUAUUAUAUCA----GACGUGCGUCCCAUUAACCGGGUG-------UAAAACACAAUUAUAUUAGGGGUAUGAGUCAUUUUAUGAGCCGCUUG-AGCGUCAAUUAGACGAAUGGGAGACUUAGUAUUAAAUA----CCCAUUCUGGAUG----------------------------------------------------------------------------------------------------------------------------------------------------------------------------------------------------------------------------------------------------------------------------------------------------------------------------------------------------------------------------------------------------------------------------------------------------------------------------------------------------------------------------------CAAUAUUAAAUUGUCUUACAGUAUCUACGGAUUCUACAUCGGAGCUCAUGUUG------------UAUCGGAUAGCCUU--CGACACCCCUCAAAUAUAA---GUGAUGCUCAACAUAAUAGUAUUCGAAAGAGUGUAUCCAUAAAGCGCAUUUUGCGAGAAGAUAU-UGC--UCACCGAAAACUGUUUAU-GGUAUAACCAAUAAUAUACG--CUAAAAGAAACGGCAAAAAUUAGUUCAACUAACUUGUUUGCCAGGUCGGCAACGCUGCUGUUAUAAGCAUAUCGG-AUUUAGAAGAUUACC---GAUUUUGUUUACUCAAGGCGGGGAG-UUUGAAUGCACUAGGUAGAAUCGAUAAGAAUUACAGUUAUACCGUCUAGCGGGAAUUGAGAGUUGCUCUUCUUCA-GAAAGGCAGUUUUGAACACUGCUAGUCCUUGUGCCAACCUAUUGUAUGCAAAGGCUGGUUUCUAUA-----GACCUCCUUUCAAGCUUGUUGUGGCGACUGAUCACACGCCUAGUAAGAAUUA-------------------------------------------------------------------------------------------------------------------------------------------------------------------------------------------------------------------------------------------------------------------------------------------------------------------------------------------------------------------------------------------------------------------------------------------------------------------------------------------------------------------------------------------------------------------------------------------------------------------------------------------------------------------------------------------------------------------------------------------------------------------------------------------------------------------------------------------------------------------------------------------------------------------------------------------------------------------------------------------------------------------------------------------------------------------------------------------------------------------------------------------------------------------------------------------------------------------------------------------------------------------------------------------------------------------------------------------------------------------------------------------------------------------------------------------------------------------------------------------------------------------------------------------------------------------------------------------------------------------------------------------------------------------------------------------------------------------------------------------------------------------------------------------------------------------------------------------------------------------------------------------------------------------------------------------------------------------------------------------------------------------------------------------------------------------------------------------------------------------------------------------------------------------------------------------------------------------------------------------------------------------------------------------------------------------------------CUAACUGCUAUCUUAAAGGUUGAUUUUAGAAUCGAAUAUUCUAGAGUUUAGAAAAUACUGUUAAGUUAAUGCGAG---CUAUUCUUAAU-ACCCUGGAGUUAAACUUAAGUUAUCUGGAAUAACACGC-AUCAGUUACUUC--AUAUCAUGUC-GCCUUAUAGUCAAAGAAGCGG---GUCAAUCAAACCUCAAAUUCGGA-------AAAUCCGAGAUCGAUAUUCAGAUACUGACCUACA---AUUAGGGCGGAUUGGUCAUG--UUUAGAUGUCACUCAAGAGUAGGGUCUGUUCCUGUAUCUUUUAUUACCGGUGUCUUA-CAGU-CAAGCGUUUACGAGGC--CAGUCUGGAUUUCUAUCUCUAGUCACGUAAUGAUAUCGAGUAAUCCUUACGCCGUGU-UCAACCCUAUGCAUGCGCUAGUGUAGUACCUAUACUAAGUAGGGCUGAUCAGUAUGAGUG------------------------------------------UUUGGCCAAUG--------GAAACAUGAGGU-ACCUUAUGUCCUGAGCCUAUAGGUUCUAACAAUU-GGAAAAGACUAGAUUAUUU---------------------------AAAAUAAGAUUAGCUUCGGCGGAUCCAAGUAUUCUAUUCU-------UUGCUCGUAGGCCUAUAAUGGCUUUUCAGGAGUGGUUCUUGUAUUUACCUGGUUAACUAUUCCGCGUAGAGAAUAGA----UGUUUGUUGGUAUCGAGAUUCAUAUGCCGCCUCUCGCACGGGUCUAUAAAUACCAAUAAGUAGAAGCGCU-UUGGCAACGAAACUAGAGAAUCGA--CAGCGCCUGAGUCGCCUAUGACGGCUACAGGCAUACUAAACGUUG-CCCUAUUAACCCUCAGCUAAUGGCG-UCCUCAAUGUGAAAUAAAUUG--------UUAAUUUGCGAUUGACAGGACGCUU--UUUAGGACCUGCAUCUACGAAAGGCCCGGAUU-AUCGUAAGCCAUCUGCCUAACAAAACAGUAUUGAAUGCUUAG--UUCGCCGAAUCCAAAUAGUCGCCCUAUAGAGUAAGCAGG----UAGGUUAUAUAGGAUGUUCGU-UUGUCGAUAAAACCGC 
>G1 5471
AUUGAGACUUUCAGAAGUCCCAUACUUAC-AACUAGAAGUUAUCAAAGUGUUUCUAAAAAAAAGUACGUUACAACCAGAUCGCCCCUUCUUGCUCUUCGCAAUU-AUUAGCG-GUCUGCGUAUAUUAGCUGGUUUGUUC-CCCGGUCAAAACGUCAGGGUUGAUUCGCCGCUUUCGUGUAUUUCCGAUAUACCUAAAUAGGAUUGAUUAGGACUGUGUAAAGUCGGUUUUUGCGAUUGACGUAAUUUCA--UUCCGACUUAGCCCAAUUCU-CAUUAAUCGCAAAGUAACAAAAUGCCAAAGUUCGUUGUAAUGU--ACGAAAAAUUUCCAUAUAU-AACCAUCAUAGAUAUUUU-CAAAGUGCGCCAGCUUGUUUUGAUCAUUUUAAUAAAGGAAGACCAUCUUUUCAUUUUAGCUUUUUUGGUGAUUGCUACAAC-----UG-ACUGUAGAUAUUAACGACGGGGAACAUCUUAGUGGAAGAGUCAUCUACUACAUUAAAGU-CUCUGACAACGUGAAGUUAGAAU--------------------------------------------------------------------------------------------------------------------------------------------------------------------------------------------------------------------------------------------------------------------------------------------------------------------------------------------------------------------------------------------------------------------------------------------------------------------------------------------------------------------------------------------GAUAUGUAACCGCUAGCAUUUCGUGUUUGUGCCUUGAGUAAAGAAUAAUGACUAAUCGGUCGCUCUACAAAUAACGCAUAGCUAUAUUAUCACAUGUCAUGAUCCAGUGCCUGCUAGUAUUUACUCAGAGGCGCCUCCAACGGU--CUAAUUACAUCCGGUCUUUUCGAACAUUGGUCGUGCUGAGGUGGAAUGCGUUUACAC-AAUCUUAUAGUCGAGAUCAACGCCCUUAGCUCUCUUGCCUGAUCGUUGUAUGAAAUACGAUUACUUUGCGAAACUUUCCUUUAGAGUUAU----AAAAUGUAAAUUCACGG---UAUUCCAUUUAAAUCACCAAAACGAACUAUUACGUAGGUA----UAAGUGUAUAGAGUACCGUAAAUGUGUAGCACGAAACCCCCAAAGUGUCUUCAAAAAUUCUCCACUAUACUUUAAUUCUAAUAUUCGUCAUUGAUACU-----------------------------UAGUAGUCGAGCAUUGGUUCCAACG-----------------------------------------------------------------------------------------------------------------------------------------------------------------------------------------------------------------------------------------------------------------------------------------------------------------------------------------------------------------------------------------------------------------------------------------------------------------------------------------------------------------------------------------------------------------------AUGCUAAGGA---UCGCUUUCU------UGGGUCCCCACUUUAGACCGGGUCGAACGCCU-GGUUAUAGAGCGAG-UUUAAUUCUGUUGCCAAUGAUUUUUUUAAAUGUGCCU--AGAUAAUAGGGAGCUCCUAAUAGAAAGAGAA-CAACGAAGCAUUAAAUCUAUUACCAGUGGCCGUAUAUUGGUAGUAGUUUUUUAGGAAGU---UGAGAUGGUCCAAAUGGAUGAUGGUCCUA-----AAGGUUUAAAAUAAAGUUGAUAGAUCGGUAUCAU-UAUUUCAAUGAUUUUGAUUUACAAUCGACAGACAUUGU---GACUCCGGGGUUGUUUUUAA-----AAACAAGGACACUAUCUUCGUAGUAUAUAGGUCGCUAUAUC-----------------------------GAACUCUCGAUAUCUAACCCUGGGAUGGACUGUCGGUUUAUCAAGUGGAACGGCUUGUGGUCCCGUUCAGAUCAGAGGGGUUUAUAUAGUGUUCCCUAUCCUAACGCGAGUCUGACUUCUAGUUUGAAACCUCUGAGAAAAUCGCUCUAAAUGAUGAACACCUCUU-UCUCGAAUUAAACA------------UCUCUAGCCGUGCUUUCCAUCAUGACUUCUAUGUGA-UGCUCAUCAAAUUUGCCUUUGAAAGCGACGUCUUUCAUCCUGGAGAUUUGCCUAGCGGUUUACUAAGAGAGU----UCGUUCUGUACUCUCGGUAACGAUGCCUCUAACUUUCGAAAAAAUACCUGCAGACCCUAAGGUUAUGCUACUAC-UUAACCCUUUAAGCUUAAACCCCCCUA-UGCGUCUGAAAGCUGUCCUCAGCCUGAGACUUUUUAACUAAC-----UUAACUAUCAUAUC---UGACACGAAUUACAAUAGUGAUGCCCG---UAGUCAUUAUCUG-UGCGAGUAGACGCUUA-UGAUAGAUGCUAAC-AUACAAGAACAAGGACCAGUGUAAGACAG-CACGUAAAGUAACGUAAAUAGUUAGACUG-UUUCGUAUACGUAAUAUA--------UAUCUU------AGCAGACCUAAUCUGCCCUGUCCGCCAAUGACAUAUUGCAACACUU----------------------------------------------------------------------------------------------------------------------------------------------------------------------------------------------------------------------------------------------------------------------------------------------------------------------------------------------------------------------------------------------------------------------------------------------------------------------------------------------------------------------------------------------------------------------------------------------------------------------------------------------------------------------------------------------------------------------------------------------------------------------------------------------------------------------------------------------------------------------------------------------------------------------------------------------------------------------------------------------------------------------------------------------------------------------------------------------------------------------------------------------------------ACAGUUACCUUCUCAUAGGUUGAUCUUAAACUCGAAUACUCUAGAUCUCAAAAAAUACUGUCAAGUUAGUGCGAGACUCUAUUCUUAAU-ACAUUGGAGUUAAAUUUCAGUUAUCUGGAAGAACGCGC-AUCAAUUACAUG--AUAUUAUGUCUAAAUCGUGGUCAAAAGGGUGG---GUCAAUCUAACUCCGCGCUUGGG-------AAAUCCAAAAUCGAUUUUCCGAUACUGACCUAUA---AUUGGGAGGGACCGAUCAUG--UUCAAAUGUCCCUCUAGAAUAU-ACCUUUACUUGUACCUGUUGAUACUGGUGUCUCA-CAGU-CGAGCGUUUACGGAGC--CAGUCUGGAUUUCUAUUUCUAGUCAUGUGACGAUAUUGAAUAGUCCUUACGCCGUAU-UCAAUUUUAUAUGUGCACUAAUGGUGCACCUACACAUGGUAGGAAUGAUCAGUAUGAGUG------------------------------------------AUUAACCAGUG--------AAAGCUUGAGGU-GCCUUACGUCUUGAGCCUUCAGGUUUUAAAAAUC-GAAAAAGACUAGACCAUUU---------------------------AGAAUCAGAUUAGCUUAAACAGAUACAUGUGUUCUACUCC-------UUGCUCAUAAGCCUAUAAUGACUUUUCAGGAGUAGUACAGACGCAUACCUGGUUGACUUUCCCGCGCAGAACACAAA----CAUGUGUUGAGACUAAGAUCCAUAUACCACCUCCCGCAUGUGUCUCUAAGUACUAAUAAUUAAAGGCAC-AUUGGUACCGAAAUUGG-GAGAUGA--CAACGCCUUAAGCACCUAUGAGAGCCAAAGGUAUA-CAAAUGUUA-UCCUAGUAACCCUCAACUAAUGACG-UCCUCACCGUGAGAUGAAUUG--------UUGAAUUGUGAUUUAUAAGACAUUU--UUUAGGACUGGCAUCUGCGAGAGGUCCGGAUU-AUCAUUAGCUAUAUGCCUAACACAACAGGAUUGAAUGAUUAU--UUCGCCGAGUCCAAAUAUUCGAUCUUUAGGGUAAGUAAG----CAGGUCAAAUGGGAUGUUCGC-UUAUCGACAGAGGUAG 
>F1 5471
AUUGAGGUUUGUAGAGGUUCCAUAACCAC-CGGCAGGGACAAUCAAGGAGUCC-------------UCAAAACGUUGGAUUCUUUACAUCUACUCCACCCGGCU-AUCCAUUUAUUUAUAUAUGGGAGUCUAUUUGCUCGAUUGAUCCAAGGAACAGGAUUGAUCCGCUACCCUUGUAUAGUUCCAAUACAAUUGAGGAGGGUUAGCUAAGAAGAUGUAAAGCCGGUUCGUGAUAUAAAUGUAUCCUCAGUUACGGACCCGACCCAAUUUU-CAUAAACCGCUUCGGAAAAAAACAUUAAAUAUGGUCAUGAUAU--AUGAUAAAAUUCUGUAGAU-UGCCAUUCUAGACAUCAA-CGAGGUAUACUAGUUAAAGUUAAUACUUUCAACGAAGUAGAACCACCUCAUUAUUUUGACUUGUUUGAUAAGUGCGAUAAC-----AG-ACUAUUAAUACUAA-AAGUUAAAAUACCUUAAAAUAAAAGUGAUCUACUACAGCGAAAU-CUAUUACUACAUUAGAUUAUAACCCACUAGUGUUAAAAAUACCUUCUGCCCGAAGACAAUAUAUGGGUCGAUAGUGAACACAUCAGACUAUGCCAAGCGUUUUCAGUCGGGAAACUGGCACACAUUUUUAUUG----CCCUGGCAGACGACGUCCAAUAUGUCAUCGAACUCACCCUUGCCUACUCAGUAGGAAUAGCUUAAUAUAUGUCUGAGGUGGAAACCCUUUGAGGUUCUGAUUCUUACUAGAGUCAGUGUGC-CCUGAUGCCGCACUGCUUCAUACAGAUUUAUCAACACUGACAUAGGUUUCG-----------------------------------UGAUCAAUCGAAAUUUGUAUUUUUUAUAUUUGUCUCAGCAUUUGCUCAAAAAAAAAUUGUAUCAAAUGCGCAUUAUAACUUUGGACCGAAUG-------CAAAUCGCAAUCAUUUCAGGGGCAGGACCUACUUUAAGAACCUGUUA-CACCUAAUAUAGACAACUGGUUCGCUUAAUAUCCAGUA----CCAUUUCUGAGUGGCUACAGGAUUCGUGGCUUAAUGUGAUAGCCGCUCGAGUACUCAAUAGUGCCUAAUCGGUCGCUAAACGUAGAAUAAUGCACUUCCAACACAGAUAGUCUUGUCCAGAGCUUAUCGGGACUUAUUCAAGGGCGACUUUUAAAGU--UUUAUUUAAUCCCGUCCUUGCAUACUCCGGUCACAAUAAGUCCUCUCGAUCUAACCA-UAUACCCUAAUUUAAUGCUCUACACUUCGCUACCUUCCCUCGAUAUUGUAUAGGAUACGAUAACCUUACGAUAAUAUGGUCUGUCAAUAU----GAAAUAUAAUCCUACAG---UAUUAUAUUUAGCUCCCCCAAAUGAAGUCUAUAUUAGGUA----UAAAUGUGCGGAGCAUCAGAGUAGUGUAGACCAAAAGGCUCUAAGAUUGAUAUCCGUCUCUCAACUAACCUUUGUCUCCGAUUAUCGAUGAUCACACU-----------------------------CAUUAGUCAGUCGUUGCUUCAAGUG-----------------------------------------------------------------------------------------------------------------------------------------------------------------------------------------------------------------------------------------------------------------------------------------------------------------------------------------------------------------------------------------------------------------------------------------------------------------------------------------------------------------------------------------------------------------------------------------------------------------------------------------------------------------------------------------------------------------------------------------------------------------------------------------------------------------------------------------------------------------------------------------------------------------------------------------------------------------------------------------------------------------------------------------------------------------------------------------------------------------------------------------------------UUCCGGACGAUAGAUAACCCUU-UGCCGAAAUAAACAUCUAGUGUACCCUCUUUAGCAACGCCUUCAAACAUGAUCCC--UCGAAAUAUUCUUCUGAGCUGCCCCUAUUAGUGACGCCGAACGUCUUGGGAGUGUACAGAACGACUUACACAGUGGAU----AGGCUAUAUUAUUUCGGUGACGAGGGCUCUUACAUUCGGGCUAGAAUCUGUGGACCCAUAGGGUAUA--ACCAC-UUAA-CGUUUUAUUUUAAGUGCCACGG-CGUGUCGACGAGCUGUUGUCAAUCUGAAAAGUAUCAUACAUC-----UUAAACAUCUUAUC---AGAUACAAAUUAAAGUAGUAAUGCACG---UUUCUAGUAUCCG-CAUGUGCAUAUGAUCA-CAGUAAAUAUACAC-AGACCAGGACACGGACCGACCCCAGCCAG-CAUAUCAGGAAAUAUAAAAUCUAGAACUG-UUCCGUACAUAUAAUAUA--------UAUCUU------AAUAGCGUCGGUCAGCCUUGGUCGCCUAUGUCAUGUUAAAAUAUUU----------------------------------------------------------------------------------------------------------------------------------------------------------------------------------------------------------------------------------------------------------------------------------------------------------------------------------------------------------------------------------------------------------------------------------------------------------------------------------------------------------------------------------------------------------------------------------------------------------------------------------------------------------------------------------------------------------------------------------------------------------------------------------------------------------------------------------------------------------------------------------------------------------------------------------------------------------------------------------------------------------------------------------------------------------------------------------------------------------------------------------------------------------ACAAUGAUCAUUUUUGAGGUUUACCCUAGAAUUAAGGGCUCCAGAUAUCGAACAACACCUCUUGUUUAAUGUAAGAUUCCAUCUUUUAU-ACUUUAAACUUAAGUUCUUAUUAUCUAGACCAAUGAAUAAUGUAAUACAUC--GUACCAUGUCUAUAUCAUAACCAGAGGAGUGG---AUCAAUCAAAUAUCACUAUUGGG-------UGGUAAAAAAACGAUGUUACAUUAUUCACAUGUA---AUUAGGAAGGUUUGGCCAUG--UACGAAAGUCCCUCAUGAUGAGGGCAGCCUCUUGGACCGUCCAUUAGUAGUGCUUCG-CAGU-UGAGCCCUUACGAAAC--UAGUUGGUGUUUCAAUUACCAGUUAUGUGAUAAUAUUGGGUAGUCCUCAUGUCGAGU-UUAAUCCCAUAUACGCAUUAGUGGUAUGUUUUCAGGUUGUAGGAAUAAUCAGUUUGUAUA------------------------------------------ACCGGUAGAUG--------UGAGCUCGGUGU-GCCUUAGAUCUUGCGUCUUUAGGUCCGAGAACAU-GAAAAAGAUUAGUCUGUUU---------------------------AAAAUGAGAUCGGUUUGAGUAGUUUUGUAUUUUAUGAACC-------GAAAUCGGAAUCUUAUGCUAAUUUUUCGUGUAGGCUUUCCUAGCAUGUCGGGCUGAGAAUUAUGUGGUGGGAAGGAAUGUCUACACGUGAGUGUGAAGAUCCGUGUACUGUCUUUCAAAUGCGUUUCUAGAUACCUAUAGGUUGAGACAC-UUUGGCAAUGGAGUAGGCGAGAUGA--CAGUGCCCUAGUCAUUUAUAAGCUUUCAAAAUUUACUACAUACUGCUCUAGAGGCUCACACACAAAUGCAAAUCGUUAUUAUAUAAUGGACUA--------GUGGAUUGCGAUUUGCAAAGGAGUU--UUUGGAACCUACACCAGUGAGAGAACCGGGUU-AUUGUUAGCCAUUUGUCUAACAAAACAUAAUCUACUACCUCC--UGUGCCGAAUUAAAAGAUCUGACUUCUAGGGUGAGUAAA----UAGGUCAUAUAAAACCUUCGUAUCAUCAGUGGAAGUGC 
>E1 5471
AUUGAGGUUUAUAGAAGCCCCAUAACAAU-CAAGAGGGGCAAUCAAGGGGUUC-------------UCAAAACACUGUAGUCUAUACACAUAUUCCAAACGGUU-AUUUGCUUAUUUGUAUGUGACAGCCUUUUUGUUCGUUCGACCCCAGUGACAGGAUUGAUCUGCUACCUUCGUAUAAUUCUAAUACAAUUCAGUAGGUCUAACCAAUAAAGUGUAAAGCCGGUCCUUGGUAUAGAUUUGUUCUCAAUUACAGAUUUAACCCAACUUU-UGUAAAUCGCUUAGGAAGAAAACACUAAAGAUGG-CAUAAUAU--AUGAUUAAAUUCUGUAGAU-UGCCAUUCUAGACAUUAC-CGAGGUAUAUUAGCUAACAUUAAUACUUUCAACAAAGGGGAACCAUUUCACCAUUUUGACUUGUUUGAUAAAUGCAAUUAC-----AG-ACUAUUGAUGCUUA-AAGGUAAAGCACCUUAGAGGGCAAUUUACCCACUGCAUUAAAAU-CCAUGACUACGUGAGAUUAGAACCCACAAGUGUUAUAAAAAGUUUCUGGACUAAGACAAUGUAUGGCUCGGUAGUGAGCUCGUCACAUUAUGCCACGCGUUCUCAGCCGAUAAAGUGCGAUACAAUUUUACUG----UCUUGGCAACUGACAUCCACUAUGUCAUCAAUCUCAUCUAUGCGUUCUCACUAGUAGAAGUUAAAUAUACGUUUGAUGUGGAAGCAUUAUGGGGUUCUGACUCGUAAUAAAGUAAGUAUGC-CAUGAUGCGGCACUGCUUUAUACAGAUUUAUAAACAUUGCCAUCGGUUUCA-----------------------------------UCAUCAAUCGAAAUUUGAAUUUUUGAAAUUUGUCUCAACACUCAGUCCGAAAAGAAUUGUAUCAAAUGUGCAUUGCUACUUUGAGCCGGGUG-------CAAAUCACAAUCGUUUCCGGGGCAGGAGCUAAUUUUAGAG-CAGUUA-AACCACAAAUGGACAAAUGGUUGGCGUAGUAUCCAGUA----CCAUGUCUGAGUGGUUACAGGAUCCGUAGCGUAUUGUGAUAGCCGUUCGGGCACCCAACAGUGACUACUUGAUCGCUCGUUGUAGAAUAGUGCGCUUCUUUCUCAGACAUCCUUGUCCAGUGUUUACUGGAACUCAAUCAGGGGGGACUUCUGAAGU--UUUAUUUCACCCCGUCAUUAUAUACUCUGGUCACAAUAACGUCUAACGCUUUAACCA-ACUACCCUAGUCGACUUCUCUACACUUCGCUUCCUUCCCUGGAUAUUGUAUAGAAUAGGAUCACCUUACACUAAUAUCAUCUAAAAAUAA----AAAAUGUUAAACCACAU---UAUGAUAUCUACUUCUCGCAAAUGAGAUAUUACUCAGGUA----UAGUUGUGUUGAGCACCGAAGUAGUGUAGAACAAAUGGCUCCAAGGGUGAUAUACGCCACUCCACUAGCCUUUGUUUUCUAUUAUCGUCAUUCAUACU-----------------------------CAUUAGUCAGUAGUUGUUUCAAGCA-----------------------------------------------------------------------------------------------------------------------------------------------------------------------------------------------------------------------------------------------------------------------------------------------------------------------------------------------------------------------------------------------------------------------------------------------------------------------------------------------------------------------------------------------------------------------------------------------------------------------------------------------------------------------------------------------------------------------------------------------------------------------------------------------------------------------------------------------------------------------------------------------------------------------------------------------------------------------------------------------------------------------------------------------------------------------------------------------------------------------------------------------------CUCUGUCUGAUAAGUAGCCUUU-UGCCAAAACAUACAUCUAGUGCGCUCUCUUUAGCAACGCUUUCAAAUACGACCACUAUAUAA-UAUCCCUCUGCGUAGCCCUUAUUGGUGACGCCGGGCCUCUAGGAAAUAUACACAAUGAUUUACACAGUGACU----UCGGUAUAUUACUUCGGUGACGAAAUCUUCUACAUUCAAGCCAAAACCUAUAGACCCUUGAGAUCUGCCUCCGU-UUAA-CUUUUCAUUCUAAGAUUCACGG-CGCGUCGACAAGCUGUUGUCAAUUCGAGGAUUCUCGUCGAUC-----UUAAUCAUCAUAUC---UGAUACAAAUUAAAGUAGUAAUACACG---CUGUCAGCAUCCG-UAUGUGUACAGGAUUA-UAAUAAAUCUUCAC-AGAUAGGGACAAAGAUCGAAGUAAUUCAG-CAUAUGAGGAAAAAUAAACUCUAAGACCA-UUCCGCAUAUAUAAUAUA--------AACCUU------AACAGCGUCGCUUAGCCUUGCUCACCUGCGACAUGUUAAAAUACUU--------------------------------------------------------------------------------------------------------------------------------------------------------------------------------------------------------------------------------------------------------------------------------------------------------------------------------------------------------------------------------------------------------------------------------------------------------------------------------------------------------------------------------------------------------------------------------------------------------------UCCGUGAUAGAAUCAAAUCGCUUUCUUUCGGAAAUUGAGAUAUAAUAAUGUUGAUUAAUUAUCCAGGUUUUCGUCAC--CACUGAAAGCUAACACCAUCAUCUUGUUACGUAGGGCCAUUGUAGG----CUGAGGUAUUGGAAUUUA----UGAGGAGUCAGACCUCAUAACUUCGACUUAGAGAA-UAUAAACAUUU-AACGAAAAAUGAGUAGUUCUACAGACGUGUCCGUUGCCUGGACUUCAAACAGCCGCCAAAUGACAA-CGAUCUGGCGAGGGGUGCUAAC---UGCCAACUGGAAUUUUGCUUCU--AAGAUUUGUCUGCCGGUAAUAGAGGAAGGAAAUUUUC--UCAUUCGCCCUCUUAGGACAAAGAUUCUACAGGUUUCACCUGCCACUU-AAAUGCGCUGCUACUUAUUAUAAACCGGUCGCCUCCUAUAUACAACGGCCACAUGCCUU--CCUUAAUUGUUUCAUACAGCUACCUGUACAAAAUGAACUUGACGACAGUACGAGACGG--ACAUUUACCACUUUUGAGGUUUACCUUAGAAUUGAUAACUCUAGAUAUUGAGGAACACCACUCGGUUAAAGUGAGAUUCCAUCCUGAAC-ACUUUUAAAUUAAGCUUUUGUUAUCUAGAGCACCGAAUAAUUUAUUACAUU--GUACCAUUUCUAAACCAUAAUCAGAGGGGUGG---AUCAAUCAAGUAUCACUAUUGGA-------UGACAAAAAAACGAUGUUUCGUUACUGCCUUAAA---ACUGUAAAAGAUUGGUCAUG--UUCAGGAGUCCCUCGUGAUGAAGGCAUUUUCAUGUACCGUCUACUACUGAUGCUUCG-CAAU-CGAGCUCUUACGAGCC--CAGUUAGUGUUUCUAUUACUAGUUACGUAAUAAUAUGGAGUAAUUCUUAUGCUGUGU-UAAAUCCCAUAUAUGUACUAGUGGUGUGCUCACACUUAGUAGAGAUAUUCAGCACGGAUA------------------------------------------ACCGACAAAUG--------GGAAAUCGAUGU-ACCUUAGGUCUUGUGCCUUUAGGUACGAGAACUU------------------------------------------------------------------------------------------------------------------------------------------------------------------------------------------------------------------------------------------------------------------------------------------------------------------------------------------------------------------------------------------------------------------------------------------------------------------------------------------------------------------------------------------------------------------------------ 
>D1 5471
GCGGAGGUUUAUAGUAAGCCUAUGAGGUU-UGAAGAGGUGGAUCAAAGAAUUC-------------CUGAGAUUUUCAUUUACCCAUGCUAUCUUCCCGCUGUG-GCUUGUAUGCUCGCGAUCGUUGGCCUGUUUGUUUGGUUGAGCUGAGGGAUAGGAUUGAUUUGCUACCUUCACGUAAUUUCGAAAUAACUGGAUGCAAUUGACUAAG-----GAAAAGCCUGCCUUCAACAUAAGUGAAUAGUCGAUUACCGUCUCGACCCGAUUAC-CAUGCAUCGCUAAAAGAAAAACUUCGGUAAAUCUUUAGGUUCC--ACAAUGAUUUUAGGGUGAU-UCCCGCCGUGGAUAGCUU-CGGAGUAUCCCAGUAUAUAUCAGUAUCUUUAAAACAGGAAAUACGUUACAUUCUAAUGCCUUGUUGGUUGAGUGCAGUAAU-----AA-ACUAUCACAACUAG-AGUGUAGCGCACGUCAGGGGAAAAGUGACCCUCUACACUAAGGU-UAUGAUCUACGGUAAGUUAGAGU-----------------------------------------------------------------------------------------------------------------------------------------------------------------------------------------------------------------------------------------------------------------------------------------------------------------------------------------------------------------------------------------------------------------------------------------------------------------------------------------------------------------------------------------------------------------------------------------------------------------------------------------------------------------------------------------------------------------------------------------------------------------------------------------------------------------------------------------------------------------------------------------------------------------------------------------------------------------------------------------------------------------------------------------------------------------------------------------------------------------------------------------------------------------------------------------------------------------------------------------------------------------------------------------------------------------------------------------------------------------------------------------------------------------------------------------------------------------------------------------------------------------------------------------------------------------------------------------------------------------------------------------------------------------------------------------------------------------------------------------------------------------------------------------------------------------------------------------------------------------------------------------------------------------------------------------------------------------------------------------------------------------------------------------------------------------------------------------------------------------------------------------------------------------------------------------------------------------------------------GUAUCGAUGACAAACAAACUCU-CGCCGGAGUGAAAU------------UCUUCAGUAACAUUCUUAGGUAUAAUUCCGAUCCUA-UAUUCAUACGUAGGACUUCUAGCAGUGACGCUGAUCAUCCUGGGAAUCUGCACACAGAUGUACUUUACGCGU----CCGUUAUUAAAUAUUAUUGCCACAGACUUUCCCAUUCUAGCGGAUAUUAAUGUAUCAGAUGGCUAUAUCAUUGC-UUGG-UCCUUAGUUCUGAAGUCCGUCC-CACGAUUGACAGCUGUUCAAACCCUGAGGAAUUUAAACUAUU-----UAUCACAUCAAUCU---AGGCAUAACUUGUGGUGCUAACUAUCG---UCCUCUAGAUCUG-UGUGCUAGACAAUCCA-UGAUAGGAAUUUGC-GCACGGAAACAAGAACUGAUGCUUCAUAG-CCCAUGAAAUAACACAAGCACGAAGACGG-ACUCAGCUAUAUUAUGUA--------CAUCUU------AACGUCAGUCGUCAGUUUUACUGAGCUAUAUCAAGUCGAAAUGCUU-AAACAUUUUUUCGCGCUAGGAUCACUUAUAUACAAUAUGUUCGGAGUGACAUACUGGACGAUACUAAGAUUUAUUACAAUUAGUUAGGAGUCCUGAUCUCAGAAAG--CGAAGAGGACACAUUUCCUACCAAAUACAAUAACUAC-----------UGAUUAGUCCAA--UGUCCGUUCUGAUCAGUAUUCUGUAGGCAUUUGCGAUGCCC-----------------------------------------------------------CAAGAUCCCAGAUUAAGCAACCAAAGAUAUCUUGAAUAACGUUGUAAAGAGAGAACGAAUGUCAGGUAAAACCUGCGAGUUGUU-UGCCGCAAAAUA--------UGAUUGUUUACGGACCGGUAUACCUUCGAGCAUAGAGGUGCUAGCUGAUUGGUCAAAAAUUAAGAGAUCAAUAGAGUGGUCUCGAUAACCACACGAAUAC-GCUUUAUUUUGAACAUUAUAAGAUUCAACCGGAAACAUCGUGCUCUAAACACAAAAUGAAGACACUGGCACUUAACGUGUUUUUCGUUCUUCCCUUUACUUAU----UGUACCCUCGUGAUAGACUUCAAUCGGCUUUGUUC-UAUAUUAGGGAAUUGUUCGGUGAACCAACUAUUAUAACUUUUACUAU--UAGUUAAAGCAAUUACCAACAUUUUGUUCCGUCAAACCUUAGUA------UUACAGUAUGUCGACGU---GGUUAAGCUUUAGGCCUCAUGGUUUAAAGUAAAAAGA-AGUGAACGCGU-AACGGUGAGUUAGUAAUU-UAUAUCCGCACCCUUUAUUCGGACGCUAAAUGGCCAGCAAAUGACAG-CGAUGUUGCAACUGAUAUUGAU---UGCAGGUCAAGACUUGGAUCCU--AUGAUAUUUAUAUCGAUCAUGGAAGAAAGAGUAUUGC--CCAAUCGUUCUCUCGGGGCGAAGAUUCCAUGAG-UUUAUUUACAGUUA-CAUUGUGUUUCCUAUCCUU-UGGGGCGGCCGCCUCCCGUCUAAAAGAGUAUCACAACUU--UCUCCGUGUUUCUGGAAAGCUAAUUACACAGGAUUAAGCUAACGAUAAUAUAGAUUGGCUACAAUGGCUAUUUUAGAAAAUAAUCCCAGGAUCGGUAAUCUUAGAUUACAGAAGAGGCCAUUAGCUUAAUACAGGAUCUUGCCUUUUAC-AUUCUGGAGUCAUAUAUUUGUGAUUUAUACUAACUAGU-GUCUAUUACAUC--UUGUCAUGGCUGUACCGUAACCGGUUAAGUGG----UUAAUCACAGGUCGUAUAUAGA-------AAUCCUAAAUGCAAAACCACAUUGUUGACCCAUA---GCUGGAAAGGGUCAAUCAUG--UUUAAAAGUUUGUAACGGAUGUGGCGUUUACUUGUCCUGUUUACUACUGGUGCCUCA--AAUAUGUAUGCUUAUAGGGU--CAAUCUGGCUGCUUAUUGUUAACCAUGUAAUAGCGUUGUAAUGCUUUUACACUGGGC-UAUGUUCUUUAUCUCCACGGUUUGCGUGUUCACCUAUGCCAGGUGUGACCGCCAUGGAUG------------------------------------------AAUGGCCAAGUUCAAAGUGGACACUUAAAGU-GCUCUACCUUGUGUGCCUUUAAGCCUGAAAUAUU------------------------------------------------------------------------------------------------------------------------------------------------------------------------------------------------------------------------------------------------------------------------------------------------------------------------------------------------------------------------------------------------------------------------------------------------------------------------------------------------------------------------------------------------------------------------------ 
>C1 5471
GCGGAGAUUUAUAGGAAGCCUAUAAUAUU-UGAAGGGAAAGCUCAAAGUAUUU-------------CUGGGACUUUUAUUGUCCCGCGUUUACUCCCCGCAGUG-GCUUGCAUGCUCGCGAUCUUCGGCCUGUUUGUCUAGUCGGACUGAGGGAUAGGAUUGAUUAGCUAUUUUCGGGUAAUUUCGGCACAACUGGAUGGGAUUGACUAAG-----GAAGAGCCUGACUUUGACCUAAGUGAAUUUUCGGUCAUUGUCUUAACCCGAUUAC-CAUGCAUCGCUAAGAGAAAAACUACGGUAAACCUUCAUGUUCC--ACGAUGAUUAUCGGGCGAU-ACCCCCCAUGGAUAGCUA-CGAAGUAUGUUAGUGAAUACUAGUGUCUUUAGAACAGGCAAAACUUUACAUCAGAAUUACUUGUUAAAUAAGUGCAACGAC-----AA-GCUAUCUCGACUAG-AAUGUAACGCACCUCAGAGGAAAAGCGAUCCCCUACACUAAAGU-CAUGGAUUACAUUGAAUUAGAAU--------------------------------------------------------------------------------------------------------------------------------------------------------------------------------------------------------------------------------------------------------------------------------------------------------------------------------------------------------------------------------------------------------------------------------------------------------------------------------------------------------------------------------------------AUUUUAUGAUAUCUAGU----UAUAGUCGGCGCUUUCGUUACAGAUAGUGACUAGUCACGGUGUUACCCUAUGACAAAUAGGCCACCUCUUGCAUAACCUUAACCAGUGGUUAUGAGUACAUAAACAAACGCGACUCUAGCAGU--AUUAUUUGUACCCGUCGUUUCAGCCACGGGUGUUACGUAGAUAAAGUUCUUUACAUU-AUUAUCACACAAUAGUUCACCGCUCGUUAAGCCUUAC-ACGCCUCUAAUAUCUGGGACUAUCACUCAUAGAGUAUUGUCGCUAAAGAUGU----AAAAUGUAAAAUCCUCG---UCUUGUUUUUAGAUCGAUUUACUCACGCAUUUCGCAGACA----CGUUUCCUUUUAACGCCGCCUCUUUCCGUGACCAAAGUCACAAGCCGUUUUAGUUGAUAUUCCACUACAUUUCGAUUUCAAUGCCUGAUACGAAGCGU------------------------------------CAAACGUUGAUCGUGGCU------------------------------------------------------------------------------------------------------------------------------------------------------------------------------------------------------------------------------------------------------------------------------------------------------------------------------------------------------------------------------------------------------------------------------------------------------------------------------------------------------------------------------------------------------------------------AACGUAGGA---CCUCUCAUU------AGGAUGUUUAUUCCUUAUCAGAUUUAAUAUAA-UGAUGUGAAAAGAUGUCUACCCUUGUUACCGGUCAGCUGACACCUAGUGUAU--UGGUAAAUUAGAGCUCGGUUUGUAACGAUGA-CAUAAAAUAAUGAAUCUUAAUGGCAAUUGACACCGUACACUAUCAGUCUCAAAGAAUAGC--CAAGAUUAUCGCCUUCGCUUACUGUCCCA-----AAAAUUUAAAAUUAAACUGACAUACCGGAGCCGUAGAUGCCGAUCCCUCUGUAAUACAAUCGGUACAGACUUC---GAUCCCUAAUUAUCCGUCAA-----AAACACGGACAAUGUCCAUCUAGUACAAAGAGCGCUAACCC-----------------------------GAACUCAGGGCAACAUACCUUGCGAAGGACCAUAGGUUAGUUGUAUACAGGGGCUCGUGGUAUGGAUCUAAUUACGGCUGUCCAAAUAGUUGCCGUAUUACUAGCACAGAACACACCAGAGUAGUUAUGUCUUUCAGGGUGUGU----------------------------------------------------------------------------------------------------------------------------------------------------------------------------------------------------------------------------------------------------------------------------------------------------------------------------------------------------------------------------------------------------------------------------------------------------------------------------------------------------------------------------------------------------------------------GGACACUUUUUCGCGCUAGAGUCUGUCAUAAACACAAAGUUUAGGGUGACUUACUGGACGACACUAGGAUUUAGGAUAAAUAGUCAGGCU--CUGACCACAAAAUG--CGCACGAGACGUAGUCCCAGCAAAAUACAAUAAAUAC-----------UGAUUGAUCCAA--CGUCUGCCCUGGUUAGUAUUCGGUAGGCAUCUUCAAUGUCUC----------------------------------------------------------AAAGAUCCCAGCUUAAAGAAUCAAAGAUACCUUGAAUGACGGUAUCAAGAGAGUACGAAAUAGAAAUAAAACCGGCGAGUUGAU-CACCGCAAAAUA--------UGAUUGUUUAUGGAACGGUAUACCUUCGAGAAUAGAGAUACUUAUUGAUUGGUCAGAAACUAUGAGAUCAAUAAAGUGGUCUUGAUUACCGCACCAAUAU-UUGUUAUUCUGCAUAUUGUGUGAAUCAAUCGGAAACAAGGAGUUCUAAACACAAAACCACGAAACUGGCAAUUUGCGUGUUUAACGUUUUAACCGCUACAUAU----UGUGACCCUGUGAUAGACUUCAAUCGGCCUUGUUU-CAUGUUAAGGAAUUGUACCGUGUAUCAACCGUUUUAACUUCCACUAU--AAGUCAAAGCAAUUACCAUUAUAUUGUUCCGUUGUGCCAUUCUGUG----CUAUGGGAUGUUAUUAU---GGCUCAAAUUUAGGCUCUAUGAAUUAAAAUGAAAAGA-CAUGGGCGCGU-AACGGUAGGUAAGUAAAA-UAUAUCCGCACUCUUUGUGCGGACGCCAUGUGCCCACCAGAUGAUAG-CACUGAUGCAACUAAUUUUAGU---CGUAGGCCGGGUCUUGACUCCU--GAGAGAGUUCUAUCUAUCGUGGAAGAAAGAGAAUUAC--UCAUUUGUUCUUUCGGAGCGAGGAUUCCAUGAGUUUGAUCUACCGUUA-CAUUGUGUUUCCAAUUCUU-UGAGAAGGCCAUCUCCCCUCUAAAACGGUAUCACAUCUU--UAUCGCUGUUUCCAUACAACUAAUUACUCAGAAUUAAAUCAACGGUAAUAUAGAUGGGCU-----------------------------------------------------------------------------------------------------------------------------------------------------------------------------------------------------------------------------------------------------------------------------------------------------------------------------------------------------------------------------------------------------------------------------------------------------------------------------------------------------------------------------------------------------------------------------------------------AAGGGAGUUCAAGGCAUUU---------------------------AUGAUAGCGCAAGCUCUGGCAGACACGUUAAUUUUCAACU-------AACCUCUGUGACCUAUAAUGAUUCGCAACAAGUGUUUUUUGAACACGCUUAUUUGAAUAUAACACGUGGGGCGUCGA---CCGUCAGGUGAUGUAAGGGUUCAUGUAACUUCUCCUUAAUGUGUUUCUAAGUGUUAACGGGCAGAAGUACCCUUGAUAAUGGAGUAGACGUAAAGU--CAAUAUCUUUGCCUUGUAUGAGCUACCGAGAUUUAUUGGGUGUUA-UCCAUAAAGUCCUCAUCCCAUUGGU-UCAUCUUUCUAUAACAGAUUG--------AUGGCUUAUA------------------UUAUGCCCGAUUCUCAGGGGAGGUCUAAAUA-ACUAUAUACCGCUUGCUCAAAACAAUAGAUUCAAAUGAUUAU--AGCCCAGCACUCGACUAUUUGCACUAUAAAGAAAGUACGCAUUUAAGUCAUGUGAGGCCUUUUUAUCUCCGACAAGAAUUC 
>B1 5471
AUGGGGAUUUAUAAGAUGCCUAUCAUAAU-GGAAAGAAGAAAUCGAAGUGUUU-------------CCGAGAUUUUUAUUCUACCGUAUUUACACCUCGAAAUU-UUGCGUACGCUCGUAAACAUUGGCCGAUGUGUUCAUUCAAGCUAGGGUAUGGGGUUGGUUUGCUUUUUUCGUGCGUUUCCAAAAUGAUUGGAAGGGCAUAACGAAG-----GAAUAAGCCGCUCUCGAGAUAUGUGCGAACCCGAUCACCGUCUCAACUCAAUUUU-CAUAUAUCGCAUGAGACAAAAUUGCAGCAAAUGUUUAUGUUAC--ACGAUGAACUUCCGGAGAU-CCUAAUCGCUGACAAUUU-CAGGAUAUGCCAGUAGGCAUUAGUAUCAUUCAAACAAGAAAAACGUCUCAUCUAGUUGACUUGUUUAGUAGGUGCAAUAAU-----GA-AUAUCCGAAAUUAA-AGAGCAACACACCUCAACGGAAGAAUGAUCUUCGAUACUAAAGC-UUUUAAUUACGUUAAAUUAAAGUCUGCCGGUGUAUAGAGUAUCGCUUGCGCCGUUAAAGGGUACGGAACA--AGGAA--CC-UUCGAUGAUACAAUGGGUCUAUAGCCAAGCAGGAGUCUCUGAGCUGUUUCU----AGCAGGAUAAGUAAAUGCUCAAUUGCUUUAACCGUAUCUGAUUUUUUUACCCGGCAGAGGCUUAUUGCAUUUGCAAGAUGGAGUCUCUUAGAGGUUUUGCGCCGUACGGUAGCAAGCCUCC-UUUCGUAACGUGCUGCAUUAAAAAGACGUGUUCGGACUCGGCCAAAUUCUACGCUCCAUUAGCUAAAUUAAGAAAAA--AGUUAUAUUACCAGUGGAAAUCAGCCCUUUUUACAUACACUAUUACUUAUCUCACGAGGUG--UUUUAAAAAGAAAGCUUCACCAUCACAGACC-----UUUUUACAGAAGAGCGAUCGUCCUAGCGGCACGAACAACUUGGGUAUUCGAUGA-UAUAUAAAUUGAACGAUUAUUUGCUUUACCAAAAUCUA----UCAUGUGUGACA----------------------------------------------------------------------------------------------------------------------------------------------------------------------------------------------------------------------------------------------------------------------------------------------------------------------------------------------------------------------------------------------------------------------------------------------------------------------------------------------------------------------------------------------------------------------------------------------------------------------------------------------------------------------------------------------------------------------------------------------------------------------------------------------------------------------------------------------------------------------------------------------------------------------------------------------------------------------------------------------------------------------------------------------------------------------------------------------------------------------------------------------------------------------------------------------------------------------------------------------------------------------------------------------------------------------------------------------------------------------------------------------------------------------------------------------------------------------------------------------------------------------------------------------------------------------------------------------------------------------------------------------------------------------------------------GCAACAAUGAUAGAAAAAUUUU-UGGCGGAAUGAACA------------UUUUCAGGGGUACUCUCAGGUUCAAACCCGAUCCUG-UGUCCAUGCGAGAAAUCUGAAGCAGUGACGCUGAUCAUCUAGGGAGCCCGCAUAGUAAUUUACGUUACCCGU----UCGUUGUCGAACAUCAAUGACAUCGACUCCCACGUUUGCGCGAAUAUUAAUAUACCUCGAGGCUUUAUCACUGC-UUGA-UUUCUAAAUUUCAGUUCUGGCG-CACGGCUGAUAGCUGCUCAAACCCUGGGGAUUUUCAGGUAACCAUAAUAAUCCACAUCCUCUGUAAUCGAGUACUAUGCAAUCCAUUGAAGAAAUUUACACACAAGAACAAGAACUGAAGCUACUCAGCAUAUGAGAUA-ACGCAAGUACAAAGAUGGUUGCGUGAAAGUUAGAUAGAUUCAUUGAUUAGCAAAGUUAUAUUUCACCCAAAUUCUAGGCUAUGAAACACCUCGGAUAAAGCACUCGUCGUCUGUCCUGCUUAGUAUUGUCAAGUUAAAAUAAUA--------------------------------------------------------------------------------------------------------------------------------------------------------------------------------------------------------------------------------------------------------------------------------------------------------------------------------------------------------------------------------------------------------------------------------------------------------------------------------------------------------------------------------------------------------------------------------------------------------------CCCGCAACAGACAUCCGCCGACUCCUUUC-UACACCGGAAAAUCGUGAUGUGGACUAAUUAUUUACUUUUUUA------AAAUGGGAGUCAUUACAUUU-UUUUCUUGCAUCAAGACAUUGUUCG----CAUUGGCAUGUCAACGUAUACGUCAUAAUUACAGCUUCAUAGAUUGAACUAAUAUGA-GAUGAUCACAG-AAGGGUGGGUAGGUAGUU-UAUGGCCGCUUCCUCUGUUCGGACACUCAAUGGCUGCCAGAAGGGUG-CGAUGUUGACACUCGAAUUAGC---CGUUUGUUAAGUUUCAACCCCG--AAGCAAUUUCUGUCGCUCAAGGAAGAGAGUGGUUAUC--AUAUUCGCGCUCUAGGGGCUAUGACUCCACAGGUUCUACUUAUGGUUA-AAAUGUAUUUUCAAUCCUUCUAAAUUGGUUGUCUCCCAUCUAUAAAAGUACCACUUCUA--UCCCGGAGAUUCCGUGUGGCCAAUGACGCAAAAUUAAACUAACAGUAGCAUGAACCGUCAUCAACACCUAUUUAAGAAGAUGACCCCAGAAUCGAAGACUUUAAGUUAUAAAAGCGACCGUUAGCUCGAUGCAAGAUCCCAUCUUUUAC-ACUUUGGAGUCGAUUAUCUGCUUACUAGACUAACUGGU-GUCUAUUACAUUUGGUGUUAUAUUAAUAUCGUACCCGGAGAACUGG----UCAAUCAUAUGCUGCAUUCUGA-------AGCCCUGGAACCGAUACUACGUUGCUGGCCCGUC---GCCGGAAAAGAUCCGUGAUG--UUUAAAGAUCGCUUAUGAACGGGAUUUCUACAAGCCUCGUUUAAUACUGGUGUCUUG-UAUU-CGUACGCUUACGGGGC--UAACGUAGGAUUUUAUUGGUAAUUAUGUAGUGACAUUGAGCGGUGCUAUCGCCAUGUCUAUGUUUUAUAUCUUCAUGAUUCGCGUGAGCAGACUUACUAGUAAAUUCCGACACGAAUA------------------------------------------AAUGCCCAAUU--------GAUACUCAAAGU-GCUCCACUGCGUGUGCCUUUCGGCCCGAGACAUU-GCGGGUUGCCGGGGUGUUC---------------------------GCAAUAGGGUCAGCUUUAGCAGACACAUAGACUUUUAUUU-------GAACUCUGUAACCUGUA--------CAGCAGGAAUUUCUACGAUAUGUUGAUUCGACUAUGAUCUAUGAG----------------------------------------------------------------------------------------GCAAAGUAAGCGAGAGGU--CAUCAACCCCACUUAAUACGAUGUUCCAAUGUUUUUUGGUUGUUA-UCCAGGUAUCCUACACUCGGUUAGU-CCGUCGUCUUAUAACAGGUCG--------AUCACUUACA------------------UUAUACCCGGCUUUUAAGAAAGGUGUAAAGC-GUUGCCUACCACUGGCCUAAUAUAAUAGGACUAAAUGGUCAU--UUUGCAGCAUUCGACUAUUUGUCUUGUAGAAAAGAUAGG----CAGGGUAUAUUGGAUUUUGGUGUCACCGAUAAGAAUUC 
>A1 5471
UUCGGGAUUUAUAGGAAACCUCUCAUAGU-UGAAGGGAGAAUUCAAAGUGUUC-------------CCGAGACUCUUAUUCUAUCGUCUUUAUAUCCCUAGGCU-CUUAGUACGUCCGCGAACAUUGGCCGGUAUUUUCAUUUGACCUAAGGUAUGGGAGUGGCUUACUUUUUUCGUAUAAUUCCAAUACAAUUAGGAGAGCUUAACUAGGG--AAGGCAAAGCCGCGCUCGAUGUUUGUGCGUUCCUGAUCACUGUUUCAACUCGGUUUUGCAUAUAUCGCAUGGGAUAAAUUUGCAGCGAAUGUUUAUAUUAC--AC----------CCGGCGA-UCUCAUUGUUGAGAAUUU-CAGAGUAUGACAGCAGACAUUAGUAUCAUUUAAACAGGAAAAACGUCUCAUCCGGUUGACU--UUUAAUGGGUGUAAUAAU-----AG-AUAUUCGAAACUAG-AGAGCAACACACUUCAGAAUGAGUGUAACCUACUAUGCCAGAGU-CUUUAAUGUCGUUAAAUUAAAAU------------------------------------------------------------------------------------------------------------------------------------------------------------------------------------------------------------------------------------------------------------------------------------------------------------------------------------------------------------------------------------------------------------------------------------------------------------------------------------------------------------------------------------------------------------------------------------------------------------------------------------------------------------------------------------------------------------------------------------------------------------------------------------------------------------------------------------------------------------------------------------------------------------------------------------------------------------------------------------------------------------------------------------------------------------------------------ACAUUUUGCAAUGUCUUGCCAUAUUUGAGCAACGCAAAUUGAAACUUAGAUUG------------UAUCGAACGACCCUCGCGUUAUCUUCCACGUCGUAAUGAUAAUGUUAUAGAUGAACAUCUCCAAAUGAAAAUGUCUUCCCAUAAUGCUCU-CGUAUGGGCGU-UAU--AUACCAGGAGAUGACAGUCGGUAUAAUUA--AGAGUCUAACCUAGUAGAGUGGUCAAGACUUAGCAAAACAGUAUUACUUGUCAGAUCGUCGCCCCU-UUGUUACAUUCACAGGGGUUCCUGGACCUAUAAG---GCUUUUGGCUUUUCAAUGCGGUUAU-AUCAGAUAUUCCUUGUUAAUUCUACAAUAGGUGUGACUACGCAGUCUAACAAGACUUAAAAGUGACUUUCAUUUA-GAAAAAAAGCUUUUUGCAUCUGAACGUGCUCAACCAUGAUAUUAUACGAAUGCGCGUUAUAUCAUGAUAAGGUCCUUUCCUUACAUGUAAC-CGAAUGUUAAUUACCCACCUAGUCAACGACA----------------------------------------------------------------------------------------------------------------------------------------------------------------------------------------------------------------------------------------------------------------------------------------------------------------------------------------------------------------------------------------------------------------------------------------------------------------------------------------------------------------------------------------------------------------------------------------------------------------------------------------------------------------------------------------------------------------------------------------------------------------------------------------------------------------------------------------------------------------------------------------------------------------------------------------------------------------------------------------------------------------------------------------------------------------------------------------------------------------------------------------------------------------------UGAUGUUUUUCUACACCACAAUCCUUUAUAAACGUCAGGUGUGGAGCGACACACUGGGCGAUAAUAGAAUUCGAGACAGACAAUAACGCUAUCUGACCUAGGCGCG--UAAAAGAGACGAGAUUCCUACCAUAUAACAUAGCCAA-----------GGAUAGGUCCAA--UAUCUGUCCAAAUCAGCCUUCAGUGGGCAUUUUCGACAUGU-----------------------------------------------------------UAAGAUCCCAGUCUAAGGAGCCAAAGAUUCCGUAGGUGAAGCCCUCUUAAUAGUGCGAGACACAAUUAGGACUUGUGAAAAGUA-CUCCCCAAAAUA--------CGAUUGUUUACAAAUCGGCGUUACUUUGGGAUUGCAAGUGGAAACUGAGCGGUCUGCAAUCGUAGGAUCAAUGGAGGGGUUUCAAUUACCAC-UGAAUUC-GCGGUAUUGGGCAUAUCGCAAGAACCAACCAAAAGUAUGGAAUUUUAAACAAAAAAUUGAGUGAAUAUCACAUAAUGUGUUCAAUACUUUUCAUGUUACUCAU----UGAACC-------------------------------------------------------------------------------------------------------------------------------------------------------------------------------------------------------------------------------------------------------------------------------------------------------------------------------------------------------------------------------------------------------------------------------------------------------------------------------------------------------------------------------------------------------------------------------------------------------------------------------------------------------------------------------------------------------------------------------------------------------------------------------------------------------------------------------------------------------------------------------------------------------------------------------------------------------------------------------------------------------------------------------------------------------------------------------------------------------------------------------------------GCGGGUUGCCGGGGUAUUU---------------------------GCAUUAAAGGCAGCUGCAGUUGACACGUAGAUUGCUAUCC-------GUGCUUUACGACCUGUGAUGCUUUACAGUGGAAAUUUCUUAGAUAUGUUAAUUUGACUAUUACCUAUCAG----------------------------------------------------------------------------------------GCAAAGUAGACGAGAAGU--CACCGGCCUUACUUAACAUAAAGUUCCAAUGUAUUUUGGAUGUUA-UCCAUAUAGUCCUCGCUCGAUGAAU-UCACUGUCUUACGACAGGUCG--------AUUACUUACA------------------CCAGGCCCAAUUUUUGAGAAAGCUCUAACGU-AUUACUUGUUGCUUGCUCAAUACAAUAGAGCUAAACGAUCAU--UCUACAGCAAUCGACUAUUUGUCCUAUAGAAGAAGCAGG----CACGGUAUAUUGGGUCUUUCUGUCGCUGAUAAGAGUUC 
>H2 5471
------------------------------------------------------------------------------------------------------------------------------------------------------------------------------------------------------------------------------------------------------------------------------------------------------------------------------------------------------------------------------------------------------------------------------------------------------------------------------------------------------------------------------------------------CAACAGCAUUACAAACUAUGCUCGGGGCUGGGUUUAGUACGGGGGCC--GAGUG--UC-UUGGGCGACGCCGUGAGUGCACAGCCAGAUAGCGUUUACUAAAGUUUGCUU----GACAGGAACUAUCCGUAAAACGGGGUUCUAGGCAUCUACAAUUGCACUAAUCGGCAGUCGAUUCGUGUACAAAGAAGAUUGAAACGUUUUGAGGUUCGUUGUCGUAGUGGGGCACGUGAAG-UAAUUUGAUGGAUUUAACGAGAUAGUUGACUUAUCGUACAUCGAAGUAUACUGCUCGGGUAAUUAUUUCUCUAACAG-UGACUUUCUGUCCUAUCGAAUUGUUCAAUCGUACACUAUUCGAUUGUUUCCAUAGUAUAACGGGGCGUGUAAGUCGUGCUUGAUAACUAGAAUCAUUGGAUCUUGACCAGAUCGCGAUUAAUUUAGUGCUCUAGACUACAUAGUGGGACAACCA-ACCAGACGACUAACGAAUGAUUGGUUUCACAACGUUGC----ACAUUUCUCAGGG----------------------------------------------------------------------------------------------------------------------------------------------------------------------------------------------------------------------------------------------------------------------------------------------------------------------------------------------------------------------------------------------------------------------------------------------------------------------------------------------------------------------------------CUGUUGCUGUUUGAUGCACCGUGGCUAAAUAUCAUAGAUAGGUUCCUUGUCUG------------UUCUCUGCAGCCUG--UGAUAUCCUGCAAAUCUUU---GCAUUGAUAUUAAGCAACUCGUCCGAGAGGGAACAUGUUCAAAGAACAGGCUGCAGAACGGCAGAUA---AAUCAGUAAAUAAGUUACUAGGAGAGCCAACUCCAUGC---CCAAUGCGUUGGACAACUUUCAGCUGAACGUAUUUUUUGGCCGGGUGUGCAACCCUAGGAUCACACUAAAGUUAG-UUUUACACUGAAAACCG-GAUUUUGGUUUCCAAAGCGCAGGAU-AUUGAAGCCCCCUACUGUACCCUACAAUAGCAGUAGUUGAGCAGUAUUA-UAUUUUUGAGCGCAAGAUUUCUAUUAGUUAGGGUAUGCUUUACGUUUUGCAAUAAUGCGGCAUGUCAUUUGAUAUAAGAAUUGGAUUCCUUA-----UUGAGAUCUUUCGACGUAUUUUGGACGUAAACUAACCGCCCAUUGAAUAUGA---------------------------------------------------------------------------------------------------------------------------------------------------------------------------------------------------------------------------------------------------------------------------------------------------------------------------------------------------------------------------------------------------------------------------------------------------------------------------------------------------------------------------------------------------------------------------------------------------------------------------------------------------------------------------------------------------------------------------------------------------------------------------------------------------------------------------------------------------------------------------------------------------------------------------------------------------------------------------------------------------------------------------------------------------------------------------------------------------------------------------------------------------------------------CAUCUACUUGAUCGCGGAAGUG---ACGGGAUACAUCCAUCAUAGGAUGCCGUAUCGGAUUAGGACAGGGGGAGUGGAACACUGUCCGACUUCUUAAUUCUGGCAGG--GUAAAAAAAUAGACGUUGUGUUGAGGAUAACUCCUUG-----------CGAUUAGCUUGA--UACAUGCGCAAACGAAUAUACUAAGCGUAUCUUGUUAGUUC-----------------------------------------------------------UGGUCUCCAGGUUCAGAAAAUAAAGGAUUUCCAGCACGAUAACAAACUAAUGGCACCUUUCCCAAAUGCAACUCGAUAGUCGAU-UAAAUUAGAACU--------CGUAAGUUUCUGAAUUAAUGUAUCCUAAAAGUGAAGGGUGGAAACUAAUGGAACUGCCUGUUUGGGGAUAGUAGAAUGACAUCAGAAACCAC-UAAGUGU-ACAGUGUUGUUUAGGUUAUAAACAUAAAUUAGAAGAGUGGAAUAACAUACAAAAAAGCGGGAUUACGGAAGAGGGAAUAUAUAACAGUUUGCUAGCUACCCCA----GACUUU-------------------------------------------------------------------------------------------------------------------------------------------------------------------------------------------------------------------------------------------------------------------------------------------------------------------------------------------------------------------------------------------------------------------------------------------------------------------------------------------------------------------------------------------------------------------------------------------------------------------------------------------------------------------------------------------------------------------------------------------------------------------------------------------------------------------------------------------------------------------------------------------------------------------------------------------------------------------------------------------------------------------------------------------------------------------------------------------------------------------------------------------GACAUAUGCUGAAACAUCC---------------------------AUAACAAAAUUGGUUUCACUGAAUUUGCGCGAUCCACUUC-------GAACUCUAUGGUCUAUAGUAAGUUUCAACAAAAAUUCCUCAGCUACACUAUAUUGGAUAUCUUGUAUGGAAUGUUGU----UGUGAGACGAUAUCAGGUAUAAUUUGCUUCCUUUUGUGUACAUUUCUCAAUACUGCAUCGCGAUGACAUAAUUGGAAGCAAAAAACAUGGGAGUC--CAGUUGAUUGAUCACUUAUGAGGUUUCAAAGGCGAUUAGAUACCAGCCGAAGGAAUCACUAUCUAACAAGA-CCGAUGAUUAGGAAAGAACUA--------AUGGAUUGCGACUUACUGCAAGAGCCGUUCCGGCUUGUUAAUUAAGAGAGGUCGCGUAA-AUCCUUACCCAUUCGGUCGACAGGGCAUGACCGAAUGAUUAU--UUCUCUAAGUCUGAGUAUAUAAAUCGUUAGAUAUGUUAA----AAAGCCUUGUUACACCUCUGUGCUGUCAGUAGCAAU-- 
>G2 5471
GUGGAUAUUUCUACGAGCCAAUUAUUAAU-AGGGAAGAAGGUUUAAAAUUCUU-------------CCGUGUCAUCAUAUCUAUCAUCCUUAAUCCCGGUAAGU-UAUUACGUGUUUGAUGGCAUAAUCGGAUUUGUACACUUCAAUCAGGGAACAGGGAUAACUCAAUACCACCGUGGAGUUUAAGCACAACUGACGGCUAUUGACUAAGACUAUGUAGAAUCCGUCCCUAAUGUAGCUGUAUCUACAACCUCUGACCUGAUUUCAUU---UAUUAGUACCAGUCAGAUAAACCGCUACGAAUAGUCGUAACAU--GUAUACAACUUGCGGCAAG-UCUUAUUGCCGAUGCCUG-CUAGUCGUACUGUUAAACGGC-ACAUCAUUAUCAGAACGUGAAAGUCCUAUCUACAUAAGUUAUUAGAUGGAGGUAGAAGU-----UU-AUCGCUGAUACUAA-AAUAUAAAACACUUUGAAAAGAAAGCAAUACUUCCUGACAAAAUCUUCUAAGUACAUCGGCUUAGAAG--------------------------------------------------------------------------------------------------------------------------------------------------------------------------------------------------------------------------------------------------------------------------------------------------------------------------------------------------------------------------------------------------------------------------------------------------------------------------------------------------------------------------------------------CUUCAACGACUUGUAAUACAAGUCGCAUGCAACCUCAAUAACAUUUCAUAGCUUUGCAGUUGCCGGAGAAACAAUUAGUGAGUCCAUUCCUCUAUAGGUUUAUCCAGUGUACACGUAUUAGGGAUCAUGAGGAAAUCCGGUGGU--UUCGUUCAAACCAAGGUUUAGAAACUAGGACCACAAUUGGA-GUAUCGUUUAACCGU-AAAAUUCCUGGUGAUUUAAGCGAAUUAUGGUCCGUGCUCUGGUGAUAAUACCGUAUAUUCCCAACUAGUAAGCAUUACAUCUAAAAAUUU----GAAAGAUGAAUACACGA---AAAUAUGUAUAAAUAUUUAUAUCGUAAUCU-GGGGGUUCG----CAAUUGAAGUUGAAACCAAAGUACAUAAGGACCCAGAGCUACCGAUGGUUUUUCUGAAGCUCACCUGUAAAUGGCCCACAAUUUCUACCAUUUGACCCAGCUGCACCAUCAUACAAAGCCACCAUGAUAAAAAUCUAGAGUCAUCUGUGACGCUGUUUCUGUUUGUUGCAUCAUGGCUGAAUAUCCCACAUUAGUUCCUCGUCUG------------UACUCCACAGCAUA--CGAUAUCGUACAAGUCUUU---GCAUUGAUAUUAAGCGACUCGUCUGAGAGGGAACAUGUUCAUAGAACAGCCUAUGGGGUGGCAGGGA---GAUCGGUCAAUUAGUUGUUAGGACACCCAAC----UUCUGCCCAAUGCGCUGGAUAGCUCCCAGUCGAGUAUAUUUUUUUGCCAGGCCCGCAAUCCUAGGAUCAUACCAAAGCUAA-CUUUACCGCGAAAGG---GUUAGUGGUUCCCAAAGCGCGGGAU-GUUGAAGCCACCUACUAUGACUUGCAGUAACCGUAGUUAAGCACUAUUA-GACUUUUGAGCUUCAGAAUCCAAUCAGUUAGAAUUUACUAUACGUUAUGCAAUAGUGCGGCAUGUCAUUUCAUACAAGAACUGGGUUUAAUA-----UUGAGUUCUUCAAACGCAUUACAGACGUAAACCAACCACUUAUUGAUAAUGA-------------------UGCCAAGGAUAUCGUUUCUUU------AAACUGGACACCCCUACUUUGAUCACUGGCCU-AUUGAAAAAGAGAAUUUAAAUUAAGAUCCUAACAUUGGUUUACCCUGGGCCCGCAGGCAGACAGAAUUGCCGUAUGACGUUAAAG-UAGUAAAGCCUCAAAUACGCUACGAAACGACGCGUGUAAUUAACAAACAUAUAAGACACA--UAGUAUUGUGUAAAUUGUUCGCAGUACUA-----AUAGCUCCAACUCAACAUGAUAAGUCGAAACAACAUAUAUCAGCCUUUGUGUCACGCACAUGGUCCUAUGCAU---GGUCUCCAGCUGACCCAGGU-----AGUUGAAUACAAUUAAUUAAAUUUAUAAAAGCCUCUACGUCGAGCAAUCAGGAAAAUAAGUUGA------GAAGUUCCGUAGGCCUGUUAUUCGACUGACGUGGAGUUUAG---CUGUAAUCAUGAGCGGUUAAAUU----UUAGGCGCUAUUCUAUCCC-ACUAUACAAUUUAAGUGUAAAAUGUAAUAGCAUUUAC--CUUUGCCUAAAUUAACUUAGGCAGUUUCCUGAUUUAAUGACGGGGUGGGUA------------UCUUGAAUGUUAUAUGUCGAUAUCACU-CAAUCUGGAUUUCCAUCCAAAGUAUACGGUAUGGUGAUCUAGGUUAGCUCGAAAACUGGCUUUUUGUUAUAUUUCGCUAUU----UUGUCGUGGAGCGACAGUGACGAAAUGUGGUGCUUUCGAACGGCUAGUUCCA-ACUCUUAAGGUAUGUUACCCU-CUGACUUUCUAAACCCUAGUACCGUUA-AGUGUUCAAACGCACUUUUUGCUCCGAAAAUUCUAGGAAAUC-----UUGCAUGUAAUGUC---GGGUGAUAAGAGCAAUGGUCAUCUGCG---GUCCUUCCCACCA-UGCACGUUAAAACGCG-CGCUAAGCAUACACAACAAAAAAGCAAGGACGAGGACAGGAUAG-GAUGUAGUACAAAAGAGGCACAGGAAGCG-UUCCGUGUAGAAAUUGCG--------UUCCUU------GACACUAGUUGCCCCUGUUGUUAGAAGCUAUCAUUUGGAGACAACU---------------------------------------------------------------------------------------------------------------------------------------------------------------------------------------------------------------------------------------------------------------------------------------------------------------------------------------------------------------------------------------------------------------------------------------------------------------------------------------------------------------------------------------------------------------------------------------------------------------------------------------------------------------------------------------------------------------------------------------------------------------------------------------------------------------------------------------------------------------------------------------------------------------------------------------------------------------------------------------------------------------------------------------------------------------------------------------------------------------------------------------------------------------------------------------------------------------------------------------------------------------------------------------------------------------------------------------------------------------------------------------------------------------------------------------------------------------------------------------------------------------------------------------------------------------------------------------------------------------------------------------------------------------------------------------------------------------------------------------------------------GACAGAUGCCAAAUUAUUC---------------------------AUAAAAAAGUUGGUUUCACUGAAUUUGCGCGAGUCACUUCGACCCAGGAACUCUAUGGCCUAGAGUAGGUAUUAAUGAGAAUUCCUCAGCUAUAUUACGUUUGUUACCUUCUAUGAAACGUAGU----UGUGAGAUGGUACCAGGUAUAGUGUGCUUCCUUGUGUGAAAAUUUCCCAGUACUGCUUUAUGAGGACAUUGUUGAUAGCAAAAAACG-CAGGAAU-CUAGCCGACUGAUCACUUAUGAGGUUUCAACGUAAAUUAGGUAUCAUCCGAAGGAGCCACUAUUUAACAAAA-CCGUUAAUUAAGAACAAACUA--------AUGAAUUACGACUUAUUGGGGAAGCCGCUUUGACCUGUUAACUAAAAGAGGUCGCGUUA-AUCUUUAACUAUUUGGUCAACAAGGCAUGACUGAAUGGUUGU--UUCUCUAAAUCUGGGUAUAUAAAUCAUUUGAUAUGUUAG----UGAAACAUGUUACACCUACGUACUGUCAGUAGCGAU-- 
>F2 5471
AAGAAGACCUAUAAGAGUCCCUUACCAAC-UGAGAUCAGACUUUAGAAUUUCA-------------UCAAUUGAUUAUAUUUGUUAUUCCUGGCCUGUAAAGUU-UGCUACGUAUUUGAUGACAUAAUUAGAUACAUCCACUUUAGUAGGUGAAUAGGACUGUUCCGCUACUACGGUGGAGUAUCAGUUCGACUGAUUGAGGUUGACUAAGGCUAAGUGGAAGUGGUACCUUGUGUAUAUAUGCUUGCGACCCCUGACCUGACUUCAUU---UAUAAACAUCCUCAAUAUAAUUCGCUACAGUUAAUUAUAGUAU--AUGUAUAACUUGUGGUCGG-UCUGGUUGUUGAUACUGG-CUUGAUACUCUGUCAAGUGUUAAUAUCCUCAUUGAAGGAAGAACGUCUUACUUACAUAAGUUAUAAAGCAUGGGCAAAAGU-----UU-AGCUCUUGCACUAA-GAUGUAAAACAUUUUAAAAGGAACAUGAUAUAUUGAGCUAAAAU-UCUUACGUACGUAAGUACUUAAGCCUCAGGAGUAUAAACUACAUUCGGUGCUAGGAUUUUCUAGAGGACAUAGAACA-----UUGGUGCAUGCCUUGCUCCCAACGCCAGGCACCAUUAUCUGAACUGAUCUU----AACACAAAGUAUAUGUAAGCGCGGGUCCUGGGCCUCAAAAACCGCUCUAACUAGUGGUCGAUUCAUACGCACCCUAGGGUGAAA-AUGAUGAGUUCCCCCGUCGUAAUAAGGGAAGUAUAG-AACGUUGUUGAAUUUUGCCAUAUAGGCAACUACGAACCUAUCGAUGUUAAGAGCUCCAUUCGUUUAUUCUUUUGCAGGUUAAAUACUAACAAAUUUUAUUGUCUAUGAUCGUAGCAAUCCUUAGUCUUCCUGUGAAAGCGGCGCGUGAAAGCGGUGCGUGCUAACGGAACUCAAAAUAACAUGAUCUUAUGGCGAUCAACUUAAGGUACUAAAGAACACAGCGAGCUAUCCA-AGCAGACGAUUCAUGAAUGACUGAUAUCACGUCACUGA----CCUUUUAUGACCG---------------------------------------------------------------------------------------------------------------------------------------------------------------------------------------------------------------------------------------------------------------------------------------------------------------------------------------------------------------------------------------------------------------------------------------------------------------------------------------------------------------------------------------------------------------------------------------------------------------------------------------------------------------------------------------------------------------------------------------------------------------------------------------------------------------------------------------------------------------------------------------------------------------------------------------------------------------------------------------------------------------------------------------------------------------------------------------------------------------------------------------------------------------------------------------------------------------------------------------------------------------------------------------------------------------------------------------------------------------------------------------------------------------------------------------------------------------------------------------------------------------------------------------------------------------------------------------------------------------------------------------------------------------------------------------GCUUAAGCGAUCACUGGAUUUUAUGACAAGGUAGAAA------------UUCUAAGCGCUAUCUUUUGAUAUCACUUCAAUUUGGCGUCUCAUACGUAGUGCACGGUAUGUUGAUGUUAGCCAUUUCGAAAAUUUGCACUCGAAUAUAUCCCGCUCCU----UCGUUGUGGAACGACCGUUACGAGAUUUUUUGCUUUCGAACAGCUAGUGACA-ACUUAUAGGGAAUGCUGCCCC-UUGACUUGAUAGUCCUUAGCACCGUUGCUAGGUUUGUAAGCUGUCCUCACACUAAAGUUUCUCGAAAAUC-----UUGCCCAUGAUAUU---AGUGAAUAAUAGUAGCGAUCACUUGCG---UUCUCCUUCACAA-UGUCCGAAAGUACCAG-CGCUAGAUAUUUCC-GCUAAAAAAAAAGAAUGGAAAUAAAACAA---CGUGGUGCAUAAUAGGCUCAUAUAUUG-UUCCGGGUAGAAGUUGCU--------UGCCUU------GACAUUAGUCACUCAUGUUACUGAACGUGAUCAUGCAGAGGCAGCUAACCGAUUUAACUGUGCGAACC---CCAUUAAGCAUCCAGUAUAACGUAACAUAAAGAAGUGGAAAAGGGAACGAGUUAGACAGUCAGACUUCUUGGUUCCAGAAAG--GAGAAAAUAAUAACAUUUUAUCAUAUAUGAUAAUUAG-----------UUUUUAACUUGA--UACAUGAGCAAUCGUGCAUGUUAAACAGACUUUGGACCCUU-----------------------------------------------------------AAGGACCCUAGUUCGAAGAAUCAGGGAUUUCUACCAAGCUAGUAGAGAAAUAGCACUAUGUACAAAUGCAACUCGACAAUUUAU-AGGAUUUGAAUU--------CCUAAGUUUCAGAGGUGAUACAUCUUUGCAGCGCAAGGACGAAACGGAUUAAACAAACUCUUUCAAAACAGUAAAACAACCUCAAUAACUAC-CCACUAC-GAAGAUGUGUCUGAGUUGGAUAUAUAAAUAAGCGGCGAAGCUUUUUAAACAAAAUCAUAGAAAUAAGGAACAAAGCGCACACAACAUUCUGCUAGUUACACGG----AGCUUGGCCAUGAUUAAUUCGUCUCGGUUUCGUCU-GAGACGAGAAAAGCCUGUGUUGAGUAAAUUAUACAAAUUUUUAUUAU--UAGUUGAACCAAUUACACCCACCUUAUUGUACAGAAAU-UCGUACAAU--CCAUAUUAUGUUGUACUU--GAUACACCUUAAAAUCUUAUAAAUACUAUCAUCACAG-AGUUAACGCGUUGACAUUAAUUACAUAGCU-AGCAACUAGACCUUUUGCACAGUCACUAUACAGCUGCCAUAGCGCAC-UGAUAUUGAAUCUUAUGUUAGU---UUGCGGAAAGACCUCUUCUCACUGGACAGAUUCCUGCCGAUAAGGGAAUAAAACUCUUCGC--UUAGUCGUUUUUUAAAGGUGAAAAUCGGGAGGGAUGUACGUGCCUCCG-AAUCAUCCUUCUUACUGUU-UAAUUCGACCGUUUACCGUUCACCAUAAGAUCACCUCUG--UAACGGCGAUUUUGUGAAUCUACAUUUACAAGAUUAGCAUAGUG-UAAUAUAAACCAAUAGCGAUUUAUACGUCAGGGGUUG--CCUUGAAUUGAAAGUAUUGCAUUCAAUUGAAAGUAGAUGGAACAGUGCACGACUCUGCGCUUCAC-GGUAUAGUAUUAAACCUCUGUCGGAUAUAUUGACUAUC-GCCUAUAGCAUC--GAAUCAGGACUAGGCUACAAUAGGCGAAACGAAUAGCCGUUUCCAGGGUGCUUACGGAGACUCGAAGGCUCAAGACCGGUAUUACAUGACUUAACUAUACGCAACGGAAUAAAUCGGUAGUA--UACAAAAGCGUCUUGCAGUCUGCGCCAUUACUAACAACCCUUUCUAUCGGUAUCGCA--AACGUGACCACUUACGAGAU--GAACGUUGAGUUCUGGUGCAAGGUACGUAAUCAAUGAGAUCUAACACCUUCACAUAU-UAUCCUCUUCCCUUAUACCUUUAAUUUAUUCACACUCUCGAGAAUCGAGAGUCGCAUGCGUCUUUGAGUCUGACGAGUGCAAUCUCCUACGUAUUGUGCCAACAUGAGUCAGCAAUCGUUAGACGCUCAGUGG-GUAUCGCUGCUUGUGAGCUUAGCCUUGAGAAGCC------------------------------------------------------------------------------------------------------------------------------------------------------------------------------------------------------------------------------------------------------------------------------------------------------------------------------------------------------------------------------------------------------------------------------------------------------------------------------------------------------------------------------------------------------------------------------ 
>E2 5471
AUAAAUACCUGUAAGAGUCCCUUACCAGU-UGGGAUUAAACUUUGGAGCGCGG-------------CCAGUUGAUUAUAUUUGUUAUUCCUGGCCCUUACAGAU-UACUAUGUAGCUGCUGACAUAAUUGGAUAUGUCCGUUUUUGUGGGUGGAUAGGAUUAUUCCGUUACUACGGUGGGGUGUCACUGGGAAUGACUGGGAUAGGUUAAGGCAAUGUGGAAGUGGUACCUAGCGUAUACACAUUUGCAACCCCUGACCUGACUUCAUG---UAUAAAUAUCUUGGGGAUAAUUCACUACAGCUAAUUGUGGUGU--ACGUGUAACUUGUAGCCGG-UGUGAUUGUUGAUACUGG-CUUGAUAUUCUACCUAGUAUUAAUAUCCUCAUUGAGAGAACGACACCGUACCUACGUAAGUUAUAACACAUGGGCGAAGGU-----UU-AGUACUUGCACUAA-AAUAUAAAACACUUUAAAAGGGAAAUGAUAUGUUCUGCUACAAU-UCUUUAGUACAUUAAUUCGGAAG------------------------------------------------------------------------------------------------------------------------------------------------------------------------------------------------------------------------------------------------------------------------------------------------------------------------------------------------------------------------------------------------------------------------------------------------------------------------------------------------------------------------------------------------------------------------------------------------------------------------------------------------------------------------------------------------------------------------------------------------------------------------------------------------------------------------------------------------------------------------------------------------------------------------------------------------------------------------------------------------------------------------------------------------------------------------------------------------------------------------------------------------------------------------------------------------------------------------------------------------------------------------------------------------------------------------------------------------------------------------------------------------------------------------------------------------------------------------------------------------------------------------------------------------------------------------------------------------------------------------------------------------------UGGCUAGGC---CUUUUUUUG------AAGCAAAUCACUCCUACUCGAACCACUGCCUU-GUUGAUAAAGAGAGCAGCAAUUUUUAACCUGAUAAUCAUUCACUCUAAGCCCGCGUUUCAAAAGAAUUAUUGAAUUACAUUAAGG-UAAAAAAGCCCCAUAUGUGUUGCAAGGCCAGACUUUAUGAUAACAACGUUAUAGGAGCUC--UAAUAUCGACAAAAUCGUUUAAAACGCGA-----AUGGCCUAAAAUUGACCUGAUGAAUCGCAGCAGCAGUUAUCAGCUAUUCUAUGAUCCAGUUGGCUCAACAUAC---CAGCUUCAGGUGACCGAUGU-----AGAUACAAACACCUCUUUUGCUUUUUGAAAACCUUUACUUCGAACACUGAGACAAAUAACGCGA------CAAGCUCCGUAGGCUUGUCACUCGAAUGACAGUAGAUCCCA---CUCUAAUGAUUGAUGAUUACAUGUUAGUCGUG-----CUGCAGCGC-ACUAUGCGAAUUAAAUGUAACACGUACUAUCCUUUAC--CUUUAUCCAUGUUAGCUUGGGCAAUUACCGGAUCUUAUGACAUGGUAAAAA------------UCCUGAGUGUUAUCUAUGGGCAUCAUUUCGAUAUAGCGUUUCAAACGAAGUGCACGUUAUGAUGAUAUUAGCCAUUUCGAAAACCUGCACUCGAAUGUACUUCGCUCAU----UCGACGUAGAUUGACAGUGAUGAGAUUUUUUGCUUUCGAUCGGCUAGUUACA-AUUUAUAGGAUAUGCUUCUCG-UUGACUUGAUACUCCUUCGCACCGUUGCUGUGUUUAGACGCUGUCCAUACUCUAAAGACUUUUGAAAAUU-----UCGUCUGCAAUAUC---AGUUAGUAGCAGUGGCGAUCAUUUACG---AUCCCCCUUACCA-UGUGAGAAAACACCCG-CGCUAAAUAUAUAC-GCUAAAGAAUAAGGAUGGAGGUAAAACAA-CACGUCGUACAGGUUAAGCUUAUAAAUUG-UUCCGGGUAGGAGUUGUA--------UGCCGC------GGCAUUAGUCAUUUACAAUACUAGACGUUAACAUGUAUAUACAUCU----------------------------------------------------------------------------------------------------------------------------------------------------------------------------------------------------------------------------------------------------------------------------------------------------------------------------------------------------------------------------------------------------------------------------------------------------------------------------------------------------------------------------------------------------------------------------------------------------------------------------------------------------------------------------------------------------------------------------------------------------------------------------------------------------------------------------------------------------------------------------------------------------------------------------------------------------------------------------------------------------------------------------------------------------------------------------------------------------------------------------------------------------------UCGAUUUAUAUGUUAAGGGUUACCCU--GAUUUGAAGGUACUAUAUUCAAUUAAAGGUGGAUGAAGCAGUGUACAACCCUGCGCGUUCC-GACAUGGAAUUAAGCCUCUGUCGACUGUAUUAACUAUC-ACCUAUUACAUC--GGAUUACGACUAAGCUACAACAGGCGGAAUAAAGAGUCGUUUCUAGGCUGCUUGCGGA------AAGCCUCAUAA-------UACAUUGCCUUGCUGUACGUAACGGAAUGAGUCAGCGGGA--UACAAAGGCGUCUUAUAAACCGGAUCAAUAUUAAUAACCCUUUUUCUCGGUAUGGCA-UGCGG-AGGCACUUGCGGCAU--AAAUGUUGAGUUCUAAUGCUUAGUUCGUACGCAGAGGGAAUUAACUGUUUCCCAUUU-UAUCCUCUAACUUUGUAUCUAUAAUAUAUUCAUACUCUCGAGGGUCGAGCUUCACUUCCGUCUUUAAGUCUGACGAAGCCAAUCGUCUAAGCAUCGUGCUAGCAUGAGACAGCGAUCGUUAGACUUUCGGUGU-GUAUUGCUACCUGUGAGUUUAGCCGUGAGAAAUC-AGGAAAUGCCGAGUUAUCU---------------------------AUGACAGAGUUGGUUUCAACAAAUUUGCGCCGUUCAUUUC-------GGGUGUUACGGUCUGUAGUAAGCAACGAGGAAGGUUGCUCAGCUAUAUCACGUUGCUUACUUUAUGUGGAACGUAUC----UGCGAUACGGUACUAGGUUUACUAUCUUUCCAUGUGUUUAAAUUUCCCAGUACUAAUUUAU-GAGGCAUUAUUAAAAGUAAAGAAUGCAGGAUUC--CGUUAGCCUCGUCGCUCAUGAGUUUUAAAGAUCAACCGGAUAUCAUACGGAGGAGUCGAUACUUAACAGGGUCUGAUAAUCUGGAAUGAAUAA--------AUGGAUUGCAAUUCAGAGGAAGAACUAAUUCAGCUCGUGAAUUAAAGGAAGUCUGGUAA-AUCCUUAGCUAUUUGACUAAAAGAGUAUGAUAAAGUGAUUAU--UCUUGUAGAUCUAGAUAUAUAACUCGUUAGAUUUGUUGG----UAUGCCACAUUGCACAUAUGUACCACUGAUAGAAAU-- 
>D2 5471
CUAUAGGUUUGUUUGAGUCGUAUACCAGU-UAUGAUGAAAAUUCGAGAUUCUA-------------UCCGACCACUAUAAUCGAUAUUCUUAAUCCCCUUAAGUAUGCUAUGUGUUUAAGGGCCUCAUUUGACUUGCUCACUCG-GUCGAAGAAUAACAUCAAUCCAUUGCCUUAGCGGACUAUUAGCAUGAAUGGCUGGGAUCCAUUCAAGCCGCGUGGAACCAUUUCCUAUUACAAAGCUGUUUGCGGCCACCAAUUCUUUUUUACU---UGUAAAUGACUAUGGAUGACUCGGUUAUGAUUUAUUGUAACAU--AUAUAGAAUUUAUAGUGGA-UCUCAUUAUUGAUAGUUA-AAGAACAUAAUGUAAAGCACCAAUAUCCUUAUCCAGGGAAUUAUUUUCCAUCUGCUUAAUUCGUUCAACAGAGGUAGAAGU-----CG-UGUGUCUGCGUUAA-AGUAUAAAACACUUUGGAAAUAAAGUGACCCGCUCUACUAAAAU-UUUUGAGUAUGAAGGCUCGAAAUCCCUGGGUAUGCAAGAUUCGCCCAAUCCUCAUAUAAGGAAGAGGGCUG-ACGUA--UC-UCUUGGC-------GCGUUUUUAGCUGAGCAGCGGACGCUAAAAUUUACUC----AAAUAGAAAUGUAAAAAAACCAGGGUUCUGAGGAUAUUACACUGUAUCAAGUUGUUAUAAAUUCUUAUAUACCUACUGUUCAAGCAUGCUGGGAUACUGUGUCGUCAUAAUACAAGCAUAA-UACGAAAGGGUACUCAAUCUUAAGAACAGCUUCGGGUACAUCAAGAAUUAAUACGGCAUGAUAUAGUACUAUAGUAG--AUCUUUGCGACGACUUGAAGUGCGCCUUCGGAAGUAACUUCACAGCUUUUUUUCCAGGGCAAAUAGUGUUCCGAGUAAAUAAUAACCAAAGCCAAUGCGUACUGACUUGAUUUCACUCCUUUGAGGGGCACAGACUACAUAGUAAUCUUAACU-GGCUAAUAGUUCAAGAGUAGUUGACCAUGCGCGCCCCAAUAAAACUUCUAAGAGG----------------------------------------------------------------------------------------------------------------------------------------------------------------------------------------------------------------------------------------------------------------------------------------------------------------------------------------------------------------------------------------------------------------------------------------------------------------------------------------------------------------------------------CCGUUUUGCCUUGCUAUAGAGUAACUUCGUGUCACGUUCUUGAACCUCGCCUG------------UAUUCUGUGAUCUU--CGAUAUAUCACAUGAUUU----GCCUUGAUUUUCUAAAAUUAGUUUAAAAGGGAAUUUGCCUACAGAAUGGGUUGAAAAAAGGGAAGCGU--AUACGUAAAUCUGGUUAUUAAUGAAGACAGUAAUGUACGA-AAUGUAGUGAUGGCCACCUGUAGCCGGACGUAUAUUCUAGGCACGUCGACGGAUCUAUAGUUGUACUAUUGUCAGUCAUGAUAGUAUCAGUAGUGGUGACGGUUAAAUACCUGUAGGUU-GCUAUAUUCACCUGGCACAUUCGGUAACCUCCGUGGUCAAGCAGAUUUAAAACAUUCAUAUGCCAGGUUCGAAUCAAAUGAAGACUGCUUUACACUUUGGAUUAUUUAACUACCCUAUUUCAUGUAAGAAUUGGGUUUCACA-----UGGGGUCAUCCGGAAAUAUCAUAGACGUGAAUUACCCACCUAGUGAGAAGGA-------------------CGCCUAAGA---GUUUUUGGG------GAUAUAUUCACCUAUUCUUAAAACGGUAGUAU-AAUACUAGAAAAAAUUCUAGUUCAGAUGUUUAUACUCCCGCACCUUGAGCCC--UGGUAGGUAAUAUCAUUAGUCGUAACGAAGG-UAAAAAGCAAUGAAAUUUGGCGGGACUCGGCUUCCCAAUAUGACUGACUUUUAGGAUACC--UUACGCUAGCGGCAUAACUCAAGGAGCUA-----AAGGUGUUGAAUCAACCUAGCAAAUCGGAUUAUCGUGUUUCAAACCUGCAAACGAUCAGUACCUACUGCCCAU---GCUUUCUAGCUGACUGUUAA-----AAAAGAAAGCAGGGCCUUAGCUCUAUAAAUGCAGCGACAUCGAACGCUUUUAGGCAUUGUGGAUCUUCUACCAUAAGAGAAACUGUACACUUCUCUUUUAGAGGAACGUAGGAUUUCACGCUAACCACGGGUGCGAAGCUCGCUCACAUUAAUACCACGC-ACCAUAUUGCUUAAACGUUACAUGUACCAUGUUCUUC--CCCUGCUAUAUUUAAAUUGGAAGAUGAUUGAAUGUUAUACCGACGCGUAAGUUUUGUAUAUUAUUCUCAGAUACCCCAUCGCGCCGGAGUGCAGCCAGA-------ACUGACAAUAACCUUCCAGUAGUCCUGGGCAUUUAGAAAAUCUGUACUCCAACUAAUUACGCGUGU---GUACUUAUGGAACAGUAUUAGCAUGAUUUUUUAUUUUCGGAUGGAUAAUUUCAUACUCCAGGAGGAUGUUAUGUA-UUAACUCGUUAUUUCUUAGACGUAAUUGCUUGCUAGAACGCUGUCCUCAUUCCACGAAUUCCCGAAUGUC-----UGACGUGUAAUAGU---AGGUAGGAAUUGCGGUAGUCUUUAAUG---UUCUUUCUACUCA-CGUACAAAAAUAACUA-GGUUAUAUACUCAC-ACAUAAAGACAUAGGCACAUGUAGGGCAG-CAUAUGUUACAGGAUAAGCUCGGAAGCUG-CUCCAGAUAGAACUCGCG--------CACCUU------AACAUCGGCCA-CCGCAUGGUCAGUGUCUAUCAAAUUGUAGCACGU---------------------------------------------------------------------------------------------------------------------------------------------------------------------------------------------------------------------------------------------------------------------------------------------------------------------------------------------------------------------------------------------------------------------------------------------------------------------------------------------------------------------------------------------------------------------------------------------------------------------------------------------------------------------------------------------------------------------------------------------------------------------------------------------------------------------------------------------------------------------------------------------------------------------------------------------------------------------------------------------------------------------------------------------------------------------------------------------------------------------------------------------------------------------------------------------------------------------------------------------------------------------------------------------------------------------------------------------------------------------------------------------------------------------------------------------------------------------------------------------------------------------------------------------------------------------------------------------------------------------------------------------------------------------------------------------------------------------------------------------------------GAAGGACAUCAGGGUACCU---------------------------ACAACAAGAUUAGCCUCAGCGGAUCUGCAUGUUUUACUUC-------GACCUUUGCUCAUUAUAACAAGUUACGGUUAGAAUCCCGUGGCCACGCCAGAUUGGCAAUCCUCUAUGAAAUGGAUC----UGAAUGGCGGUAUUGAAUUUCGUAUGCUCCCUAGUGGGUGUAAUUCUCGGUAGUAGACUGUGAGAACAUUAUUAAAAGUUAUGAGCGGAGGAAUU--CGACAACAAGGUCACUUAUGAGGUUUCAUAGUUCAUUGGGUGUCA-CCAGAAUAAUCUUUACUCGACAAUC-CGCUUAAUCAAGAAUGGAUCG--------AUAAAUUGCGAACUAUAAGAAGGUCCGGCUGAGCACAUUAUUUAAAAAGAGUUCAGUCA-AUCCCCAGCUAUCAACCUAACAAGGCAAAACUGGAUGAUUAU--CUUGCUGGAUCCGGGAAAUCAACCCGUUAGAUGUAUCGA----UAUGCCAUGCUAUAUUUAUAUACUAUUGGUAAAAAA-- 
>C2 5471
CUGAAGAUUUGUAUGGAUCGUAUAACGGUUGUAGAUAAAGAUUCAAGAUGCUA-------------UCAGGACACUAUAACCGGUGUUCUUAAUCCCCUAAAUUAUACUGUUUGCUUGAGGGCCUUAUUUGACUUGUUCACUGAAGUGGAAGAAUAAUAUUAACCCACUCCCUCAGCGGACUAUUAGCAUGACCAGCUGGGGUCCAUUCAAGCCACGGGGAACCACUUCUUAGUACAUAGCUGUUUGCGGCCGGCAAUACCGCUUUAUU---CGUAAAUUAACAUGCAUGACUCGAUUAUGACCUAUUGUAACGU--UUAUAGAAUUUAUAGUAAA-UCUCAUUAUUGACGGUAA-UAGGACAUGUUGUAAAGCAUAAUUAUCCGUAUCAAAAGAAGUAUUUCCCAUCUACUUAACUCGUUCAACAGAGGUAGAGAU-----UU-UAUGUCUGCGUUAA-AAUAUGAAACACUUUGAAAAAAAGGUGUCCCACCCUGCUAAGAU-UUGUGAGUACGACAGCUGAAAAU--------------------------------------------------------------------------------------------------------------------------------------------------------------------------------------------------------------------------------------------------------------------------------------------------------------------------------------------------------------------------------------------------------------------------------------------------------------------------------------------------------------------------------------------AUCACUAGAGCAUUACAGUCGAAGGCUACUCGCUUGCCUCGCAUUGGUUGACUGGCCAAACUUGCGAUACAUGACGAAUGAGCCCCUUCCUGAAGAUGUUUGUCGAUUGUUUACAUCCGCAAAAUCAGAGGCAACUCUAACGAU--CUCUUAUAAACACAGCUUUAAAGUCAAUUGCCACGCCUGGAAGGGUUGUUCAGCCCC-GAUAACCCGUACAAGCCUGCCGAACAUUAGUGCAUACUUUCGCUAUAAUAACAUUCAUCAUCAGCUUGUAACAUCUUCUAUUAAAGAUCU----AAUUGGUAAAUACAUGA---CAUUGUAUUAAAAUCAUCAUAUGCUGCCUUUAGGCAUGUA----CAUGAGUAUUGGGUACGAAAGUGAAUACGAACCAAAUGCUAUCAAGCUUACACGCCACGCUCACCACUCCAACAGUUACGAGGACCGAUAUUUAGCCUAAUAUAAC-------GCCUGCUGCCACUUAAAAGCAACCCAGUCGUCUAAGACGCCGUUUUACCAUAUUAUUAAGGAGCAAAGUGCUACACUCUCGAACCAUGUCUG------------UACUCUGUGACCUU--CCGUAUAUCAUAAGCUUU----GCGUUGAUUUUCAGAAAAUAAUUCAUAUUAAAAUUCGUUCAGAGAAUGGGUUGUAAGGAGGAUAGCGC--GUACGACAAUUUGGUUAUUAGUGAAGUCAGUAUUGUACAC-CAAGUGGUGUUAACCAUCUGCGGCCGAUCAUUUAUUCUAGUUGCGUCGACGGCUCUAUAGUUGUACUAUUGUCAGUCAUUAUAGUAAGCGUAGUGAUGACCGUUCACUAAGCGAAGGUC-GCUUUGGUCACCUGGUGCAUUCGGGAACAUCCGGGGUUUAGCAAAUUUCCGACACUCAGACGCCAUAUUUGAUACAGAUGAAGACUGCCUGACCCUUUGGAUUAUUUAACUCCCCUAUUUUACGCAAGGAUCCGGUUUCACU-----GUGGGUUAUCUGGAUAUAUCAUGGACGUAAAUCACCUACUCAGUGAGAGGGA-------------------UGCCUGAGA---CUUUUUGGG------AACAUAUUCUCUUUUACUUA---CGGUAGUAU-AAUACUUACAAAAAUAUUAGUUUAGAUAUCUAUUCUACCGCACCUUAUGACC--GGUUAGUUAAUAUCAUUGGUCGAAACAACAAUUAGAAAGGCACGAAAAUCGUUGGGACUCGGUAACUCUAUAUGACUGUCUUAUAGGAUAUU--UUAUGCCGGUGACAUAAUUCAAGGAGCAA-----AAGGUCUUGAAUUAACCUGGCAUAUCGGAUUAUCA--UAUCAAACCCACCAACAAACAGUCCCCCCUGCCUAU---AAUCUUCUGCUGACCUUUCA-----AAAACAAAACAGUGCCUUAACUUUAUAAAAGCAGCGACGUUGCGUUUGAGCAUAUA--------------GCUUAAGAGAAACUGUACGCUUGUCGUUUCGAAGGACGUGGGAUCUCAAGCUAACCGCGGGUGUGGAAAUCCCAAACGUUAAUACCGCGC-ACUAUAAUAUCUAAGCGUUAUGUGUCAUACGUUCUUC--UUUUGGUACAUCUA----------------------------------------------------------------------------------------------------------------------------------------------------------------------------------------------------------------------------------------------------------------------------------------------------------------------------------------------------------------------------------------------------------------------------------------------------------------------------------------------------------------------------------------------------------------------------------------------------------------------------------------------------------------------------------------------------------------------------------------------------------------------------------------------------------------------------------------------------------------------------------------------------------------------------------------------------------------------------------------------------------------------------------------------------------------------------------------------------------------------------------------------------------------------------------------------------------------------------------------------------------------------------------------------------------------------------------------------------------------------------------------------------------------------------------------------------------------------------------------------------------------------------------------------------------------------------------------------------------------------------------------------------------------------------------------------------------------------------------------------------------------------------------------------------------------------------------------------------------------------------------------------------------------------------------------------------------------------------------------------------------------------------------------------------------------------------------------------------------------------------------------------------------------------------------------------------------------------------------------------------------------------------------------------------------------------------------------------------------------------------------------------------------------------------------------------------------------------------------------------------------------------------------------------------------------------------------------------------------------------------------------------------------------------------------------------------------------------------------------------------------------------------------------------------------------------------------------------------------------------------------------------------------- 
>B2 5471
GUGAAGUUCGGUAUGAGUCGUACAACGGU-UUUGGCAAGGAUUCGGAGUUCUA-------------UAGCGUCAGUAUAAUUGGCGUUCUAAAUCCAUAAAAUU-UACCGUGAGAUUGAGGACAUUAUUUGAUUUGCCCCUUCGAGUUGAAGAGUAUGAAUAAUCCCACAUCUUGAUGAAUUACCGGUACGGCCGGCGGGAAGCGACUAAUGCUACGUAGUACCAGUUAACAAUAUAUAAACGUUAGCAGCGACCAAAAAUGUCCUACC---CGCUAGCAGUUGUAUAAGAAUCGGCCAUGAUUCAUCAUAACAC--AGAUGAAGUCUAGGGUGAG-UAUCAUUGUUGAUGGUUA-CAGGACACGCUAUCAUGUACUAAUACCUUUAUUGGGAAGAAUAUUUCCCGUUUGCUUCUCCCUUUUAUCAGGAGUAAAAGUAUAGAAGUUAUGUCUUCGGUAA-AGAAUGGUACACUUUAAAAAGAAAAUAACCCGUUUUGCUAAGAU-UUAAGAUCACGUCAGUUUAAGAU-----------------------------------------------------------------------------------------------------------------------------------------------------------------------------------------------------------------------------------------------------------------------------------------------------------------------------------------------------------------------------------------------------------------------------------------------------------------------------------------------------------------------------------------------------------------------------------------------------------------------------------------------------------------------------------------------------------------------------------------------------------------------------------------------------------------------------------------------------------------------------------------------------------------------------------------------------------------------------------------------------------------------------------------------------------------------------------------------------------------------------------------------------------------------------------------------------------------------------------------------------------------------------------------------------------------------------------------------------------------------------------------------------------------------------------------------------------------------------------------------------------------------------------------------------------------------------------------------------------------------------------------------------------------------------------------------------------------------------------------------------------------------------------------------------------------------------------------------------------------------------------------------------------------------------------------------------------------------------------------------------------------------------------------------------------------------------------------------------------------------------------------------------------------------------------------------------------------------------------AUUUGGACGAUGACCAGAUUUUAAACCGACACAGAGAUCAUGAGCAUGAGUCUUUG--AUAUCUUUCAACGCCAGUGUAUAAUGG------AAUUGGUACCAAUUUUUAGGAAAUACUAGUCAUUUAGAGAGUCUGCACUCCGGCCAAUUAUGCUCAU---UUUAUUGUGGAACUGCAGCAACGACAUCUUUUAUUUUUGGUCGGCUGGUUUCGUGCACCCAAAGGAUGUUAUUUU-AUCACCCGUUGAAUGUCAGACAUGGUUGCCCUUCUUAGUACUGUCCUCACUUAAAAUAUUCUUGAAUCUC-----CUACGUGUAAUAUC---GAAUUGAGGCGGCAGUAGUUUUUGAUG---CUCUCUCUGAUCG-UGUGCAAAAACAUCUA-GUGUAUAUAUUCAC-AUACAAAGACAUAGAUAGAUGUAGAAAAA-CAUAAGGUACGGCAAAAACACGGAAACUG-CCCCAAAUAGAACUUGCG--------UAAUUG------AACCUCGGUCA-CCACAUUGUUUUCUUCUAUAAAGUUGGGGCAACAAAGCUGUUCCAUGGCGCAAGGC---CCCGUCUAAGUUAAAAUCAGUGUGAUGUAAUGGACGCCAAAACCAGAGAAGUAAACUGGUCUGACCUCCCAGUACGGACAAG--GAAAAAAUCCGAGUGAUAUGGAAUGGAUAACAAUUAA-----------UGAUCAUCCAGA--CACGUAACUAUGAAAAUCUACUAAGCGUAAUUCUGGAUGUUG----------------------------------------------------------GAAAGCCCCGGUUUAAUGGGUUGGCAAUUUCAAUUGAGAUGUCGAACUAGUAGCAAUACGAGUAUACACAAACCGCCAGUCGUUAUAGAUUAAAAAU--------AUUAAAUUUCUAAUAUGGUGCGUCUUUUAUGCGGAGGGGGAAGCUUAAUCAAACCAUGCCAUUGAGAUUGACGGGGCGACUACAAUUAUCAU-UCGACGU-CCAGCACUGUAUACGUUAUAUAAUGAAACCAGAACCGUAGGGUUCCAAUCAAAACAUCGAAAACUUGUGCCAUGACAUACAUAGGGGUUUUCUUCUUAUCUAA---AAAUCACUCCGAGGUGUUUCUAUCCCAGUUUCUUCU-AAUAUAAAGAAAUCGUGUCUUAGAUGAACUACGCAAAUUUUAAUUAUAUUGGUUGAGCCACUUAGUCUCGUCUUCUUGUGUAGAGAUAUUGUAGU----CUAUGGCUCAACAAUUUC--GAUAAAGGUUUGAGUCUUAUAAAUUCAGUCAAAGCAA-AGGGAGCGCGU-GUUGUUAAAUAUAUAGUU-CAUAGUCGGACCCAUUGUGCAGUCACUAUGCUAUUGCCAUAUAUCUGACGAUGUAAAAUUCCAUCCUCAU---UAUUGGUAGGACCUCUGGUCCU--GGGGGUUUUCCUACGACAAUGGGAUAGAAGUAUCAUC--UUAGCCGUUUUUCAAAGGUAGCGACUCAGCAGGCUUUAGGUGCUAUUA-AAUUAUGUCUUCAACGGCA-UGAUUGGUCUGCUUCUCUUCAAUAAUAAGAUCACCUGUC--UCACGAAGCUUAUGCCCAACUGCAUUUAUUUAGUUAAUGUAAUGUUAGGAUAAAUCAGCA-----------------------------------------------------------------------------------------------------------------------------------------------------------------------------------------------------------------------------------------------------------------------------------------------------------------------------------------------------------------------------------------------------------------------------------------------------------------------------------------------------------------------------------------------------------------------------------------------GAAAAAUGCCAAGGAACGU---------------------------AUAACGAGAUUGGCUUCAGCGGAUCUAUGUGCUUUAAAUU-------GAAUCCUACAGCCUAUGACAAGGUGUGGCGAUAGUCCCUUAGCUAUGCUAGAUUAACAAUCUUGUAUAAAACGUACC----CGUCUAAUGGGACUAGAUUUAGUAUGACUUUCAAUAAGUCUAUCUCUUAGUAUUAGACUAUGAUAGC-------GAAAGACAAUAAGCGGGGGCAACCGACAACAGGACAACUUAUGGGGUUUCAAAAUUAAUUAGGCGACA-CUAGGACAGUCUUUACUUGAUGAAU-CUGUUACUCAGUAAUAAAUGG--------ACAGAUUACAACGUACAAGAGGUUCCACUCAUGCCCGUUACUUGAAGGGAAUCCUGUCA-GCUCUUAGUUAUUAACCUAACAGGGCAGAAAAGAGGGAUUAU--UUUGCUGGGUCCUGGAACCUAAUUUUUUAGGUAUUUCGA----UAUGACAUGCUAUUUCUAUGUAUUAUAAUUAGGAAU-- 
>A2 5471
GCGAAGUUUGGUAUAAGCCGCACAACGGU-UUUGACAAGAAUUCAGAAUUCUA-------------UAGCGUCAGUAUGAUUGGCGUUGUAAAUCCAUAAAAUU-UACUAUGCUACUCGGGACUUUGUUUGAUUUGUGCAUUGGAGCUGAGGAGUACGAAUAAUUCGUCGUUUUAAUAAAUUAUCACUACGGCCAUCUGGAAUAGGCCAAUGCUACGUAGAACCAGCUGACAAUACGUAAAUGUUAGCAGCGGCCAAAAAUGCCCUAUC---CUCUAAUAGAUGUGUAAGAAUCAGCUAUGAUUCACUAUAACAC--AGAAAAAAUUUAGGAUGAG-UAUCAUUGUUGACAGUUA-CAGGACAUGUUGUCACGGACUAGUACCUUUAUUGAAGGGAAUAUUUCGUGUCUACUUGUCUCUUUAACCAGGGGUAGAAGUAUAAAUU-UAUGUUUCCAGUAA-AGAAUGUUACAGUUCAAGAAAAAAGUAGCUCGCUUUGCUAAGGU-UUAAGAUUAUGCCAGUUUAAGAC--------------------------------------------------------------------------------------------------------------------------------------------------------------------------------------------------------------------------------------------------------------------------------------------------------------------------------------------------------------------------------------------------------------------------------------------------------------------------------------------------------------------------------------------UUUUUUAGACUUUUAGUGGCUAGUGCAUCUAGCAUUCUUCACCAUGAGUGAAUUGCCCGACUCGUGAUAUGUAACUGCCGUGCGUAUUCCUCUACAAGUUUAUCCCGUGUUUACAGCUACUUUAUGAGGGCCAACUCCAAUGUU--CUCAUAAAGGCCGAAGUUUAAAGUCAUUUGCCACUAUUGGACAGAUCAGUCAACCUCUGUUAACCAAGGCGUGCUCAUCGGGUUCUG-UCCGCUCUUUUGUUAUGAUAUCAUGCCUGACCAGCUCGUAAUUUUAGUUAUUAUAGAUCU----UAAUGGCACGAACAUGA---AACUUUGUUACAAUAAUUUUAUUCUAGUAUUCGGUAGCUA----GAUAAGUAUUUGGCAAGUAAGUAUGUAAGAACUACAGGUUAUAGAUCCUAUACGCCAAGCUCAACAAUCCAACGACCACCAUGCUCGACAUUGGGCCUAUUGUUACUGUCGGAGCUAACCUCUACCGCAACGCAAAAGUGUCAUCCCGGGCG----------------------------------------------------------------------------------------------------------------------------------------------------------------------------------------------------------------------------------------------------------------------------------------------------------------------------------------------------------------------------------------------------------------------------------------------------------------------------------------------------------------------------------------------------------------------------------------------------------------------------------------------------------------------------------------------------------------------------------------------------------------------------------------------------------------------------------------------------------------------------------------------------------------------------------------------------------------------------------------------------------------------------------------------------------------------------------------------------------------------------------------------------------------------------------------------------------------------------------------------------------------------------------------------------------------------------------------------------------------------------------------------------------------------------------------------------------------------------------------------------------------------------------------------------------------------------------------------------------------------------------------------------------------------------------------------------------------------------------------------------------------------------------------------------------------------------------------------------------------------------------------------------------------------------------------------------------------------------------------------------------------------------------------------------------------------------------------------------------------------------------------------------------------------------------------------------------------------------------------------------------------------------------------------------------------------------------------CCCAUGAUAUUUCUAUCUCAGAUUUUUCU-AAAAUAGGGGAAUCCUGUUUUAGACGAACUAUGCAGAUUAUAAUUAUACUGGUUGGGCUAGUAACUCUCGUCCUCCCGUGGAAAGAUAUUGUCGU----CCAUGGCACAAGAGUUCC--GAUAAAUGCUCGAGCCUUAUGAAUUCAGUUAAAACAG-GGAGAGCACGU-GUUAUUAGACAUACAAUU-CAUGGCCAGAUUCAUUAUGUGGUCACUAUGCAUUUGCCAUAUAUCCG-CGACAUUAUACUUCAUGCUCAU---UGUCAGUAAGACCUCUGCUCCU--AGGAAUUUUUUGACAGUAAUAGGAUGGAAGUAUUGUCUUUUAGCAAUUUUUUAAAGAUAUAGACUAAACAGGCUUUCCGUACUAUUA-AAUUCUGUUUUCAGCGGCU-UAAUUGGUCCGCUGCCCAUAAAUGGUAAGAUCACAUAUC--UCGCAGAACUUAUGCACAACUACGUUUCUUAAUUUAAUCUAACGUUAAUAUAAAUCAACAAUGCUCAAUUUGCGGAGGUUUGGCUUUAG--UCUAAUUAGCUGCACUUACAAAAAGGUAACUGGACCAAUGUAUAAGGUUGUUUUUUUC-AUUUUGCCGUUAGUCAUCCGUGGCCUGUAUUAACUACC-CAUAGUUACAUC--GGACCACAUCUAGGUCGCAACGGGUUAGUUAAAAAGUAGUUUGUGAGCCGCUCGGAUG------AAAUAUUUGAACCGAUAUUACAUCUGUGAUUUAUG---AUUAGAAUGCUUUGGUUAUG--UCUAAUAGCCUCUAAUGGGCAGGGCAUCUGCUAAUGCACUUUAUAACUAGUACCGGA-CGAUGUAGGCCUUUGUAUGGG--ACACAUCGAUCUCGAGUACUAGAUAUGUAACUGGGCUCGUUGAGCCUUUCCCUUUGU-UACUUACUAAAUCCUUACUCCCAACAUAUUAAACACGCCUGGAGCCGAAUAGCAUGCCUC------------------------------------------AUUGAUCGUUA--------AAGGGUUACCGC-AUCUUACUUUUUUCGCUUUUAGGCGAGGAAAACU------------------------------------------------------------------------------------------------------------------------------------------------------------------------------------------------------------------------------------------------------------------------------------------------------------------------------------------------------------------------------------------------------------------------------------------------------------------------------------------------------------------------------------------------------------------------------ 
>H3 5471
ACUGAAGUUUAUGGAAAUCUUACGACAGUGAAAAAGAGAAGUUCAGAGUACCU-------------UCGAGUCAUCAUAUUCACCGUCCCACUAGGGUAUGAUC-UCUGACCUAUCCGUGGGUAUUUUCUAAUUCGUUCACGAGAAUCAAAGGAUGCGAUCGAAUCAAUGCCUCUGUGUAUUCCCUAAAUGAUUGACUGGAACUACUUAGAAUUGUGUGGAAUCCGUUUGUAAUGAAGAUCUAUGAGCAGCCAUUGCUCUUAUUCUACCUU-CGUGAGUGGCUCUAAAUAAAGUUGCUACGACCCGGCUUAGUGA--ACAUACAACCUAAUGCCAG-UAUCAUUAACGACAUUAU-CGAGGUGU-UGAUCAAGUAGGGAUGCCUUCAAUUAAGAGGUUAUAUCAUA----GUUAGUUUGUCUAACGAAUGGUGAAGC-----AG-GGUGUUAACACUAA-AAUGCAAAUUAUAUUGCAGAGAUGGCGACCCACCUAACAAAAGU-UUUUAAUUGCAUCCUUCUAGAAA--------------------------------------------------------------------------------------------------------------------------------------------------------------------------------------------------------------------------------------------------------------------------------------------------------------------------------------------------------------------------------------------------------------------------------------------------------------------------------------------------------------------------------------------AUUUUUAGCUAUUUGGUUUCUUAAAUGUCCCAGUCACUUUGCAAAAUUUGAAAGUCAGGUAGCGCCAACUGGAUAAAAUAGGUCCAUAUGGUUAUUUGUUUGUAUGCUGUCUCUUGGUCGAAAAGCACUGACAAAUCCCACUGA--UGAGUGUUUA-GCUGCAUUUCACCUAUAGGGUACUCGAUAGAGAUGAGCUUUAGCCU-GAAAGUUCGGUCCAGUUGGUCCCUAACGGCGUCUUACCCUAAUUAUGUUGACUCACAAGAUCGGUUCGUUGCAAUUGCGUCAAGUGGAGU----AGCCCCUGAGCUUUCGA---GUUUGAGUUUUAUUCGUUGUUGACGGGCAUUGCCCAGACA----UAUGUGUAUUGUGUAUUAAAUUAACUGAGACUCAAAAGCUAUGGUUUCAACAUGCUCUACUACAUUAUUUAUUGGAUACGAAAAUUGAUUAUGACUCCCAUGUAAUGAGUGUCACUCGCAGACUCUCUAGUGCACUAGCGUCAUAAACCAAC--------------------------------------------------------------------------------------------------------------------------------------------------------------------------------------------------------------------------------------------------------------------------------------------------------------------------------------------------------------------------------------------------------------------------------------------------------------------------------------------------------------------------------------------------------------------------------------------------------------------------------------------------------------------------------------------------------------------------------------------------------------------------------------------------------------------------------------------------------------------------------------------------------------------------------------------------------------------------------------------------------------------------------------------------------------------------------------------------------------------------------------------------------------------------------------------------------------------------------------------------------------------------------------------------------------------------------------------------------------------------------------------------------------------------------------------------------------------------------------------------------------------------------------------------------------------------------------------------------------------------------------------------------------------------------------------------------------------------GCGAUAUACUGUGAUACGGGCACU-CUUUUUUAUAACCAACACAUGAGAGUGUGAAGGUUAGGAAUGAAAUAUGGAUCAAAUUGCCCGAGUCCCUAGCACAGGGAAA--AAUAGGAGACUAUUGUUGUUUCAUUUGUCUCAAAUAA-----------UGGUCCGCCAAU--UAACUGACCAAGAAAGUAUACUGUGAUGACUGCGGAUCUUU-----------------------------------------------------------AAAAAUCUCAACUCAAAGUACUAGGGAUUUCUUCGGUGACGAUGAAUAGAUAGAAGUCUAUACGAAUUUUCCCUUUGAAUCCUA-UUCACUACAAUA--------CUUAAGCCUUUAGAAUCAUCGAUAUUUGCAGCUAGAGGUUAAGACUGAUCUGUUAGGGAUCUCGGGAUUGAUAGGACAAUGCUAAUUACAGC-UUGAUAG-AUAAUAUUGAGCGAAUGUUACUAAUCGAUUGAGUAC-UCAAAUCCAGAACAGUGUGAUUAAGUUGUCGUAUAUAAAGCGUAUAAGUAACAUUCCGCCGAACCAUCGAUAUUUCUUUGCGGUA-AGCUGACCGGGUCCCUUUU-AAUGCAAAGGUAUCGAGCCCGGGACUCACUUUCUAGAUCUCCGUAAC--UAAUUGUGACAUCUGUUCCAGAGCUGAUGCGUGGGACUUCUGGGGG----CUGUGGCGUAAUAAAAAC--GAAAGGAGUUUAAAACUUAUGACACCAGGUAAAAUGCUGGUGAAUGCAC-AAGAUUAGGUGCUUAGUU-UAUACUCGGAUCCUUCGCCCAAUCACUAUACUGUCACCAGACAAACG-UCACGCUUUUUUUGAUACAAAU---GACUGACUGGAUCCCUGCUUCU--AGGGAAGUCCUGUCGACCCCGCAAUAAAGGAAAUUAC--UUUGUCACUUUUAAAGGGCCAGAAUUCGAUGGGCUAUUCCUUGUAUUA-CAUUUUUCCUGCUCAUGUC-UUAACUCUGGUCAUCCCCUUAGUAAUAGUGUUACAUUUU--AUGCAUUAACAUUAUGCAGAUACUUAAGUAAUUCUGGACUGUCAGUUCUACGGGUCGGCAAAGAUCAAUGUGUGAGAACUUCAUUCUAAAAUCAAAGGUAUUGAGAGCUAAGGAUUGCAGUGUGAUUAUUGUUAGGGUCAACUUUACAU-AUUUUAGAAUUACUUCACUGUUGUCUACUUUAACUCUC-GUGUCUUACAUC--GUACCAUUCUUAAACUAUUACGGAGGGGAAAG----UCGACUGUAGGUCCCCUACAGA------AAGUUCAAGAACAGGUAUCACAUCUCUGACCUGUG---UAGGGAAUGAAAUAACUGUGGAGUAGAUAGAUACUAAUAAACAAGAACUAUUUCAAUAAUUUUUAGUAUCGGAAAUUCA-UACUAUGAGCG-----AGGAU--AAAUUUGGGUUUUUAACAUUAGACGUAGAAUGAGGGUAGGUAGGACUUGCACAAUUU-UAUUUUCUGUAAUCCUACACGCGCGGUCCACGCA---AUUGGAACUUGGCCGAAUUGACU------------------------------------------GAUAAUCACUG--------UAGAUACGGUGC-GGUAUACUUCUUGUCCUUUUUGUUCCGAGUCUUU------------------------------------------------------------------------------------------------------------------------------------------------------------------------------------------------------------------------------------------------------------------------------------------------------------------------------------------------------------------------------------------------------------------------------------------------------------------------------------------------------------------------------------------------------------------------------ 
>G3 5471
ACACGAGUUUAGAGUAAUCGUACGUCAGU-AGGGAGACAAGUUUAGACCACCU-------------UUAAGUCAUCAUGUCCACCGCCCCACUAUAUUGUAAUC-UCUGACCUAUCCACGGGUAUUUUCCAAUUCGUCCACGGGAACUGAAGAAUGCGAUCGAAUCAACGUCUCUCUGUAUUUUCUAAAUAAUUGACUGAAAUUACUUAGAAUCACAUGGAAUCCGUUUGUAAUAUAAGUGUAUGGGCAGCCACGGCUUUCAUUUUACUUU-CGUGAAUGGCUCUAAACAAAGUUGCCACGGCCCAGCAUGAUA---GCGUAAAACCUGAUGCGAGCUCUCAUCAUCAACAUUAU-CCAGGUGAUUGUUCAGAUUUGGGUACCUCCAAUAAGG---UUGUAUCAUAUC----UAGUUUGCCUAACGAAUGGGGAAAU-----AG-AGUGUUAACACUAG-AGUGUGAAUCAUAUUAAAGAGAUGGCGACCCACCUUAUAAAAGU-UUUUAAUUACGUCCGGCUAUAAACCAAAAGCAAACAAGAGAAAUAUAGCAGUGUAACGGACUAAAGGGAG--AGAUA--CU-UUAGGACACUUCACGUCUUUAUAUCCAGGCCGUGCUCACUUAACUACACUU----AAUCGCUAGUAGAUCUGUACUUUCUUCCCGGGCGUGGAAUAGUAUAACUACAAAGAAUGUAUAUUUACAUCUCUAAUAAAGAUGAUGCGUGAGGCUUUGUGUCUUAUUUUGGGAGGUCUAAUUAUUUAAAGUGAUUGGGGGAUAGACUCACCUUAGAUCAAAUCAAGUUAUAACGUCGCAAUAUCUACUAGCCGAAAGA--GUCUUCCUGACCAACUACGCUAUAUUUUUAUAAUAUACUAACCCAAUGGUCUCCCGUUGCGCAUUCUGUC-----AAAGUCUAGUCUAAGCAUCGCAGGGCUUUCUCUUCGCACAAUCGCCACAGGGUCCUACAAUAUAUAGAGGACUAAUUC-ACUCAUGAACUCAGGAUCGAUUGCCUACGGGAAGGUUA----UCACUUCCACAUA---------------------------------------------------------------------------------------------------------------------------------------------------------------------------------------------------------------------------------------------------------------------------------------------------------------------------------------------------------------------------------------------------------------------------------------------------------------------------------------------------------------------------------------------------------------------------------------------------------------------------------------------------------------------------------------------------------------------------------------------------------------------------------------------------------------------------------------------------------------------------------------------------------------------------------------------------------------------------------------------------------------------------------------------------------------------------------------------------------------------------------------------------------------------------------------------------------------------------------------------------------------------------------------------------------------------------------------------------------------------------------------------------------------------------------------------------------------------------------------------------------------------------------------------------------------------------------------------------------------------------------------------------------------------------------------UUACAGAUGAUAACCAAGCGUUAAGCCUAGAUACGCA------------AUCUGAGGACCAUCAUUAGACUUUUCCUCUAUAAGG--GCUUACAAGUGAUACUUUUAACGACGAUGUUUAGCACCAUAUAAAGCAACACACCGAUAUGUUUAGCAUCC----ACGCCACGGAG-ACCAGUGCCAUGAACUUUCGUAUUCGCGUGAAUGUAUCUAUAUUUAUAGGCUGUGUUCUCCC-UCGAUCCUGUAAAUACCUACGCCGUUGUUGUGUCUGGAGACGGUUCUCCCUCUAAAUGUUCUCGACUGUC-----UAACAUAUAAUAUG---AAGUAUAACAGGCAAUAGUAUCUCAAU---UUGACUUUAACGAUGAAACGAGGUUAUUAA-UGAACGGUAAUCCC-AAGCAGGGACGAGGAUGGAAGCAAAAUAG-CGAACGCUUUACUUAGAGUGGAAGAAAUG-UUUCGCGCGAACAAUCUG--------UAUCUU------UAUAAGAGUCAUCUGGGUCAGUACGUUAUGUCAGAAGGAACCCCAUGCGAUAUUUUGUGACACAAGCACC-CUCUUUAGUAACCAACACGUAAGAGUGGAAAAGUUAGGAAUAGAAGCUGAAUCAAAUUGCCUGAGUCGUUAAUUCAGGAGCA--GAUAUGAAAAAAUAGCUAUUUCAUAUAUACCGAAUAA-----------UGGUGCACCAAU--CAUAUAAUUAA-AAAGUAUAUAAUGAUAACUGCAGAUAUCU-----------------------------------------------------------AAAAUCUUCAACUCAUAGUGUUGGAGAUAUCUUCGGUGAUGAUAGAUAUUUAGGAAACUAUACUAAUAUUUCGUUUGGAUCUCA-UUCAUUACAAUC--------UUUAAGUCUCCAGAAUCUUCGGUAUCUGCGGUCAGACGUAAGUACUGACCUGUUAGGGAUCUUGAAAUUGAAAGGAUAAUCCUAUUUACGAG-UUGAUAG-AUAGUAUUAUGGGAAUAAUUUUAAUCAAUUGAGUAC-UCAGAUCCGAAACAGUGUGAUUAAGUCGUUGCAUAUCACAUAAGUUACAAUUUGCCGAGUCAUCAG----UAUUUCCUUGCGGU-UAGCUGACUGGGUUCAUUUU-AGUGCAAAGGUAUCAAGCCCGGGACGUUCUUUCUAGAUCUCCGUUAC--UAAUUGUGACAACUGCUCUAGUCUUGAUGCGUGGGACUUCUGGAGG----CUGUGACGUAAUGACAAC--AAAAAGAACCUAAAACUUAUAACACCAAGUAAAAUACUAGUGAAUACUU-GAGGUUGGAUACGCAGUU-UAUACCCGAACCCUCUGCCCAACCACUAUACUGACACCAUUUGAACG-UCCUGCUAUUUCUGAUGUAAAU---GACAUACUGGAUCCCUGCUACU--AGAGAAGUCUUUUCGACCCUGCAAUAAAGGUAAUCUC--GUUGUCACCUUCAAAGGACGCGAAUUCGAUGGGCCUUACCUUGUAUUA-CAUUCUGCUCGCUUAUGUU-AUAACUGAGAUCCGUCCCUUCAUAAUAGUAUUACAUUUU--ACGCAUCAGCAUGAUGCAACUACUUAAGUAACGCUGGAAUGCCAGUUAAACAGGUCGGUA---------------------------------------------------------------------------------------------------------------------------------------------------------------------------------------------------------------------------------------------------------------------------------------------------------------------------------------------------------------------------------------------------------------------------------------------------------------------------------------------------------------------------------------------------------------------------------------------------------------------------------------------------------------------------------------------------------------------------------------------------------------------------------------------------------------------------------------------------------------------------------------------------------------------------------------------------------------------------------------------------------------------------------------------------------------------------------------------------------------------------------------------------------------------------- 
>F3 5471
ACUAACGAUUCUGGGAGUCCCACGACUAC-AGGUAGGGGAAUCCAGAGUGGACAU-----------UGAAGUUAUCCUAUUUGCUAUCCCCCAACCUCGCAAUU-UUUGACUAGUUUGUGCACAUUGUCCCGUACGCCUAAGAGAAGCCGAGAGUGUGAUCGGUUCGAUGCCUUUGAGUAUUCCCAAAACGGUCGACUGUAACUUGUUUGAAUUAUAUGGAAUCCGUUCUUGGUAUAGAUGCAUUCGCGGCCACUGCUUUCACUUUACUUU-CAUAAUCAGCCUUAAGCAAAAUUGCGGUAACCCAGUUUAAUAC--AUAUAAAACCCAAUGCGAG-UCUCAUCAUCGACUUUAU-CGUAGUUUACCAUCAAGUGUUGAAACUUUGAAUGAAAAAAUUAUAUCAUAUC----UGGUUCACUUAAUAAAUGCAGAUUU-----AG-GACAUUAACGUUAU-AAUGCAAAUCACGUUAGAAGGAUGGUUACCCACCCUGUUAGAGU-UUUUAAUUACAUUGAGCUAGGAA--------------------------------------------------------------------------------------------------------------------------------------------------------------------------------------------------------------------------------------------------------------------------------------------------------------------------------------------------------------------------------------------------------------------------------------------------------------------------------------------------------------------------------------------AUUCUCAGUUUUUUGUUUUGUGAAACCCCUGACUUAUCGAGAAAAAAUUAAUAGACGAUUCGCGAUCUUUCGAUCAAAUAUGUCAGUAUUUCCAUUAGCUUAUGCAUUGCCUCACGCCCUGGAAUCGCUAACAUAUCCGGCCUC--UUCGCGAUCAUACAGCAUUAAAGCUAUUAGUCAAACGAAGAUAAACAACUUCACGCU-AUAGACCCAGACGAGCGUAUCACGAUAUGUGCUUUACCCUGAUUCUCUUAUUAUAGAAGAGCGGUUCGUAAUAAUUGCGUUGAAUAGUGC----AAUAUCUUCAUUUACGA---AUUUACGUUUUAAUCGUUGUUGAGUGGCCUUUCCCAGAGG----UAUAUGUAUUGUGAAUAAAAGUCGCGAAAACACUAAAGCCAUGGUUCUAACCUUCGCACCUCCACUAUACAUAGGGUGUGAUCCUUAAUAUUGAAUCCCCUGUCAGAAGGGUCACGGCCAAACACAAUAGAUAACUGCCGUCGGCGAUAAAG--------------------------------------------------------------------------------------------------------------------------------------------------------------------------------------------------------------------------------------------------------------------------------------------------------------------------------------------------------------------------------------------------------------------------------------------------------------------------------------------------------------------------------------------------------------------------------------------------------------------------------------------------------------------------------------------------------------------------------------------------------------------------------------------------------------------------------------------------------------------------------------------------------------------------------------------------------------------------------------------------------------------------------------------------------------------------------------------------------------------------------------------------------------------------------------------------------------------------------------------------------------------------------------------------------------------------------------------------------------------------------------------------------------------------------------------------------------------------------------------------------------------------------------------------------------------------------------------------------------------------------------------------------------------------------------------------------------------------GCGUCACUUUAUAGCACGUGAACC-AUUUUAAAUAACUAGUAUCCCAGAAAGUAUAAGUUAGGAACAGUGGGCGAGUCAAACUGUGCGAACUCCUAGUCCAGGGGAG--CAUAGAGCAUGUGUGCAAUUUCAUAUGUAUCAGUCCACACAUGUAGCUUGGUGAUCAGAC--UAUCUGACUACGAAGGUAUAGUGUGAUGGUUCCAGACGUCU-----------------------------------------------------------AAAAGCUCGAA--CAAAUCUUCGAAGAAUUCUAUGAUGAUGUCGAAUAAAUAAAAAAGUGUACAAAUGGAAUGUGCUGAUCAAA-UGUACUAACAUC-----------UGCUCUCGAGAAUUAUAAAAAU-CGCGGCCAGACAUUGGGAUCUACCGGUUAGAGAUAUUGAGACUGUUAGGGCGACCUUAAUUACCGC-UUACUAGAACAGUACCGUAUGAAUUGCUUCAAUCGAUUGAGAAU-UUAAAUUCGGGACCACUUGAAGGAGACGCUGCAUAACGCAUGUGUAACAAUUUGCCGGAUUUCCGG----UACUUC--------------------------------------------------------------------------------------------------------------------------------------------------------------------------------------------------------------------------------------------------------------------------------------------------------------------------------------------------------------------------------------------------------------------------------------------------------------------------------------------------------------------------------------------AUGAUUAAUGUGUUAGAACUUGGUUCUAGAAUCGAACCUAUUGUAAUUCAAGUACGUUCAUGUGCAUACUACUGGGUGCUGAUUUUAUACAUUUUAGAAUUGCGUCUCCCUUACUGAGAUUAACUUUC-AUUUGCCACAUC--GUACCAUUCGUAGUCUGUAACGGAGAAAGUAU----CCAAUCAUAUGUCGCUUACAAA------GGGUUUUAGAGCAGAGAUUGCAGCACUGGUCCGCU---UUGGGAAUGACUAAAUUACG--GUAAACGGAGGCUACAGAACAUAACAUUUUGCAAUAGCUUUUAUUAGUGCUACCUCA-CAUUGUCAAUA-----AAGGC--GAACUUCUGUUCGUAACACUGAACAAACAGUAAGGGCAGGUAGGCCCUUUAUUAUCU-UAUUUUGUAUAAUUCUACUGUUGGUGCACAUA-----AUUGAACAUGAGUAAUAUUAACU------------------------------------------AACAAUUACUG--------UAAACAUAGUAC-AUUAUACUUUUUCUCCCUUUAGAGCCGAGUGGUU-AGAAUGGGCUGAAAUGUCU---------------------------ACGGUAAAUUUGGGUACAACGGAACUGUAUAUUUCAAAUC-------AAGCUCCACGGUCUAUAAUAACUUUUGGGGAAAGUUUUUCAGGCAUGUAGUGUUACUGGUCUCAUGUCCGAUAUUAC----CGUGAAAUGGCACUACACCCUGAAUGCUUUAACAUAAAUA-GCGUCUAAGGAGUAACCUAUACAAGUGCUAUUAGUAGUAAUACGGGCAAGAGAU-UCAUCAAGCCGGCCACUUGCGAGGUUCCAUGGUGAAUUGGGGAUCA-CUCGAAGGGACCUCGUUAGCCUAAU-CUAUCGCUUCGAAAAAAAAUA--------AACGAUUGCAUCCUACGUGAAGGCUUCUUGAGACUGAGUACUCCAAAGAGUCCCUAGAA-AUUUGUAGCUAUCAAAUUAGUAGAGCGGAGCUGAAUGGCUGU--UUCGCUAAAUCCGAACGUUAAACGC-CAAAAUGAUCCGA----CGGGCCUGGUUUCAUUUGUAUAACAUCUAAGACUGAGC 
>E3 5471
ACUGACGUUUCUGGGAGUCCAACGCCUAC-AGGGGGGGGAGUUCAGAGUACCU-------------UCUAGUCAUCUUAUUUACUAUCCUUCAACCUCGCGAUA-UUUUACUAAUUUGUGCACACUGUCACGUACGUUUAUGAAAAUCCGAGAGUGUGAGCGACUUGACGCCUCUGCGUAUUUUUAAAACGGUCUACUGUGAUGGGUUAGAAUCAUAGGGAAUCCGUUCCUAGCAUAGCCACGUACGCGGCCACUGCUCUCACCUUACUUU-CCUGAAAAGCUCUAAGUAAAAUUUCGAUAGCCCAACUUAACAC--AGACAAAAUCCAAUGCGAG-UCGUGUCAUCAACUUUAU-CGUAAUUCUCCAUCAAGUAUCGAAACCUUCAAUCAAGAGGUUGUAUUAUAUUUAUUUCACUCACU----AAAAGAAGAUAU-----AG-GACAUUAACGUUAU-AAUGUGCAACACAUUAGACAGAUGGUUACCCACCCUGCUAAAGC-CUUAAAUUACGUUGGGCUAGAAA--------------------------------------------------------------------------------------------------------------------------------------------------------------------------------------------------------------------------------------------------------------------------------------------------------------------------------------------------------------------------------------------------------------------------------------------------------------------------------------------------------------------------------------------AUUAUCAGUUUUUCAUUUUCUUAAACCUUCCACUUAUCUAGACAAGUUUGAUCGAUGAUUCGCGUUAUCUCGAUCAAAUAUGUCCGUAGUUCCCUUAGUUUAUAAGUUGCCUAACAGCCUGGAAUUACCAACAUAUCCGACCUC--UUCGCGCUAUCGCACCAUUACAACAAUCGGUCAUACGAAGAAAAAGGAUUUCACCUU-GAAGUUCCUGACCAGCUUAUCACGAUCUGUGCCUCACCCUAGUCCUGUAGUUAUAAAAGAGGGGAUCGUAGUAAUUGCGUCAAAUAGUGU----AAUAUCGCUAUCGACGA---GUUUACGCUUUAAACGUUGUUGAUUAGCUUUGCCCAGAGG----UCUUUGGAUUGUGUAAAACAGUCGCGUAGACCCUAAAUAUAUGGCUCUAGCCUCAGCACCUCCACUAUACAUCGGAUAUGAACCUUGAAAUUGAAUCCCAUGUAGUAAGGGUCACGUCCAAACACAAUAGUUAACUAGCGUCUUAGAUAAAG-----------------------------------------------------------------------------------------------------------------------------------------------------------------------------------------------------------------------------------------------------------------------------------------------------------------------------------------------------------------------------------------------------------------------------------------------------------------------------------------------------------------------------------------------------------------------AGUCCUAAG----UGUCUUUUU------AAUAUUCUUCUUUUUCCAUGGAUCGGAUGCAU-GAAUCUGGAAAGAGUUCUAGCUCUGC-AUAAGUAAUCCUUUGCUUAGAAUUU--UUGUAAACCAUAGCUUUGAAUAAAGUGAAAA-CGCACUCGCAGCAGGU-CGACAUCGGUUGGAAGUUUUAUCCAUCAGCCGUAAUGGAAAGU--AAGUAGUGUCGA-----UUUACUAUUCAAUCCCUAGGGUAUCCACCGUGCCUGGCUACUUCGAACAACAUGCGUUUGUUAUUAGGACACGCAAACGAUCCAGAAUUC---GAUUUUCAGUUAACCACAAG-----AGACAAUAACAGCACUUUCGUCCUGCGCAGGCCCGUGCCUC-----------------------------AAAUCCUUAAUCAAAUGUCAAGCCACACUCUGUAUGCUCGUUGUCUAGAGGCACACAUGACCGAACUGUAUUCUAAGGAGUAAGAGUGUAUACCGUCAAUCUCGCGUACAACAUUCCUUAAAUGUAACAGCACUGACUAGGUUGACUCAGGUGAUAAUGGUACUUUAAGUCGUGUUAUACC------------ACCUGAGUAUCAUGAUUAAAGAUCGCCACUAUAUAA--GCCUGCCCAUGGUACUUUUGAAAAUGAUGUCGAUCAUUCUCAAACUUAAGACGCCGUCUCAUCCUGUGCGU----AUGACGACAAGAGUCAGUGUCGAGAACUUUCGUAUUCGAGUAAAUGCGUCCAUGAACAUAGCGUGUUCUUUCCA-UAGGCCCUUUCAUCAUUGACACCACUG-CGCAUCUGAUAAUGAUUCUCUUUUUGAAGAUUCACGACUGUC-----UU-UAUAUAUUAUA---AAGCAAAAGUGAAAGGAGUGUCCUACG---CUGUCUCUGUCCAUUCAACCGAGAUGUUCG-UGGAGGAUAAUACC-CCACGGGAAUGAGGGCAGAAGCUCAAAGC-CAAAUCGUAGGGCUUUAGAGCAAGAAAAA-UUCCGCAUGUACAAGCUG--------AAUCCU------UAUAACAAU-AUCUGCAUUCCCGCAUUAUGUCAGUUGGAAGCCCAC--------------------------------------------------------------------------------------------------------------------------------------------------------------------------------------------------------------------------------------------------------------------------------------------------------------------------------------------------------------------------------------------------------------------------------------------------------------------------------------------------------------------------------------------------------------------------------------------------------------CUAAUGGUAUAUCUAGCCCGGCCUUUCUU-AAUGCAAAGGAGUCGAGUUCAUGAUGCGUAUUUUAGGUGUUCGUUGU--UGAUUGUGACAAUCGAUUUAGUGCUCGUGUGUAGAAGUUCUAGCAC----CCGUGGCAUAAUAACAUU--GUAAAAAAUUCAAAACUCAUGACCUCAGGUGAAAUAUAGGUGAGUGUAU-GUGGUUGGGUGUGUAAAC-UACACUUUAAAACCUCGUCCGAUCACUGUGCUGCCGUCAAACGAACA-CGAUCUUAUUCCUAACGCUAAU---CUUAGAAUUGCUCCCUGUUCCU--AAGAAAGUUCUGUCGACCCUGCAAUGAAGAUGAUUUU--UUGGUCGUCUUCUAAGGCUGAGAACCCAACAGAUUUUACCCUGUAUUA-CAUUGGGUUUGCACGUGUU-UGUACCAAUUUCUUCCCCUCCAUAAUAAUUUUACGUCCU--ACCCACUGACAUUACCCGACCACACAAGGAUUACUGGACUAUCGGUUAUCCGGAUCAGAAAUGACUGAUGUGUUAGAACUUGGGUCUAAAGUCGAAGCUAUUGUAAUUCAAGAACGGCCUUGCGAUUACUGUUGGUCCUAACUUUAUAC-GCUUCAGAAUCACGUCACCGUUACUUAGAAUAAUUUUU-AUUUGCUACAUU--GUACCAUUCUGAGAUUGUAACGAAGGAGAGAU----CUAAUCAUCGGUCGCUUACAAG------GAGCUUUAGAACAGAGGUUGCAGCACUGGUUCGUU---UAGGGAAUGAUUAAACUAUG--AUUGACGAACGCUACGAAACAGGACAUUUUUUAAUUGCUUUUAUUAGUGGAAUCUCA-UAUUGUCAAAG-----AGGGC--AAACUUCUGUUGGUAACAUUGGACGGAUAGUGAGGGUAGGUAGGCCCUUUGUCAUAC-UAUUUUGCAUAAGUCUACUGGUAAAAUGCACGCG---ACUAGACUUGAGCAGCAUUAACC------------------------------------------AACAUUUACUA--------UAGACAUGGUACAGUGAUACUUUUUCUCCCUUUAGAAUUGAGUGGUU-UCAAUGGGCAAAGAUACCU---------------------------ACAGCAGGUUUGGGUACAGCAGAACCGUAUAUUUCAUAUC-------UAGUCCCACGGCCUAUAAAAACUUUCGGGAUGAGUUUUUCAGGCGCAUAAUAUUACGAAUCUCAUGUCCGAUAUAAC----CGUGAAACAUUACUAGCCCUCGAAUGCUUUAACGAAAAUG-ACGUUUAAGUAAUAACCAGUAAAAGUGCUAUUAAUAAUAAGGCGGGGAAGAGAU--CCGCGACACGACCACCUGCGAGGUUCCAUGGUUAAUUGGGAAUCA-CCUAAGGGGUCCUCAUUGGUCUAAU-UUGGAGCUUUCAAAUAGGAUA--------AACGAUUGCGUUUUACUUGAAGGCCCCUUGAGACUGAAUACUCCAAAGAGUCUCUAGAG-AUUCGUAGCUAUCAGAUUAACAGAGUGAGGCUGAAUGACUAU--UUCACCAAAUUCGAACGUCGAACGC-CAGGGUGGUCAGA----CAGGCCGUGUCUUACUUGUAUAAUAUCUAAAACUAUGC 
>D3 5471
UCACGGAUUCGUGGGAAUCCAUAACCAGU-AGGAAGAGACAUCCAGAGUAUUU-------------UCGAAUCGUGAUGUUCGUUUAUGUCCGGCCCUAAGAUU-UUUGACUUGAUUAUAUACAUUGUCCGGUCUGUUUACAAGAAUCUGGAUGUAGCUUCGAUUAAAUGUCUUUAUGUACAAUUAAAAAACCUGACUGGGAUCGACUAGGCUUACGGGGAAUCUAUUCGUGGUAUCGAUGCAUUCGCAAUAACUGCUUUGGCCCUACUAU-CGUGAACAGCUAUAAAUAAAAUUGCUGCAACCCGUUUUAAUAU--AUGUAGAAUGCAUAUUGGU-UCUAGUUUCUGAUGUUGU-CGGGUUAUUCUAUCGAAUAUUAGUACUUUCAAUUAAAGAA--AUAUCUCAUGUAUAUGACCCGCCUGAUA--UACGGAAAU-----AG-GGCGUUAAAAAGAU-AACAUUAAGUAUUUUGGAGAGAUAUCGAGCCACACCGCCUAAGU--UUUUAUUACGUCAGGCUGUAAA--------------------------------------------------------------------------------------------------------------------------------------------------------------------------------------------------------------------------------------------------------------------------------------------------------------------------------------------------------------------------------------------------------------------------------------------------------------------------------------------------------------------------------------------AUCUCUAGAUUUAUAGCCUCCUACAAGUGCCGCCCUUGUGGCACCUCUUGAUUGGUCAAUAGCGUUGGGUAGAGCCAACAAAUCUAUGCUCAAUCAUGUUCUACCAUUGUGAGCAAGCGUAUAAUUACGACAACCACCAGCGGU--AUCAAUAAAGAGCGGCAUUCCAGCUCAUAGUCACUCGCAAAUGAAGCACGUGAUCCU-AAGCCCCUGGUCGAGUACAUCUCACGCUGUUAAUUACCUCAAUUAUGCUAUCCAAAACUUGCUAUCUGUAACUAAUGCGUGAAGACUAGU----AGUAUGUACAUAGACGA---AUUAACUCUCAAAUGAUUGUAUCCUGACUUAGCCAAGAUG----CAACUAAAGUAUGGUUUAAAAUAAUGGAGUAUCAUGGUCUGCUCUUCUUAUUGUCAUUAUCCCGUUAUCCAACAAUUAUGACUCUUCAUGUGGAAUCUGAUAUAAUAAGCAUAGCUCCCGGGCUUUAUAGUACUGCAAGGCUCAUGCUCGAGUUAUUUCGUGUAAUCUUAAGAUAGCCGAAUGAUAGACAA---UGCCCAUAGGG------------CAAUGAACACUCCA--CGCUAUUUCCGCGGUACUGUUGAUGGU-----UGAUCGUAAUAUUGGAGCAGUAUUGUGCUUGUUUAACGGUCUGCGCGCAGAUAC-GAU--UUACAGGAAAUUAGUGAUGAGUGUAGUCAAUAAGGCGU---UGUAUGCGGUAAUUGACUCUUAUGUACACACAUUUUUUAGCCAGACUUGCGUCAGCAAACUCAAAUUCUCGUCAGUUUGUAGAGUAUAUCU---UCAUAAGACUAACCCACCAGCUACA-AUUAAGCGCAUCCGCCGUAAUGGAUUCAACCGCUAGCGAAACUACCCAACCAAAUUUGAGAAUCGAUUUUGUUCAGAGGAAAAAUUGAUAUAGA--GCAGAUUUCUGAAUCACGGUACUUAUUGUAGAAUUAUGAUUUCAUA-----AAAACUUAUUUAGUAACAUUGAUCGGUUUAAUUAUUUUUCUCACUAGAAAUA-------------------AACACGAAG---CGUUCGGAU------AAGUUUCUUAGGUUCCCUCGUAUUAGAAGGAG-AAUGUUUAAUGCAGUUCGGUUUUUGCAGCUGAUAGAUGAUUUAAGAUAGGCC-CGUGUAAAUUAGUACAAUUGUUGAAGCGAAAA-AACAGUAGCAAGAGGUCUGUUUUCAAUUUACAAGCAAAAUUAGCAGCAUUAGAGAACGUA--UAGUAAAGUCAAUAGAGGUCGCGACUUCU-----GGGACGUCAAAGGAGCGUGACUACUAGAAGCCACAUUGGGC-GCAAUUCCAACUCAUGACCGGGUCAGGCUUU---AAUCUUCAAAUGGCCCUCAG-----AAACAAAUGGACUUUCUUUAUGCGGUAUAGCCACGUAACUU-----------------------------GGACUCUAACUUAGAUACCGUGAGAGAGAAUGUAUGUUCGUUGUCUUGAGUAACAUAAGGUUACAAUCCGCUCAGGGAUGUCUUAGUAAUUACCGUUCA-UUGGACUAAGACAUAUCCUGAAUGCAACACCAUUUGGAAGUUU--------------------------------------------------------------------------------------------------------------------------------------------------------------------------------------------------------------------------------------------------------------------------------------------------------------------------------------------------------------------------------------------------------------------------------------------------------------------------------------------------------------------------------------------------------------------------------------------------------------------------------------------------------------------------------------------------------------------------------------------------------------------------------------------------------------------------------------------------------------------------------------------------------------------------------------------------------------------------------------------------------------------------------------------------------------------------------------------------------------------------------------------------------------------------------------------------------------------------------------------------------------------------------------------------------------------------------------------------------------------------------------------------------------------------------------------------------------------------------------------------------------------------------------------------------------------------------------------------------------------------------------------------------------------------------------------------------------------------------CCAAUCAACGAUUUCGAAUUUGAUCUUAGAAUCGGAAUUGCUGCACUUGAAGGGUUAUCGUUUUACUAUUGUAGUAUAUUAUCCUUCAC-AUGGCAGAGUUAACACCUCAUUAUCUUGAUUAACUAUU-AUGCUUUACGUU--AUACGAUUCCUAAGUGGUGCUGCGGGAGACAG----UUUGUUACAGGUCAUUUACGAA------AAGUCAUUAGAGCAAGAUUACAGCAUUGACCCCUA---UAGGGAUUGCAUUAAUUGUA--GUUGAC-GUUACUGAAAAACUGGGCCUUGAUUAGCAGCGUUUAUACUUGGUAACUAA-GAAUGCAGGUGAUUGAAAAGU--AGAUACUGAAUUUCAUACCUUGAUCUGUUAUCAAGAUGGAUAGGUCCUACGCCAUGU-CAUUCUUUAUGAUCGUACUAAUGGAGUAUUAACACUUGCUGAGGUCGAACAACACUAACG------------------------------------------CACAGUCAUCG--------GGAGUUGUGUGU-UUCAUACCCCCCUUACUUCUAGGUUCGAAUGGUU-AGAGGAGGUCGAUAUUUUU---------------------------AUAAUAAGACUAAUGUUGACGGAUCUACACGUUUUAAAUC-------CGAUUCCACGGUCCACAAUAGUUUUCAAGGAAAAUAUCUCUGACAUACAGAAUUACUAAUUUUGGGCUAAACAUAAG----CGUUCAACGGUAUGAGAAUUCGUGUGACUUAACAUAAGUG-AAGUCCAAGUCAUAAUUAAUAAACGUUAUAUUAGCAGUAAAGUGAACAAAGAUC--CAGUACUCUGAGCACUCAUGAGACUUAAGAGUCGAUCUGAAUUUA-UCCGAGAGACAUUUACUCAUCUAGU-ACGUAGCUUUAGAAUGGAUUA--------GAUGAUCGCGCUCCACAAGAGGUCUUCUUUAAGUAAAGAACUGCGAAGAACCUCUGGCU-AUCUAUAGCCGUUAACCUAAUUGCACA---------AAUUAC--UUCAUUUAGUCCGAAUAUCAAAUCUAUGGAUUGAUCCGA----CUGGUCCUGCUUUGCCUCUGUGCUAGUGAAGAGGUUGU 
>C3 5471
UCAUGGAUUCAUGGGGAUAUAUAGCCAGU-AGGAAGUGACAUCCAAAAUAUCU-------------UCAGGUCGUAAUAUCCAUUUUUCCUGGGCCUUAACAUU-UUUGGCUUGAUCA-ACAUAUUAUCCGGUAAGUUUAUAAGAAUCCGGGAAUAGCUUCGAUCUAAUGUCUUUAUGUAUUAUUAGAAAACAUGGCUGGAAUCGAUUAGGCUUACGGGGAAUCUAUUCCCGAUGUUGAUGCAUCCGCAACAACUGCUUUGGCUCCACUAU-CGUGAACAGCAAUAAAAGUAAUUGCUGCAAUCCGUUUUAAUAC--ACGUAGAAUGCAUAGUGAU-UCAAAUUGCUGACAUUGU-GGGGUCCUUCUAUCGAAUAUUGGCACUCCCAAUUAAAGAA--AUAUCUCAUGUAUUUAAUCCGCUUG--AAGCACAGAAAU-----AC-AGCGUUAACAAGA--ACCACUAAGUACAUUAGA--GAUAUCGAACCACCCUGCCGAAGG--UUUUAUUACAUUAGGCUAUAAG--------------------------------------------------------------------------------------------------------------------------------------------------------------------------------------------------------------------------------------------------------------------------------------------------------------------------------------------------------------------------------------------------------------------------------------------------------------------------------------------------------------------------------------------AUCCCUAGAUUUAUGGCUUCCUAAAAGUGCCACCUAUGUGGCACGGUUCGAUUGGUAACUAGCGUCGCGUAGAGCGAACAAAUAAAUAUUCACACAAGCUCAACCAUUGUGUAUUAGGUCAUAAUUACGGCUAAAUGCAGGGAU--AUAAAGAAAAAGCGGCAUUUCAGCUGAUGGUCACUCGCAGGUGAAGCGCUUUAUCCU-AAGUCCCUGGUCGAUAUCAACACUCGCUGUCACUUACCUGAUUUA------CGGAAACGUUUUGUAUGGAAUAGUUGCAUAAAGAAUAAU----AACCUGUACAUAGACGG---AUCAACUUUUAAAUCAUAGUAUACUGACUCAGCCUAGACG----CAAUUAAGCUCUGCUUCAAAAUAAUGGAGAAUCAUAGGCUACUGUUCCUACAGUUGUUUUCCCGUUUUGCGACAGAUGUGACUCUUCAUGUGGAAUUUGAUGUAAUAAGCGUGGCUCUCGGGAAUUAUAGUGCAACAAGACCAUUGCCCAGG-----------------------------------------------------------------------------------------------------------------------------------------------------------------------------------------------------------------------------------------------------------------------------------------------------------------------------------------------------------------------------------------------------------------------------------------------------------------------------------------------------------------------------------------------------------------------------------------------------------------------------------------------------------------------------------------------------------------------------------------------------------------------------------------------------------------------------------------------------------------------------------------------------------------------------------------------------------------------------------------------------------------------------------------------------------------------------------------------------------------------------------------------------ACCUAAAUGAUAAUCAAUUAGCUAUCAGAAAUAUACC------------AUCCUAGUAAAAUCUUUUGAGGUCACUUCUAUGGGA--CUCUGCGUAUGACGUAUCUAGCGAGGGUACCCGCUACCCCGGGGACCAGUAUAUUGAGUUAUUAAGCGCGC----ACGUUAGGGAUAGCCUACCGUGUGAACACGCCUGUUUGAGCGGAAAAGUCCAUAUUACUGUAGCUUUUUACGGU-UUGAUUUUCUCUUUAUUCAUGUCGCUG-UAUGUCUCCAGGUGGUUCUCACUCUGAAACUUCUUGAGUACC-----AUACAUUUAACAUA---AGACACAAAUGACAACAGCAAUUAACGGUUCCUGCGUCACUCAGCAAACCGAUCUGUCCAUUGGUGAGUAUUACC-GCAGGGAAACAAAGAUAAAACUAAUAUAA-UAAAUAAUUUAUUUUGGGUACAAGUAUUGCUUUCGGAAAUAUAAUUUG--------AAUCCC------AAUAGUCAUAAUCUACGUUGCUAAGU--UAGCGGAUAGAUAAUGAU----------------------------------------------------------------------------------------------------------------------------------------------------------------------------------------------------------------------------------------------------------------------------------------------------------------------------------------------------------------------------------------------------------------------------------------------------------------------------------------------------------------------------------------------------------------------------------------------------------------------------------------------------------------------------------------------------------------------------------------------------------------------------------------------------------------------------------------------------------------------------------------------------------------------------------------------------------------------------------------------------------------------------------------------------------------------------------------------------------------------------------------------------------CCAAUCAAGGAUUUCGAAUGUGACCUCAGGAUCGGGAUUGCAGCACUUGAAGGGUGAUCGUUUUACCAUUGUAGUAUAUGAUCCUUCAU-AUGGCAAGAUUGACUCUCCACUGUCUAAAUGAACUAUU-AUGUCUUACGUU--AUACGACUCCUAAGCGGCGCUGCGGGAGACAG----UCUGUUAAGGGUCACAUACGAA------AAACCAUUAGACCAAGAUUACACCAUUAACCCGUA---UAGAGAUUACAUUAACUACA--GGUUAACAACCCUAAGAGACUAGGCCUUGAUCAGCAGCGUUAACACUUGGUAACCAA-UAAUGCGCACGAUGGAAAGGU--GGAUAUUGGCUUUCAGUCCUUGAAAUACUGUUAAAAUGGACAGGCCCUAUGCCAUUC-CAUUUUCUAUGAUCGUACUAAUGAGGCAGUCACACUGGCCGAAGACGAACAACGCUAACG------------------------------------------CAUAAUCAGCG--------GAAGUUAUGUGU-UUCAUACUCCCUUUACCUCUAGGCUCAAAUGGCUUAUAGGAGGUCAAUAUUUUC---------------------------AUAAUAAGAUUAAUUAUGACGGACUUGCACGUUUCAAAUC-------CAGUUUUGCAGUCUAUAACAGUUUUCAGGGAAAACAUUUUUGACAUAUAGAAUUACUAAUUCUAGGCUAAACGUAAC----UGCUCAGUAGUAUGAGAAUUCGUGUGUUUUAACAUGAGUU-AUUCCCAAGUCACAAUCCAUAAACGCAAUAUUGGUAGUAAAGUGGAUCGAGGAU-UCAAUGGUCUGGGCAUUCAUGAGGCUUAAGAGUCAAUCAGAAUUUA-UCCGAGAGACAGUCACUCGUCUAGU-ACGUAGCUUUAAAAUGGAUCA--------GAUGAUUGCACUCCACGAGGAGUAUUCUUUAAGUCAAGAACUUCGAAGAACCCCAAGCC-AUCCAUAACCGUUAACCUAAUUGAGCA---------AGUUAC--UUAAUUAAGCUUAGAUACCGGAUUUAUGGAUUGAUCCGA----CUGAUCCUGCUUUUCCUCUGUGCUAACGAAAAGGUUGC 
>B3 5471
UUAGGGAUUUGUAGGAACCCUUAACCAGU-AGAAAGAGGCAUUGAGAGUUUCC-------------UUGACUCGUAAUCUUGAUUAUUCCCGAGCCUUACGAUU-UUCCGACUAUUUGUGGACACCGUCUGGUUGGUUUAUUAGAAUUGGGAAAUUUCAGCGAUUAGAUAGCUUUGUACACCAUCAAAACGUCCGACUAGGAUCGACUAUGGUUCCGAGGGAUCCGUUCUUGAUGUUGACGCAUUAGCACAUACCGCUAUGACUCCGUUAU-CCUGUAUUGCUAUAAAUAAAAUUAAUGUCGCUUUCUCUAACC---ACAAACAAUCGUUAGUGAU-UCCCAUCAUUGGCACUAU-AAGGGUAUCAUGGCUAUUAUUAAUACUUUCAACUAAGGGA--CUACCUCAAGUAUUUGACCAGCUUGAGAAGAACAGAAGC-----GG-GGCGUUAAAACGAA-GACAUUAAGUGUAUUAGAGAGACAGUGAUUUACCCCACCGAAAG--UUUUAUUAUGUUAAUCAAGAAAACAUAAGUAAUGAUGAUAAGAUUAGUGCGGGAAUAGGCUAGAGGUUU--AUGAA--AU-CUCGGACAUGGCUUGCGUACGAACCUAAUCGGUGCUCAUUGGAAUCUAUAU----GCGUUUAGAACGUAGUAAGUGCGGUUUCCAGGCGUAUACCAAUGUAGCAACUAGGAACGCCUAAAGAUACUUCCAUAGGGAACAGGCACGGAGGAUUCGUUACGCACUUGAACAAGGGUAU-UACUGUAUCGCACUCCAUUUGCCUCACAUUUUAGGGCUGGUCAAGAUUGAAGAUUACCCUUAUUAAAGGAUGAAAAA--UCUAUUUUGGAUAAUAGAUAUCUGCCAUUGUGAUGCACUUCUCAGGUGCUCUCAGGUGGCAAGUUCUUUG-----AGAUUCUUUUUUAAUAUUCACGCGCUAUCGGCUGAUCACAGUCUUAUGAUAGAACUGCACUAACUCUAGCGCUCACCC-AGCGGUGUAUCCACUGAUGAAUGAUUUAUUGUUAUUUA----CCAAUACUUUACU---------------------------------------------------------------------------------------------------------------------------------------------------------------------------------------------------------------------------------------------------------------------------------------------------------------------------------------------------------------------------------------------------------------------------------------------------------------------------------------------------------------------------------------------------------------------------------------------------------------------------------------------------------------------------------------------------------------------------------------------------------------------------------------------------------------------------------------------------------------------------------------------------------------------------------------------------------------------------------------------------------------------------------------------------------------------------------------------------------------------------------------------------------------------------------------------------------------------------------------------------------------------------------------------------------------------------------------------------------------------------------------------------------------------------------------------------------------------------------------------------------------------------------------------------------------------------------------------------------------------------------------------------------------------------------------CCGAGGAUAACAGUUAAAUCGCCGUUAGAGAUACGCA------------ACCCUAAAAAGACACGUGGAGAUCACUUUUGUCUUG--GGCCAUAUAAGAUGCACUUAACAAGGGUGUUAACCAUCUCGGACGCUGGUACACCGAAUCGCUAUGAGCGU----CCGUUGUAGGUGGCCCAUCGGGAGUAUUCUCACAUACGAGUGAAUAUGUCCGUAUUCCUAUGAUGUUUUACUGU-UUGAUCGUUUAAUUUUUAACGUUGCUG-CGUGUCUGUAAGUGGUUCUCACCCUGAGAACUCUUGACUAUC-----CUACAUAUGACUCGGGCUACAAGUGAGAGUAGCAAUUUAUGGUG---AUUGCAUUAUCCGUCAGACGGAUUUGUCCA-UGGUGAUUACCACC-GCAUGGAUAUAAGGACAAAACCAAUUCAA-CGAAUAUCUUAUCCCGAAUACAAGCAUUACUUCCGAAAGUACAAACUC--------UAUCCC------AGUAAUAAUUGUCUACGCUACUAGGGUAUAUCGGGUGAAAAACGGCAAAUUUCUUGGGAGCUGGGGAAGC-UCCGUAAAGACUUAUCAUGGAAAAAAACAUUGGUUAGGAAUAGAACAUGAUUCAAAUAGAUCAAAUAAUUGAUCCGGGGAGU--CAAAAAAGAUAGGUAUUAUUUCGUUUAUUUCGCUCGA-----------UGAACAACCUAA--UAAAUGAUCGUGAAAAUAUAACUUGUUUCGUCCAGUCAUUCUC---------------------------------------------------------AACAAGUCAGUUAUCAAAGAUUAUAGACUUUUUUAGCGAUGCUGAAUCGAUCGACGAAAAUAUAGAAAUGGUGGGUGAAUCAUA-UAGAUAAGAUUU--------CGUAAACUAUCUGUUCAAUAGAUAUUUGAACCCAGAGGUUAGAACUGGUAGAUUAGUGAUCUAGGGGGUAAUCAGAUAACUUCAACUACCCC-UCACUAA-AUAAAAUCGUGUGGGUUCUGACAUACUGUUAACAAUGUCGGAUUCUAAACCCGAAGUAAAAUAUACAGCAUAUUUUAUGAUUACCAAUCUGCUAUCCGUUAAA----UAUUCCCCUAUGUCAGGUUUGAUUCGGGUACUUUA-AAUGUGAACGAGCUGUGUCUAAGGUACACUUGUCAGAUUCUCACUAC--CGGCCGAGGCAAUUACUCUUAUCUUCAUGUGGAGAAAUUUGGUAGGGCUCCUAUGGCAUAAUAACGCC--AAUGAGUAUUAGACGCUUAGAAAUUUCAUUAAGAUGU-GAUGAACGCGU-GACGUUGGGGGUGCAAUU-UACAGCCUGUGUUUUUGUCUGUUUCCUAUAUCACUGCCACAUAAACG-CAAUGUUGUAUCUCAUGUUAAU---CAAAGACUGGAUCUCCAAUCCC--AAGAAAAUUUUGCCAGUCCUUGAGUAUCAGCAAUCUA--UUGAUGACCGUCUAUGUGCGGUGGUUUUACGGGUCUUAUCUCACGUUG-CCUCGUAUCUUAAUCUAUU-CUAUCAGCCCGCCUGUCGUUUACGGCAGAUUUGUAUCGCAAGCAUUAACUUUUUAUAUACAGACAAACACGUUACUAAAUUAUCGGUAAUAUAGGUCAGUA---------------------------------------------------------------------------------------------------------------------------------------------------------------------------------------------------------------------------------------------------------------------------------------------------------------------------------------------------------------------------------------------------------------------------------------------------------------------------------------------------------------------------------------------------------------------------------------------------------------------------------------------------------------------------------------------------------------------------------------------------------------------------------------------------------------------------------------------------------------------------------------------------------------------------------------------------------------------------------------------------------------------------------------------------------------------------------------------------------------------------------------------------------------------------- 
>A3 5471
UCAGGGAUUUGGGGGAACCCUUAACUAGA-AGAAAGAGGCACUAAUAGUUACU-------------UCGGGUCGUAAUUUUGAUUGUUCCCGAGCCUUAUGCCU-UUCAGACUUAUUGUGGACACUGUCUGGUUAGUUUACUAGAAUUAAGGAAUUGUAACGAUUAAAUAUCUUUGUGUACCGUCAAAAUGUCCGACCAGGAUCGACUAGGGUGCCGGGGAAUCCGUUCUCGAAACUGACGUAUUAUCAAAUACUGCUAUGACUCCGUUAU-CCUAAAUAGCUAUUAAUAAAAUUAAAGCAGCUUAAUCUAGUC---AUAAACUAUCGUUAGUGAU-UCUCUUUAUUGGCAUUGUGAAGGGUAUUCUAGCAAUUAUUAAUAUUUUUAACUAAGGAA--AUACCUCACAUACUUGGUUUGCUUAAAAGGCACAGAAAU-----AG-GGCGUUAAAAUGAA-GACAUUACGUAGAGCAGAGAGAUAGUGAAUAACUUCAUCGAAAA--CUUUAUUACGUUAUUCUAGGAAACAAGAGUGACAAUGAUUAAAUUAGUGCGCGUUUAGGCUGGAGGACU--AUGGA--AU-UUAGGACAUGGCACGCGUACAUACCCAACCGGUGCCCUUCAAUUUAUACCU----GCGUUGGGAACGUUAUAAGUCCUGGCCCCAGGCGCCUACCGGGAUCGCUACUAGCAACAUCUUAAUAUCGUUCCAUAGAGGAAAGGCGCGGAAUAUUCGUUAUGCACUUGAGCAUAGGUAU-GACUGUAUCCCGCUCCAUUAGCAAUACGUCUUAGGGCUCGACGAGGUCAGGGAAUACCCAUAUCAAUGAUUGAAAAU--GUAAUUCUGAAAAACAUAUAUCUGGUAUUAUGUCCCACUUGUCCGCUGCUCUCUGGUAUCAAAUUCUUUG-----AGACUCUUUUCUAAUAUUCAUGCGCUCUAACCAGAUCGCCGGCGUAUGAUGGAACUGCACAAUCUUAGGCGCUCAUUGUGGCGGUGACGACACUGAGGGUUGUUUCAUGGUCAUUUA----CCAAUAUUUGAUCACGUCUAGACCUGUAGUGUACAAUAACUAGCGUCAAUGUAGCAAGGAUUGAUUGCCCGGUGCUCUCAUGAAGAACGGAAAGAGUCAUUCCUUCUUAAGCUCUUCCAACGCGGAUAAUAUUAUAAUGAGGGCAAACUACAGUAGUGCUGCAAGUGAGAGUAGCAUUUCAGCUCCUGUUCGCGCGCAAAUUAAGCCUUUUGACCC-CAUUCUUCGGUUGGCUUCAACUCACGCUGCUACUUAAUUUAAAUACGUAAUCUCAGGCGAUCUGUUUAUAAUUCUUGCGAGAAGAAUGGA----AGUCCGUGAAUGAUCGG---AAUUACGUUAAUAUGAUGAUAUGCUAACUUCGCCCAAAUG----CAAUAACACUUUUGAGUAAAGGAAUGAAGAAUCUAAGACCAUUGUUCUUACAUCCAUUUUCGCGUUUUUCACCAGUUGCGACUCUUGACAUGGAGUCUGAUGUGGUAGGCGUCUUUCCUUAGUUGCAUAGUGCAGCAAUGUUAAAGCCCAAGUCAUCUUGUCCUGUUUUAAUAAUGCCAAAUGUUAUAUAU---UGCCCGCGGUG------------UAGUGAGUAAUAUA--CGGUAUCUUAAAGCUGUUUGAGAUGGCGGUU-----GAACAUAUUGAAUCAGGAACGUGCUCAUGAGACAAUCAGCGCAGUGACACGUU---AUACCGGAAAUUAAUCUCGGCAGUGGUCAGUAGAAUCU---UCUGUUCGAUGCUUAACCCCUAGAUUCACUUACUUUUUAGCCGGCGUUGCGUCCGGAAUCUCAAACUCUUGUCAGUCCUCAGUGUAAAAAA---UAUUAAAGCUAUCUCGCAGGUUAAU-GUUGGACUCAUGUGCUACUAACAG--AAUUCUGUAACUUAACUCGCUUACUAUGUUUAAGGCUAGUUCUCAAUCGUGGUAAAAAAUUACAUAUAGAGUGGAGUAUCGGCUUUUACUAUUCAUUGCGAGUAUAGAAUUUGAUA-----AAGAUUUAUCUAGUAACGUUAUAAAGGUUAGUCAUCUCCCGCACCAGGGAUA-------------------------------------------------------------------------------------------------------------------------------------------------------------------------------------------------------------------------------------------------------------------------------------------------------------------------------------------------------------------------------------------------------------------------------------------------------------------------------------------------------------------------------------------------------------------------------------------------------------------------------------------------------------------------------------------------------------------------------------------------------------------------------------------------------------------------------------------------------------------------------------------------------------------------------------------------------------------------------------------------------------------------------------------------------------------------------------------------------------------------------------------------------------------------------------------------------------------------------------------------------------------------------------------------------------------------------------------------------------------------------------------------------------------------------------------------------------------------------------------------------------------------------------------------------------------------------------------------------------------------------------------------------------------------------------------------------------------------------------------------------------------------------------------------------------------------------------------------------------------------------------------------------------------------------------------------------------------------------------------------------------------------------------------------------------------------------------------------------------------------------------------------------------------------------------------------------------------------------------------------------------------------------------------------------------------------------CCAAUUGACGAUUUCGAAUCUGGAUCUCGGAUCGAAAAUAAUGCACUUGAAGAAUAAUAGAUUGACUACCAUGGUAAAUAACCCUUCAUGGUUCCAGAGAUAACAACCCAUUAUCUUGGUUAUCUAUC-AUCCUAUGUGUU--GUGCGUUCCCUAAGUGGUGACACUGGAGACAA----UCUGAUAUAGGUCACUUAUGGA------AAAUCCCAAGACCAAGUUCACAUCACCGGCCAGUA---UAGGGAGUGUAUUAACUAUG--GUUACCAACCGCGAAGAAACUGAACCUUGAUUAACAGUUUUUAAAUUUAUUCACAUAAUGGUGUGGAUGAUUAAAAAGC--AGACAUUGGAUUCUAUUUUUCGACAUAUUAUCGAGAUAGAUACGUCCUACACUAUGU-CAUUUUCUGUAAACAUACUAAUGAAGGAUCUACACCCACUAAAGUUGAACAACAUUUAUU------------------------------------------CACAUUGAUCG--------AAAGCGAUGUGC-GUCACAUUUCGCUUACCCUUAGACUCGAAUAAUU-ACAAGCAGUUGAUAU-UUUGCUACAACAACGAAUGACGUAAAUUAAAUAGCAAGAUUAAUUUUAACGGAUCUGCAUAUUUCGAGGC-------AAAGCGUACGACUUGUAAUAAUUUUCAGGCAUGGUACUCCAGACAUAUAGUAUAACCAAUCUUAGGCGAGAUGUAAC----CGUGCAAUGGUACGUGAACUAGUAUGCUUUUACGCGAAUC-GCUUCUAAGCAGUAGCCCAUAAUCGCGGUAC-AGCAGCAACUCAAGCAAGAAUU--CGGCAAUCGAACCACAUACAAGGCUCCAGAA---AUCAAAACUUA-CUCGAGAGACACUUAUUCGUCUAAU-UCACAACCUAGGAGCUUGUCA--------GGUACUUGCGGUUCAUAUAAAGACUUCUUUGGAUUAAGAACUCCGAGAAACUUCUAGCC-AUCCAAAUUCAUUAGACUAAUACAGC---------UAGUUCU--UUUACUAAACCUAAAGAUUAAAUUUGUAGAUCAACCCGA----CUAAUCACGCUUUAUCUCUGCGAUAACGUAAUGAAUGC 
>H1 5399
GCCGGCACCGACCAGUAUUCGAAACUGUCUAUCUGCACCAAUCGAUGUUUAUGUUUUUAAAAGUGUACACACUUACUUCUAUUCAUUUCGCGAUAUGAUCGGGUAUACCUGGUAAUAGGCAGGCCCUGAGGUGUG-ACUUAUGUUAGCUA-UU---CAUACGUUCUGGCGUUUUUUCAAGUAGCUGGGUACGCACAGUUA-CAAGCCGAACUUCAUACAUCG--GUCACUCAACCCUUAGCUUGCAGUUAUCGACGAACAUA--------------------CUUGUAGUGAAUG--------AUCAAUGGUUAUCAAUUUUUGUAGAUUUUCGU---------------------------------------------UCCAGAAUUUCCUCUGUUCUGUAUCACCCCC-GUGCUUUUAGAGGACUCUUUUAAAAACUAGAACCAGUGCCUACCGUCG-AAUAUUACUUGAAACGAUAUCAUCAGCGUUGGGGAACUUAGUUGUUCACGGAUUUCUCUGA-ACGGUAACGCGUAGCCAGAUAG----AUUAAUUUAAUUGAUUCUCUGCUAUCCUGUUAUAUUUACAAA--------------------------------------------------------------------------------------------------------------------------------------------------------------------------------------------------------------------------------------------------------------------------------------------------------------------------------------------------------------------------------------------------------------------------------------------------------------------------------------------------------------------------------------------------------------------------------------------------------------------------------------------------------------------------------------------------------------------------------------------------------------------------------------------------------------------------------------------------------------------------------------------------------------------------------------------------------------------------------------------------------------------------------------------------------------------------------------------------GUAAGUC--AGACAGUGAAUCCAAGUUACUGAUACAUUACACCUGUAUUAACAGAUUAUGAUACCGCGGACCAACAUCAAUUGGUAGUUAAAGAACACACUCUCUCCUCAGAUGCACAGCAGCGUAUCGAAAGCGUGAUAAUAUGUAGACU--ACGCUGAACUCUGAUUUCGACAGCA-AUCUCACUAAUAAAGCACGAUCAAACGAUCUUUUUUCUUCACUUUGGCGACCGACUCAUAAGUUAACGUAUCUCUAUCGUUUGCUCUUUAGACCGGGUUAGGGACAAAGUUUUGUUGUCUAGC----CCCAUCGGUUUCAUGC-ACUCGGGUGCCGUGGCUUUGCAAUAUCAUAUAUAGUGGCGUAGACAAAUUUUGCAAACAAUAUA-----AUUAUGAACGGAUACUCGUCCACGCGUUAGAUAAUCACAGAA-CGUGAAGGGUCUGGGAUAUGCAAC-UUGCGCCCAAUUAAAGUUACCUUA----GUUGUCUUGCUUACGACUGAUUUU-------------------------------------------------------------------------------------------------------------------------------------------------------------------------------------------------------------------------------------------------------------------------------------------------------------------------------------------------------------------------------------------------------------------------------------------------------------------------------------------------------------------------------------GGUCAAUUUAC--GGCUGACUAUUAUUCCCUGUUGAUUCAUGUAAAACGUACUUAAAUG-UAUAUCGAGGAAG-UGACAUAACCCUUAGGAACUUAAUACCUACCUGUCUUCCCGU-----------UGAGGCA-UUCAAUAUGUUGACAAC-AACCUAUUUACUGAGGAAAAGCAGCCAUAACAAACCCCACGGAUA-CCGCCGUUCU-UAAACAAAACUAGCUGAUGUUGCUUACCACAUUAUC--AUGACGUUUAACCCAAAUUAGUAUAAUUAAGGCAAAGAAGCUUAAGGAGAGGA-UUCCAAUCGUAUCCCUCUAUAUAGGAUGCUUUAUUCAUUAGAUCUUCCUCGAAUUUUCUUGACCUCAUAAGGGUA-AUAAUGCCAAUGACCAGAG-AAGUAGCGGGCCAUUGGUU-GAGGCACUG--UAUAGUCAAGAUCUUUCUUUGUGACAGU-GAGUUAUUGUGCCAGAACCCACGAUGCAUAAUC-CGGCUCAAGUAU-ACUGGUGCCUAACGGAAGUG-------------UGACUAUAAUUAUAAAGUUCGGUUCAUCUCAUUCACGCUCCCGUUGUAAUCGCCAUGACUGUUAUAUGAUGAACUCAUCAG--AUUUGACUCCACAAUAGCAAAAAACUUACAGAAUUGUUGUCCAUAUUUAAGUUUAUUAUUUAAAAUUCGCUUAUUGCAGGAAGAGAU-CCUUAAUGGCAUACUUAACAUCAAGUCCAAUCAGGACUAUAUAGGAUGA-----UCCAAGUUGCUGUAGA-GACUAAUGAGCA-UAAAUUCAUUUGCUUAAAUCUGAGUCACGAGGG-AGCCAUCAGCAU---AAAAUUCAAGUUCAA--CCUGUAGUAGGAAAUCCUU-UGGGUAAAAACUCAUACCAUAAAA--UAAGACCGCGCUCAGGAGGAAAAACAUUAAAAUGCGGACUACGGUGUUCUACAAGACCUAUUCA-CGAACCUGGCAAGUCAGGUGGACUAACACAUCUUUGUGCUUGGGCGAGAAUGAUAAAUAUCAAAGUAUCACCCAGUUACGCUGAUAAGGCUUC---------------------------------------------------------------------------------------------------------------------------------------------------------------------------------------------------------------------------------------------------------------------------------------------------------------------------------------------------------------------------------------------------------------------------------------------------------------------------------------------------------------------------------------------------------------------------------------------------------------------------------------------------------------------------------------------------------------------------------------------------------------------------------------------------------------------------------------------------------------------------------------------------------------------------------------------------------------------------------------------------------------------------------------------------------------------------------------------------------------------------------------------------------------------ACUAUUGGCU-------GAAGAUGGGACGUUUCGUUGAUAUUGCCA-ACUCCACGGUGAAACUGGUUGAAGGUUUUUAUUUGGCGGGGGUUCCGGGCCGGU----UGAAACCACCCACCGCACGGACGUCAGGUUGUAACAAUA-UGAUCUUUGUGAAUGGAUGGUUU-AUUAAGCCACUCGCAUAUUCACUU--CUUUCAUAAAACUAUGCUUGAAUCAAAG--GAGACACAGCACCUCUCGGCGCGAAAACCACAUAAGAAUUCUGCCGC-UGU-CGACUUGUGAUAACACAUAAGACCUUAAAAAAGUCAGGAGCGCAAAAUACCUGCAUGACGGGUGUACCAAAUUCG--GCGGUACGUUGGGGUGGAGCCUAACCAUUAAAACGUUAGGA-GUU-GCCCCUGUUAAGUUAUAACACAAACUUGCA-GCAUAUUGAGGAGAUCUUGAUCAU--CGUACAGU-CUAACCCCGUGCUCUAUCCAUUGAAAGAAU---------UAUCUGAUCUGCUUUUCGUUACGAUGU 
>G1 5399
-------------------------------------------------------------------------------------------------------------------------------------------------------------------------------------------------------------------------------------------------------------------------------------------------------------------------------------------------------------------------------------------------------------------------------------------------------------------------------------------------------------------------------------------------------------------------------------------------------------------------------------------------------------------------------------------------------------------------------------------------------------------------------------------------------------------------------------------------------------------------------------------------------------------------------------------------------------------------------------------------------------------------------------------------------------------------------------------------------------------------------------------------------------------------------------------------------------------------------------------------------------------------------------------------------------------------------------------------------------------------------------------------------------------------------------------------------------------------------------------------------------------------------------------------------------------------------------------------------------------------------------------------------------------------------------------------------------------------------------------------------------------------------------------------------------------------------------------------------------------------------------------------------------------------------------------------------------------------------------------------------------------------------------------------------------------------------------------------------------------------------------------------------------------------------------------------------------------------------------------------AAAAUAC-AUCCACCACCGUGUUGUGAAAUGGCAGAUUGGCACUAGAAUAUAACUAUUAACAUAAAAUUUGAGAA-UAAAUUC--GAAUGUCCGAACAUCUCAGUUCAUGGUAAUCCAUGUGCAAUUGAAUGAAAGCGCCUAAUUGAUGAUGG-AGCCUUGUGAAGCUUAUCGAUGCA-U---GUAACACUGACUGCUCCAACGCCCCAACAAGAUAUUAUAAUUAGUAUGCUGGUAACGAAAAAAAAAGAAUAAAGGGAAAUCUAGAA----GUAAGAUAUCAUAUU-GGA-ACAAGAUUACAAAUUCUAUGACGUACCAUACAGGUUUAUCUAAUCGGCACGUUGGU-AACUUUUCCCCAGCUUAG--CAGCAAUCGGUUUAAUGACUUAAUGAGAGAGUCGGGGAUCUUUGAAGAGCAUAAGGUCCACUUACUGCAUUACCUCUAAUAUUAUUUGAAGCUAGAUGAUUGAACAACGUUAGCAGGGUUGAAGACCGGCUCAAAAAAGGUCCACUAGGUGAAUUUAC--GACUGAAUAUUAUUCCCUGUUGAUUGAUGUCAAAUAUACUAAAGUG-CAUAUCGACAAAG-UGACAUAACUCUUAGGAACCUAAUACCUGCCUGUCUUUCUGU-----------UGGUACG-UUUUAUAUGGUAACGCC-AUUCUGCUCACUGUGGACGAGUUUCCAGAACAAACCUCACGAUGA-CCAUUGUUUU-UAAACAACGCUAGUUGAUGAUGCGUACCACAUUAUC--AUAGGGUUUAACCCAAAUCAGUGCGAUUAAGGCAAAUAAGCUUAAGGAGAGAG-UUUCAAUCAGAUCUCUCAAUAUAGGACGCAUUACUUACUAGGUCAUCCUUGAAUUUUCUUGGUCUCACCCAAGCA-AUAAUAACAAUGACGAGAG-AAGUAGCGGGUUAUUAGUC-GAGGCCCUG--UAUAAUCAAGAUCUUUAUUUGUAACAAU-GAAUAAUUGUGCCAGAACCCACU--GCAUCAUC-AGGCUCGUGUAU-ACUCGUGCCUAACGGAAAUG-------------UGACU----------------------------------------------------------------------------------------------------------------------------------------------------------------------------------------------------------------------------------------------------------------------------------------------------------------------------------------------------------------------------------------------------------------------------------------------------------------------------------------------------------------------------------------------------------------------------------------------------------------------------------------------------------------------------------------------------------------------------------------------------------------------------------------------------------------------------------------------------------------------------------------------------------------------------------------------------------------------------------------------------------------------------------------------------------------------------------------------------------------------------UUUAGGGCCGCACCAAUUCUGUAAACUAAAAAAA-UUUCAGUGAUGCUCAAUCAUGGGACUAAUCAGGGUGAAAUUAUUAGCUGUGGCAGAGUAGUUAUAGUUAAAUAGGGUU-----------------------------------------CCAAGUGCUAAAACUCCAUCCCAAUCAAACUCAAUUUAGGGAC-CGUGUAAGUCGCGGUGUUUGCUGAGU-ACAUAAAAGAAUCCUAUCCAGAGGUAAAG-UUACACUCCUACAAA---CUAUCGAAACUUAAGUCUCGCGUUUAAAAUAAUUGUU-CCUAUGACUUUAAUAGAGAUACAUCCAGUCCGGCAACAUUUAUUAAUAAGACCUUGAGUUUCCUACUGGGGUAAUGGGGUUAAAAUAUGUGAUCUUUAACGAUGACCGUUUGCC-CCUUAGGUACAGU-AAAAUUAGCCGGUAGGGAUUCAAGAGGCGAACUAUACUGAUUAGUAAAGAG----CAGUACAGUACUU----GAGAUUUAGGGGUAUUCAGUGUCCUC-UUUGUUAUAGUCUCGACAAAUAAUCAUUAAGU-------AAAAAUGGGAUGCUUCGUUGAUGCUGCCG-ACUCCACGGUGAAAGUGGUUAAGGGUUUUUAUCUGUCGUGGGUUUUGGUCCUGUCCC----AACUACCUACCGGAUAGACGUCAAAUUAUAACAAUG-UGGUCUUUACAGAUGAAUAGUCU-UGCAGGCCACACGGAUAUAUACUC--CUAUCAAAAAACUAUGCUUGAAUCAAAG--GAAAAGCAGUAUCUAUCAGUGUGAUAACCACAUAGGAAGUGUGCCAC-UGC-CGACGCGUGACAAUACACAAAGCCCUAUAUAAUUCAGGAGUGGAAAAUACCUACAUAACGGGUUUGCCAGAUUUG--GUGCCACGAUAGGGUGGAGCCUAUCCAUUAAUGCGUUAGGAGGUU-UCCCAUGUUAAGUUAUAACAUGAACAUGUG-GCAUAUUGAAGAGAUCUUGAUCAU--CGUACAGU-CUAUCCUCGUGUCGUGUCCAUUAGAAGAAU---------UAUCUGAUCUACUCUUCUUUACGAUGC 
>F1 5399
-------------------------------------------------------------------------------------------------------------------------------------------------------------------------------------------------------------------------------------------------------------------------------------------------------------------------------------------------------------------------------------------------------------------------------------------------------------------------------------------------------------------------------------------------------------------------------------------------------------------------------------------------------------------------------------------------------------------------------------------------------------------------------------------------------------------------------------------------------------------------------------------------------------------------------------------------------------------------------------------------------------------------------------------------------------------------------------------------------------------------------------------------------------------------------------------------------------------------------------------------------------------------------------------------------------------------------------------------------------------------------------------------------------------------------------------------------------------------------------------------------------------------------------------------------------------------------------------------------------------------------------------------------------------------------------------------------------------------------------------------------------------------------------------------------------------------------------------------------------------------------------------------------------------------------------------------------------------------------------------------------------------------------------------------------------------------------------------------------------------------------------------------------------------------------------------------------------------------------------------------AAAAUAC-GUCAUCAACUAUGUUCGCAGAGGGUAGUUUGGCACUAUUAAUUAACUCUUAACAGGCGGUUUAUGAAGUUCGGCCCUGUAUAAACCUGCGUCGCGCUCCAAGUUAAAUCGUGCAUAGUUGAAAAAGAAUGCCUAAUAGGUAGUAA-AUUCUUGCAAAGACGAGCAAUGUA-U---AGGACGCCGUUCACUCGAGACUGCACAGAAAGCGGUAAAGUUAGUACGUUGGUAAAGUCACAGAGUAGUCAUAUGAUAAUCGAAAA----GUGAGAUGUAGUAUU-AGG-AAAAUACUAUUCGCCUUAUAGCAAGCCCUCCAGGGUUAUAUGAUCAACCUACCGGGUAACUAAUUCCUAACUUUGUUUGACAAUUAGCUAAAUGAAUUAAAGGAAAGGUCGAGGUUGAUCGAAUAGCAUAAGGUGCGAUUACUAAACUACAGCUAGUAUUAAUUAAAGCCGGAAGAUUCUUUAACGUUAAAAUGCUUUAAGACCAGAUGAGAGCGCGUUUACUGAGUGAUGUCAC--AUCUAAAUAGUAUUUCUAAUUGAUAAUUGUACAGUACAGUAAGAUA-UUUAUCAAGAGGG-CGACAUUACCUGUAGGAACGCUACAACUAUCUUUUCUCUUAU-----------UAAGAGA-CACUGAAUAACGAUGAG-ACCGUAUCUACCUGGGGUAAGUAUCAAUAACACACCCCAUAAUAA-UCACUAUAUA-UAACUGGUAUUGGCUGGUGCUGCUGGUCUUAUUACC--AUGACAUUUAGCCCGAAUUAGUGCAACCAAAGUAACUAAAUUUAAAGGGCGGAUCCCCCAUUGAACCCCCCUGUGUAGGACACUUUACUCAUUAGAGUCUCCUAUAAUUCUUUUGUCCGUAUAGGGAUAGAUAAAGCCAAUGACAACGG-AGGUGGUGGACUAUCUAUCAAAAACAUGGAUUAUAAUCAAUAUUUCUAGUUGGCAAAUUGAUAUUGUUGUGUAAGAACACAAAAUGCAUAAUUCCGAUCUAGCAA--GCUGGCGUCUAAGAAAGAUA-------------CGGCUGCAAUUGUGAUAUCUAGAUUAAGUCGUUGGUGAUCUCAUUAGGAUCGCCGCUAAUGUCAUAUGAUGGUCUCAAGAG--CUGUGGCUCCAAAUCAACAAAAGACAUAGGUAAUUAUUAUGCACAUAGGGAUUUAUUAUCCAAAACCCGAUUAUUAUAGGAAGAGAU-CCGCGAGAUCACAUCCUACUACAAAUACAAACAGAACUACGCAGCAAUA----GUUUAAAUUGGAGUAGAUGAUUAAUACGCA-UAAAUUGAUAGUCUUGAGUCUGGCUUGUGACGG-GUCAGACAACAU---AAUGUCAGAGUUCCU--UCUGUUGCAGGACACCUUC-CCCAUAUAGCAUUACACUGUAAAA--CGAAACUCCGCUUAGAGGGAAAUAAAUUAAGCUGUAAGUUACUAAAUUUUAGACAACCUGUUCA-CUACCUCGUUCAGUAAAGGGGACUGGUAAAUGUGUACACGUGCGCAAAUGUAACUGAAGAAAAAAUUUCACUCGGUUACGUUGAUAGACCUUA-AAUUAAUAGUUAACAUACCUUUAGCGAAGUGGUAUCGUGAGAGUAUUAA---CCCUCUGAUCCACA----AAAUAACGCAGUCUAUUGCCAUCCUAGGGCAACUCCGUUGCCCUUAUGUUCAAUGGUGCUUUGCAAACUUGACCGGCAGCGUUUAAACUUCA-CAGGUUAUAAGAGUCUUAUGUAAAGAGACAUAGUGGUA-GAAGGUAAAACCGGUGACAAAGUUCAUAGAUAUGCAUUAUCGAUAUGCAAUGAAUAUAUAAUUGAAAAAAUACGCAUUUAUCGUCGAAAA---------UUAGUCAUUUGGU-CGAUG-UAUCACUCGUGAACCAAAUGGUUCCUAGUCCCAAGUCU-GGAAAACUG-UCCUUAUAACAAAUAUUCCUAUGCACGCAAUUUAUCCGCUUUAUCAAAGGGACUAUCAAGAGUUCCGCUUAAUUUC-----UACAGGGAU-UCUUCAAAUUAGUAUGUGAUUAUCUAAUAGAUGACUAUCCAGCCUUACUUCUUUGUUAUGUUGG--------------------------------------AUUGGGGCCGCAUAAACACUAAGUGCUGAAUAAG-UCUUAUUAGUGAUCAAUUAGGGUACUAAUCUGGUCGAUGUUAUUAGCUGUGAAACAGUAUUUACAACUAAGUAGGGCC-----------------------------------------CCGAACGCGGGAACCCCAUUCCAAUCAAGCAUAGCUGAAGAUC-UGGAUAUCGCGUGGCGCCCACCGAAG-UGAUGGAAGAAUGUUGCCUAGA-UUAAAG-CUACACUCCUAUAAG---UUAAUUAUGAUAGGUUCUCGUGAUUAAUACACCGUCU-ACUAAGGAUUUAAUAAAUAUCCACUCAUCUAGGUCACUCUCACCAUUAAAAUACUGAGUUGUUCAUUAGGGGAAUAGGGUUGAAGUAU-GAAACUUUAACGAUGAUCAUUCAUU-CCUUAUACACAGU-UAAAUUAGACGGGAGGGAACCUAUUGGUAAAUUAUAUUUUUUAGUGAAGAU----ACAUUAUAUAUUU----UGGAUUAGUGGAUAUGCGGUCAUUUA-UUUAUUAAAAUCUCCAUAAGUA---------------------------------------------------------------------------------------------------------------------------------------------------------------------------------------------------------------------------------------------------------------------------------------------------------------------------------------------------------------------------------------------------------------------------------------------------------------------------------------------------------------------------------------------------- 
>E1 5399
------------------------------------------------------------------------------------------------------------------------------------------------------------------------------------------------------------------------------------------------------------------------------------------------------------------------------------------------------------------------------------------------------------------------------------------------------------------------------------------------------------------------------------------------------------------------------------------------------------------------------------------------------------------------------------------------------------------------------------------------------------------------------------------------------------------------------------------------------------------------------------------------------------------------------------------------------------------------------------------------------------------------------------------------------------------------------------------------------------------------------------------------------------UAGACGCGCCACGCUAUAUAACUCCCAAGUUCC----CGUGGCAAAGUCAUUUGAGUGAUAGAGUCCUCGGACGGCCAACCAGGAGGCGCCAAGAUGAGGGUUU-CUAGCUCACAUAAAGACUUAUUUCGCGCGAGGCCCACCUAGGUGCACUCUA---------------GUGAUUAGGCUGGAAUCCAAUAUAAUAGAUAAUUAGUCAAUCAUCACGCCU--UCGACACCUAUGUUCAAGUUACC--UGGCUCAAACGAGGAAGUAUUCCUCAGCAGUG----------UGCGCAUACAUCUGCCCGGAUGUACUUUUAAUUAAAAUCUUUAGUA--GGGCUUCUAUAUGACUGAACGUUCAGAUGUAUCUUACAUCAGGUGAUCUACCCAACGCGAUUAACUUGGCUGAGUUUCUGCUGGCACUACCUCGUAGGAUACAGAAUUGACGACCUUAAUCUAGCCGCAUAU--------AGGAUUGCGAGAGAUC-CUUAUUUUAUUUUAAGCACAUAAGACAAAAAUCAAAGGCAAGUCUAAGACAUUGAUAUACAAUCACUGGUGGAUUGCAAUUGCAUGUAAGGAUCAUAGCACAACGAACUGACAUUAAUUUAUUGCUAUCG-ACACGCUCCGUCCUUGAAGGCACAGUAGCAUACCAUGUGUACAGUAUUAUAAUUCGU--AUACCGAAAUACGACUAUGACAAAA-AUCUAGCAGAAAAGGCCCAAUUCCAUGUAAAAUGUACUUCGAUAUCACGGCCUACUCGUGACUUAUUGUAUGUCUAGUGUUUUCACUUCAGACCGGAUUGGGAACAUUUACGCGUUGUCUAACAACUCCAAGCGAUCCUAUGC-GCUCGAAAGCAGCGAUUCUAUGAUAUUACAUAUAAAAGCGUGUACAAAUGUUGUAGAGAGACCAUACA-UUUAUGAAUGGGGACUGGUCCACACGCUAUAUAAUUAUAGAU-UAAGAAAGCACUGGACUAGGGGAUUAUGCGUUUAAUUUAAAUCACUUCA----GCUGUACCAUUUGCGACAAUCUUUAAAAUAC-AUCCCCCACUAUGUUCGAAUAGGACAAUUUGGCGCUAUUAACUAAAUCUUAACAGAUGGUUUGUGAGGUUCGGCC--GAAUAAUCCCACGGCACGCUUCACAGUAAAUCUUGCGUAACUGAAUGAGAGCGCGAAAUAGGUAGUAA-AUUCUUGCAAAGACGAGCAAUGUA-U---AGGACGUCGCCC-CUCCAAACUAACCAAAAACCGGUUUAGUUGGUACGUUGGUAAAGUCGCAGAGUGGCCGAAUGAGUAGCUAAAA----GCAAGAUGUAGUCUA-AGG-AAAAUACUAAUUCCCUCGCGGCGGGCGCUCCAGGGUUACUUGACCAACGUGCCGGGUGACUAGCCCUUAAUUUAC--CGGCAGUUGGUUAAAUGAGUUGAAGGAAAGAUCAAAGAUGAUCACAGAACAUAACGCGUGAUAACUAAACUACACCUAAUAUUAAUUAAGGACAAAAGAUUGUUUAGGGUUAGCAUGGUUUAGGACCAGAUCAUAAAACGUUUGUUGGAUGGUUUCAC--GUCUGAAUACUAUUUCUUAAUGAUAGAUGUAAGAGACAAUAGGGUA-UUUAUCGCGAAGG-UGACAUUACCUCUAAGGUCUUUACAACUAUCUGUUCCCUUAU-----------UUAGAGA-CACUAAAUAGCGAUGAG-AUUUUGUUUACAAGGGGUAAGUGUCCAUAGCACGCCUCAGAAUUA-UCAUUAUACA-UAGCUAGAAUUAGCUGAUGCUGCUUACCUUAUUAUU--UUAACAUUUAGCCCGAAUUAAUGUAACCAAAGUAAUUAAACUUAAGGAAGGAU--CCCCCUUGAGUCCCUCUGUAUAGUCCAAUUUAUUCAUUAAAGCAUCCUAUAACUCUUUUGACUUUAUAAGGAUG-ACAAAGCCAAUGAAAAGAG-AAAUAGUUAAUUAUCUAUU-AAGGACUAG--AAUUCUCAUUAUUUCUGUUUGGCAAAUUGAUGUUGUUGUGCAAGAAAUCAAACUACAUUACCCUAAUUUGUCAA--GCUGAUGUUUAAUCAAUAUA-------------UGGCU----------------------------------------------------------------------------------------------------------------------------------------------------------------------------------------------------------------------------------------------------------------------------------------------------------------------------------------------------------------------------------------------------------------------------------------------------------------------------------------------------------------------------------------------------------------------------------------------------------------------------------------------------------------------------------------------------------------------------------------------------------------------------------------------------------------------------------------------------------------------------------------------------------------------------------------------------------------------------------------------------------------------------------------------------------------------------------------------------------------------------GUUAGAGCCGCAUAGAUUCUAGAUGCUGAGUAAA-CCUUAUUAGUGCUCAAUGAGGGUGCUAGUCGGGUAGAUGUUAUUAGCUAUUGAACAGUGGAUACAACUUAAUAGGAUA-----------------------------------------CCAAAUGAGGGGGCCCUAUACCGAUCGAGCCUAACUCGCGCUC-CGAAUAACGCAUGGCCUCUGCCAAAG-UGAUGGAGGAACGUUGCCUAGA-UUAAAG-CUACACUCUUAUAAG---UUAUUAAUGAGAGGCUCUUGUGAUCAACGUAAUUGUU-ACUAUGGAUUUAAUAGAUAUCAAUUCAUCUCGAUUAUAUUCACUAAUAAAAUUCUGGGUUGUUCAUUGGACAAAUACGAUCAAAAUAU-GGAACUUUAUCGAUGACCAUUCACU-CCUUAUAUUCACU-CAGCUUAGCCGGUAGAGAACAUAUUGGCAAACUAUAUUAAUUAGUGAAGAG----ACGUUGUAUAUUU----AAGAUUUGUGGAUAUGCGGUCAUUUU-UGUAUUAAGGUCUCCGCAGAUUAUCAUUGAGG-------GAAGAUGGGAUGCCUCACCGACAUCGUCA-AUACCGCAGUGAAAAUAGUCGGGGGCUUUUGUCUACUAAGGAUUCUAAGCCCUUUAUACUGAAACAGCUACUGUAGUGACGUCACAUUUUCACAGUA-UGAUCUUGAUGAGUUAAUUGUCC-UUCAGGUCAUUCGCAUGAAUACUC--UUUUUGAAGAAUUAUGACUGAAUUAAAG--GAGAAAUGGUACUUAUUGUCGCGAGAGCUGCAUAAUAAGCAUAAUGC-UAC-UUCUUUAUGGUGAUGUACAAAGACUUAUAUAGUCCAGGAGUGCAGAACAUUUAUAUAAUGGGUUCACCAAGCUUGU-GUAUGGCGGUGAAGUUAAAGCUAUCUUGUAAAGCGCUCAGUGAUC-UGACCUGUUGAAUUAUAACAUAAACGCCUA-GCAUAUUACGA-GAUUUGGAUUAU--AGAAUAGU-UUAAUAUCGUGCCGUAACCAUCGAGAGAGU---------CAACUUAUGUGCCCUCAGUUAUACUGC 
>D1 5399
AUCAGUAAUGAUGAUUACUUGAAACUCCUUGCUUAUUCCCGCCAGUUUUUUUAUCACUGGGAGUCUAUUCACCCCCUUUUACACUCAUCAUA--GAAGUCAAAUGGACCUUGUAACAUGGAAUACCCAAAUUGUA-AAAUGUACCAGUUU-UU---UAGGGGUUUUUGCGUUUAUUCCUAUCGUUGAUCAC-CGCGAUAA-UAAAAUUAGGUUCUUACCUUU--GAUAUUUAACCUUUAGUUUGUGGAUAUGUACGAGCGAA--------------------CUGAUAAUGGAGG--------AGCAAAGGCUACUGAUGCUCGUAGAGACACGC---------------------------------------------GUUAGGUUUCCCUCCCUUUAAAGCUACCAUC-AGAUAAUUAGGGAAUGUUGUCAGAGCUUCAAAUCCGAGAAAACUAAGG-GCCACAGCUUAAGACAAUAAAGUCAUUCACAGGUAAAAUGGAGAUCAACGAGCGCCCUUAA-GUGGCGUCACAUAACUAGGUAA----AUUAUUUUAAUAGCCUUUUUAACGUCUUUUUACAUCAUUAAA--------------------------------------------------------------------------------------------------------------------------------------------------------------------------------------------------------------------------------------------------------------------------------------------------------------------------------------------------------------------------------------------------------------------------------------------------------------------------------------------------------------------------------------------------------------------------------------------------------------------------------------------------------------------------------------------------------------------------------------------------------------------------------------------------------------------------------------------------------------------------------------------------------------------------------------------------------------------------------------------------------------------------------------------------------------------------------------------------GAGAGUUCAAUAUAUUAACUUCUAGCAACUGACAAAUUACGUCCGCGUUAUAGGAUAAUGAAACCAAGAGGUAUUAUUAAUCAAUCCCUAUCA-UCAGCCUAUAUACGAAGUGACAUAGUUGAAAAUCAAAAGCGCUACACAGCAGUGCCU--AUGCUGAAAUGCGCACUUAAAGAGA--GUUCACUAAGGAAAAGCAAUUUCCUUACGCUACUUCCUCAUGGUCACUACCAGGACGUGAGUUAUUGUCUAUCCGAUGUUCCUGCCCU-----UCGCUCGAUAUUUUAGAGUGAUUUCUAACGUAACUCCGCAUUUCAAGGC-ACUGGUGAACUACGCCUCAGGAAUAAUGUUAAUGGAAACGUAGAAUAAUUCUAUCAAGAAACAACAGC-GUCAUGAAUAUAUACUUGUACUUGCAUUAUAUAGACAUAGAC--UUGAAAAGAUUGUUCUAGUCAAC-CUUUAUCUGGUCUAAACUACUUCC----GUUGUGCUGUCUACAAGUGAUACU----------------------------------------------------------------------------------------------------------------------------------------------------------------------------------------------------------------------------------------------------------------------------------------------------------------------------------------------------------------------------------------------------------------------------------------------------------------------------------------------------------------------------------------------------------------------------------------------------------------------------------------------------------------------------------------------------------------------------------------------------------------------------------------------------------------------------------------------------------------------------------------------------------------------------------------------------------------------------------------------------------------------------------------------------------------------------------------------------GCAUUCUUGCUGUUCCGUUCAGUACGUUCAUAGUCCUAUAUUGACUGCCAUAAACAUAUUAUAACAAUCCCAACAG--UUGCAGAAUCAGAUCAGAAGAAUAUGAACAUAAUCGUUGUGUAUACAGCGUUCUAGGAUCUACACCCUGACGGUCGAAAGAGGUGAG-UUUUUAACGUUGAAGUGGCGUCAGGAAUAAAUAAGAUCAUAGAAUGAGC-----AUCAUAACUUCGUCAA-GAUCGGGCAGCA-CAGACCCAUGUGCCUAGAACUAGUGUACAAAAU-ACCCAAUAGUAU---AGAGUCUACGUCUCG--UCCAUAGUCCGAUAAG----AGAGUUUUACCAUAUUCUGUAAGA--CAAGGUUAUUCUUAUGAUGAGAUGGGUUAGAAUGUUGGCAACGAAACUUCGCAAAGACCAUCUA---AUGUUAUCAGGAUAUGCGGAGGAGCAGAUCCAUAUUACAAUGGGUAGACGAGUAAUGACAAAGCAUAAUUUGAUU-----------------GCUUAAUAGCUAAUAUCUCGUUUACAAAAAUUAAUAAUAGAGUUUACGAUUCAUCAUCGAUGUGCA----AGGGUACGUAGAUUAUCGGUUCCUCAAUGUAGCCUCUUCAUCCGUUGAUUCAAUGGUGAUUUAGAAAUCCAAAUAACAACAUACGCACCUAG-UCGACUACGACAGGCUUACGCACAAAGUUACAGUGGCA-AGAAGACUAACGAACAAUAGGAUCCAAAAUUCUUCACUACCAACGUAUAACGAGUGUUCGGUUGAAAAAACAUGUUACUAUCCCCAAGAG---------GUGACCGUUCAGA-UUACG-UGUUGCCCUCCUGCUAAAUAGCUCUUGGUCCUAAUGUC-AAUUUUCCG-CCCUUAGACCAGACCCCUCAACACAUGUGCCGCAUCCCAUUUAUCACGAGGGUUGUUACAAGCUAUACCUGAUUCU-----UACAGAUAU-UUUUCUUACGGGUUUAUAAUCAUUUGGUUGAUGAUUACGCGACUUUAUCGUAUUGAAAUAUUGC--------------------------------------CUUAACGUCAUACAGAAUUUAAAAACUAAGUAAA-UCUAGUGUAUAAUAUAUGAACAAAUUAAUCGGACUAAACUCGUCAAUUGUGGAUUAGUCGCUACAACUAGAUACUGUA-----------------------------------------UCAAGCACUUUGAUUUCAUCCAAGUCAGACUCAAUUUAUAAUC-CAAAUUAAUGGUAGUCUCGGUUUCAA-CUAUGAAAGAAUGCGAUUUAACGAGCGAGACUGUAUUUCAAAGAA---UUAUUGAAAAAGGAUUCCCAUAGUCAUUGUAGUUAUU-ACUAUAGAUUCAAUUAAGACCUGUGCUUUUUGGUUGUAUCUAUAAAUGAAAAUCGGAUUAAUCCAGCAGGGGGGUUGUGCCUGCAUAU-GGACAAUCGGAAUAGGUCGUACACCGUCUUAUAUACAGC-ACAUCUAGCCGGUCGGGAUCAUGUUAGCAUAUCAUAUCGGUCAGUCAAGAG----AUGUAGUUAAUAU----AAUAUUCGCUGAUGUCUAGUUGUCCU-UUUUUCAUAGUCGCCGUAAAUCACCACAAGGA-------AAAAACGCGAUAGCCGGGUGAUUUCGCUA-ACUCCUCAGCUAAAGUAAUUAGAGAUUCAUGAUCAUUAUAACCUUAGAAUCCGUUUUAUCAAGUCACCCACUGGACGGACGUAAGAUUAUCAUAAUA-CAGUGUCGGUAAAAUAUCGGUUC-CUCAGGCUAUCCGAACCAAUAUUC--CCUUAGUAGAACUGUUUAUGAAUUAAAC--GAGGUAUGGAGGCUACCAUUGUAAGGACCAUGAACCAUGUUUAACGC-CAC-CGGCCAGUGAUGAUAAAUAACACUUUCAAUAGCAACGGAGUACAGAUUACCUACAUGAUGAGUUUAUUAAAAUCG--GCGUGGCAAUGAAUUUAAGAUUCUUUAAUAAAUCUUUGGAAGACU-UUCCCUGUCCAGUUACAAAAUAGACGCGUA-ACAUUUCGAAGUGAUUCCCAUUAU--CAAGCAGU-CUAACGUCGAAUCUUUUCUCGCGAAUGAGA---------AAACAUACAUGCUCUCCGGCGCAACAU 
>C1 5399
AUCAGUACUGAUCAUUACUUGAAGUUUCUUGUUUAUUCCGGACAGUUCUUUGGUUACUAAGAGUCUGUCCACUCCUUUUCACAUCUAUUAUA--GCAAUUAAAUGCUCCUCGUAAUAUGAGAUACCCAAAUUGCA-AAGUGUGCCAGUCU-UU---UAGGGGUUUUUGUGUCUUUUCUUACCGCUGAUCAC-CACGAUAA-CAGAAUUCAAUUGCUGUUUUU--GACAUUUAAACUUUAGUUCGAGGAUAUAGAUGAGCGGA--------------------CUGAUAGCAGAUA--------AGAAAAGGUAACUGGUUCCCGUAGAGACACGC---------------------------------------------GUUAGGUUUCCCUCCUUUUAAAGUUACAAUU-AGAUAGUUAAGGAAUGCUGUCAGUGCUCUAAGCUUGAGAGAACUAACG-GACACAGCUUAAGACAAUAAGGUCAUUUGCUGAGAAAACGAAAACCUGUGAACAUCCUUCA-GUGGCGUCACAUAGUUUGGUAA----GUUACUUCAAUAAUCUUUCUGACUUCCAUUUAUAUCUUUAAA---------------------------------------------------------------------------------------------------------------------------------------------------------------------------------------------------------------------------------------------------------------------------------------------------------------------------------------------------------------------------------------------------------------------------------------------------------------------------------------------------------------------------------------------UCAGACCUAGACAACCAUUAACAUCUAAGUCUCUUGAAUUGGCUUAAUUAUUGGCUUGAGUCGGUUUCCCGAUGACGAACUCGACUGCCUUAGAAUACGCAAUU-UGAUGACGUAUCAAAAUGUAUCUCUCUGUACAGCUACAUAAGUGCACUUCAUAGGAUGAGAACCCCGAAAUUGUGCGGCCUUCAGAGAUAGCAAAACAUUUGUCUGUUGCUAAAUUU--UUGGAACCCAAGCCUUUAUCAGC--AGAAACAAACUUGGUUGUCCUGCUAAGGGGAGCAUGGCAUCUUCUGCAGGCAUGUCCCAUUAUUUAUUUUCAGCCACCGGCUUUUUAC--UAACCGUCAUUGAGUU---CUGUUAUACAUAUCUUAUACCAGUGUAUUUAUGCAUCGCUAGUACCUUAAAUGAUUUUCUCUCCGCGCCGAGGCACCCA---UAUAAACGAACGGCUAAUCUGACGGACCUG------GUAAAUGUUAUGGUGUAUA-CUUGUCUUAGUUUAAACUCGGUGCAUCAAGAGUAAAGCGGAGUUCAAUAUAUUAACUUCUCGUAACUGACGGAUUACGUCAGUGUGUAUGGAUAAUGAAACCACGAGGUAAAAUUAAUCUGUCCCUAUUA-UCAGACUAUAUAACAUAAGACACGGCUGAAUAUCAAGAGCACAACACAGUAAUGCCC--GAGCUGAAACGCCCACAAAAUAGGA--AUUCACUUGUGAAAAGCAAUUUCGUUAUGUUACUUCCCCAUUGUUACCACCAGGCGGUGAGUUAUUCUCUCUCCGAUGUUCCUUCCCUUG-----GCUGGGUACUGUAGCGCGUUCUCUAAUGUAACUACGCGUAUCAAAGC-ACUGAUGAACAACGGUCCAGGAAGAAUGUAUUUGGAAACGUAGAUUACUUUUACCGAUAGUUAACAUC-AUCAAGAAUAAAUACUGGAACUUUCAUUAUAUAGUCAUAGGC-UAUUAAAAGACUAUUUUCGGCUAG-CUUUAUUCGGUCACAGCUACCUUC----GUUGAGCUGUCUACAAAUUCAUUA----------------------------------------------------------------------------------------------------------------------------------------------------------------------------------------------------------------------------------------------------------------------------------------------------------------------------------------------------------------------------------------------------------------------------------------------------------------------------------------------------------------------------------------------------------------------------------------------------------------------------------------------------------------------------------------------------------------------------------------------------------------------------------------------------------------------------------------------------------------------------------------------------------------------------------------------------------------------------------------------------------------------------------------------------------------------------------------------------GCAUUCUUGCUACUCGGUUCAGUACGUUCGUAGUCUUAUAUUAACUGCCAUGAACAUAUUAUGACAGACUCAAUAG--UCGCGGAAUCAACUCAGAAGAAUAUGUACAUAAUCGUUGUAUAUCCAGUGCUCUGGGGUCUACACCCCGAAGGUUAAAAGAUGUGAA-UAUUUAACGCUGAAGUAACGCGGAGAAUAGAUUAGACAAUAAAGUGAAC-----AACACGCUUUCGUCAA-GCUUGGGCGGCA-AAGACUCACUCGCCUAGAACUUGUCUAUAAAAG-ACUUAAUAGUAU---AGAGUUUACAUCUCG--UCCGUAAUCCGAAAAGUUU-AAAGUCUUACCAUAUGUUGUAUCA--CAAGUUUACUCAUAUGAUGAAGUAGGUUAAAAUGUGGACAACGAGACUUCACGAAGUCCCUUUA-GCAU--UGUAAGGAUGAGGGUAGGAGCAAACUCAUUUUACUUUGCGAAGACGAGUAAUAAUAAAGCAUAAUUCGCUU------------------------------------------------------------------------------------------------------------------------------------------------------------------------------------------------------------------------------------------------------------------------------------------------------------------------------------------------------------------------------------------------------------------------------------------------------------------------------------------------------------------------------------------------------------------------------------------------------UUUAAUCACACAGCUUCUGUAAACCAGGUAAA-UCUAACAUACAGUAGAUACACAAAUUAAUCGGGCUCGACUUAUCAACUGUGGAAUAAUAGCUACAGCUAGAUGCUGCG-----------------------------------------UCAAGUGCAAUAUUUUCAUCCAUGUCAGAAUCAACUUAUAACU-CCAAUUAAUAGUACUCCUUACUUCGA-CCAUUGAAGAACGCGAUUUAGGGAUGAGU-CUGUGAUCCUAGGAA---UUAUGGAAAAAGAACUCUCAGGAUCAUCGUAGUUAUU-ACCAUAGGGUCAACAAACAUCUGUACCUUCUGGUUGCAUCAAUAGUUACAAAUGUAAUUAAUCCAUCGGGGAAGUUGUACCAACGUAU-GGACAAUCAGAAAUUAUCGCAUACCGUCUUGUAUUCAAC-AAAUCUAGCCGGUGGGGAUCGUGUUAGCAUAUCAUAUCGGUUAGUCAAGAA----AUGUUGUGAAUAC----AAUAUUCGCUGAGGUCCAGUUAUCCU-AUUUUCAUAGUCUCCGUAAAUC---------------------------------------------------------------------------------------------------------------------------------------------------------------------------------------------------------------------------------------------------------------------------------------------------------------------------------------------------------------------------------------------------------------------------------------------------------------------------------------------------------------------------------------------------- 
>B1 5399
-------------------------------------------------------------------------------------------------------------------------------------------------------------------------------------------------------------------------------------------------------------------------------------------------------------------------------------------------------------------------------------------------------------------------------------------------------------------------------------------------------------------------------------------------------------------------------------------------------------------------------------------------------------------------------------------------------------------------------------------------------------------------------------------------------------------------------------------------------------------------------------------------------------------------------------------------------------------------------------------------------------------------------------------------------------------------------------------------------------------------------------------------------------------------------------------------------------------------------------------------------------------------------------------------------------------------------------------------------------------------------------------------------------------------------------------------------------------------------------------------------------------------------------------------------------------------------------------------------------------------------------------------------------------------------------------------------------------------------------------------------------------------------------------------------------------------------------------------------------------------------------------------------------------------------------------------------------------------------------------------------------------------------------------------------------------------------------------------------------------------------------------------------------------------------------------------------------------------------------------------AUAUUAG-AUGGGCCACAAAACUAAAGCACGUUCGUUGGUCUUAGUGAAUAUUCUUCUAAGAAACAAUUUUUUAA-UUGAGCC--GUAUAACCCUAUCUCCCGAUUAACCGUGGACCACAUUAAGGGGUACGAAGGCGCCUAAAAAAAUGUGA-CUUCUAGCCGGGACUAAAAAGUCA-U---CGUACAUCAAACAAUCCGACUUGCCCCCGACACAGUACGGUCAGAUUGAUGGCGCUACUACAGGAAUGACAUAUGAAAACAUGAAAACAGGUAAGAUAGGGAGAU-UAG-AUAAUAUUAUACGCUUUAUGGCUAAUUACACCGGUAUAUAGGAUUAAUUCUGUGAG-UUCCCACUCCAUAAUUUG--CGACAGAUCUUCAAGGGAUCUGAAGGGAGAGUGAUGCAUAUUUGGAGAGCGUAGGCUACACGUAAUAAACAACCUCUAAUCAAUAUUAACACAUAAAAACCGUAUACAUUUCGUGCGGAUCUUAACCUGAUCCUAAAGAUAUUACUAAAUGGGUUUAC--AGUUUAAUUUGAACUACUAUUUAUUUAUCUAAGAUAUACUAAUAUA-UUUACCGAAGGGA-UGCCAGAACUACCGGAAACUUUUAACCUAUUUGUUCUCCAGU-----------UGUAGAA--UCCAGGUAGUGACAGC-AUCCAGCUUGAACGGGGUAACUAUUGAUAUCGAUCCGUAUAAGUA-CAAUAAUUGA-AUGCCAAAUCUGCCUAACCGCGUAAACUACACUGUU--AAAACACUUAUGCCAGAUCAGUGUAAGUAUUGUAGCUAGGCACGACAAGCAAU--CCGAGUUAAAUCUCGUCAUACAAUAUUGUUCGUUCAAUAUACUAUCCUAUAAUUUUCUAGGUCUGGUAGAAACC-AUAGUGAAAACAAUGGGGU-AAUUGGCUGUCUAUUUGUC-AACGACCGA--UAUAAUCAAGAUUCUCAUCUGUUACAUU-GGGGUAUGAUUUCCCAAUUCAAUAUUCAUAACU-CCACUCAAGUAU-GUUAGUGUCAGACCAAGUCG-------------CUACA-----------------------------------------------------------------------------------------------------------------------------------------------------------------------------------------------------------------------------------------------------------------------------------------------------------------------------------------------------------------------------------------------------------------------------------------------------------------------------------------------------------------------------------------GUAUAGCAGCCAAUACAUCGUUUAUGGAGCAAAAUGGGAGGAUUUGUCACUCAUCAUUAAUGUGCAAAUUAGGCUGCAUAAGUGACAGGCUCCUCUAGGUAGUCGCUUUUUCCUCAAACGUAGCGGUGAUUUAGAGACUUGAAUGAUAACGCUGGCACCUAG-CCAGUUGCAGUGGGUCAACACAAGGAGACAUAGCGGCU-AGGGGUCUUGCGAAGAACAAUAUUUGAAAGAACUUAUUACCAGGUUAUAAGGGGGAUAUGCCUGAGAAGACGUUUAAUAAUCCCAAAAAA---------ACAGCGUUUCAUU-UACUG-UAUUAUUCUUAUGUCAAUUAGCUCCUAGCUUUGAAGUC-AAUAUGGUG-UUUUAACGCUAAACCUCCCAACAUAUGUGUCACA--AGAUUUGUUACGAGAGUUAUUAGAAUAUGGGCCUUCCCUC-----UACAACUAU-UGUCCUGUUGAGUUUGUAGUUGUUUGGUUGACGAUUAUUUAACUUCAUCAUAUGGUCAUACUGU-----------------------------------------------------------------------------------------------------------------------------------------------------------------------------------------------------------------------------------------------------------------------------------------------------------------------------------------------------------------------------------------------------------------------------------------------------------------------------------------------------------------------------------------------------------------------------------------------------------------------AUCGCCGGCA-------AAACACGAGAUGUUCUCUUGAUUUCACGA-UUUCCAUGGCUAAAAUAAUUAGGGAUUCUUGAUUGUCAUAACUCAAUGAUCCGCUUUAUUAAAGCACCCAGUGUACAAACAGUUGAAAAUCAAUAUA-CAAUAUUGAUAAAGAAGUGGUGC-CUCAGACUGAAUGCACUAAUGCUC--GCUCUGCUGAACUAUUCGUAAAGUAAGG--GAGUGGUGGGCACUACCACCACGAAAAUCAUGAAAAGGGUUUAACGC-CAC-CGACCAAUUAUGGUGCAUAGAAUUUUGGAUAGUUACAGUGCACGAAGUACCUAGAUGAUGAGUUUAUCAAAAUCA--AUCUCACGUUGGAUUUGAGCCCAUUAAGUAAAUUUUUGGAAGGUU-UCCCUAGUCCAGUGAUAAUAUAGACGCGUA-ACAUCUUGCAGCAAUUUAGAAUAU--UGAACAGC-CUGACGUCUAACCAAGUAUCGCGAGAGAAC---------AGAUAGGCAUACUCUUCUGCAUAAUUU 
>A1 5399
-----------------------------------------------------------------------------------------------------------------------------------------------------------------------------------------------------------------------------------------------------------------------------------------------------------------------------------------------------------------------------------------------------------------------------------------------------------------------------------------------------------------------------------------------------------------------------------------------------------------AUGAGUCUAUGAGUGAUCCUCCC-GUACAUGUCAUCUAAGCCUUAAGACUUCGAUUCUUCAAGUAAGCUGGAAACUAGCCACGGCUAUUUAUCCAU-ACCUGGCAUUC-AGCUAAGACGAAAUCUCUUUAGACUAGU-----AUAACU-CUAGUGAUUCAUGCGAUUGCC---CGUGUCCUAUACAAUGACCCCACUUAUCGAGAAAUUAAACGUCAAUACAAAUUCUACUCCCUUCCUUGUCAAAAUU-UACACGUUAAGAAGAACUUUAAUAUGCUGGUACAAAACAAAUUCGCAUCC-GCAAUAAUAGCCUCAGCUGCA-AUAGCUAUUGGUCCCUAAUCCUCGCAUCCGGUAGAAAGAUUUAU-ACCGGCCGGUCAAUUUGAG--GGCGCAUCCCAGGCCUGUUGUAUAU-------CAGUUUACGGCAAUAUAGAGUAACUAUGGCUAGGAUUAGAUAUUAAUUAAUAUUCUUA-AAACCAGUCCAACGGCUAGCCUGGU--CUUGUUGACUAAGAAG-------------------------------------------------------------------------------------------------------------------------------------------------------------------------------------------------------------------------------------------------------------------------------------------------------------------------------------------------------------------------------------------------------------------------------------------------------------------------------------------------------------------------------------------------------------------------------------------------------------------------------------------------------------------------------------------------------------------------------------------------------------------------------------------------------------------------------------------------------------------------------------------------------------------------------------------------------------------------------------------------------------------------------------------------------------------------------------AUAAUAG-AUGGCCUACGAAGCGAAGGGACGGUAGUUUGGUAUAGUGAAUCAACCUCUAAGAAACAAUUUUUCAA-UUGAGAC--GUACUACCUUAUCUCGCGAUUUACCGUACACCAGAUUAAGGCGUACGAAGGCGUCUAGAAAAAAGUGA-CUUCUUGCCAAUACUAACAAUUCA-U---UGCACACCAAACAAUUCGACCUGCCCCUAACACAGUGCUUUCAGAUUGAUGGUGUCACUAGAGAAAUGUCCUAGGAAGACAUGAAA----GAAAGAUGGCGUGAA-UAA-AUAAGAUUAUCCGCUUAAUGGCAAAUUACAUAAGUUUAUAGGACUAAUCCUGUGAG-AACUCACCCCAUAAUUUG--CGGCAGAUGCUCAAGGGACUUGAAGGAAGAGUAAUGCAUAAUUGGAGGGCAUAACCUACGCGUGAUAAACUAUAUCUUAUCGACAUUAAGACUUAAAAACCAAAUACAGUUAGUGCGGAUCAUAAUCUAAUCAUAAAAAUGUUACUA--------------------------------------------------------------------------------------------------------------------------------------------------------------------------------------------------------------------------------------------------------------------------------------------------------------------------------------------------------------------------------------------------------------------------------------------------------------------------------------------------------------------------------------------------------------------------------------------------------------------------------------------------------------------------------------------------------------------------------------------------------------------------------------------------------------------------------------------------------------------------------------------------------------------------------------------------------------------------------------------------------------------------------------------------------------------------------------------------------GCUUAGCAGCCGAUAUAUCGUCUACGAAAUAAUAUGGUGAAAUUUGCAAUCCAUCAUUAACGCGCAAGUUAGAUUCCAUGAGUGACAGGCUCCUCUAGGUAGCCGCUCUUUUCUUACACGUAACUGUGAUUUAGAAAUUCGAAUGAUAACGCUCGCACUUAG-CUAGCUACAGUAGAUCCGCACGAGCACACGUAGCAGUA-AGAGGCCUAACAAAUGAUAAAAUUUUAAAGUGCUUACCACUGGCUUGUAACGGGUAUAUGAUUAAAAAGACGUUUCAUUAUCUCAAAGAA---------GUAGCGUCUCAAU-UACUA-UAUUGCUCUUAUGCUAAGUAACUCCCAGCGUUAACGUU-AAUAUAAUG-UCCAAGUGCCAGACCUCCCAAUAUAUGUGUCUUA--AGACUUAUUUCGAGAGUUAUCAGAGUCUAGGUGCGCUACC-----UACAGGUAU-UUUACCGUUGGGUUUGUAGCUGUUUGAUUGAUAAUUACCCGGUUCCAUUAUGUGGUUAUACUGC--------------------------------------GUUAGUGUCACAGAUAUUCUGAAAUUCAAGUAAA-UCUAAUGCGUAAUCAUCAAAAAAACUAAUCAGGCUGAGAUUGUUAGCCGUGGGAUUACGGCUACA-CUACGUACUGCG-----------------------------------------UCAAGUGUGGGGAUACCUUCCAUAUCAGAUUCAACUCUAGAUC-CUAGUUAAUGGCAGUUUUCGUUAUGACCCACAAAAGAAGGUGGUUUGAGGAUAAGACCAAACUUCCUAGGAA---UUAUUGGAAAAACACAUUCGUGAUUAACAUAGUUAUU-ACCAUAAAUUCAAUAUAAAUUUGUAUUAUUUAGUCGUGUUUACAAUCAGAAUUCUGUUCAACCCGUCAGGGGAAUUGCGUCAAAAUAU-GGACUAUUCAAAAUUUUUAUUCACCAUCUUAUGUCCAAU-GAGCCUACCCGGCAAGAAUCCUAUGAAUAUAUCAGAUCGGACAGCCAAGAG----AUAUAAUGAACAU----AUGAUACACCGGUUUUUAGCUGUCGU-UCUAUUUUGACCCCCAUAAGUU---------------------------------------------------------------------------------------------------------------------------------------------------------------------------------------------------------------------------------------------------------------------------------------------------------------------------------------------------------------------------------------------------------------------------------------------------------------------------------------------------------------------------------------------------- 
>H2 5399
-------------------------------------------------------------------------------------------------------------------------------------------------------------------------------------------------------------------------------------------------------------------------------------------------------------------------------------------------------------------------------------------------------------------------------------------------------------------------------------------------------------------------------------------------------------------------------------------------------------------AAGAGUGAAAAUAUGGCCUGCUCCCGCUCUGGAUUUACUGUGAAGGUUACAAUCGAUAUGACCAGUUAGAGAUUUAUAAACUAUAUUGAUUUAG----UAAGGUCA-AGACAAGGCGCAAUUUAUUCAGAUGUAU-AACAACUCCU-UACGAAGGGUUAACUAGCACACUCAGGAUCAUAAGCAAUAAAUAAAUCUUGUUUGAGUUCGUUGUGCUGCGGAAAAUCAUUAUGUCUUCCUGGGUUACUCGUACAUUAUUCGACGGGAUCUACAAAAUUAGAACAUUGUAAUUUAACAUCC-UCGAUGUGAAGUUCAGAUGUA-AUAAGAUGUUCAUUUCAG-CCGAUCGUGCGCUUUGAAAUCCUAU-ACAGUAUGAACAUCUUCUA--UAGGUAGUUACCCAUUAAUCGAGCC-------CAAUUCUAGCGAACAUCAAGAAACUAUGCUAAAGCUCAGAUAUGGAAAGGGCAUCGCU-CCGCAUGUUGGUCAGGUGACCUUCC---UUUCGGACCACUUUG-----------------------------------------------------------------------------------------------------------------------------------------------------------------------------------------------------------------------------------------------------------------------------------------------------------------------------------------------------------------------------------------------------------------------------------------------------------------------------------------------------------------------------------------------------GUAAGGCUUGGCUAUUAAU-UUUAACUGCGGACUGGAUAUCUUUAGAUUUUAUAAUGAUGUUGCAAUGUGCUGAUUUAAAUUUUUCACUAAAA-UCAUUCUUUUUCUUUUGGU--ACUAACGUGUACCUUUUGUGUAGUGUAGUAGAAACU--ACAUAGAAACAAGAACGUAUGAAAA-GGUGCACUGAAAGACCACAACCCUAUAAUAUCUCAUCUAUGCCGUCGCUUCGGACGAUUUCCUUACUGUUCCGCCUACGCCAUUCAUACAACGCGAUUUGGUUUGCCAUCCACGCAAUUAAACUCGAACAAGCGAUUC-AGAC-ACUAUCGAACAAUGAAUUAGGUAUACUCUAUAUAAGAGCCCAUGUCGAUCUUACGGUUGGCUUCAAAU-GCACUACCUAGAUACCGUUCUAGUUGUUAUAUACCCGUUUGC-UGAAGGGAAGUCGACAGAGACAGG-UUUGGCCCGGCGAGAAAUUCGCUAUCGCGCACAAUCAAAUACACAUAAUGUU-------------------------------------------------------------------------------------------------------------------------------------------------------------------------------------------------------------------------------------------------------------------------------------------------------------------------------------------------------------------------------------------------------------------------------------------------------------------------------------------------------------------------------------AAGGAGCAUAC--GGCUUGACUGCGUAUCAGUGCGACGCAUGCAGAAUAUACUAAGGUG-CUUUCCCAUGAGU-CGACAUUAUGCUUGAUGAUGUAAUAGUCGUAUACCCAUCCAG-----------UGUCAUG-UCACAAACAGUGAACACAAUCUUUUUUACUCAAAGCUA-UAGCGAUCGCAAGCCUAAAAAAAA-AGGUAGUAUA-AUAUUUAGCCAGAACAACUUCGCUGCUCGUGUUGUA--AUGACAUGCAUGUCGGGUGAAUGCAAAUAAGGUAAUUAAGUUUAAAAGAACGA--AACAAACCUAUGUUCCUCUGUCACACAUUUUACUAAUUUAGUCACUUACACGCUUAAAUGAUUCUACUUGGAUG-AUGAGGCUAGUAAAAGGGACAGGCAGCAGAGCUUUAAUA-GAAAUCCGC--UACGUGUGGAAUUACCAUCUCAUAUAUU-GAGUUAUCGUCUUAGAAGCUGAC--GCAUAGUU-CAACACAACUGG-GGCUACUCUUAAGGAAAAGCG------------GUAC--------------------------------------------------------------------------------------------------------------------------------------------------------------------------------------------------------------------------------------------------------------------------------------------------------------------------------------------------------------------------------------------------------------------------------------------------------------------------------------------------------------------------------------------------------------------------------------------------------------------------------------------------------------------------------------------------------------------------------------------------------------------------------------------------------------------------------------------------------------------------------------------------------------------------------------------------------------------------------------------------------------------------------------------------------------------------------------------------------------------------------------------------------------------------------------------------------------------------------------------------------------------------------------------------------------------------------------------------------------------------------------------------------------------------------------------------------------------------------------------------------------------------------------------------------------------------------------------------------------------------------------------------------------------------------------------------------------GUUAUCGAGA-------GAAUACGAAGUACUUUGGUAGCACGACCAAGUUCCAUAUUAAGGCUAGGAACGAGUUUUAAUUUAUAAUAAUCCGAAGAUCCACUCGACUAAAAAAGCGCAGUUGCAAGUUAUAGAAUUUUAUGAUGUGCAAGCUGGUGAACGGACGGCUC-CUCAGGUUAUUCGUACUAACUUUC---CCCAGGAAGAGUGUGUAAAUAUCGAGG--GAAAUGCAUGAAUUAUCGUUAUGAGAAUCGAAUCAGGAGUACAACGC-UAC-CUGCUCGCGGGGAAAGAAGAAGUUUUGAUAAACCGCAGAACACAAAAUUCCCAAACGCGAAAUCCACUUGGGUCA--GCAUCUUAAUGAGUCUGAUGCCUCUCAGCGAAUAAUGACACAACU-ACACAUACCUGGUGAGGAUCUUAUCAUACA-AGAAGCUUAAGAGACCUGACUAAC--CUAGCAGU-UUAACGUCGAACUGUCUCUGGCCAAGAGACACCAUGUAAUAUCUUAUUUGUUCUCUUUCCCAGUAC 
>G2 5399
-------------------------------------------------------------------------------------------------------------------------------------------------------------------------------------------------------------------------------------------------------------------------------------------------------------------------------------------------------------------------------------------------------------------------------------------------------------------------------------------------------------------------------------------------------------------------------------------------------------------ACGAGUGUAAGUAUCGGUUGCCACCGAUCUGUAUUUACGAUGAAAGUCACGAUCCUUAUGAACACCUAGUGAUUUAUUAACUACUUUUAAUUGU-GUGCAAGCUCA-CCACGCGGCGCAAUUUAAUCAGACGUCU-AUCAAUUACU-UACGAAGAAUUUACUAGCACCCUCAGGAUCAUUAGCAAUCAGUAGACCUCAGUUGAGUUCGUUGUGCAGGGACAAAUCAUCAUAUCUUCUUCGGUUAUUC-UACAUUGUUCAAUAGGAUUUACAAAAAUAGUCCUUUCUAAUUUCACACCC-UUGAAGUGAAGUUCAGACGUA-GUAAGGGGUACGUAUUAA-CCAAUCGUGCGCUUUGAAAAGUUAC-AUGGCAUGAACAUCUCCUA--GAGGCAGUCACCCAUUAAUGGAGGCAUGGGGUCAAUUCUAGCGAAAAUCAAAUAACUGGGCCAAAGCUUAGAUAUUUACAGGACACGGCA-ACGCAUGAUUGUCAGAAGACCUUCC-UUUCGUGGAUCGCAUUGUUGAUACUACAAUACCUAUAAUAGUUUAUAUUCUCGCGGCGCUUGGAAGAUUGUCACGUGUUGGAUAACUAAUAGUCAGUUUGAGAGUAGUUAGCCGGCCACUACUAGAAAUUUACAAAGAAGUGUUUCGCACUAGAUUUGUAGAUUCGUACAUAC--------------CAAAAUUGUAGGAUUCAUUCAGCCACCAGAGCGUAAUUAUAUAAUUGACACU--UUCUCGCCUUCAUC--AACUAGA--AGCCAGGCACUAACUUUCCCUUAACAAAGGUGAGUGCCGAAUGCUGACAGUAAAACCAAUAGUAAAAUGCGCGUUGCCUCUUAUGCCA--UACUUGGCCCGAGCGU---CACACAGACUUAAAAUAGGAUAAAAGAUAUAC-UCGUCCGAGUAUGUUAAUGGGGCUAACUAUCUCAGCGGAGUCUUAGGAAUAAACGUAAGGAA---GGGUUAGCUUUCGGUAGACAACGACUAUCUAGGUGUCUA-UUUAGUUUUAUUCAGAUACUUAACUUCUAAUGUAAUGGUAAGGCUAGGCUAUUAAU-UCCAGUUGUGGACGGGAUUUAUCUAGACUUCAUGAUGAUGAUGUAAUGUGUUGAUGUAAAUUCUUCAUUACAG-UCAUGCUUUGUCGUUUGAA--ACGACCGUGUUCCUUUUGUAUAGUAGAGUAGAGACU--ACCUAAAAGCAAGAAUGUAGGAUAG-GGAGCACUGAAAGACCACAAUCCCAUAAUAUCUCAGCUAAUCCAUCGCGUCAGAACACUUCCCUACUGUUCCGACUACGUUACUCAUACGACGCGAUUUAGUAUGCCACCCGCGCAAUUAAACACAAAUCAGUGAUACUAUAC-ACUCUCGAAGAGUGUAUUAGGUAUACUUUAUAUAAGAGCCUUUGUUGAUCCUAUGGUUGGCUUCGGAU-GUUCUACCUAGAUAUGGCUCUGGUUGUUACCUACUCGUUCGC-UGAAAGGAAGUCAACAGAGACACC-UUUUGCCUAGCGAGAACUUCUCUAUCG-GAGCCAGCAGAUACACCUAAUGUU-------------------------------------------------------------------------------------------------------------------------------------------------------------------------------------------------------------------------------------------------------------------------------------------------------------------------------------------------------------------------------------------------------------------------------------------------------------------------------------------------------------------------------------GAGAACCAUACAUAGCUUGGCUGGGUAUUAAGGCGACGUAUGUAAAAUAUACUAAGGUA-GUUUCCCGUGAGU-CGACAUUAUGCUUGAUGAUGCAAUAGUCGUACACCCCUCUGA-----------UGUUAUG-UCACAAACGGUGAAGGCAAUUUUGUUUACCCAAAGCAACCAGCGAUCACAGACCUAAAAAAAG-AUGUAGUAUA-UUAUCCAGGUCGAAUAACUCCGCUGUUCGCGUGAUG--AUGGCAUGCAACUCGGUAAAGUGCA-GCAAGGCAAUCAGGUUUAGAAGAACCU--AACGAGCCUAUGAACCUCUGUCCCACCUCAUAAUAAUUUAGUUACCCACAGGCUAAGUUCACUCUAUUCGGAUG-AUAAUGCCAAUAACAGGGAUUGGCAGCGCAGCUUCAAUA-GUAAUCCGG--UAUGUGCGGGGCUACCAUCUGACAUAUU-AAGUUAUCGUCCUAGAAUCUGAC--GCAUAGUU-CAUCUCAACUAG-AGCAACUCUAAAUGAAGACCG------------GUAC------------------------------------------------------------------------------------------------------------------------------------------------------------------------------------------------------------------------------------------------------------------------------------------------------------------------------------------------------------------------------------------------------------------------------------------------------------------------------------------------------------------------------------------CUCGUAUAGCUAGUAUAUCUUGUAUAUAGCGGCAUCACAAAGCUCGGAGAAUAUCGCCAGUGUGCA----GAAAAAUAUAAUUUUUCGCUUAACGAAAGAGACCACAUUUUUCUGAUGUUC-----------ACAUAGUGUGAUGUAAAUGCGUGGAGCAAACCAGGUUACAUUACUCUAAAACAGACAGAUAUCGCGUUA-AGGGGACUAGCCCGUUGUAAAACCCGUGAGCACUUAUUGUUGACACACAAUGAUUGAUCAACCAGAAACAUUCAAAACCUUUGCAACGUU---------ACAACCGUUCAGA-UUACG-UAUUACUUCUUUACUAAAUAGUUCCUUGACUUACCUCC-GAUUCAGGG-ACCUUACGGUAGACUCCCUUAUAUGUGAGAUCUAUUCAAUAUGUUAAGAGGGUAGUCAAUACCUUAAUUUCUUUAC-----UACAUGUGU-CUUCUGUCUGAAUCUCUCGCUAAUGGAUUGAAGAGUAUACACUUUUGUCCUAUAUCUGUAUAGC-----------------------------------------------------------------------------------------------------------------------------------------------------------------------------------------------------------------------------------------------------------------------------------------------------------------------------------------------------------------------------------------------------------------------------------------------------------------------------------------------------------------------------------------------------------------------------------------------------------------------GUCAUCGAGA-------AAAUACAAAGUACUUUGAUAACUUGACUGCAUUCCACACUAAGGAUAGUAACGGGUUUUAGUUUAUCAUUAUCUGAAGAUCCACUCGACCAAAGUGGCCAGU-UAUAAGCUAUAAAGUUCUAUGAUAUGUAAACUGGUGAACAGACAGUCC-CUCGGGCAAUCCUCACUAGCUUUC--UCUCAGUAAGAUUGUGUAAAUAUCGAAG--GAAGUGUGCGAAUUAUCGUUAUAAGAACUGAAACAGGAGUGCAGCAU-UAC-CAAUUCGUGAGGAAGGAAGAAGUUUCGACAGGCCAUAGAAUACAAAGUUCCCACAGGCGAAAUCUAUUUGGAUCG--ACAUCUUAGUGAAUUCAAUGCCACUGAGCGAAUGACAACCCAACU-GCACAUAUCUGGUUAGGACAUAAACAUACGGGAAGACUUA-GCGUCAUGACUAAU--CCAGCAGUUUAAAUAUCGAAAUGUUUCUGUCCAAAGGAUAGAAUGUAAUGUCUGAUUCGUUCUCCUCUGCAAUAC 
>F2 5399
------------------------------------------------------------------------------------------------------------------------------------------------------------------------------------------------------------------------------------------------------------------------------------------------------------------------------------------------------------------------------------------------------------------------------------------------------------------------------------------------------------------------------------------------------------------------------------------------------------------------------------------------------------------------------------------------------------------------------------------------------------------------------------------------------------------------------------------------------------------------------------------------------------------------------------------------------------------------------------------------------------------------------------------------------------------------------------------------------------------------------------------------------------CUGAAACCCCAACAGAUAAAGUAGCUUUGCUUAUUACGGCGCUCGCAAGAAUGACAUGAGACCCUUAUAUAAUCAAAUGUUUGGGAGUAGUGAGUUGAGCGCUU-CUAGAGUG----ACGACUUGUUUAGUCCUAGGGUUAGUUACCUACACUCUG---------------GAGAAUGUAGAAUAAAUUUAGCUACCAGUGUAUUGGUAGAUAAUCGUAAUUUUCACGACUACAUAAUAUAGCCCACGUAGGCAGAUACAUAUUUACAUUAAAAAAUAAUGCGUGACUGCUUUCGGCAUUAAAUCCAGGGGGAAACUUAUUGUUGCACUUCCUCGAU--CAACAGGCCAGGCCGU---AGCUAAAAUUUAACAUAACGUGAAAGAUAUAC-UCGUCCGGGUAAGAUAUCGGGGUUGGCCUUCGCGGCGGUACUAGUGAAAUAGUCAUAUUGAA---GGAUUAGCGUUGGUGAAGUAAUUAGAAUUUCGGUAUGUC-UUUUGUUUUGCUUAACUACCGAGCACUUAAUGCCAUGAUAAUGCUAGACCAUUGAC-UAUGGUACUCGACGGAAUAUAUCUAGACUAAGUAAAAAUGAUUCAAUGCGCUGACUUAAAUCUUAUACUGUAG-ACGUGAUUCGUCUUUAAGA--ACAGUAGCGAAUCUCUUACAUAGUAUAGUAGCUAUU--AGAUCAAAGUAAAAACGUGAGGAGG-GAUCCCCUAAUAGCCCACAAUCUAAUAACAUUUCUUUCAUAUAAUCGCGUCGCAGCCAUUCCUUACAGUUCAGCCUACGGUACUUAUUCGAUGCGCUCCGGUAGGUGGUACGCACAACUUUACGAAAAUUAGCGAUUCUAUGC-AUUUUUGGAAAGUGAUUUAGGUAUUAAUUAAGUUAUAGACUGUAUUAGUCUUACGGUUGGCUUCAAGU-GGUAUACCUAGACACUGGUCCAGUCAUUUUCUAGUUUCCCACGUUAAAGGAAAUCGCCCGAGACACU-UUUUGCCUAAUGGGAAAGGCUUUAUCG-GUAUCAUUAGAUGCAUCUAAUAUU---------------------------------------------------------------------------------------------------------------------------------------------------------------------------------------------------------------------------------------------------------------------------------------------------------------------------------------------------------------------------------------------------------------------------------------------------------------------------------------------------------------------------------------------------------------------------------------------------------------------------------------------------------------------------------------------------------------------------------------------------------------------------------------------------------------------------------------------------------------------------------------------------------------------------------------------------------------------------------------------------------------------------------------------------------------------------------------------------------------------------------------------------------------------------------------------------------------------------------------------------------------------------------------------------------------------------------------------------------------------------------------------------------------------------------------------------------------------------------------------------------------------------------------------------------------------------------------------------------------------------------------------CACCAAUUAUUGGUAUUUCCGUCAUACGGCCACAUCGCAAAACCCUGAAAAUAUCACCGAUAUACA----GAAAUACGUAGGAAACCGCUUAACGAAGAAAACCAAAUUGAUCACUUGGUC-----------GCAUAUAGAGUUUUAGAUCCGUGGAUUAAA-CAGGUUACCUCA-UUCAAUAUAAACAGACAUAGUGCUG-GGUGGACAAAACUACUUUAUAGUCCGUAAGUAUACUUUAUUGGCGAAUAAUGAUUAAUUGAUCUGAUCUAUCCAUAACCGUCACCAAGAU---------GUAGCCGUUCUAU-UUAUG-UACUGCUUCCUUGAUAAAUUGUCGCCUGACUUGUCUUU-GUUAACGUG-UCGUUAUGGUAAAUUCCACCAUUUAUAGGAUUAAUCCAAUGUAUUAAGAAGGUAACCAGGGUUUUUACCUCCUUGC-----UACAGAGGU-CGUUCCUCUGGACCAGUCACUAUUUGAUUGGUCACGAUAUGUUAUUGUCGUUUUCUGUCAUAAC--------------------------------------GGAUGGGUAGGGCAAAUUUUUAAGGUAGAAUAAC-CUUAGUAAGUAAUCUAUAAACAAAUUACUUUGGCCAAAUUCAUCCGUCGCGGGA-GGUGAUCCCAAUUAAAUACUGCC-----------------------------------------UCAAGUGUGAAGGUCUCGACCCAACUCAGCAUACUUUAAAACC-CACAGUAAUCGUAACCUCCCUUGUAU-AUACAGAAAAUAGUAGGACAAAGACAAUA-CUGCGUAUCUCAAAA---UUAACGAUGAAAGAAUCUCGAAGCUAAUAUAAUCAUC-CUUUCAGGAAAGAUAGCAUUCUAAUACUUUUGUGUGUAUUUAUCCAUUUGAAUUUUAACUACCCUUUCAGUAAAGCGAAGCAUGGGGU-UAAUUUUUAGGAAGGGCUCUGUACCUUAUCAUAAUAAGA-AAAUAUGGGUGUUAAAAGUCUAAGGAAAAAAUCGUAUUCGUUUACCGUAAG----GUGUUAAAUGGAU----AAAUUUCACGGGUGCCUAGCUGCUAC-ACUGCGAGGACCCCUCUAAAUGGUUAUCCGGA-------AGAGACGAAGUGUCUCGCAGAUUUAACCG-AUUCCACACUAAGUAUUGUUACAAGCUCUUAUUUAUGAUGGUCCAAAGAUCCACUCUACCAAAAUAUCCAGCUACCAGGCGAUUAAAUCUUAUGAUGUAUGGGUUGAUAAACGGUCAAUCC-CCGAAACAGUUCACGUUGACGUCC--UCCUAGGUAAGGGGCGUAUGUGCUGAGG--AGAAUGUAUAAACGAUCGUUACGAGAACCGCAAAAGGAAUACAGUAC-UAA-CCAUCCUCGCGGAUUCAGGAAAUUUUGACAAAUCAUUGAAUGCAGAGUGCCUACAUACGGGAUCUACUUGAGUCA--GCAUCCUAAUGGGUUUAACGCAAUUCAGCAAACUGAUAGACAACU-GUAUAUAUCUGGCUGAAACGUAGACAUGGA-GAAAACUUAAGUGACUUGAGUUAU--UGAACAGU-CAAGCCUUGAACUACCUCUGGUCAAAGGUAAAUCUGUGGCAUCUAAUUUGCUUCCUGUUGCGUCAC 
>E2 5399
CCUUGGAAUUGUCAUCUCUUAUAAUUUCAUUUCCACUCCUACAAACCUUCGUGUCGAUGAGGGGUUUCCACCUAUGCCAU--GUGCUCCAUAGUGCACUCGUACGCACUAUAUAGUAUGAGAACACCAGGGUAUU-----GUAUGUAUCGAUUAUAGAGAGGCCUCGAAUCCUAUUCAUACCGACUGUACC-UACACUAAUAUGAUCAAAUAUUCAGCUCUUGCUUUUGAGAACUCGUAGUUCGUGGUAUUAGUGACGUA----------------------CUUAUAAUAAGUA--------GGCGAGCAUCAUGUAUUUUUUUAAAGAUAUGC---------------------------------------------AUUAGAGUUCUCUCUGGUGAAUAGUGUUUAUUGUUUAUCAAGGAACUGUUUGUCGCAG---AACCCCACAGAAAUCAGCG-AAUAUGUCU--AGGGUACUUGCCAAUUGCUAGGAAAAGCAGUUAUGAGAAGAGAUCAGUCAUCCGGAGUUCCGCAGUUGAAUGA----AAUACUCUAAAAGGUGUCCAAGUCACUAGAUAUACUAUUAAA---------------------------------------------------------------------------------------------------------------------------------------------------------------------------------------------------------------------------------------------------------------------------------------------------------------------------------------------------------------------------------------------------------------------------------------------------------------------------------------------------------------------------------------------CUGAAACUACAAAAGAUAUAAUAGCUCAAUUCAUUGGGGCGCUUACAAGAUUGGCAUGAGACGUUCAUAUAAUGAAAUGUUUGUGAGUAGUGAGUUGAGCGAUA-CUAGAAUGUAAAGCGGCUUGUUUAGUCUUAGGGCUAAUUACGUAAACUCUG---------------GAGAAUGUAUGAUGCGUUCAGCCAUCAGAGUAUGAACUCGUGAGCGUUAUGUUCACGCUUACAUAAUAUAGCCGGCGUAAUCAUGGACAUCAUCACGCUUAAAUAUAAUGCGUGGAGGCUUCGCGCGGUAAUUCCAAAGGGAAACUUCUGGCAGCAUUUCCUACUA--UGACUAGCCAGACCGU---AAUUGAGAUAUAAAUUAAAGCAACAAGUAUAG-UCGUCCGGGUAAGUUAGCGAGUUUGACCAUUACGGCGGAACCCGUGGAAUAGUUUUGAUGAA---GGGUUAGUGUACAGGGGAUAACUAGAAAUUCGGUGUGUC-UUGUAUUUUGUUUUAAUACUACCCCCAGAACGCCAGGGUAAGUCUAGGAUGUUACU-UCUAGUAGACGACGAAAUAUAUUUAGACUUGGUAACGAUGAUGCAAUGCGCCGACUUGAACCUUUUACUAUCG-CAAUGCUUCGUGUUUUAGA--ACGGUAACUUAACUCUUAAGUAGUAUAGUAGCUACU--AGAUCAAAACAAAAACGUAAGGAAA-GGUUCCCUAAUCGACCAUAAUCUGACAACACUUCAUCCAGUUAAACGCGCCUUAGCAAUUCCUUAUUGUUCAGUCUACGUUACCUAUUCGAUGCGUUUUGAUAGGCGGCAUGCACAACUUAACACACCUCAGCGAUUCUAUGC-ACUCUGGGAUUAUGAUUUAGGAAUAAGUUAAGUAGUAGCCUGUAUGAGUCUUACGGUUGACUUCAAUU-GGUAUGCCUAAAUACUGGUCCAGUCAUUAUGUAAUUUUUCAC-UAAAAGGAAAUCGCCCGAAACGCC-UUUUGGCUAACAGGAAGUGCCUUAUCC-GUGUCAUAAGUUACAGUACAUUUUCUUGUCU-ACCCAGUACUAGGUUAAGGCACAAUCCAUUGGUAGGGUGACUUAACACUUAAAGCGCCCUUUUCAAAUCUCUACC--AAAUAGUCUUGUAUCGUCGUGCACUGUAAACUACACUUAAUUAAACUCCCGAGCCGGGUAGACAACAC-AUUGUUACUAAGGCCAGUAAUGUA----CAUGGGGUCAACCAUUCCGACGCCGUGACAUGACGAUAUAUGAAGGGUUAUAAUAGCAUUAGGAGGAUGCGCUUGGGGUGAGGAUAG----AUGAUACUUGGCGUU-UCG-GUAAUACUAGUCAUGUUACGACAUUCCAUAGAGUUUUGUAUGGUCACGUUUUCUAA-AACUCUUCGCUGAUAAUA--CAGCCGAGACCAAAGUGACAUGAGGAUUGUGCGAACGUUGGCCAAAGAGUAUAAAUUAUAGUAGAUAAGAUAGGCCGGAAUGUCCUCCUGACCUCAGCUUUCGAAUGUGCUAGACAUGAUCUAGUUAGACGUAAGUAAUAAUUACCA---------------------------------------------------------------------------------------------------------------------------------------------------------------------------------------------------------------------------------------------------------------------------------------------------------------------------------------------------------------------------------------------------------------------------------------------------------------------------------------------------------------------------------------------------------------GUAAACCCCUUAUCUAGAUCAGGAGCAUAACGCAAUUAUAUUAACCGCAGUCAGUUUAAUGUGCAUGAUCCAAUGAUUCUAUGACAACAAAGUAGCCCAACAUUUAUAAAAGAUACUUGCCU-UAAAAUUUGAAACCCUUCGUUUCGUUAGUCUUAAGGUAAAAACCGUCCACGGUUCGCUUGACAUUAAACCAUAAUAGGAUUGUUUGAGCAGG-----AACUAGUUGUAUAUAA--AUUAUUAAGUG-UUGAUCCACCUGAGAAAAGCUAACUUAUCGAGU-CGCGAGUGACAC---AGAAUUUAGGUUUCG--UACGCAGCAGGGUAGUUGC-CAUAUCUUACCGAAUUCCGUAAAAUCCUUACUCGUCCACAAAACAGCGUAAUUUAAUAUUUGCGCUCCCUAGCCUUUAAGACCAGGUCUA-AGGACAUGUGAGGGUAAGCGGAGGAGUCAACGCUCAUUAUCACGAGAAAAAGGUUCAAAGCAAAACGUUCUUUGUUCAUAUUGAUAAGUAUCU------------------------------------------------------------------------------------------------------------------------------------------------------------------------------------------------------------------------------------------------------------------------------------------------------------------------------------------------------------------------------------------------------------------------------------------------------------------------------------------------------------------------------------------------------------------------------------GGACAGGGCAGACAAAUUUCUAAGGUAGAAUAAC-UUUAGUAAUUAAUCCAUAAACAAAUCA-UCGGGCCAUACUCAUCCGUCGUACGA-GAUGAUCUCAAUUAAAUACUACC-----------------------------------------UGAAGCGCGAAGACCUCACCCCAACCCAGCAUAUUUUGAAACC-GACGGUAAACGUAGCACCCCUGGACA-AUACAGAUGAUGGUACGACAAAGACAAGG-CUGCGUUCCUCAAAA---UUACCGAUGGAAAAGUCUUGAGGCUAAUAUAGUCAUC-AUUUCAAGAGUAAUAGUGUUCUAAUACUUUUGUGUGUAUUUAUCCAUAUAAAUUUUAGUUACCUUUUCAGUAAAGUGAAUCAGGGAAU-UAAUUUUGAAGAAGGGCUCCGUACC--AUUAUAACAAGA-AAAGAUGGUAGUUGAAAGUUCACGGAAAAGAUUGUACUACUUUACCGUGAG----GUGUUACACGAAU----AGAUCUCACGGGUGCCUAGCUGCCUU-ACCGCGAGGACCCCCGUAAAUA---------------------------------------------------------------------------------------------------------------------------------------------------------------------------------------------------------------------------------------------------------------------------------------------------------------------------------------------------------------------------------------------------------------------------------------------------------------------------------------------------------------------------------------------------- 
>D2 5399
-------------------------------------------------------------------------------------------------------------------------------------------------------------------------------------------------------------------------------------------------------------------------------------------------------------------------------------------------------------------------------------------------------------------------------------------------------------------------------------------------------------------------------------------------------------------------------------------------------------------CAGAUCAGGAAAAUCCCUUAU-AAUCUUUUAAUGGGACAGUGUUACCCAUUGACGAUUAACUGAGCUAGACAUGAUCUUACGGUGUUUAACUUUAAUAUUAAUUCUUGACCA---CGCUAGUUAAACGGACGAUUAACCUAUACAU-CCUGAAGUUCUAAUUAAUGAU-UCUGGCGCAUACACGAUUAGCUACUUUCUUUUGAGCUUGCUGUGCAAGGAUAUACCACCGGAUUUUCUCGACCAAGUU-UAGCAAACUCCGUAGAGUUUACAGACAUAUAGUCGUGUAGAUAUAGAUCC-ACGUUAGUGAAUUCCGUAACA-UUAGUGAAC-GGUUUUAAACCGAGAUCGCGCUUUAGAGAAUCAA-AUAGCAGAACCAGCUUUUA--GGGGCAGGCCCCCAGAGGUAAAUAC-------CAGUCCUAACUAUUAACAGCUAGCGUAGCUAAGGUCUCUGCAUUUGAAGAAUAUUGCA-GCCCA-GUCCACUAGCCUGCGAACU-CUGUCCAAAUCGUGCUGUUAUCACUGCAUGACUCUAAAUUCGUGAGUUUCUCCUGGUGCCUUAAAUAUUGGCGUGGGUCGCAUUCCUUAGGUCAAGAUUGACUGUUUCGGAACGGGCGUCA-CUAGAGUACACAGCGGUUCAUCUCGCUGAUGAGUUAUUGGAUUACAUUGCA---------------UAUAGCGCAAUAUAAAGAUACUCCCUAGAACGGCAAUAUCGAGGCAUUCUU--UUUUCACAGGUGUUUGUAUUAGU--AAGCUGGUCUGUUCUGACCCUUCUAAACUUUAUGCAGCGCCUUUCUCGCAUCAGACCAAUAUGAUGCCGCUCAUGGCAAUUAACAGUG--UAAAUGGUCCGAUCGU---AGGCGACAAAUAAUCUAAGGCAAAAGAUAAAC-UCGUACUCGUGAUGCAGCUGGGCAACUCUUAGUGCCGGACCGAGUCGAGUAACCUUAAAGUA---AGGUUAGUCUUCAGCAUAAAAUCAAUAACAGGUAGGGUA-UGUAUUUAUAGAUAUAAAAGUACAUUUAACUGCAAUGAUAAAGCCAAGUUCUUGUU-UCGACUUACAGAAAGAGUAAUACUGGUCUUAAAGAAUAUGGUGCACCGUUCAUAGGGUGAUUCUUUUUCGUCC-ACAUGUCCUGACCUAUGGG--UCAAUUACAUUUCUAAUGCGUACUAUAUUAGUUACU--ACGUCGGAGCAAGGAGACAGGAACA-AAUUCAUUGCUAGAACGCUCUCUCAUAACAUUUUCUCCGCGCCAUCGUGUAUGAAUAAAGUCCUCUUAUUUUACUCUUUUAAGUUCUUAGACCCAUUUUAACCGCUGACAAAUACUAUUUAUCACGAAU-AGCCAUUCGACGU-AAUCCCGGGCAGUGAUCUUGUUUUAUCCUCUAUCUGAGUCUAAAUCGAUCUCUUGUUAGAUUUCAAAA-GUUACUUUUAGAUACUGUUCAACGCAUGAGGUGGUCAUCCAC-UAUGAAAGAAUUGGGCGAAACAAC-UUUAACCUAUUUGGAAAUAUAGUGGUU-GCACAAUUAAAGACAUCUGAAGUC-------------------------------------------------------------------------------------------------------------------------------------------------------------------------------------------------------------------------------------------------------------------------------------------------------------------------------------------------------------------------------------------------------------------------------------------------------------------------------------------------------------------------------------AGUAAGCAUAC--GGACGUUGUGUUUUUCCUAUCCAUAGAUACAAAUCAUAUGAGAGCA-AUUGGCAAUCAGG-UAACAUUCUCCCACGAGGCUCAUUUGUCGCAUGUCUUUCAAU-----------UGGAAUA-CUAUAAAAAAUGAAGGC-AUUCUAUACAAUCGGGGCAAUUAGCAAUACCGAUCCUCAUAAAAG-UCGUUUUACG-CUUCUCGGGCAGGAUAACUCUGUUGAUCAUAUCACA--UUGAUACCUAGCUCGCCUGAGUGUAAAAAUAGUGAUUAGGUUUGAAAUGAAGU---AUCAGAAUAUCUGCCUAUGCCAUGUGCUUCGGCAAGUAAACUACUUAUAUAUGUGUCUGUUUUUAUAAGUACA-AUAAAGACAAUAAUAGGGAAAAGUAGUAAAUCGUUAACA-AAGGUGCGA--UCCGAACCAGACCAUCAUCUAACACAUU-GAGUUAAUAAGCUUUAAUCUAUU--GUAUACUA-CAACUU-UGUAU-AGGCGUGUCGAGUCAAAAACG------------CUAU-----------------------------------------------------------------------------------------------------------------------------------------------------------------------------------------------------------------------------------------------------------------------------------------------------------------------------------------------------------------------------------------------------------------------------------------------------------------------------------------------------------------------------------------------------------------------------------------------------------------------------------------------------------------------------------------------------------------------------------------------------------------------------------------------------------------------------------------------------------------------------------------------------------------------------------------------------------------------------------------------------------------------------------------------------------------------------------------------------------------------------UUGGAAGUUAAAUGAGUUCUUAAGAUCAAGCUGACCCCACUGAGUGACUGAUAAAUCAGUCGGCUGAGUUAACUACAUUUGUUGUGGUA-AAUAAUUACAACUAAACAUUGCC-----------------------------------------ACGGAGACGGGGAUUCCAUCCCAAUUCAUCUCAUUGUCAGAUUCCGAGCUAGUUGUCACUUUCCUUGCAA-AUAUAGACGAAGAUUAUUUGAAAUCAAGA-CCACUUUCCCCAAAU---UCACCGGUGGGGCGCUUUUGUGGAUAACGUAGUGGAC-AACACAGGUAUUACAGCAACCUGUUCUCUUCGAGCGCCUUUAGUUGUUUAACUUAUAGCCGUCCGUUGAGUUACUCGGAUCAAGGUAU-CAGCCCUUACAAGAAGCCCCGUUACACAUCGUGACAAGA-GUAGACAUCAAGUGGAUGUUAAAUGAAGUGGCCUUGCUGAUUUAACGAAAC----AUGGAGUGUACGU----AAGGUUCACAGGAACUCAGUUGUUUC-ACCGUUAAGUCCCCUAAGAAUU---------------------------------------------------------------------------------------------------------------------------------------------------------------------------------------------------------------------------------------------------------------------------------------------------------------------------------------------------------------------------------------------------------------------------------------------------------------------------------------------------------------------------------------------------- 
>C2 5399
CCAUGUACUAAGCGAUAUCCAAAGCUUCUUCUCUGCUCAUACCAAUUUCGACGUCUUUACAGGGUCGUGCACCGCGCCGU--UUAUUUCGUCAUAUAACUAGAAGUGCAUCAUAGAACGAGGUCUC----GUGUA-----AUUUUAAUUGGUAGCCAGUGGGCUUCAGCGUUUAUUUAUGUCGCUUGUAAC-UACGUUGAUAGAAUUAAACCUCCUGCUAU---GCCACUAUACUUUCGACUUGAUGCGCCUAUGACAGA----------------------GUUACAAAUAUCC--------UGCAAGCGCUAUAUGUCCUCCUAGAAUCAUGC---------------------------------------------CUGAGUAUUCUUUUUGGAUAACGUCGCUACC-GCGCACCCAACAAUCACUUAUAUUAACCAAAGUUAAGGAAAAUUAGCA-AAUAUAGAUUGAGAACCCAUAGUCAUUGUUGGGGAGAUUAGUUAUGUAAAGGAUUUUUUGA-AUAUGAGUACGUAGCGAAACUA----AAUAGUCUAAUAAAUUUCUAGAUUUUCCGAUUUGUGUUUAGA---------------------------------------------------------------------------------------------------------------------------------------------------------------------------------------------------------------------------------------------------------------------------------------------------------------------------------------------------------------------------------------------------------------------------------------------------------------------------------------------------------------------------------------------UUAUCACUGCUCGAUGCUCCAUACGUGAGUAUCUCGCGGUGCCUGAAGAAUUCGCUUAGUUCGCAUUCCUUAGAUCAAAAUUAACACUAUCGUAACAAGCACCU-CUAGAGUGUACAACGAGUUAUAACGCCUAAGAGCUAUAGGUUUAAAUUGCA---------------UAUGGCGUACUCUGAAUGGAAUCCCAUCAGUGGCCAUAGCCGAUCGUUCUU--UUCUCACAUAUGUUUGUAUUAGC--AAGCUGUUGAAUUCUGACCCUUCUAAAGUGUAUGUACCGCCGUUUUCCCAUCAGAACGGUGCGACGCCGCUGGUGGCAAUUUAGAGUA--UAACUCGUCCGUCCGU---AGGCGGGAUAUAAUCUACAGUGUAAAAUAAAU-UCGUGCGCGUGAGGUGGCAGGACAACUCUUAGUGGUGGACUGGGUGGAUUAUCCUCAACGUAAGGGAUUUAGUCUUCAUCAGAAGAUUUAUAGCCGGAAAGGUA-UGCAUCUGAAGAUAUAAAAGUACAUUUAAAGGGAAAGAUAUAGUUUAGUUCUCGCC-UCCACUUACUGAUGGAGUAGUAUUGGAGUUAAAGGAUAUGGUGCGAUGGGCUUAGGGUGAUCCUUCUUAGUCG-AAAUAUGUUGUCCUCCAGA--UCGGUUGCGUUUCUAAU-CAUACUAUAGUAGUCGCU--ACGUCGGAACAAGGUGAUAGGAGUA-AAUUCUUUGAUAGAACGCUGUCUCGUAGCAAUUUCUCCGUGUCAUCGUGUAUGAAAAAGUUCCUCUUGCUUUACGCUUUUUACUUCCUAGGCCCGCUUAAGCAGCCAACAAGCGUUACUUAUCACAAAAAAA-GAUUCUAUGA-AACUCUGGGUAGCGAUUUUGUCAUCUCCUCUAUCGGAGUCUGAAUCGAUCUUUUGGUACAUUUCAAAA-GUUACUUUCAGACUCUGUUCCACGUCUGAGAUAGUCUUCCAC-UAUGAAAGGAUUGUGCGAGACAAC-CCUAGCCUAUCUAGAAAUCCAGUGGUA-GCACAAUUACAGGCAUUUAAAAUCAUAGUGU-ACCUACUACUCAGAUGAGGUUAAGUAUCUUGGCGGGAUGCACAAGUUUUUAAUAUAAGAUUUUUAGUAGCAUUAC--UUCAAGUCCUGAACCAACAUCGAAUAUUCACCACUCUGUAUAGGAUACAAGGGUCGAACAGUUAAUAC-GUUAUUACAUGGACUAACAAUAUG-G---AUGACGACGUCCUCCCCGUUCUGUUUGAAGCUCUACAUAGGAAGAGUAAUCGUGAUGCUAGGAAUUCGUCCUUGGAAUGUAUGCAA----AUAUGAUGGGUCGUU-CAU-GUGAAAUCAUUUAUGUUAUGAGUUACCAUCUAAUGACGUAUAGAAAUGUUUCCGAG-AACGCAUCCCUAUCCUUA--CUGCCGAUCCUUAAGUGUUACGAAGAUAGAACAAGAUGUAACCGUACAACGUUAAUUAAAAAAAGCUAGUUAAGUCCAAAUAUAAAUAGAAUCACAUUCUCCAAAGCCGAUGCUCCGGGGUAAGUCAAUAUCAUUAAACCCUUACCA---------------------------------------------------------------------------------------------------------------------------------------------------------------------------------------------------------------------------------------------------------------------------------------------------------------------------------------------------------------------------------------------------------------------------------------------------------------------------------------------------------------------------------------------------------------------------------------------------------------------------------------------------------------------------------------------------------------------------------------------------------------------------------------------------------------------------------------------------------------------------------------------------------------------------------------------------------------------------------------------------------------------------------------------------------------------------------------------------------GCCAAUAGCUAACAUAUAUUUUAUGCUACCGUUACACAGAAAUUGGAAAAUUUCGUUACUGUACA----AAAUAAUACAGUUUGUUGCUUACCGAGAACGACGACGUUUCUCGUAUAUGC-----------ACUGAGUGAGUUAUCAGGACACGAAUUAAA-CUGGUUGUAACAACUUGGCGCAAGCAGACGUAGUCUCAUGGCAGAUCUAUCUUUGAUAAAAUCCUCAAUCACGUAUUACUAAUGCAUCAGGACGGAACAGCUAAAAACGAUUUUAACCUCCAGCGAUAU---------GUAUCUGUUUUAA-UUAUG-UAUUACUGUC--GCCAAAUAGCAUCUAUACCUAUGUCU-GUAGGACUA-CCUUUACAGUAAACCCCUUCGUAAAUAGGGCUCAUUCAAUUUAGGAUAGUUGUUGUCAAGAUCUUUACCCUCUCGA-----UACAGGAGG-UGCUACUUUAGGAGUAUAGUUAUUUGAUUAACAACGAUCCGCUCUUCUCUCCUCUUUGUAUAGA-----------------------------------------------------------------------------------------------------------------------------------------------------------------------------------------------------------------------------------------------------------------------------------------------------------------------------------------------------------------------------------------------------------------------------------------------------------------------------------------------------------------------------------------------------------------------------------------------------------------------GUCUUCGCGA-------ACAGAUGGACUACACCUUCGACUUGACCA-GUCCCACUUAUAAAUUAGUCAAAAGUUUGUAUCCACUAUGACUUGAAGACCCUCAUUGCCAAAGUAUUUG--GCAUAGGCGUUACAGUUCCAUAAUG-UGGUAUUAGUAAAUGCAUAAUCU-CUUAUAUUGUCUGCAUUCAUUCUC--CCUGAGGUGAAUUGUGCGUGAGCCUAAG-ACAGAUCUGGUGAUUGUUGAUGCGAGGACCGCACGAGAAAUACAGCACGUAGAAGUCGUAAGAGGGAGUGUACAAUUUUGACAGAACUUAGGAUUCAAAGUCUGUACCCAAAAGGUUUGUUGGAGCCA--GCGUCACAGUUAACUUAAGGGCAUAGAACAAGCGUUUGAAACGCU-AUUUGCAUCUAGUCGCGGCGUAAUCGGGUAGGAAAACCAACCCGGCUCCGAUUGU--GGGAUAAC-CUUCCCUCAGGCCUUCCUCGGUUAAAUAGUGCAUUA---UGACUAACGCGUUCUCCUUCGCACCAU 
>B2 5399
------------------------------------------------------------------------------------------------------------------------------------------------------------------------------------------------------------------------------------------------------------------------------------------------------------------------------------------------------------------------------------------------------------------------------------------------------------------------------------------------------------------------------------------------------------------------------------------------------------------------------------------------------------------------------------------------------------------------------------------------------------------------------------------------------------------------------------------------------------------------------------------------------------------------------------------------------------------------------------------------------------------------------------------------------------------------------------------------------------------------------------------------------------CCAACAUUGCACUCCUUAAAAUAUGUGAGCUUCUGGAGGUGCUUGGAAUGCUGACGUUAGUCGGCUAUAUUAGGUCCACUAUGAGGGUACCGAGGCAAGCUUUG-AUAUUGUGUAUAAUGAUUUUUCUCGGCUAAGAAUUAUAUCCAUACACUUCA---------------AAAGUUGGAGUAUACAUUGUGCCUCUAGAAUGCCAGUAACUCAUCGUUCUA--UUCUCACUACUGUCUAACUUAGC--AGGCUCACAAGUGUUAAGCCUUGAAACCUAGACAAAUUGUUGUACUCCUGUCAAAACAAUGUCCAAUUUCUAACUUCAGUUCUUAGUG--AAACUAGACCUUUCGA---AUGUUAGAUAAGGAAUAAUGUGUACUAUAGAU-UCGUGCGAAUGACCAGGCUGCACUAUUUUUGAUGGUGGACGUUAUGCAGCUCCCGGGACGUA---GGGGUAGUUUUAAUAAGAAACACUAUGGAGGGGGGGACU-UCAUUUUAUUCUUAUAUACGCACCUUUAAAUGAAAAA--------------------------------------------------------------------------------------------------------------------------------------------------------------------------------------------------------------------------------------------------------------------------------------------------------------------------------------------------------------------------------------------------------------------------------------------------------------------------------------------------------------------------------AUAGUGG-UCCCUCUACUCAGAUGAGGUUUGGUAUUUUGGCAGCAAGCCUCAGGUUAUAAUACGAGUUCUCGAGUGUAAUGUC--AUUUAGUUCUGUAUCUCCACCCAAUGCCCACUAUAUUCGAAUUAAUGUCUGAGUUAGGUAGAUAGUAA-GUUGUAGCAAGGACGAGCUAAGAA-G---AUGACGUGAACAAGUUCGAUCUAUUCGAUGAACGAUAUAUAGUGAGUGGUUGAGGUGCCAGGUAUGUGUACUAUGAAAAUAUGUAA----UUUAGAUGGAUCAUU-CAG-GGGUUAUUAUUCAUUGAAUGGCUCACUAUCCAAACGCGUUAGAUCAUGCUUCCGAG-AACAAAUCACUACUUUCG--CGGCCGAUCUUUAGGUGCUUCGAAGAUACGGAUAAUUGUAAACGUACUGCAUAAGAUACAAUAAGUAAGCUAGGCCCGUUUAUUAUUAGGAUCCCACUCUUCAACACUCAUCUACGGGUAUCAGUCAUAGUCUUUAAUCCGUAACCAAGUGAGCCUAU--AUUUGCAUCGUGUUUGCAAGCAACACAUGCAGAUCAUAUUAAAAAG-AGUGUUAAUCGGA-CAACACAAUUGCUAAAAACUCAAUAUGCGUACACUCUCCAAC-----------UAAUAUU-CUAUGAACAACAAUAGG-ACCCUAUCCAAUUGGAGCAACUGUCGAAAACCAUCCUUAUAAAGG-UGGUUGUACU-CUAUCCAUGCAGGAUGCCUCCGCCAAUCAUGUUACC--UUUAUAUUUUGUCUGGUGAAGUGUAAGUAAAGUAAGCAAGUUCGAGAUAGUGC---ACCCUUGUAUCUACUUGUGCCUUACACUACAUUAAUUCUACUACCCACUGGUUCGUUUGUCUCUAUAAGAACA-AUAAUGAUAUCAAUGAAGAAAAAUAGUGUCUUAUCAAUG-AAGGUCGGA--CCCAAGCGGGACCAUCCUAUGGCACAUU-GAGUUGUUAUGUAACGGCGUAUC--ACGUAGUA-CAACUGCACUGU-AUUAAUUUCUAACUAAAAGUG------------CUAC-UUAAUCCUUUUGUUCAGAUAAACAGCUCCACGGUGCCAUAUUAGAUGCUCCCAACUUAACAUGUAUAAGCCAACGA--CUAUAGUAAAAAAACAGCUAGGUAGUUACGGAGUAUUUUCGUUAGCAGAAUUUUAGACUUUUCGGCUUGUGAAUGACAUGUUGGGGU-AAUUACCAGAUCGCCUGACAACGAACUCAGUUAAAAUUUUGGGACUGAU-----AAUAUAUUGGCGAAGA-AGUCAAUAAGUA-UAAAUUGAUUUAAAAAGUACUAUUUGGCAAAGA-UCGAAGACACGU---AGAGUUUAGGCUCCG--UCCACG-CAGAAUAGCAAU-CGUGUAAUAUCGCUGACUGUAAAC--CAUGCCUGCUCAACUAGUUACUUUAGCUUAGAUACAACCCGCGAAGCUUGCGCGAACCUGACUG-UUGAGCUAAGAGAUAAAGCCAAGAAGUUAUCAUUUAUUCUCACAGGUAAACUAUCCAGAGUGAAGCAACAUUUAUUUGUAUUCAUCAGCAUCU-GCUCAGUGGCAGAUAUCUAUUUGAUGCUGCCGUAUCACGAUAAUCGAAAAAUUUCUCUACAAUGCA----AAGUGACGUAAUUUGCCGUUCAUCAAUAACGGCCACGUUUUUCUAACACUC-----------GCUAAAUGAGUUAUACGUACUUUAACUGAU-CAGAUCGACACAAACCGACACAGACAGACAUAGUGCUU-GGGAGGCAAAUCUAUAAGAAAAUACUUAAAUACGUACCACCAACACAUCAUAAUCCUACAAUUAAAGACAGUUGAUACCGUCAUCGAAAA---------GUAGCCAUUUUGAUUACAGAUAAUUCUCUCGUUUGGAGUAGCUUAUACAUUUAUAUCU-CAAGUACUC-CCUCUACGUUAAACUCGUCUAUAUAUGCGAUUCAUCUAAUCCAUCAGAGAAGCCCUCAAGACCUAUGCUCUGUCAA-----CACACAGAU-UUUAACGGGAAGUGUAUAGGUAUUCGGUCGAUGACUACUCGCUUUUGUUGCUCACUUAUAUUGA--------------------------------------AAGGACUUUAAGUGAGCACUUAAGGUAAGGCUAACACUAGUAGGCCACGGAUGUUCCUGGCACUUGAUUUAAAUCUAUUGGUAAUAAUG-AGUAAUCACGGUUAAAUAUUACC-----------------------------------------UAUAGGGCGGGAAUUACGUCCCAAUUCAUUUUACCUUAAAAUU-GGAGAUAGUUGUAGUCCCUCGAACAG-CUACAGGGGAAGGUCAUCUAAUAAUAGGA-ACACCUCCCCCAAAG---UCACCAGUGAGGAAUUUUUUUGGCUUAUAAGGUGCCC-GACACAGGAACAAUUGUAAUCUGUUCCUUCAUGAUGCACUUGCUUGUUUAACUUAUAGCUACCCCUUAAAGAAUCUUAUUCAAUGUGU-CUGCCUUCAUAGAAAAGCCCGUAUCUCAUUGUGUAGAGG-GAAAAUAGCAGGUAUAAGUUUAAUCAGGCGAUCUUAUUGAUCUGACGAGAA----UUGAGAUGUACGU----AAAAUUCAUAGGCUUCCAGCCAUUCU-ACUCUUAGGGUUCAUAUAAAUUUUUGUCGCGA-------ACACGCAAUUUACUUAGUUAAGUCAAUCA-GUCCCAUUCUGAAGAUAAUUAAAAGCUUUUGUUGAUUUCAGUUCGAAAAUCCGUCUCAUCAAAACAUCCAAU-CCUAAGUAUUUGAGUUUCGUAAUA-UGAUAUUAGUAAUCGGAUAGUCC-CUUAUAUUGUCUGCACUCACUCUC--UCUGAGGUGAAUGGUGCGUAAACCAAAU--AAGACAUGGUAAUUAUAGACACAAGGACCCUAUAAGUAGCACAACAUACGUGUAUCGUACGGGGGUUUGUAAUACUCUGACAAACUAUAGAGUACUAAGUAAGCAUGGAGAAGGUUUAUUGGAAUGG--GCAUGACAACAAGCUUAAAUUCAUUAAGGAAAUGGCUAGAGCACUAAUUUAUACCUAGUCAUGAUGUACACGUGUACGAAAACCGGGAUGACCUUGAUCCUCACAAGCAAU-CUAGCUUCGGACCUCUCCUAGUCAGAGGACAGAAUUUGGUCCCUGACGGGUUCUCUUUUGUACCAU 
>A2 5399
CCCUAUAACAAGCGAUAUUUGAAGUUUCUUCCCUGUCGCAAGCAAUUUUUAUGUCGUUACGGAAUCGCGCACCAUUCCAU-UCUGCUUUAUCAUAAAACCGGAAGUACAUCACAAUACGAAAACUCGAAAGCCUG-----ACGUUUACUGAUUGUUUACGGACUAUAUCGUUUGUUCAUGUUGCUAGUAAU-UAUGCCGA--UAAUUAACUACCCUAUUCUU---CUACUAAGUUUUGAACUUGUCACCCUUAUGACAUA----------------------GUUGUAGCU------------AGCAAGUACUAUACAUUCUCCUAAAACCAUAC---------------------------------------------CUAGAAGUUUUCUCUGUUUAAUACUGGUACC-GUCUACUUAAUAAUUAUUCAUAACGAUCCGGAGUUAAGGGAUACCAGCAAAUAUUGAUGGAGAACAUAUGGCCAUUACUGAGAAAGCCAGUGACGUAAAGCUUUUUUUUA-ACAGAAAUGCACAGUCAACUCA----AACACUCUAAUACAGUCCUGAGUCUCUGGUUAGAUUUUCAAG----GAGAAUGUGAAUAACGCUUGC-AAUGUUUUUAAGAGAGUAGGGGAGCGACGAACGAUUAAAUAAGCUAGAAAUUCACUAAUGAUAUCGAUUUAU-AUGUCAAUUCA-CGCUAAUGUGCUAGUUAACCAGAUAUUUUAGCUAUACAU-CUUGAGGUUCUAAUGUGCGGU-UCAGGUGCAGAGUCGACUAGCUGAAUUCUUUUAUGUUUGUUAUGUGUUAGCUGAAC-UCCUCUUUUCCUGAAAGGGUU-UUGACUAAUCUAUAGAGCUUACAGAUAUAGUGUCGUGUAGAUCUAGUUCUAAUGCUAUUAAGUUCGGAUGGA-UUAGAUAAC-UUUUCUAAUGCGAGAGUGCCCUUCGAAUAAUCGU-ACAGAAGUCCCUUAUUUUA--GGGGCAGGCCCCAAGUGGUAGAUAC-------GAGAGCUAAUGUUAAACAACAUAUUUAGCUAAGAUCAAUCGAUUUAAAAAUUAACGCA-CUCAAUGUCCAGGAACCUACCUUAU-AUUUCCAAACGGAACUG-------------------------------------------------------------------------------------------------------------------------------------------------------------------------------------------------------------------------------------------------------------------------------------------------------------------------------------------------------------------------------------------------------------------------------------------------------------------------------------------------------------------------------------------------------------------------------------------------------------------------------------------------------------------------------------------------------------------------------------------------------------------------------------------------------------------------------------------------------------------------------------------------------------------------------------------------------------------------------------------------------------------------------------------------------------------------------------AUAGUGA-ACGUUCUACUCAGAUGAGGCUUAGGAUUUCGACAGUAUGCCUAAGAUUUUAAUAGAAAUUUUCUAGUGUCAUAUC--ACAUAGUUCUGAAUCUCCACCCGAUGUCCACUAUGUUCAACCUAAUGCCUAAAUCAAAUAAAUAGUAA-GUUGUAGGAAGGCCUAGUUACGAAGUUGCUUGACGUAAACCACUUCGAUCUCUUCGACGAACAAUAUACGGGGAGUGAUUGAAGUGCUUGGAAUGUGUACUAUUAAUAUAUGUAG----ACUAAAUGGAUCGUU-CGG-AUGAUACUAUUUAUAUAAUGGUUCACUAUCCAAAUACGCUUAAUCAUAUUUCUGAG-AACAUAUUACUACUCUAA--CGGCCGAUCUUUAAGUGUUCCGAAGAUAGGGCUAAGUGCAAACAUACUGCAUGAGGUACAAUAAGCAAGCUACGCCCGAAUGUUAAAAUGAUCCCACUCUACAACACUCAUCUCCGAGAGUCAGUCAUAAUCAUUAUACGCUACCCA---------------------------------------------------------------------------------------------------------------------------------------------------------------------------------------------------------------------------------------------------------------------------------------------------------------------------------------------------------------------------------------------------------------------------------------------------------------------------------------------------------------------------------------------------------------CUAAUCAUUAUGUUCGGAUAAACAGCUCCACGAUGUCACAUCAAAUGCUCUCUGCUUAAUAUGUUGAAGCCAACAA--CUAUAAUAAAAUAGGCGGUAGGUAGAUACGGAGUAUUUUUGCUAACAGAAUUUUAAAUUUUCCGUCUUGUGAAUGACGUGUUGGGGU-CAUCACCAGAUUGCCUAGCGACGAAGUCAGUUAAUAAAUUGAUAUUGGG-----UAUAUAUUGGCGUAGA-GGCCAAUGAUUA-UAAAUUGGUCCAAAGAGAACUAUCUGGCGAAGA-UUCAAGACACGU---AAGGCCUAGAUCCCG--UCCACAUCAGUACAGCCAC-CAUGUCGCAACGCCAACUGUGAAG--CAGGCCUGCUCGGCUAGCCACUUUAUUUUAGAUAUAACCCGUGUAUUUUGCCGGGACCUGACUG-UUGAUCUGACGGGUUAAGCCAAGAAGUUAUCAUUGAUUCUCAUAGAUAGACUAUCCGAAGUGAAGCAUUAGUCAUUCCUAUCCAUCACCAUCC-GCCCAGCGGCGGGUAUAUAUUUGAUACCACCGUAUCACAAUACCUGGAAAAUUUUUUUGUAAUGCA----AAAUGACGCAGCUUAUCACUUAUCGGUAACGAUCACGUCUUUCUUACAUUU-----------AUUAAAUGAGUUAUAAGUCCAUUAACCGAA-CAGAUUGAAGCAAACAGGCAUGGAUAGACAUAGCACUU-GGGAUGCAAAUUUAAAACGACAUAGUCAAAUAUGUACCGUCAGCACAUUAUUGUCUAUCAAUUAAAGACAGUUGAUACCAUGAUCAGGAA---------GUAGCCGUUUUGA-UUACG-UAUGACCCUCUCACUUAAGGGCCUCUACAUUUUUAUCU-CAAGUAUUU-CCUUUACGAUAGGCUCUUCUACAUAUGCGACUCAUCUAAUUCAUCAAAGAGGUGCUCAAGAUCUGAAUUGUGUCAA-----CACAGGGAU-UUCAACUGUAAAUGUACAGUUACUCGGUCGAUGAUUAUUCGCUCCGGUUUCUUACUUCCCUAGC--------------------------------------AAGGAAUUUAAGUCAGUACUUUAGGUAAGGCUAACACCAGUAAGCCACGGAAGAACUUGUUACUUGAUUUAAACUUAUCAGUUAUAGUG-AGUAUUCACGGCUAAAUAUUACC-----------------------------------------CCAAGGGCGGGAAUGCCGUCCCAAUUCAUUUUAUCUUAAGAUU-CAGGGUAGUUGUAGUCCCGCUAACAA-AUACAGGGGAAGGCCGUCUAUAGAAAGGA-CCACAUUCCCCAAAA---UAACGGGUGAAGAAUUUUUUUGGUUUAUAAGGUUACC-AACUUAGGAAUAACAGCAAGCUGUUCCUUCUGCUUGCACUUACUCGUUUAACUUACAACUACCCCUUAAAUAAUCUCAUUCUAAAUGU-CAGCCUUUUUGGGAAACUCCGUACCUCAUUAUGUCGAGA-GACAACAGCAGAAAUAGGUUAAAUAAGACGACCUUACUGAUCUAACAGGUA----AUGGGAUGUACAC----AAAAUUCAUAGGCUCUCAGUUAUUCC-ACUCUUGAGAUCCCUAUAAUUU---------------------------------------------------------------------------------------------------------------------------------------------------------------------------------------------------------------------------------------------------------------------------------------------------------------------------------------------------------------------------------------------------------------------------------------------------------------------------------------------------------------------------------------------------- 
>H3 5399
UCCCGUAACGAUCAUUAAUUACACUUUAUCGCGUGUU-CGCCUAAUGUGCCUGCGAUGUGAGAUUCAU-CAACAUCUAAUAUUUUAUUUGUAAUGUAAUUAAAUGUAAUAAGUGAGAUGAUGACCUUGA-------AUGUGCGUAGGUUU-CU---UAUACAUUUCGAUAUACAUGAGCGUCGCUGGUCCC-AGCAUUGA-CAGGAUCGAUACUCUAUUACCA-AAUACCCAAUUUUCAAUUUAGGGUUCUGAUUUUGAAAA--------------------CUGAUGACCAGAA--------AGUAAAAGCGACUAGCUCAUAUUAAAUCAUAC----------------------------------------------CUUAUUUCUUCUCGGAUUAGCAAUACUUUU-CUGCCCGUGGGAACCGCUUCUAAUGCACUAAGCCAUGAGAUAACGGACGGACACAGAUUAAGAGGUAGUGACUAUUGUCUCGUGGAUCAAGUGUUUAUCGGCAUCUAUCA-GUCAAAUUACGUAGUUAGAUUA----ACAAUUUCAAAGGUUUUCCCGCAUCCUGGUUAUAUUGUCGUA----GUGGACACAAUUACGUGUUCU-GAGCACACAUUCCGAGCGGAGUUUACUCAGCGUAAUGAAUCCGUUAGACAUGU-UCGAGAGCAUCUGUAUAU-AUGUCGCGUUU-CAUGUUGUUGCUGUCAACUCAGUUUAUUAUGCGGGACUU-ACACAAGUUCAUAAAAGAUUU-CCCAGAUUUUAAAUAUUCAGUUCAUUUCUUCACACUGCACAAGGAAGUGGCCGGCCAUUUAUUGGUAUGCGAGAUGA--AAAAUCACCUAAACCAUUUUAGUAGCUGACCACUAUGCGAUUUGAGAUCC-GUCUUCUUUGCCUGGUUUGUCUUAAAAAUCUCCGCACUAUACCUAGAGUCCGGACGUUAGAAUCAU-UAUGGCAAAUCUACUCCUA--GAGACAGUCGACGAUAGCUGAGCCG-------CAGCUGUACCAAGCCUUAAUAAACUUGGAUUGAUUUUUACGACUUACAUGAUAUCGUU-CCCAUCGCUUAAUCGUGAACAUUCC-AUUUUCAUGCCAAAUUGAAAAAACAACUAGACCUAUGACUGUUGAAUUGCGCGACUAGGUAGAAUUUUCGCAUAGAGACUAUUUUUCAAAGAAAAAUUAGAAAGAUUCUAGCUGCGAGCCU-UGAAAAUGUGCGAAGACUCAAUGUGCGUUGUAGCAAAAUGCGAGAACAUGC---------------GAACCAGAGACGUUCACCGAGAUACUUGAGGUUGAGCCCGAUAAAGUUUUG--UUUCCACAGGGGUCCAAACUAGC--AGGCAGCAACACGGUAUUCUAUCGUAGGAGUCCUAAAGAUAAGACAGAUGUGUAGCCUAGGAAAAACUAUUUGUUUCAGUUCAUACUU--UGACUGACUCAGCAUU---CAAUCAAAUGUAAGUUAUACCGCUACACCUCC-CAGUGAUAGUACAAUUUGUGAGUUCAAUUUUGUGACGAUUCG-GUGCGCAAAAGAUGUGUUUCUCGUUUUACCGGAUUGUAUUUAGA-AGUAUCUGUACGUGCA-GAUUUUGGUCAUUAGAUACGUAGCGCAGGAAGCAAAG------------------------------------------------------------------------------------------------------------------------------------------------------------------------------------------------------------------------------------------------------------------------------------------------------------------------------------------------------------------------------------------------------------------------------------------------------------------------------------------------------------------------------------------------------------------------------------------------------------------------------------------------------------------------------------------------------------------------------------------------------------------------------------------------------------------------------------------------------------------------------------------------------------------------------------------------------------------------------------------------------------------------------------------------------------------------------------------------------------------------------------------------------------------------------------------------------------------------------------------------------------------------------------------------------------------------------------------------------------------------------------------------------------------------------------------------------------------------------------------------------------------------------------------------------------------------------------------------------------------------------------GUGAUCAUGACUUUCGGUUUAACAUUGACAGUACAUCAUAUUUACCGUCAUCAACGUUAUAUGUCCGGCGCGACUA--UUACGACUGUGAAGUCGUGAAGUUCA-ACAUAACCUUUUCGCAGAUAGAACUUGAUGGCUCAGAAGUCCGUAAUUCCGUAAUGCAAA-UAUCAACAGUUGGCUUGGUGCCAGGAUCUGAUAGGACUGCACGAGAGAG-----AUCGUAUUACCAUUGA-CAUCACUACUCA-UAAGUUCACCUUGCAAGAGCUAAAUCGCGAGCG-GAUAAACGGCCCUUCAGAGUGUAGACUUUG--CCUAUACAGGACCAAUUGCAAAUGUGUUGCUGCAUAUCGUAUG---CCUGUCUUCUCUAUAGGCAGCAAGAGUUAGAACAC-----AUAUCGGUCCCCAAAAUUUGUAUG-UGGACUUUGGAGGAAACAAAAAGGAGUCAGGUUGUAUCCCCGCAGAAAUCCGAUUUAAAGCGAGGCGUAGAUCGGCCAUACUUAUAAACAUUCU--------------------------------------------------------------------------------------------------------------------------------------------------------------------------------------------------------------------------------------------------------------------------------------------------------------------------------------------------------------------------------------------------------------------------------------------------------------------------------------------------------------------------------------------------------------------------------------------------------------------------------------------------------------------------------------------------------------------------------------------------------------------------------------------------------------------------------------------------------------------------------------------------------------------------------------------------------------------------------------------------------------------------------------------------------------------------------------------------------------------------------------------------------------------GCAAUUAGGG-------AGAGUCGGGAUGCACCAUUUAUUUUUCCG-GUCUGAUGGCGAAAAUUUUUAUGGAUUUUUGCACAUCACAGUUGGUAAAUGCAGUCCAUAAGAACAUCUGCUGCUCAAAGGUGGACUUGUCAUAAUGUGCCUGUAUACAUACACAUAACCC-UUGGAGUUACUCAUACUAAAGCUU--CUAUGGAAGAAUUACGCGCAAGUUAAAG--CGGAUGAGGUAGUUAUAGUCAGGGAGGUCCCGCAGGGGGUAGAGUAU-UGG-UCACUUAUGGAUCUACAUGAAAUCUUGGUGAACUAUAGGUUGCAAAGUUCCAACGCAGUCAGCCCGCCUAAAUAG--GCGCCAUAAUCGCUCUACAACCUCGUCACGUGUGACUACUGGGUA-GUCCAUAUCCAGCUAUGAGGUAAUCGUUCA-GUAUACGGAUAGCAUUUUGAUUAU--CAAGUAGU-CGAACGUUCAAUCCUCUUUGACAAGGGAAC---------CAUUUGUUGCGCCUUCCAUUACGAGAU 
>G3 5399
-------------------------------------------------------------------------------------------------------------------------------------------------------------------------------------------------------------------------------------------------------------------------------------------------------------------------------------------------------------------------------------------------------------------------------------------------------------------------------------------------------------------------------------------------------------------------------------------------------------------CUGGACACAAUUAUCUUUUUU-AUGCACCCAAUCCGAUUGUAAAUUACGCAGAGAAAUGAAUCAGCUAGGCACGUAUUCAUAGUAUCUAUUUAU-AUGUCGCGUUU-CAUGUUGUUGCUGUCAGCUCAGUUCAUUGUGCGGGGCUU-UCACCAGUUCACAAUAGGAUU-CCCGGAUUGUUCAUAUUGAAUUCAUAUCUUCAUAUUUUACUAGGAAGUGCCAGGCCAUUUAUUAAUAUGUGAGACGA--AGAAUCACUUAAUCCGUUUGAGUAGACGAUCUCCGUGCGAUUUGAUAUCC-GUAUUAUUCACCUUAUAUGCCUUUAAGUUCUACGAACUAUAGCUAGCGUCCGGAUCACAGAGCCAA-AAAAGCAAAUUUUCUCCUA--GAGACAGUCUACCCUUGUUGAGCCC-------CAACUAGACCAAGCCGGAAUAAACUUGGCUAAUACUUUACUAUUUACUGGAUACUGUU-CCCGUUGCUUAUUCGCCAACUUGCU-AUUUUUAUGCUAAAUUG--GAAACAACUGGCCUUAUGUCUGUUGAAUUGCGCAACUAGCAAGAAUAACGGCAUUGAGCCUAUGUCCUAAAGGAAAGCUAGAAAGAGUACGUCUGCGGGCUU-UGAAAAUCUGCGAAGACUCAAUCUGUGUUGUCUUAAAAUACGUGUACAUGC---------------GAAAUAAAAUCGUUCACCGAUAUACUCGAAUUUGAGUCCGUCAACGUUUUA--UUUCCACAGGGAUCCAAGCUGGG--AGUCUGCAACGCGCUAUUCUUGCUUAGAAUUCCUUAAUAUAUGGCAUAUGUGUAGUCUAGGGAAAGCAAUUUGAUUCAGUUCUUACUU--GAACGGACACAGCCAU---CGAACACGUGUAAGUUAAAUUGCUACACCUCC-CAGUGGUAGUACAAUUAUUGAAUUCCAUUUUUUGCCGAUCUC-AUGAGCAACAGAUGAGUUUCUCAUUUUACUGAAUUGUAUUCAGA-AGUAUCUGUAUGCGUA-GAUUAAGGUAAAUUGAUACGUAACGUUAGAAGCAAAG------------------------------------------------------------------------------------------------------------------------------------------------------------------------------------------------------------------------------------------------------------------------------------------------------------------------------------------------------------------------------------------------------------------------------------------------------------------------------------------------------------------------------------------------------------------------------------------------------------------------------------------------------------------------------------------------------------------------------------------------------------------------------------------------------------------------------------------------------------------------------------------------------------------------------------------------------------------------------------------------------------------------------------------------------------------------------------------------------------------------------------------------------------------------------------------------------------------------------------------------------------------------------------------------------------------------------------------------------------------------------------------------------------------------------------------------------------------------------------------------------------------------------------------------------------------------------------------------------------------------------------GUGAUCACGAUGUUCAGGCCAACGCUGACAGUACAUUUUGUUUACUGUUAUUAACGUUAUAUGUCCAGCUCCACGA--UUACAACUGAGAAGUAGUGCAGUUUGAACAUAGACUUUUUGCAGAUAGGGAUUGAAUACGCAGAACUUCGUAAUUAGGUAAUGUAAA-CUUUAAAAGUAGGCUUGAAAUCAAGAACCGAUAAGACUGCGUGAGAGGG-----AUUAUAUUGCCACUAA-GAUCACGGCUCA-UAAGUUCACUUUGCAAAAGCUAACUCUCGAGAA-UAUAAAUGGCUUUUCAGAGUAUAGGCUUCG--CCUAUAAGGAAUCUAUCGCAAGUGUAUUGCUGCAUAUUGUAAUG--CCUGUCUCCUCUGUAGGCAGGAUGAUUUGGAUCAC-----AUAUCGGUCCUCAAAAUCUGUAUG-UAGCAUUUGGAGGAAGCAAAAAGGAGUCAAGUUGUACCCACGCAGAUAACCGAUGUAAAAAGAGGCGUAGAUCAGUCACAUUCAUAAACAUUUU-----------------------------------------------------------------------------------------------------------------------------------------------------------------------------------------------------------------------------------------------------------------------------------------------------------------------------------------------------------------------------------------------------------------------------------------------------------------------------------------------------------------------------------------------------------------------------------GAGGAAGCCGCAUAAGUGUUAAAGAUCAGUGAUA-UCCAAUAAGUAGUCAAUAGUGAAUUUAAUUACGCCGACUUAAUUAGCCGUGCAA-GAAUAUUUAAAGUUACUCCUACGUGAGCCUUUCUGGAGCGUACGUAAUUACGAAACGCUGUUCUCCAAUCUCAGUGAUUCUGCUCUUAUCAAACCUGUCGAAAAAACAAAGACGACUCAUAACCCCGGCUGCAA-CUAUCGAAGCUAGUAGUUAGAGGGCUAGG-CUUCACUCUUAAAAG---UUACGGAUUAAGAUUUUUACAGGUUAAUGUACUCGAUAACUGUAAGUGCAAUAGCAAUGCAUU-UAUUCGAUUGCACCUACUUGUGGAGUUCUUAAUUACUCGUUGAAUGAGCCAGAUAAAAGUGC-CAGCCUUUACGAAAAGUUUAAUAUCGUGUUUAGAGCGGA-GAAGGUGGCAAGUAGGCAAUUUAUAAAAGAACUAUUCUAACCCAGUAAUAA----AUGCAGUACAGGCUCACGCAAUUGGUGUAUCACUAGUCGCAGC-AACGAUGAGGCAUCCGAAAGAAAUAAUCAUGG-------GGAAUCGGGAUGCACCAUUUAUUUCCCUA-GUCUGAUGGUGAAAAUAUUUGGGACUUCUUAUAUAUCAUGGUUGGAAAAUGCAGUCCAUAAGAACACCUACUGCUCAGAAGUUGACUUGUCACAAUGUGCACGUAUGUAAACACAUAAUCC-UUAGAGUUACCUAUGCUAAUCCGA--CUUUGGGGGAAUUAUGUGCAAGCUAGAG--GGGAUGAGUUAGUUAUGGUCACAGAGGCCAUGCGGGGAGUAGGGUAU-UGG-UGACUUAUGGAUGCUCAUGAAAUCUUAGCGAAUUAUAGGUUGCAAAGUCCCAACACAGUCAUCUCGACCCAAUAG--GCGCCAUGAUAGCUCUAUAACCCCCCGACGCGUGACUAAUAGGUA-GUCAAUAUCUGGCAAUGACGUAGUCGUGCA-GCAUACGGAUAUCAUUUUAAUUAU--CAAGUACU-CAAGUGUUCAAUGAUCUUUAAUGAGGGAAU---------UAUUUCUUGCGCCUUUCAAUUCAAGAU 
>F3 5399
-------------------------------------------------------------------------------------------------------------------------------------------------------------------------------------------------------------------------------------------------------------------------------------------------------------------------------------------------------------------------------------------------------------------------------------------------------------------------------------------------------------------------------------------------------------------------------------------------------------------CUGAACACUUUUACCUCUCGU--GGUAUUUAUUCUAAUUAUAUAUUACUAAAUGGAAUAAAUCAAUUAGAGACCUAAUGGGAAUACUUCUUAAC-GAAACGAGUUU-CACCUUGUUCCUGUUAAAUUAGUCAAUUUCACGGACCCU-UCACAUGUUCUAAGCUGAAGUUUCUGUAGUAUGAAUGUUCAGCACAUUUUUUUGGUCGUCGAUAGGGAAUGGUAGGUCCUAUUCCCCAAUUUGAGAAGA--UAACUCCCUCAAACCAUUUUAGUAGUCGUUCAAAGUGCUAUUUGAUAUCC-GUGUUACCAACAUUAUGCGUGUUUAAUUUCUGGGCGUAAAUCCUACCGCGUGGCUCACAGCACCAU-AAAGUUAAAUCUUCUCCUG--GAGACAGUUUACUGGAGUUGCACAC-------AACUUUUACCCCUUCUUAGAGGAAUCGGCAGUAUAU------UCUCUAAAAUAUCGCA-UCCAUCGUUUAAUCGUCAGCAUACG-AUAUUUGAGUUAAAUUG-----------------------------------------------------------------------------------------------------------------------------------------------------------------------------------------------------------------------------------------------------------------------------------------------------------------------------------------------------------------------------------------------------------------------------------------------------------------------------------------------------------------------------------------------------------------------------------------------------------------------------------------------------------------------------------------------------------------------------------------------------------------------------------------------------------------------------------------------------------------------------------------------------------------------------------------------------------------------------------------------------------------------------------------------------------------------------------------------------------------------------------------------------------------------------------------------------------------------------------------------------------------------------------------------------------------------------------------------------------------------------------------------------------------------------------------------------------------------------------------------------------------------------------------------------------------------------------------------------------------------------------------------------------------------------------------------------------------------------------------------------------------------------------------------------------------------------------------------------------------------------------------------------------------------------------------------------------------------------------------------------------------------------------------------------------------------------------------------------------------------------------------------------------------------------------------GUAAUCGCAGUAUGUGGACUAUUUCUGUUACAACAUCAACUUUACUCCCAUCAGCGUUAUAUGUCUAGUUCGAAAA--UUAUAACUAUGAAGUAAUUAAGCUUGCACAUAAUCUUUUUUUAAAUAGAGAUUGAUGGUAUCCAAUCUAGUAGUUGCGUGAUGUAAA-UUUUAACAGCCCAAUUGGUGACAAGAUCUACUAGGACUGCACACGAACG-----AUUAGAUUCCCGCCAA-GACUAUUAUUUA-GGGAUUCAUCUUGCAAGAAAUAGCUCCCGAGAG-GAUAGGCAGCGUUU-AAGGUGUAGACUUAG--ACUGUUGAAAGACAAUUACAAGCGUUUCGCC-------GUAAUA--CCUUUGUGCUCCUUAGUUAAAAUAAGUAGGAAUAUGAUUCAUAUAGAUCACUGGAAUCUGUAUG-UUAACAUAGGGAGUGAUAUGAAGGACUUAAAUUGUAUACCCGGAGAAAACCCGACCAAAACGAGGCUACAUUUUAUCGCAUUGAUAACCAUUU-CCUCAAUAAAUGAUUUAUUCUUUACGUCGCUGAACCUAAAAGUACACAAUACUUCAGUAUCGAACG----GGAUGACAUUAAUCACCGUUUCUCGAGAGCAUACA-GUUUCCUUUACUUGUGGUUAGAGCC-GAAAAAUGAGCUGGUACCGCUCGAACUAUG-UAAGUUACAGCAAGCUAAUGAACGAAGAUUCAAUGGUG-GGAGUAAGAUUCUAUAAUAGGGAACAUCAAUGCUUGUCUCUAACACUUAGUGAGUAGAUGAAUGCAGAUACAAUGAAUUGUCUUCGAGAGUUGUAUCUUGUAGCCGUUUUGU-UUACA-UGUUACCUUCGCCUCAUGUAACCUCGAGUCUUAACACU-AAUAUACUU-UUAUUACGACAAACCUUUCUGCAGUCGUACCUUAUCCAAUCUACUAACAAGGCAAUCCGAACUCUUUUCCCUUUAA-----UACAGCGGU-CCUUCCUGUAAGUACAUAGCUACUCGAAUGGCUAGUAUCUGCUCAUGUCCCGUUCUAACAUAAC--------------------------------------GAUGAGACCGCACAGGCAUUGGGAAUUAGUUUGAUUCCCAUAGGUUAACGACAAAUAAUCUAAUUAAGCCAAAUUUAUCAAACCUAUAA-AACAAUCGGAAAUCAUUCCUGCA-----------------------------------------CUAAGCAGGAUGAAGCUGCUCUUAUUUAAGCUUUCUAAAAACCCAAGACAAUUUGUUGUCCCGCUUGCAA-CCAUCGAGUUUAGUAGUUAUAGAAUUAAG-CAUCACUCUUAACUA---CGGUAAGUGUGAAAUCUCCGGAGUUGAUAUGGCCGUGAAUUGUCGAAACAAUGGCGAACUAUU-UAUAUGGAUACAUUUACUUUCGGGGUUUUCAAACCCGCAUUGAGUAAACUAGGCAACAAGAU-CGAGCUACAAAAAAAACUUCGUAACGCGUUAAGAACAAC-AAGAAUGGGCGAUAAACAAUUUAUAAAAAAGCUAGACCAGCCCAUUAAACG----AUGUAGUGCGGGUUGGCAAGAAUCAUGGACGACCAAUCAUCAC-AGUGUUAAAACUUCUAAAAGACAUAACCGGGG-------AAAGUCGGGAUACA-GAUUUACUUUCCUA-GGUAGAUGGUGAAAACACUUGAGGGUUUCUGCAUGUCAUAGUUCGAGAACGCAUCCUAUAAAAGCACCUAUUGCAUAGAAGUCGGCCUAUCAUGACA-ACAUGCUUCUAAGCAUAUAAUCC-CUCUGGCUGUCUAUGCUGACGCAC--UUGCAGGAGAGCUAUGUUUAAAUACAGA-AAGGAAGAAGUAAUCAUGAUGGCAGGGGCCACACACAGGAUAUUGCAC-UGGAUGACUCAUGGAUGCGCUUGAAGUUCUGGUGAAUCAUGGAUUGUAAAGUCCUAACACAGCGAGUUUGCUGGAGUAG--GCGCCACAGCAGCGAGAUGACCACCCUAUGAGUAUUUUAUGGGUG-AUCUAUACCUGGGUAUAAGAUAAUUGCGUG-GCAAACAGGCAUCAUAUUGAUCAU--UAACUAGU-CAAACGUUCGAUCACCUUUAGUGAAGGAAC---------UAUUUGUUACGCCUUCCAUCUUAAAAU 
>E3 5399
UUUACCAACGAUUAGUAAUUAAUACCUUAUGUUAUCUUCAUCCAGCGUAUCUUCCACGCAACGUUAGCCCG-UGCUUCAUAUUUCCCUUAUAGCCCCAUCAGACGUACUACGCAGUAUAGUGGCCUUAG-------ACGUACGUAAGCUC-UU---UAUACAUUUCAAUAUGCAUGUGUGUCGCUGAUGCC-CGUGUAGA-CAGAAUUUAUUCUACGCUGCU--GAUAUUUCAUUCUCAAUCGAUAAAUCUAAUUUCGAAUA--------------------UCAAGAAUUAAGA--------AGCCAUAACAAUUACCUCCUGUAGAGUUAUAC---------------------------------------------UUUAAGAUUUCCGGAGAAAGGCGGUAUUCCU-GUGUUCCUGAGGAUCAUUUAUGGUGCCCGAAGCCACAAGGCAGCGAUAGGACGCAGAUUAAUAGACGACGAUCAUUAUUGAGGGAAUAUAUUGUUUAUGGCCAUCGAUCA-GUGAAAUUGCGCAAUUAAAUUA----GCGAUUUUAAUGGUUCUUCAGGAUCCUUGUUGUGUUGCUACU-----------------------------------------------------------------------------------------------------------------------------------------------------------------------------------------------------------------------------------------------------------------------------------------------------------------------------------------------------------------------------------------------------------------------------------------------------------------------------------------------------------------------------------------------------------------------------------------------------------------------------------------------------------------------------------------------------------------------------------------------------------------------------------------------------------------------------------------------------------------------------------------------------------------------------------------------------------------------------------------------------------------------------------------------------------------------------------------------------------------------------------------------------------------------------------------------------------------------------------------------------------------------------------------------------------------------------------------------------------------------------------------------------------------------------------------------------------------------------------------------------------------------------------------------------------------------------------------------------------------------------------------------------------------------------------------------------------------------------------------------------------------------------------------------------------------------------------------------------------------------------------------------------------------------------------------------------------------------------------------------------------------------------------------------------------------------------------------------------------------------------------------------------------------------GGUCAAUAUUC--GGAUGAACUCUACUCUCACAUAGACGAUGCACCAUAUACUCUUGUA-GUGGUAGGCGGGA--AACACCAACCCAUAUAAUUCGACGCCAAUACCCUAGUUCGC-----------UGGCAUG-UGGCAAAAAGUAACGAC-AUCCUAUUUAUUGAAGGUAAAAAAUUAUUAUUGCCCUUGUAAAAG-CCACUAUUCU-GAGUAUUAAUAGGAUGAUUCCGUCAAUUACAUUAUC--AUAACAUCAAUCUCGAAUGAGUGCAAGUAAGAUGGUUGUAUCUAGACAUGGGU--GGUCAUCAAAUUCGUUUUUAUUAUAAAUCUCGGCGUCCUCACCUGUUUCGAGUCUUCCAGAUUAUAUGGGGACA-GUAAUGUAGCGAACAAGCG-AAAUUGCGAGCUAUAUAUU-CGUAUUCGA--AGCAAAUACGAUCUUUAUCUGAUUUAUU-GAAUUACCGUGCCAGAUCCUAAUAUACCUCGUUCCAAUUCAAAUGU-UGUAGCGCCUAAUUGGAAAAAUGCCUAGCCAUGCCACUAUAAUCGCAGUACUUGGAAUAUCUCUGCUACAACAUUAACUUCAAUGCCCCCAACGUUAUCUGUCUAACUCGGAAG--UUAUAACAACGAGGUAGUGGAGUUUGCACAUAACCGUUUUGUAAUAAUAGUUUUAUAGUGUCGAAUUUGGUAGUUACGUUAUACACA-CUUUAACAAUCCACUAGGUAUCAAGAUCCAAUAGAACUACACAUGAAAG-----UUUAGACUCCCACCAA-UACUACUAUUUA-GAGAUUCACCUUGCAAAAAAUAGUUCCCGAGAG-UGUACGCGUCAUUG-AGGGUGUAGGCUUCC--ACUGUGGAAAGACAAUUGCAAGGGUUCCGCC-------GUAAUG--CCUCUGUGCACCUUAGCUAAAAUGAGUUAGGUCAUGAUCCAUAUAGGUCAUUUGAAUCUGUACG-UUGGCAUAGGGAAACGUAUAAGGGGGUUAAGUCGUAUCCCCACGGAGAACCCGUUCAAAACAAGACGACAUUGUAUCGCAUUAAUAACCAUU-------------------------------------------------------------------------------------------------------------------------------------------------------------------------------------------------------------------------------------------------------------------------------------------------------------------------------------------------------------------------------------------------------------------------------------------------------------------------------------------------------------------------------------------------------------------------------------GAGGAGGCCGAACAGUAAUUGGGAAUCAGUCUAACUCCCAUAAGUUAUCGACAAAUAAUCUAACUAAGCCAAAUUUGUCAGACCUACAA-AAUAAUUGCAAAUCAUUCCUACA-----------------------------------------CCAAGCACAGUGAUGCUGCUCUUAGUUAAGCUAUCUACAAAUCCAUGACCAUUUGUUGUCCCGUCUGCCA-CCAUCGUGAUUAGUAGUUAUAGGAUUAUG-CAUCACCUCUGACAA---UAAUAGGUAUGAAUCCUUGGGAGUUAAUAUGACCGCUAACUGUCGAAACAAUGGCGAUCUGUU-UAUCCGGGUGCAUUUACGUAUAGAAUUCCCAGAUCCACAUUGAGUAAACUAGGCAACAGGAU-CAAGCUUCAAGAAUGAUCUCGUAACACGUUAAAUACGAC-AUAAAUGGCAGAUAAACAGCUUAUAAAAAACCCACGCCGGCCCAUUAAACA----AUGUAGUACGGGUUAACAAAAUUCAUUACCGGCUAAUCACCAC-AAUGAUAAGGCUUUGAUAAGACAUAACCGGGGAUGGCGUAAAGUCGGGAUACAC-AUUCAUAUUUUUA-GAUCGACGGUGAAAAUUUUUGAGAGUAUCUACAUGUCAUGGUUCGAAAACGCGUCCUAUAAGAACACCUACUGCACAGAGGUCAUCCUGUCAUGACG-AUAUACUUCUAAGUAUAUAGUCC-CUCUGAUUGUCUAUGCCGACGCUC--UUAUCGGGAAAUUAUGUUCACAUUCGUA-AACGGAGAGGCAGUCAGGGUGGCAGGGGCAACACAUAGGAUAUUGCAC-UGG-UGACUCAUGAAUGUUCAUGGAAUUCUGGUGAAGUAUGAAUUGUGAAGUUCUAACACAGCGAGUUUGCUGGAGUAG--GCGCCGCAACAGCCCGGUGCCUACCCUAUGAGUAUCUAAUGGGUG-GUCCAUAGUCGAAUAUGAGAUAAUUACGCG-GCAAACGGACAUAAUAUUGAUCAU--UAAUUAGU-CAAACGUCCGACCAUCUUUAGUGGAGUACA---------CCUUUAUUAUGCCUUCUAUUUCAAGAU 
>D3 5399
UCUAAUAGUAAUCUUGAUUUAAGAUUUUCUGAUCCUUUCAGCCAAUCAUUCUGACAUUUGAUGCUGGGCCUGCUUUUUACUUUUUCAUUGUAGAAUAGUUAAAGCUACCUUGUAAUGUGAUGCUACCAA-------AAAUAUGUCAAUUG-CU---UGUUGAUUUCAACGUUUAUUUGCAUAACUAGUCCC-CACGCAAU-UAGAACGGAUAUUCCUCCGCU--GGCACUCGAC-UCAAGUUUGUGAUUUCAAUCUGGAAUA--------------------UUACUGAUAAAUC--------AUAGGGGACACUUAGUUAUCGCAGAAUCUUAC---------------------------------------------UUUAGAAUUCUCCCCGACCCGCACUACUAUC-UAGUCCCUUAGAAUAGGUUGUAGUGAUAAAAACGUAAAGAAACCAACGCGACACAGAGUGAAAAGUAAUGACUAUUGCGGGAGAAAAUGGUUGAAAAUGGGCACCGUUCC-GUGAUAUUGUUUAGAUUUAUUA----GCUACGCUAAAACAUCUCCAGGUUUCUAGUUAUAGCUUCAUG--------------------------------------------------------------------------------------------------------------------------------------------------------------------------------------------------------------------------------------------------------------------------------------------------------------------------------------------------------------------------------------------------------------------------------------------------------------------------------------------------------------------------------------------------------------------------------------------------------------------------------------------------------------------------------------------------------------------------------------------------------------------------------------------------------------------------------------------------------------------------------------------------------------------------------------------------------------------------------------------------------------------------------------------------------------------------------------------------UGGAUACCAACCCAGAAGG----AGGCAUCGACUCAUUGCUACCGCACCCAGACUGUAUCCUUAAAUGCUCUGGUAAUACCCCGUCGUGACAG-UCGUAUUCUCGUCC----------ACAAUGUUCAUAAUUCGUCGACAAGUAAGCACU--GCAAUGAAAUAGGACCAUAUAAACGUGGUUAACACGCAGAGGUCAAUUA-GGGAAAAUUUUUCCCUAUUAUUGACUUCAGUUUGUGCUUAAUUAUUUUGCCAACAAUACUUUUUUGGAACGAGAUGGAAAAUUUCACGCGAAAUCCAACACAAAUUUACAUUUCUGCCC-AUUCUCGAGGAAUAAUUUGACUAGAUGUUAGGGUGAAAACGCUAUUAAUCUCCCCGAGUGUCCAUUUUUAUCAUGCAUAGAUACCCAUCCGAACGUAAGAUUGUCAUCGCU-UGCAGCGGGUGUACAGUACACAAU-UUUUGACUUUACUGAAGUGGGUCA----ACGGCGCUGGCAGAAAUUAGUUUU----------------------------------------------------------------------------------------------------------------------------------------------------------------------------------------------------------------------------------------------------------------------------------------------------------------------------------------------------------------------------------------------------------------------------------------------------------------------------------------------------------------------------------------------------------------------------------------------------------------------------------------------------------------------------------------------------------------------------------------------------------------------------------------------------------------------------------------------------------------------------------------------------------------------------------------------------------------------------------------------------------------------------------------------------------------------------------------------------GUAUUGACAUUAUUAAGGCGAACAUUGCUACGGCACUGCCUUUACAGGCACCAGUUUUAAGUGUCGGGCUCAAAUA--UCGCGCCCAUGGCUCUGCUUGAAUUACACAAAACCUCACCGUGAAUGGAAUUUUUUUGUGUUAGGUCGAGUAACCACAGGACACGAG-UUUGUAUAGUUGGCUUAGCACUGGCCGCUAGUGCAAAUGACCGGGAAAG-----ACCAUGUUAUCGAGAA-GAUUAACGGGCA-UAAGUUCAUUUGACCAAAA-CAACGCGUUAAGA-GCCAUAUAAUUU---AAGGUGUGGGCUUUG--GGUAAUGCAAGACAACUUUACAUGUAGUGCCGUGAGUUGUAAGA--CUUGACAACCUGCAGAAUAUAUCAAACAGAAUCUUGAGUCAUAUAGGUCUCCAAGAUAUCUAUG-UUAAUUUCAAAGUAUCGGCAUAGUAAUAUAAUUGUCCCGUUGCAAAGAAAGGGUUCAAGCCUCGACCCUAUUCGGUGAGUUUGCGAAGCAUGU-ACUUAAUAACUAAUGUUUUUUUGAUGGUAUAGUGUCGAAAAAUGUGGAACG-UCCAGUAUCCUACA----GGAUUAGGUUGAUUUCCGUCCCCUAAUAGAAUAUGCACCUUUUUUUUAUUCAGUGGGGAUUUGGAAAUAAAGCCGGUGAAGCUCGAACUGAG-UGAGUUGCAUUAAGCCUAUGAAUAUGGAUUCAGCGAUA-GGAGCAGAAAUUUGCAAUCGAAGCAAAUAAUGCUAGCUACUAAUAACCACUGAUCUAAAAUUCGAAAACACGGGAAACUCUGACCAAUUU---------GCGACCGUUUUGU-UUAUA-UAUUACCCUCUCACCAAGUAGGUCUUAGUUCUAACUCUAAAGGUACUA-GCAUUACGACGUAUUCAGCUGUAGAUGCCUGCCAACCAAUCUAUAAGCAU-GUAACCAAGAACUUUGCAUCGAUAUAUCGACACAACAGU-CCUUCCCGUAAGUACAUA---ACUUGACUGGCAUUCGCCUGCUU-UGUAUUCUCCUGCCAUAAU-----------------------------------------------------------------------------------------------------------------------------------------------------------------------------------------------------------------------------------------------------------------------------------------------------------------------------------------------------------------------------------------------------------------------------------------------------------------------------------------------------------------------------------------------------------------------------------------------------------------------UCAAUCGGGU-------AAGUUCGAGAUAUACUAUUUAUAUCAUCC-GUUUUAUAGUAGAGGUGGUCGCGGGUUUUGAGUUAUUAUGGCCCGAAAAUCCGUCCCAUCAAGUCACCUACUACAUAGACGUUAGAUGAUUAAAAGG-UUGUGUAUGUACACGAAUAAUUCUAUCAAACCGCUCGCGUCAACAUUU--UCGUAGGGGAAUUAUGUUGAAGUGAAGG--AAAACGUAGUAUCCACCAUUGCAGAUACCACACAGGGAAGAUAGCAC-UAA-CGAUCUGUGGCGAUAUAUGAGAUACCGGUUAAUUAUAGGCUACGCGCUAUAUUCACAAUGUGUGUUAGUUAGGAUUAGCAGAUCGGUUAAUCUAAGGCUUCCCAGCAAUUAACCAGAGGCUU-UUUUACGUUUAGUUAUAAGGUAAACGUGUA-GCAAACUGAGAUUAUUUUGAUCAU---CAGUAAC-UGAACCUCAAUCCUGCAUUUGCGAAUGGGU---------UAUUUGAUGAGUCUUCCUACAUAAGAC 
>C3 5399
------------------------------------------------------------------------------------------------------------------------------------------------------------------------------------------------------------------------------------------------------------------------------------------------------------------------------------------------------------------------------------------------------------------------------------------------------------------------------------------------------------------------------------------------------------------------------------------------------------------------------------------------------------------------------------------------------------------------------------------------------------------------------------------------------------------------------------------------------------------------------------------------------------------------------------------------------------------------------------------------------------------------------------------------------------------------------------------------------------------------------------------------------------ACCAACCUGUAUAGCCAAUGACUUCUGCAGUUCGCAUUUAGGAUCAACUACUUCGUUGCGUCGCUUUUCCAGCGGUCAACUAAGAAACACGAAAUAGCAGAAUU-UUAGAGCGUGAGAUGCCUCAACUAGCAUAUGAUUAAAAAUCGAAUGCACUG---------------AAGAUAGAGCCCAUCAGCAAUAUACUAGGGAAUUAGUACUUCAUUAAUUAC--UUUACUCCUAUGUUUAAAUGAAC--AGGCAGGAAAGUGCCAUCCUUUAUUAGAAGCACUAGACAUCUUCUUCUUGUAAAGCCCAGCCGAUACUUACACCCGGAGUUCGUGCUA--UAACUGACUCAG---------------------UUAAUGAACAAGUUAACAGCAAUGACAAAACCAUCAUAGAACCCGUCAUUAAGCUGCCAGAUGUAAACUAGAAGCGGGAGUCUAGUAAAACCGAAUAGUACUCUGC-AAGGUCAGUUUGAGUU-GGCACUAGUGUUUAGACGCUUUAUGUUAAUUGCAUAG---------------------------------------------------------------------------------------------------------------------------------------------------------------------------------------------------------------------------------------------------------------------------------------------------------------------------------------------------------------------------------------------------------------------------------------------------------------------------------------------------------------------------------------------------------------------------------------------------------------------------------------------------------------------------------------------------------------------------------------------------------------------------------------------------------------------------------------------------------------------------------------------------------------------------------------------------------------------------------------------------------------------------------------------------------------------AGUAAGUACGC--GGAUAAACUCUACUCUC-AUCUUUAAAUAUACAGUAUAAUCCA-UA-UCUGCCAUCGGGA-UGACACUAACCUUAUCAACUCUAAACCCGUCUCUUUAUCUAU-----------CAGUAUC-UGACGGAUAGUAAUGGC-AUCCUAUCCACUCGAGGUGAAUAACUAUAACAGUCUUUAUAACCG-CAAUUGUUCA-GAUUUCAAGUAGGAUUAUUCCAUUGAUAAUAGUGUC--GUGGUAACAAUCUCAGACGAGUGCGCGUAAAAUAAUUAUGUAUAGGAAAGAGU--AGCGAUUAACCCUUUUUAUAACCUGGACUUUAUAUAAUAGACCACCCAUGUCUUUUUUAGAUCUUAUAGGGACA-AUAGAGCAAAUAGCACAAA-GAACAGUAAACAGUUAUUC--AGAUUUGA--UAUCAGUAAGUUUAAGACCUGACACAUG-GAGUUACGAUGCUACGAACUAACGCGCCCAGUU-UGAAUUACCUAU-AGUAAGAUCGAAUCAAGGAAA------------UCACU-----------------------------------------------------------------------------------------------------------------------------------------------------------------------------------------------------------------------------------------------------------------------------------------------------------------------------------------------------------------------------------------------------------------------------------------------------------------------------------------------------------------------------------------ACUUAAUGGCUAAUGUUUCUUUGAUGUUGUAGUGUCGCAAAGUGUAAAAUG-UUCAUUAUUUUAG-----GAAUUAGGCAGAUUUCCGUCAUCUGAUAGUAGAUGCGCUUUUUUUUCAUUCGACAUGGAAUUGGAAAUAGAGCCGGUAGAGCUCGAACUGAG-UGAGUUGCAGUAGGCCUAUCAAGAAAGAUAUAGCGGUA-AGGACGGAGAUUUGCAAUCGGAGCCAUUAAUACUAGCUGUUAAUACCCACCAAUCUAAAAAUCGAAAACAAGGGAAAUCCUGACAAGUAG---------GCGACCGUUUUGU-UUACA-UAUAACCCUCUUACCGAGUAGGUCUAAGUUCUAACUCU-AAUAUACUA-GCAUUAUGACGAACCCAUCUGCAAAUGUAUGCCAACCAAUCUGU-AAAAGAGUAACCAAAAACUUCGCGUCGAUAUAUCGAUACAACAGU-CACUCCCGUAAAUACACA---ACUUGAUUGGUAUAUGCCCGCUU-UGUAUUACCCUGCCAUACU--------------------------------------GUGAAAGCCACACAAGUAUUCAUGAUUAAUUGAA-UUCAAUAAGUAAAUGAUAAAUGAUAUGACAGAGGCACGCUUAUCGAUCGCGGAU-GUCCUAUGCAAAUAAAUACGACC-----------------------------------------CGAAAUAUAAUAACUUUGCGUCUAACCGACUGAUCUAGAGGACCAAGGUAACUCGUGGCCGCUUCUGCAG-CCAUAGACGCUAGUAGCCAAGCG-------------------------------UUAAAAAUUUUUCGAAACCGACGUGCUCGUCCACUAAAAAGAUCAUAGUGAUUGAUAUUACUUGAAUGUAUGUACUCAUAAGAUUUUUGCUCGUUUAUUGGGUGAGCAUGGAAAAAGUAU-CUAACUUCCCGGAGAACCAUUCAUCGCCUCAUGUUUGGCGAGAAAUGAUUAGCAGGGAGUUGAUAAGAAAGCCAUAUUAAUGCCUUAAAUAUUUCAUGUGGUGCAUGUAGAUAGGCUUUAUGAAUGACCAGUCAUUAU-GGCGGGAGAACUUCCGAGAAUU---------------------------------------------------------------------------------------------------------------------------------------------------------------------------------------------------------------------------------------------------------------------------------------------------------------------------------------------------------------------------------------------------------------------------------------------------------------------------------------------------------------------------------------------------- 
>B3 5399
UUCAAUAUCGGUUACUAUUUAAGAUUUCUUGUUCCUUCCAACCCUUUCUUUAGCCUUUUGAAGUUCGUCCAA-ACUUUAUGUCCUCUUUAUAGUGUAGCUACACAAAUCCCGUAAUAUGGCACUCACCA-------AUUCAUGUUGGUCGACU---AAGGCAUCUCAGCGUCCAUUUGCGCCGCUUAUCUU-UACGUGGG-CAAAAUAAAUAUCCCACUAUU--CGUACCCGAC-UUUAGAUUGUGAUUGCAAGCUGGUGUG--------------------UUACUGAUUGAUA--------AUGGAGAAUCAUCUGUUAUCGUGGAGGCAUAC---------------------------------------------UACGAAGUUAUCUGUGAUCUGCACGUCUGUU-UUGUCCUUAAAGGUAGGUUAUAAUGAUCGAAGCUCGGAGGAACUAUCA-GACACAGGAUGAAAAGCAGUGACCAUGGUAGGAGGAAUUGAUUAAAGUUGGGCACCUUCCA-AUGUCAUCGUGUAUCUAACUUA----GCUACGCUAGGCGCUCUAAAGGUUCCUAGUUAUAGUUCCAUA--------------------------------------------------------------------------------------------------------------------------------------------------------------------------------------------------------------------------------------------------------------------------------------------------------------------------------------------------------------------------------------------------------------------------------------------------------------------------------------------------------------------------------------------------------------------------------------------------------------------------------------------------------------------------------------------------------------------------------------------------------------------------------------------------------------------------------------------------------------------------------------------------------------------------------------------------------------------------------------------------------------------------------------------------------------------------------------------------UGAACCCUUCUUUAGAAAC----AGGUAUUGGCAUAUCGCUUCCGGACUCAAGGUGUUUGACGACAUGCGCUUAUCUCAACCUAUCUCGUCAG-CCGCAUUCAUCUUC----------GUUACGGGCGCGAUUCCCAGAAUUGU-GUCACA--ACAUUGGAAUAAGUACACACGGUCGUGACUAACACGCAGCGAACCAUUU-GCCGCAAUUUGUCCCUAUUAUUGACUCGAGUUGAUGCUUUAUCAGUCUACCGACUUUACUCUUUUGUAACGAGAUGGGUGGUAACGCACGCCAGGUAAGACAAAUUUGC--UUUCAGAUAACUCGCGGCUCAUGACUUGACAACGAUGCAGGAAAAAGUCAAAUUCAAUUCCAAGGGGUGUUUAUCGUAGUCACGUAUAAACACCCGUCCGCAUGGUAUAAGGUCUCCGAC-CACAGCAGGAGUACUUUGUACAAC-UUUCGACCGUUCUUAAAUAUGUAG----GCGGCGUCCGCAGUAACCUAUUUUGUAGUGC-ACCUCUUACUAAGCAAGGGAACAAAGCUGGUGGAUAUUGUCUCAGGCCGCGACCGUCAGUUUGUCGAUAUAUAGC--AGACUGACCCGUAAAUCGAUAGACUAUCAUCGCUGUUUCGUUGAACGCUCCAGCCUAGUAAAAAUUAG-AAGGUAGUAAAACCCAAGGCAACA--GACACGUUAUCUGAUGCUUCGACUCCUCGGCAACGUAGUGCGUCCGGAGUCAUAAUGAUGCGAUUAAUUUGCCCCUAAGGUGUGCAUUA----GUACAGUGGGGGGCC-ACG-GUCAGCUUGUUUGUAAAGCGGGAUACAAAAUCGGUAUAACAGAGAAUUUCUUACCA-AACUCUAUCCUAACAUUU--CUGUAGAGCGUGCAGAGAUUUGUAGGCUGCGCAAAAUGUUAUUGCUGUGCAACGACUGAGAUAGAUUAACGAACACAGAUUAUCGUUGAAGCCACGCCCCUUGACGAAGUUGAUCAUGCCGUUGUCCGGGUUUUUAAAUCGUUACUUAGUAAAUAUUC--GGAUAAACUUUGGUUCCUCUCGCCAUAUAUAUCAUAUAUUCCGAUA-CCCGCAAGUGAGA-UGAUAUCAUCCCAAUUGAUUUUAUUUUUGUUCCCUUAGUUGA-----------UGGUGUC-UGACGGACAGUAACGGC-AUCCUAUCUAUUCGGGGUAAAUCACAUUCAUAGUCGUUAUACGCG-UUAUGGAUUG-GAAUUUAGGUAAGAUGAUUUUGUUAAUCAUAAUUGU--AUAACGUUAAUCUCAGGAGAGUGCAUGUAAGAUACAUAGGUAUAGGGGAAUGU--AGAAAUCAAACCUAUUUGCAACAUGUAUAAUAUACAGCUGAUCGCUCACGUGCAUUCUUGGCCUCAUGGGGACG-ACGAAGUAAAUAACACAGG-GAGGAGCAAUUCAU-AAUC-CUGAUUUUA--UACUAGCAAGAUUGUGAUCUGUCAGAUG-GGUUUACCGAGCCAAAUUAGAACGCGCACAGUU-CGACCCAAGUGC-AGUAAAAUCAACUCUAGAUGC------------UCAUUAUAAUAGCCUUAAUCAACCGAACACUGCAACAGCGUUGCCUUGACUGACUCUAAUUCUGAAUCUUAUGCACAAGGA--CCGUGCCUCCGGCAACACUAGGAUUAUACGACACCUUUCUACUAAUAGAGUUC-GUAGAGUUGAGUUUGGUGCUUGGAUGAUGUGAA-CUUGGAAAAUUUGCGUGGUACCAAAUUCUAAUGAAACUGGUCAAGAAAA-----GCAAUAUCAUUGGAGA-GAAUAAUGACCA-UUAGUUCGUUCGAUAAAAA-UAACUCUCGGAAA-GAAAGGGCACAU---AAGGUAUGCACUGCAGUGUUAGAGUGAGAUGAUUUCGUAUGUAUUUCCACAUAAUAUUAGG--CUUGGCCUUCUGCUGGACAAAACAAAUUAGUUCCCAGUCGAUAUAGGUCUCCAGACUAUCCUUG-UUAAUUUCAGAAUAAAAGAGCAGGUUUAAUGUUGUUCCCCCGCAAAGAGACGACUAAAGACGAGGCGCUGUAUAGUUAGAUUAGUAUGAAUCU-ACUUAGUGACCCAUACUUCUUUGGUGGCAUUCCAUCAUAAACUGUAAAGCGCG-CAUUACUUUAUA----AAAUCAGAUUAAUUGGCACCAUUUGAGGGCAUACCCGCUUUUCUUACAUUCGACGACGGUCUAGAAACACGGUCAGCAAAACU-GGACUAGG-CGUGCCACAGCAGGCCUAUCAAGAAAGACACAAUCAUG-GAGGAAAGAAUAUGCAAUCAAAGUCGUGGAUACUAGCUAUCAGUAAUCACUAAUUUGAUAAUUAAAAGCACUGGUAGUCUUGACCAAGAG---------GCAACUGUUGAGUAAUGUG-UAUUGCCCGCUCGUCAAGUGGAUCAUAGCUCCACCUCU-GAUGCAUUA-ACAUUACGAAAAACCCCUCCGUAAAUGAGGGAUGAUCAAUCUAUCAGCAAGGCAAUCAAAAACUUUACAUUGAUAC-----UACAAGAGU-CUCUCCCGGCAAUACAUA---ACUUUAUUGAUGGGCGCCCGGUU-CGUCUCGUUCUGCCAUAGC--------------------------------------------------------------------------------------------------------------------------------------------------------------------------------------------------------------------------------------------------------------------------------------------------------------------------------------------------------------------------------------------------------------------------------------------------------------------------------------------------------------------------------------------------------------------------------------------------------------------------------------------------------------------------------------------------------------------------------------------------------------------------------------------------------------------------------------------------------------------------------------------------------------------------------------------------------------------------------------------------------------------------------------------------------------------------------------------------------------------------------------------------------------------------- 
>A3 5399
UCCAAGACUGAUUAUUACUUAAGAUUUCUCGUUCCUUCCAAUCAUUCCUUUUGCCAUUUGAGGCUCGUCCAAU-CUUUAUGUUCUCUAUGUAGCGUAGUUACACAAACCCCUCAAUAUAGCACUCACUA-------AUUCAUGUUAGUCGACU---AAAGCGUCUUGACGCCUGUCUGCGCAGGUUAUACA-UACGUGGG-UAAAAUGAAUAUCUCAUUAUU--CGUACGCGAC-UUCAGAUUGUGAUUGUAAGCUGGUAUA--------------------UUAUUGAAUAAUA--------AUGGAAGAUAAUUGGUUAUUGUAGAAGCAUGC---------------------------------------------UCCGAAGUUACCUGUGAUCCGCGCUGCUGUU-UUGUCCUUAAAAGUAGGUUAUAAUGAUCGAAGCCCGAAGGAGCUAACG-GGUACAGGAUGAAAGGCAGGGACCAUUGUAGGGGGAAGCGAUUAAAGAUGGGUACCCUUCA-AUGACACCGUAUAGUUAACCUAGACCAUUACGCUAAGUGUUCUGCAGGUUUCUAGUUAUAGUUUCGUA----UCGAAAGCGAUCCCUUCUUGUGUACCUUGUAUGCGGAGAAUAGAGAGUUCAACUGACCAGAUGAGUUAGAGAUGUGAUGAGGGUACUUUUUAAU-AUGCCGAGCAU-AGCCUCCGUACGGUCCACUAAGUCCAUUAAACUAAACCU-UCUACAAAUCCUUCCAGCACU-CUGAGUUCAUAACUGAUCACCACCGCGCAUUGAACUUUAAUAGACAAUCAAACGCGAACAUGUCAUUUUGGUGGUGU--UAGAUCACUCGAAAGAGCUAAUUAGAAGAUAGCCGCUCGAGUCCAUUUUU-GAGUUGCUCACCUUUCAUGUAUAUGAUCACAGGGCUUUAAUCUCAGAUUCAGGCUCAUGGUGUAGU-GCGGUGGGACUUUUCCUAA--GAUUCUGUUCAAAUGACGACGUUCC-------CAGUUUGAAUCGACUUAGGCAGACUAGGCUAGUUUUUUAUCUUUUAAGUAAUCUCUAA-CUCCACCACCAGUCAUCGGCAGGCA-AUAUUAGAGCUAAAUUGACGAACGGGCAUGUCCUAAGGCUUUUGAACUGCGCGCCUUAGAUGUCCUGCUUCCUAGUUUCGGUUCUCUAUUGGUACGCAAAAAAAGACCAAAUAACUGAGUU-AUGGUGCGUGCAAAACCUCAAUUUGCGUAUGAGGAACAUUCAAAUACAUUA---------------GAGACAGACGUAAUCAGCAGGAUCUUAGCGCAUUAAGUCUCCAAUUCAUAA--CUUCCAUUAGCGUGUAAACUUAC--AGCCAUGCAGGCACAAUAUUUUCUUAUAAGUGGUGUAGAUUUGACGCGUCCAAAGUGGAGCCGAAACUCUCAUCCUGAGUUCAUUCUA--UAGCUGACUCAGUCGG---GGGAUAGGUGCAACUAACAGUCCAGGACUUUU-GAACUGCAAGCCAGUCGAACCGUCCGUUUUUUAGAUGCGCUGCACAAACGAGAAGGGAGCACCCAAACAAGGCGGAAAUCAUUCUGU-GGCAUGAGCAUAAUUC-ACUACUAUUGUUUAAAUGCGCAACAUUAAUCACAGAAUGAAUGCUUAUC--GGGAC--AUGGAUGUUGGCAUAUUACUUCCAGAUUUAAGCUGUAUAACGACAUGCGCUGAUGUAAACCUGGCUCAUCAC-CCGCAUUCACAUUC----------GUUACGGUUACAAUUCCUAGAAAUGUGUGCGCU--CCAUUGGACUAGGAACAUAUGGACGUGACUAACUCAAAAAGGACCAUUU-GCUGGAAUUUGUCCUUGUUAUUGACUCCAGUUGAUGCUUAAUCGUUUUGCGGAGGUUACUUUCUUGGAACGGUAUGGGUGAUUCCGCAUGCCAGGUAGCACUAAUUUACAUUUGAGACA-ACUCGCGGCUAAUGACUUGGGACUGAUGUACUGAAAAGGCAGAAUCAAUCCCAC---GCGCCCAUUGUAAUUACGCAUAGGCACCUGUCCGCACGGUAUAAGAUCGCCGAC-UACAGCAGGAGUACCAUGUGUAAC-UUUCGUCCGUUCUAAAGGAUGUAG----UUGGCGCCCACAGUAUCCUAUUUU-------------------------------------------------------------------------------------------------------------------------------------------------------------------------------------------------------------------------------------------------------------------------------------------------------------------------------------------------------------------------------------------------------------------------------------------------------------------------------------------------------------------------------------AGUUAAUGUUU--GCAUAAACUUUGGUUUCUCUCUCCAUAUAUAUCCCAUAUUCCGAUA-GCCGCCACUGAGU-CGAGAUCAUCUCAGUUAAUUCUAUUUUUGUCCUCUUAGCUGA-----------UGAUAUU-UUACGGAUAGUAGCGGC-AUUCUAUCCAUUUAGAGUAAAUUACUCUCACAAUCUUUAUAAGUG-CCAUGGUUCA-GAAUUGACAUAGGAAGACUCCGUUAAUGAUAAUAGU--UUAGCGUUAACCUCAGGAGAGUGUAUGUAUGAUACAUAGGACUAGAGGGAAGU--AGUAAUUAUUCUUAUUUGCAACAUGCACCAUGUACAACUAAUCACUCAGGUAUAUUCUAGGCUCCACUGAGACG-AUGAAGUAGAGAAUACGAG-GAACAGUGAUCCAA-UAUC-CCGAUUUAA--UAUCAGCAAGAAUAUGACAUGUCACAUU-GGUUUACUGAGCCAUAUUUUAACACGCACGGUU-UGACCCGAGUAC-ACUGAGAUCAGGUAUAGAAGA------------UCGUU-----------------------------------------------------------------------------------------------------------------------------------------------------------------------------------------------------------------------------------------------------------------------------------------------------------------------------------------------------------------------------------------------------------------------------------------------------------------------------------------------------------------------------------------ACUUAACGACUGAGCUAUCCUCAACGGAACU---------AAGUUGCUACACUCCAUUGAUGCACA----AGAUUACGUAG---GCUGUCUCCUGACGGCAACUUUGUUUCCCCUACAAUUUACGGUAAUUUGCAAACUUGAUAAACAACACCCCAGUUUCG-CAUACUAAAGCAGUUUCAUACAAAGAAGUAUAGUGACA-AGAGGUUCAAGUACAAACAAAAUUUACGAAUAUCCGAUACCAAUAUGUAAUCAAUGUGUGUUUGAUAAGGUGCAUAAUUAUAGCCGAAAA---------UUCGAUAUUUUGU-CCCCG-AGAUGCUCGUAAAUUAAACAACGACUAAUCCCAAAUUU-GAUGAAUCG-UAUCUAUACCAAAUUUCCCUAUAUAUGCCACUUGCCCGAUUUAUCAAAAACGAUAUCGAAAAUUUUGCUUCAGUCC-----UGCUGGGAUACUUUUGUAGGGAUACAUGAUUACUCAAACGGUGAUUAUCCAACGUCAUCUCGUUGUCAUACUGU-----------------------------------------------------------------------------------------------------------------------------------------------------------------------------------------------------------------------------------------------------------------------------------------------------------------------------------------------------------------------------------------------------------------------------------------------------------------------------------------------------------------------------------------------------------------------------------------------------------------------ACAACUAAGG-------AAGGCUGGGGUGUACUAGUUAUGUUAACA-AUUCGAUGGCGAACGC-CUAAAGGAUUUUUUGAUAUCAUGACCUGAACAUCUAUCCCAUCAAAACAUCAACUACAAAGGCGUCAAACUAUCGUAAUG-UGACGUUUAUAUACAAGUAGUCCUGUCGAGCUGCCUGCGCUGACAUUCAGUCGUUAUGGAAUUAUGUUUUUGUGGUGG--UAAACAUGAUGUUUAACAUUACAGGGACCAUACGGGGAAUGUAGCAG-GGG-CGACUUGUGGUGGUAUAAUAAAUAUUGGUUAGUCGUAGACUGCAAAGUAUUCGCGCAAUAAGUUAGUCAGAACCA--GCAGUAAAACAAAACUAAGGCCACCUAGCAAUCAAUUAGAAGGUU-GUCUAUGUUUGGUAAUGAGGUGAACGUGUA-GCAAACUGAGACUAUUUUAAUCUU--GAGGCGCU-GAAACUUCAAAUCGGCACUUGCAAUUGAAC---------UAUUUGAUCCUCCCUCGAGCACAGGAC 
>H1 5351
AU-AUCCUCUUUUUGUUUUUGAGUC----CCUAAUAGAGACCUGAUUCACGCAGAAGUGGGAUGGCAAAUGAAGCAUCGCUUU-UGGUCAAGCAU--UUAUUUUUUAGAUUUUAUGAGCAUCAAACAUUUCAUAGACGUG-------UAGAGGAUGCAUUAAAUUAACGACUGAUGUGCACACAUCUUUGUCCGUAGGCAACGUUAGCAUGAGGAGAAAAGGU--AAAUGUAACAGGGAACGUCCGAUUACAGAAAGAGACACCAAAGGAUU-GUUAUCCAGUGAUACGGUAUCCA-UAAAACUUUUAUUUAAUCUCGGAUGGGAU-----UAGUAAACUGAACACGAACGAGCUCAAGGGGGGAUUGUAUUCAACAUCGAAGCAGGGCU----AUAGGCGGACACUCAAUUUUUCACACUAAGUAAAUCAAACCCGCGACGGCGGUUGUGAUGCUCCGAUCGUUACAUCGUACUAAUACGCCUGCCCGGAUAACGAGGCUCCAUAUUUAGUUCGAUCGGCCGC--A-CGAAGAAAAAUGUCUUUGUGACCCCGCAUAGACUAAGGAGUGCGCAUAUCAAUGAUUAUGAGACGUCUGAUAACA-UACCCAAUCUAAACGCCGACCUCUUUCCCAAGCCUUCAGUUAAGAUUCAAUAAUUCCCAGCCUACAACGUAAAUUAGAUUCUAA-UACAUUUAGGAUCAAUGACCCAAGUA-CGGCUCGCGGUUACACAAUAAAU-----------------CGUCAAAUACUCACGGCCUCUGAACCCGCAAUCGUCAUCGCUC--UCUUUACUAUGCCGAAUACGUAAGCCAUA-CGUAGCAAUAGCAAGAAACUU-------------------------UUGGGAUUCGGAGCGUCGAUAAGAC-CUCCCAUUGAAUGGAUAUAAUAUUACAAUUCGUAAAGGAUAUAGCGUCUCCUCACCCGAGCAUUAGAGACUGUGAGCAACUGCGUUAUGAGAGCCGCAAUCUUGUCAGCAGUAUAAUCUAACUUUGUGAA-CGCCGAUUACACAAGCAACGCGAGCAUUAU--GCCACAAUUU---CCCCGAAG-GCAGUACCUGUAGUGUUCUCGAUAUAUAGCCUCGAGCUAUGCUAAGGUCCGAACGUUAUGCGACUUACCGUUUAUCAAUAAUG-------UUUCCCCCAAUACUACCACGUAAGUUCAGUUUUCCGGAUAGCGGUUCAGAUUCCUU-UGACGCCAGUUAUGAUCAGGCUGACUAGCAUGGAGCUCUCUGGUUGUCACAUUAAUAAUACCGGGAAGGCCGUACUUCUGUAUUCC--GGAGAACAUGGCGUUUAGAUUACAAUGAUGUUUCAACUUGUACUAUGCUAACACGAC--AAUUUUGAAGAAUGGCACGAAGUCAGACUCAGGA------------------CUCACUGCAAAGUAUUAUCUAAUGCUGUCAUAUAAUUAGUCGUGU--AAAGCUAAGUGCCUUUCUCUUGGAUAAACAGUUAUUAGAUGUA---AGAGUUAAGAUUUUAUUCAAGGGGUAGAAUCUGUCUAUUUUUAUGUUUAUUUUAUCUAACGUACAGAGCUGGGUAUGUCUGCUGAACGCGCUUGAACUGUAAGCACUAUGUUAUAGUCUUUACUAUGCAUGACGG-CAUAUG---CUUUCUCCCAUGUUUACGAGUUU----CUGUAUAACGGUGAUCUAGACGGAUCGACACCUUCUUUUAAUGAUCUCAUU-------GAGAUGUUGAGCAAUCUUCAAAAAACUGUUACAUUGCCCGUAGGAGAGAUCUACGGUUUGUUCUGAGGUUAUAUUGUCCGUAGUCA-UCGUACUCCCCUUCGACGGCGUAA-ACUUUGUAUUAAUACUCGUUGCUAUCAGCGAUCUUUGUCUGUAUUCAUCUUCCCUAACACAUAACCUUUUUGGAUUCUCACAAAGUACUAGGAUAAUCUGACUAAUUGGUAGAAUUCU-AUCUACCUCGUGACGA-GUAUGGGAAUACCACGUUUGAGGGCUUGUUUGGCACAGAAUCG--------------------------------------------------------------------------------GCCUGACUUGCAGUGCCUGUAAGAACUUUCAGUUAUACUCGUUGGC---UUCCACAGCC-UA--AAACUUUAAAAGAGGUCUAG------------------------------------------------------------------------------------------------------------------------------------------------------------------------------------------------------------------------------------------------------------------------------------------------------------------------------------------------------------------------------------------------------------------------------------------------------------------------------------------------------------------------------------------------------------------------------------------------------------------------------------------------------------------------------------------------------------------------------------------------------------------------------------------------------------------------------------------------------------------------------------------------------------------------------------------------------------------------------------------------------------------------------------------------------------------------------------------------------------------------------------------------------------------------------------------------------------------------------------------------------------------------------------------------------------------------------------------------------------------------------------------------------------------------------------------------------------------------------------------------------------------------------------------------------------------------------------------------------------------------------------ACCAUACGAAAAACGC-UCAAGACGUCAAGGAAUAUAGUGUCAACCAACCUGAACGAUCUGUGUAUUUAAUUACUCCCCCUCUCUUGCUUAAGUGUCUAC-CUCCAUCGUCACUGGUGGUUCUUAAGUUCUUUGUGUGAUCGCAAUAUGUCGCUUCCUUUAGCUCGACUUGCCCUCUU--GCGAAAGAAUUACUUCU-UCAAACGUAAUUCACAACAAGGAACAGAAAUAUGUGUGCCAAAUACUGUCUGUUGUAGCUGGGAGUCGACCGC---UCAACAAAAUUUCCGUG--GCUAAAGCGAGGGUUUUACGAUUGUGUACCUCAUUUAAGGCCUCGC-UCUGUUGAGCUAAGUGCGUG-AUGUAUACUUAAGCAU-CGA--CACUGGC-CUUGACCAAGUCAUAUGUCAUAUACUUAAGUUCUCU-GGAGGAGUCUGC-ACCAAUCGCAAAUUUGCAACUAUCUAAAUAGAAUUUCAAUUAAUCUUUGGUC-ACCCCAUUUCGCGUAUGAAUUGC----------------------------------------------------------------------------------------------------------------------------------------------------------------------------------------------------------------------------------------------------------------------------------------------------------------------------------------------------------------------------------------------------------------------------------------------------------------------------------------------------------------------------------------------------------------------------------------------------------------------------------------------------------------------------------------------------------------------------------------------------------------------------------------------------------------------------------------------------------------------------------------------------------------------------------------------------------------------------------------------------------------------------------------------------------------------------------------- 
>G1 5351
[truncated: 12,580,880 more chars]
