# Supplementary material for: Imputing missing distances in molecular phylogenetics
Source: PeerJ. 2018 Jul 24;6:e5321. doi: 10.7717/peerj.5321 (PMC6063210; doi:10.7717/peerj.5321)
Supplement: Supplemental Information 4 — Simulated data organized in 10 files named Group0.fas, Group1.fas, ..., Group9.fas, with no gene deletion in Group0.fas, but progressing to more gene deletion from Group1.fas to Group9.fas. Can be used to replicate Figs. 6 and 7 [file peerj-06-5321-s004.zip › Group7.fas]

>H1 5535
-------------------------------------------------------------------------------------------------------------------------------------------------------------------------------------------------------------------------------------------------------------------------------------------------------------------------------------------------------------------------------------------------------------------------------------------------------------------------------------------------------------------------------------------------------------UCUUUUAUUCCCCCGAGAAUAACAG-AUUCGCCAAUUAAGCCUUCGAAAGCAUCUUCGACCCUGCGAGGUCUCAUCCAUUACCGGUUACGCGUACU-AGGAGUGAAUAUAGUUCAACACGUGUUGGAGG----UCCCUCGCAU-GCCGGCACUAUGAUCUCUUCCCAUAGAUAUCUUUAAUGUAUCCCUGUUUAGACACUAUCAGUGUAGUAUCCCAGUCGUGUCGGUCCAAUGAAUCCGGUUUGAGUAUAGUUUGAGUGGAUCAGAUGUUAUAUC-UCCCGCUUUUA--CCCCCCGGUACUUUUGAAUCGUAUACCACACUAUGUAUCCAAUCU-CAGACCGUCAAGUAUGCAGUAGCCCGGUGUUCAUACAUGUUUUCUUAAUUAAAUGUCUUAGAUAUCAACAUAGGAGUGGGCAUAGACCCUGAAUUUAUUACAACAUCUGCUUGAUAUGUGCUAUAAGCGUAUACCAGAGAUGAUAACAAAC--------AGUUACUAUCCUCAUUAGUUAAAU-----------------------------------------------------------------------------------------------------------------------------------------------------------------------------------------------------------------------------------------------------------------------------------------------------------------------------------------------------------------------------------------------------------------------------------------------------------------------------------------------------------------------------------------UUACGAUGAAAGUUUUGCU-UUUAGUUAUCAAUAUACUAGCAAUAUGCAUAGUUAGCUAUACGGAUUA--CCCUGUCCAAAAUAUUCUGAUAAUUA----------------------------------------------------GAAAUCUGCCAUGUCGAUUCAGUGAUCAGAAUUACAAAUAUUAUGAUAA-------GCGACCUAUCAUCGUAGUUGCAAGAGUCUACCAUU---UCUCAUUUUUUAAAUAGUAACAAAUCUAACUAUGUAAUAACCUAGGCUCUGAAGUGAGUAAGGAAUCCGAUAUU----GGUUUUGAGCGACUGUUC--AAUUUUUCUGCUUGGUUUGAACGAUCUUAGAUUUCUUGGUCAAAGCCUUCACAUCAAAAUCUUCUAUAUCUUAAGGUGUAGAUGUCGUGGAUUUGCAACCGUGGUAGGCAUCUUUUGUCUGCCGGUGUGUGUCACU-ACGUAUUAUUUCAUUGGGGUCUCCGUGUGCGUCGUCUACCGUACGUAGUAGAAAUAAAUAUGAUUACAGAAAUACAAUAUCUGGGCAGUU---------------AGUUU-------------------------------------------------------------------------------------------------------------------------------------------------------------------------------------------------------------------------------------------------------------------------------------------------------------------------------------------------------------------------------------------------------------------------------------------------------------------------------------------------------------------------------------------------UCGCAUACCAAAAUGAUAA--AUCCGGAUAUAAUUAUAUAAAUAUUCCGAAGUUGGGGACUACGCGUUUUCCGGCGAUUCCUA-UCUGUAACUGUAGACCACCAGAUUAAACCUGGUAAUACUAUGGGAUUUACACAUUAAAUUUA----------------------------------GGUCGG-UCCACUCCAUUCAGCGAUCCCAAUGCCUUU--GUGGGGGAAUGUUUUCAUUCAUUGUACCGAAACUCCUGUACCAUGGGACCACCGAGCUCCACCGACAUAUAG-GCGAAAGGUC-GAUAAUCGCUCCAUGU-CUUAGUUACAGAUCACUAUAUCCCUAGGCCCUUGCCUUUAUUAAGUAAC-UUGGAUUCAGGAAAAAGGAACCAUGAUGUUUAUAACUCACGGGUGUCAAACUGGUAAGUGAUGCAGUA---ACACCUCAAUUAUUUGAUAUUCCG-GAAGCGUAACUGUGAGCUGGCCUCUUAAAUUGGAGAGUGGA-UUACUGCUAUCUCGUAACUCUGGAUGAUAUAAACUUCCACUAAAGGCGCUAUAAUCUAGAUUGUAUACACCAUUUCUAAUAGCGAAAGAAGCUGAAAUCCUAGGCUAAGAUUCCAUCUGGCUUAGAGUCCAAUAGUUAACUAGAAGACGUUCUGGAGCAAAAAAGCCGCGUUCACAUCAGAUCUCCUAAACGCUUCUAUCUGUAUCA-GUCUUAAGACGGCGCCCAGGGACAAGGAGUCAAACUUAAGUAGUGAUCUAUGC----GAUAGUAUUCA-CGAUUCACCUUUCGGCCCCUAGAAUU-----------------UACAUUAAUACGUCCUUUCGG-ACCUGUGCCUCAUAAAUUCACCGCGAGAAAUAAAGUACAACCUUUUUCUGUCAGCACAUCCAAGCAUGAGGGAAAUACUUAUCGUACUAACCUAAUGCGUGGGUAUGACGAUUUCCGUGGGGUUUCUUAUGAGCAGGAAAAACGU-GGUGUAACAACCAUAGCGGGAGAUAAAUCUCCUGCAAUAUCUUUAAGGGGAUGU----UAUAUUGCCAAAGUCAAAACAAUUCGGUUCCACUAAAAGAGUAACCAUUUUACUC------------------------------------------------------------------------------------------------------------------------------------------------------------------------------------------------------------------------------------------------------------------------------------------------------------------------------------------------------------------------------------------------------------------------------------------------------------------------------------------------------------------------------------------------------------------------------------------------------------------------------------------------------------------------------------------------------------------------------------------------------------------------------------------------------------------------------------------------------------------------------------------------------------------------------------------------------------------------------------------------------------------------------------------------------------------------------------------------------------------------------------------------------------------------------------------------------------------------------------------------------------------------------------------------------------------------------------------------------------------------------------------------------------------------------------------------------------------------------------------------------------------------------------------------------------------------------------------------------------------------------------------------------------------------------------------------------------------------------------------------------------------------------------------------ 
>G1 5535
CACUAGUUCGCUAGUUUAGGGGUGAAUCCGUGUACUGCCCUGGAACUGAGCAAGACUUUAUCUUU--AUCGCCACUAGAAAACCCCUUUAUAGUAAUGGCUCUUUCUGAUAA-CCCUACAAUUCAUGACAAUUCUACGGUAAAAUCGACAAUUCUUAUGAAUACGCAGCAGUCGCCUACG-GUCAUUGAGUCAAAUG-GCCAAUGAAAACUCUUAGUUAAAAAGGGAGGAUCUAUAGUCGAGGUA-----------CACCUCAAAAUAUAUUUUGAAGC-U--------------UAACAUUC--AGAAACGAGGUUAUGAUAUUAUAUAUCAUGCUUCUU-------ACGGAAAGGAGAAU---UAGAACUCAUGUUC-UGUACCAAGC-CUAUCCUUGCCACAGUUCCUUUAUGAACACUUAGUGGAGCACAAAG--------UUCGGGGACCCCGCUACGGGAGUUGGGCAGUGAAG-CAAUAGAGGGCUUAAAAGACC-GAUAGUAAUAUUCCAUAACACUGAUACAUAGUACACUG--------------------------------------------------------------------------------------------------------------------------------------------------------------------------------------------------------------------------------------------------------------------------------------------------------------------------------------------------------------------------------------------------------------------------------------------------------------------------------------------------------------------------------------------------------------------------------------------------------------------------------------------------------------------------------------------------------------------------------------------------------------------------------------------------------------------------------------------------------------------------------------------------------------------------------------------------------------------------------------------------------------------------------------------------------------------------------UAAUGGCAAAAGUUUUUCC-UCUAAUUAUCUAUAUACUAGUUAAAUGCAUAGUUGACUAUACGGAUUG--UACCAUCUAAAAUAUUCUACUAAUUA----------------------------------------------------AAAAUCUGUGGCGUCGAUUCAGUGAUCAGAAUUUCGAGUAUUAUGACCU-------GCUUUCUAUCUUCGUAGGCGCAACAGUCAACUAUU---UUUCGUUUUUUAAGA---GACAAGACUAACUAUGUAGUAAUUCAGGGACUGUGAUGUGUAAGUCCUCCGUUAUU----GGUUGUGAGUGUCUAUUC--AGUUUUCCAGCUUGGCAUGGACGAUCUUAGAUCUCUUGGUUAAAGCCUUUACAUCAGAGCCUUCUUUAUCUAAAGGUGUAGCAGUCGUGGAUUUGUCACGUUAAUAGGCAUCUUUCGUCUGCCGCUAUGUACCGCA-ACAUCUUAUUUAAUUGGGGUCUCCGUGUUCGUCCUCUAUUAUACAACGCAGAAAUAAGGAUGAUGACAGAAAUACAAUAUCUGAGUAAUU---------------AGCUU-GAGCCAUGGAUUCUGUAUAUUGGUUGAGAAAGAUCAUGCUGUUUGUGGUAUA-AGGUCAAAACAAUGCUUAUAG--ACUAAUAAUUAACGUAAGAGUCUAGCUCUCUAGAAUCAUCGUACCAGUGGAUAGCUCAGGACCUUAGAGACUCCAGAAGAUUUCGAUCUCAUUGUACGGCGAGCACGCAUUCACCCCGUGAGGAGGAUAA-GUAUUUUCUUUUAGUGCGACCUGUUGGCGAUUAGUGCUGGCACAUCUAGUGUACGG------------UACAAAUUUAAAAGCACUUAUUACGU-UUGCUCAAUUCCCC-ACCGUUUA---CGCUAGUAACAUACAUCAGUACUAAGAGAAUCCGUCCCCUGCGGAAGAACAUAGGCC-ACUCUAACGAAACUUUUAUUUCCAAAAGUGAGUUUCUAAGGCCUCUAUGUUCACGAAAUUUUUAGCAAAGGACUUCAAAAGCGUAA---AGAUAAUAACCGUGAAAUCAUUAGCCGACGUUAAACUCCCAAAAAUCUGAAUC------------------------------------------------------------------------------------------------------------------------------------------------------------------------------------------------------------------------------------------------------------------------------------------------------------------------------------------------------------------------------------------------------------------------------------------------------------------------------------------------------------------------------------------------------------------------------------------------------------------------------------------------------------------------------------------------------------------------------------------------------------------------------------------------------------------------------------------------------------------------------------------------------------------------------------------------------------------------------------------------------------------------------------------------------------------------------------------------------------------------------------------------------------------------------------------------------------------------------------------------------------------------------------------------------------------------------------------------------------------------------------------------------------------------------------------------------------------------------------------------------------------------------------------------------------------------------------------------------------------------------------------------------------------------------------------------------------------------------------------------------------------------CCCAGGGUCAUACGCACGUAUACGAAACAAUGACGCGUAACACACAAGGGAGUCCAUGGUGAAUAUCCGUAA-CGAAUAUGAAUUACGUCCGUACCGAAACUACUCGUCGCUUUCGACAGUGUCGAAAGGUCAAAAUUUAUAAUAAUGACAGAUAUUCAUUCAAUAACAGAUUAAGUACCUAACAAUAAGGU----------------------------------CCACGUUCAGGCAAU-AUAUAGAAAGU-GCAAUGCCAGGUUUAUCA-AGUGCACUCAACAUUAUCUAAAAAAUUUAAUCUUGUAUGCUAUACUAGGUGAA-GACGAUUAGGAUCUGAAACCUACUCUACUUGCAUAACUCCCUACAG-AUGCGGGACGAGCGAUGCCGUUGACAAAUUGGCUAUGCGUAUACUA---------CUUUGAAAAAUCCUUACCUGUC-GUUCUCUCUGAACGGUUCAA-AUUUAAACAAACCCCCAGUUGUUUGUCUGUCACAAAAACUACU-GGGUCGUUCAGACCAUUUU-AUUUAUCUCGUCAAAGAUUCGA-CCUAUUCGAAUUGUGAACAUGGAUUGAUUCACUAUCGACUAACGUUGUUGAUAUGCCUACU--------------------UCAGAACUAACAGAUGUAAAUGCUAGAUAAGAAGUUCCACAACUCACCGCUUGAGCUUAGCUGAACCGUACCUUUACGAAAACAAA------------------UAAGGAGAUCUCGUAUAUAUCC----AAGGCUAGCACAUACAUCAAGAGUCAGUUCAAGGUGGAUUUGGUAU----------GGCAUAAUUAUUUGAUUCAUUGUUGAGAGUUCAG-UAAUGACUAUAAGCCGUAUAGAAGAUAUACGAUACUUUAAUGACAUGGAUGUGUUCCCU-AAGUUACGUUGUUCGAAGGAUAGUAUUGCCUGGUAGCACUCA-UCUUAGAUAUAACACUUAUUUAAUUUCUCGGGUUUUAGCGAGCUCAU-----------------UCACUUAUA-CGGAAGAGUAAGAUACGGACGCUAAAUGUAGACGUAAUUCACAUACGAAUAUUAUGCAGUUGUUAAUAUUAGCUUCUGAAUGGAUAUGUAGGCA 
>F1 5535
CGCUGACUUAUUGGUUUGGGAGUAGAUCCGCGAAUUCGCUUUGGUCCGAAUACGGCUCUAUCAUU--AUCUCCUUUAAGAAACUCCCUUAUAGUUCCAAUUCCGUCUGAUAG-CAAUACGAAUCAUGACGAUUCCACGAUAAGAUCGAUGUUCUUGU-GAACGUCUAGCCGCAAAUUACGUGUUACUGAUUGAAACG-ACCAAUGACAGUCCCUAGGUGAAGAAUGAGAAUCUACAGUCGAAACG-----------UAUGCCAGAGUGUACUCAAAAGC-UACAUUGAAGGGGAACUAUC-----AAAUACGGGGUUAUGAUAUUAUAUACUACACUGUAU-------ACUGAUAGAAGUAU---UGUGUCUCUUAUCC-UGUACCACAU-CUGUCCUUAUCACGUUGCCUUCAAAAACACUCAGCGAAACACCAUA--------UACGAGACUCUGACGAGAAUAUUGUUGCAGUGAGA-CAAUUAAAUGUUUAAAGGAUC-GAUAAUAACAUUUUGCAACAUUGAUAUAUAGCUCACUGUCUUUAAUUGUCCCGGGACUAAAAG-GUUUACCAUCCGACUCAAAAAUAUUAUCUCUGGUUAUAUCCAUUAUCUUUCAUAACUGAGCACGCGCUGC-AAAAGUGAUUACGACAUGAGACACGUGAGAGG----UCAGUGGCUU-ACAGGCCUAUUGGCGACUUACCAUAGUAUUCCUUGAAGCAUCUAUGUUUACAUAACAUCCGCGUAGUACCCCAAUUAUGCUAGUACUUAGGAUCCGAUGUGAACGUAGGUUCGGUAAGUAGCAAACUUCAUA-UUUCGCUUGCA--UCCCAUUUUACUGUGGAGCUGUAAACUG-ACUAUUUAUCCGAUUU-CACGCCGCCAAGUUUGCUGUCUCAUAGAAUUUUUACAUGUUUUUAUUGCUAAUUCUAUUAAUAAUCAACAUAGAAGUGGAGAUAUGACCUGAUCUUAUCAUCAUAACAGCUAAAUUGGCAUUAUCGACUCAUAUCUGAUUUUAUUGCCAAC--------CGUAAGAUUACUCAUCGGUAACAU-----------------------------------------------------------------------------------------------------------------------------------------------------------------------------------------------------------------------------------------------------------------------------------------------------------------------------------------------------------------------------------------------------------------------------------------------------------------------------------------------------------------------------------------UGAUGGUUGGUGUUUUUUA-UCCGGAUAUACAUGAGCUUGUUAUAUGUAUAGUGGUCCAUACGGAUUG--CAGCGGACGAAAUAUUCUGUUAGUUA----------------------------------------------------AAAGGGUGCAUAGUUGAUAUAGUGACCAAAGUUA----------GACUA-------UGCGUGGUUUCUCCUGAGAGCAAGGGACUACUAAU---UUUCAUUUCUUAAUAAUUAAAAAGUUUGAUUAUACAAUCACCCGAGGCUC-CCGCGAAUAAACGCUCGGACAUC----ACCUAUCAGAAGCGUGU---AAUAUUCCAACUUGAUACGAUAGGUCGCGGAUCUCUUAUCUAAAUUCUUAAUACCGAAAUGUUACCUAUCUAGAGAGAUGGAAGUCGACGACUCAUCACGUUUUUCGGCGCCUUUCGUCUGUCUAUAGGUAUUAUG-ACGUGUUAGUCACUGUGGGUUUCCAUGAACAUCUACCGAUGUCAGGUGCAGAUAUUAGUAAAGAUGACGAAAUCCAAUAACUGGGUAGUC---------------AGCUU------------------------------------------------------------------------------------------------------------------------------------------------------------------------------------------------------------------------------------------------------------------------------------------------------------------------------------------------------------------------------------------------------------------------------------------------------------------------------------------------------------------------------------------------------------------------------------------------------------------------------------------------------------------------------------------------------------------------------------------------------------------------------------------------------------------------------------------------------------------------------------------------------------------------------------------------------------------------------------------------------------------------------------------------------------------------------------------------------------------------------------------------------------------------------------------------------------------------------------------------------------------------------------------------------------------------------------------------------------------------------------------------------------------------------------------------------------------------------------------------------------------------------------------------------------------------------------------------------------------------------------------------------------------------------------------------------AAGUGAUU---------------------------------------------------------------------------GGUCCAGCCCACGCGUGCAUACAGUGCAAACAGGAAUU--AUUCCCCAUGGGGAAAGCCACGGUG-AGCCUACUUUUGGUCACCACGAACUA---UCUAUUUCAAGAACAGAGUUUAGAUCCGAAGCUUAGGCUUAUCAGCUCCUAGCACAACGAUAAAACCUUCGACUGAUAUACCUAGGAUAUACAAUGUCC-AUCCGCGAUAAAUUACCCAGUAUCCAGCGUUUAGCAGGAAAUGAGAAUUACU-GGCAUCCCCGAGUAAUGAGCCCAGCC-GAGGGCUAGACGCUAUCGGCGAUUCAA--GAAUGGCUAUCUAGUUUAUAACGGUACAUAAAUAUU-AUCGAAAGCGGCACUCCGAGACUUCCAA-AGCCUAUAUAACACUUCG-----UUAAACUA-CAUACAGGGAAAAGAAGGUCUGGCUUUCUCACAGGUUAGAUCAUUCGAAUAUGUAGCAUUUCGAAUUCCAGAC-AACAUACAU-----AUCAUCGUCAAU---AUUAUGU------------------------------------------------------------------------------------------------------------------------------------------------------------------------------------------------------------------------------------------------------------------------------------------------------------------------------------------------------------------------------------------------------------------------------------------------------------------------------------------------------------------------------------------------------------------------GGUUCAA--CUCCUCAAACCAUUGGUAUACAAUGAUUCGCUAUUGACCACCGUUGUCGAUACGGCUACC--------------------ACAAAUCGGACUAACGUGAAUGCUAUAUCAGCUAUCUUACAAAUUACCACCUAAGAUCAGUCGAGUCACGCCGUCGAGAAACAAUG------------------CAUAACGAUUUCAUACGUGACU----AGCUCGCACAUU------AAGUGUCAGGUCACCCUGAAUCAGUUAU----------GGUGUCGCUGUUCGACCCGCUCAUACGGGUUCCG-UAGUGAGUACAAACCGUUCGUGAGAUAAACGAUACUUUUAAGGCUUUUACGUGUCUCUU-AAGUAACGUCGCGUAAAGCGCGAUAUCACUUUGUAGUACCUA-UUUCAAGUGUAAUAUCUGUUUUCCAUCACAGCUUCGAAUGUGCCUAU-----------------UCAUUUGUA-UAAUAGAACGAAACCCGGAUAAUAAGUCUAGACGUUACUGGUAAACGUAUAAGGCGUAAGUACUAAGGGUCGUAUGUGGGUGGAUAUGUAGACG 
>E1 5535
-------------------------------------------------------------------------------------------------------------------------------------------------------------------------------------------------------------------------------------------------------------------------------------------------------------------------------------------------------------------------------------------------------------------------------------------------------------------------------------------------------------------------------------------------------------UCUUUAACUGUCCCGGGACUAGCGG-GUUUACAAUUCGACUCGAAAAUAAAAUCUCUGCGACUAAGCAUCAUCUUCGAUAACUGAGCACACGUUGC-GGAAGUGAUUACGACUUGAGACAUGUUGGAGG----UCAGCGACUU-GCCGGCACUUUGACCUCUUAUCAUAGUAUUCUUUUAAGCAUCCCCACUUACAUAAUAUUCGCGUAGUUUCUCAGUUAUGUUAGUACUUUGGAUCCGAUUUGAUCGCAAAUUCAGUGAGUAGCACACAUCAUA-UUUCGCUUUCA--UCACCUUGUACUGUUGAGCUGUAGACUG-ACUAUUGAUCUUAUAU-CAGGCCACCAAAUUUGCUGUUUGCCAGAAUUUUUACAUGUUUUCUUUGUUAAAUCUAUUGAUAAUAAACGUAAGAGUACAGAUAUGUUCGGAUCUUUUCAUUACAAAUGCUAAAUAGGCAUCAUCGUCCCAUAACGUAUAUCGUUACCAAU--------UGUCAGAUUACUCAUAGAUUACGCAUAUCCCCCCUGUACUGAGAUAUAUCCGGACAUUCAAAAUAGAUACCGUCACGCCCAAGUUUUUCGA--AACACCAUUCUAUUGGGGAGCAGGCCU--AU--GUGUGAACUUAUUUCAACAAGGG----AAAUAAUAUUAGGUAACUUUUAUUUCCUCGACGGCAUUGUGGCAUAGUAG-UACAUGGAUUUGUUUAUGUAAUUCAGACAGCUCCAUUAC--GCGUUUGAGGGCAAGUACCGCAG-UACUCCGACUUUUCUAACUUCAUAAGGUUAUCUCUCAAUGAAAGAGCGGCUAGAGGGGAUUCGAUGUCGAUUGUAUCGGUGCUUGCUAAUAGCCUUCCCCAAGGC-CGAAUGGGACUUCCAAGUGCCAAAGGUGAUAUGGCCAAACGAGAAUUUAGAGACAGACAUAAAGAAUUAAAGCUUAAAAAGGACUCUUGAUUAUUUGCUAAAAAUGACAAAUUGGCCCGAAUCCAGCAAUAUAAUUUUACUCGUGCUUUCCAACAGCUACGAAAUUUAUAUAAUAGUUAACGUUUUUCC-UACAGAAACAAAUGAUCUCAUUAUAUUUAUAGCAGGCUAUACGGCUUA--UAAUGUAUGAAGUAUUUCGUUUAAUG----------------------------------------------------AAAGGCAGUGUAGUGGAUAUAAUGAUUAAAGUUAGGCGUAUUACGAUA--------UACAUCCUUCCUCCUGAGCGCAAGGGCCUGCUGAU---UCUCAUUUUUUAAUAACUAAGAGAUUUGAUUAUGUGAUUACCGAAGGUCCCCCCUGAAUAAAUAUUAGGAUAUC----GGCUAUCAGAGGC-GUUC--AAUAGCCCAAUUUGGUUUGAUAGAUUGUGGACCUCUUAUUCAAAUUCUUUAUAUCGAAAAGCUCCCUAUCUAAAGAGAUGAGAAUCGACGAUAUGUCCCCUUUUUAGGCGUGUUUCGUCCGCCUAUAAGUAUUACA-AUGUGUUAGUCACUGGGGGUUUCCGUGAGCAUCUUGCGUUUUGAGGUGCAGAUACUAGUAUAUAUGAGGGAAUCCAAUAACUGAACAAUC---------------AGCUU-------------------------------------------------------------------------------------------------------------------------------------------------------------------------------------------------------------------------------------------------------------------------------------------------------------------------------------------------------------------------------------------------------------------------------------------------------------------------------------------------------------------------------------------------UCGUAUACUAAUAUGAUAC-CUUGGGGGAACAGAUAUAUAAAAUUUGUGUAGUUGAGCGUUGUUCGCUUUACAGCGAUUCUUA-UCGGUUAGUGAAGACUAUCAGAUUGGUGUUGGUAAAACUAAAUUAUUUGUAGGUCGAGUCUG----------------------------------AAUUGG-UCCGGUCGAUCCAGCGAACACGAUGCUUAU--AUGCGGGAGUGGAUU-GGUCACCAUCAUGAAUCUUAGGUAGCACAGGACAACCGAGCUUCAUUGAGUUAUCG-GCGAAAGGUG-GAUGAUCUCAACAGAUAGUUAAUUACAAACCACACUGUUGUUAAGCUUUGUUCCCUCUUUAGAAAU-CAGUUUUGCGAGGAAGGAGUCCAUGUUGUGUAUAACUCUCGGCUGCUAAAUAAGUAAACGAUGCCGUA---GUUAGACAAUUAUUUCAUGUCUUGUG-AGUAUUGUCCUAAGCUUAUUUUUCAAAUUGGAAAAUGGA-UCACUGUUCUGUCGUAACGCUG--------GAUUUUUCCCUUAAGAUAC-------------------------------------------------------------------------------------------------------------------------------------------------------------------------------------------------------------------------------------------------------------------------------------------------------------------------------------------------------------------------------------------------------------------------------------------------------------------------------------------------------------------------------------------------------------------------------------------------------------------------------------------------------------------------------------------------------------------------------------------------------------------------------------------------------------------------------------------------------------------------------------------------------------------------------------------------------------------------------------------------------------------------------------------------------------------------------------------------------------------------------------------------------------------------------------------UCCAAAAUCACGUAGACA-GUACGAAAUACUGAUAUAGAACAUACAUGUGAUAACAUGGUGACUUUUCGAAA-GGAGUGUAAGUCUCUCAUAGCUUGAGCCUACUCGUCUCUUUCGACAUUAUUGAGUGGUCUGAAUUUAUAUUAAUCACAAAGGUCUAUUCAGCACCAGAUUAC-UAUUCAACAAUGUGAU----------------------------------CUGCCUGCGGGAAGU-GCGUUAAAGGU-GUAACGUCAUCUUUAUUG-AGAACAUUCAACAUUAUCCAAAAAAUUUAACUUUAGAUGCCAUAUCUAGUGUG-GACGGUUUGAACCUAAGCCCAACUCUACAUACAUCAAUAUCUAAAU-AUACAUAACAGACGGUAUUAUAGCCAGAACGGACACGCACGUACCA---------CUUGGAAGAACUUUCAUGCGUC-CCAUCCUCUGGACGGUUCAA-AUCCGGACAGAUCUCUAACUCCUCGCCUCUCUUAAAAACUACU-GUGCUGUCUAGUGCAUUUC-GGUUUUCCGAUUGAA----------------------------------------------------------------------------------------------------------------------------------------------------------------------------------------------------------------------------------------------------------------------------------------------------------------------------------------------------------------------------------------------------------------------------------------------------------------------------------------------------------------------------------------------------------------------------------------------------- 
>D1 5535
-------------------------------------------------------------------------------------------------------------------------------------------------------------------------------------------------------------------------------------------------------------------------------------------------------------------------------------------------------------------------------------------------------------------------------------------------------------------------------------------------------------------------------------------------------------CCAUUAACUCAGCCAAUACUAACGU-GUUCACCGCCUGACUGUCAAAUAACACGUCUAAUUCUAUGAACUUCCAUACAUAUAAGAAUAUAUAUUACAAAAGGGGUGAAUGAUUUGUGACGUGUUAGUGG----ACUGCCACUA-AGAAGUGCUUUAAGUUCAUCCCAUGAUAGUUCUGGGUGCAUACUCGUUAACAUAUGAAAAGCAUAAUAAUCAAGCUAUAUUAGCCCUUUGGUCACUAAUUGUGUCUUCUUUAUGGGCACUGGUCUUAAUAAG-CUCAGCCCUGA--UCCCCUCGUGUUGGGCGCCCGCAAACUG-UCUACCUAAUCAAUCC-UAACCCGUUGAGAUAACUGUUUAGCGGAACUAAUAAUGGUCUUCUCUGUAUGAUCUGUUCAGAAUCGUCGUGACGGAGGGGAUAAGUCCGAAUCUGUUUACCAUGACAAUUUGAUGUGUAUUAUCUCCCUGUGCCAUACAACAGUAUAGAC--------UGACAGUUUCCUUAUUGGUUUCUCAUACUCGGACUUAACGGCGACAGUUGCAGACAUACGAAGCUAUUACUAUUAUGUACGAAUGAGUAGA--UUUACCCAUAUAUAAAGUUGACUUGUA--AU--GAAUGAAAGCCUGACUGCUAAUG----AUAUGCGAGUAUUGAGCAUAAAACCUCUUGGUAGUUGUAAGAUACAGUUGAGGCGUGAAAAUGUUUGUGUAAUACAGACUGCUAGAAUAC--GCGUAUAUGAACCAAUGCCACGG-UUCUCUGGUUUUCCUGUGAUCUUAAGGAUGUACACCUAUCGAUGUAAAAGUGAAGAGCUAUCUGUCCUGCCCUUUGAGGAUAGUUUUAUCAAUAUUCACCACGUC-GAGAUAUAUUGUGAAUGAGAUCAUCGCCAUAUAGGCAACUGAAGUUAAAGCAAGUAAAGGAAGGGAUCUAAGACAUUCGGGGACUUCCCCUUGUGCCGGUGAAAGGACUAGCCACUUCGCUUCAAUCAAAGAAGUUUCAUCGUUAGGUA----UAUAAGUGCAGCCUUUU-----------------------------------------------------------------------------------------------------------------------------------------------------------------------------------------------------------------------------------------------------------------------------------------------------------------------------------------------------------------------------------------------------------------------------------------------------------------------------------------------------------------------------------------------------------------------------------------------------------------------------------------------------------------------------------------------------------------------------------------------------------------------------------------------------------------------------------------------------------------------------------------------------------------------------------------------------------------------------------------------------------------------------------------------------------------------------------------------------------------------------------------------------------------------------------------------------------------------------------------------------------------------------------------------------------------------------------------------------------------------------------------------------------------------------------------------------------------------------------------------------------------------------------------------------------------------------------------------------------------------------------------------------------------------------------------------------------------------------------------CAUGAUUAGUAUCGAGUGUCUACUUUGUAGAAAUAAAAGGAGCCCAUUUUCUGAGCAGGGAUACCGGCCGCCUUGGAAUCUGUCAACGGACGUGUGAGUGCAUUAAAGUUAAUGA--------------------------------------------GACUUCAUGCGACGAUCGAGGAUACAGCGUCAAGUUUACAUAAUGAAUUAUGC----GCCAAUUCCUAUGUCGAAUCCGUUUCUCCUGUAGAGCG-----------------AAUCCCAAGACACCGACUCAAUUACUUUGCUACAUUAAUUUGUCGCGAUAUGUUGCAGGUAGCGCGCCCCUGUUAGCACAUACGCACUUAUGUGAAAAUUCAAACGUCGAAAAUAAAGGUAGGCGAGUAAGGAUUCAGCUGAAAUUUAUUGGCAAUAGGGAAAAGUU-GGGAUAUUAUGCAUACUAGAUUCUAAGUUUUUCACGAUGUCCUUAAAGGAACAU----CAAGUAGCCACGGUUUAAUCAGAUCGAUUUAACCCUG-ACGAUCCCGUCUAACUCUAGCGAUU---------------------------------------------------------------------------AGUAAAGACCGUAUGAGCUUACAGUAUAACAUAGGAUC--AGCUGGUGCACGGAAGGGUUUGUUG-ACUCCGUUUCUAAUCAACCC-CAACAACAUUCGUUUGAAAUAUAGGUUUGAGUUCCGAAACUUAGCCUUGCUACCGCUUCAAGUAGUUCGAUAAUCUCAGGCGGACACAUUUAAGCCAUAUGAUGUCU-GAUCGCUUCGCAUUACCUAACAUGCGGUCUCAGCUUAUGUGUAAAUGUUACG----GUCCGCGGACCAGGGGUUCAGCA-AAAGGAUAGAAGUAAAGUUCGGCUUGG--GAACGCCCGUCUGGUUUAUAGCCGAGUAUAGAUAUU-AUCGAGGAUGGCACGAAUAAAAUUUCGU-GGCGUCCACAAUAUUUCG-----CAAGUCGA-CGUACUCGGGACGGAAGUCUAGUAGCUUCCACAAGUUCAUGUGUCACAACGUUCA------CAGGUUCCACAU-GGUAUAUAGUUUUAAUCAUUGUCGAU---GCUAUUUUUCAAAAUCACGCACGCGAGCGCAAAAUAAUUAUUUAUUACAUAUUCUUGAUUUCCCAAUGAAAUUCUUCGA-CGUACAUACCUAACUUUCAGGCCGAAACUACUUAUCGCUCUAGUCAACAUUAGGAUAUCGGAAAUUAUACUAAAGACAGGUAUAUAUCCGGCUUUGACUUAGGUGUUUAGUAAUGUUAUCC--------------------------------UCAAGCUCGGGAGUC-GUAUUGAUAGUAGCAAUAUCGGUCUUGUUA-AAUGCGCCACGCAUCAUCAAUGCGCCUUGAUCCUGCAUGUCGCAUCAUGUAUAUGAUGGAUAGGACUCGAAGCCGACACUAUAUACAUUACUUCUAUCGC-ACAGUUGACCGGAGACGCUUUGAACGCACGGGGCAUGUGCACACUA---------CUCAAAGAGGUUCCUGCCUAUU-AUCUAUACUGACUGUGUCAA-AUUCUCAGAGAUCCACGAUUAUUAGCCUUUUUUAGGAACCACU-GUAUUCUUUAAUGCAUCCC-----UUCAGGCUAAUGGUGCGA-UAUCCUCAAGUUGACAAUGAAUAAUAGUUCACCCUUAGCUACUGUUACUAUUAAGUUUAAU--------------------CCUGUACUAAUGGGAGUCAAUGCAAGGCUAUAAAUUCCUCGACCCUUCUCUAGAAGUUAAUAAUCUCGCACUUUCGAGAAGAAGUG------------------CAAGACAGUUCAAUAUGUUAAA----AGCCCAGCAAUC------AAGUGUUGUUUCAAAAUGGGCUUAUUAUG---------GAUGUCACUACUCGGUUAUUCGGCUAUGGUCUAA-UAACGACAACGAAUCGAAUGCGACAAUUAUAUUAAUUUUAAGUCACGUACCUGAUCUCU-AAGUUACGUUGUUUAAGGCAUAUUGUUGCGAUGUAGCACUCA-UACCAGAUGUGGUAUUAAUUUAAUGUCGGAAUUUUUAAUGUGUCUAU-----------------UUGUUUGUA-UAAUAAGGCAAAGCUCAGAUACUGAACCCAGACAUAACUGACACGUGAGUAGUAUCAGGUGAUUCUGGUAUACCUACUCGUAGAUAUGAAGGCU 
>C1 5535
UGCUGCUCUAUUAAUUUAGGUCUAAAACCGUGAACUGUUCUAGGACUUAGUAAAUUCUAUUCUUA--AUCAUCAUUAAGGAGUUUCUUGAUAGUAAAAAUUUCAGCUAGAGG-CGGUGCAACCUGGGAUGGUUUUGGGACUAAAUCGCCAGUCAUUA-GAGCACUAGGUAGUCACCUGCGUGUUAUUGAUUAGAAUA-AUCGAUAACGAUCUUGAGCGAAAGAGUAAGAGCUCACAAUCGAAAGGCGUUCUAAAUUAGAGUGGGACAAGAUUUUGGGGU-UUCACCGGUGGAGACUGACAAAC--AGAUACUAGGCUACGAUGUAAACUACUUUAUUUUCU-------ACCAUCAACAACAUUGAUGAAUCACCUGGCC-UAUUCUAUAU-CUGCACGUAUUCGGCACACUUCAAAAAUAUUCAGCAAAACACUCUA--------UCCAGAAGGUUAGCUAGAUUGAUCGGGCA-GGAAA-UAAGAGACAUUUUAAAGGUUCCAGCGAUGUUUAUUCGUAACAUGGCCACUCAUUACAUUU--------------------------------------------------------------------------------------------------------------------------------------------------------------------------------------------------------------------------------------------------------------------------------------------------------------------------------------------------------------------------------------------------------------------------------------------------------------------------------------------------------------------------------------------------------------------------------------------------------------------------------------------------------------------------------------------------------------------------------------------------------------------------------------------------------------------------------------------------------------------------------------------------------------------------------------------------------------------------------------------------------------------------------------------------------------------------------------------------------------------------------------------------------------------------------------------------------------------------------------------------------------------------------------------------------------------------------------------------------------------------------------------------------------------------------------------------------------------------------------------------------------------------------------------------------------------------------------------------------------------------------------------------------------------------------------------AAACGAUAAUAUUUUCGUGCUCGAUGAGUUGCAUAAUAUUAUGUAUGA-AGA-AGUGCAGAUAGACGCUACUCG--AUGUAAUAUUGACUUAA-AAUCUAAUGUGUUAUUCAAGCGGUACGAACCAGCAGUAAUCAUUCACGGAAGGUUCGGAAGGUUACUAAACUGUUCCACGACUAGUACGCGCUCAUCCUACCGGAUAGUCUAAGUAUUUUCGUUCAGCUUAACUCAUCAACAGGAUGUAAACAUGUGCUUAGUGUUCAU------------AGCAGAUUCAAAGGCUGUCAAACUAC-UUACAUUAUUUUUG-AUCCCACA---CGGUGCCAACAGAUGUGGGUCGAUAGUGAAGGCGUCAUUGCUCAUAUGUCCUGGAUA-AACUCAACGAGACCUGAAACCCCAAAUAGUUACUUCAUGGGUUGACAAGUUAAUUAAAGAUUGCACUAAAGACCCAAAUAUUUUGA---CAGGGCUACCGGGAAGACCAAGUGUUGCCCUUAGGUUG-CAUACAGCUCUAUAGCAUGGGCUAUGACUGGAA--AACUACGUACGAGUAUAUACAUAUUUAGAAAUUCAGAAUUGCGCGUCUUUUGAGGAUUAUUA-UUGCUUACUAAAGCUCUCUAGAGUGAAGCUUGAAGGUCUAUAUGGCUCACGCGUCAAGUUCG----------------------------------UAUCUU-UCCGGUCGAUUGAGCGUACUGGCUGGCUGU--CUGAAUGAAAUUUUUAGCAUCUGAUAUUUCAACAUGUGUUGCAGCUGACUACCAAGCUCUAUUGGGCUAGUAAGGAUGAGUAUCAAGAAUAAUAAGGCGU-UAUGAGCCGACUCCAUUCUACUAUCAGGCCCUCUUACAUCUGAAAAAGU-UAGGAUUUUACGGAAAGAGUCCAUGCUGCGUAUAAAUUGCCAUUAGUUGAUCGGUGAAUGAUGCUGCA--ACUUUCAGAGCUAAUUGACCUCUUGUGUAACGUCAUACCGAGCAUAGCUCCUGAGUUGAGGAUUGGUGUUGUAGUUAUCUCAUAACACUG--------ACCCUCCGACGUUCGGAACCAUGAUCAGUAUCGGGUGUCUUCUCUCUAGAAGUCAAAGGAACUCAUUCCCUGUUCUAAGACACCGGCCGCCUUGGAAUCUGUCCACAGACUCGUGAGUGCGUUAAAGUUAAUAA--------------------------------------------GGCUCCCCGCGACAAUCGAGGAGAGAGUGUCGAGUUUAUAUAUUGAAUUAUGA----GCUAACGCUUA-AGCCAGAUCUUUCCUCUUCCAAUAUG-----------------AAUCCCGACACGCCAACUUAAUUACUGUCCUAUAUCAACCUGUCGCGAUAUACUGUACGUAGUGUGCACCCAAUAGCACAUCUGGACUUAGGUGAAAUUUCAGGCGUCGCAAACAAAGGCAGUGGAGUAAGGAUUCUGCUGAAAUUUGUUAGCAAUCGCGAAUAUGC-GUGAUAUCAUGCAUGCUAGAUUAUAAGUUUUUCACGAUGUCCUUUGCGGAGCAU----UGAUUCGCCACAGUUUAAUCAGAUGUAUUUAACCUUA-ACGACCCCAUCUAACCC-------------------------------------------------------------------------------------------------------------------------------------------------------------------------------------------------------------------------------------------------------------------------------------------------------------------------------------------------------------------------------------------------------------------------------------------------------------------------------------------------------------------------------------------------------------------------------------------------------------------------------------------------------------------------------------------------------------------------------------------------------------------------------------------------------------------------------------------------------------------------------------------------------------------------------------------------------------------------------------------------------------------------------------------------------------------------------------------------------------------------------------------------------------------------------------------GAUGUGA-UUUCCUCAGGUUAACAAUAAAUGAGAGUCCACCAUUGGCUACCGUUACGGUUAAGUUUGAU--------------------CUUGGACUGAUAAGGGUAAACGCAAGGAUACGAAUCCCUCAACCUAUCUCUAGAAUUUGAUAAUAUAGCACACUCGAGGAAGAAUG------------------UGAGACAAUUCUAUAUGUAAAA----ACCUCAGACGUU------AAAUGUUGAGCCAAAAUGGGCUUACUGU----------GGUGUCGAUACUCGAUUAUUCGGUUAUAAUUUAG-UAAUGGUAACAAACCGUGUGCGACAAUAACGUUAAUUUUAAACAACGUACUAGUUCGCU-GAGUCACGUUGUUUGAGGAGUGUUGUGUUGUUGUGGUGCUUA-UUCCAGACGUAGUAUUAGUUUACUAUUAGGAUUUUUAGUGUGUCCAU-----------------UUAUUUGUU-UGGUAAAGCAAAGCUCAGAUGCUGAACCCGAAUAGAGCUGAUACUCGGGUUAUAUCAGGCGGUUUUGCUACCCCUGUUCGUAGAUAUGGAGACU 
>B1 5535
----------------------------------------------------------------------------------------------------------------------------------------------------------------------------------------------------------------------------------------------------------------------------------------------------------------------------------------------------------------------------------------------------------------------------------------------------------------------------------------------------------------------------------------------------------------------------------------------------------------------------------------------------------------------------------------------------------------------------------------------------------------------------------------------------------------------------------------------------------------------------------------------------------------------------------------------------------------------------------------------------------------------------------------------------------------------------------------------------AUACACGCACUGUCCGGAGAUAGUUUCAUCCAUACAAAUCAAUAACGCUUUACGCUAAAUAAGUCGA--AGUAUCGACAUACCAUGAUGAAUAAAGUUAU--UAAGAAAUUUAUGUCUACUAGUG----AAAUAAGAGAAAGGAGCGUAAGGCCUCCUAAUAUUUGUGGCGCACGGUUG-GACUUGCAGUCGUUUGAGGAAUGCGUUCUAAAAGAAUAC--GCGUAUAUGCUUCAAUACAACGG-UCCUCUGACUUUCCUAUGACUUCAAGAAUGUAAACCUACCAAAGGUCAGUAGGAAGAUUAUCAGUCCCGCCCUAUUAGGUAAUUGGUACACAGAUGGGCCGUGAU-GAAAUGUCUCGUGACCGAAAAGAUCCGCAUAAUUGCAACCGA-ACCCUAAUACUAAAAUGACAGCACUAAAUCCCUUUAGGGACUAUCUCUGGCACAGUUAAAUUGACAAACUACCUCGUACCAAACUAAAAAGCUUAACCGGUAACUU----AAUAAUUACUGCGUUUU------------------------------------------------------------------------------------------------------------------------------------------------------------------------------------------------------------------------------------------------------------------------------------------------------------------------------------------------------------------------------------------------------------------------------------------------------------------------------------------------------------------------------------------------------------------------------------------------------------UAACCACUACAUUUCUUUACAAAGAGAGCGAGAUAAUAGUAUGAUUGAUAGA-AGAACAGACGGGAGCUUCUUG--UUAUAAAUCGAGCUUAA-GAUCUCAGUUAUUAGGAUAAUAGUAGCAAUCGGUAGCUCUCAGAUGUCAGAGCUUCGAAAUGUCUCGAGCUUGUUCUACAGCUGGUGUGCACUAAUGCUUCCGAGGAGUCUAUAUAUGUUCGGCUGGUUCGACAUAUCAUUAAGAUCUGGAGGUAUCUUCAGUGUUCACUAUCACAUUUAGCGCAACCUUAGGAGCGAAUAUGUUAC-UUACACCAAAUCCC-AUCUCAUC---GGCUACCAACGAAUGCGAGGCCGAUGUGAAUUCGCUGCAUUGUGUGUGACAAAGGUC-AAGUUCACGAAACUUGAAACGCCAAACAUUGGUUUUACGCGUACCUAGGUUAAACAAAGAUUGGACUAAUGUCCCAAAGGUUCUAA---AAAGACUAACAGCAGGACUACUAGUUGACUCCACGUUG-AGGAAAAAGGUUUA-----------------------------------------------------------------------------------------------------------------------------------------------------------------------------------------------------------------------------------------------------------------------------------------------------------------------------------------------------------------------------------------------------------------------------------------------------------------------------------------------------------------------------------------------------------------------------------------------------------------------------------------------------------------------------------------------------------------------------------------------------------------------------------------------------------------------------------------------------------------------------------------------------------------------------------------------------------------------------------------------------------------------------------------------------------------------------------------------------------------------------------------------------UACCAAUC---------------------------------------------------------------------------AGUACAGGCCGUACGAGUCUACAGUAUGAUAUGAAACG--AACAUGUACAGCGAAGGGCUCGCUG-AUCCCAGCUCAAGUCAGCAU-AAACAAUAUUUAUCAUGAGAACAAGAUUUAGGCCCGAAACCGGGCCUUGCUUGUGUGUAAUGUACUCUAGUAACUUCUGGCUGACAAACUUAAUCCAUAUAAUGUCU-AACCGUUGCGACGUAUCUGACAAGCAGCCAUAACUCAAGUGUCGGGAUGACU-GUUAUCCGUGAGGAGUGGGUUUAGCC-GAGGAGUUGAGGCGAACAGCGAGUUGA--GAAUAACCAUUUGGUUCAUGGCGUCGUAUAGAUCGU-GCCGAAAAUGACGUGGCUGAAGUUUCAU-AACGUAUACGAUACUUAG-----CAAGUUGA-CAUUAGCAUGACAGUACCCUAGAUUGUGUCACAAACUCUGGUACCGCCAUAUUCA------UAAGUUCUAAGU-CAUUUGCAUUCUCAACUAUUGACGAU---GUUAUUUUCCAUAAUCAUUUAUACGUGUACUAAAUGAUUAUUUAUUAUGUACGCUUGAUUACUUAGGGAAAUGUCCCAA-GGUAUAUAUAUCACUUAUUAGCUGAAACAACUCGUUGCGUUAGUCGACACUUCAGGAUCGGAAGUUGUGCUACAAACAGUUGUUUAUCUUGCACCUACUUGUGUGUCUAAUAAUGUGGC----------------------------------CCGAGCUCAGGAUAC-UCAUUGUUAGU-GUAGUAUCGGCCUUAUUG-UACGCCUCUAGUACAGUCAAGAUACCAUAGUCUUGGA-AUCAUCUCAGGGACAUGGCAGUUAGUAUCCCAAUCCCACACUAAUCAUAUUCAUCCUCACGU-ACAUGCAACUAGCGGCGUUAUGAACGUUUUGGACAUGCGCGUACUG---------CUUGAGAAAAUUCCUAUCGCUG-ACUCACACUGAACGUGGCCC-UUUCUGACAGGCCCCCGCCUGCCAGCCUCUUUUGAAAACUACU-AUAUUUCUUUACACGUUUC-GUUUCACUGGUUGAU----------------------------------------------------------------------------------------------------------------------------------------------------------------------------------------------------------------------------------------------------------------------------------------------------------------------------------------------------------------------------------------------------------------------------------------------------------------------------------------------------------------------------------------------------------------------------------------------------- 
>A1 5535
----------------------------------------------------------------------------------------------------------------------------------------------------------------------------------------------------------------------------------------------------------------------------------------------------------------------------------------------------------------------------------------------------------------------------------------------------------------------------------------------------------------------------------------------------------------------------------------------------------------------------------------------------------------------------------------------------------------------------------------------------------------------------------------------------------------------------------------------------------------------------------------------------------------------------------------------------------------------------------------------------------------------------------------------------------------------------------------------------AUAUACGCACUGAACUACGACAGUAUCAUACAUACAAUACCAUAACGCUUGACCCUUAUUGAGUCGA--AGUAUAAUCAUAUCAUGAUGAAGAAAGCGAU--GAGUGAAAUUAUGUCUACUAGUG----AAAUAAGAGAAAGGAGCGAAAGGCCUCGUAGCAUUAGUGGCCCACGGCUG-GACCUUUAUGCGUUUGAGGAAUACGACCUAAUAUAAUAC--ACGUAUAAGUUUUAAUACCACGG-UCCUCUGACUUUCCGAUGAUUUUAAGGAUGUACACCCUUCCAAGAACAGGUAGAAGCUCACCGAUCCCUCCCUGUUAGAUAAUUGGUGAACAUGUGGGCCAAGAU-GAAAUGUCUUGUGACAGAAAAAAUCGGCAUGGUUGUAACUGA-ACCCUAACAUUUAAAAGACAGCAUUAAUACCAUUUAGGGAUUUUCUCUGGUACAGUAGAAUUGACUAACCCCAUCGUACCAAACUAGAAAGCUACAGCGUUAGCUU----GUUGGCUGCUCCGUGUU------------------------------------------------------------------------------------------------------------------------------------------------------------------------------------------------------------------------------------------------------------------------------------------------------------------------------------------------------------------------------------------------------------------------------------------------------------------------------------------------------------------------------------------------------------------------------------------------------------UAACCAUGACAUUUAUCUACGAGAAGAGAAGCAUCAUAGUAUGUGUGAUAGA-AGUACACACGGGAGCUUCUUG--UAAUAAAUCGAGCUUAA-GUUCUUACCUAUUUUGAUAAUACCACUAGUAGGUAGCUCUCAGACGUGAAACCUUCGCAUUGUCUCGAGCUUGUUCUACGACUGGUAUGUACGAAUGCCUCCGAGGGGUCUAUAUAUGUGCGACCGGUUCGACUUAUAUACGAGAUCUGGAGCUAUCUUCAGUGUUCAUUAUCAUAUUUAGCGCAAAUUUGGAAGUUAAUAUGUUGU-UCACACUAAAUCCC-GUCCCAUC---CGCUACCAACAGAUGUGAGUCCUACGUGAAUUCGUCGCGUUUCGUAUGACAAAGGAC-AAUUCAACGAAACUUGAAUCGUCAAACAUUGAUUUUUCGCGGUCCCAGGUUAAACAAGGAUUGGAUUAAUGUCCCAAAAGCUUCAA---CAAGACCAACAGCAAGACUAUUAAUUGGCUUUACGUUG-AAAAAAAAGGUGUU-----------------------------------------------------------------------------------------------------------------------------------------------------------------------------------------------------------------------------------------------------------------------------------------------------------------------------------------------------------------------------------------------------------------------------------------------------------------------------------------------------------------------------------------------------------------------------------------------------------------------------------------------------------------------------------------------------------------------------------------------------------------------------------------------------------------------------------------------------------------------------------------------------------------------------------------------------------------------------------------------------------------------------------------------------------------------------------------------------------------------------------------------------UUCCAAUC---------------------------------------------------------------------------AGCACAGACCAUACGAGUUUACAGUAUGAUAUGAAACC--GAAACGUACAGAGAAGGGCUCGUUG-AUCCCAGAUCAAGUCGGCAC-GAACAUCAUUUAUUGCAAGAACAAGACCUGGGGUCGAAACUUAUCCUUGUCAGUGUGUAAAGGACGGUAGUAACCUCCGGUCUACACACUUAAGCCAUAUAAUGUCA-GAUAGCUGUGACGUAUCUGACAUGCAGUCGUAACCCAUGUGUCGGGAUUACU--UUAUUCGCGAAUUGUGGGGUCAGGU-GAAGAGUAAAGGCGAACAGCGGCUUGA--GAACAACCAUUUGGUUUAUGGAGAUAUAUAGAUCGC-GUCGAGAAUGACAUGAACGAAGUUUCAU-AACGUAUACAAUACUUUA-----AAGGUCGA-CAUUAACAUGGUAGUGACCUUAUGCGUGUCACAAACUCAGGUACCACCAUACUCA------CAAGUUCUAAGU-CAAUCACAUUCUUAACUAUUGACGGA---AUUAUUU------------------------------------------------------------------------------------------------------------------------------------------------------------------------------------------------------------------------------------------------------------------------------------------------------------------------------------------------------------------------------------------------------------------------------------------------------------------------------------------------------------------------------------------------------------------------GGCGCAA-UCUCAUCAAGCUGACGGUAAAUAAUAGCUAGUA--UAGUAAUCGUUUCCGUUAGGUCUGUU-----------------C--CCGGCCAAUUAGGGCAUGAAAGCAAGACAACGAGUCCCCUGCCUUAUUGCUUGAAUUCAACUCUGCUGUGCUUUUGGAUAAAUAUG------------------CAGGGCGAUUCUAUAUUUGGAA----AGCCUACACAUU------AAGUAUUAAGUCAAACCGAGCUCCUUGU----------UAUGUCAGUGCUUGGUUGUUCGAUGAUAUAUCGG-GAAUGAAAACAAACCGUAUGCGAGAAUAAUAUUACUUUUAAGUCAUGUAUCCGUUCCUU-AAUUCACGUUGUUUAAGACAUUUUACUGCCUUGUAGUACUCA-UACCAGAUGUAGUUACGUUUAAAUAACUGGACUUCUAUCAUGUCUAU-----------------UUAUCUAUC-UGACAAAACAAAACUCAGACGCUAAACCUUGGCAGAACUGAUACGCGAAUAAUGUCUCGUAAUGCUGAUUCACUUGUUUAUGGAUAUGAAGGUA 
>H2 5535
-------------------------------------------------------------------------------------------------------------------------------------------------------------------------------------------------------------------------------------------------------------------------------------------------------------------------------------------------------------------------------------------------------------------------------------------------------------------------------------------------------------------------------------------------------------UGCUCAACAAUCCUCGAAUUCACAC-CCCGUUUAUCUGACUUUUAGCAAGGACUUCUGUUCCAAUUCACUUUUAUCCAUCACUAAGACGAAAUGUA-CGUAGACUAUACUGUUUGCAUUACGAUAAAUA----AUGGUUAUCUUCUACUUAAGUUGUGUAUUUAUUAUGGUCGUACUUCUGGUAACACGCUUCAUAUUUCACCGGUGUAAGACCGUAAUUAUUCCAGGCCUUUGUGUAUCAUCCUAGCUCAGGCAAAGCUGGUUGGACACCACAUA-AUUUGCUUUUA--UGACCACAUAGGGGAAGCACGUAAUGUG-ACCAAGUACGUGAUCA-UAGUUUGCAAACAAAAUCGUCGGAUAGGAGUUCUUAAUCAUCUCCCUAUUAAAUGCACUAAGGACGAACGAAGAGGGAGUGAUUGUUUGCUGGGUUCUUGUUACAAGGAC---ACGUAGACACUUUCUUUCACCUUUAUGCGCACGUUGUC--GCGAGCCGUCACUUAAUAUGUUAUUACAAC-UUACUUCUCUGUAUCGACACAAGUGUAGGCUAGGAGAAGUAGCUUGGUUUCACGCUUGUCGUUUCCGUUUGCUCAUUUCGACGGGUAAGAGGUUG--UC--CGCUAAAGUUAUUACUGCUCCGA----GAGUAAGACUAAGGAGGAUAAAUUCUUCUGGUAUUCCCGUUG-AUCGCCG-CGGGUCCACAGCCCUGACUAAGUUCCAUUAAUGGGAUGU--ACAUACAGGAUCGAAUUCCUCUA-UUCUCUAGUAUUUCUAUAAUCAUAGGGCUAAAGACCUAUCUAAGUAUUUGUAGAGGGUACUUAACCUUGCUAAUUUAAGCCACGUUUGACGGCAUUGGUGGAGGCUUAUACAUAGUACGUUGGUGUUAUACGUAGAGAAGGUUACUGAGAUGAUAUCAUCUGAGAUAAAAGUUUCA-GUCAUAACUAAUCUUCUGCUUGGGUUCGAUACUUAAGCAUACAAUACAUAUCAAGAAUAAUAAGCGCACUGGAGCUUU-----AUUAUUGCUCUUUGAUAGAUAAUUGGGAUUUUUUC-UCCAGAUUGGAGUACGCUGAAAAAAUAUCUACUAAUUCACAUGACUUG--UAGUGAGCGAGUCACUCCGGUGAUAAAACAUAGCCGUAUAAAUCAUUCAACUAAACGUUUUCUGUGAACAAACAGCUUUGAGAUUGUGUCGCGGAUUUUACAUUCAUAGUUACUUGUACAAGGACU--------AGUGUCUGCGCACUCUGGCACAUUCGCCUUGCACU---UAUCGUGGUACCAAUUAAGAAAAAUAUAAAUGGAGACUCGGUCUAAUUUCACCGUCACUGUUUAUUCAGAUGCU----UUGUAGAGGAGGAGAUUCAUACUUAUCUUAAUUUGUUCGAUCUAUUGUAAAUUUCCUGGUUAGAGACUUCACAUCAACGUGUUCUUUAUGAGAGGUAGUAGGAGCCAGGGCGCUACCGGACCUCUAGUCACACUUUUGUUUCCCUUGAACUCAAGA-GCGAAUUCAAACCCAGUAGUCUGUAUCCGCAUUUACAAAUGUGUCAAGGAAAAACAAAGUUACUUGUGAAGUCCUAACAAAUGGACAAUG---------------AGCCU-CGAAUGUAGCAUCUUAAUACUCGAUAAGUAGCGUCAUUAAUUUUUUGCUAAC-UAUAUAAACAGGGACCGUACG--ACGUAUAACUAACUUGA-GGCCGCUCAUUUUGGAAUGACAGUACCACCAGCUCACACGUUGUUGGGAAAGCUUCGCAAAGCAGUGGUCGCGAUUUAGGGAUGUUAUAUUUUAAUUACCACUGUAGUCAAU-GUGAGUUAAGUUGCAACGA-UUAUUAAUGGUGUCCAAAAACAUUUCUACUCGUCAU------------UACAACCUGAAUGGUCAUAACAGAAG-CCGAACCACAUACU-GUAUUUAA---AGCUGUUAUCAGAUGU-AGGUUCUGUCGUUUAGAGGCCAUACUAAAACUUGGAAUCC-CGUACCUUCAAUUUAGAAUCGCCACGAGAUAACUUCGUACACUGGUCUGAUAAUUUUGUUCUGCAUAAAGCAUUCAACAGGUUUUA---AAGCGCUCUCAGACCAACCAUUAACUGUCUUCAGGUUA-UAUAAGGCAUUUUA------------------------------------------------------------------------------------------------------------------------------------------------------------------------------------------------------------------------------------------------------------------------------------------------------------------------------------------------------------------------------------------------------------------------------------------------------------------------------------------------------------------------------------------------------------------------------------------------------------------------------------------------------------------------------------------------------------------------------------------------------------------------------------------------------------------------------------------------------------------------------------------------------------------------------------------------------------------------------------------------------------------------------------------------------------------------------------------------------------------------------------------------------------------------------------------------------------------------------------------------------------------------------------------------------------------------------------------------------------------------------------------------------------------------------------------------------------------------------------------------------------------------------------------------------------------------------------------------------------------------------------------------------------------------------------------------------------------------------------------------------------------------------------------------------------------------------------------------------------------------------------------------------------------------------------------------------------------------------------------------------------------------------------------------------------------------------------------------------------------------------------------------------------------------------------------------------------------------------------------------------------------------------------------------------------------------------------------------GGUACGACCCUUUCAAAGCCGAAAGAACAGAACAUCUCUCUAUAGUUUACUACCACUAACACGUCUGUAUUUUGAUUUGGUUGGACAACAAGGGUUUGCUUUACAUAAGUUUAAAAUAAGAGAGUUAAUCGUUUAUCGCUCAAUUUUAUCCGUUUCAUCCCUUUAACAGAAGGAAAAAAAGGACGGAGAAACUUGAGAAGAUGCUUCAUGGGAAAAGGAAAUUCGAGAUUCUAGCGGAGGGGCAGACCUAAUUCGAUACCUCUCCAAACAUAUAGGGUACUAUUAUUCGUCUGAUCGAUGAUAAUUUUC-UUACGAGCGCGCAGGGUAUCUAAUGCUAACAGCACUCCUAAUGUGUGCAUUUAUUCCUA-AUAUUGGGCUGUUUGAAACAUGCGGUUAAGCC-CGGCACUUG-UACUGUAAGGUGCGUUAAUUUGGAACUACAGUUUGUAGUACGUUUGU-----------------UUACAUGUG-CAAUAGAGCGAAGACCGAGAUGAAGGUUCCUGAAUAACCGGUACGCAAAUACAUGGUAGAUAUUGGGAUUUGAUUGUUGAUUGACAUAUAGAAC 
>G2 5535
--------------------------------------------------------------------------------------------------------------------------------------------------------------------------------------------------------------------------------------------------------------------------------------------------------------------------------------------------------------------------------------------------------------------------------------------------------------------------------------------------------------------------------------------------------------------------------------------------------------------------------------------------------------------------------------------------------------------------------------------------------------------------------------------------------------------------------------------------------------------------------------------------------------------------------------------------------------------------------------------------------------------------------------------------------------------------------------------------------------------------------------------------------------------------------------------------------------------------------------------------------------------------------------------------------------------------------------------------------------------------------------------------------------------------------------------------------------------------------------------------------------------------------------------------------------------------------------------------------------------------------------------------------------------------------------------------------------------------------------------------------------------------------------------------------------------------------------------------------------------------------------------------------------------------------------------------------------------------------------------------------------------------------------------------------------------------------------------------------------------------------------------------------------------------------------------------------------------------------------------------------UCAACUAUAGCAUCAUGAUUUUCCAUGAGUAGCGUCAUUAUACUUUUGCUAAU-UAAACAAACAGGGGCCUUACG--ACGUAAAUCUAACUUGA-AGCCGCCCAUUUGGGAAUAACGAUAUCAUCAGUCCAUACGACAUUGUGAAAGCUCUGCGAAGCAGUUCUCGCGAUUUAGGAUUCUUAUAAUUUUAUUACAACUAUAGUCAUU-CUGAUUUUAGCUGCAAUGACCUAUUGAUAAUAUCCAAACACAUUUCAACCCGUC----------------CAAACUGAAUGGUGAUGACAGGAG-UCGAACUACAGACA-AUACCUAA---CGCAGACAACAGAUGU-AGUUUUUGUUGUUUAGGGCCCUUGCCAAAACCUAGGAGCC-CGCACAUUCAAAUUAGAAUCGCUACACGAUACUUUCGUGCAGUGGUCUGAUAGUGUGAUGCUGCACCAAGUACUCAACAAGUAUUA---AAAUGCUUCCAGACCAAUCACUUACUAUCUUCAGGCCC-UAUAAGGCAUUUCACCGUA-CUUAAGACUGGAA--AUCCAUGUAUUACCUAAUACGUCGAGAAUAAUUAAAAUUAUCCCUUUUCAUGGGAUUUAUGGGGUGAUUACUAGGAACCUCUAGAUCAAAGCCUGGAGUAUUGUUAAUCUUGCAUAUUAAUACUG----------------------------------GGCGUG-ACUAAUAGAUCCAUAAACUCUUAUGCCUCU--AUGGAAGAUUUUCCUAUAUUAUAUUGUUAGAUGUUAUUUACAACGCAGGAGCCAAAACCCAACGAACCGUUG-AAGGAUCAUA-GACGAUCGUAGAAUAA-UUCAAUUGUGCACUAAGCUGUAAUCCGACUCCUUUUCG-CUCAUACAAG-UAGAGUGCAGCAGACAAACAUCAUGCGGAAUAUAAUCACAUGAUAGUCUAUUUAUCAGCUACUCUAAA---GAGUUGCAACCAUUUAAUGUCUUAUGCAGUAUCCUUCUGAACAAACUUCUUAGUCUGAAUUAUCGU-UUUUAAGCUUUCCGAAACGCUU--------AUGGUCGUAUUCGGGACAUUACUUUAUAGGUUGCGUGAAUCUUUCUCGAUAGCUGAGAAAGCUCAUGCCGAGUACUGUGCAUUAGCGCGUACUAGGGUUCUCAAGGGGU-CAGUAAAAGUACUAUAGCCGACUAUCCGCUUUCUCUACAAUACUUCCGCUGGUGUUUGCCCAAGUUA-GUCACUUAGUAGUAUAUUGAGACACGUCGCUUUGUUCAUGACUGAGUUCUCCUGU--AAUUAUACUUA-CUCUAUUUCCGUUCUCAUUGAAAGAG-----------------UACCUUGGUACUGCUACUUAC-UACUGUGCUAUAGUUACA-GUAGUGUAGUGUUGAGCCGUAAAGUGUGUCAUCAGUAAGAGUGAGUAUUUAUAGAUUUGAUAGCGCUGUUAAUUAAUGGAACUAAAUGUGGUUGGUCUGCGAAUUUUAUAACUAUAGAGGUAUCGU-AGUGGUUUAAUUAAAUCAGAUUGUAAAUUACUCGAGAUCGCCG-----------------------------UCAGAGAAUUCAAUUCGACCUUAAACCCUACUGGGUCACCCGUACCGGU---------------------------------------------------------------------------AACCCAUCCAACGCGAGUAUUUGGU---AUGUCAGACU--UAUUCUCACGGAGAAGGGUUCUUUG-AAUAGAUUUGGACUUGCCGCUAGACAACUUCUCCCCUGUAAAUUGUGCUCAGG-CGAACACUUAAUCUUAUUAAACCUGGAAGCAGUCCAGUAACCCUGUGCUAACAUAUUCAAGGUAUAUAGCGUCC-GCUUGUUUUAACCCAGCCAAUAUACGAUCUAUAUUUGUGUGAUAAGGCCACU-GAUGUCUAUAAGGAAUGAGUGCAGUC-AUCAUACAGUAGUUAUAUUUGACUUGA--GACUGGCAAUCUAAUAUAUGGCGAAAUAUGUAAAAA-AUUAGAAGAGGUAUCAGCAGAGCCCUCUCGUCGUUUACAGUGGGCCG-----CAGGCCUACCGCCCUAACCUUUCUCACCUAAUCUUUCUUACAGGUAGACAAACUACUAUACUUAGUAAAUUAAGUCCCCUAU-AGCAUACAUUAAUCGUAACCGGCUAU---UUUGACU----------------------------------------------------------------------------------------------------------------------------------------------------------------------------------------------------------------------------------------------------------------------------------------------------------------------------------------------------------------------------------------------------------------------------------------------------------------------------------------------------------------------------------------------------------------------------------------------------------------------------------------------------------------------------------------------------------------------------------------------------------------------------------------------------------------------------------------------------------------------------------------------------------------------------------------------------------------------------------------------------------------------------------------------------------------------------------------------------------------------------------------------------------------------------- 
>F2 5535
-AUUGGUUAGCAGAUUCGGAACUGUAUUUGCAAUCCAUCUU-GCAUUGUGUGGUACCUUUUCUCG--AACGACGAUAACGAAUAGUUUUUCGACGUGGAGGUCGAUUGAGGA-CAAUGCGCUUCAUGUUAUUGUAACGGUAAGGUAAACUACUCUAA-AAGUUCCUGUUUCCUACCUUCGCGGAAUUGAUUCCAGCAAACCGACGGUAGCUGCUAACGAAAGAGUAAAAACUUAUUUUGUAAAGA-----------ACGGUCAGAAUUGGCUACGAUGC-AAUAUUAAUAGGUGACGAUAAAG--AGACAUGGAGUUAGAGGACCACUCGAUUCACUUUAC-------AUCAAGAAUGACAA---AAGACUCCCUAUCC-UGUCUUGUAU-CCGCCUAUGCUUUAACCAUUUCAUUACCAUUUGAUGAAGCUCAUUG--------UAAAGAAGUUUGACUAAAGCCGUCUAACAUUGAGC-UUGUAAAGCAUAUUAAAUACCUGAUACCAGCACUUUAUCAUAGCACCAUUUACUGUAUCUUAAUCAACGUAUACAGGGCUAAUAC-GUUGUUCAUGUGACGUUCCGCAGGCACUUCCGGCCCUAUGUACUCUGAACAAUAACACCAACAGUUUGUA-UACAGGGUAGACGAUUUAGAGAACGAUACCUA----GAACUCAUUUUCUACACAAAGCACUUAUCUAUCAUGGAAGCGCUUUCAAAAAGACGCUUUAUGUCUCAUGAGUAUAGUAUUCUUAUAAUGCCUCGCUUUUUUGUAUGAAUUUAGCUCAAGUUAGGUAUGGAGUACAGCGCAGA-AUAAGCUAUGG--UGACCACAAAGUGUAAAAGUUCAAAGUG-ACCGCUGGCCUAACUA-UAAGUUAAAUAAAAAACCGUCCGACGGGGUUUGUUAAUGAUCGCCUAAUCGCAUGUAUUAAAGAUGGCCCCGGAGUAGGCAGUGGAUCCGUGAAGUAUAAUUAAGAGGAUAGGUUAAAUUUUAUGUUCACU---CUUAUGAGCUCACCAUU--AUAAAGAAUGGAUUAAUAUGUGGCUACAAGCUAUCCACUUAGUAUCGGUACAUAGGUAGAUUAACUUAAUGAGAUUGGUUCUUUCUUUGUUGGUCUA--UCCCACACUAUAAUGAGCAGAAUUUUGAAUUUAGUGUAAAAUUAUGACUAGUUCAA----AAGCACGACUAAGGAAAAUACAACCUUGUCGCAUUGACAUCGCAUUUAUG-GGCCUUCACGGCCUUGUGGAA-GCCAAAAGAAGCGAUAU--ACGGUUAGGAUUAAAUUCCCCAC-UUUUCGGAUAUUACUUUAAUAAUCAGGCUACACCUCACUCUAGAGGUUAGUAAAGGCUAAUCCACCCGGCUAGAGUAUGAUGUUGGUGACUUUAUUAGUUGAGGC-AAUGCAUAGCUCGCUCGUGUCAACUGCAACGCAUACCAUUGGUAUGCUUGCAACUGAGAUAUAAGCUAAA-GCCACGAAUUAACUUCUUCUUGCGUACGGUACUUGACCAUCCAAU----AUAAAGAAUAAUAAUGGUGCCGGAGCUCU-----AUUUUUGAUUUUAAUGAGAGGAUCAGACCUUUUUC-UGUAGCUUGAAGUGAGCUGGCGGAAUAUACGAUUAGUCACAUUAUGUG--UAAGUAGCCAAGCACUCUGGCAAUAAAGCAUAGCAGUAAAGUUCAUACAAUUAAGCGAAUCUUGUCAAUAAGGA----UGAGCUUGUGUCGCAGAGUUUACGGGCAUGAUUACAUGUACAAUGACU--------GAUGUCUCAAUGGUCUGGCUUACCAGACUGCUACU---CAUCAUAUCCCCGAAAUCUAUAGAUAUAAAUAAACGUACUGUCUGCGUUCGCCGCCACUA----UUCAAAUGUC----UGGGAGGGGAAGCUUUUCACGCCUCCAAUAGCUUGUGCGGUCGAUUGUGGGUUUCCAGGUAAUAGCAUUAUUUUCGACGCGUUCGUCAAAAAAAGAAAUAAAAACUAGGAUUUGCUAUUGCCUAUUGUUUUAUUUAUCUUUCCUGGGAAAUUAGAA-GCGAUUACAAAUGCAGUGAUAUCAAGCCGCAUUCUCAAUCAUAUCAUGGAGGAACAUGUUUGCUCGCAGUGUCGUUACAAUUUGGCAACUAGCCCUAAGUUCCGAAGCUU------------------------------------------------------------------------------------------------------------------------------------------------------------------------------------------------------------------------------------------------------------------------------------------------------------------------------------------------------------------------------------------------------------------------------------------------------------------------------------------------------------------------------------------------------------------------------------------------------------------------------------------------------------------------------------------------------------------------------------------------------------------------------------------------------------------------------------------------------------------------------------------------------------------------------------------------------------------------------------------------------------------------------------------------------------------------------------------------------------------------------------------------------------------------------------------------------------------------------------------------------------------------------------------------------------------------------------------------------------------------------------------------------------------------------------------------------------------------------------------------------------------------------------------------------------------------------------------------------------------------------------------------------------------------------------------------------AAGCAGGU---------------------------------------------------------------------------AACGAAUGCCAUACGGUUGUACUGUGAGAUAACGGCCU--AAUUUUCAUGGAGAGAGACUCAUUG-AACAGACUCCAUGUUCCUACGAGACAACCCCUCCUCUGUUAAUACAAUUAAGGUAACAAACUUAAUGUUAUUAAAGCUCGAGGCAGUCCAACAUUUCCGGACCAAUACUUCCUAGAUA-ACAGCGUCC-GUCCACUUUAACCCAUCUGACGUGCAAUGUGUAUUCAAGUGUUGAGGCCACU-AUCCUGUAUAAGUGAUGAGUGUAGCCUGUCAUGCAGAGGGGAUGUUUGGCUCGA--GACUGGCCCUCUGGCGGGUGGCAGAGGAUGGUUAUU-GCCUAAAGAGGUAUUGGUAGAGUCCUCUCAGUGUUCGCAGUGGUUUG-------GGCCCAUUGCCCCAGCAUUACACUCCUUAUCCUACUUUCGCAUCGACAAACCGCGGGACUCAAUAGCUCAAGGCCCUAUU-GUUAGCUGGUAAUCGUGAACGUCUAU---GUUGUUU------------------------------------------------------------------------------------------------------------------------------------------------------------------------------------------------------------------------------------------------------------------------------------------------------------------------------------------------------------------------------------------------------------------------------------------------------------------------------------------------------------------------------------------------------------------------AGAACUA-GCUUCUCGAAUUAAAAACGCAAAAUAGCUUGUCGCUACUUACCAUCAUUGACACGCUCGCA--------------------CAGGAUGCGACGUGCACAAGCCGAAUGUGAGAAGGUUGGUCAUCCGCUGAUCAAAUUUGGCUGAUUCAUCCCCUUAACAGAGGGCA------------------UAGAAAAAUUAUAGAUAAAGAUGGGAAGCUCGAAGUUA------AAGCGGCGAGGCAUACCCAACCUAAUAG----------GGUGUUAUCAUUCGUUUGGUCGGUGAUAAUUUGC-UUCGGAAAACAUAGCGCCUCUAGUGGGAACAGCAUUCAUAAUAUGUGUACCUGCCCCCCAAAAUUGCAUUAUCCAAAACGUGUUAUAAAUCC-UGGUAUCUA-UAUCGAUUGUGGUGUCGAUCUAGAAUUGCGAUUUGUAAUCUGUCUGU-----------------UCCUUUGUG-CGAAGAAGCAAAAAUUAAGAUGCAGAUCCCCAAAUAAUCAAUAUGCAAAUAACUUUUAACAAUAAACGUUUGAUUGUUGAUUGAUACGUGAAGA 
>E2 5535
-UUUGUUCAGCUGAUUCGGAACUGUAUUUGAAAACCAUCCU-GCAUUGUAUGGCACCUGCUCUCG--AACGACGACGUCGAAUCGUUUUUCGGCGUAGAGUUCGAGUGUGGA-CAAUGCGUUACAUGUUGUUGUAAUGAUGACAUAAACUAUUACCA-AAAUUCCUGCGUUCCACCUUCGCGAAAUUGAUUCCAACAAACCGGCGGUAGUCGUUAACGAAAGAGUAGAACCUUAUUUUGUAAAGA-----------ACGGUCAGAAUAAACUACGAGAC-UACAACAAUAGAUAAUGAUAAAC--AAAUAUGGAGUUAUAGGAACAUUUGAUUCACUUUAC-------AUCAGAAAUGAAGA---AAGACCUCCUAUCC-UAUUUUAUAU-CUGCCUAUUCUUUAACUACUUCAUUACUAUUUGAUGAAGCGAAGUG--------UAUAGAUGUUUGCCCAGAGCCGUCUAACAUCGGGA-UUGUAAAGCAUGUUAAAUACCUAAAACUGGCAUUUUAUUAUAUCAUCGUGUACUGCGCCU--------------------------------------------------------------------------------------------------------------------------------------------------------------------------------------------------------------------------------------------------------------------------------------------------------------------------------------------------------------------------------------------------------------------------------------------------------------------------------------------------------------------------------------------------------------------------------------------------------------------------------------------------------------------------------------------------------------------------------------------------------------------------------------------------------------------------------------------------------------------------------------------------------------------------------------------------------------------------------------------------------------------------------------------------------------------------------------------------------------------------------------------------------------------------------------------------------------------------------------------------------------------------------------------------------------------------------------------------------------------------------------------------------------------------------------------------------------------------------------------------------------------------------------------------------------------------------------------------------------------------------------------------------------------------------------------------------------------------------------------------------------------------------------------------------------------------------------------------------------------------------------------------------------------------------------------------------------------------------------------------------------------------------------------------------------------------------------------------------------------------------------------------------------------------------------------------------------------------------------------UUGAA-GCUUGGACCGGUA--ACCUGGAUACUAUCGCAUACAUAUAUGAUAGUUGGAAUUACUUCAUUUGAGCAAGUGCGUGAGGCGAUUACCAGAAACCUCCAUAUCUAAGCCUGGGAUAUCAUAAGUUUUGCGUAUCAAUUCUA----------------------------------GGCAUA-GCUACCAGAGCGCAAAUUUUUAAUGUCCCU--AUAGGAGAGUUUUCUACGUCGGUUUGUUAGAGUUCAUAUCCGACACAAGGGUAAAAAUUUAACGUACCAUAA-GACAAGAUUA-GGCGAUAGUAGCAUGC-UUUGAUCGUACGCUGUGCUGUAAUCCAACCCUAUUUCGUCUGAA-CAAA-UAGAAUACAGCAAGCAAAUAUCGUCCGGUACGUAUUUAUUUGGUAAUAUAUAAGUCAGAAACAAUAUG---GAGUUGCAACAGUUUAACCGCUUUUGAAUCCUCCUUCUGAAGAAGCUUCAUAGACUGGGUAGCUGU-UUAUAAGUUUUCCUAAAUGCUA--------ACAGUUGCAUUUAUGCCAUUACUAUCUGGGUUGCAUGCGUCCUUCUCGAUAGUUGGGGGAACUCAAACUCAAUACCAUGCGCUGACGCGAUUUAGGGACUUUUAGUAGA-UAACAUAAUUGUUAGAACCGACAAUAUGCUUCCACAAUGAUUCUCCCGAAUGCUUGCACUCGGAUUA-GUUAUUUAAUAACGUACUAGAAGAUGGCGCUCUCUUCAUGUCUGAGUUUUUGUUA--GUAUAUACUUA-UUCCAUUCCGGUUCAGUUUGGAGAAG-----------------AACUUAUGUACGUUUGAUCAU-UCCUGUACUAUAUUAUGA-GUUGGAUAGUAUUAGGCCAUAAAUCUUGAUAUCGGUACAAGUGAGUAUUUAUGCGAUUUCUAGUGUUAAUACCUGACGGAGAGAAGCGAGGCUGGUUAUUGAAUUUUAGAACUAUUAAAGGAACGC-GCGGGAUCAACCCUUUCAGAUGUGAAAUUACUUGCACUCGACU-----------------------------UAAGAGAAUCCGAUCCAAUCUUGAACUCUAAUAGCACGUCUAUACAGAU---------------------------------------------------------------------------AAUGUAUGCCAUACGAUUUUAUUGUGGAAUCACGGGCU--AAUUCUCGGGGAGAGGGACUCAUUG-AUCAGUCUACUUGUUCUUACGAAACAACCCCUCCCCUGUGAAUACAGUUGAGGCAAUAAACUUAAUGUUACCAAAGCUCGAAUCGGUCCAACAAAUUCAAACCUACACUUGUUAGAUA-AUAACGUCU-GCCCGCUUUAACCCGUCUAAUAUGCAGUGUAUAUUCAAGUAUUAAGGUCGCU-ACCGUGUAUAAGUGGUAAUUGUAGCCCAUCAUACAAAGGUGAUACUUGACUCGA--GACUGGCCAUCUGGCGGGUGGGAAUAUAUGACUAUU-GCCUAAAGAAGCAUCAGUAGUGCCUUGUCCGCAUUAGCAGUGGCUCG-----CAGGUCUAUCGCCCCAGCAUUAUACUUAUUAACAUACUUUCGGAUCGACAAGCUACAAUACUUAGUAGCUCAAGCCCCUAUU-GAGAUCCAUUGAUCGUGGUUAUUCAU---GUUGUCUCCCACUACCACAACCCCAUACACAGAGCGAAGAUCUACCGCACG-AACUUUUUUCGUGGCCAAGUGCCCCA--UAACAUUAGCUCUCGCGCGACUUGGACUCACGCGGCGUCUCCAACAAGGUUA--AUUUGCGAUACCGUCGUCUCGGCAGACGGUCACUCUUCAUCUGUUUAUGAUCGCAAUACUAUGGU-------------------------------------UGCUCAGAUAGC-ACUUUAUUAAU-CUAAUAUCAGAUUCAGUA-ACUUCGCCUAGGAUGAUGAAUAAGCCGUAAACUCAAAUAGAGGAUCAUGCGAA-GUUGAUUGUGUAUCGACUACUGCUUUAUCUUGACCGGUCUCAGUAU-AUAUGUAAUUACCGACAUGCUCAGCGGAUUAACUCCGCGUCAACAA---------CCUGGUACAAGAUCAGCUUGCUGAUCUUACGGAUAUAUUUUAC-AUCCAGACAGUUCUCCGACCCUCGGAACCUCCCAGAAAUUAUU-AAAUUUUUCGAUAGAAACAAGGAUUUCUCAUUUAUGGUACGA-GCUUCUUAAGUUGGAACUUCAAGAUAGCUUGUUACUAUUUACCAUCGACGACGCGCUCACA--------------------UAGAGCUCAACCUGCGCAAGCUCCAAAUGAAAACGUUGGUCGUCCGCUGCGCAAAUUUAGCUGAUUCGUCCCCUUGACAGAAAGUG------------------UAAUAAAAUCUUAGAUAGGGAUGGGAAACUCGAAGUCC------AAGCGGGGGGGCACAGCCAACUUAAUAA----------GGUGUUAUCAUUCGGUUGGUCUGCGAUAAUUUGC-UUACGAGGACAUAAUGCCUCUAGUGAUACCGGUAUUUAUAGUAUAUAUACUUGUUCCCCAAAAUUGCAUCAUUCAAAGCAUGCCAUAAACUU-CGGUAUUUA-UAUUGAUUGCUGUGUCGAUCUAAGAUUGCGAUUUGCAAUGUUUCCAC-----------------UCAUUUGUG-CGAAAAAGCAAGGAUAAAGGUGAGGAUCUCUGAAUAAUCGGUGUGCAAAUAAUUUCUAACAAUGGAGGUUUAAUUGUUGAUUAACAUAUAGAGA 
>D2 5535
---------------------------------------------------------------------------------------------------------------------------------------------------------------------------------------------------------------------------------------------------------------------------------------------------------------------------------------------------------------------------------------------------------------------------------------------------------------------------------------------------------------------------------------------------------------------------------------------------------------------------------------------------------------------------------------------------------------------------------------------------------------------------------------------------------------------------------------------------------------------------------------------------------------------------------------------------------------------------------------------------------------------------------------------------------------------------------------------------------------------------------------------------------------------------------------------------------------------------------------------------------------------------------------------------------------------------------------------------------------------------------------------------------------------------------------------------------------------------------------------------------------------------------------------------------------------------------------------------------------------------------------------------------------------------------------------------------------------------------------------------------------------------------------------------------------------------------------------------------------------------------------------------------------------------------------------------------------------------------------------------------------------------------------------------------------------------------------------------------------------------------------------------------------------------------------------------------------------------------------------------------------------------------------------------------------------------------------------------------------------------------------------------------------------------------------------------------------------------------------------------------------------------------------------------------------------------------------------------------------------------------------------------------------------------------------------------------------------------------------------------------------------------------------------------------CCAUA-GUUGUAAUCAGCA--GCCUACACAUCGUCAUAAACAUCCGUAAGAGCUGGAAGUCAGCCUUUUGUAGCAAUUUGUGUGUUCACUACUUCGGGUAAUUAAAUCAGAGCUCGGAGUAUCCCUCUAUUUACUUCUCAAUUAAG----------------------------------GGUGCUCGCUACUAAAUCCAAAGGCUUUGACACUUCC--AAGGACGAAUUUCCUAUACCGGUUUGCUAGGUGUGAAGU---ACGCAAGGGUCAAGAUCUACCAAACUGUUG-GAGUCUUAUA-GGCAAGUGUAGCAUAU-UACGCUCAUAUAUUAUAUUGUUAUCGAAUUUUUCUUCAUCUGAAAUAAG-CGAGAUUUGACAAUAAAGCGUCAUGAGGUAUGUAGUUACUUGAGGAUCAACAAUUCGUCAAAGGAAUU---AGGUCGUAACAAAUGAAUUUCUUAUGCAACAUCCUUCUGAAAAAUCUGAAUAGUUUAAAACAUUGU-UCGUGAUCUACUCAAAACGCUA--------AAGUUAGUGCAUAGACAAUCCCUAUUUAGGUUGCAUAAGUCAUCCUUAACAAUUGAGGAAACUUAUAUCCUAGCUCGAGAAUCGGAUCAGCUGACCGUCCUUUAUCUGA-CAUCAGGAGCCAUAAAGUUGACUAUAAAUAAUUACGGUGAUUGCCACACACGCUUUAGCGCAGACUA-CUUUCCGAGUGCCGUAUUGGCGGACACAGCUUAACGUAUGAUCGAAUAAUUCAUGUGAAGUAUACUCUAUAGUCAAUCUACUCUCGUUGGAAGGG-----------------AGCAGUAAUACGCUCGCUCAU-UAUUGUGCUAGAUUAACA-GUUAUACGAUAUAAAGCCCAACACUUUGUAGUCUGUACGUACAAGUAUGUGAAUAGCACGCAGCGUCGUUGUCUAACGGAAUGAAAGAAGUUUCACGGCAAAAAUCGACGACAAUUGAAGAAACGU-GGGGGACCGAUUGCGUCAAACGAUAAAUUCCGGGUGAACCGCA-----------------------------UGCGAGCAUAUAAUUCGAUCAUGAAGGUUGCCGCUUCACACGUAUAAGG---------------------------------------------------------------------------AAUACAAGCCGCAUGAAUAUAUUAUGAGAUAAUGGAUU--GAUUCUUGUUGAGAAGACUUCGUUG-AACCGAUACCAUGCUGUUGCUUGACAAUCCUUCCCCUGUGAAUAAAAAUAAGAGCAUGACCUUAAUAUUUUUGAUGCUCGAAGUUGUGCCGGAAUUUUAGGCAAUCGCGUCUGGGGUAAUUGAUGUCC-GUCCGCAUCAACUUAUUCAGUAUGCAGUCUGUAUUUGGCGGUUGAGGCUGCUCUUCAUCUACAAGUGGUGUGAACGACG-AAUAUGUAGAAGCGAUAUUUGAUUCGA--GACUGACUAUCGGAAGUAUGGCGAGAUGUAACUAUU-GUCUAGAAUGGGGCCAAUGAUUCUUCAU-AGUGCGCGUAGUGCUCCU-----UAGUUCCA-UAUUUUGACAUUAUAAAUCUUAUCGAGCCUAUGAGUUAGCACUUUAUAAUAUCUAAUAACUUAAGGCCCCCUU-AAUAUACAUUCUUCGUUACCACUAAU---GGUAGCUCUCAAGGGCGCGCCCCUGUCCAUAGUACGAAAAUCUACCGUAAGUGAGUGAUGAUAUAGUGGACUCCUUUAG-UGGGGAUUGCUCACAUAUGACUUGGGACUAAAUGGGGCCUUUUGUUAAAGCAAAAGAUCAAAAAUCCUCCUAGCUGCAGAUGCCCAUUCGGUUUUCGCUUAUAUACUCGGUAAUAUAAU----------------------------------CGUCGUUUGGGAAGC-GGACUCCUAGG-UUAACAUUAGGUUUGUUA-UAUGUACCCAAUGUGAUAAACAAGUCCUAGACUCGAACGCAACAUCAUGCAGG-GAUGACCGAGAAUCGAGCCCACUUCUACUCAAUUUAGUCUCGAUCU-AUAUGUGCCCAACGCCGUUGUCCAUGAUUUGGUUAC-CACACAUAA---------UUCCAGAUAAAACCUAUUUACU-ACUUUCACAGGACAUUCAAG-CUCCAGAUAACUACCCUAUCGGCCGAUUCUCUUAAAAACUAAC-AACUUUCUGAAAAAGCUGGAGCUCUUCUCAUAAAU----------------------------------------------------------------------------------------------------------------------------------------------------------------------------------------------------------------------------------------------------------------------------------------------------------------------------------------------------------------------------------------------------------------------------------------------------------------------------------------------------------------------------------------------------------------------------------------------------- 
>C2 5535
AACUAGCCCACUGAUCUAGGAUUACAUCUGUGAACUCGCCU-GAACCGAGAUGUAUUUUACC---------------------------------------------------UAACGUGGCUCACGAUGAUUUAAUAAUAACGUAUAAAAGUGUAA-GAGUCCUUAUUAGCCACCUUCAUAUUAUCGACCUCAGCG-ACCGAUGCUAGCGGUUAGCGAAAGCGUAAAAACUUAAUUACUAAAAU----CAAAAUAGCUGUCAGAAUAAGCUACAGGAU-AGUAGCAGUAGGUGAUUAUAAAC--UGAGACGGAACUAAGAUACUGUUCAUUUUACUAUAU-------AUCGAUGAUGAUAA---CGGACCACCUACCC-UGCUCUGUAU-CUAUUUAUACUCCUAACAGUGCAUUAAUAUUUUACAGGGUUGUUUG--------CAUAGGAUUCUAGCGAAGGUUAUCUAACAUUGGAACCGGUAAAGCGUCUGAGAUACAGAAUACCAGGAUUUCACAGUACGGGAGCACAUUGAAUCUUAGGCUACGAAUACGGGUUUGGUAU-GUGGAUUGCCUGCCUCUGUGCAAAUAUCUCUGGUCUCAUUUUUCCACAUUGACUACGGAAAAGGUAUGUA-CAUCUUGCAACCCUUGUUCUUCGCAAUACAUA----AUACCCGUUU---AGACAAUAUGUUUGCCUGCCAUGAGAGCCCUUCCUAAACCGCGUUUUUCAUUUCAUCGACCUCGUUCCCUAUACAAGUCUUCCUUGUGUCUAUUAUUUUGUUGUAGGCAUACCAACUGCGAAAUUAUACA-UUAAAGAUUCA--UACUCUCGUAUUGUUAAACCGAAAACUA-AUACACUAUCUGGCAA-UACGCCG-UAAAUUCACCAU-----AGGACUACGACAGAACUUUCUCGUUCUUUGUGCCGUAAUUAAACGCAGAAGGGAAAAUAGGUUCGGCAUUUAUUAUUCGAACAGGUUAAUAUUUAUAAUCGCCUGCUAUUAAACACCAUUAUGAGC--------AGACGGCUCAUAGAUUGUUCUGAC-----------------------------------------------------------------------------------------------------------------------------------------------------------------------------------------------------------------------------------------------------------------------------------------------------------------------------------------------------------------------------------------------------------------------------------------------------------------------------------------------------------------------------------------UGAAGAUAAACUUAGUCCU-UCCGGUUACGAGUGAACCGGCAAAAUAUACAGUUGGUCCUACUAAUUA--UCAUAAACUAAAUAAUUAGAUUGUAAUAUAUUGUCAUGUAAACCGCACGACUCGUCCCGUAUUAUAAACAAGCA----AUAGUUUGCAUCGCAAAUUUUAAGAUUAGAGUUAUUUAUACCAUGAUUAUGACGGCAACGUCUUCUUAUUCUAGCUCACUUGCCUACUAUC---CAUCAUAUUUGUUAGCUUAUAAGAUCUAGUCAAAUUCACUGUUUAAAUACGUCGUAACUAUUAACUCAGACGUU----GAAGAAGGGAAGUUCUUC-CGCUUCUCGCGGCCUAUGCGAUCGGACGUGGAGCUUCCGGUGAUAACCUCUGGAUCUACAUGGACAUUAGGAGAAGUCGGAUAUGACGUGGAUUUGCCCCGCCUCGAACCGUCUUUUGCUCGCAUGUAUGUUUACAA-ACAUAUUAAACCCCAGGGGUUACGAUACACAUUCUCUGUUCAAUUACAAAAAAACGAGUCUAACUGCAGUAUGUAGGUGACUGGGCAGUA---------------AGCUC-------------------------------------------------------------------------------------------------------------------------------------------------------------------------------------------------------------------------------------------------------------------------------------------------------------------------------------------------------------------------------------------------------------------------------------------------------------------------------------------------------------------------------------------------ACCAUAGUUGGGAUCAGCA--AUCUACACAUCGGCGUAUACAUCUAUAAUAGCUGGAAGUAUGUCUUUUGUGGCGUUUUGUGUGUCCACUUCUACAAGCAAUUGAAUCAGAGUUCGGAGUAUCCUUUUAUUUUCUUCUCAAUUACG----------------------------------GGUGUACGCUAUUAGAUCUAGAGACUUUGACGCAUCU--CUAGACGGACUUUCUGUACCAGCUUGUUUGAACUUAUGAACUGCGCAAGGGUCAAGAUCCGUCAAACUGUUG-GAAUAUUAUA-GACAAGUACAGCAUAA-ACCGUACAUAUAUUACACUGUUAUCGCACUUUUAUUCAUCGGAAAUAAG-UCGGAUUUGGCAGAAAAGCGUCAUGAGAUAUACAGUCACUUAGCGAUCGAUAAUUCGUCAACCCAAUU---GGGUCGCAACACAUGAGUUUCUUAUGAAACAUCAUUUUGAGAAAACUGCAGAGCUUAUAACAUUGU-UGGUGAAUUCUUCGAAACACUA--------AAGUUUGUGCAUUGACAAU-------------------------------------------------------------------------------------------------------------------------------------------------------------------------------------------------------------------------------------------------------------------------------------------------------------------------------------------------------------------------------------------------------------------------------------------------------------------------------------------------------------------------------------------------------------------------------------------------------------------------------------------------------------------------------------------------------------------------------------------------------------------------------------------------------------------------------------------------------------------------------------------------------------------------------------------------------------------------------------------------------------------------------------------------------------------------------------------------------------------------------------------------------------------------------------------CCCAAGGGCACGCCCCCGUCCACAGCACGAGAAUCUACUGUACGUGAGUGAUGUUAUAGUGAGAUCCAUUAA-UGGAGAUUGCUCGCAUAUGACUUGAGACUAAAUGGGGCCUUUUAUAAAGGUAAAAGGUCAAAAACCAUCCUAGCUGCAGAUGCCUAUUGGAUUUUCGCUUAUAUAUUCGGUGAUAUGAU----------------------------------CGCCGUUCGGGGGGC-GGAUUACUGAG-CUAACCUUAGAUUUAUUCUAACUCACGUAGCGUGAUAAACGAGUCCCGAACCCGAAUGCAACAUCAUGCAGG-GAUGACUGGGCGUCGAAUCCCAUUCCAAUUUAUUUAGCCUCAACCU-AUAUGUGCCCAACGCCAUUGUACAUGAGACGGUUAC-UACAAAUAA---------UUCAAGCUACAUCCUAUAUACU-AAUUUCACGGGACAUUUAGG-CGCCAAGCAGUUUCUCUACUGGCCGAUUCUCCCAAAAACUAAA-AACUUUUUCACCAAACUCGCGCUCUUUUCACAUAU----------------------------------------------------------------------------------------------------------------------------------------------------------------------------------------------------------------------------------------------------------------------------------------------------------------------------------------------------------------------------------------------------------------------------------------------------------------------------------------------------------------------------------------------------------------------------------------------------- 
>B2 5535
AACUGGCCCGCAGACUUAGGACUACACCUGUGAGUUCCUCA-CGACUGAGCGGUUCCUUACU---------------------------------------------------GAAUACAGUCCGCCAUGGUGUAACAAUAUGGAAAAUUAGUAUCA-GUGUUCUUUUUGGAUACCUUCGUGAUGACAACUUCAGUU-GCUGACGAUAAUUACUAACGAAAGAGUAAAAACUUAAUCUACUCAAG----------AAUUGUCAGAAUAGGCUACAGGAC-UGUGGCAGUAGAUGCUGCUAAAC--AGGUAUGGAACCGAGUUACAAUUAAAUUUGUACUAA-------GUCCAUGACGGACC---UAAACUUCCCGCCC-UACCCCGUAU-CCAUUUGCGCUCUUAAUAACCCAUUGAGUUUUUGCAAGUUGUUUUU--------UAUAGGAUCCUGGUCAGGGUUUUCUGACAUCAAAA-AGGUAAAGUGUCCGAAAUACCACAUGCCAACGUUUUGUGAUAUCAAUGCAUACUGGAUCUUUAUCAGCAAGGUUGGAUAUAAUGC-GUUGGUUAGCUACCUUUAUGCAAACUUCUACGGUCUCGUUGGUUCUCAUCCAAAAAGGACAAGGCUUGUA-AGGAGUGUAAACGGACUGCUUCGCAAUUUAUA----UUGACCACUUAGAAAGUAUGUUAA----CUACCAUGAUAAGCCUUCCUGUAAUGACUUUGCCAUUUCAUUGAUACUGUACCCUAAUCAAGUUACGCCUUUAGCUAUGACAUUGUAACACUUUCAUUAGCCGGGAUAUCAUAGG-UUAAACUUUGG--UUAGGUCAUACUCUUAGACCGAAACCGA-AUACCUUUUCUAACAA-UCAGCCACAAUACUUUCCGU-----AGGACUACACAUGGAUUUUUCAGUUAUGUGAACUAAAAAGAAAUGAAAGUAUCAUAAUAGUUUCGGCACUUAUUAUUACGACGGCUUGAUAUUUACUUAAGCUUUAGACUACACGUCAUUAUGGGC--------UGGCGGCACAUACUUUGAUAUGACCCACCCACAAUGUAUAACCACUCGGACAGACCAUCCGAAUUAUAACAGUUCUCCUCCAACAUAUCCA--UUUAUCACUAUUCUGAGUUGCUCCUUG--AU--GUGGAAACGUGUCUCUUCUUAUA----GACCAAGAAUGCGAAACAUAAGAUCCCGUGGCCUCGAUGAGACUAUGUAG-GGCGCGCACUUCAUUGUGAAAGGCGCUGUGGAGUGAUAA--GUGUAUGCGACCAAAUUUGUCUA-UUCCAUAAUUUUACUUCAACGUGGAGGCUACUUGACACUCGAGGGUUUACUAAUAUGGAAGUGAGCCGGCUAUUGUAUGCCGAGGGUGACUGUAUUAGUAGUAGC-UAUACGCAGUUUCUUAGUAUUAAGAGGGUCAGAUGCUACAGAAAACGUAUCUAACGAUCGUAAUGUUUCU-GCACAAAAAGUGCUUUGCCUUGCGCCGGGAACUUGAAUGUACAACAAAGUUAAAACAUGGAUAAUUUGAUGGUUUUUU-----ACUGAUUUCUCAUAUU------------------------------------------------------------------------------------------------------------------------------------------------------------------------------------------------------------------------------------------------------------------------------------------------------------------------------------------------------------------------------------------------------------------------------------------------------------------------------------------------------------------------------------------------------------------------------------------------------------AAACCAUAGCAUCUUAGUAAUUGAUAUCAAAUGUCAUUAUGUUUUUGCCUAA-AAUACAAACAAGGAGCUCUCA--ACAUCAGACCUUUCUGA-CAUCAAGGAUAUUGUUAGAAAAAUACCAAGUUCUAACCGUCGGCUGCGAACGCUCGCCGAAAAGGUGCAGAUAAUUUAGGUGUCUUAUGCACCCAUUCUUUAGGGAGCCGCU-AUGAUAUCUGUAGUAUCAAAUUAUUAAAAAGAAUCACACACAUUUCCACUGGGAAU------------CACAAGCCGUGAGGAGUAUACACUUU-UCAUCACACAUACA-CUUCUUGAUUGGGUUGUAAAUGUAUAC--AUCAUUGUUCUCCGGAUCCAGAGCCUAAUGAUAGGGUUC-CCCUUAUUAAGACUAGCAACGGUCAAGACAGUUAUCCUUGACCGCUAUUUAAGUUCAGUGCUAUAUUUAGAUCCCAAACGGUGAUA---UGAUACCGCAACCCGGGUCAUUCAAUGUAUUUAAGUUG-CUUAAGGUGGCUCU-----------------------------------------------------------------------------------------------------------------------------------------------------------------------------------------------------------------------------------------------------------------------------------------------------------------------------------------------------------------------------------------------------------------------------------------------------------------------------------------------------------------------------------------------------------------------------CACAAUUUAAGUCGCAUAUGUUCUUUCCGAUAAUGGGAGAAGACCACACUUUUGACCGUGAAUUGAUUCGGUUUAGUCUUCGCCAGCUGA-CAAUAAACGUUCUACAGUUAACAAUUAGCAUUCAGGGCGAUUCUCGCACUCGAGUCUACGUGCAUUA-CUUUUCGUGUGGUGGUAUGAAAGGAGCCCCCUAGCUUUUGUCCAAGCAACUUAUGUGGUUUAAUCAUA-UCCUAAAUCUGUUUUAAUUCUAAAAG-----------------AGCCGUAGUAUGCUUGCUCAU-UACCGCGCUAUAUUAACA-GUUAUAUAAUUUAUCGUCCAGAGCUAUGUGAUAAGAGUCUUCAAGCAUGUUAGUAAUAUAUAACUUCGUUGUUUUGUAAAGAGAAAGGAAGCUACUAUUUAUAUUCUAUAACGAUUUAAGAAACGU-GGGGCACCGAUUACGUAGGAUAAUAAAUUCCCUGUGACCCGCA-----------------------------CGAGGAAGUUUAAUUAGUCCAUGAACGUUACUGCCUCGCUAAUAGGAGU---------------------------------------------------------------------------AGUGUUAGCUCCAAAACUAUGGUAUAAGAUUAUCAAUU--AAUUCAUACCGAUAAUAGCUCAGUG-AACUGAUUUCGAGUUACUGCCAAAAAACCCUUCGUCCGUGAACGACACUAAUACAAUGGAUACAAUAUUCCUAAAAUGCGAAGCAGGGCAAAACUCAAAAACCAACAUGUCUAAUGUUAUUAAUGUCU-GGUCGCCUCAACUUACCCAAUUUCCAAUCGAUAUUUGAAAGUUGAGGUUAUU-AUCAUUUAUAAGCAAAAUGAGGAACC-GUCAUAUGCAGCCAAUAUGUGCUUCGA--GACUGGCCACCCAGCUUAUCGCGAGAUAUUGCUACU-GUAAAGAAGGGGGCCAGUAAUUCUACAC-AGUGUUUGCGGUGCUUUA-----UAGACCCG-CGUCCUGGCCUCAUAGACCUUAUACCAUAUACGAGUUAGCACUCCAUAAUGCCCAAUGGCUUUACACCCCCUC-GGUAUACAUUUGUCGUAACUGCGAAU---GAUACCU----------------------------------------------------------------------------------------------------------------------------------------------------------------------------------------------------------------------------------------------------------------------------------------------------------------------------------------------------------------------------------------------------------------------------------------------------------------------------------------------------------------------------------------------------------------------------------------------------------------------------------------------------------------------------------------------------------------------------------------------------------------------------------------------------------------------------------------------------------------------------------------------------------------------------------------------------------------------------------------------------------------------------------------------------------------------------------------------------------------------------------------------------------------------------- 
>A2 5535
AGCUGGCCUGCUGACCUAGGAUUACAUCUAUGUACCCCUCA-GAACUGAGCGGUUCCUCGCC---------------------------------------------------GAAGGCAGUUCACUAUGGUUUGACAAUAUAGAAAAUUAAUAUCA-GCGUCCUUAUUGGCCACCUUCGUGUUGACAGCUUCAGCG-GCUGGCGAUAAUUACUAUCGAAGGAGUUAAAACCUAAUUUACCUAAG----------AGUCGUCGAAAUAGGCUACAGGAU-UGCGACAAUAGAUGCUGGUAAAC--AGGUACGGAGCUGAGUUACUAUUAAAUUUACUCUAA-------GUCGAUGACGAACAUGGUGGACUUCCCGCCC-UACUCCGUAU-CCAUUUGCACUCGUAAUAACCUAUUGAUUUUUUACAGGGUAUUUUG--------UAUAGGAUUCUGGUUAAGGUUUUCUAACAUCGAAA-UGGCAAAGUGUCGAAUAUACCACAUACCAGCUUUUUGUGACAUCAACGCAUACUGGAUCACAAUCGGCCAGGAUGGAUCCGAUGC-GCUGGUUAAAUACCUUAGUGCAUCCCUUCACGGUCGCAUUGAUUCUCAUUCACAUAAGAAAAGGCACGUA-AGAAGUGUAAACGGUCUGCUUCGCAAUAUACA----UUGACCAGUUAGACAGUCUGUUGC----CUAUCAUUAGAGGCCUUCCGGUAAUGGCUUGGCCAUUUCAUCGAUAUAGUAUCCUAUUAAAGUUACGACUUUGUCUAUAUAAUUGUAACAGGUUCACUAGCCGGGAUAUCCUAGA-CCAAGCCUUCA--UGAUCUCAUACUUUUAAACCGACUCCAG-AAAAAUUUCAUAACGA-UCAACCGCAUUAUUUUCUGU-----AAGACCACACAUGGAUUUCUUAGUUAUGUGUACUAAAAAUGUAUGGUGAUGUCAGAAAAGGUCCGGCGCUUAUUAUUACGACCGCAUGAUAUUUACAUUAGCCUUUUGCUACACCCGUUUAUGGGU--------UGGCGGCUUACACCUUGCUAUGAUCUAUCCAUAAAGGAUCACCACUCGUGCAGACGACCCCAAUUAUUGCAGUUCUCCGCCAAUAUAUCUA--UUUGUCACUACACUGAGCUGCACCUUG--GU--GUAUAAAUGGAUCACUUCCUAUA----GACCGAAACGAGGGA-CAUAAACCCCCGUUGCAUCGACGAGACAAUGCGG-GGCUCGUAUGACACUGUGAAAGCCUCUGUGGAGUAAUCA--GUGUAAAUGACCAAAUUCCCUGUAUUCCAUGAUGUUACUCGAACGUUGAGGCUACAUAACACCCAAGGGUUUAGUAAAAUGGAAGUGAGCAUGCUAUUGUAUGCCGAGGGUGACUUUAAUAGACGUAAA-GACACGCAGUCCCUAAGUGUCAAAGGGGUCGCAUGUAACAGAAAAAGCAGCUAUCGAUCGUAAUGUUGUU-GCACUAAAUAAACUUUUCCUCGCGUCGAGCACUUCAAAAUACAACAUAGUUUAAGCAUGAAACAUUUGACGGUUUUUU-----GCUGUCUCGUCAUAUC------------------------------------------------------------------------------------------------------------------------------------------------------------------------------------------------------------------------------------------------------------------------------------------------------------------------------------------------------------------------------------------------------------------------------------------------------------------------------------------------------------------------------------------------------------------------------------------------------------GAACCAUGGCAUCCUUGUAUUUCAUAAUAGGUGUUAUUAUAGGCUUACUAGA-CAUACAAUCAGGGAGCCCUCA--ACAUAGGACUUUGUUAG-GAUGAAGCAUUUUGUGAGAACAAUACCGAAUUCUAACGAUCUGCUCCGAACGCUUCGCGGAUAGGUGAAGGAAACUUAGGUUUCUUAUGUCCUCUUUCUUUAGGGAGUUACU-AUGAUAUCGGUAGUUUUAACUGAUUAACAACAAUCAAAUACAUUACCACUGGGUAU------------CACAAGACGUAGGGAGUUUAAAGUUUGUCAUAAGACACACA-AUCCUUAAUUGCAUUGCAAAUGUAUAC--AUCUUACCUCUCCAGAUCCUUGGCCCUAGGACAGAAGCC-CCUUCAUUAGAACUAGGUACGCAUAAGACAGGUGUUAUUGAACGCUAUUUGAGGUGGGUGCUAUAUUCGGAUCCCAAAUAGUGAUAGGAAGCAGUCAUAACCCGGGCCAUUUGAUGUAUUUAGGUUG-CGUUAGGUAACUCU-----------------------------------------------------------------------------------------------------------------------------------------------------------------------------------------------------------------------------------------------------------------------------------------------------------------------------------------------------------------------------------------------------------------------------------------------------------------------------------------------------------------------------------------------------------------------------CGCAACGCGAGUCUCAUACGUUUUUUCUGAUAAUUGAAGGAGACCAUACCCAUGACCGCGAAUUGAUUCAGUUUAGUCUUCUCCUGCUAA-CCCUACACGUCUUAAAGAUAACAAUUAACAUGAAUGGUGAUUCACACGCUCGAAUCUACGUACAUUA-CUUCUCGUCCGGUGGUCCGAGAGGAGCCCCCUAGUUUUUGUCCGAGUAAUUCAUGUUGCUCGCUCUUA-ACUUAAAUUUUUUUUAACUGAAAAAG-----------------AGUCGUAAUACGCUUGCUCAU-UAUCGUACUAUACUAGCG-AGUAUAUCAUUUAUCGCCCAGAGCCCUGUAAUCAAGAUCUGCGUGCAUGUUAGGAGGAUAUCGCAUGGUUGCCUAGUAAAGAGAGAGGUAGCUAGUCGUUCGAUUCUAUAACGAUUGAAAAGACGU-GGGGCACCGAUCGUGUAAGUGGAAAAAUGCCCUGUGAUUCGCA-----------------------------CGAGGGAGCUUAACUGUAACAUGAACGCUACCAUCACGCUA-------------------------------------------------------------------------------------------------------------------------------------------------------------------------------------------------------------------------------------------------------------------------------------------------------------------------------------------------------------------------------------------------------------------------------------------------------------------------------------------------------------------------------------------------------------------------------------------------------------------------------------------------------------------------------------------------------------------------------------------------------------------------------------------------------------------------------------------------------------------------------------------------------------------------------------------------------------------------------------------------------------------------------------------------------------------------------------------------------------------------------------------------------------------------------------------AGCGUAG-CCUUUUCAAGUUGAAAAGGAGUAAUAGUUCGUUGUCGAGUACUAUUACCACGGCGCCUGCA--------------------CCAGGCUUCAAUUGCACGAGCUAGAAAUCAAAAAGUCGGUCAUAUGUCACUUGAGUUUGACUGAAUUGUCUCCAAAUCAGGUAACU------------------CGAGACAGCUCCAUAUUGGGACAUGGAGUACGGAAUUUAGACAGAGGGGCAAAUUCAAUCUAAUAC----------------GAUAUUAUCACUUAACGAGUUAAUCGUAAUGUCA-UCGUGAUGACCUACCAUACCGAACAAUAACAUUACUUUUCGUAUGCGU---UGCUCCCA-AAACCACAUUAUCUGAGACAUGUCAUUAACUU-UAGUACUUA-UACUGAACAUCUCGUUAAUCCAAAGUUGUGAUUUGUUGUGCGCUUAC-----------------UUAUACAUA-UAACGGCCAAAAAUUUAAAACGAAAAACUUCAAGUAAGUAGCAGACAAACUUUUCACAAUAAUUGGAUCCUAAUCAUUGCUUGGCAUGAUGGGA 
>H3 5535
---------------------------------------------------------------------------------------------------------------------------------------------------------------------------------------------------------------------------------------------------------------------------------------------------------------------------------------------------------------------------------------------------------------------------------------------------------------------------------------------------------------------------------------------------------------------------------------------------------------------------------------------------------------------------------------------------------------------------------------------------------------------------------------------------------------------------------------------------------------------------------------------------------------------------------------------------------------------------------------------------------------------------------------------------------------------------------------------------------------------------------------------------------------------------------------------------------------------------------------------------------------------------------------------------------------------------------------------------------------------------------------------------------------------------------------------------------------------------------------------------------------------------------------------------------------------------------------------------------------------------------------------------------------------------------------------------------------------------------------------------------------------------------------------------------------------------------------------------------------------------------------------------------------------------------------------------------------------------------------------------------------------------------------------------------------------------------------------------------------------------------------------------------------------------------------------------------------------------------------------------------------------------------------------------------------------------------------------------------------------------------------------------------------------------------------------------------------------------------------------------------------------------------------------------------------------------------------------------------------------------------------------------------------------------------------------------------------------------------------------------------------------------------------------------------CCAUA-AUCAUAAAAAGAU--CUCUAUAUACACAUAGCCACAUGCACAAAAAUUGGCAGAUAUCCACUUAUCUUGCACUCAAU-CCAAGUGCCAUGACACU---GAUCGGUGCUUAAGAAACUGUUUGAUUUGUGUGUUGAAUUUGAAUUCCAAGUUGUGAAUAUAAUGUAAUUGUCUAUAGAAUG-UUUAACACCUUCAGGUACCAGGACAUCUUU--GAUAGC-GGUGUUAUCUAUCUUUACAUUGGAUUUUACAUUCGAAAUAAAAGUUAAGUUUCAUUAAAGUGUCA-G-GAGAUUUCUGGCGUUCACAGUGUAU-UUUAACCGCAACCCAUGCAGUUAUUACUCCGUUUUCCAUACAAUUGAGG-UGAAAUAUAGCGGUACGAGUUCAUGUUGAG-GCUUCGUAUUGUUAUUAAAAAAGUCAACGUUGCUAUA---GGGCUCCAUUUAUUUCUUCCCUUUGUCGAUAUCUUUGUGAGGAUAUACCUGCAUUGGGAAAGUCGC-CCAUGGUGACUUCUCAACGCCA--------GCAUUCUCACUUGAGUCAC------------------------------------------------------------------------------------------------------------------------------------------------------------------------------------------------------------------------------------------------------------------------------------------------------------------------------------------------------------------------------------------------------------------------------------------------------------------------------------------------------------------------------------------------------------------------GAUCAACU---------------------------------------------------------------------------ACUACAACCCUUAGGAGUGGGUUGUACAAUCGGAGAAC--UAUUCCCACGGAGAAGGGAUUGUUG-AUUGGAUUUCUAAUCGUUGCUAAACAAAUUUACCUUUAGGGACAAAAUGUAGGGACAAAACUUAAUAUGAUUGUUGUGCAGACCAGUGCAACAACCCCAGCCCGGACUGUCUACGGUAAGUGUUUCUC-GAUUGCUUCAAACUAUCCGAUCUGCAAUCCAAACACGAAU-UAAGGGCUAUU-GCUAUUUACAGUCGAACAGUACGACU-ACUAUAUAGUGGUGAUUUUCGCCUCGG--AGCUGGCCGUCUGAUCCAUGGCAAUACUUAUGCAUC-AACGAGGGUAGUGCUAGUAGAGUUGUCA-UAGGUAUACAAUGAUUUAUUUAUCGACCAUA-CGUCGGUAUAUUACUAGGUUUACCACGCUUAUACAGGAGGGGGCCUCAAAACUUUAAUGCCCGCAUCCGAGUC--GUAUUUGUUUAUAGUGACUGCCGAU---GAUAUUCCUCACAACCACGCAUAUGCACAAAGUUUAGUGAUUAAGUGAGUACGGGUUAUCCCACCAACAAACUACCCGA--AAGGUUGUCUAACUUAUUAAUGGUGACUACAAGGUUUUCUUAUAUGCACUGGGAGGACGAGAGCCGACGUGUCGGCGGAUACUUAACCGGUAUUUGUCUAAGGGUCUAGCGAUGUGGU----------------------------------CCGCAUCCGUGGAGU-GAAUUGAAGGU-GUGGCGAUAUGAUCACUA-GCUGUCCUCGGCCUUAUUUAUAAGUUUUACGCUCCGAUAGAGCGUCGCGGAAA-UGUUGCCGAAUCCUGGAUUAAGCUAUACCUUAAUAGGCCCCUCUGU-AUGUGUCGCUGGCGACGCUAUAAAUGGAUGG-CAACACGUAUGAUA---------CUUUAAGUAGGUUCCAUUAUUUUAUAUAUACUGGGUAGUUUAG-UUCAAGACAAAACCCGUAUCAUCCGUCUUUCUGAAAAAUUGCC-AGUUUAUUUGAACAACUUUAGCUUCCCUAACACACGUUGCGA-CCUCCCCAGGUCGACAACAAAC--UCGUAUGCUAUUUACCGCUGCUUCCGACAGACCUCUC--------------------UUAUGACUAAAUAGCGCAAGCCC-AGGCGUAUAAUUUUACGAUUUUUUCAGUGCAUCUAAUUAGCUUUAAUCACUAACAAAGGAGC------------------UGGGGUAUAUCUAUACGCAGAA----GAUUCGUGCCUC------AAGUCCUCAAUUAUACCGGAUUCAUCAU----------AGUGUCGACAUUGAGUAGGCAGAUAAUAACUAGU-UAGUGAGAACAUAGGUCGUGAAGUACCGUUACUGUUCCUAGGAUAUGUAUUUAUUCGCC-AAAUCCCGUAACUCGGAACAUGUCUGUGUCUU-UAUUACUCA-CACCACAUGCCGUAUAGAUUCAAUGUGAAGAUUUAAAGUGUUUACAU-----------------GUAUACGCA-UAGCGACGCAAGUAUUAGCCUCAGUCAGCCAAUACCGAUAAAACGUAUUUAGUGUGCCUCAAUCACAGUCUGGUCAUGACGGAUUAUCUAAGGU 
>G3 5535
-------------------------------------------------------------------------------------------------------------------------------------------------------------------------------------------------------------------------------------------------------------------------------------------------------------------------------------------------------------------------------------------------------------------------------------------------------------------------------------------------------------------------------------------------------------UAAUUACCCAUGUGAGUAGUAACGA-UCCCUUAGGGUUCCUUUUAAGAAGCAUCUCCGGACUUAUGGACC-UUAUACAUAGUAGAUAAUGCUUAUA-CGAAUAGCAUCAGGCAUGUAGCUGGAUAGAGC----AUUACUACCUUAUAAGCACUAUGUAGUGAGACCAUGAGAGCUCUCUUUAUACAAGUAUUAAAAUUCCAUCCGCAUAGUAGCUUAGUGAUACCUAUACAGUAGUUUCGCAUUUUGUAUGGGUUACUGGCGUCAGACGUAACGAA-AUGAGCAUCCG--UGACCUCAAGCUAUAUAACGGCGAACGG-AUUAUUUAUUAAAUUG-AAAGUCCAACUGAUUUCUGAUUGUCCGCCAUUCAUACGGAUUUCACGGCUUAAUAUAUCUUAAAGUAAUGAGGAUAGUGAGAUGGGAACGGACAUUAUAACUAAAAUAGUCCUAUAUGUGUAAACCCUAUUUUUUACAUGGCUACAUCACU--AUGUAUUGUAAUCUGUUGCAUUACGAUAGA------------------------------------------------------------------------------------------------------------------------------------------------------------------------------------------------------------------------------------------------------------------------------------------------------------------------------------------------------------------------------------------------------------------------------------------------------------------------------------------------------------------------------------------------------------------------------------------------------------------------------------------------------------------------------------------------------------------------------------------------------------------------------------------------------------------------------------------------------------------------------------------------------------------------------------------------------------------------------------------------------------------------------------------------------------------------------------------------------------------------------------------------------------------UCACUUUCCUGUAGGGA-UAAAAGAAGACUUCUAAUGGU-AUUCGAAACAAAGGAUCCUUACAAUAUAUAACUCAUCUAU-AGUUGAAAAUGUCGAUACGACGGUCCAGGGAGCCAACUCUUAACCCUGGAACGACCGAAAAGAUGGUAUGGAAUCUUCCGAUGCGC-UUUUUCAAUCAUGUUUGGUAUUCAA-GUCAUUACCUCUAAUUCAAUUUAAUCGUGUCACAUAGAGUCUAUUGCAGUUUUCCG------------AGCCGACAUAUAGGUGCAGUCCGUGU-CCAACUUAGGAUCCAAACCCCCG---GGCCAAGAACGGAUGG-CGGUUUGGGGGAAUCGGUCGCGAGGCUUGAGCUAUACUCC-GAAUGAAUUAGACUCGAAUUACAGAUCAUUAGUCUUAAAAUUUCUUAUAUAAACUGAAUACUCUACCAAGGUCCAUGAUAAGGUUU---AAGUAUUAACCGCGCAACGGUUGGGCUA-CCCGAAGUG-UACAAAGCACUCUC-----------------------------------------------------------------------------------------------------------------------------------------------------------------------------------------------------------------------------------------------------------------------------------------------------------------------------------------------------------------------------------------------------------------------------------------------------------------------------------------------------------------------------------------------------------------------------AAUGAUUUACCUUUAGUGAUUACUUUUUAAUGAUGCAGGGAGACCCCACUCUGGAUUCUGAUUUAGUACGAGCUUGCACACUUUGAUUGAGUAUUGGAUCGUUUAA---CAAAAAUUGGCGUUUUCGAUCACAGCUCCACCCGGUCUUACUUAAAUCA-GACUUCGAUCAACGGUCAUACUGAGCGCCCCUAAUUUGAGCAUAAAUGGUUUACAA-GAUCACUUUAA-AUUUUAUCGAAUCCUUCUUGAGGAGG-----------------UACUACGAGACGAUAGCUGAU-UAAUGUACUACGCUAACC-GUUAAAUAGUUAGAAAGACAGGAUAUUUCAACUUAUAGAUGUAAACUUAGGUGCGCUUUUUGGCGUGAUAACCUAUUGAGGGGGCACAAAAAUUGCGAUUAUAGUUCUUGGCCGUGAAAAAAAUAU-GUGAAUACAAGCUACAUAAUGGAUAAUUUCCCUGGGUUAUCCC-----------------------------UUUUGAAAUGCCAUUCAACCAAGAACAUCACCUAUUUGCUCGAACAUUU---------------------------------------------------------------------------AAUAUGAUCCUUAGGAGUGGGUUGUGCAAUCAAAGAGC--GAUUCAUACAAAGAAAAGUCCGUUG-AUCGAAUUUCUAAUCGCUACGAAGUAAAUUUCACCACAUGGACAAAAUGCAGGUAUAAAGCCCAAUAUCAUUAUUGUGCAAACCAGUGCGACAACCCCAAACCGAAAUGUCUACAGUAAGUGCUUCCC-GAUCGCCUAGAACAAUCCGAUCUGCAUUCCAUACCCAAAUUUUAGGGUUACU-GUUAUUUGCAGUUGAGCAGCACAACU-AUCAAUUAGCGGUGAUUUUCGCCUCGG--AGCUACCCAUCUGACUCGUCGCGGUACUUAUGCAUC-AUCGAGGAUAAUGCCGGCAGCGUUGCCA-ACGACACACAGUAGUCUAUUUCUCGGCCCUA-UGCCGGUGCAUCAAUAGCUUUACCACGUUUGCACAGAAGGGGGCUGCAAGACUUUAUUGCCCAUAUCCUAGUCCGAUAUUUGUUUAUAGUAAUUACCGCC---GAUAUUCCCCACAGUCAAGCAUACAUGCGAAAUAUAGUGAUUCAGUGAGUUUGAGUCAGCCCGUUAACGAACCGCCCGA-AAAGGUUGUCUAACCUAUUAAUGGGGACAACAGAGCUUUCUUACGAUUGUUGGAAGGACGAAGGCCGACGAGUCGGCGGAUGUUUGACCGAUAUUUAUCUAAGGGUCAAGUGAUAUGGU----------------------------------CCGUAUUCGUGGAAU-GAAUUGUAGGU-GUGGCGAUAUAGUUGCUA-GUCGUCCUUGACUUUAUUUAUAAGCUUUACACUAGGAUAGAGCGUCGCGCAAA-AGUUGCCGGCUACUUAAUGAAGUUCCAGAUGAAUAGGCCCCUGUGU-AUAUAUUGCUGGCGGCGCUAUGAAUAGAUUG-CUAAGCGUAUGCUA---------CUUUAAGUUAACUCUGUUAUAUAAUAUGCUCAGAGUAGUUUAG-CUCAUGUCAGAACCCUUAUCGGCCGUCCUUGUAAAAAAUAGCU-AGAUUAAUUGAACAAUUUUGGCUUCUCUAACGCAC----------------------------------------------------------------------------------------------------------------------------------------------------------------------------------------------------------------------------------------------------------------------------------------------------------------------------------------------------------------------------------------------------------------------------------------------------------------------------------------------------------------------------------------------------------------------------------------------------- 
>F3 5535
CGCUGGUCUGUUAGCCUGAAUUGUAGGCUGCGGACUCCUUC-GUGCUUAGUAGUGCCUCAGACCAAUCGUUACUUCGGCGCAUUGUUUUUCAACUUAGGUACUGCCCAGAAAUUACUGCUAGUCGUAAUGGUUUAACAGCAG-AUGGACACUUUUGA-AAAUCUCUAGUAGUCAUAUUCGCGCUACUGCUCCGAGUG-----ACUAUUACUAUUGGCAAAGACGUAUUAACUCGUUAGAGCCAUA---------------CUGGAACCGGCCAUAGAAU-AAUAUGCCGGCGUGGUGGUGACU---UACCGAAAUCGAUGGUAUCGCUCGUUCCACACUCU-------AUCAAUAAUGAGUG---UUGGCUUCCUGGUU-UGUUUUGUAU-CUAACUGCCCUCUAAAUACUUCCUUGAGGGUUUUCCGAGUAUCAUA--------UUAAGAAG--UGGUUUGAGUUGUCUCACUCCAGGG-UGAUACUAAGGUUGGAGGACUUAGUAACGCCGCCUUAUGAUAACGAUGUAUAACGAAAUU--------------------------------------------------------------------------------------------------------------------------------------------------------------------------------------------------------------------------------------------------------------------------------------------------------------------------------------------------------------------------------------------------------------------------------------------------------------------------------------------------------------------------------------------------------------------------------------------------------------------------------------------------------------------------------------------------------------------------------------------------------------------------------------------------------------------------------------------------------------------------------------------------------------------------------------------------------------------------------------------------------------------------------------------------------------------------------GAAUAGUUAUCUCUUUUUC-UCCAUUCUAGCAUUAUCUUUUUAAACAUUCUAUUGAUCUCACUAGUCA--CUACCGCCGAAUAGUCUCGAAACUUA----------------------------------------------------AAGAACUUUUUUAUGGAUGUUAUCUUUGUUGAUAAUUGCACGAUAAUU--------UAAAUUAUCUUUCUCGAGUACAUUGGCUUAACGCU---UCGCAUAUUUUGAUGCGUAUUGAGUUUGAAAAUCUUGUCACGCUAGGUCAGGCGUAACUAUUCGUCUAGGUCUC----GGCCGAGCGGGGCUACUU-UGAUUCACAGGCUACGUACGAUUAGCAGCGUAUCACUUGACCAUGGGCUUUCCACUAGGAUGUCUGGUCAGAAUCAAGCUAGUGAUCAACGCCUCAACGCAAUUAUAGGCGUCCUUCGUUUGUCUUCGCACCUUUGA-AUUUGUUGUUCACUCGCUUUUUCAAGACGGAU------------CAGGCGAAUAUGAGUUCAGGAAUAGGUCUCCAACCACUUGGCAAUC---------------UAUUU-GAGUCUGCAAGCCUAAGUGCUCGUUAAGAA-UUUGAUAAGACCUCUACUCGA-CGACGAAAUAUGGGUUCCUUACAACACGAAAUCGGAUUAA-AAGGUUAGCCAUCGUGUCAGCAGUAUCAGGAACUGAUUUUUAAUCGUGCGCUCACCGAAGCGUUAAGAUAGAAAUUUAGGACAUGU-UACAUCAGUUAUAGCAGGAAUUCAC-GUUAUUACGGAUAAAUUAGUUGACUUGUAUAGUAUAGAGUUGAUUCCAGCUUUCUG------------AGUCAACUUAUAGGGAUAAGCCGAGU-CCGUCUUAGUUUUU-AUCUCCUA---GAUAAAUAAAGGAUGU-ACUAUCGGAUGAAUAGGUCGCGACGUGUAAUCAAUAAUCCAAAAACAACCGGUCCGGAAGCGUCAACCGUCAAUCUCAUUGGUGAAUAGGUAAAUUGAAUAUUUUACUGGGGUCUAAAUUAAUGUUGAAUCGAGCUUGACAGAACUACGGUUGGGUUU-CUUGGAGUG-CAUGGAGUACUUGU-----------------------------------------------------------------------------------------------------------------------------------------------------------------------------------------------------------------------------------------------------------------------------------------------------------------------------------------------------------------------------------------------------------------------------------------------------------------------------------------------------------------------------------------------------------------------------CAUGAUUUGCCUCGCGUGAUCCCUUUUUAGUAAUCUACGAAUCUUCGGCUCUGGAUUGUGACUCGAUGCGACCUAGUGUCACUCGACUGGGUGGUGGAUGGCCUAACAUUGAGUCUUAGUGUUUUCUGUCACAGUUGCACCAGGUUUUAUUCAGAUCA-AACUUAGAUCGACGGCCAUGACAAGUGCGGCUUAUAUCAGGCUGAAUGUGUAACAC-GAUUAUCCCCA-UCCUUAACGAACUAUCCUUAAGAGAG-----------------GAUUGUCAGUCACCGGCCACU-UGCUGUAGCACGUUAACC-GUUAAAUAAUCAGAAACGCAGAAUACUUUCACCCAUAAAUGUAGGCCCGGGUGUAAUUUUUAGCGUGGUAGCCAACUAAAGGGUGAU----CUUGUAACUGAGAUUCUUGGCCAUUGAGAAAGUAU-UAGGAACCAACGUGAAUAGUGGAUAAGUUUCUAGGAUUCUUCU-----------------------------CUAAGGGAUUCGAUCCAACUGUGAACGCCACCUAUUUGGUC------------------------------------------------------------------------------------------------------------------------------------------------------------------------------------------------------------------------------------------------------------------------------------------------------------------------------------------------------------------------------------------------------------------------------------------------------------------------------------------------------------------------------------------------------------------------------------------------------------------------------------------------------------------------------------------------------------------------------------------------------------------------------------------------------------------------------------------------------------------------------------------------------------------------------------------------------------------------------------------------------------------------------------------------------------------------------------------------------------------------------------------------------------------------------------------------------------------------------------------------------------------------------------------------------------------------------------------------------------------------------------------------------------------------------------------------------------------------------------------------------------------------------------------------------------------------------------------------------------------------------------------------------------------------------------------------------------------------------------------------------------------------------------------------ 
>E3 5535
CGCCGGUCCGUUAGCUUGGACUUUAGUCAGCGAACCCUUCU-GUGCUGAGUGGUGCCUGGGACUA--AUGGUUACCGACACACAACUUUUUAACUUAAAUAUAUCCCAGAAAUUACAGUCAUUCAGGAUGAUUUGACAGCAG-GUGGACACUCUUGA-AGAUCUUUGGUAGUCGUGUUCGCGCCACUGUUCUGAGUG-----ACCAUCGUGAUUGGCAGAGAUGUGUGAACUCGUUAAAGGAAAC-----------CAUGCUGGAACAGACCGUAGAAU-AAUACGCUGGGAUGGUGGUAAUU--UAACA-AAAUCCAUAGUAUCGUUCGUAUCACUUUUC-------AUCAAUAAUGAAUAUUGGCUUCCUGAUUUAU-CGUUUUGUAU-CUAACUGUACCCUAAAUAUCUCAUUGGCGGUUUACUAACCAUCAUA----------UUAGGAUGUGUUUUGAGCUGUCUCACUCCGGGG-UGGUAAAAAGUUUGGGGGACUUAAUAAUACCACUUUGUGAUAUCGAUGUAUAACAAAAUU--------------------------------------------------------------------------------------------------------------------------------------------------------------------------------------------------------------------------------------------------------------------------------------------------------------------------------------------------------------------------------------------------------------------------------------------------------------------------------------------------------------------------------------------------------------------------------------------------------------------------------------------------------------------------------------------------------------------------------------------------------------------------------------------------------------------------------------------------------------------------------------------------------------------------------------------------------------------------------------------------------------------------------------------------------------------------------------------------------------------------------------------------------------------------------------------------------------------------------------------------------------------------------------------------------------------------------------------------------------------------------------------------------------------------------------------------------------------------------------------------------------------------------------------------------------------------------------------------------------------------------------------------------------------------------------------GAACCUUUAAACGUAAGUGCUCGAUAAGCC-UACGAUAAGACCUCUACUCGA-AGACGGAAUGUGGGCUCCUCACAACAUGAAGUCGGAUUAA-AAGAUUACAUAUCGUGUCAGCAGUCCCAAGAACCAAUGCGUGAUUGUGGGAUCACCGAGGUGUUAGGAUGGGAUUGUAGGGCGUGU-UUCAUGAAUUAUAGCUGGAAUCCAC-GUUAUUACGGAUAGCCUAGGCGACUGGUAUGGAAUAGAGUUGCCUUUAGUUUUCUG------------AGCCAACCUAUAGGGAUAAGCUGUGU-CCGAAUCAGUUUCG-AUCUCCCA---GGCAAAUAUCGGACGU-AAUGUCAGAUGAACGGGUCGCGACACGUGAUCAAUAGUCC-AAUACAAGCAGACCGAAGGCGUCAACCGUUAAUCUCAUAGUUGAGUAGGCAAAUUAAAUAUCUUACUAGGGUCCGACGUAAGGUUG---UGAAAUUGACAGAAUGACGGGUGGGCUG-CUUGGAGUG-CAUGAAGCAUUUGU-CGGAAGCUGCAAUCGGAU--GUAGAUUUGCAAGUGUCCAUACGUCUGGAGGCUGGUAGAGACGAAUUUAUUAAUCAAUACGU-CCGAGUGUCACAACGCUU---AUCAGAACCUGGAAAACCGCCUUUUUUGCAUGUUGGACGUG----------------------------------AUAAUG-UUUAACUCCCUCAGGUGCCACGCUGUCCUU--AAAGGA-AAUACCUUCUGUCUGUAAAUUGAGUUUUACAUGCCAAACAAAAAUUGACCUUGGCUAGAAUGUUA-AAAAGCUUCA-GACGAAUACAGUAUAU-GUUGAUCAUA-ACUAUGUUGUUAUUAGACCCCCUUCCACCUAGUUCAGG-CGUAAUACCACGGAAAAAGUUCAUAUUGUGAACUUUUGACUGUCAGUAAGUAGGUCAGCGUUACUAUA---GGGUCCCAUUUACUCCAACUCUUGUUCAUCAUCCAUAUGAGGAUUUACCCCCGUUUAGAAGAUCGC-CUGUGGUUUUCCCACAAUGCUG--------ACUAUCCCAUUUAAGCCAGUUUGAUGUGCUUCGCGUAAUUCAUUUUUAUUGAUCUACGUUGCUCCAGCUUCGAACUGUGACUUGGUGCGACCUAGUGUCACUCGACUAAUUGUUGGAUAGCUCAACACUGAGACUUAGUGUUUUCUGUCACAGAUGUACCAGGUUUUAUACAGAUCA-GAUUUCGAGCAAUGGCCGUGACGAGUGCGUCUAAUAUGAGUCUGAAUGUCCAGCAA-UAUUACCUGCA-CCCUUAACGAACUCUCUCUAAGAAGG-----------------GACUGUCAGACACUGGCUGAU-UGCUGUACUACGUUAACC-GUUAAAUAAUCGAAAGCGCAAAAUAUUUUCACCCACAAAUGUAGGCUCGGGUGUAAUUUUUAGCGCGGUAACUAACUAAAGAGGGAU----CUUAUAACUGAGAUUCUUGGCCAUUAAAAAAGUAU-UAGGACUCGAAGUGAAUAGUAGAUAAGUUUCUAAGCUUCUCUU-----------------------------CUAGAGGAUACGAUCUAACUAUGAGCGUCACCUCUCAACAUGCACUGCU---------------------------------------------------------------------------AAUUCCAUUCUCAGGAGUGAGUUGUGUAGUAAGAGAAC--GAGAUUCACGGAGAAACUUUCGUUG-AGCUGAUCUCUAGUUGUUGUUGAACAAAUAUUACCCCAGAAAUAAGAUUAGAGAAUGAAACUUAAUACUGUUAGUGCAGAAAACAAUACGACAAGCCCAAACCGAGGCGUGUAUAGUAAGUAAUGCCC-GAUUGCUUCGAACUGUCCUAUUUGUAGUCCAUAUUUAGAUCUAAGGGCUACU-GUUAUUUAUAAGCGACCCGGACAGCU-ACCAUGUAGAGGUGAUUGUCGGUCUGGCCAGCUGUCCGUCUGAUCUGUGAUGAUAUAAAUGUGUU-AUCGAGAGUGGAGCAGGAGGAGUUGUCC-AAAACGAAAGAUGAUUUG-----CAGUUCUA-UGUCGUUACAUCACGAAUGUUAUCUUGGUUACCAGGGAGAAUACCUCAACACUUUAACGCCCAAACCCCAGUU-AAUAUACGCUUAUGGCAACCGUUAUU---GAUAUUU----------------------------------------------------------------------------------------------------------------------------------------------------------------------------------------------------------------------------------------------------------------------------------------------------------------------------------------------------------------------------------------------------------------------------------------------------------------------------------------------------------------------------------------------------------------------------------------------------------------------------------------------------------------------------------------------------------------------------------------------------------------------------------------------------------------------------------------------------------------------------------------------------------------------------------------------------------------------------------------------------------------------------------------------------------------------------------------------------------------------------------------------------------------------------- 
>D3 5535
GGUUGUUCUAUUAAUUCUCGCUUAAGUCUAAUGACAUUCCU-GAGCUGAGUUGUGCCUAAUCCCGCAUUCGUCGG-GUCGUAUCGUCUUGUAGCUCAAACUUAACUCGUAAA-CAAAGUACUUCACAAUGAUUUAACGGUAGUAUGAAUGAUUUUUU-AGGCCUUUAAUAGUCAUAUUCACGUUACUGACCUAGUCG-ACCGUUGAUGGUUAUCGGCAGAGACAUGUAAACUCGUCAUGAAAACA-----------GGUGCGCGAACUAGUUGCAAGGG-GACAUUGGUAGACGAUGGUAGUU--GAACGAGCGACGACAUAUUUAUCUAAUCGAUUUCUU-------CUCUACAAUGAAAA---UAGAUCUCCUGGCC-CGGUUCGUAUCCUACCUCUAGUUUAGGCACGUCAUUGGUUAUUUAUUAGAUACUUUA--------UGUGGGAAUUUAUCCAUGACGCUUUCAUUUUGGAG-UGCCAGAGAGCUUGGAGAACCCGAUAACAACGUUUCAUAGCAAGGGUAUAUAGUGCACUUUAAGGAAAAAUUGUAAAGCUAAGGC-ACAGUGCGUGUCGCUUUCACAAAUCCUCCCGUAGCACUUAGACCUAAUUCAUCGUGGAAGAAUGCUUGUC-CGAAUAGUAAAUAAUUUAUAAAGUGUAGAAUU----ACCGCCAAUCAAAAAGCACAAUGUUUAAUUACUUUCUUAGUUCUCUUUGUACCGCUAUUUAGAGGUCGCCCGCGUAGUGCCCUAGUCAUACCACGCCACUCACUUAGAGGUGUGUAUUGGCUUCCUUCAUAUGACGCGGGUUAGCUUUGCAAUCA--CUAUCCAAUACUGUCAAACCGUCAACAU-ACCACUUCUUUUUGCA-AAAGCUCACGAAGUUUCUUGCUAACCUAAGGUAAGAUUAAAGCGCAGGCUUUACCUAAUUAUAGGGGAUGGCGAUGGGCCAAUGAGUUUGGGUUCUAGAAUUAGGACAGGUUUAUCCGGGUUAACUUAGUCGACCACAACAAUAUUUCCCG--AACACAUUUCAGUUCACUUAAUGCCAACGC-----------------------------------------------------------------------------------------------------------------------------------------------------------------------------------------------------------------------------------------------------------------------------------------------------------------------------------------------------------------------------------------------------------------------------------------------------------------------------------------------------------------------------------------AAAUAAUUAUCUUUUAUUG-UCAGAUCUCUGUUGACCAGGACCAGCGUGCAAACUAUCAUACUGGUCA--CUAUUACCAUAAUACCUUAAUACUUG----------------------------------------------------AACGAUUUUUUCGUAAGUUUUUCGGACAUAGGCAUUUGAACAAUUGCU--------UAUAUUAUCGUACUUUAGGGCAAUGGCCUUUUAAU---UCGUAUAUGACACCAUCCAUCAAGUCAAGAAUUCCUUCCUGUCUGUGUCAGCGACACACCUUCAUUUAGAUGUU----GGUUGGGGGAUAUCAUAC-GGUCUCCCAAGCUUUGUGUGAUUGGCUGCGUAUACCUGGAUCGUAGGCUUUCCACUAAAAUGUGCCUUGAGAAAAUCAGUAACA-UAGACAGUUUCUCGUUUUUUUAGUUUAUCCCGUGUCGCGUGCGUAUGUUUGA-AAGAACGAUAUACCAGUUGUGCCCAUAUGCAAUUUCUGCGUCAUCUAGCAAAUACCAGUUUGUUAGGAGGACUGUAACGACCAUCACGCU---------------AGUUC-------------------------------------------------------------------------------------------------------------------------------------------------------------------------------------------------------------------------------------------------------------------------------------------------------------------------------------------------------------------------------------------------------------------------------------------------------------------------------------------------------------------------------------------------UCGUC-GCUACAAUUAAAA--CUUGUUAUAUAACUUCACCAAUAUAAAAAGGUUUGUCGAUGACUAUUUGCAAAACAGGGUGG-UCGAGUAAUACUAACGUCUAAAUGGGAGGGUAAGA-AUCAUUUGACUCAUGUCCUAAUUCUA----------------------------------GGAGUG-UCUAGGUACUCCGGGUCGCGAAAGAUCUUU--UAGGAAUAGUUAUUACGACGUAUAUACUGAAACUCGUAUCUCAAGCACGAGUCAAGCUUCACUAAAGUAUCA-GAGAACCAUA-GUCAAACUAAACACAC-CUUGACCAUACCCCGUAUUGUCAUCAACGCCUUUUUAAUCCAAUGCAGA-ACGUAUUUCUCGGAAAGAGUUCAUAUAGCGCAUCUCGUUCUGGUAACUAAUUAAUCAAAGUCAAUGUA---AAUCCGCGUUUAUUUUACCUUCUCUGCGGCACCAUGUCUAGGAUAUAUCCCGUUGCAGAGAGUUAA-UUAUUGUUAUGCCAUCACACAU--------CCAUACUGAUUUUAGUUCC-------------------------------------------------------------------------------------------------------------------------------------------------------------------------------------------------------------------------------------------------------------------------------------------------------------------------------------------------------------------------------------------------------------------------------------------------------------------------------------------------------------------------------------------------------------------------------------------------------------------------------------------------------------------------------------------------------------------------------------------------------------------------------------------------------------------------------------------------------------------------------------------------------------------------------------------------------------------------------------------------------------------------------------------------------------------------------------------------------------------------------------------------------------------------------------------------------------------------------------------------------------------------------------------------------------------------------------------------------------------------------------------------------------------------------------------------------------------------------------------------------------------------------------------------------------------------------------------------------------------------------------------------------------------------------------------------------------------------------------------------------------------GUUGCAU-CCCUUUUUGUUGCGUUGCGUAUUAAAGCCCUCGGCUGACCAUUGCCACCGAUCUGUUUCUC--------------------UCACACCUAAUCAGUACGAAAGAAAAACGGAAUAUUUUACGGUUAGUUACUUAAAAAUAGUAGAUUCUGCUCCUCAACGAAAAGCG------------------AAAAGUGGAUCCACAUGAAGAU----AGUUCGCAUCUG------AAGUCUUAUAUCAUAUUGAACUCAUUGG----------GGUAUGGGUAUUAGAUAUACCGAUGACUGCUAGC-CACCGAGAUAAUGCGGUAUGAAACAAUAGCACUGUUAUUGAAGUACGAGUUAAUUCAUU-AAACUGUGCUGGUUAAACCAUAUCGGCAAUGC-UGUUUCUCA-CACCAGUUGCUGUAUAGGUUUAAUGUUAGGAUCUAAGGCGUUUACAU-----------------UCAUGCAUG-AUAUGAAGCAAACGUUAAAGUUGGGCUCUCAAAGCAUCCAAUACGCCAUUAGUGCACGGUCAUUGUAGUCUGGUCAUCACGAGGUAUGUAAGAG 
>C3 5535
-------------------------------------------------------------------------------------------------------------------------------------------------------------------------------------------------------------------------------------------------------------------------------------------------------------------------------------------------------------------------------------------------------------------------------------------------------------------------------------------------------------------------------------------------------------CAAGGAGAAAUUUCAAAGCUCAGGC-ACAGUUCGCUCUUUUUAUAUAAAUUUUUCCGGAUCAUUUUGACCUUAAUCAUGUUAGAGGAAUACUUAUC-CGAAUGGAGGGUGAUUUAUGACAUGUUGAAAU----ACAGUCGAAUAAAAAGCACCAUGUUUUGUUACUAUCCUAGUCCUCUUUGUACCGCUAUCUAAAGGUCGCCCGUAUAGUGCCUAAGACAUCCGACGACACUAGUUUAGAGUUAUGUAUUGGCUACUUACAUAUGACGCGAUAUAUCUUUGCAUUCA--CUAUCCGGUACUGCCAAACCGUCGACAU-AUUACUAAUUUUUGCA-AAAGCCAAAAAAUUUUCUAACUCCCUUAAAUAUGGGUUUAAGCUCAGGUUUUAACUAGUUAAAGAGCUUGGCGAAUGGGAAAAAAGAUUGGUUGCCAGGAUUAGGAAAGAUUGAUCUAAGUUAAAUGAGUGGACCACACCAUAAUUUCCCU--AUCACGUCUCAAUUCAUUUAUUGCCAAAGC-----------------------------------------------------------------------------------------------------------------------------------------------------------------------------------------------------------------------------------------------------------------------------------------------------------------------------------------------------------------------------------------------------------------------------------------------------------------------------------------------------------------------------------------------------------------------------------------------------------------------------------------------------------------------------------------------------------------------------------------------------------------------------------------------------------------------------------------------------------------------------------------------------------------------------------------------------------------------------------------------------------------------------------------------------------------------------------------------------------------------------------------------------------------------------------------------------------------------------------------------------------------------------------------------------------------------------------------------------------------------------------------------------------------------------------------------------------------------------------------------------------------------------------------------------------------------------------------------------------------------------------------------------------------------------------------------------------------------------------------------------------------------------------------------------------------------------------------------------------------------------------------------------------------------------------------------------------------------------------------------------------------------------------------------------------------------------------------------------------------------------------------------------------------------------------------------------------------------------------------------------------------------------------------------------------------------------------------------------------------------------------------------------------------------------------------------------------------------------------------------------------------------------------------------------------------------------------------------------------------------------------------------------------------------------------------------------------------------------------------------------------------------------------------------------------------------------------------------------------------------------------------------------------------------------------------------------------------------------------------------------------------------------------------------------------------------------------------------------------------------------------------------------------------------------------------------------------------------------------------------------------------------------------------------------------------------------------------------------------------------------------------------------------------------------------------------------------------------------GUGAAGACCACGCACGUGUAAAGAUUACAAUGAUUGACCAUAUAUAGGCCACCUCACCGCGAGACGCUCAAA-UAUGUAUGUUU-ACGUGUGACUUGUGACUACACAAUGACUUUGGCAGUAUUAAGAGAUAAUGGAUCGUUCUAGCGGUGAAUAUUUACCGGGCAUUAGUCUAAGUAUAUAACAAUAUCCU----------------------------------CCACAUCAGGCAAACGUAUUUGCUGGG-GUAAUGUCGAAUUUACUA-GACGCCUACGGCGUUAUCUAUAAGCCCCAAACUCGGAUAUGGCAGCCGGGAGA-UCCGACCAGUAACCGCAUCAAGUUUUACUUAAAUUUGUUUCUAACA-AUAUGUGACUAACGAUACCAAUGAUAGAUUG-CUACGUGUGCACUA----------CCUAAGUCAAUUAUACUUGUC-GACUACACGGGGCGUCCUAA-UUCCAGCCAGAUUGCCGAUCAUCGGUUUCUUUUAGACACUACU-AGGUUCCUUUAAAUACACUGACUUCUCUAAUUUAUGUUGCGU-UCUUAGCUUGUUGGUAACGUACUAAAGCCCUCGGCUGGCCAUUGCCACCGACUUGGUUCUC--------------------UCAUACGUAAUUAGUACGACAGCAAAAUAGGACUUUUUACGGUUAGUUACUUAAAAUUAGUCGACUCUGUCCUCCAACGACAAGCG------------------GAAAGUAGGUCCGCAUGAAGAU----AGUUCGUAUCUA------AAGGCUUAUAUUAGGCUGAGCUCAUUGG----------GUUAUGGGUACUAGAUACACCGAUAGCAACUAAC-UAUCGAGAGCAUGCGGUAUGGAAUAAUAGUUCUGUUAAUAAAGUAUGUAUUAACUUGCU-AAACUAUGUUGCUUGAAUCGUAUCACCAACGC-CGUUACUUACUACCCUUUACUGUAUAGGUUUAAUGUUAGGAUUUAAGGCGUUUACGU-----------------UCAUACAUA-GAAUAUAACAAAUAUUAAAGUUAGGCUUUCGAAGCAUCUAGCACGCCAUUAAUGUACGGUCAUUGUAGUUUGGUUAUCAAUAGGUACGUAAAAA 
>B3 5535
AGUUGGUUUGUUUGUUCUGGUUUGGGCCCACAAUUUAU----GACCUGGCUUGUGCUUCAGCUUA--AUCGCCGUUGAUAUUUCGUUUUACAGCUUGGUUCAAGACCAGAUA-GAACUUAUAUCACAAUGAUUUAACAGUAGGGUGAAUGCUUAUAA-CGAUCCCUAGUACUCAUGCGCACGUUACCGAUCUAGAUG-GCCGUUGAUUGCUGUUGGCGGAUGCGUGAGAGCCCUCUCUGGUACCG-----------GGUGCUCGAACUGGUUCCAGAAU-GACAAUGGUGGAUGAUUAUAAUU--GAACGAAAAAUAUUGCAUCUAUUUAAUUGUCAUCUU-------CUCUACGAUGAAAA---UAGAUCCCCUAAUC-UUUUACAUAU-CUGCUUAUAUUCCAGGUACUUAAUUAGUCCCUUCCUGAAUACUUUA--------UAUUGGAAUAUGGUUAGUCCAGUUUCGCAUUGGGC-UACCGGAGAGUUUGAAGAACCCAAUAACAACACUUUAUGACACAGUCGUGUAGUGUACUUAAAGUCACAAUAGUAAAUCUAAGGG-AUCCUUCUCGAUCAUUAUAAAAAUCCUCCCUAGUCUUAUUAGCUUCAAUCAUAUCAGAAGGAUGCUUGAC-UCGAGAGAACACGAUUGGUAACGCGAUAAAAAUAGGUCAACCACGUAAAAAGUAUUAUGUUUAGUUACUAUGCUAUUUCUUUUCGUACCGCUAUUUUCACGUCGUUCACGUAGUGCCUAAGCCAUGCAAUGCUAAUAGCUUAGAGUCAAGAAUUGGCU---UACACCUGGCGCGUCUUA-UGCAAAAUUCA--CAAUUUUGUGCUUUCAAACCGUACACGU-AACACCUAUUUAUGCAUAAAGUCAAAAAAGGUUUUAACUGUCUUAAAAUCACGAUGCACUUCUGGUUUUAACUAACAAUCAGAGGCGUAGAAGGGUAAAUACGCAUAGAUUUUACAUAUUUAACUGGUUGACGUGGAUUAUCUUAGUUUGCCGCACGACUUCAACCCU--AUCAUCUUUUAACUCAUUUCAUGUUAAAGUGUUACCGCAGAUCAUCAAGAGAGCUAUUGAGAUUUUAAGGUAUUAUUGACCAGCUUUAGUGUCCGUU--AUCCAUAGUGUGGAGGGGUGCAAUCUC--AU--GAUCAAUCAUGUGACUCUUGUUA----GAUUAGCACUACGGACGACAAGAUCCCGUUGCGUUAAUGAGGCAAAAAGG-UCUCUACACAUGCAGGUUAUAUACCGAGGUGUAGAAUAUG-CCAGACUAGGUAGUGAAAACUAU-UUCCCUAAAAAUACUACAAUAUAAAGCGAUUAUAACAAUCUGAUGGUUGUCAACGACAUAUCGACUCUUCUCUAUCAUCAGAUUAAUUAUGGUACUCAAAGAGGC-UUGAAAUAUUGUGUUAAAGUCAUUUAGACUACAUGCUAUUUCACAGUCAGCCACUGACUGAAAAAAUACA-UCGCUAAACUGUGGAAACCUUUAGUACGAAACUAGAACACAUAACACCAAUCCUUCGAAAAAGAUUGACCGGAGAUUU-----AAAAUAUAUCUUUAUG------------------------------------------------------------------------------------------------------------------------------------------------------------------------------------------------------------------------------------------------------------------------------------------------------------------------------------------------------------------------------------------------------------------------------------------------------------------------------------------------------------------------------------------------------------------------------------------------------------------------------------------------------------------------------------------------------------------------------------------------------------------------------------------------------------------------------------------------------------------------------------------------------------------------------------------------------------------------------------------------------------------------------------------------------------------------------------------------------------------------------------------------------------UCGCU-GCCACAUUCACAA--CUUGAAAUAGUACUAUAUACAUAUACAAAAGUUCGUAGAUACGCUCUUUCCAAGACGGUUGU-UUAGAUAUUUCUAACCUCUAGAACCAAAGGCAAUAUCCAACGUGCCACGCGUCUCGAAUCUG----------------------------------GUAAUA-CCUAGCUGGUUCAGGUAUAGCAAUAUGUUUUAAAAGAAGAGAUAUUCUCACCUUUGUAUUGAAGCUCGCAUCCUAAUCACAAAUCAAGCUGCAUCGAGGUAUCACGUGGACCGCA-GUUGACCAUAGUACAC-GAUCAUCAAACCACGUGUGGUUAGUGACCCCUCUUUUAUCUAAUGCUGG-UUGUAUUUCAUUGAAAAAGUUCGCGAUGCAUACUCCGCUCUUAUUAAAAAUCGAUUAAAUAUACUGUU---GGGUCGUAUUCAUGUAACCCUAUAUGUAUCAACCUUCUGAGGACACAUCCCAAUUAGGAGAAUAAU-UUGUGGCUAUAGCUAUACAUCA--------CCCCGCCAACUUAGAGUCU-------------------------------------------------------------------------------------------------------------------------------------------------------------------------------------------------------------------------------------------------------------------------------------------------------------------------------------------------------------------------------------------------------------------------------------------------------------------------------------------------------------------------------------------------------------------------------------------------------------------------------------------------------------------------------------------------------------------------------------------------------------------------------------------------------------------------------------------------------------------------------------------------------------------------------------------------------------------------------------------------------------------------------------------------------------------------------------------------------------------------------------------------------------------------------------------ACGAUAAUUACGCGUACCUGUAGAGUAUAAUGUCGUACUGUGUAAAACUUAUCUCACUGCGAGGCUUUCCAA-UGUUAAUG-UUCACACCUGACUUGUGGCUAUGCGGCGUUUUCGGCAGUAUUAGGAGGCUAUAGAUCGUACUAGCGGCAGAUCCUUGUCCAGUAAUAGUCUAAGUAUCUAACGAUACUAU----------------------------------ACACGUCCAGUAAGC-GCAUUACUAGC-GUGAUCCUUAGCUCGCUA-GACCCCAAUGGUAUCAUCUGUAAGCUCUGAGCUCAGAUAUGGUAUCGGGGAGA-UCAGAUCAGUCUCCGUAUCAAAUUAUACCCGAACCAGUUCCUACUC-AUGUACGGUAAGUGGCAUUAGAAAUGGAUUA-UUAUUCGUACACUA----------GUUAAGUAGAUCCUGCCUGUC-UAAUAGGCUGGGCAUUUUAAAUUCUAGACAGACUCCCGAUUGUCUGUUCAGUUUAGAAUUUGAA-AGAUUUCUUUUUAUGUUCUGGAUUUUCUAUUUUAC----------------------------------------------------------------------------------------------------------------------------------------------------------------------------------------------------------------------------------------------------------------------------------------------------------------------------------------------------------------------------------------------------------------------------------------------------------------------------------------------------------------------------------------------------------------------------------------------------- 
>A3 5535
AAUUGGUUAGUUAGUACUGGCUUGGGCCUACAAUCAUUCUU-GAGCCGAUUGGUGGCUCAGCUUG--ACCGCCGUUGACAUUUCGCUUGACAGCUUAGACUAAGACCAGAUA-GAAAUUACAUCACAAUGCUUUAACAGUAGGGUAAAUGCUUACAA-UGGUCCCUAAAAGUCAUGCACACAUCACUGGCC---AUG-GCUGUUAAUAGCUAAUGGCGGAGGUGUGAGAGCCCUCGCUGGUAACG-----------GGUGCUCGAACUGACUCCAGAAU-GACAAUGGUGGAUUAUUCUAAUU--GAAUAAAAAAGAGCGUAUCUAUUAAAUUAUCAUCUU-------CUCCACGAUGA-------------CCUGAUC-UAUGUCAUAU-CUGCCUAUAUUCUAGCCACUUCAUUGGCCUUUUCUCAAAUACUUUU--------UGUUGAAAUAUGGUUGGUGGAAUUUCGCACUGGAG-UACCGAAGAGUAUGGGGAAGCUAAUAACAACAUUUUAUAACGCAAACGUGCAGUACACUUAAAGUCAAAACUGCAAAUCUAAGGCAAUUCUAAACGAUCCUUAUAAAGAUUCACUCUGAUCUUACCUAUUUCUAGCGUAUCAGAAGGGUGCUUGACACCGUUGGCAUGCGACUGGUAACGUGAUGAAAA----UCCAUCAUGUAAAAAGUACUGUGUUCAGUUACUAUGCUACUCCUUUUUACACCGCUAUUUCCUGGUCGCUCGCGGAGUGUCCAAGCCAUGCUAUGCCAAUAACUCAAAGUCAUGAAUUGGCU---UACAUCUGACGCGUCUAA-UGGAGAAAUAA--CAAUUUCGUGCUGUUAAACCGAAUACAU-UCUACCUAUUCAUGAA-AAAGCCAAAAAAGUCUCGAACGGCUCUAAAAAUACAAUGCACUUCCAGCUUUAACUUGCAAAAAGAGACGUAGAAGGGAAAAUACUUAUGGAUUCUAUAACUCGAUCCGGUUGAUGAGCAUUGAUUUAGUUUACCAUACGAAUUCUACCCU--AUCACCUUUCAACUCAUUUAACUCUAAAGU-----------------------------------------------------------------------------------------------------------------------------------------------------------------------------------------------------------------------------------------------------------------------------------------------------------------------------------------------------------------------------------------------------------------------------------------------------------------------------------------------------------------------------------------------------------------------------------------------------------------------------------------------------------------------------------------------------------------------------------------------------------------------------------------------------------------------------------------------------------------------------------------------------------------------------------------------------------------------------------------------------------------------------------------------------------------------------------------------------------------------------------------------------GAGCUCUAAGCACCAAAUCCUCAAUAAGUU-UACAAUGUUACUUAUUAUACG-AAAAGAAGGAAGUGUCCUUCGAAACAUAUGUACGUAUUAA-GAUAUCACAUAGCGUGACAGCGUUAACAAGAGCCCACCCUUAGUCGCGUAACCUUUGUCGAAAUCAGGAAUAAGUUUAGGGUACCCGGGCACCAGUCAUGACUGAAAUCCUU-GCAAUUAUAGUUGGGCUAAGUCAGUAGCAUUAUGUAGAGUUAAUUUUGGCAGUCCG------------AGACAACCUAUACGAAGAAGUAGUCU-ACAAUUUAAAGUCC-AUUCCUCA---GACAAAUAAUAGAUGU-AACUUUAGGUGGAUAAGUCUGGGAACGAGAGUGAUAGACC-AAGUCACUAAAAUUGGGAACACCUACCAUUGACUUGGUAGCUGCAUAAGCGACUUAACUACCUAAUUAAAAUCCGAAGAUAUGUUA---AGAUAAUGACUGGAGGAUCCUUGACCUUCUCUAAAGAG-UAUAAACCACUAGUUCGCA-GCGACGAUCACAG--CUUAAAACAUUAUUAUAUGCAUAUACAAAGUUUCGUGGCUGCGCUCUUCCUAAAAAGGCUAU-UUAGAUUUUUCGAACCUCUAAAACAAAGGGUAAUAUAUAAUUUGAUGUGCAUCUCGAAUCUA----------------------------------GUAAUU-UCUGGAUGGUUCAAGUAUAAUAAUACAUUCUAGAGGAUUAGCUUUUUCCACCUGUGUAUCGAAGUUUACAACCCGAUUACAAACUAAGCUGCGCUGAAGUGUCA-UUAGAUCGUA-GGUGACCACAGUUAAU-UCUCAUCAAGGCAUGUGUUGUCAUUGACCCCUCUUUAAUCUAAUACUGG-UUGUACUUCAUGGAUAGAGUUCAUGCUGUAAACCUCGCUCUGGUUACGAAUAAAUUAAAAACAUUGUU---GGAUAGUAUUUAUGUUGCGCUAUAUGUAACAUCCUUCUAAGGAUACAUCCUAAUUAGGAGGAUAAU-UUGUGGCUAUACCAAAACAUCA--------CCCCGCCAACUUAUAACCU-------------------------------------------------------------------------------------------------------------------------------------------------------------------------------------------------------------------------------------------------------------------------------------------------------------------------------------------------------------------------------------------------------------------------------------------------------------------------------------------------------------------------------------------------------------------------------------------------------------------------------------------------------------------------------------------------------------------------------------------------------------------------------------------------------------------------------------------------------------------------------------------------------------------------------------------------------------------------------------------------------------------------------------------------------------------------------------------------------------------------------------------------------------------------------------------------------------------------------------------------------------------------------------------------------------------------------------------------------------------------------------------------------------------------------------------------------------------------------------------------------------------------------------------------------------------------------------------------------------------------------------------------------------------------------------------------------------------------------------------------------------------GUUGCAU-CCUUUUUUAGUCUGCAAUACACGAAAGCUUGGGACUGACCGUCGUCUUAGACAUGCAUCCU-----------------C--CCACGUAUAAUUGGCGCAAAAGCAAAAUGGAAAAUAUUAUGGUCAGUUAUUUAAAUUGAGUCAACUCUUUUUCUCUGUAGAUAGCA------------------AAAAGUAAGCUCGCCUGAAGAU----AGUUUACACUUG------AAGUUUUGAAACAUAAUGGGUUCAUCAA----------GACCUCGGUAUUGGGUAUGCUGACAAAACUUUAGAUAACGAGAGCACGUGGUAAGGAGUGAUAGUAUUGCUAUCAAGCUGUGUAUCGUUUCACC-ACAUUGCGUUGCUUGUUACAUGCCGCCAACCC-CGUUACACA-UACCAACUGCUGUAAUGAUCUUGUGUUAGGGUCUGAGGUGUUUACAA-----------------UCAUGCAUA-GAAUAAUGCAAGUACCAUAAUCGGACUCUCAAUGUAAAUAUGAUGCCAUCAAUGCACGGUUGCUACAGUUUGUUUACUACGAGGUAUGCGGAAG 
>H1 5368
-------------------------------------------------------------------------------------------------------------------------------------------------------------------------------------------------------------------------------------------------------------------------------------------------------------------------------------------------------------------------------------------------------------------------------------------------------------------------------------------------------------------------------------------------------------------------------------------------------------------------------------------------------------------------------------------------------------------------------------------------------------------------------------------------------------------------------------------------------------------------------------------------------------------------------------------------------------------------------------------------------------------------------------------------------------------------------------------------------------------------------------------------------------------------------------------------------------------------------------------------------------------------------------------------------------------------------------------------------------------------------------------------------------------------------------------------------------------------------------------------------------------------------------------------------------------------------------------------------------------------------------------------------------UAACGUGUGGUGGAAACUUAAGUCAAUUAUUAGAGGUACCCGACAACAUAA-GGACAGAGUAAGGUUUGAAGUUGUGUUACCCGUAUCACUUUUUCGUCUUAAUGAAAAUUAC-----UAUUUUUAGCAAGUAUUUUUGUGUGUUUUACGCCCUA--UGAAGUCUCU-CAAUCCCCAACGAGGACUCGUCGUCCUUUUGU-CUAAUACCAGUACCGUGUAUUUUUCUUAUAGAAUUUUUCGC-UAGAUUCCACAAGGUAUUUAA-CAAAACACACAAUAAUAAACAA--UGAAAAGGAGCACUGUAUCAAUUCAA-UGGCGAAAAGAGUAUAGUUGCGUUGAG-UAAUUGGUGAUAAAGAAG------CAUGUCCGCUCG-AAUAUCAGAUAACCGCGCUUAAACACCUAUUGAGCCCACU-CUAAGUGUGUCUAUAACACAA-------CGGGGCUCAAAGUCGACACAUUAUUAAAGCCA-AAUACCAUCCGGAAUUAACGGUGUUCCAUUAUGACUAAGUAAAGAGAUAAACCGUUAAUAUAGCAAA-UUUAAUUAAUACUAUCAAAAAUAACAUCUGUUCCU-UAUAACUAGACUGA-AACAAUGGGCAA-UAACGUUAAAACUAGGAUCUCUGG--ACCAAUAUGGCU-UAGUUUUUGAUAAGGGUUUCUACGUUUGUCUAGAUUUUCCGUGAGGCAUACUAGCGAGGUGACGAGAGGUAAUUGACC-UAUGUUAACAUUUGUUCUUAAAAUUAUGCACUCCACAUACCGUGAAGCUGUUACACACUCGUAUUUCAGGUAUGUAUACGCUUAGCUCCGCUCUUAUAGAUUCCAAACGAAAUAGAACAAAGUAAUACCGUGCUGAAAAGUU-UUCUCUCUCGUCCGAUACUUGGAAC-CCGUUU-UAUGUG-CUGUAAAUACGCCUGUGAAUAUGAAUUGGAAAAAAAACUGCUAACAGCCGCAAGCUCGACAUACUAUU--------------------------GCCGUCCCUUACAUUGUCUCCUUCGGGAUAAGCGUACUAAGAUCCCAUUAAUUGCAGGUUGCUAUCGUUUAUAUCAAAUAUGCAAAUUU---CGGUCCGUAAAAGGUAGUGGGAGCUUGGAGUCACGCUAAUUGGCAUCCUUACUAUUCUACUAUCUUGCCUAGUCAUAAAACCGGUCCAC-GUGCAUCACCCUUUGUUUACUCAGUGUACGAUAUCUCGGAUCGAUC--CUGAAAGCCAGUCGGCUGGCUUGCAAAUUACCUAAGGCUAAAGGCUACUAGAAUCUUGGUGUUUUCGAGCUGUCUACCCUCUGAUAUCACACUAACAAAUAAUUUUUAAAGGGCGCCCGGCCUCUAAAUUCCUCACUACCAAGAUGAAUUA-UAGCUAUAUAUAUGUCGUCUACCAUUC-AAAAUGUUGGCGUCUAGUGAUCCGAAAUACGUAUGACCACGAACUAUCCUGUGAUACUUAUUCCUAUAUUCACAUUUAGGUUGGGGCAAUUAAAGCCCUAGUAUUUCAGCCUGGGCGAAUUAUG-GGCUGGUU--UGAC-GGGUUAAAAGAAGCUUUUGCUUCUAAACUACGAAAGACAGCGCGGCACAUUUCUACCUUUA----UAACAGUUUCGAUUACUGUC---CAUAGUCCUGUCCUUUAUCAAUGAGCUUGCAGGCGGCGUGCAGG--AGCCCCUAAAAGCACUUAGAGCCAGGUCAUACGUACGAUUCUGUACUAUACGCGUGACAUUAAAGCAUAAUAUUACAAGUUACGAGUUUGUUU-AUCAUGCGAAGUGCCUAUUGCUCAUGUUCCUCCGCUAUUAUUUUACUUUCAUAAAAUUAGCCGCGGAGUUACGCAACCAAAU--------------UCACAAGAAAUCCUAGCUACUCAUUAAUAAUACAAGAAAUCUACCGAGCCAUCUCAACAGUUAAUGAUUAUUCACUAAACUUUGCUCUGGUGCUAUA---CCAAACCCUAAUG-ACCUACACAAAUCCGAACACCUCGUGAACAUUUUAGUAAUU-ACCUGAGUUGGUAUGAAG-CAGUUUCAAAGUCUGCUUGGCCGCCGUGCACCGAUUCAAUCGGGUAA-UUGAUAAUA-GCGUAUGUGAGGUAACUACUCUUUU-------------------------------------------------------------------------------------------------------------------------------------------------------------------------------------------------------------------------------------------------------------------------------------------------------------------------------------------------------------------------------------------------------------------------------------------------------------------------------------------------------------------------------------------------------------UCGUCUACUUCGCUCGACUAAUGUAAGCUAAUAGGGAAUU-UCCAUUUCAAGUCUCUUUAUUGGUCGCCGCAUAAACUUGUUACUGGUGUAAUCUUAGUCACAUUCAUGCUAAAACAAAACAGUAUU-UGAGGUCAUUCAUGCCUGCAAUCGUUGGACGGAUUGCAUGAAUGGAGGUCUAUAAUUAUAGCCAACGAA-AUAUGAAAAACUGAUUCCUCGAUUCGCUUCUGAGCAUCGUUAGGCAACUAUUGUCAAUACACCAUGAA-------UUUCCUAUCCAGUU-AUAAGCUAUUGCUGGGUUACUGAGUUAGUUAUAGGGUGGGGUUGCAAGACAAGGGAACAACAUUAGUUCAC------ACAUUAUGGAGCUCUACUUGACGUACUUAGAAAGCGGAUACAAACCUACAUU-----GGUAAAUCU--GACUCUAGUGAAGCAAUAGUGAUCAUCAUUACGACUAACUAUGAGAGCAUUGAAGUCGAGCCCGGACAUA-----------------------------------UAUAAUCCCGACAU------------------------------------------------------------------------------------------------------------------------------------------------------------------------------------------------------------------------------------------------------------------------------------------------------------------------------------------------------------------------------------------------------------------------------------------------------------------------------------------------------------------------------------------------------- 
>G1 5368
CUGAC-CCCAAUAUAAUGCUGAUUUUCGGCCGUCUAAAGCAAAUGUAUUGCCAUAUAUGUGUUGCGAAGUGGUAUGGGAAUAGUCGGGAAUUGG-UUAAGCCUAAUACAAAUAAUUUACGUAAGUAUUACGUGCAACA-AUUCCAAACUGUGUAUGUGGGUAAUAGC---AAAAUUCAUAUUUUACGAGAAUGCUCGGACGGUUUAAUCCUGCAUCCGAUACGAGAGCAUGCAGUUAAACAUUUUAGUA-AACAAUUUCUAAAACAAAUUUAGGGACGCGUAUAUGGAAGGUGAUGG-UAAUACGUGCAGGCAGAGGUC--UCAGUGAUCGUUUGAGGAGCACUCUUUCGAUC---------------------------AGUCU-CCGGUUGCAGAUCUCAC-UAUUGUAAUGUCCUAAGUCUGGCCAAAAUAGGACAAGCCUAACAGUUGCGAAGG---CCGGCAGAAUAGUCUCACUCGGCUAUCGAGACAUAUCGGCGUAGCCUGUCGCACCCUUUA-AACUCGAUCAUAGCAAACAUACCU-------------------------------------------------------------------------------------------------------------------------------------------------------------------------------------------------------------------------------------------------------------------------------------------------------------------------------------------------------------------------------------------------------------------------------------------------------------------------------------------------------------------------------------------------------------------------------------------------------------------------------------------------------------------------------------------------------------------------------------------------------------------------------------------------------------------------------------------------------------------------------------------------------------------------------------------------------------------------------------------------------------------------------------------------------------------------------------------UAACGUUAUACGGGGACUUAGAUCAAUUAUUAGAGGUAUUUAAAAACAUAA-GGCCAGGGUAAGGUUUAGAAUUGUGUUACUUAUUUUUCUUCUUCGUUUUAAUGAAAGUUAC-----UAUCUUUAGUAAGUAUUUUUGUGUGUUUUAUGCCUUA--UAAAGUCUCU-CAGUCCCUAACGAUGACUCGUCGCCCUUAUGC-CUGAUAUCAGUACCAUGUAUCUCUCUUAUAGGAUUUCACGC-UAGAUGCCAUAAGAUAUUUAA-CAAAGCACAUAAUAAUCAACGG--UGAAAACGAGCACUGUAACAAGUCGA-UGGAAAGAAGCGUAUUAAGGCGUUGAU-CAAUUGGUGACAAGGAAG------CAUGUCCACUGA-AAUGUCAUAUAACCAAGCUUAACCAUGUAUAGAGCCCACU-UUAAGCAUAUCUAUAACACAC-------CGGGGCACAACGCCGACUCACUAUUGCAGACA-AAUACCAUGCAGAAUUAAUAAGUUUCCAUUGU-GCUAGUAAAAGAGAUUAAUCGUUUAUAUAGCAAA-CUUAACUAUUGCUCAAAAAUA--ACAUUUGUUCCC-CCUAAGUUGACUGA-AUCAAUGGGCAA-UAACAUUAAAGCUAGGAUUUUUGU--AACAACAUGGUU-UAGGUUUCGAUAAGGGUUUCUCCGUUUGUGUAGGUUUUCCUUGAGGCGUACUAGCGUGGUGGCGAGAGGUAAUAGACC-UAUGUUAAAAUCCGUUCUUUAAAUUAUGCCAUUGACAUACGUUAAAGAUGUUACGCAAUCAUAUUUCAGUUGUGAAUACGCUUAUCUCCGCUCUUAUCGAUUCGAAGGGGAAUGGAACAAAGUAACAAUGUGCUGAAAGGCU-UUCUUUCUCAUCCGUCCCUUAUAACUCGUAUUAUGUGCGUCUGUAAAUAUGCCGGUGAAUAUGAACUGGGGGGGACAGUGCUACGAGCCGCGAACUCAACAUACUUUC--------------------------GUCGGCCCUUGUAUCGCCUUCUUCGGGGUAAGCGCACCAAGGUCCCAUUAAUUGUGGGCUACUAUCGUUUCAAC---------------------------------------------------------------------------------------------------------------------------------------------------------------------------------------------------------------------------------------------------------------------------------------------------------------------------------------------------------------------------------------------------------------------------------------------------------------------------------------------------------------------------------------------------------------------------------------------------------------------------------------------------------------------------------------------------------------------------------------------------------------------------------------------------------------------------------------------------------------------------------------------------------------------------------------------------------------------------------------------------------------------------------------------------------------------------------------------------------------------------------------------------------------------------------------------------------------------------------------------------------------------------------------------------------------------------------------------------------------------------------------------------------------------------------------------------------------------------------------------------------------------------------------------------------------------------------------------------------------------------------------------------------------UUGUCUUCUUCGUGAGUCUUAUCUAAACUAUUAUGAUAUU-UCCACAUCAGGUCUUUUUAUUGGUCGCCUUGUCAACUUAUUGCUGGUGUAAUCUUAGGCACAUCCAUUUUAACGCACGGCAGAGCU-ACAGGUCAUUCAUAGUCGCAGUCGUUUAACGGGCUGUGUGAAUGGAAAUCCACAACUAUAACUAACGAA-ACAUGAAAAUCUGACUUCUCGUUUCGCUUCCUAACAUAGUCAAACAACUACUGUCGACACAUCAUGAA-------UUCUCUACCCAGAUGAUAAGCAAUUGUUGCGAUCCUGAGCUAAUUGUAGGGCAGGAUUUUAAGAGCAGGGAGCAACAUUAGUUAAC------AUACCAUGGAGCUUCACAAGGCGUACUUAGAAAGCGGAUACGAACCUACACUCAGUAAGUAGAUUU--AUCUCCAGUGAAGCAUUACCGAUCUUCGUCACGACUAACUAUAAGAGCAUUGAAGUCGAGCCCGGACGUA-----------------------------------UAAAGUCUUAACACUUAGCCACAUCGCCUGGCCUAAAUCUUAGUACUGAGAGUAUUUAUUUGGUGGAU-UAACAUAACGCAUCUGUGGACGACACGACAAAUACUACG----------UAUUUGUCCGCCUUGUUAAACUGACCUAGCGACACAUCUGAGGCGAUCUUGUAUAUCUCAAAGACGGAGUCGCUUGUACUCAAAUACC---ACCAGGACCGGGGGUGUGCUCAAAAAACUACAAAAUGAACCCUAC-UGCGUAAAGAUUUCCCUUAGCUACCUAUAUCACUACAUGAGAUUUCUAAUGAUAUGCGGUGUGCGCACCCCUUUGAGACACGGUGGGGCUAUAAUCCAGCACUAGU-----AGAAGGAUGGGUACAUAAAACUGCGUCGCGUCAUCUAAAACUACACACCACUUUUUGGAUUCAGGAAAUGACAUCUCGCUAUCAUAUAAUAGUGGUUC--------------GUUACUUCUUGGGGUAUUAAGAUAAUCAGUCCAGAAGGGGUAUUGUGGUCAUUACGACUUGCUUUGUGACA 
>F1 5368
------------------------------------------------------------------------------------------------------------------------------------------------------------------------------------------------------------------------------------------------------------------------------------------------------------------------------------------------------------------------------------------------------------------------------------------------------------------------------------------------------------------------------------------------------------------------------------------------------------------------------------------------------------------------------------------------------------------------------------------------------------------------------------------------------------------------------------------------------------------------------------------------------------------------------------------------------------------------------------------------------------------------------------------------------------------------------------------------------------------GCUAAAAAUGGCG------------UCGAUGUCAGUAAAAACGAACGGGACGAAAAGGAAAAUUUUAAUUUACUUCUAUGUACGUGAUAUCACAAUGAUGACGA-GGGUCUUGUUGUAUAUUUUUGAAGAUGACCUUUUGACAAAGUUUCUACUAAGCCCAGUUAAGAGUGCAAGUCUAACCAUACGUAUUUUCUCACCGGAGUUGUUUUCUAAGGUACAGCUUCCUGAUACCAGGCUC--GGAAACGUGUUAUAAAAAUAUUGACAUCUAUUGAGAUGGCUUCGUGCGAAGGUUCUUC----UUGAACGAUCGACAUUAAUUUAAGACCCAAUCAGAA-UUUAUCUGCUAGUAAACAUUCUGCUAUAGGUUGGAACAAAAAUGC-GGCAGAUUUGAGUCUUGGGCUUAGGAUAGGAGGGUACACACA-CCGACUCAUACUGUCAAUCUAUUCUUUACACUAUGUCCUAAUAAGUCUAUUCGCACAGUCGUCUGUCUCUUACUUGGGGGAGUAAUGACGGCAAUAAUGUCAGAUAAAAACCUAAAUCAUUUACUCGAGGGACCUGAAGGCAAUA-GGACAGGGUAAGGCUUAUAGACUUAAUACUCGUCUUAUUUUUUCGCCAUAGUGAAAUUUUC-----CAAUUUUAACCGGUACUCUGGUGUGUUUUAUACGUGA--UAAAGCCGUC-UAAUUCCUAAAGAUGUCUUGUCGCCCCUCCAC-CUAAUGUCAAUAUUGUGUGUUUUAUGCAAAAGGUUAUACAC-UGGAUUCUGUAGGAUCUUCGA-CAUAGCAGAUAAUAAUAGACGA--UCAUAAGAAGCUCAAGAACAAGUCGA-UGGCGGUAGUAUGAUAGAUGCGUUGUG-UACUUGGGUCCCUUUGAG------GAUGUCCACUCA-AAUGUCGGUUAAAAGAGCCUAUCGAUCUCCCAAGCCUGGA-UUAAGCAUAUCCAUAAUAUGACAGGGCGCAAA--------UUCGCACAUUGUUGGAGACU--AUACCACGCAGACUUAGAUAUUGUUCGCUAU-AUAAACUCUAGGAAAUCAUUGUUAAUGUAGGGGAGUCUAAUUAAGGAGCAAAAAUG--ACAUAUCUUACU-CUGAACUUAGUUCA-AACAAUGGGCAA-UAACGUUAACGCCAGGAUUUAUGA--AACAAGAAGGCU-CCGUAUCUUAUAUGAGCUCCUGAGGUUCUUUGUGUUUUCCCUAAGGCAUAAUAACGAGGACACGUUAAUAAAUCCUCU-UACA----------CUAGAAUUUAUUAUUUAAAAUCACCCUGGAUUGAUGCUACGUGAUCAUAUUCCAGUAUUAGAUACGGCUAGUUCUGCUCUGAUGGUAUCGCAAUGACAUGAACCAUAAUAACAUAAUGUUAAACAGUC-CCCUCUUUCAUCAGACACUUAAAAC-CUGAAG-UAUUUG-UUGUAAAUAAGCCAGUGAAUAUCACUUGGAAAGGUAACCGUUCUGAGCCACAUGUGCGACAAACUGUU--------------------------GCUGUCCUUUAUGUCGUCUUUUCAAAGCUAAACUUA-UAUAGUCACAUAAAUUGUAGGCUGCCCUCGCUAAGAC-----------------------------------------------------------------------------------------------------------------------------------------------------------------------------------------------------------------------------------------------------------------------------------------------------------------------------------------------------------------------------------------------------------------------------------------------------------------------------------------------------------------------------------------------ACAUCCCUAA----UUGCGAAUUGCCAUCCUAAU---UGAAAUUCUAUCUACUAUCAAUUAACUCCCUCCCGGAGUGUAGU--CCCUCUAUAGAACCUAAGAU-ACGGAUCGUACAUACGAUUCAGUACUGUAC-CACGAUUUCAAAGAUAAGUAUAGGUGGUCACGCGUUAAUGU-GUCACAUAAAAUGUCGAUCGUCCAGAAGACCCCACCACGUUUUCAGCUUCAUAAUAUUCAAUCCGAGAUUAGGCAGCUAGCU--------------GAACACGAAUGUUUAGUCACUAAUUGCCACUGCUAAGAGUCUGAUGAAUGACGACUACAGUUAAUGAUUAUGCAAGAAGGUUAGUUUCACCGUUACA---CAAUAUACUAAUG-GCCUUCAAACAUCCAAACAUCUCGCGCACCAUUCAGUGAGU-UCUCAGUUUGGUGUACAA-UAACUGCUAGGGUCAUUCGCUUCCAAUGCAUCAAUCUGAUCUUGUGA-AUGAUAUUCCUCACUUGUGAAUUAACUACUCUUAU-AUCAG---CCUAGUAACUUCUAUAUGAAAUAUAAGACCCCACGUAGUACUAAGUCAUCU--CAUAACGAUUGCGCGAAUUAAACAA--------------CUGUUUAAGCAUUGGUAUGCUACGUCUA----AUAAGCAAUGUGUACUCGA-AACACAAUCUCGGGUAUUAGUAGUUAAACAUUCGUCUAGCUUACAGUUGCACGCAUAU--CUUAAAGCUUUAAUGAUAAGUUUUACUGCU--AGUAAGAAUAUGUACAUGGCCCAAGAACGGAACCACUUUACA-CCAAUA--AGUAAAUAUGGUCGAUCCAGCUUUACAA---UUGAUCUUAAUUUGUCAGAUGGCAAAUUUUACCU-UUAUUCAAAUUAUUUUUAACUUAAUCUUC--UACAAAGUCAUUGCCACGCA--GGAUGUAUAUGUUGCUGCA-AUGUUAUAAUAGGUGUACAUUACACUAGGAACUAAAAUACAUAGUCAAACGAACACCAUGUAAUGGAGACAGU-UUGGAUGUUUUAUUCCAGCUCGCACUU-GGUU------------------------------------------------------------------------------------------------------------------------------------------------------------------------------------------------------------------------------------------------------------------------------------------------------------------------------------------------------------------------------------------------------------------------------------------------------------------------------------------------------------------------------------------------------------------------------------------------------------------------------------------------------------------------------------------------------------------------------------------------------------------------------------------------------------------------------------------------------------------------------------------------------------------------------------------------------------------------------------------------------------------------------------------------------------------------------------------------------------------------------- 
>E1 5368
CCGAC-CCUGAAACAGAAGCAACCUCUGAGCGCUUGAAAUAACUGCAUCGUCACAGAAAAGUAGUCCAUGAUUAUUAAGACGGUCAGGGGUUGG-UUAAAAAUAACAUUUAUAAAAUACAUAAUUAUUACGCUCAAUA-AUUUUAAGCCGCGCGUGUAUAUCAUACC---ACAAUUUAUAUUUUACUAGCUUGAUGGAACAGUUUAACAUUCCAUCAAAUAC-GUAAUGUGCAGCAAGAACAUUUGGUA-GACACUUUUCUGAAUACAUACAGCAACGUGUGUAGGGAGGGCGAUAG-UAGUACGCGUAGGCGGAGGUCU-UACCAACCCGUUCGGGUAAGAUUUUUUAGAUC---------------------------GACCU-CGGGCGGCAGACCUCAC-UAUUGUAGUGUUCUAAGUUCGGCCAAAGC-AAAUUAGCUUAACAGUUAUGGAGA---CCGUCAAAACAAUAUCACUCGACUAUUGACGCUUAUCGGCAUAUCUUGCUUCGUUCUAAA-AAACCGAUGUUAACAAAAAUACCU-------------------------------------------------------------------------------------------------------------------------------------------------------------------------------------------------------------------------------------------------------------------------------------------------------------------------------------------------------------------------------------------------------------------------------------------------------------------------------------------------------------------------------------------------------------------------------------------------------------------------------------------------------------------------------------------------------------------------------------------------------------------------------------------------------------------------------------------------------------------------------------------------------------------------------------------------------------------------------------------------------------------------------------------------------------------------------------------UAUUGCUAAUUAAUAACUUAUAGCAAUUACUUGCGGGACCGGAAAGCAUGA-AGACAGAGUAAGACUUAUAGUCAUAAUUCUCGUCCUACCCUUUCUCCAUACUAAUAGUAAC-----CAAUUUUAACAUGUACGUAUGUGCGUUUUAUGCGUGA--UAAAGCCGAC-CAAUUCCAAUGGGUGUCUUGUCGCCCGUCCGC-UUGAAACCAGUAUUAUUCACAUCGCGUAAAAGAUUUCACGC-UAGAUUCUGUAAGAUCUUCGA-CAUGGCAUAUGAUAAUGAACGA--UCAUAAGAAGCU---AACCAAAACGA-UGACGGGAGGACGAUAGAGGCAGUAUG-UACUUUGGCCCCAGUGGG------CAUGUCCGCUCA-AAUGUCGGAUAAGACAACUUAUCGUUCUCCUGACUCUUAU-UUAAGCAUACCUAUAAUGCAGCUGUGCCCGAG--------UUCAAACGUUGCUGGAGACA-AAUACCACGAAGACUUAAGUUUUAUCUGCUAU-AUCAAUACAAGCAAUUCAUUGUUAAUGUAGGGAG-UCCAACUAAGGCGUAAAAAUU--GCAGUUGUUACU-CGGAACUUAAUAUA-AACAAUGGGCAA-UAAAGUGCUCGCCAAUAUGUCUGA--AACAAGAUGACU-UUUGAUAUUACAUGAGCUCCCGCGCUUCUUUGGGUAUCCCCUGAGGCACAACACCGACGUUUCGUGAAAUGAUAAGCU-UACA----------AUAGAAUCCAUUGUUUAAAAUCAUCGCGGGAUAACGUCAUGUGAUAGUAUUCCUAUGUUAGAUACGGCUAGUUCUGCCCUGAUGGUUUCGAAAUGACAUGAACUAUAGUAACACAGUGAUCAAAGUUC-CUCUAUUUCGUCCGACAUCUAGAAC-CUGAUG-UAUGUAGUUGUAAAUAAGCCAGUGAAUGUCAAGU-GGAGGCUAACCGGUCUAAGCCACAUGAGCGACAAGUUAUU--------------------------GCUGCCCUUAUUGCCGUCUUUUCGCGGCUAAACUUA-UAUAGUCGCAUAGAUAGUGGGCUGCUGUCGACUCAAC---------------------------------------------------------------------------------------------------------------------------------------------------------------------------------------------------------------------------------------------------------------------------------------------------------------------------------------------------------------------------------------------------------------------------------------------------------------------------------------------------------------------------------------------------------------------------------------------------------------------------------------------------------------------------------------------------------------------------------------------------------------------------------------------------------------------------------------------------------------------------------------------------------------------------------------------------------------------------------------------------------------------------------------------------------------------------------------------------------------------------------------------------------------------------------------------------------------------------------------------------------------------------------------------------------------------------------------------------------------------------------------------------------------------------------------------------------------------------------------------------------------------------------------------------------------------------------------------------------------------------------------------------------------------------------------------------------------------------------------------------------------------------------------------------------------------------------------------------------------------------------------------------------------------------------------------------------------------------------------------------------------------------------------------------------------------------------------------------------------------------------------------------------------------------------------------------------------------------------------UUAGCCAUAUUCUUCGGUUUCAAUCUUAAGGCUGGGGUUACUUAUCUAGUAGAUAAAGCAUAACGCGUCUGUAAGCGUGACAGUAGAUGCUACG----------UAUUUGUUUGCUUUGCUAAACUGGGUGAGUGAUGUAUUUCAAGUGAUACUAGUUAUAUGAAAGCCAGAUAUGCUUGGAAUCAAGUAUU---ACAAAGGCCCGGGGUAUACUCAAAAAGCUAGGAUACAAACUUUGC-UACAUAAGAAUUUCUCAUAGCUACCCACA-UGCGGCAGGAAAUAUCCAAUAGUGUAUGGUAAGUGCACUCUUCUAGGAU-AAAUGCCGCUAAAAUACGUCAUUGUU-----AGCAGAAUAUGCGCGUAAC--UGCAUUUUAUCAAUCAAGACCGGUCACCACCUCUCAAAAUCAGAGGACAACAUCCCGUUUCCU----AUUAAAAUAUUGAU---------UGUUACUUCUUGAGAUAGCGAAAUAAUAAGUUUACAAGAAAUGCCUUGACGAAUAUAAUUUGCACUGUAGCA 
>D1 5368
UCGAU-UAAGUUAUGACAACAAAUUGCCUAUUUCUAGAACGGAUAUACUGUCAUGGCUAUAUCGGUAAUGGGGACCAUAAUAAUUAGGUGUUGG-UUAGACCCAUCCUUACUGAAAUACAGAAGUUCUGUGCACAACA-AUUUCAAGCCAUGUA-GUUUAGGAUACC---CCAAUUUAAAUUCUAUUAGUGUAUUCGGAUGAUUCUACUCUAGGUCUAACACAAAUAAAUAAAGUCAGCCAAUCUAACG-UACUUUCAUAUAACUAUAUCUAGGAACGUACGCAGCGAAGAUGAUAU-UAGUGUGCAGAGACAAAAGCCU-UUUUUGAUCAUUCAGGGGCAGUUUCUUGGAUC---------------------------AGCUUAUAAUUUGUAUAUCUCUU-UGUUGUAAUGUUCUGAGUUAAAAGAUAGC-AUAUGAGCUUCACAGAUACAGAUA---UCAGCAGCGAAAUAUCUCGCGACUUUUAAGGUAUUCAGGCGCGACCUCUUUCAUCUUGAU-AAGCCACUAUUGGUUAAUACGUAU------------------------------------------------------------------------------------------------------------------------------------------------------------------------------------------------------------------------------------------------------------------------------------------------------------------------------------------------------------------------------------------------------------------------------------------------------------------------------------------------------------------------------------------------GCAUUUAGAGUAU----------UACUACUGACAACGAACCAAACUGGGAUAUGCUGAAGGCUCUGACCUAAACACUAUAAACGGCAGAUCACGAUGAUGACAG-ACAUAUUAUUACA-GACGUGGAAUUCCUCCAUAUGGUGCAUAGCUUAUUGUUACCUGUUGAGCAGACGAGUAUGAUUAAUUGCAUUUUCUUAAAUUAGUAGAUUACUGAGGCUAUUGGUUCGGACGCCAAUCAC--ACGAAUGUCAAAUAAAAAAUUAUAACUCUAGUGAUUAGCCUUAGUUCUUGGGUCUUUC----CCCCACAUCUACCAAAAAGGUACGAACAAAAAAGCG-ACCAGCCCCUUAUAUCUCAUAUGCUACAUUUUCCAGCACAAAAGG-AGUGAAUUGCAAUUUUGGGAUUAGGGUCGGAGGGCUUACACC-CUGAGUAUAGCUCAGUAUCUACUGCUUCCCUGCUUACUCGUCUUUUCAGUUAUCACAGCCGUUAAUCGCUUACUUGUAAUUUUAAUGUUAACCUGAAUACUAGGCGAAAACGUAACUCAAUAACGCGAAGUAACUGAGUACGAUA-AAUCUAUACUAGACUGAGAAUCCAAUUUUCGGUCUGACUCUUUUGGUUUAAUAAAAGCCGU-----AGCUUAUAGCUUACUUUCAUGCCCACCUGAUGCUUGA--UAUAAGGUGA-CAUUCACAGGUAAGCUCCUACCUACUGACUGC-GUGAUUUCAGUCCUCUGUACCUUGCAUAUUGGCUUCCGUGU-CAGACUUAGUAAGGUAUGCGA-CGAAGCAAAGUAUAAUUAUCGGGUCGUAAUUGAUUACAGAAGCUAUACGG-UGUCGUAAGCAUGAUAAAGGCACCGUA-UAACCGGGUCCUAGGGAC------UGCUUUUACCCA-AAUGAUAAACAAUCCAGAUCAGUCUUCUCCUUAUCCUACA-UUAUUUAUAUUCGUCGAUUAU-----AGAUACACACCCUUUCGGGACGUUGCUGGAGACG-AAGACAUCGCAGAGAUAAUUAUUCUCUAUCGU-AUCAUUAACGGAGAUAA--------------------------------------------------------------------------------------------------------------------------------------------------------------------------------------------------------------------------------------------------------------------------------------------------------------------------------------------------------------------------------------------------------------------------------------------------------------------------------------------------------------------------------------------------------------------------------------------------------------------------------------------------------------------------------------------------------------------------------------------------------------------------------------------------------------------------------------------------------------------------------------------------------------------------------------------------------------------------------------------------------------------------------------------------------------------------------------------------------------------------------------------------------------------------------------------------------------------------------------------------------------------------------------------------------------------------------------------------------------------------------------------------------------------------------------------------------------------------------------------------------------------------------------------------------------------------------------------------------------------------------------------------------------------------GUGUC---ACCAGUAUUCCCAAUUAGAAGCUUUCGGCUGUACAUUGUGCCGAGAUGUUU-ACGUGAUCAUCAUCGCAAGUAGAUGACUGA----------UUCACUGCUAACUCGUAACUUCAUCCCACGACUUCACGAAUACAUGCACAA-GUAGCUGGUAUUGUGGCGGGUAAUUAAAUAUUCAUCUGCCUUACAGUUGAGUA-------CGUACCAAGUAAAUGAUAAGAUUUUUUGAG--AUUGUAAAAAUGUACAUGGCGAAAGGAAGUUACUUUUUUUCGUUCAAGGCCUGUAGCUUAAAGCGGUCUGGCAUAUUAA---UUUAUCUGACCCUUUCGCUAAGAAAAUUUCUCCU-UCGUUAAAUUGGCCCUAUGCUUAAUCUGC--UAUAGGGCCUUUAUUUCCC---UAAUUACUGGGUCGCUGUA-GCAUGUUACUAGAAGUAAUCUAAGUUAUCGGCUAAAGCCCAUGGUUGAUCGAGCGAUUCUCAAGAGGUACGGUACUGAACUCUCCCUUUCGCUAUAUGUAU-GACCAUGUUGUUUCCGCAGAUUUGGUGUAGCUUGUUAGGAUACCAUACGUUCUGUGCCUCUCUGCUAUUCCUUGUAUCGAUCCGCCUUUUAUUGAACUAGCGUCACAUGUGUUCUAAGGAAGGGUGAAACU-UUUGCUCAAUCGUUGUUGUAAUUGCUUCAUAGGUUGUGUGUGUUGUAUAUCAAUAGUUAGAUUGAUCAG-ACGCAAAAAUUGGGUUCUUCGAUUCGUUCCUUAACCUAACUAAAGGAUUAUCGAUAUCAUGCUCUAGA-------UUCUCCGUUGUAUUCAUGACUUAUCGAUGGUUCACUGAAAGGGUUAGAGGAUAGGUUUUCAGGGUUAGGAUAUGACUUUAGUUUCC------AUACAAUCAACAU---------AUAAAUGAAUGGGGUGCAUUAGUCUCCACUUAAAAACUGAGCCG--UCCGAUGGUCGAAUUUAGACAACAUUCAUUCGGAUCAACAGCGGAAGUGUUUCACA--CGUCUUUACAUG-----------------------------------UAGGACCCCAUUACUCUAAAACACUAUGCGGUCCCUAUAUUAGCAAUAAGGCAGUCUAUUUGGGAGAUAAAGCUUAUUGCCCAUGUAAGUGUGACAGCAAUCUCUGCG----------UAUUUGUCUGCUCUAUUGGAUUGAUCAAUUGAUGCAUAUCAAGUCGUCUCAGGGGUAUAAAAUAUCGUGUUAUUAAAAAUCAAGCACU---ACUGAGGGCGCAAGUGUACUUAAAGUACAAUGACACUGACCAUGU-CACAUCAGU-CCUCCCGCAUCUACCUCUGAUACGGCAUGGGAAUUCUCACAAUGUGUUGUACUCGCAUCACCUUAGAGAAGAAUGGAACAAGGAUUGAGCACUAAU-----GGCAAA--UCGCAAGUAGC--UAUAUUGGAGCAUUUAAUAUUGUUAUCCACUUUUCGACUUCAAAAAACGAUAAUCUGCUUCCCUGAAAAAGUGAUUU--------------GUCCUUUCAUAUGUUAACAAGAUGACAAGUUCAUUGGAAACGUUCUGGCUUUCAGAGUAGUUACUUCUGCA 
>C1 5368
UCGGU-UACUAUAUGACAAUGAGUUUCCUAUAUCUAGAGCGUACACACUGUCGCGGCUAUAUUAAUUAUGAGUACUGUUAUAACUAGGUGUUGG-CUCGAUCCAAUCUUAUUAAAAUAUAUACGUGCUGCGCGCUAUA-AUUUUAAGCCAUGUA-GUUUAGGAUACCUAACCAAUGCAGAUUCUGCUAGUGUACUCAGAUAACUCUAUUCUGGGUUUAACGCAAGUAUAUAGAGUUAAUCAAUCUAAUG-UACAUUCACAUAGAUAUAUCCAGGAACGCGCGUAGCGAAGUGGAUAU-UAGUGUGCAGGGACAAAACCCUCUUUUCGAUCAUUCAGAGAUGGUUCCUUGGGUC---------------------------AACUUAUAAAUUGAAUAUCUCUUGUAUUGUAAUGUUCUUACUUAGAAAAUAGC-UAAUGAGCUUAACAAUUACAGAUA---UCAGCAGAGUAACAUCUCUCGACUGUUAAAGGAUAUGAGCGCGGCUUCGUUCGCUCUGAG-GAACCACUAUUUAUUAAUACUUUUUUCUUAAACUUUAACUUUGAGUUUCUGCACUCUUCUAGUGUAGUGU-CAUUUUAUGCAUAUUUUAAAGAGAGCUA------------AGCUACAGUUCGUUUCAUGAACUUUA----AUGCUGAUUAACAUGUGCUUGAGCAA---CAGC-CGGAAUGUCCUGAAGUAAUAACAGAUACUAAUCUUACGAGACUACUUUUCUAGAGUAUAGACGUAUAUGCAUCAAUUGACAGCCGGGCCUCGAUAAAACUGCCGUUAGU--UAUAACAAUUAGAAACGCGUUUCCGUUAAGCUAGCCUACACGAGUUAACGCAUUUAGGGGGCUACCGUACAGAUCGGACAUU-CUCAGAAGACCCAUUAAGCUUCAGCUUCGGUUAUAACGA-----GGUGAGCCAAUAGUGAAAAAUACACACGGUAUUGUAUGCUGCAGUAGGCGUGACCAGAACUAUUGCAUGCGAUAAUGAGUAUGUAUCUAUCUGGC-AUUACAUAUCGAGCCCUACCAUCCUUAGU-AGAAAAAUAAGUAGCAUUCCGAGUAC----------UACCACUGACGACGAAACCACCUAGGAUAGGCGGAAUGCUCUGAUUUCACUUCUACAAACAGCAGACUACGAAGAUAGCAG-GUAUAUAAUUUUA-GUUAUGACAUCUCUCCGUAUGGUAUAUAGCUUAUUGUUACCUGUUGAGCAAACGAGUCUUAUUAAUUUCAUAUUCUGAUAUUAGUCCUUUACUCAGGUUAUUCUUCCCAACGCCAAUGAU--ACGAGUGUCUAAUAAAAAUAAGUAUCUUUAGGAAGUAACCUUGGUUCUUGGGUCUUCA----CCUCAUAACAGCCAAAAAGGCAUGCAAAGCACAGAG-ACCAACACAUUGCAUAUCACGUGCUUCAUUCCCGAAUACAAAGGA-GGUAAAUUACAACUUUGAGUUUAGAGUCGGAGGGACUACCCC-CUGAGUAUAACUCAAUAUCUACUCAUUUCUAGCUUUCGCGUUCAUUAGGUUAUCACGCCCGUCAAUCCCUUACUUGUAAUUUCAGAGUUUACCA-------------------------------------------------------------------------------------------------------------------------------------------------------------------------------------------------------------------------------------------------------------------------------------------------------------------------------------------------------------------------------------------------------------------------------------------------------------------------------------------------------------------------------------------------------------------------------------------------------------------------------------------------------------------------------------------------------------------------------------------------------------------------------------------------------------------------------------------------------------------------------------------------------------------------------------------------------------------------------------------------------------------------------------------------------------------------------------------------------------------------------------------------------------------------------------------------------------------------------------------------------------------------------------------------------------------------------------------------------------------------------------------------------------------------------------------------------------------------------------------------------------------------------------------------------------------------------------------------------------------------------------------------------------------------------------------------------------------------------------------------------------------------------------------------------------------------------------------------------------------------------------------------------------------------------------------------------------------------------------------------------------------------------------------------------------------------------------------------------------------------------------------------------------------------------------------------------------------------------------------------------------------------------------------------------------------------------------------------------------------------------------------------------------------------------------------------------------------------------------------------------------------------------------------------------------------------------------------------------------------------------------------------------------------------------------------------------------------------------------------------------------------------------------------------------------------------------------------------------------------------------------------------------------------------------------------------------------------------------------------------------------------------------------------------------------------------------------------------------------------------------------------------------------------------------------------------------------------------------------------------------------------------------------------------------------------------------------------------------------------UCUGCGACAUUAUGCGGUCUCAAUCUUAGCGAUGAGGCGAUCUAUUUAGUAGAUAAGACGUGUUGCCCUUAUGAACGUGACAAUAACCUCCAUG----------UAUUCGUCUGCUUCGUUGGACUGGCCAAGUGUUGCAUAUCGAGCCGUCUCAAGGGUAUAAAUUGUCGAGCUAAUAAAAAUCAAACACU---GUUAAGGGCGGAGGUGUACUUGAAAAACGAUGGAAUUGACCACGU-CACACUGAU-CUUCCCGCGUCUACCGCCGACACGGCGUAGAGAUUCUCAUAAUGUGUUGUACUCACAUCACCUUAGAGUGGAGUAGAACAAGAGUUGAGCACUAAU-----GGCAUA--UUGCUAGUGGC--CGUAUUAGAGCAUUUAAUAUUGGUAUUCGCUUUCCGGCUCCAAAAAACGAGAAUCAGCCUCCUUGAUAAUGUGGCAU--------------GUCCCUUCCAAUGUUGACAAGAUGACGAGUUCAUAGGGUAUGUUCUGGCCUUUAGAGUAGUUGCUCCCACG 
>B1 5368
UCGAU-AGAGACAUAACAGCAAUUUUUGUAUGUGUAGGGCUAAUGUACCACGGUAACUAUAUCGUGCGUUGGUGCUGUACCAGCUGAGUAUUGGUUUAGACCUAACAUUAUUAAAAUACAUCGAUGCUACCUGCUACA-AACUCAAACCGUGCA-GUUUACGAUGUC---UCAAUAGACACCUUACUAAGUUGCUUGAGGAAUUCAGUUCUGGAUGUAAUACAAGGAUAUGAGGUUGGUCAAUUUGAUC-UACGACCGCGUAAGUAUUCCUGAAGACUUACAUAAUAAAACUUGUAU-UAGUCUACAGGGACGGAAAUCU-UUUUCAAUCACUCAAAGCUAAUUUCUUAGGCC---------------------------AGUUUAGGUGUUUUAGGUCCUUU-GAUUGCAACGUUCCAGGUCAAAAGAUUGC-AAGUGAGCUUAACAGAUGCAGUGA---CCAGUAAGGUAAUAUCGCUCGACUAUUAAAGCGUAUUUACGUAGGUUCUUUCAGUCUGGA-GAACCCUUGCAAGUAAGUACGUUU------------------------------------------------------------------------------------------------------------------------------------------------------------------------------------------------------------------------------------------------------------------------------------------------------------------------------------------------------------------------------------------------------------------------------------------------------------------------------------------------------------------------------------------------GAAAUAAAAAUUU----------AACUAUUGACAGAUAUAUAAAAUAAGACAUUCGGAAGGAUUUGAAUGUACGUCUAUUAGCGACAGAUCACGAUAUUGACAU-ACAUAUUGGGGAA-CGUCGAGAAGAUCCACCUACGGGAGACGUCCUAUUGUGACAUGUUAAG-AGACGAGUAUGAUGUACUGGAUUUACAUGCAAUAGUGGAUUCCUGUAGUCAUGACUACAUACGCCAUGUAC--ACGAAGCUUUAAGAAGACUUUUUAAGCCAUAGGAGCUCCCUUAGUGCCAGGGUCUGUC----UCCAAUAACCGGUAAAAAGAUACGGAUCAAACAAAA-GGGAACCCUUUGUGAAUGAGCUACCACAGGUCCGAAUAUAAAGGA-AGUGAAUAGCAAUUUUGGUGUCAUAUCCGAAAGAAUUGCGCA-CUGAUUAUAACUCAGUAUCUAAUACUUCCUCGGGCUCUUGUUUAGUAGGUCAACAUAUCCAUAGUUCACCUAUGUAUAAUUGUAGUAUUGGCCG---------------------------------------------------------------------------------------------------------------------------------------------------------------------------------------------------------------------------------------------------------------------------------------------------------------------------------------------------------------------------------------------------------------------------------------------------------------------------------------------------------------------------------------------------------------------------------------------------------------------------------------------------------------------------------------------------------------------------------------------------------------------------------------------------------------------------------------------------------------------------------------------------------------------------------------------------------------------------------------------------------------------------------------------------------------------------------------------------------------------------------------------------------------------------------------------------------------------------------------------------------------------------------------------------------------------------------------------------------------------------------------------------------------------------------------------------------------------------------------------------------------------------------------------------------------------------------------------------------------------------------------------------------------------------AUAUUUAUAA----UAACAGAUUUUACGACUAACU--ACAAAUUUUGUCUCUGCUCACUUAAUUUGCGUGUGAAGGGUGAC--CGCCUUGAAGAGCUCUAACCGACAGGUUAUGAUUACAAAAUUAUAGAUCACGAAUUAUUCUAAAUUAGGAAACGAAUGCAGGUUGAUCA-----ACAGCCGGGGAUGUCUAUCAUCCAGAGGCUUUUACUACCUACGUAGCCUUUUUGCAACUCAUACUUAAUCACGAAUCCAGGU--------------CAUUACGAAUUCUUUACAGCUCGUUGGUACAAAAACGAGUGCACCUAACCAUGGCAUCAGUGAAAACCAGAGCGAUAA--UUUGGGCCUAUGCGCAA---UCAUAUACUAGAG-UCAUAGGCACACCUGAGUGCCUCGUAAAACAUUUACUAAACAAACCUGCUUCGAGUAACG-UAAUGAAGAGGGUAACUUACUGGAAAUGAACCGAUCUGAAACAGUAA-UUGCAGCUAUACACAUAUAAACUCGCAGCUCCCUU-------------------------------------------------------------------------------------------------------------------------------------------------------------------------------------------------------------------------------------------------------------------------------------------------------------------------------------------------------------------------------------------------------------------------------------------------------------------------------------------------------------------------------------------------------------UUUUCUUAUUCAUGGACUCCACGUAGCUUAUUAUUAUGUUAUCCGUUUCGUGCCUCUCCACGAGCAGCUGUACCAAUUCAUGACCGAUGUAAACUUAGUCAUAACUACUUUAUUGGAAGACAAAGUU-AUAGCUAGAUCGUGGCGGCUAUUGUUUUAUAGGUUGUAGGUUUCAGAAUUCAAUACUUAGACCAUUUAG-UUGUGAAUACUGGACUCUUCGGUCUGCAUCUUGGCUUAACUAAACGCUUAUCGAAAACACGCUCUGGA-------UCUUUCAUUUGGUCUGUGAACCUACGAUGUCUCACUGAAGUAAUUACAUUACACAUUUCGAAGGUGCGGGAUGAAUCUUAAUAUAC------AUAUGGUUAACAUUUGAUUAAAGUAGAUGAAAAGGGGAUACAAAUCUCCAUUUAAGAACUAAUUUU--UCCGAAAGUAAGAUUUCAACUAUAGCCAUUACGGGUCUCUGAAACGGCGCUUUAGACGCACUUUUAUACA-----------------------------------UAGAGGCGUAUCGCUCUACCGCGUCACGUGGUCUCAAUUUUCGUAGUGAAGAAACUCGUUUGGUAGAUAAAACGGAAUGCUCUCAUAAACGCGACAAUAAA-ACCGCG----------UAUUUAUGUGUUUUAUUGGAUUGGCUAAGUGAUGUACAUAGAGCCAUUUUAGGGGUCUAAAAUGUUGGGUUAGUUAAAAUCGAACGCU---ACCUGGAUGGAAGACGUAUGUGCAAAACGACGAAACCCACUAUAC-UGUACCGGUACUUCCCGUAACCACCUUCGGUAUGGCAUAAGAAUUCCUACGGUGUGUUAAACUCGUGUCAAUUUAGAAUAGAAUGUAACACGUAUCGAGCAUUAAGUAACUGGC------UGUAUCUAGC--CAUACUGCAUCAUUUAGUGCUGCAUCCCAACUUUCAUUCUCAAAAAACGUCAAAAUGUUUCCUCAGGAAAAUGACUAAGAUAUGCAAGGCUAUCACUUCAUACACUAACAAAAUGAUAUAUUCAUUGAAUAUGGCAUAGCAUUUACAUUUGUCACUACCCCA 
>A1 5368
UCGUU-UGUGAUACGGCGGUAAUUUUUGGACAUGUAAGGCUAAUAUACUGUUAUAGCUAUAUCGAUCGAUAGUGCUGUAUUGGCUAAGUAUUGG-UUAGACCUAACGUUACUCAAAUACAUCGAUGCUACGCCAAACA-AUCCCAAACCGCGU-CGUCUAAGAUAUC---CUUAUAGACAUCUCAUUAGGUUGCCUAGGGAAUUUAAUUCUGGAUCUAAUACGAGGAUUUGAGGUUGAUCAAUUCAAUA-UAUGAUCAUGUAGAUAUAGCUGAAAAC--------------UGUUAC-AAAUGUGCGUAGUGAAAACUGUAUUAAUCUGCAGGUACGGAAGUUUCUUUCAAUC----GCUCGAAGCCAAUUCCCUAGGCCAGUUUAGGUGUUUUAGAUCUCUU-UACUCCAAGGUUCCAAGUCACAAGAUUGC-AGAUGAGCCUAACAGAUGUAGAGA---CCAGUAAGGCACUAUCUCUCGACUAUUAAAGGAUAUCCACGUUGCUUCCUUUAGCCUGAA-AAACCGUUGUUAGCAAGUACGUUC------------------------------------------------------------------------------------------------------------------------------------------------------------------------------------------------------------------------------------------------------------------------------------------------------------------------------------------------------------------------------------------------------------------------------------------------------------------------------------------------------------------------------------------------------------------------------------------------------------------------------------------------------------------------------------------------------------------------------------------------------------------------------------------------------------------------------------------------------------------------------------------------------------------------------------------------------------------------------------------------------------------------------------------------------------------------------------------------------------------------------------------------------------------------------------------------------------------------------------------------------------------------------------------------------------------------------------------------------------------------------------------------------------------------------------------------------------------------------------------------------------------------------------------------------------------------------------------------------------------------------------------------AUCGUUAAAGUUGAAAG-UUUAAUCAAGGCAUAGGAUUG--AUAUACGGUCUU-UAGCACAUAAGUAA-AUCAAUGAGCGA-UGACGCUACGCUCGAUGUUUUUGA--AAUAACAUAGCU-UAGUUUGGUCUGUAAUUUUUUGAACCUAUUUAGGUUUUCCAAGAUAUAAAAACACGACAUCAGGGAUUCAGCAAGGUA-UGUA----------CUAGAGUUCAGAGUUGAUAUUGACCUUGUUGAGUCACCUAAUAAUGACACUUCAAUAGUGGAGAUGUUCCGUUUAGCUCUGAUUUUUACGAUAUGGAGUCAUCCCGAGUUAUACCAGACUAAAGUGCC-UCCCCUUUGCUUUACCAUUUAUAAC-UUGGAU-UAUCUA-CUAUUAAUUUAAAUGUGCAUAUCGGCUAGGUGCAAAACUACCGGUUACUGUGACCUCAACCAACAAUA--------------------------GCUACCCUUAAAGUUGUCGUCUCCUUGUCAGUUUUC-CAAAGUAGGACAUGUGGUGGUCUGAUCACCUAUCGAU-----------------------------------------------------------------------------------------------------------------------------------------------------------------------------------------------------------------------------------------------------------------------------------------------------------------------------------------------------------------------------------------------------------------------------------------------------------------------------------------------------------------------------------------------GUACUUAUAA----UAAUAGAUUUUACAAACCAC---UACAAUAUUGUCUGUGCUCGCUUAACUCGCGUGUAAAAAGUAAC--CGCCUCGAAGAGCUCUAACCGACUGGUUAUGAUUGCAAACUUAUAGUUCACACUAGAUUUCAAAUUGAGAAACGAUUGCAGGCUGACCA-----ACCGUCGGGGAUGUCUAUGGUUAUGAGGCGUUUACCAUUUACAUCACUUUACUGUGACUAGUUCUUAAUCACGAAUCCAGGU--------------CAGUACGAAUUCUUUAUAGCUCGUCCGGACUACAACGAGUCCAACUAGUCAUUACAACUGUUAAUACCCGAGCGGUAAAGUUUCCUCCGAUGUUCAA---UCAUUCACCAGAG-GCAUGCGCACAAUAAAAUUCCUCGUAGAACAUUUGCCAAAU-UAUCUGCUUUGAGUAGCA-UAAUUAAAAGGGUAACUUAUUGGAAAUGGAUCGGUCUGGCAUAGUAA-UUGAGGUUACACUCAUAUAAACUCACAGUUCUCUU-------------------------------------------------------------------------------------------------------------------------------------------------------------------------------------------------------------------------------------------------------------------------------------------------------------------------------------------------------------------------------------------------------------------------------------------------------------------------------------------------------------------------------------------------------------UUGUCUUAUUCGUGGACUCAAUGUAGCCUAUUAUGGUAUUAUCCGUUCGGUGCUUCUCCACGAACCACUGUACCAAUUCAUGAUCGAUGUGAGCUCAGUCACAAGUAAUUUAUCGGAAGGCAAAGUU-UUAGCUCGGUCGUGGUUGCUUUUGUUUUAUAGAUCGUAGAUUUAGGAAUCCAAUACUUAGGCCAGCCAG-UUGCGAAAACUGAACUCUAUGGUACGCAUUUUGGUUUAAGUAAACGCCUAUCGAAAGCAUACUCUGGAUGAGUGGUAUUCCACUCGGUCCGUGAACUUUAGAUGGAUGACUAAGGUGACUAAAUUACAGAUUUCCAAGGUGUGGGAUUAAUAUUAGUUUAC------AUAUGAUUGACGUUUACUUAAAGUAUCCGAAAGGAGCAUACAAAUCUACAUUUAAGAGCUAACUUU--UCCGACAGUAAGACUCCAACGGUAUCCAUUACGGUUAGCUGAAAAGGCACUUUAUACGCACUUUUACAUG-----------------------------------UAGAGGCGUGUCGC------------------------------------------------------------------------------------------------------------------------------------------------------------------------------------------------------------------------------------------------------------------------------------------------------------------------------------------------------------------------------------------------------------------------------------------------------------------------------------------------------------------------------------------------------- 
>H2 5368
UGGCU-CUUAAUGAAAUGGUACUCCUUAAAAAUCUUCAGCGAAUAUGCUGUCAUUGUAAAACCGAAAAUUACUACUCUCAUAUUCAGGAACUAA-UUAUGUCCGACGCUACUGGGGAAUAUGGGCAUCACGUACAACU-AUCCCUAACAAUGUAAGUCUAUGCGAUU---UCGAGCUGUAUCUUAUUACAGUAAUUGGAGAAUAUGACUCGCUGUCUAA----AAGUUAUAGUGGAAAUUAGUUUAGUG-UACGCUUGUUAAUAUUUGUCUAAUGGCGCGCGUAAGGAAAGCGAUAC-CAACACACUAACGGUCAGACUU-UUUACAGUCUUCCAUGUGAAGUUUUUUCAGUU---------------------------AGCUAGCAAUUUACGCAUUGCGU-UAAUGCAAUGUUUUAAAGUAGGGGUGAAC-AGAUGAGUUUAACUACCAGAUAAAUGUCCGGCGGUUUGGCAGCACUCGGUAAUUAAGGUAUAUUUGCCCGGGCCACUUUACUCUAGA-AAUAUUACAUAGGUAAAUUCACCU------------------------------------------------------------------------------------------------------------------------------------------------------------------------------------------------------------------------------------------------------------------------------------------------------------------------------------------------------------------------------------------------------------------------------------------------------------------------------------------------------------------------------------------------------------------------------------------------------------------------------------------------------------------------------------------------------------------------------------------------------------------------------------------------------------------------------------------------------------------------------------------------------------------------------------------------------------------------------------------------------------------------------------------------------------------------------------------------------------------------------------------------------------------------------------------------------------------------------------------------------------------------------------------------------------------------------------------------------------------------------------------------------------------------------------------------------------------------------------------------------------------------------------------------------------------------------------------------------------------------------------------------CAACUCAUUAUUACGAG-UUUAAUCAAAGGACAUAGAGC--CUCCUUGAGCUG-CGUAUAAAAUCUUA-ACCAGUGAACGA-AUAAACUAUCGUCACGAGUUUCGA--UGCUAUGUGUUU-UCAUACGAUCGUAGAAUAUUGAAAAUUCUAAAAGAUCUCAAUGAUAAAAAACAACGAGCUCACGGGACGUGGUAGGUC-CACA----------AUAUGAUAAAGUAUUCAUUUGCACCCUUCAUAUCCCCUAAAUAUUGACACGUCGAUUCAUGAUGCCUUUGGGUCACCUUCAUAAUCUCCGAGAAUAUAUGCACACGAGAAACGUUUAUUCGGAAAGUC-UCUUGUACCCUCUUACGUUGGGGGA-AUAAAU-CUUAUG-CUGGAAUUUCACUCGCAGAUAUCAAUCCAGACGGAAUCUUCGAGAAACGGUUAUCACGUAUGCCCAUA--------------------------AAUGUCCCGAACAUCGCCAUUUCGUCCCUAG-CGUG-UGAGGAUGAUUUUAUUGCUGGCAGCGUUUGUUAAAAC-AGACUGGCAUAACCUUAUGUUAACUAAAAGGCGCGGCAAACCUUGAAACCCCA-------------AGGGUCUUUCGUAUUUCCCCUGGCUACUGAACUGGCUAGC-AACCACAACUUUUCCAUGUUUUAAUGAAAAGCAACUAAAUAUGUCAGGUUUUAUACUGCUAAUUCAAUGGACAAGUACUUUACAUAUCAGCGCCACUAAGAGUUCGAUAUCUCGUGCCUGUUCCCGCGUCGAUUACAUUCCCAUAACUAAUUUUUGUACUCUGCUCAGUUUUUAGUCUUCUUGCUGUCAUCAGCUAGCA-GCAACGGAUAUAGCGUAAUUGCAAUUA-UAGGUGUCUGCAUCGUAUAACGUCAAUUGUAUCAAACGCAUCGCUCCUUUGCGCUCAAUAUUUCCGAGUGUAGGUAAUAGUGAGUGCACGUGCAGUCUUAAUACUUUAACUAAAUUCAAUUGUA-GGUUAACUACCAAACGGUUUAGAACAAAACUGCACUAUUAAACCUAGCUGGAGGGAACAAAGAAUUAUAUUUUUAG----UAACAGAUUUCACGAAUAGCUGCCCUCCUAUUUACUCAUAAUAUCCAAGCUUUGCCCGAAAUGAAGU--CACGUCAGAAGAAUGUAGGCGUCCGGUAGUGCUUGCCUUACCGGGGUGCUUAGCUAAAGUUAUUCUAUACUAUAGUCGGGGGCGGAUUUCUUU-UUCCGAUCUGAUAUCUAUCCGACGGAAGCCUUACCUACCUACGAUAUUUGAUUAGGCCCGGGGUUCAGUACUGCAAUUAGUUUGGCAGGAAA----UGUCAGAAGCCUCUUGUUGU-----AGUCUGAGGUAGAUCUGCAAUAGGUAAUAUGACAGACAGUAAACACGAAAUAGAAUUUGUCGCACAACCCUA---UGAUAGUCCAGUA-UCAUGCAUGAGCCUGACCGUUAAGAGAUCCAUUAGUUAAGU-AUCUAGUUUCUUAAACGC-CAACUCGGAGGAUCAUCUGUGUGGUGCCCUCUGAUUUAGUUCAAUCU-UUAGAGAUAUGCAUGCAUAAAUCAGCGGCUACGGU-GUGAGGGUUCCGCUAGCUAUUAAAAGUUGUACUCACGCUUAUGCUUUGUCAAAAGUUUU-GACUAGUCACAUUGGUAAAUAAGAGA--------------CGGAUUGAUUCUUAAUGCUUUAUUUUAAUGU-UUGAAUGACAUAUUAUCAGCGCGGCUGUGAUCAAUGAGAACACAUUAACAUUCAUUAUCACUAUACAAGGACA-------UACGCCGGAUUUAUUAUCAAGUUUAAAACG--AACACAAGAGUGUGCCCAGUUCUAGGACGUCAGUGCGCUCGA-CUAACGCCAGCGGCAAAAGAUAAUUUGGUUGAUCAG---UCUCCGUAAUGGUACCUCGCUGAAGACUUCUCCUGUAGUUCGGGUUAUUCUCAAUUUACCCCUA--UGCUAACUAGUUAAAGAUUAUGUGGUGUCAACUUCGUAAUA-GUACAUCACUAGAGGGAAACUGAGCUGCAACAUAAAUUAGAUAAUCAAUUCAGUGUCAUUCGAUUAACGCUGCACUCGUUCCCCUUUUACACCAUAGAUUC-GGGCCUAGAUGCUACUUGAAUUCAUUACAAAAUAUUAAAAUAUUGUCUCUCUGUAGGAUUUUUGCUGGCCUUUGUAAUGGAUUAAUAUGGUAAAAACCCUAACCGUGUCUACUUUAGUUCCAAGUGAGGCU-UUAUACUACCCAUUUUUGUGAUUAAAUUAUAAGUUCCAGGGGUGGAAAUGUAGGAUCUAGUUCUUCGAC-GUGCUCUAGAUAGGCUCAUAAGUUUGCGCCCUGUCUUGGAUAAACAGGUACCAAUGAUUCACUACUUG-------UCCCAUAUUUCUCUCAUAAACGAUUGACGCACUAUUGUUUGGACUUUAGCAUAAGCUUACUGGAUCAAGGAAUAAUAUAGAGAGAC------AUAUCCGGGUAAUUGACACAAAUUGUGUAAGCGGAAGGCCCGAACUUAUGUUUCAUAAUUAAGUUC--GCCUAUAAUAAAGCUUUCUUAGAUUUAAUCACGAUAAUACUCGAACGUAUUAGAUUUUCACCCAGACAUA-----------------------------------CAGAAUGCCAAUGAUCAAUCAUUUUAUCCAAUCCCGAUCUUACUCACCAAACAACUUAUUAAGGACAUGAGGUGAAAUGCUUUUAAGAACGCGCCGAUUAAUACUCUGCUAGUAUGAAUAUUUAUUUACCUCGUCUUACCGACAAAACCCUA-GUUUCCGAGAAACUCUAGCUUAUUGAAAAAAAGACUGUUUAAAAUUUUGCAUU---AUCAAGAUCUAAGGUACACUUAAGGGAUCGCGGUAGAAACAUUGC-UGUAUUGGUACUUUCCCCAGCCGCUUACAGUAUGGUAUAGUGUUUUCCGUAAAGUACGAUACUAUCAUACUAUUAGACCGAGAUAGUGUUAGAUUUGAACACUAAU-----GGUGACAGAUACCUGUAGC--GAAGUGAUCAUAUUUAAAUCUGACUGUCAC-CUCUAUGUUCUGCACAUAACAUUUUAUUUCCACAAAAAUAGGGUCG--------------AAUAUUUCAAGCUCGGACAGAAUGCUGAAUCUAGUAUACGAGAUGUGGAAUAUACAAUUUACUUUUCGAUA 
>G2 5368
UCGCU-UUUGAUGAGAUGGUAAUCUUUAUACACCUACAACGAACACACUGUUAUUGGAAAGCUGAUAAUUAUGACUCUAAUAUUCAGGAAUUAG-UUAUAUCCUAGGCUACUAGGGAGCGUGGGCACCGGGUAUAACU-AUUUUUCACAUUAAGAAUGUGUGCCGUU---UCGAGCUGUAUCUUAUUAUGAUAAUUAGACUAUCCGGCUCGAUGUCUAA----AAUAUGUAGUGGAAAUUGAUCUGAUA-UUCGGUCGUGAGUGUUUAUCUAAUUGCGUGCGUAAGGAAAGUUUGAC-UAAUACCCCAGCGGUUAGGGUU-UUUACAGCCUCCUAUAUCAAGUUUUUUCCAUU---------------------------AAACUGCAGUUUAUGCAUUCUUA-UGAUACAAUGUUUUGAGACAGGUGUGAAC-AAAGGAGUUUAACAAUCAGAUAAA-GUCCGACAGUUUAUUAUCACUCGGCAAUCAGGGUAUACCUUCCCGGGCUGCUUUACUCUUGA-AGUCAUCCAUCGGCAAGUUCACCCUGCACAAGUCCUAGAGUUGAGUUCUCGUCCCUUCCUACAAAUAAAC-GAGAUUCUGCGGAUCCUUCUCGAACUUU-------------UGCACUGGUCUUCUUAGAAUAACUU-AACAUCGUUGUACUCCACCACCGUAAUGAACUCCGC-AAUGGUGUCCUUAUAUUCACAUAAGCAACA---------------UCACAGAAUGAAUGUCUAUGAGAGACCAUAUCU-UACCAAGCUCUAGAAAAGGAUGUCUUUAGUGUUGGGAUGACAUCGACUUAAUUAAAAUUGAAUUAGAACUCUUAGA--CAUAAAUUGCGGGACAUUUCGGAAAGUCAAGGAGUU-AUUUAAUCUGCAA--AACAUGCGCCUCUCAGUACAACAA-----UUUGCAUCUAUGGUGAUGAUCUGCAGACAUGGAUCAUCACACUCGAGAUAUAGAGGUAAUGUGUUAAGGCGUCAAGACACAAACAUCAAUCAAGC-AUUUACUAACUCGCUUCACUCAUUUUCAC-CAAUUAGUAGCCGUCAUAUAGUGUCA------------ACGAUGAGAUCAACAAUCUGAUAGAUGUACAGGAAGGUUUCAAU-UCCUAAUUUUAACGGCAGACUUUACUCUAAAUUG-UGGAAUAAUCCCA-GUUGCAAUGAAUACGUAAUUUCAAUUUACUAUAUAAACUCUAUUUAAAUGGAGUUACAUGAGCGAGUGUAAUAUGUAAUCAGUGAAGGAUGUAGAUAUUGACUAUCUCUAUGCCAGCUUC--UUGGGCGCACAAAAUGAUAUGGCAACAGCCCUGAGAUAUCAAUCUGAUAUAGACUCCG----UCUCACAGUCGAUGAGCGCCUGCGAAAGUAAUAGGC-AUUAUCAUCUCGCAAGUGUCGGUCAUCAGGUUUUGAAGGAACGGC-GUGACAUCUCUGGACGGAUGUUUGAUGCGUCUAAAUUACUCA-UCGAAGUUGUCUACAAAGCGGUAUUUGCUUCGACGUCAUAGUGACGUUGUUCGCAAGCUCCUAAGAGACACGCUUUUUCCAAUGAGAUUGACCA-------------------------------------------------------------------------------------------------------------------------------------------------------------------------------------------------------------------------------------------------------------------------------------------------------------------------------------------------------------------------------------------------------------------------------------------------------------------------------------------------------------------------------------------------------------------------------------------------------------------------------------------------------------------------------------------------------------------------------------------------------------------------------------------------------------------------------------------------------------------------------------------------------------------------------------------------------------------------------------------------------------------------------------------------------------------------------------------------------------------------------------------------------------------------------------------------------------------------------------------------------------------------------------------------------------------------------------------------------------------------------------------------------------------------------------------------------------------------------------------------------------------------------------------------------------------------------------------------------------------------------------------------------------------------------------------------------------------------------------------------------------------------------------------------------------------------------------------------------------------------------------------------------------------------------------------------------------------------------------------------------------------------------------------------------------------------------------------------------------------------------------------------------------------------------------------------------------------------------GUAAGGA-UCUGCUAGCUAAUAAGGGCUGUAUUCACACCCACGCUUUGUCGAAAGUUUU-AGCUAAUCACGAUGAAAAUCAAGAGA--------------CGGAUCGAUUGUUAAUGCUUUAUUUUAUUGU-CUGAAUGCUAUAUUAUCAGUGCCGUUGUCAUCAGUGAGAACACUCUAACAUUCAUUAACCUUACACAAGGACG-------UUUGCCGGAUUCAUUAUCAAGUUUAGUACG--AACACAAAAGUGUCCAUAGGUUUAGGUCGUCAGUGCGCUCCA-CUGACGCUAGCGACAAAACACAAUUUGGUUCAUCAG---UCUCUAUAAGU--ACCUCGCUGAAGACAUCUUCCGUAGUUCGGAUUAUUCUCCAUUUAUCACUG--UGCUGAGUAAUUAAUGGUUAUGUAGUGUCUAUUUCUUUACA-GUAUGUCACUAAAGAAAACCUAAACUGCAAUCUAAACUAAAUAAUCAGUUCAAUACCAUUCGAUAAAUGUUGCACUUGUUCCCCCUUUACAUCAUUGAUUC-GACC------------------------------------------------------------------------------------------------------------------------------------------------------------------------------------------------------------------------------------------------------------------------------------------------------------------------------------------------------------------------------------------------------------------------------------------------------------------------------------------------------------------------------------------------------------------------------------------------------------------------------------------------------------------------------------------------------------------------------------------------------------------------------------------------------------------------------------------------------------------------------------------------------------------------------------------------------------------------------------------------------------------------------------------------------------------------------------------------------------------------------- 
>F2 5368
UCGCU-UUGAACGAAAUACUACUUUUUGUACACCUGCAAAAUAUACACUGCUAUCAUCAUG-CGAUGAUUACUGCUCUAAAACUCAGGAAUUAG-UCGGUUUCAACAUUACUAAACAACCUAUGGACAAUGUGUGACU-AUUUUACACGGUGUAGGUGUAUUCUGUC---CUGAGGUGGAUCUUAACAAAUUACUUAGACAAUCUGAUUCAAUAUCUAA----AGGAUACGGCGGAAACCGAUUACAUU-CACGUCUGUUUACACCUGUCUACGGGUGUACAUAUGGUAAGUGAUGUCUAAUACAUUAAGGGCCAUACUU-CUUUCAGUCUUCCAUGUGGAACUCUCUCAAUG---------------------------GGCUUACAAAUUAUGCAUUUCAU-UGAUACAGUACUCUGUAUAAAACCUGAGC-UGAUGCGUUUAACAUUCAGGUGAA-CUCUGGUAGUUUAUGGUCACCUGACGACUAAAAUAGACUUUAUCGGGUUGCUUUGGCCUAGA-AAGCAUCGAUCAGUCAAUUGUUUUCAUAUCAUUACUAUUGUGGAGUUUCCGCCUCCUCCUACAUAUAUAC-GAGCGUUCGCGAAUUCUUGACGGAACUU-------------AGAAGUAAUUCUAUCA-GACUUCUCUAAUACUGCUGAAUUCUUCUAUUAUAAUGAAUUCCAU-AAUGGUGUACUGAUAUCCUUACAAGCACUAAGCAUACGAUGAAUUUAAAUGAGCCAGUAUAUGU---------------CACCAAAACCGUGAAAGUGCGGGCACUGGUGUUGCAAUGUUAUCGGCUUAGAUAAUAAUGAAUUUGUCCGCAUCGG--UACAGCUUACGCGAGCUUACGGAUAACCAAUCAGUC-ACUCAACCUGCAAUUAACUUACGUAUCUCGACGUAACAA-----CAUAUAUCUCUACUGAUAAUCCCCUCACAUGGGUGGCGUUAUUUCAGAUGUAGGGGGGAUCCAUAGAGGCAUCAAUAAAGAAAUAUUAAUCAAGU-AUUAAUUAGCCCACUUUUCUUACAUUAGC-UAUUUGGUUCAUU------------------------------------------------------------------------------------------------------------------------------------------------------------------------------------------------------------------------------------------------------------------------------------------------------------------------------------------------------------------------------------------------------------------------------------------------------------------------------------------------------------------------------------------------------------------------------------------------------------------------------------------------------------------------------------------------------------------------------------------------------------------------------------------------------------------------------------------------------------------------------------------------------------------------------------------------------------------------------------------------------------------------------------------------------------------------------------------------AUAAUCAUUACUAAAGGCUUUGAUCAAAGGAUAAAAAUU--CUGCAUGAACCG-CCUUUAUAGUCUAA-AACGGUGAAUAC-GAAAGCUACUGUCAGGGGUUUUAAUGGGCUAUAUGGGUUCCAUCCCCUCGGAGAACACUUGAUAAUCCUAAAUAUAGCGCUGAAUCGUAACAACGACGUUGCGGGCUGUAAUAGAUC-CAUA----------CUAUGACGUAGCGCUCAUUUGUACUUUAACUAUCCCCUAAAUAUUUACGAUUCCAGCAUUGAUGCCUUCGCGUCAGAUCUGACGUCUUCGGAAGGGUGCAUACACGAGAAACAUGGAUGUUGAUAGCA-AAACGUACCCUCUUACGACCAGGUC-AUAGAC-CUUA---UUAAGGACUCGUCUGCAAGU-UAAAUCAGGAAGCAGACUGCGACAGACUACUAGCACCAAUAGCCAUA--------------------------GGUGUCCCGAAAGUUGUCACUUGGAGCGUCAACGGG-AAAAAAUUCAUUUAUUGCGAGCAACGUUUAUUUUGAU-----------------------------------------------------------------------------------------------------------------------------------------------------------------------------------------------------------------------------------------------------------------------------------------------------------------------------------------------------------------------------------------------------------------------------------------------------------------------------------------------------------------------------------------------AUAUUUUGAA----UAACAAACUAAACGAGCAAUCGGCAUCUCAUUUGCUCUUAACAUCUAAGGCUCACGAAGAAUGUGAU--CGUGUCAGAUGUCUUCAAGCCAUAGGCGGCAUCUACCAUUCUGGAGUGCUCACUCGAAGUUAUUCUAUGUUGUAAUCGGGGGGAGAUUUCGAU-ACUCGAUCGGAUAUUUGUUUGCCAGAAUCUGCGCCCACGUACGCAAUUAGAUCAUGCCGUCUGCUCAAUAUUGUGAGUUGCCUGGCACCAGC----UCAAAGAUGCUUGUUAUUAA-----AGUUUUAGAUAGGUUGGCUAUAGACAAAUUAGCUAAUAGUAAGCGCCAAAUAAAGUUUACCACACUAUCUUA---UGGUAGUAAUAGA-UCAUGCAUGAACCCGGUUAACAGAGAAUCCAUUCGAGGCGU-AUCGAGUUACGUGUAAGG-UGAUUCCGAGGGCCGUCCGUAUACCAUCCUCAGAGUUGCUCCAGUCG-UUGAAAGAAUGCAUGCAUGAUAUAGCUGCUUCUAU-------------------------------------------------------------------------------------------------------------------------------------------------------------------------------------------------------------------------------------------------------------------------------------------------------------------------------------------------------------------------------------------------------------------------------------------------------------------------------------------------------------------------------------------------------------------------------------------------------------------------------------------------------------------------------------------------------------------------------------------------------------------------------------------------------------------------------------------------------------------------------------------------------------------------------------------------------------------------------------------------------------------------------------------------------------------------------------------------------------------------------------UUAACCAUCUCUUUUGAUUCCGAUCUUAUUUAUCAAGCAACCUGUUCAGCACAAGAGGUGAAAUGCUCCUACAAUCGCGCCGAUUAAUACCUUC----------UAUUUGUUUACCUUAUUGCACUUACCGAGCACUU-GGAUCUAACACGUGCAAGCUUGUUGGAUAAAAGUCCGUUUAAGAUUCAACAUUAACACUAAAAUCCAAGGUGCUCCUAAAAUAUUGUAGAACCAACUUUAC-UACGCUAGUACUUAUCUUAACGUCUUACAAUAUCGCACGGAAUUAUUCAUAGUGUACGGUACUACCAUAUUUUCAGUGUGAGGCGGGAUUAGAACAUGAUACUGGC-----AGUAAUGUUUACCUGUAAU--CGUAUUGUAAUCUCCAUACCUGACUACCCU-UUCUAUGUAUCGGAUACGCCACUUCACUUUCUCAAAAAUAGGAUCU--------------GUCAUUUUAGGUCUCAGUAAAAUGAUACUCUCAUUGCACGAGAUGUGGAAUAAAUAAUUUACAUUUUGAUA 
>E2 5368
UCGCU-UUUGGCGAAAUAGUACUAUUUGUACACCUACAAAAGAUACACUGUCAGUACCAUG-CAAUAAUUACUGCUCUAAAAUUCAGGAAUUAG-UUAGUUUUAGCGGUACUAAACAACUUAAUCACAACGUAUGCCU-AUUUCACACGGUGUCUGUGUGUUCUGUC---CUGAAAUCUGUCUUAAUAAAUUACUUAGAUAGUCUGAUUCAAUAUCUAA----AAGAUGCGGAGGAAACCAACCACAUA-UACGCUUGUCUAUGCCUGUUCAUAGGUGUACAUAUGGAAAGUGAUAUCUAAUACAUCAAGGGCAUUACUU-UUUUCAGUCUUCCACGUGAAAUUCACUCGGUC---------------------------GGCUUGCGAGUUAUGCAUCUCGU-CGAUACAAUACUCUGAAUAAAGUCUGAAC-AGAUGAGUUUAACAGUCUGUUGAA-GUCUGCCAGUCUAUAGUUAUUUUAAGACUUAAAUAGACUUUCUCAGGUUACUUUGACCUAGA-AAGCAUCGACCAAUAAAUCCUUUU-------------------------------------------------------------------------------------------------------------------------------------------------------------------------------------------------------------------------------------------------------------------------------------------------------------------------------------------------------------------------------------------------------------------------------------------------------------------------------------------------------------------------------------------------------------------------------------------------------------------------------------------------------------------------------------------------------------------------------------------------------------------------------------------------------------------------------------------------------------------------------------------------------------------------------------------------------------------------------------------------------------------------------------------------------------------------------------------GAAGCCCUGUAAAGAACACUUAUUGAUUACAUGAUCCACCAGACAAAGACA-UAACUAUGUCAUGCUAACGGCUUAAGGAUGUCGUCUAAUCUCAAGCCUUUGUACAAGUUUU-----UAAUUUUAACUCCUAACUGCGCUUUCAAUAUGUGUGA--UUAUCACGUC-CAAUUACAAACAUAAUUUGGGCGCCUCGUCUC-UUAGCAGGGUUGCUUUACACAUCGCACAUACGAAAGGAUGU-UAGGAUGUAUAAGAUAGUUGU-GAGAGCA-AAAAUAACCGUUGA--UUCAGUAGAAUAGAGGACCGAAUCAA-CAUUAUAGAGGUUAUUCAAAUACCAGG-CAGUUGGUCACCAACGAU------GAUGUUCACUCG-CAUGGGGGAUAAGCUUCUCUUCCCAUCCCAUUGGCCGAUU-CGAAGUAUGUUUCUACAAUAACCGAGCGCAAUUUUAAU-----ACAUCAAGCUAGCGAUA-AAACUCAUAUAGAGCAGAAAGUCCCGCUCAUU-ACGGAUACUAUAAAUUA----------------------------------------------------------------------------------------------------------------------------------------------------------------------------------------------------------------------------------------------------------------------------------------------------------------------------------------------------------------------------------------------------------------------------------------------------------------------------------------------------------------------------------------------------------------------------------------------------------------------------------------------------------------------------------------------------------------------------------------------------------------------------------------------------------------------------------------------------------------------------------------------------------------------------------------------------------------------------------------------------------------------------------------------------------------------------------------------------------------------AUAUUUUGCA----UAACAGACUAUGCGAAUAAUUGCCAUUUUAUUAACUCUUACUAUCUAAGGCUCGCUAGGAAUAUAGU--CAUGUCAGGCGACUUCAAGCAGCGGGUAGCAUCGAC-----UGGAGUGCUCACUUGAAGUUAUUCUAUGGUGGAACCAAGUGGAUACCUCUUU-ACUCGAUUGGGUUUAUGCUUUUCGGGAGCUUCGCCCAGCUACGCAGUUAGAUUAUGCCGUACGCCCAGUAUCGUAAGUUCGCUUCGGACGAAC---UUAUAGACCCUUUUUAUUAA-----AGCUUCAGAUGGGUUGGCAGUAGGUGAGUUAGUUGAUAGUAAGCGCGAAAUAAAAUUUACCGCACACACUUG---UGAUAGUCUAAGA-UCAUGCACGAACUUUGUUAACAGACGGUCUAUUCUCGAAGU-AUCUAGUUACGUGUGAAA-CAAUUCAGAGCGCGAUUUGUGUAGUAUCCUCAGAGUUGCACCAGUCG-UCGAAAGUGUGCAUGCAUGAAAUAACUGCUGAUAU-GUAAGGG-CCGACUAGCUACUAAAAGUUGUACAUACGCCGACGUUUUGCCGAGAAUUUU-AAUUAAUCAUAUCGAAAACUAAGCGA--------------CGGGUUGAUUAGUCGUGCUUGAUUUUGCUUU-CUGAACUGAGUGUCAUCAU-GUCACUAUCAUCAGUGUGGACACCCUA-UAUUCAUUACACUCGCACUUAAGCA-------UAUGCCGAACCUCUUCCCAAGCUUAAUACG--AGCACAGAGAUGUCCAUAGCCGUAGCGCUUCUCUACAUUCUA-UUGAUGACAGCAAUGAAAGGUAGUCCAAUUUAUGUA---UCUAUUUAAGGUCAUCUUGCUGAGGACUUCUCCCCUUGUCCGGAUUAUCUUCCAUCCAUCCCAA--UCCGCAGCCAUUAAUGGUUA--UAGAAUCUACGCCGCCUCA-GCAUCUUAUAAAAGCGAACCUAAACCGUAAUUUAAAUCGCAUAAUCAAUCUAUUACCUUUCGAUAUACGCUGCACUAUUUUCCCUCCUUCAUCAUGGUUUU-AGUC------------------------------------------------------------------------------------------------------------------------------------------------------------------------------------------------------------------------------------------------------------------------------------------------------------------------------------------------------------------------------------------------------------------------------------------------------------------------------------------------------------------------------------------------------------------------------------------------------------------------------------------------------------------------------------------------------------------------------------------------------------------------------------------------------------------------------------------------------------------------------------------------------------------------------------------------------------------------------------------------------------------------------------------------------------------------------------------------------------------------------- 
>D2 5368
------------------------------------------------------------------------------------------------------------------------------------------------------------------------------------------------------------------------------------------------------------------------------------------------------------------------------------------------------------------------------------------------------------------------------------------------------------------------------------------------------------------------------------------------------------------UGUUUUAGUACUGUUACUAAGCCUGCGACUCUUUGUACACAUAAAC-CAGAAUCAGCAGAUUUAUAAUGUAAGCU-------------AGGGUAAUCCCUUCCAUGAUU-----AACUUGACAGAAACCUUUCGCUGCAUUGAAUUCCGC-GACCAUGUUUAAUUGUUCUAACCAGCACCAAUCACACGACUAAUUUCCCCUAAUGUAUGAAUAUCUACAUGGAAAUCAGUA------CAACUAGAAAGCGGUCUAUAUUGAUGUAAUGAAGAAUAUUCUAUUAUGAUUGCUCGCACUAUCAACAG--CACAAAUUAGGUGUGUUUCCGCCU-UCCUAGAUGUC-CUCCAAUAGGUCAUUAAAUCUCACCUUCCGCGACAACAA-----GAUACUGAUAUGAUACUAAUUCCUGUUGAUAGUUUGGGCUGCAAUUGAUAUGGACGUAGUUUACAAAGGUAGCGAUCCAGAAAUGAGUGUUACGCGAGCUCGAAAGCCGCUCGGCCCUCAUCGUC-CAAUAACUAAACAGCUUUUGGUAACA------------UCGAUGAGAACAAUACUCAUUAGGACGCGCAAAAAUAGUUGCAU-UCCGUCGUUUGAUAACUGACCACAAAAUAUACCG-AGGAAUGACCAUA-CUAAAAGCAUGUGUAUAUCUUCUCUAUGAAGUUUAUAGACCAUUUAAAUUGAAAACUACAAACGAACCGAACAUUCGACCUGCAAUGGCUUCAGUUAAUACAUAUCCUUACGAGGGCUUC--CUUGGUAUUGAAUUUAAUGCUUGAAAUGGAUUGUUAAGACCAUUUCAUAGCAAUUCCC----UCCUGCAACCGGGCAAACGUUCCAAAAUCGAUAGGA-CGUUUACCUCUGCAUGCACCCGGAUUCCAUCUUGCAAGCUUUCUC-UAUUGGUCAUUGCACAGGGGUUAGGUAGUGAGGAAUUAUCCA-GUGGGGCCGCACUCGAAGCUAGUAUCUACUGGGCGUGUCAAUUGCACCGUUAACGUGGCCCCUCCUCUCUUUCCACCGCAGAUAAGAUUACCUC-----------------------------------------------------------------------------------------------------------------------------------------------------------------------------------------------------------------------------------------------------------------------------------------------------------------------------------------------------------------------------------------------------------------------------------------------------------------------------------------------------------------------------------------------------GUAAUCAGAAUAUUAGG-CAUAGUCAAAACGCAAAAAAA--UUUAUUGCGCUA-UGCCCCUUAUCUGA-AGUAGUGAACCU-AAGAGCUACUCUUGAGUCGUUCGG--UGCUUUGUGGUU-UAGUCGCUUCAAUUCGCUUACUACAUUCUUUAAGGUUCGAUCGUGGUAUAUCAUUGAUAUGUCUAAUGGGAGUGGACA-UAUA----------CUAAGGAUCAUAAUCUAGUUUAACCGUUUAUACCUCUCAAAAAUUCAAAUUUCUAAUAUGGAUACUUUAUGUUCAACCCGUAAAUCUGUGAAUCGCCACGCUCUUUUAACAUAUCAGACAGAAAAACU-ACGUUCCUCGUCUCAUCUGCGGGUG-UCUACU-CUUAUG-CUAAUUAUUUGCCUUUGACUAUUCAUCUAGAAGGAAACUGCCACUAAUAACUGACGAGAAUUAUUAUU--------------------------GACAUUCUAAAUCUCGGCAUUUCCGAGCUAAUCGCG-UAAUGUUUCAUUCGUUACCGGUUGCAUUUGUCUUAAC-GAUCUCCCACGACC---UGCUAACUGGAAAACAAAGAAUUAUUGGGAUAACAC--------------GGGAAUACUGUGUUGUCACUAUCUACGGAGCUGGGCAAA-AAUCAGUACUCUUUCGUUUUUGAAUACAAAACACCCACAUCUGUUA--UUUCCUAUUGAAAUUUCUAUGGGUAAGUUAUCUACACCAUCUUACGACUGGGAGUUUGACGAUUCCUACCCGUCCGCUCCUCCAACUAAUGCUCAAAAACGACUUUGAGACUGUGCCUGCUAAGUAAAUUUCUGACUACCAUAACCUGGCA-AAAACGUACAUAAGUUGUCUGCGCUUC-GAAAUAUUGGUAUCGAAUUACGUGGAGUACACUUAACCCGACACUCUGUUAAGUUUUCUAAUUCUGAUUGAUGAUCAGAAUUGGCAUAUGCUGAGUACCAGGACUUCAAUUGAAAUUGCCUAGU-CGGCAAUC--CAACUGAUUUAGACCAGAAUUGUGCUUUUUGUCCACACCGAGGGAGGUAAAGAAAU----------------------------------------------------------------------------------------------------------------------------------------------------------------------------------------------------------------------------------------------------------------------------------------------------------------------------------------------------------------------------------------------------------------------------------------------------------------------------------------------------------------------------------------------------GUAAUGA-CCGGCUAGUUACUACCAGUUGUAUUUACACCUAUGUUUUGCCGAAGAUCUU-GCGUAAUCACUAUACCAGUUAAGUAA--------------CUGAUUAGUUAUUAGCGCUUUACUCAAUUAUUGCGAACAAUAUGUGAUCAG-UCGAUUGAAGUCAGUGCAAAAGUUUAAUCAACCAUUGGCCUAACACAGUUAGU-------CAUUACGGACUCAUUACCAAGUUUAGCACG--AACAAAAAGAUCUACAAAGCACUAGAGUACUACAACUUUCCA-UCGUUGCUUGCAACAGAAGGCGAUUUGAUUCGUUAA---UCUAUGCUGUUUUGUCGCGCCGAGGACGUCACCUUUCGCUCGAUUUUUCCUCCGGUCAUUAUUUAAUGCAAAAUUUUUAGUAGUCA--GAAUAUCUAUGCCGUCACA-GUAUAUUACUAGGGGGAAUCUUUACCACAAUACCAAUUCCAGAAUCAAACUAAUGUUCCCCGGUAAAUCCAGCGCCACGAGUCUUUCUCUACGGUGUCUGU-AGCU------------------------------------------------------------------------------------------------------------------------------------------------------------------------------------------------------------------------------------------------------------------------------------------------------------------------------------------------------------------------------------------------------------------------------------------------------------------------------------------------------------------------------------------------------------------------UUAGCAGUCGUAUGUAACAUAGGGCUUAUUUGGAAAACCACCAAUAAAGCACAUAAAAUGAAAUUUCUCUUUGAUCGCGUUGCUUAAUGCCCCG----------UACCUGCCUGCCUUGUCAUGUUGACCGAGCCCUG-GAAUUGGGCAAUCUUAAAAUUACGAGAAUAAGAGUGAUUUCAAGGUCAACGCU---UCUAAGAUUUGGAGUGUAUUCAAAAUAUGGCAUGAGCGAUUCUGC-AGUAUUAGCUUGUCUCUCAGCCACAUAGAGUAUAAUAUAAACAUUUACAUCGUAGAUAGUAUUACGAUUUACUUCGGGUGAGAUUAAACUAGAAUUCAACCCCAAU-----GGGAAGAAAUAUCUACAAAUGUAUAUUAUAACGCUAAGAUCUGACUGACAU-UUCUGUAGUCAGGGUACAGUACCCCAUUCUCGCAAAAGUGGGCUUU--------------AUUACUUCACUCCUUGGUGGAACAGUAACGUCAUUGCAUGCGGUGUUGAACAUUUAAUUCAUGGUCCGACG 
>C2 5368
------------------------------------------------------------------------------------------------------------------------------------------------------------------------------------------------------------------------------------------------------------------------------------------------------------------------------------------------------------------------------------------------------------------------------------------------------------------------------------------------------------------------------------------------------------------------------------------------------------------------------------------------------------------------------------------------------------------------------------------------------------------------------------------------------------------------------------------------------------------------------------------------------------------------------------------------------------------------------------------------------------------------------------------------------------------------------------------------------------------GCUUUUGGUAAUA------------UCGAAGAGAGUAAAACUUAUUUGGACGUUCAUAAAUACUUGGAU-UCCGUCUUUUGAAAUCUGUUCGCAAAAUACUCCG-AGGAAUGGCAUUA-GAUGAAAUAUGUGUAUAGUUUCUUUAUAUAGUAUAUAGACCAUUUAAAUUGAAAACUACAAACGCACCGGCAAUCCGACAUUCAACGGCUUCAAUUAAUAAAUAUUCUUACGAUGGCUUC--AGAGUUAUUUAGUUUCAUGCUUUAAAUGGAAUGUGAAGGCAAUCAAAUAGUAGUACCC----UCCCGCAAUCGGGGAAACGAUCCUAAACCGAUAGGACGGCUUUCCCAUGUACAUACCCGGAGUGCAUUUUGGAAGCUAUUUC-UAUAGGUCGGUGUAUAGGGGUUUGGUAGAGAAAAAUUAUCCAGUUGGGGCCCACUCAUA-GCUGUUAUGUGUUGGGCGUGACAAUAGCACCGAUAAUGUGAACUCUAUUCACUUCCCUCCGCAGAUGAGAUCACCAC-----------------------------------------------------------------------------------------------------------------------------------------------------------------------------------------------------------------------------------------------------------------------------------------------------------------------------------------------------------------------------------------------------------------------------------------------------------------------------------------------------------------------------------------------------GUAAAAAGAAUCUAAGG-UCUAAUCAAGACGCAAAAAAA--UUGAGUGCGCUU-UGUACCAUAUCUGA-AUAAGUGGACAU-AAGAACUACUGUCGAGGCAUUCGA--UGUUUAGUGGUU-UAGUCGCAUCCAUUAGCUUACUAGAUUCUCUAAGGUCCAACUGAGACAAGUCAAUGAUAUUUUUAAUUGGGGCAUAUA-UAUA----------CUACGAAUCAGCAUCUAUUUUAACUGUGUAUAGCACCUAAAUAUUCACAUCACUGGUAUGGAUACUUUUUGCUUAACCCUUAAAUUUAUGAAAUGCCACGCCCUUUUAACCUAUCGAAAUGAAAAGCU-CCGUUCAUCGUAUCAUCCCUAGGGUGCUGAUU-UCAAUG-GUCAGUAAUUGCCUGUUACUAUUGAUCUGGAAAGAAACUGACACAGAUAGCUAACACGAAUUACUAUG--------------------------GACAUCCUAAAACUCGUCUGUUCCUGGCUAGCCGUA-UAUAGUUUCAUUCUUAACCAGUUGUGUUUGUUUCAAC-AAUCUUCUAUAACC---UGUUCAAUGAAAAACAAAGAAGUAUUGGGGUGUCAC--------------GGUAAUAUGGUAGUUUCCCUACCCGCAGAGCUGAGCAAA-AAUCAUUUCUCUUUCAUUUUUCAAUACAAAACGUCCAAAUCUGUUA--UUUCCCACUGAUAUUUCUAUUGGUAAGUUAUUUACACCAUCACACUGCUAGGAGUUCGCCGACUCCUAGCAGUCCCUUCACCCAACUGAUGCUUGUAAACGACUUGGAAGCUGUGCCCGCUAAUUAAAUCUCUGGUUACCAGAAGCUGGAA-AAAACGUACUUAAAUUGUUUGCAAUUC-AAAAUGUGGUUACCGUAUUACGUGGAGUACAUUUAACCCGACACCCUAUUAGGCUCUCUACUUCCGAUUCACGGUUAGAAUUAUCACAAGCUGAGUACCAGGAUUUCCAUUAAUAUCGCCUACU-CAGCAGCA--UAAC-GAUUUAGACUAGAAUUGUACUCUUCAGCUACACCGAGGUAAGCGAAUAAUU----------------------------------------------------------------------------------------------------------------------------------------------------------------------------------------------------------------------------------------------------------------------------------------------------------------------------------------------------------------------------------------------------------------------------------------------------------------------------------------------------------------------------------------------------GUAAUGA-CUGGCUAGUCACUACCAGUUGUACCUACACCCACGUUUUGACGAAGAUCUU-GCGUAGUCAUUAUGCUAGCUAAGUAG--------------CUGAUUAUUUAUUGACGCUAUAUUAAAUUCUCGUUAAUGUUAUAUAAUCAG-UCGACUGAGAUCAGUGGAAUCGUUUAGUCGGCCGUUUACCUGACACAAUUACC-------UAUAACGAAUUCAUUGCCAAGCUCAGCACG--AACAAAUAGGUGUACGAAGCACUAGGGUGCCACAACUUUCCA-UCGUUGACAGCGAUAAAGGAUGAUUGGAUUCGUCAA---UCUAUUUUAUUUUGUAACGUUGAGGUCUCUUCCUUUCGUUCGAGUUACCUUUUGGUCAUCAUAA--UGCAAGGUUAUUAAUUGCCA--AAGUAUCUAUACAUCCACA-GUAUAUUAUUAGGGGGAAUUUUGACCACAAUAUUAAUUCCAUAAUCAGACUAGUAUUACCCGUUAAAUGCAGCAUCAUGAGUCUUCCUCUAUGAUGUGUUU-GGCUUCACUUAGCUUCUGGCCUAGUUGUUAAUUAUUAGAAUGUAGUCCCCCCUUAGCUCGUUUACCGGUCAUUGUGUUGUAUCGCCAUGGAUGCUUCCUUAGUCUCAUCUGUUUCAGCGUAAAACUGAAUU-UACUGUUAAUCUUUCCAGCGACUGCUUUGCAGAUCCCAGAACAGGCAAUCUGAGACUUGGGUUGGCG---ACACGAGAUGUGAAUUCAUCAGUUCACGAUUUCAUCUCGGCGAGGAGACAAUAACAGUUAAUUUCUGG-------UGGCUCAUCUAUCUCGAGAACUAUUGAUGCGCCACUAUUAGGGUUUUGAAUUAACCUUCCAAGAUUAAGGAUCGUCAAUCAAUAAU------AUAUCCAUAACAUUAUCAGGCUUUAUUUAAACAGAAUGUAUUAGUUUACGUUAAGUCACGAAGUCC--UCCAAGAGUUGAACUUCCUGAGUUUUAACCAAGGUUAAAUUCAAGGGUGUUAGACAUCCAUUUAGUUAUG-----------------------------------AGAAAUACCAAUAC------------------------------------------------------------------------------------------------------------------------------------------------------------------------------------------------------------------------------------------------------------------------------------------------------------------------------------------------------------------------------------------------------------------------------------------------------------------------------------------------------------------------------------------------------- 
>B2 5368
CCGCU-UUUUAUAUAGGAAUAACUUUCGCAUGCCU-GAACGAGUAUAUUGUUAUAGUCAUAUUUGUUAUUACCACCAUGAUAGUUAGUGAGUAG-UUUGAUUCUACAUUACCGUAGAACGUGAGCGUUACGUGUAAUU-AAUUCUCGCGGUAUAUGUACGUGCUAUC---UUAGGAAUAGUCUUGUUAAAUUAGUCAAAUAACCCGGGUCUUUGUUUAA----GAAGCACAGAGUAAAUC-AUUUGAUA-AUCUCUCAUUUAGAUCUAUCUAAGAGUACAUGUAAGAGAGAUAGUGU-CAAUACCUAAGUGGUCAAGCCC-UUUUUAAACUUUUAUGUGAAAUUCUCUCGACU---------------------------AGCUUGCAAAUUGUAAAUUUGGC-UGAUAUAACGCCCAUGCUUAGAUCUACAU-GGACAGGUUUCAAAGUUUGGAAAA---CUGUCAGAUUGCUAUUGCUCAAAAAUCAAGGUAUAUUUCCACAGAUCACUUCACCCUAGU-GAAUGUAGGUCUGUCGAUACAUUUUGUAUUGAAUUCAUUACUACGUUGCCGACUCCUUCUCGAAGUAAAC-AAGUAUCU---AAGUCUCAGUGGAAGUU-------------ACAAUAUUUCCUUUCUAAAUUCAUUAAUGUUAGCGGAAACCAUCUCUUUUAAUGAAGUCCGA-AAAGAUUGCCUAUCGUUCUAACUAGCAUCAAACACACCAAAGAUUUCUCCUGAUGUACGUAUAUUCCUGAUAAAAUUCCGAGAUAACCCACUAAAAAGCGGUCUACAAUGGUGCAACGUUGGUCGUUCGUGUAGACUUGAACGAUUCAUCAUCAC--CACGUAUUAGGGGGGGUCUCGGAGACUUGGAUGUA--CUCUAAUCAGCGACUACCUUUGGACUUCCAGUAUAUCCA-----GAUGCUCAUAUAGUACUGAUCCCCGUCAGUAGUUUACGCUGCAAUUGAUGUAGACCUAAACCAUAAUGGGAGCAAUAUAGAAAUAUGAAUUACGCUUACGAAUAUACCAUUAGAUUACCAGUCUC-UAAUAACUAAAAAGCUUUUAAUAUUU------------GUGAGGUCACUAAUACUUAAUCGGAGAUGCAUAAGUACGUGAAU-UUCGUUUUUUGACAACAAAUUACAACGUAUAACG-AGGAAAGACAUUA-GUUGCGGAAUAUGAUAUUUAUACGAG-AUACGUUAGGUAUCACUUAAUUGAAUGAUUGAAAGCGGGCGUUGUAUUUAUUCGCCUGUGUUCUCAGAUAAUAAGCAUCAACACGCUGGCGUC--AUGGUUGUUUAUUAUCAUGGUUCAAAUGGAAUGAGACAUCUCUCCGUUCACGAUUUCC----UAGCGUAAACAGUGAAAAGAUCCGAAAUCCAUAUAA-CUCUUGCCCAUGUAAAUGCCCUGCAUUGGGUUCGGUUACAAAUUC-GAUAGAUCGGUGUACAUAGGUUGAGUUGCGACAAAUUACUCC-GUUCGCAUUCCUCAUAAGUUACUACUUGUUUGGCGUAACUAUUCAGCCUAUAACGAGGCUUCUGAUCUCUCCCUUUCACCAAAAGGAUCAACUAAAGUGCUUGCAAGGAACGUGAAUCAAUCACGUGAUCUGGCUGACAAAGAUA-GGAUGAUGCCAGACGAACGAAACAUUCGAGCUCUUAACUCCCUUUGCUUAAUAGAAUUUAU-----UCUCUUUGUUUCCUAAUCAUGAUUGCUAUAGGUGUCC--CGUCCGCGUC-UCUUUGCAGAUAGAAGUUUACCGUCUGUC-GC-UUGGUAUCUUUACUGCUCACCUCGUCUAUAUGACAGCAUAACCAAGAUUGAUGAGGUCUUUGAUCAAAGCACCAUAUAACUAGCGA--CAUAAGACAGCUCAGAAACUAAAUAG-UACAAUGGAGGAUAUGUUGAUAUUGUAUGGUCUGAUCCUCGACAAU------UACGUUCUUUCC-GACGGCAAGAACCGGCCAUCUACAGCCCCGCAGGCCAUUUGCUACUUUGAUCCACAUAAUAGUGGAACGUUGCUUCUACACAUCAAGCCGUUGACAAAUAU-UAUAAAAAUUAGACCUAACCAUUUUACAACUU-AUCAAUACUGGAAAUUA----------------------------------------------------------------------------------------------------------------------------------------------------------------------------------------------------------------------------------------------------------------------------------------------------------------------------------------------------------------------------------------------------------------------------------------------------------------------------------------------------------------------------------------------------------------------------------------------------------------------------------------------------------------------------------------------------------------------------------------------------------------------------------------------------------------------------------------------------------------------------------------------------------------------------------------------------------------------------------------------------------------------------------------------------------------------------------------------------------------------CUAUUGUCCAUAUGUAAUAGACUAUGUGCCUAGG---UAUUAUCUAAGUCAUGCCUAAUUUAACCUCAUUUGGUAUCAGGC--CGCGCUGAACGGAUUCAAACGUUGAUUAGUGUUCAGAAUUUCGUAAUGCUUAACUUAUGCAAUUGUAUAGUAAGGACAGGAACCGAAUCCUUC-ACUCGUUUAGAUAUUUGAUUAUGAGAUAGAACUCUCACCUAUGCACAUGGAUCAUGCCCAUUAUUGAGUCAUGCAAUUAGUUGGACACAAAA----UUAAAGACUUACGUGACCAU-----AGCUCCAGGAAGGUCGGCAAUAGGUAGGUUCGCUGGGAGUGAGCACACAACAAAGCUUACUGUACUUUUUUG---UGAACUUAUAAGA-UCAAGUAUGAACCUAAAAAGUUCGAGACCUCUUCACUAGGU-AUCCAGCUUCACAUGAAA-AAAUUCUGAAGGUCAUUCUUGUAAAAUCUCUCAGCUUUAAUUCGUCG-UCGGAGGAAUGGAUUUAUCAACUUACUGAUAUCAU-------------------------------------------------------------------------------------------------------------------------------------------------------------------------------------------------------------------------------------------------------------------------------------------------------------------------------------------------------------------------------------------------------------------------------------------------------------------------------------------------------------------------------------------------------------------------------------------------------------------------------------------------------------------------------------------------------------------------------------------------------------------------------------------------------------------------------------------------------------------------------------------------------------------------------------------------------------------------------------------------------------------------------------------------------------------------------------------------------------------------------------------------------------------------------------------------------------------------------------------------------------------------------------------------------------------------------------------------------------------------------------------------------------------------------------------------------------------------------------------------------------------------------------------------------------------------------------------------------------------------------------------------------------------------------------------- 
>A2 5368
CCGCC-UUUUAUAUGGCAAUAAAUUUCGCAUA-CUGGAACGGAUAUAUUGUUACAAUCAUAUUAGUUAUAACUACUAUGAUAGCCUGGGAUUAG-UUUGAUCCUACAUUAUCAUAAACCGUGAACUUUACGUGUAAUU-AACUCUCGCGGUAUAUGUACGUGCUAUC---CUGGGAGUGGUCUUAUUAGAUUAGUCAAAUAACCUGGUUCUCUAAUUAA----GAAACACGGAGUAUGUU-AUCUGAUA-UUCCCUAGUUUAUACCUAUCUAUAGGCACAUAUAAGAGAGGUAGUGU-UAAUACGAAAGUGGUCAAGCCC-UUUAAAAGCUUUUAUGCUAAGUUUUCUCAACC---------------------------AACUCGCAAAUUGUGAACCUUGU-GGAUUUAUCGCCCUUAAUCAAAACUACAU-GGACAGGUUUUAGAGUCUUGUAAA---CUGUCAGUUUGCUACUGCCCGAAGAUCAAGAUAUAUUGUUACGGACCACUUCACCCUAGU-AAUUGUAGGUCUGUCGCUACACUU------------------------------------------------------------------------------------------------------------------------------------------------------------------------------------------------------------------------------------------------------------------------------------------------------------------------------------------------------------------------------------------------------------------------------------------------------------------------------------------------------------------------------------------------GCCAAUAGUAUUU-GUGGGGAGAUUUCGCAGGACUCAACACUUAAUCGGAGAGGCAUAAGUAUAUUAAU-UACGUUUUCUAACGACAGACUACAAUUUAUAACG-AGAGAAGACAUUA-GUUGCGGAUUAUGAUAUUUAAACGAA-AUAGUUUAUCUAUCAUUCAAAUGAGGGACUGAAAACGGAUAGUGUAUCUAUACUCCAGGGCUUCCAUAUAAGAAGAAUCUUCACGAAGACCUC--AUGAUUGUUUAGUAUCAUGCUUUAAAUGGAAUGAGAUGUCUAUCCGUUCGCGAUUCCU----UACCGUAAACAGUGAACAGUUCUGAAAUAAAUAGAG-CUGUUACCUAUGUAAAUGCCCUGCAUCCGGUUCGGGAGUAAUGUC-GAUAGAUCGGUGCGCAUAGGUCUAGUUGCGACAAAUCACACAGGUUUGGAUUCCUUAGAAAUUAUUCCAUAUGAGGCGUAUCAAUUCUCCCUAUAACGAGGUCUCUCAUCACUCCCCUUCACCAAUAAGAUUAACUA-----------------------------------------------------------------------------------------------------------------------------------------------------------------------------------------------------------------------------------------------------------------------------------------------------------------------------------------------------------------------------------------------------------------------------------------------------------------------------------------------------------------------------------------------------------------------------------------------------------------------------------------------------------------------------------------------------------------------------------------------------------------------------------------------------------------------------------------------------------------------------------------------------------------------------------------------------------------------------------------------------------------------------------------------------------------------------------------------------------------------------AGUCUAACAUGACA---UGUUAGAUAAGAAACAUGGAAGUACUAGGAGCCCGC--------------GGAAUUACAGUAUUUUCUCUACCUGUGGAGCUAAGCAAC-AAUUAUUGUCCUUCGAUUGUACAAUAGAAAACAUCUAAAUUCGUCC--UUUAAUAUUGAUAACUCCAUAGGCAACUUAUCUGCACCACCUAAUCAUCUGAAGAUGCCCGACUCCUACCCAUCUUCUUUUACUGCUAAUGCUAAGAUACAACUUGUGAACUCUGUUCGUUUAUUAAAUUUUUGGUUAUCGGAAUCUAGUA-CAAACGUAUAUGAAUUGUCUGCCACUU-GAAGCGUUGGCAUCGAACAACGUUUGGUGUACUUAACCCGACGUCCUAUUGAGUUUUAUAGUUCCGCAUGAGGAUUAAAGUUUUUGCACGCUGAGUUUCAGAUCUUCAAUAGGAAUUAACUGCU-CGCCAAUU--CAAC-GAUCUAGACCAAAUUUGAAAUUUUCAGUCACGCUGAAGGAGGCAAAGAAUC----------------------------------------------------------------------------------------------------------------------------------------------------------------------------------------------------------------------------------------------------------------------------------------------------------------------------------------------------------------------------------------------------------------------------------------------------------------------------------------------------------------------------------------------------GUAAUGA-UUCACUAGUUACUAUCGGUUGUGCUUAUAUCUAUGUUUUAUCGAGAAACCUAACGCAGUCGCUUCACUUGUAAGGCAGAUUUAGUGUACGGCCUGACUAUUUAUCAUCCUUAUGAUCUGUUCU-GCUGAUGAUAUUCAAUCAG-UCGACUUAUAUCGGGAAUAAAGUUAAAGCCACCAUUAACGCAACAAAAUUAAU-------UAUUCUGAAUCCAUUAUCAAGUUCAGCGCA--AGUAAGUAAUUGUAAAGAGCACCAGGACGUUACUAAUCUCCA-GCAAUGCUAGUGCUAAAAGAUGAUUUGAUUAAUUAG---UCUAUUUUAUUUGAUCGCAUUGAGAAUUGUUCCUUUCGUUCGACAUAUCCUCCGGUCAUUUUCA--UACAAAGCCACUAGCAGCCA--UCUUAUCUACAUUGUUAUA-GCAUAUUAUCGAAGGAAUUUUAGAAUACACUCCGAUUUCUAUAAUCGGACUAAUGCCGUUCGAUAAAUUCAGCAUCAUGUCCAUUUUUUUAAUCUACCUUA-AGCA------------------------------------------------------------------------------------------------------------------------------------------------------------------------------------------------------------------------------------------------------------------------------------------------------------------------------------------------------------------------------------------------------------------------------------------------------------------------------------------------------------------------------------------------------------------------UUACCUAUCGUAUGUAGCAUCGAUAUUAUUUACAAGACUGCCCAUACAGCAAAUUAGAUUGAAUGUCCUUACGAUCGCGCUGACAAAUACUCCG----------UAUCCGCUUACUAUUACAUGUUGACCAGGCCAUC-GAACCGGGCAAUGUUGAGGUUGCAAGAAACAAACCUAUUUUAAGCUCAAUACU---AUUAAGACCUCUAGGGCGCUUAAGGUAUGGUGAGAGUGAUUUUGC-UGUUUUAGCACGGCUUUUAGCUGUGUGAAGUACAACAUCAGGUUUUCUAUCGUGCAUAAUACUGUCAGCCCCUUGGUGUUAGAUGAGAUUUAAAUUUCAUGGUGGU-----AAUAGAAAGCGUGUGUAAC--UAUGCUACAAUACCUAGAAUUGCUUAACAC-UUCUUUGCUCAAAGUACAGUUGCCCAUUCUCAUAAGAGGAGGAUCU--------------ACUAUUUUACACCUCAAUUGAAUUACAAUAUAAUUACAAGCAGUGUGAGAUAUCCACCUCAUGGUUCGGCA 
>H3 5368
UUACC-UUUGACAUAGUCGUAAUUUCAUUGUCCCUAAAACGUGUAUACUGUCGUUGAUAGGUCGCUUAUCAGUUCUGUAAUAAUGACGGAUUUG-CUAGUCAUAGCGGUACUAGAAAGCGUAAGCACUUCAUCUAGUACACUUUGAGCCAUAUAUGUGUGUGCUAUC---CCGAGCAGUAUCGUGGCACAAU--CCGACCAACAUUGUCUCUAAUCUAA----AAGAUGUGAGAAGGCACCAUUAUACG-UACACCAUUUUACGCCUAUUUGAAGAUGAACAUGUGGAGGACGAAAG-UAAUAUGCAAAGACUGGAAACU-UCUUCUACCGUUUGGGCAAGGUUCUCUAGAAU---------------------------AGCGUGCUGGUUAUGGAUCCAUU-UAAUAGAAUGUUCUUAAUCAGACCAAAUC-UCAUGAGCUAAAUACUUUUGAGAA---CUGGGACAAUAAUAUUCCUCAACGGUUCGAGUGUUUCCACUCAGGUCGUUUCA-CCCAGA-AGCCUAAAUUGGGUAAAUAUACCGAGUUUCAGCCUCAUUAUUAAGAUAUGCGAGUCUUAUAUGAACAUAGCGCGUCUCGGCGGCUUUCAAAUGGAACAA---------------CGUGUAUCACAUACUAUUUUCGUCGACAUGGUGGAAAUGCAUUCCUUCAGUGCGUUACGU-AACAACAUUGUGUUGUGCUUGCACACGAAACUCCCGCAUGAAAAGUCAUCAGUCAAAUCUAGUGUUUCUACAUGAAUGACGACGAGCACACGUACAAGCCAUCUUCAGU---GUAAGCGUUAGGACUAGUGUUAUGCAGA-CUCGCCUUAACCAAAACUCAAAUAUUGGCCUCUCGCAAGUACGCAAAGUUUA-UCAGAUUUAGCGAGUAACUAGGGCCUCUCGAUGCACUGA-----UACACUUCUAUCGUGACAUCACGCUCAAA-GCUUUAUACACCAAUAGACGUGGUUGAAAAUUAUGCAGUCAGCAUCUCGACCUCGAUAAGCAAGC-AUUACAUACACCGUCUCCCAAUCCCUUGA-CCGUCUAAAGACA-------------------------------------------------------------------------------------------------------------------------------------------------------------------------------------------------------------------------------------------------------------------------------------------------------------------------------------------------------------------------------------------------------------------------------------------------------------------------------------------------------------------------------------------GUAAAAUCGGUAUAAGCGUGAAUCGGUUAUUUAAAGUACCGUGAUGCGAUAUAGUUUUCUUUGGUCUUCUAAGACAUUCAAGCUGUUUACUCUCCCGACUUUAUAGAUUU--------UAGAUUUUAUUAAUAGUAAUACUUACCCGGUGUGUGC--CUAAUGCGUU-CAAUAACCAAUGGAGUUUCACCGUGUCUCUCC-UUAGCUCGCCACUUAUAGACCUCGCAUUAACAAUCCUAGGA-UGGAUUGUAACAACUAAUUAA-AAUAGCAUCGAAUAAGUUUCAA--UAGCACGGAACACAGAAAUGGUGCAA-UAACACCAAGGUAAUCGAGGUGCAGUA-CAUCUUAGCUUCGUCGGC------UA-----------GAUGAGAAGUAACUAAAUCUGGCUUCCUCAUUAGCGUAUU-CCAACUUUUCAAUUAUAACAA-------CUGGACGUCGAUCCGAUAUAAAUUUAGUAGUA-GAUACUGCACGGAAUCCAAUACAGUUCCUCAU-AUUAAUAACAGGAAUUAAUCAUUCUAUUUGAUCC-UAUAAUCGGAAAGCAAAGAUC--GUGCGUGAUCUG-UGUGAUCUAAUCAA-GAAGGUG-CCAA-AAAGACAACCCUCAAGAGUAUCAA--AGCUAUUUUGGU-UAUAUCGUUUAUCGAGAGUUAGAACUUAUUUGGACUUCCGUUCUAGUCGAACAAGGACGAGACGGAACCAAGGGGACC-UAUU----------CUUGAAUACCCUACUCAGUCUCACUUCUCAACGACUCUUUAUACCCUCAUUUUUUUCGAAGGUAAUCUUGUUUCAGCCCCGAUAUUUUCUAAUACAAACUACUCUCAGAUGCGUCAGACUAACAGAAU-UCGAUGAUUGUCUUACCGUACCAGC-UUCAAC-CAUGCA-CCGAUAAGCUUCCUUAGAACCCCCAUCAAGAAGAAAACUGUUACCAACACGUACCA-GCAGGGCCCUC--------------------------GGGGUCCAAAAGUCUGACACUUACUGUCUAGUUCUA-CGGUGUUUGACAUAUUGCGGCUU---GCUGGGCCACC---------------------------------------------------------------------------------------------------------------------------------------------------------------------------------------------------------------------------------------------------------------------------------------------------------------------------------------------------------------------------------------------------------------------------------------------------------------------------------------------------------------------------------------------------------------------------------------------------------------------------------------------------------------------------------------------------------------------------------------------------------------------------------------------------------------------------------------------------------------------------------------------------------------------------------------------------------------------------------------------------------------------------------------------------------------------------------------------------GCAAG---CCCCCUAGUUUUUACCAGACGUAU-----CAUACGUAGCCUUAAGCAGUCU-GCAGUAUU-CUUCGCUAGUCAGAAAA--------------CUGAUUUACAGUUACUUCUUUUCUGAACUC--GUGGUUGUAACUCUAUUAG-GUCGAUAUAAUUGGUGUGAAUAUUUAAGCGCUCUUACCUCCUACUUGUAUACA-------UAUACCCAUUUUGUCUUUGAAUUUAUCAGA--AAUAGGAGGUAGCACCUAGUUCAAGGGUCACAUCGCUCUCCA-AUGACACCAGUUGUUAAAGACAGUUCAAUUCACUUA---UCCAUCUAAUCUCGUCACUUGGGAGAUAUCUGCG-UUAUUUAAAUUACCUAUUAAUAUCUAUCU--UUCAAGUUCAUUAAUGCUAA--UGGUGUAUAUACACCUACAAGUAUAAUGUUGGAGGGACUUAGAGUUGUCACCUAAAUUGCGUAUUCAGAUGAACAAUCUUUAAUUCAAGUUGUAUCGCGCUUCUUAUGCAGUCGUCCAUGU-AAGC------------------------------------------------------------------------------------------------------------------------------------------------------------------------------------------------------------------------------------------------------------------------------------------------------------------------------------------------------------------------------------------------------------------------------------------------------------------------------------------------------------------------------------------------------------------------------------------------------------------------------------------------------------------------------------------------------------------------------------------------------------------------------------------------------------------------------------------------------------------------------------------------------------------------------------------------------------------------------------------------------------------------------------------------------------------------------------------------------------------------------- 
>G3 5368
UCAUC-UUUGACACGAUCAUAGUUUUUUUGUCUUUAAAACGUGUAUACCGUCGUUCACAGGUCGCUUAUCAGUUUAGUAUUAGUCAUGAAUUUU-UUAGACACAGCGCUACUAGAAAGCGUAAACACUGCAUCUAUAC-AUUUUGAACCUUAUAUACGUGUGUUAUC---CCGAGCGGUAUCGUGGU--GUUAUCGGACUGACAUAAUCACUAAUCUGA----AAGGUAUGAGGAGGAACUAUUAUACA-UACACUUUUUUACAGCUAUCCGAAGGUGAACAUGAGGAAGACGAUAG-UAAUAUGUAAAGAUUGGAAACU-UUUUUCACUGUUUAGGGGAGGUUUUUCAGAAU---------------------------AGCGUGCUGGUUACAGAUCCAUC-UAAUAGAAUAUUCUUAAUUAUUCCAAAAC-UCUUUAGCUAGAUAGUUGUGAGAG---CAGGUACAAUAACACCGCUUAACGGUUAGAGAGUUUCCACUCAAGUCGUUUCG-CCCAAA-AACUUAAAUCAGGUAAAUAUAUCG------------------------------------------------------------------------------------------------------------------------------------------------------------------------------------------------------------------------------------------------------------------------------------------------------------------------------------------------------------------------------------------------------------------------------------------------------------------------------------------------------------------------------------------------GC-UCAAUUGCCAAAGGCCAACAGACGGGCUACACUGAGAUCAAAUCAGACGAUCCGAAAGUCUCUAAGAUCCGCAAGACAAGAACAUUUCCUUAUGUAGAAUG-AUGACUUUCUUUC-UUUGAAAAUAGAAAAUUCUAAGUAAAUACUAUACUUAUAACGAUUGCAUGAGCUGAUGUGACGACAAGUAAUUUUCUGUAUCAAAUGUGUUAAUUACCUGAGCUUCCCUAAGAUGGCCGCGCACUACCGGAUACAAAGGAUCUUUGAGCGUAUUCUGAGCCCAUUCUCCUUGCGUAUCUC----UUGAUCGACGAUCAUAACUUGACGGAAUUAUUUGAA-ACUAUCAUAUUGCAAUUAUCCGAUAACCAACUCAAAAAUAAACGA-GUAAGCUUGUUGUACAACGGGUCGAUUUGUAAGGAGUUACAGUAUGAGGCCUAAUCAAAAUCUAUUCGUUUUUAGGCUACACAAUUAUUUUGAUAAAAUAACAGCUCUGCAAUUGGGAGAAGCAGCGACCUUAAAAU-----------------------------------------------------------------------------------------------------------------------------------------------------------------------------------------------------------------------------------------------------------------------------------------------------------------------------------------------------------------------------------------------------------------------------------------------------------------------------------------------------------------------------------------------------------------------------------------------------------------------------------------------------------------------------------------------------------------------------------------------------------------------------------------------------------------------------------------------------------------------------------------------------------------------------------------------------------------------------------------------------------------------------------------------------------------------------------------------------------------------------GGCCUUGUAAGCCA---AACUAAAUACACUGU-UGGGGUUCCUCGAAUCUCAC--------------GCCUUUUAGAGGAUUUUUUCGUACUCUGACCUGUGGAUU-AUUCAUAGCUCUUUGAGUGAUCAAUUUAAAACAUGUUAGUUUGUUU--UUGUAAAAAGAAACGUCAGCUUACAGGCCUUCCGAUUCUCUUAACUUCUGGAAUUUUGGCAACUUCGUGCUAUUUCCGUCGUCAUAUUAUAUCCGUGGGCGAUUCGCAUGAUGUGUUGUCUCUUUUGACUUACGGUUAUCGAGGUUUGAUA-CAAAGGUAUAAAGUGGGUCGUCAAUGU-GAGAAAGUGGUAUCGAUUCACAUGAAGUUUACCUGACUUAUCUGCCUAGCAAAUCUAAUAAUUCACUGAGCAUCAUGAGGCGGGAACACCCGGAAACUUAGGACCUGGCCCAGAACCAAUUAUG-GACUGGUU--CAGC-GCGCGAAAAUAGGGGUGAGUUGUUACACCCAGCCGGGCAGUGUGGUGCUUUGAAU--AUAAGCUAUCA-AGAUUUUUUGAAUAAC---ACUAGCCCUGUCUUCUCCUUUAAGAUUCAUGUAAGGGACAUAGU--CACAUCUUAAAACUUCGGAUUAGGGCUCAUGUUUGCCACUCUGGCAUAGCUUUUUGUUGUUAUCGUACUGCAAGGGCAGGGGAGGUUUUUUUU-AUCUAACCAAGUACCUUCCUUUGAGAAACCCAACCUACUUAGUUACCUACAUGAGGCUCAUCGCUAAAUUAUGCAACCAGAU--------------UGGCUCGAGUUUAAGAAUACCCGUUACCAGAACAUGAAAGUCACGUGGUCUAGGUCGAUAAGAAUGAUCCUGUUAGAGAGGUUACUCCAGUACACUAA--UCACAUCCUAGUAUUCGUCUACAAACCUAAAUUAUUCGCGAACAGGUUGUUAUAC-UUCCGGCUUCACGAGGAG-UAAUUUUGAAGGUCAUCCGUUUCUAAUACUUAGUCCCGACGAUAGCG-UUAAAGACACUCAUGCAUCCAACUGAUGUUACUAU-------------------------------------------------------------------------------------------------------------------------------------------------------------------------------------------------------------------------------------------------------------------------------------------------------------------------------------------------------------------------------------------------------------------------------------------------------------------------------------------------------------------------------------------------------------------------------------------------------------------------------------------------------------------------------------------------------------------------------------------------------------------------------------------------------------------------------------------------------------------------------------------------------------------------------------------------------------------------------------------------------------------------------------------------------------------------------------------------------------------------------------------------------------------------------------------------------------------------------------------------------------------------------------------------------------------------------------------------------------------------------------------------------------------------------------------------------------------------------------------------------------------------------------------------------------------------------------------------------------------------------------------------------------------------------------------- 
>F3 5368
UCGUC-UCUGACACAGUCGUUAUUUUCAUAUCUCUAAAACUAAUGUAAUGCAGUAGAUAUGUCGGCUAUUUGUUCUACAAUAUUCAUAAAUUGG-CCGAGCUUGGCGGUGCUAUAAGACUUAAACGCUAUAUCUAAUU-GUUUUUAACCGUAUAUGUGUCCUGUGUC---CUGUUGAUUACCGUAGU--GUUGCUGCAAUAAUAUGGUCCUGAAUCUAA----CAGAUGUAGAAA--AACUGUUAUACA-UACGUUCUUUCGUGCUUAUCCGGGCACGUACGCGAAGAAGGUGCUGA-UAAUAUGCUAAGACUAUAAACU-CUUUAAGCCGUGCGGACGAAGUUCCAUCUAUU---------------------------AACCUACUGAUUGUUGAUACCUC-UAAUCGAAUGCUCUGAACCAAACUGUAGC-ACAUGAGUUCAAUAGUUGUGUGUA---CCGAGAAAAGAAUACGACCUACCGGUUAAAGUAUAUCCACUCGAGUUACCCCG-CCCAGG-AACCAAUAUGAUGUACACUUAUCG------------------------------------------------------------------------------------------------------------------------------------------------------------------------------------------------------------------------------------------------------------------------------------------------------------------------------------------------------------------------------------------------------------------------------------------------------------------------------------------------------------------------------------------------GCGUUGAUUGCCA------------CCGUUCAUACCAAAAUCAAAACAGACGUCCGGGGCGUUACUAAUAUUCGCAACAUAGGAGAAAAACAUCAUUUAGAAUC-GAAGCUCAUUUUC-UUUGAAAGAGGGAAGUUUUUUAUCAGUAAUCUAGACCUACCGGUCAGAAUAAUUAAUGAGACGACUGGUGAAUUCUUGCAAGAAAUAUUCUACGAUCCCAACCCUCCCUAAAGCGCCUGU--ACCAGUAGAACAAGAGAUUUAUCGAGUGUCCAUAAACCUCGUUCUGAUAGCCUUUCCU----UCGAUUAUGAAGAAUAACGUUAUGGAAUUGUUAUAC-ACUAUCCCAUUGUAAAUGUUGGACAGCUAAUUCAGUCUUAAUUGA-CUAAACGGGAUAUACGCUUCGAGGGUUUGGAAUGAAAUAUACUAUGAGGGUAAUUUAAAAAAUAUUAGUCUUUCUGAGUCAUUAAUACUGUGAUCAAGCAGCAACUCUUGACGGGCAUGAAGCAAGGAUCUUAAUUU-----------------------------------------------------------------------------------------------------------------------------------------------------------------------------------------------------------------------------------------------------------------------------------------------------------------------------------------------------------------------------------------------------------------------------------------------------------------------------------------------------------------------------------------------------AUUAUUAAAGACGAUCU-UCCAAUCGAAGAGGAAAACCC--AUGUAUGAUCUU-UAAAAGACAUAAAA-GAAAGUG-CCAA-AAGGGCUUCUGUCGAGAGUAUCAA--AGCUUUUUUGAA-UAUAUUUGUUACCGAAUGUUUGGACUUCUUUGGACUUUCGUUCAGGCAUACGGACGGUGAGGCAGGACCUGGGGGACA-CAUC----------CUAGAUAAUGUUACUCUGGUACAACUCGGUUUGCUUCUUUCUACCCUCCUCUUAGUUAUUGGUUCCCUGAAUUUAGCCCUGAUAUUCUCGAAUAAACAUUACUCUAAGAAGCAAUAGACCAACAUGAU-UUAACUUUCAUCUAACUUUAUACGC-UUGAGC-GAUGAU-UUAGUGAUCCUCCAAAGAACGCUAGACGAGCGAG-GACUAUAACGGAUUCAUAACUCGAAUGGCCCUA--------------------------GAUAUCAUAAGAUUUACGGCUUCCUGCCGAGUUGUC-UGUUGUUUGAUAUACAACGUCCU---GGUAAUCCACU-----------------------------------------------------------------------------------------------------------------------------------------------------------------------------------------------------------------------------------------------------------------------------------------------------------------------------------------------------------------------------------------------------------------------------------------------------------------------------------------------------------------------------------------------GAAGGUUUGC----UAAACAACUUCACGAAAAACA--CCUGAUCUUUUCUGCCCUUUAUGAGUCUGCGCACGAAACGUUAU--CAUAUCUAAAAAUUUCAAGUUACUGAUAAUGCUUACCGUGCUCGUAUUUUUCAUUGUUGUUAUUAUACAGCGAGGGCAUGGAAGAACCUCUUC-CCCGCUCCGACAACAUAUUUUUUAGAAGCCUAAACCUCCUCGGCAGCUACAUUGUGCACAUUUCUGUGUUAUAUAAAUAGUU--------------CGGCAUGAAAUCACGAUUUCCCGCUACCCAGACAGAAAGGGCGCUCCGUCUUUUCCGCUAUUAGUAAUUAGGGGAAAGAGCUUACUCCACUAACCAA---UCGCAUCCUAGUA-UCAUAUGCAAAGCUAAAUUACUCGCGAAGCGUCUGCUAUGU-CCCUGACUUGGCGCUUAU-UGAUUUCAAAGGUCAUUUGCCGGAGAUACAUAGUCUCAAUACAAUCG-UUGACGGUACUCAUGUAUCCAACUGAUAUUCUUAC-------------------------------------------------------------------------------------------------------------------------------------------------------------------------------------------------------------------------------------------------------------------------------------------------------------------------------------------------------------------------------------------------------------------------------------------------------------------------------------------------------------------------------------------------------------UAAUUUCCUUUUAGGAUUCAUUAUAGGUUAUC-GAACGUUUUCCUUGCCU--UCUUGCUAUUAACGAACGUGUCGAACCACUAUGAACGCAAUCCCGGACACACCUGUUCUAGUGCCAGUCAAAGCG-UUAUUUUACCCCUACUUACAAAUGAGUUGUUGCUCCCUGGGGAUCGGUACAGAGAAGUUGACUAACAAGUAUACAAAAAGCAUAACUACCGGUUGGCUCUGAAACUUAAUCUACUAGCGAUAGUGAAUCUAUUUAACC-------CCAUCCAGUCUAUCCAUAACCAACGGACGCGGCAUCGUACUGGUUAUAAAACAUUCCUUUAAAACCGAGGAAUAAGAUCGAUCUAC------AUACCACUUGGAUCUUCGCGAAGUAUAGAAAUGAACUGUACCCACCUACGUAAAGUAGGCGAGUAA--GUUGACAUGAGAAUUUUACCCUUCUCGCUUAUAGUUAUAUUCAGGCAUAUCCGACACCCAUCCUGUCCUG-----------------------------------UGGUAUGCUUACACUCAACUGUUCCGUAGAGCCUCGCUUUUACUUGUGAGACUAGCUAUUUACCGCAUAUAACGAAA-GUUUCUGCGACUGUGUUGAUUCGAACCCCGCUGUUC----UCCUUCCUUGCCUCGUCGU-CUAACUUCAUGCUGUAGAUCGGGCAACCUCAACGUUAUAGAAAAUAUGACAAACUAAAGCGCAGCGUA---AUCACGAUUAGAGGCGUACUCAGGAUAUUUCAAAAGCAAGGUUAU-UGGGCUAGGACUUCUGUGAGCUAUUUAUAGCUAAGAAAAGAGGCUCUCAUUAAGUGUUGUAUUAUCAUCCCCUCAGAGACAGGUAGAACUAGAGUCCAGUACUAAUGCAAUAGCACUGUCUAUGUGUACC--UAUGUCGCAACAUUUAAAAUUACUCAACUCCUUCUGCAGCCGAAGUAUGCCAUUUUGUUUCCAGAAAGUAAAAAUAU--------------AUGAUUUCAUAUUUUAAUGAGAUAGUAAGCUCAUCGGAAGCAAUGUAUCACUUAUGAUUUAAGUUCCUGCA 
>E3 5368
UCGUU-UUUAAUACGGUCUUAAUUCUCCUAUCCCUAAAACGAACGUAAUGUCCUUGAUACGUCGGUUAUCUGUUCUACAAUAACCAUGAACUGG-CUAAGCUUGGCGGUGCUAAAUGAUGUAAACGAUAUAUCUUACC-GUUUUCAGCCAUAUAUGAGUUUUUUGUC---UUAUGGAGAACCAUAGU--AUUGCUGCAUUAAUAUAAUCCUGAAUUUGA------CAGAUGGAGGAAAAUCGUUAUGCG-UACCUUUUUUCGUACUUACCUGGGGACAUAUGUGGAGAAGGUGCUAA-UGAUAUGCACGGACCGUAAGCU-UUUUAAGCCAUGCGGGCGGAGUUAUAUUGACU---------------------------AGCCUGUUAAUUGCCGAUCUCUC-UAUUCGAAUGCUCUGAAUCAAAACGUUGC-GCAUGAGCUCAACAGUUGUGAGCA---CCGAGAGGAUUAUAACACUCAAUGGUUACAGUAUAUCCAUUCAAGUCGUCCC-CCCUAGA-AACCUACACGAGUCAAAUAUAUCA------------------------------------------------------------------------------------------------------------------------------------------------------------------------------------------------------------------------------------------------------------------------------------------------------------------------------------------------------------------------------------------------------------------------------------------------------------------------------------------------------------------------------------------------GCGUUAAUUGCAA------------CCGGUGUUACCAACAUCAAAUCGGAGGUCUAGAGAGUUUCUAAUAUCCGCAACAGAUGAGUACAUCACCAUGCAGAAGG-GAAGCUCAUUUUG-UUUGUACGAGGAAAAUUUUUUACGAGUACUCUAAACCUACCGGUUAUAAGAGUUAAUAAGCCGAUUGGUGAUUUUUUGCAGGAAAUAUUCCAAUAGUCUAAGCCUCCCUAAGGCGCCUGU--AAAAAUUGAACAAAAGAUUUAUCGAGUAUUGUCAAACCUUAUACUGAUUGCUUUUCCA----ACGACUACCAUGAAUAACUUUAUGAAAUCGUUCUAC-ACUAUCCCAUUGUAAAUGUUGGCGAGCAAACUCACUCAUAAAGGA-UUCUACUGUAUAUACGGCGUUAGGGUUUGGAAUGAAUAACAGUAUGAGGGCAGCGUAAGAUAUGUUAGUUUAUCUGCCUCAUAAAUACUGUAAUAGAACAGCAGCCUCUCCCUGUCGUGAAGCAAUGACUUUAAUUU-------------------------------------------------------------------------------------------------------------------------------------------------------------------------------------------------------------------------------------------------------------------------------------------------------------------------------------------------------------------------------------------------------------------------------------------------------------------------------------------------------------------------------------------------------------------------------------------------------------------------------------------------------------------------------------------------------------------------------------------------------------------------------------------------------------------------------------------------------------------------------------------------------------------------------------------------------------------------------------------------------------------------------------------------------------------------------------------------------------------------------------------------------------------------------------------------------------------------------------------------------------------------------------------------------------------------------------------------------------------------------------------------------------------------------------------------------------------------------------------------------------------------------------------------------------------------------------------------------------------------------------------------------------------------------------------------------------------------------------------------------------------------------------------------------------------------------------------------------------------------------------------------------------------------------------------------------------------------------------------------------------------------------------------------------------------------------------------------------------------------------------------------------------------------------------------------------------------------------GCGAA---UCCGCUAGUUCUGAUUAGAUGUGGU-----CCACGUAGCGCCAAAAUGUUU-GCACUGCUUCUACGCUAAUAAGACAA--------------CUGAUUCGCGAUUAAUGCUUUCUUUUCCUC--GUGAUCAACAUUAAACUAG-GCGACCAUCGCUAAUACGAACACUUAGGCACCCUUCUCUCCUACGCAUUUAUUUGUA---AGAACUCAAUUUAUGUUGACACUUAUUACA--AAUAAAGACUAGUACCUGGCACAAGGGUCUUAUAACCCUACA-AGGACACCAUUAAUUCAGAACAGUCCAAUUCCUUUA---UCCGUUUAAUCUCGUCGCUUGGAAGACGCCUCCG-UUACUCACAUUACCUAGUCUUCAUCUCCU--CGAGAAAUUAUUAUCGGCGA--UAAGAUGUAUGCAUCUGAGCGUCUAUUGUAGGAGGAAAUGAGUGCAGUGACUCAAAUUGUAUAUUCAGGCGAACGAUCUUUAAUUCGUGUUAUGCCGUGCUUCUUACUCCGCCAUACGAGU-GGCC------------------------------------------------------------------------------------------------------------------------------------------------------------------------------------------------------------------------------------------------------------------------------------------------------------------------------------------------------------------------------------------------------------------------------------------------------------------------------------------------------------------------------------------------------------------------UCGACUAUUCCGUGGAAUCUCACCUUUACUUGUGAAACUAAUUAUUUACUGGACACAACGAAA-GUUUUUGCGGCUGUGCAGAUUCACUCGUUGCGG----UACCCACUGCUCAUUCUGUCGU-CUGAUUUAAUGCUGUAGACCGGGCAAUUUCAAAGUUACAGAAAAUAUGACGAACUAAAACGUAGCGUA---ACCACAAUUUGAGGUGUACUCAGGGUACUCCAAAAGCAAGUUUAC-UGCAUCAGAAUUUUUGUAAGUCAUUUACAAUUAGGAAAAGAGGUUCUCAUCGUACGCUGUGUUUUUAACCACUCAGAGACGUGUAGAACUAGAGUCCAUCACUAAUGCAUUAGCAAGAUAUAUAUUUACC--UACGUCACAACAUUUAAAACGACUUAAUUCUUUCUGCAGCCAAAGUACGCCAUUUUGUUUUUAGAAAGUAAUAAUAU--------------ACGGUUUCAUAUUUUAUUGAAAUAAUAAGCUCAACGGAAGCAGUAGACUACUUAUAAUUUAAGUUCCUGCA 
>D3 5368
UCGCCAUUCAAUAUAGCUGUAAUCCUCCUAUAUCUAAAGAAAAUAUACUGUCACUAACAUAUUAAAUGCCAAUGCUGCAUUAGCCGAAGAUUGA-CCAGUCAUAAGAGUGCCAAAAAUCGCGGACACUAUGGCCAACA-AACCUCCACCUUGUAUGGAGGAAUUAUU---CCGAGAAAUAGCUAAU---AUUAUUGAAAUAACCUAAACCUGGAUCUCA----GAGAGAUAGGAAAGAUCGGUUUUGUA-GAAAGAUUUUCACGUAUAUCCGGACGCAUGCAUUUGGAAAACAAUUU-UAAUACGCAAGGACUGAUAACC-UAUCCAACUAUCUAUAAGAGGUUCAUCUGGUC---------------------------AGCGUGCUUAUUGCGGAUUCACC-UAUUGCAAUAUCCUGAAUCGGACCUAAAA-GCAUAAAACCAAUAUUUGUGAACA---UCGGCUAGAUCCUACCACAUAACUACUGCAGUAUACAUACUCAG-CUGCUCUGCCCCAAA-AAUCUAGAUCCAUUAAAUUGACUC------------------------------------------------------------------------------------------------------------------------------------------------------------------------------------------------------------------------------------------------------------------------------------------------------------------------------------------------------------------------------------------------------------------------------------------------------------------------------------------------------------------------------------------------------------------------------------------------------------------------------------------------------------------------------------------------------------------------------------------------------------------------------------------------------------------------------------------------------------------------------------------------------------------------------------------------------------------------------------------------------------------------------------------------------------------------------------------------------------------------------------------------------------------------------------------------------------------------------------------------------------------------------------------------------------------------------------------------------------------------------------------------------------------------------------------------------------------------------------------------------------------------------------------------------------------------------------------------------------------------------------------------------------------------------------------------------------------------------------------------------------------------------------------------------------------------------------------------------------------------------------------------------------------------------------------------------------------------------------------------------------------------------------------------------------------------------------------------------------------------------------------------------------------------------------------------------------------------AGCUUUAUAGGUUG---CGUUAAGUAAGAGGCGUUGGGCUCCCUAACUCUCAU--------------AUUAUCCCAAUGGGUUCUUCGUUCCCUGAACUAGAGGAC-UUUCAUAACUAUUUAAAUCUUCGGUUAGAAACGGGUUGGUUUGUUU--UUGAAAAGUGUUAUAUUAGUUCGCAAGUCAUCAGGACCCACUCAUCACUUGCGACCUAACAUUUUUAAACUGUUUCACCUUAUGCAUUGUAAUCAUGGGCGUAUUACGCCCAGUUCCAUUAGUCCAAGUUUCUGGUCAUUGAGAUUUGAUA-UUACUACAUGUAGGCUGCCUAGAAUCC-GAAACGGAAGUAUCGAAUCACAUGUGGUAGACAUGACUGAGCAUUCUGUCGGAGCUGUUAAACCCGUGAGCGUGUUGGUGCGUAAGCAUCUAAAGAUCUAGCAGUUCGGCCGGAGCCGAUAAUA-GGCUAGUU--GAAC-GAGUCAAAGUGGGAUUAUGCUUUUACCGCAUGUCGCACGACGUAGGAGGUUGCCCUUCCAA----UGACAGACUUCAGGAAUACC---GAUAAACUUAUCUACCACUUAUUCAUUCGUGCGCGGGAUGUAGU--UGCAUCGUCGGACUUCAAGUAACGGAUGAAGCGUAUUAUGUCGAUACACUCACUUAGUGCCAACUUAUGGUAAAAUUUAAGCCAGACAUGUUC-GUAAUCUCAAAUACCUAGCUUUUAAAACUUUACCCCAUCUAUGUCACUAGAUUGUACACAUUGUUCCGAUACGCACUUGAGG--------------CACCACGAAAUUACCAACGCCUGUUACUAGAAGUGAAAAACAACAUAGCCUAGGUUACUGCUAAUAGUCGAGUGUCAAAACAUGCCACACUGCUUAG---UCAUAUCCAAGUA-UUACGCGCAAAUCUAAAUUGCUCGCAAACUAUUUGUUAUAU-CUGCGGUUUUAUGUAAAAGCUAUCUCGAAAGUCCUUUGUUUGAUAUGCCUAAACUUAACUGAGUAUUUUUAAUGUAUGCUCGCAUUCAAUAACUGCU-CUAU-------------------------------------------------------------------------------------------------------------------------------------------------------------------------------------------------------------------------------------------------------------------------------------------------------------------------------------------------------------------------------------------------------------------------------------------------------------------------------------------------------------------------------------------------------------------------------------------------------------------------------------------------------------------------------------------------------------------------------------------------------------------------------------------------------------------------------------------------------------------------------------------------------------------------------------------------------------------------------------------------------------------------------------------------------------------------------------------------------------------------------------GCGAGCAAACUAUGCAAACCUAAUCUUAUCAAAGUGGUUGGUCAUUUAGAACAUAUAACGGAA-GUUCUUGUAAAUGUACUAGUUAACGUUCUG----------CACUUGCCUACAUGGUUAUACUGUUCAAAUCCUACUAAUUGGAUAAUUUUCAAGUUAUAAUAAUCACAAUCGGGCCUAAGAUA-UGUUUCGGGUUUAACCUGAGGCGUACUCAAAGAACUACGUGGAAAAGGUUGC-UGCGCUAAGAUUUCUGUAAGUUACACUUAGUAUGGCAUAAGAAUUUUCUUUAUGUAUUAUAUUCUUAUCCCUCUUAAAAUGCGAAGAGCUACAAUUCAACAGUAGU-----AGUAAAGUUCAUAUGUACC--UGUAUCAUUACAUUUAAAACCGUUCAACGCUUUUUGCUCUCAGAAUACACCUUUGGGUUUUAAUGGAAUAACAAUAU--------------AUUAUUUCAUAC-UCGGCGAAAUGGUAAGUUCAUCGGAGGCAAUGCAAAACUCAUAAUCUACGUCUUAGCA 
>C3 5368
UCGCCAUUGAAUAUAGCUGUAAUCCUCCUAUAUCUAGAAAAAAUAUACGGUUACCGACACAUUAAAUGUCAGCGCUGCAUUAGCCAAAAAUUGA-CCAGCCGUAACAGUGCCAAAAAUCGUGGACGCUACAGCCAACG-AUCUUUAACUGUUUAUCGAUGAGUUCUU---CCGAGGAACAUCA----AUAAUAUUGAAAUAACCUGAACCUGGAUCUGA----GAGAGAUAGAAAAGGUCGGAUUUGUA-AAAACAUCUUAACACAUAUCCGGAAGCGUACAUACGGAAAAUGGUCU-UAUUACGCAGAGGCUGAUAACC-UAUUCAGCCGUUUAUAAGCGUUUUAUCUGGUC---------------------------AGCGUACUUGUUAUGGAUUCACC-UUUUACAGUAUCCUGAAUCAGCCCUAAGC-GUACAAGACUAACAGUUUUGAACA---CCAGACGGAUUCUACCACUCAACUGCUAUAGCUCACCUACCCAAGCUGCCCUACCCCAGA-AGUCUAAAGUCAUUAAACUGAUUGUCUGUCAGCCAAGAUGCCAUACGCCCUCGUCC-AAUAAGGGAUUACCAUCAUUCUGCGAAUCUUAAAUGGAAUUA---------------UAGCUUCAAUCCUAAAAAUCUAUUCAUAUGACGUAGACGCACGCUAGCAGUGUAUUACAUUAACGACUGGUUAAUGUUAUAGUCAGAACCCCCUCCAGAAAUAUGUUAAUCGGUUAUAUAUGACGUUCCUAGUGAACCA-UAACUAUCAACCAAACAGACUGCCUUCAGC--GAAUACGAUAAAAAUUGUUGAAAAAUUGACUGAAUCUACA-CGGAGCACGGAGUACAGUCUUUGCAGGAUAUGCGCUACUUG-UUAGUUUUGGCGAUGAACUUGCGCCUCCCAAUAUCAUUA-----GAUACCCCUGCAGCUAUGCUUUCCUUAAAUUUUGUAUAUUUCAAAAGUCAUGGUUGUAAUCGGAGGCGCUAACCAUAAGGACUAGUUGAAAAAGC-AUCGCCUAUAACACCCCACUAUCAGCUAC-CGAUUAAUAGCCA------------------------------------------------------------------------------------------------------------------------------------------------------------------------------------------------------------------------------------------------------------------------------------------------------------------------------------------------------------------------------------------------------------------------------------------------------------------------------------------------------------------------------------------------------------------------------------------------------------------------------------------------------------------------------------------------------------------------------------------------------------------------------------------------------------------------------------------------------------------------------------------------------------------------------------------------------------------------------------------------------------------------------------------------------------------------------------------------UCUACCCAAUCUAGGGG-UGUAAUCGGCGGGCAAAAAUCCACCGCGUGAUCCGUUGGAAUCUAAUCAAUACCAGUGGUCGA-AAAAGUUCCCCAAAACAAUCUUAG--AGUUAUUUGGCU-AAAUUACAUUAGCGAGCCUUACAACAUCAUGAGUAUGUCUGUCAAAAAUACCAACGAUGUCGCGGCACCUCGCUGACC-UUUU----------UUAAAGCAUAUUAGUCUAUUU-ACCCCGAGUUGUCCUUAUAUACUAUUAUUUCUGUGAUGUAUUGUUUAAACUCAACCUUAAUAUUUUCGUAAGGGAAUUAUCCUCACACUUCGCGGGAUAGAAGUCC-GCCUUACUCAUCCGGUUCUACCCGC-CCAACC-UACACG-CUCACAACGCAACUGCGACUCUCAUUCUGAAGAGUAACUAUUAUAUGCGGUUAGCUCGUGGGAUUGCG--------------------------GGAGUUCUAGAACUAGAUACUUCGUAACUAAUCUAA-CGACAUCAUACAUAUAACAUGCA---UUUUAUUCACU-AACGUUACAAGUUA---UGUUGAGUAGGAGACUUUGGGCUCCCUAACCCUCAU--------------ACUAUUUCAGCGGUUCCUUUGCUCGCUGAAUUAGGGGAC-UUUCGUAGUUAUUUAAAUCUUUGAUUAAGACCACGCUGGUCUGCUA--UCUGCAAGUUUUAUGGCAGUGCGCUAGUCAUCUGGACCGUCC-AUCACUUAUAACCUAACAGCAUUAACCUGUAAUUCCUUUCAUAUUGUGAUCAUGGACUCAUGCCGCACUGUUUCAUUAAUCCAGGUUUCUAGUUGAUGAGAUCUAGUA-UUAUUACAAAAUGGUUGCCGCGAAUCC-GAAACGAGAGUAUCGAAUCAUAUAAUGUAGACCUGACCCAGCAAUCUGUAGGAGCUAGCAGUCUUGUAAUCAUAUUGACGUGUUAGCAUCCAAAGACCUAGCAUUUCGGCCGGGGUCAAUCACA-GGCUAGUU--UAAU-AAGUAAAAGUGGAGUUACGCUUUCGCAGCAUGUUGGACCAAGUAAGGGAUU----------------------------------------------------------------------------------------------------------------------------------------------------------------------------------------------------------------------------------------------------------------------------------------------------------------------------------------------------------------------------------------------------------------------------------------------------------------------------------------------------------------------------------------------------------------------------------------------------------------------------------------------------------------------------------------------------------------------------------------------------------------------------------------------------------------------------------------------------------------------------------------------------------------------------------------------------------------------------------------------------------------------------------------------------------------------------------------------------------------------------------------------------------------------------------------------------------------------------------------------------------------------------------------------------------------------------------------------------------------------------------------------------------------------------------------------------------------------------------------------------------------------------------------------------------------------------------------------------------------------------------------------------------------------------------------UCAAAAAUACUGUGCAAUCUCAAUUUGAUUACCGUAGCUGGUUAUUUAGAACAUAUAACAGAA-GUUUUUGUAAAUGCGCUAGUUAACGUCCUG----------CACCCGCCUGCUUUUUAGUACUCUCCAGACCUUACAAAUUGGAUAAUUUAGAAGUUAUAACAAUCACGAUUGGCUAAGAUAUAAUUCG---GGUUUGGCCUGGGGCGUACCCAAGGGAUUAUGUGGAAAAGGCUAC-GGCGUUAAGAAUUCCAUAAGUUACACGUAGUAUGACGUUAAAACUCAUAUUGUGUAUUUUAUUCCUCCCUUUCUUAAUGUGCGCAGAAGUAAAAUUCAACGCUAGU-----GGUAAAGUACAUAUGUAUC--UGUACCUUAAUAUUUAAAACUGCCUAACGCUUUUUGCAUUCGGAAUACACCAAUGAACUUUAAUCGACUAGCAAUAU--------------AUAAUUCCAUACUUCGGCAAAAUAGUAAGUUCACUGGAAAAAAUGCAGAACUUAUAGUCCACGUUCUAGCA 
>B3 5368
UCGCCAUUAAUUAUUGCUGUAAUCUUCUUACAUCUAGAAUAAAUAUGCUGCCAGUGUCAGAGCGAUUGUCAGCAUUGCGUCAACCGAAAAUUAA-UCAAACUUAACGAUGUCAAAAUCCGUGUGCGUUACAGUCACCA-AUCUUUAACCAUGUAUGCACGGGCUAUC---CCGAGGAAUAUCGAAU---AAUAUUGAAACAACCUAAGCCUGGAUUUGA----CAGAAACGUAAUAGAUCGGUUCUGAAUUAGACACUCUGAUGUAUAUCCGGAGGCAUAUAUAGGGAAAACACUGU-UAAUAGGCAUAAACUGAGAACU-UAUGCAACCGCCUAUGAGAGAUCUAUUUGAUUUCAGGAAAGUUUUAACGAGAACAGGAUAGCGUGCUUGUUGCGAAAAUAAC-CGUUAUAGUAUUCUAAAUAAGAUUUAAGU-GUGUGAGAUCAACAUUUACUAAGA---CCGGCAAAAUCAUACCAUUCAAUAGUUGAAGGAUACCCAUCUAGGCUGCUCUAGCCCAGA-ACUACAAGGCCGUUAAGUAGAUCG-------------------------------------------------------------------------------------------------------------------------------------------------------------------------------------------------------------------------------------------------------------------------------------------------------------------------------------------------------------------------------------------------------------------------------------------------------------------------------------------------------------------------------------------------------------------------------------------------------------------------------------------------------------------------------------------------------------------------------------------------------------------------------------------------------------------------------------------------------------------------------------------------------------------------------------------------------------------------------------------------------------------------------------------------------------------------------------------AAGAUUUUGGAACAGAUUUGAAUUCUAUACUCGA-----CUAAAGACGUUA-AGUUAGUUUUAAUCUUACAACAAAAUUAGGACAAAUACUCUCAUAUCUCAAGAAAAGUUGU-----UAUUCGUAACCCAUGAUAAUAUUUACUGUCUACAUAAAGUUAAAGUGUU-UGAUAAUAGAUCGGGGCCACCCAUCGUUCUGC-UUGGUCUUCCUGCUGUAUACUCCGAUUUUAUUAUCCUGCGA-UAGGAUGUAACACGUAAUGGA-UAGUGUAUCGUAUAAGUUUCAG--AAUUGUGGAUCACAAUAAUGAUUCAA-UGG-AUCGGAGUUAACGAGAACGUGCG-CAACUGUGCCAUGGCGCC------UACUUCCAGCUG-GAUAGUAUGUAGCCAAGUCUAACUAUAAUGUUAGCCCAUUUCAUGUCAUAUAUAAACGGGAA-------GAAAAUGCUCUCCUGAUACCCAGAUGAUGAUA-AGUUUCAGGCAGAGUUUGUUAUUUUCUGCAGU-AUUCAUUAGGAGGUUUA--------------------------------------------------------------------------------------------------------------------------------------------------------------------------------------------------------------------------------------------------------------------------------------------------------------------------------------------------------------------------------------------------------------------------------------------------------------------------------------------------------------------------------------------------------------------------------------------------------------------------------------------------------------------------------------------------------------------------------------------------------------------------------------------------------------------------------------------------------------------------------------------------------------------------------------------------------------------------------------------------------------------------------------------------------------------------------------------------------------------------------------------------------------------------------------------------------------------------------------------------------------------------------------------------------------------------------------------------------------------------------------------------------------------------------------------------------------------------------------------------------------------------------------------------------------------------------------------------------------------------------------------------------------------------GGAAA---UCUUCUGAUUUGUAUCUGAUUAUCACGGUCCGACGUAGAGCUGUAAAGUUU-ACUUAGAUUCGGUGCUAGCUAGGUAA--------------UUAGAUCACGGCUAAUGCGCAUUUCAACUG--GUUGGCAAGAUAUAAUCCG-ACUACUACCAUCAAUUUGAGUCUUUGAGCACCUGUUCGUUGUACACAUGUACG-------UAUACUGAGUUUGCGAUUCAUUCCAUUAUG--AGUACAAGGAUGUAUAUUGUGCAAGGAGUGCAUUGUAUUCAA-GAGUAGCAGGGAGACAAAAGAAAACCUAUUCCUUAA---UCCGUCUAAUUCCUCCUCUCGGGAAAGGUUCUCU-UUAUCUAGAUUAUUUACUGAUUAGUCCUC--UGCACAAUAGGUAAUUUUGU--UAGUGUCAAUACCGCUGUG-CUCUGUGAUCGGGGGGAUUCGAGGCUGCGAUUUAAUAUAUAUAAUCAGAUAAACAAUCUCCGUCGAAUGUCGUAUCCUGUACCCUCCCUCGUCGUAUAUUUCAGCCUUGUUCAUUUUGUGGAGUUUUUGUAGAAUAUUUAAAUGCCGUCAUUGCUUGGUUUUGGUACUUGUGAUCGUACCAGGUCACAACGCACGUACUCUUGGUCGCCUCUGCUUUAAUGGAUAACAAGACU-UCAUCCUCUUUGCAUCUGUGAUUUUAUUGUAAUUCCCCAUGGUGUGAAUUUGAAAUUUUAAGUAAUUCG-AUGUGAAAGACGCUGUCUUCAACUCAUCUCCGAACUUAAUUUAACCGCUGUCAAGAAUCUACUUUAGU-------UUACGCAGUUAGUGUGUGGACACAUGACGCGUUAAAAUGCCAAUCGCGUAAGAAGUUUUCAUGAUCGAAAAAGUAUACUAGUUUAAU-----AUUUUACUUGGAGUCUCACGAAGUAAAUCAGAGAAAAAUGCCAGUCUAUAUUUAAUAAAUAAAUGG--GCUAAAAGAAGUGUUUUACCUUUUUUACUUACGAAUACAUCUAGGGGUAUGAGGCGUUAAUUCUAACACGCUGUAACUACUAGACUUUCACUAGAUCUGAAUUUCCGCAACUUUAAUAUCUCGACAUACUGUGCUUUCUUAACCAUAUAAGCGCGACGAUCCUUUUAGAGCAUGUAACGAUA-GUUUUUAUACGCCCGCCGGCUAAUAUCCCG----------UUGUUGCCUGCUUCGUUAUUCUGCUCAAGUCCUAUGAACCGAGCAGUUCUGAAGUUACAACGAUCAUUACUGACCAAAUAGCAUUACG---AGUUAUAACUGAGGCGUACCUAAGGGAUUAUCAGGGCAAGUUUAC-GGCGCCAAAAUUCUCGUAAGUUACACGUAAUAUGGCA--GAGGUACCUACCAUGCGCUAUACUAUCACUCCUCUUAAACUGCGUGGGAUGAGGAUUCAACGCUAGU-----AGUAAAACAUAUAAGCACA--GGUAUCACCGCGUUUAGGACUGCUCAACACUUUCUACAUUCCAAACAUGUCUUUUGGGUUUGAUAUAACAAUAAUGU--------------AUUAUUACAUACUUCAACAAAAUAAUGAGUUCGUCGUGAGCACAGCACGACUGACAAUUUAUGUUUUAGCA 
>A3 5368
UCACCAUUCAUGAUAGCUGCAAUCUUCUUAUGUCUAUAAUGAAUAUAGUAUUGUUGUCACAACGAUUGUCAGUACUGCGCCAAUCGAAAAUUGG-UCGGAUUUACCAAUGCUGAAACCCGUGUGCGUCACAUUCACCA-AUCUUUAACCAUUUAUACAUGGGCAAUC---CCGAGGAGUAUCUAAU---AAUAUUAAAACAACCCAAUCCUGGAUCUGA----CGGAGACGGAGCAGACCGGUUUCACA-UAGACAUUUUUACAUAUAUCCGGCAGCAUACAUAAGGUAAACAUUAU-UGUUAAGCAGAAACUGAGAACC-AAUUCAAUCGUUUAUGAGAUAUUGAUUUGAUUUGAGGACAGUUUUAGAG----CAGACGAGCGUGCUUACUGCGGAAACAUC-UGCUAUGAUAUCUUGCAUAAGACCUAAGC-GUGCGAAAUCAGCACUUACAAAGA---CCUGUAAGAUCAUACCACUCAACAGUAGAGGGAUUCCGAUCCAGGCUGCUCUAGCCCGGA-ACUCUAAAAUCGUUAAAUAGAUUG------------------------------------------------------------------------------------------------------------------------------------------------------------------------------------------------------------------------------------------------------------------------------------------------------------------------------------------------------------------------------------------------------------------------------------------------------------------------------------------------------------------------------------------------GCAUUAGGUGAGG------------ACUUUUACACGAUCUUCAAAGCAGAGGUACUGGGGAUUGUUUGAGUUCCCCAUACUUCCGCAAUUCACAACGUGGGCUG-AGAAAUUACUUUU-UUUCCAGUAGGUGAGAUCUUUAUCAAGUGUCUACAUAUAAUGGUUAAAUCGAUUCAAAGGAGGAAACGUAACUUUCUAUCUGAAAUAAAUUUGUAUCGUAAGCCUACCUUUACUGGCAUC--ACUAGUGUUUAACGUGAUGGUUCCAGCGUAUUUUAUCACAUUUAUCUUAAUGUAACCC----UUUCGUAUCCAGAACAAAUAUACUAGAUAAUUAGAA-GUUAUCGCAUUGUAAAUAUCUGGCUACUACUUCAGAGUCGGACUA-GGUAGCGUAACAACCAGUGUUUAUACUAGAAGGGGUUACAAC-AUGCGGCAGACCUAAA--------CUUACUCGUGGACCUUAUUACACAGAAUAUUCAGUAUCUUUUGACCUGAAAUAAUCAUACAUAGUUAUUU-----------------------------------------------------------------------------------------------------------------------------------------------------------------------------------------------------------------------------------------------------------------------------------------------------------------------------------------------------------------------------------------------------------------------------------------------------------------------------------------------------------------------------------------------------AUGAUUUAAUUUCUUGU-GCUAAUUAGCGAGCGAAAAUC--CUAGAUAAUCCUAUGAUAGUAAGUUAA-AACGGUGUUCGG-CUAAGCUGCGGUAGAGAGUCUGAU--UGUUAUUAGGUA-AACUUGCAUUAGCAAUUAUCAAAACUUUCAGAUUUUCUCAGUCAAAGACGCCACCGACUUCACUGGAUCUCGCGAGCC-UAUA----------CCAGAACACAAUAUACAAUUUAACUCCAGAUCGUCCCACUACAGCAUUAUUUCUGUAGUAUGUUCUGUAAGCCCAGCCUUGAUACUUUCAAAUGCUAAAGAUGCUUUCACGUCGCGGAAUGGCUACCC-GGCUUUCUCCUCCGUUCCUACCAGC-CUAAAC-UAUGUG-UCAAAAACUUUUAUGACAUUAUAAGACUAAAGCGAAACUGUUACAAACCUGUAACACGAUCGGGCGGA--------------------------GGGAUCCUGGACCUUGUUACUUCAUAAUUGAUCGAA-CGAAAUCGUACGUCUUACCGGAA---CCUGAUGCAGU---------------------------------------------------------------------------------------------------------------------------------------------------------------------------------------------------------------------------------------------------------------------------------------------------------------------------------------------------------------------------------------------------------------------------------------------------------------------------------------------------------------------------------------------------------------------------------------------------------------------------------------------------------------------------------------------------------------------------------------------------------------------------------------------------------------------------------------------------------------------------------------------------------------------------------------------------------------------------------------------------------------------------------------------------------------------------------------------------GUGGG---CCCGGCAGUUACUAUUUGAAACACUAGGCCCCACAUAAUACCGAGCUGUCU-AAAUUACGGUUACGCAAAUGAGCUAG--------------CUGUAACGGUAUUACUUUGCUUCAUCUC----AUGAGCAGGAGAUGCCAAG-AUCGUUAUCCCCGGUGUGAACGGGUCAGUGUCCGUCCGGCUUACGGUUGAUCG-------UAUAUUAAAUUAAUGUUAAAUCUUAACAUU--AGCAAAAAUAUGUACAAAGCACGAGAACGGCACGACUUCCCA-CCGUAUCUGGUAGUUAA-GAUGGCGCGGUUUUCUAAUAAUUCAUUUUAAUUCACUAGAUAGCAAGCUUUUCCU-UUAUCUAGAUCAUUUUUAGCUUAGUCUCC--UACAAAGUCGUUGGGGCGCU--GAGUUUAUACGUCGACGUA-GUAUGAUAUUAGAAGUUGACUAGAUUGCAAGCUAAACCACGCAGUCGAACGAACACUAUUUAAUGAAUGCUGU-UUGAAUGUUUUAUUUCACAUUGUAUUU-AGCCCCGUCUAUCUUGUGGAGUUUUUGUAGAACAUUUAGAUACUGGCCUCUCUCGGUUUUGUUACUUGUGGUUGUGCCGGAUCACUACGGACUUUUUCCUGGUCACGACUACUUUGGUGGGAAGGUGGACU-CGAUCCUUUUUGUACCUGUGAUUUUAUUAUAAUUCCCCAUUGUGUGGAUCUGGAAUUUUAAGUAACUCG-AUGUAAACAACGUUAUCUUCGAUUCAUUUUCGGGCCUAGUUUAACCCCUAUCGAAAAUCUACUUUAGC-------UUACUCAGUAAGUGCGUGGACAAAUGACGCGUUACUAUACAGAUUGCAUAAAAAGUUUUCUUGAUCAAAGAAGGGUAUUAGUCUAC------AUUUUACUUGGAGUCUCACGAAGCAAAUCAGCGGAAAAUUCCAGUCUACAUUUAAUAAAUAAGUAG--GCUAACAAAAGUGCUUUACCGUUCUUACUUAUGAGUACGUCUGGCGGUAUUAGACGUUAAUUCGAAUGUG-----------------------------------CGCAACUUUAAUAUUUAAACAUACUGUUCGAUCACAACCUUAUUAACGCAAUUACUCAUUUAGACUCUACAGCUAGA-AUUUUUGUGUGCCCGCUACCUAACAUCCCG----------CCCUUGCCUGCUUCGCCAUAUUGCCCAAAUCCUGUGAACUAGGAAAUUCUGAAGUUAUAACGGUCAUAACUGACCAAAUUGUAUCGCG---AGUUAUGUCUGAGGCGUACCCGAGGGGUUAUCGGGGCGAUAUUGC-UACGCCGAAACUCCCGUAAGUUACACGUAGUAUAACAUAAAUGUCCCUAUUAUACAUUAUAUUCUCACUCCUCUGAAAAUGCGUGGAACGAGGAUACAAUGAUAGU-----AGUAAAACAUAUAUGCACC--UGUGUCAUAACAUUUAAGGCUGCCCAACACCUUUUGCGUGCAAAACAUGUCUUCCAGGUUUGAUACAACAAUAAUAU--------------ACGAUUUUAUGUUUCACAAAAAUAAUAAGUCCAUCGCAAGCAAAGCAAGAUUUAUAAUCUAGGUUCUAGCA 
>H1 5422
CCGUACUGUAUU--UC-CCUUCUGGA-AUCCGUUGCAUAAUUCA----CCCUCAGUCUAGAUUAUUUAGAGAUCAAAUAGGACGCGAUUACUGUACAGACAGGACAAAUAACUAAUUUAUUACGAUAACAAGGU----CCACUCCAAUCUCU-GUCGCUCGAUGACCCAGCUGAUGGUGUCAAUUGCAAAG--UUA-----GUCCGUAUUUUCGCCU-UAAUAGUCACUUGCUUUUUUCUUAUAUCUGAUCUUG-AAUGCUUAGGUUUCUAUACGCUAUUAGGGUAAAGGGAUUCUUUGAUAGUGUCUGCU--AGUUGCUCGG--AUUCUCAAAAUGGUUAAUACCUACAAUGGCUUCUGAUA-CGAUCAGUCCCAGCGCCCAUGAGCU-UUGGUGCGAG-AUUAUUACGGGCUUUAUUGAUAGUCAGUUCAAUUCAGCACUCAG-ACUACGAUUCUUCGAACAUCUCACGUCGCGCGUCGAUUCCAAAUAUAAACGCUUGAGGAACGUU-UAGAAAACACUCAUGUUAUUGGGACACGUUGUAGAGAUGGCUUGGAGUUAGCAUGAGUACGUAGAUCGAAGUCCU-ACUAAUAAAUCGAGCAUUUUAUGAUCUCCUUCGUAAGUACACCC--------AAUGAUUUGAGCAAUUUAUAGUUAGUGUCCGACUAACAUUUCUUAAC--UGUA-AAAGGUGCCUGACCCUGGAAAUGUUAUUUGUUCCACGGGGAUACAUUUUUAAAAGUUUAACACAAUUCAAAAAGGUUAGCUGCCGGUCCAUGAAGCUUCAAACUUAACGUAUAACUU-CUGUAUCGAAGAAACCCAG-----AUAAUGUGACGUCCGUGACAACCAUUUCUCAUACACAUUAAUCGUUAGCAAAGCGUGUAAAAAAGCAGGUUAUUUGGCUACACAGCGAAUCUACCAAUAGAAAACGUCAUUUUAUGAAUCGGACUAACUUUCAGCGGGCAUGGCAAACAUACUUUCAUUACUGUCUGGUUAUUGUUCUUUGGUAUAGCUAAUUAUGAAG---AUGAAAUCGGCUUCGUUCUAAUGUAACUUAGUUUCCUAAAU-GAUUGGGGACGCUUCAACUAAAG-AUGAUUUAUAUUCCAAUCUACAACUAG-GCAGGGAGCACUAUGAAGGAAUAAGUAGUAAUCCAUUGAUGGACAGUUUGGGAGAAAAACGCAAU--UUUAGAAGCGUGAGAUGUAAUUACCUUUACACU---AUGUACCGCUUGCUUCGGAAGAUAAUAGUGU-UAAAAGUAAUUAAUAAGUU---AUUUUCUUAGGGGUGGUCACGACAAGAAAAAAAGUUUUGAAAAUAUGUCUACGAAGCUAUGUCGCGAAUAUUCAAUAA--CAGUCAUAGUAAUUGUUAACUCUUGAUCACUGUCAAGUCGUUAACAUUUCGUACGAGAAUGU------UUUCACUGCUCUUAAGCUAUACUUAUAGUACAAUGAAAGUGACUUGGCUUGUAGUAAUUGAAGUUGUUGAUAAAACAAGGUUGCACUAGAUAGACUAAGUAUU----------GAGCAUUCCAUCCCU-AGGUUUGGCAUCUUAAG---------------------------------------------------------------------------------------------------------------------------------------------------------------------------------------------------------------------------------------------------------------------------------------------------------------------------------------------------------------------------------------------------------------------------------------------------------------------------------------------------------------------------------------------------------------------------------------------------------------------------------------------------------------------------------------------------------------------------------------------------------------------------------------------------------------------------------------------------------------------------------------------------------------------------------------------------------------------------------------------------------------------------------------------------------------------------------------------------------------------------------------------------------------------------------------------------------------------------------------------------------------------------------------------------------------------------------------------------------------------------------------------------------------------------------------------------------------------------------------------------------------------------------------------------------------------------------------------------------------------------------------------------------------------------------------------------------------------------------------------------------------------------------------------------------------------------------------------------------------------------------------------------------------------------------------------------------------------------------------------------------------------------------------------------------------------------------------------------------------------------------------------------------------------------------------------------------------------------------------------------------------------------------------------------------------------------------------------------------------------------------------------------------------------------------------------------------------------------------------------------------------------------------------------------------------------------------------------------------------------------------------------------------------------------------------------------------------------------------------------------------------------------------------------------------------------------------------------------------------------------ACAAAUAG-CCCCUCUGGAAUGAACACAUGAUAGAGUCAGUGGGAGGUUAGAAGGCAAGAAAGUACAUGACUACAGAAUUUU--AAGUAGUACAAACACCCAA--AGUUACACGGU-CUUUCUUUGAGAGUAAAAU--UCCUCUAGCCCAGAGUCAUUUACGUGUGUC-CCGAGUAUGACC---UAGGCAAACGUAGAACUGCUGGCAGUGUGGGUUCUGUCACAAAAGAGUUAGGCCACCGAUAUU--------AUAUGACUAUACUAAACAGUCG--CUAAAAUGCUCAGAGAUGGUAUGAUCCCUU-CAAGGGAAUAAGGGAUAUAGAACCUGCCGACAGAAGUUUUGCUUAUGGAGACAUGGGCUAUAUAAGCAGAUAUUGUCCCACCGUCUGCUCUUAAUUCAGUGUGCUAACGGGGCUACGUAAUCACCCUUGGACAUCCAUUCGUACUAGACACAAGGUUCAUCUUAUCGGUUUUU-CCACUGUGUAUUGAAACAUACACACAGUUUGGAUAUUGU------------------------------------------------------------------------------------------------------------------------------------------------------------------------------------------------------------------------------------------------------------------------------------------------------------------------------------------------------------------------------------------------------------------------------------------------------------------------------------------------------------------------------------------------------------------------- 
>G1 5422
CCGUAUUGUAUU--UC-GCCUCUAGA-ACCCGCUUCAUAAUUCA----CCCUCAGACGAUAUCAUUUAGUUAUUAAAUAAGACGCGCUAACUGUACAGACGGGACAAAUAAUUAAUUUAUUGUAAUAGAAAGAU----CCAUUCCAAUCUCU-GUUGCUCGGUGACCCAACUGAUGAUCUUAAUAGAAAAG--UUA-----UUCCGUAUCAUCGUCC-UAAUACUCACUUGCUUUUUUCUUUUAUCAGACUUUG-AGUGUUUAGUUUUCUAUACGCUAUUAGGGUAAAGGGAUCCUCUGGUAAUGUGUGCU--AGUUACCUGG--AUUCCCAAAUUAGUUAAUAACUUCAGUGGUUUCUGAUA-UAAUCAGUCCGAGCGCCCACUAGCU-UUGGCGCGGG-AUCGCUAGGGACUUGAUUAAUAGUUACUUCAAUUCAGCACUCAG-GCUGCGAUUCUUUACAUGUGCCGCGUCGCGCGUUUAUUUCAGAUAUAGGCGCUUGGGAGGCGUU-UAAAAAAUAUCCAUGGAAUUG----------------------------------------------------------------------------------------------------------------------------------------------------------------------------------------------------------------------------------------------------------------------------------------------------------------------------------------------------------------------------------------------------------------------------------------------------------------------------------------------------------------------------------------------------------------------------------------------------------------------------------------------------------------------------------------------------------------------------------------------------------------------------------------------------------------------------------------------------------------------------------------------------------------------------------------------------------------------------------------------------------------------------------------------------------------------------------------------------------------------------------------------------------------------------------------------------------------------------------------------------------------------------------------------------------------------------------------------------------------------------------------------------------------------------------------------------------------------------------------------------------------------------------------------------------------------------------------------------------------------------------------------------------------UAAUGAAAGGUUAUUUCGUGUGCUCAAAUAUUAUGGUUAAUAAAUGGUC-GAUCAUUGCCGCCUUGUCUUCUAAAGAAUC-------------------------------------AAAAGUUCGGCAUUAUGUGGAUGAAAAAUUUUGAUGCACAAACUUUCGGUUGCAACAUAAAGAUAGACGAGGGUACAACUCUUAU---GAUGGGAAUAUAGCUGAGUAUAAGCGCAAUUAACGUUUGUUCGAUGCACGUGACCUUCAUUCAUGAUAUUGGUUCAUAGACUUCUGGGCUCAUUCGAAAAGUAAGUUGGAU--AAUAUGCAGAUCAAGUAUGAACGU-GACUAGAUCCAAUAAUUAGGUUAUAUACGAAUAGGUACAGGUUCGGUCUGGAAAUGGAUAUAAUUCUCCGUUAGACACAUU--GAGCACAGCACUACCACCGAAUGUCU--GGAAAUAUGGACGGCCCAUGUUAUUGAACACA-CAUGAGGACAAACAUUCAGUUAAUGAACAAUUAUUAGUCCACGAUACCCAUAUAAUC---------------------------------------------------------------------------------------------------------------------------------------------------------------------------------------------------------------------------------------------------------------------------------------------------------------------------------------------------------------------------------------------------------------------------------------------------------------------------------------------------------------------------------------------------GGCG--CGCUUUAAC--UGCCGUU-AUAUGGUAGUUUACAAAAAUCUAAGUAUUACCUUAGGAACAGAUAAUAUUAAAUCAUAC--------------------------UAAUCAAUAGCGUACUCAACUAGUUAAGG-CAUUCGGUUACAUACCGACGUGCGUCCGCAGCUGUUAUAUCCCCGCAUGAUAACCGAUG-CAACAUC-AUUGGAGGGCUCAUCCCAACUUCAUUAUCAAACAACAAUUUUUAGGCCUGGGUGACUACAGGGAUUGACGUUCAGACAGAUAUCGUUACGUCUUG------AGCGUUCGGUAGGGUAACAUAAUUCAGGGA-UACACCUUUUGAAGCGUAGCGUGGAUGAAUAAAUGAACAGUC------UAAUUUCGGUUCGCUAUCGGCAUCAAAGU-GACGAUCGCGGCAUGCUAGUUAACUGGUUGUCCAAUAUUGCAAUUAAAAUUACGUCCUACUAAAUUCAAGAAUCGGAUAGACAAUCCCGGGAUCUAAAGUUAAAACUUUUAGUCAGAUAGUUUUUUAUUCGGAUACGCCUUUUUAAC-------ACCCUUAAUUGA--------------------------------------------------------------------------------------------------------------------------------------------------------------------------------------------------------------------------------------------------------------------------------------------------------------------------------------------------------------------------------------------------------------------------------------------------------------------------------------------------------------------------------------------------------------------------ACAACUUA-CCCCUUUAGAAUUUAUACAUAAUAGAGUCAAUGAGCGGCUAGAAGGUAAAUAGGUUUAUGACCGCAGAAUUUU--AAUUAGUACCAACACCCAA--AAUUACACGGC-CUUUCUUUGACAGUUAAAU--ACCUCCGGUCCGGUGUCAUUGACGUACGUC-CCGACUAUAACC---AAGGAACGUAUAGAAAUAUCGCAGGUGUGGAUUCUGUCACAAAAGAGUUAGGCCACCGAUAGU--------AUAUGACUAUAUUAAACAACCA--CUAAUAUGCACAGAGAUGCUGUAAGCCUUC-UAAGGGACUAAGAGCUAUAGGGCCCGUUGACAGAAGUGUUACUUAUGGAAGCAUUGAUUGUGAAAGGAAAUACUAUCCCACUGUCUGCUCUUAAUUGAGUAUGCCAACAGGGUUACGUAAUUGCCUUUAGAUCUCCAUUUGUGGUAGACACGAAGUUCACCAUAUUGAUUAUCACCACCGCGUAUAAAAAUUUACUCACAGGUUGAACAUUAU-----------UUGUUGUCUCUAACGUAUCAA-AAAAAUCUUUCAAUGUAAUGUCAGAU---GAUGCAGAACUCAAAAUGGCAGCGCAUUUUUAAUACCAAUUUUUCUGCG-AUCAUAUAGCUGGCCCACCCGCUAAAUUCCUUCCAAUCUAAUUUACCAACUGUUACUUAGCCAGACCUUAUGAUGUCUGGCCAAUGCAAUUUUCCGAGGGAUUAAUAACGACCGCC-CUAUGAUAUAA-CACGU---------------------UGAAAAUUAGACGCAGUGUGUAGCAUGCGAUAUCGGUUGAGUC-GAACUACUUCGUGGUCGUUUAUUGCCCGAAUUGUCGUCAAUAUUCUUGGUCGUGUAAGCACUUAAUUUAAAUUCGGUGACGAAGGGCCUCCCUCGUUAAUCUUUACGCCGCAUUGAAUAAACCAC-CCUUAUCUUGCAAUGGAAAAU---CACGGUAUACAUUAUAAAACGAUUCUGUUC-----AUAUAGAACUGACCCGCUUCUA--AAUUA--UUAAUCAGU-AAGAACUUAAGCUUAG 
>F1 5422
CCGUAUCGGAUU--CC-GUCUAUGGA-ACCCCUUUGUUGAUUCG----CGUGCGACAAAGAUUAUUUUCAGUUCAAAUUGAAUGCGCCUACUGUACAAACCAGACGUAAAUUUCACUUGUUGUGAUCAUGAUGU----UCGUCCCAAUUCAC-GUUACUCAAAUAUUAGUCCGAUGAGCUUAAUUGUAAAG--UUA-----UCCUGUACUCCUGGUUGUGAUACACGCUUGCUUGGUACUCAUUUUUAACCUUUGAACGUUCAAAAUCCAGCACACUAUUAAGGCGAAGGGACCUUCGGAUUGUGUGUUCCAAAUUCACCUAG--GUCCUUCAAGUGAUUAAAUCCUAUAGUGGCUUCCAAUA-UAACCAGCCCGGACAUACACUACGU-UGAAUACGAG-AUCUGCAGGAACUUGAUUAACAGCUCGUUC--AGCAAUGCUUAA-GCAAUGAUUCUUCAUACAUGCCGUAUCGAGUGUCAAAACCCGAUAGAGGUGAUUGGGAGACGUU-AAAAAAAGGUUAAAACAAUUGGUACACAUAGCAAAGAUAUAUUGAAUAUACCGACAGGACACAGUUACAUAAGGU-AAUGGUAUAUAGAUCAUUUUAUGAACUUGUUCGACAUCAUUUCC--------AGUGAUUUGAGCGGUCUGGUCUUAAUGCUCAACCUACAUUACUUGAC--CCGA-AAAGCACUAAGGAUUGGGAAAUCUUACGAGUCCAAAAAUGGCACUCAUUCAAGAGUCUACUAAACUUAUAAUAAGACAAUUGCCAAACCAACAAAACCGCGACUACCGUUACAACCG-CUAUAACAAUGAGACAGAG-----AUAAGGUAUCCUACAUGAAUACCACAUAUCACACGCAUUAAUUAGCAUCAGAGCAUUCAACACAACAGGUUCUUUCACGACUCAGCGAAUCAAACAUCUGGUACCGCCAUUUAGUA-AUCGGACUAAUUUUCCAAUGACAGGCCCAAGAUCGAAUAAUUACUGACUGGUUACUUUUCUUUGGUAUAGUUUAUUACAAAG---AAAAAAUCGCUCUUGCUGUAU-----------------------------------------------------------------------------------------------------------------------------------------------------------------------------------------------------------------------------------------------------------------------------------------------------------------------------------------------------------------------------------------------------------------------------------------------------------------------------------------------------------------------------------------------AUUUGAGAUGAUCGUUUUGAGACGGUUUUGUUUAUAUCAGGUGACAGCACACAUCAUGA-UCGAACACUGCCAGUUGUCGAUACAUCUACCCGUUG------GUUACGAUCAAAAGAAGAAUCAUUGUGCUCGUAGAUCAGUGCCAUAUGAAUCAGAUCUUAAU-ACGAUCACAAUACAUG-GCGGGAGUCUCUUUAUAGGGGCUCGGUUGUACCGCUAGAGCUAAAAACCAGAAUGAA-GAAGGUAUUCUCAAACGCCUUCAACCUGUCGCCCAUCUUAUGAUGUC--------------------CGAUGGC-AAGGAAAACAAGU-CUCCGCA-CGCACCAUUUACAAUACAG-GGUCUCUAUUGUG------GAUUCCUC-AGGUAACACGUCGGGCAUGGCUUUGAGUAGGGUGCUGUUUACACAAUGGUAGCUUCUGCA---AAGCUGAUACAAGGCAAAAACUCAAUAGGGAAAAGAAUACAAAUAUAUCGGAUAUUAGAUAGUUGGUUUAAAGGUAAGCCAUGUAGAACUGAGGAGUAA-----------------------------------------------------------------------------------------------------------------------------------------------------------------------------------------------------------------------------------------------------------------------------------------------------------------------------------------------------------------------------------------------------------------------------------------------------------------------------------------------------------------------------------------------------------------------------------------------------------------------------------------------------------------------------------------------------------------------------------------------------------------------------------------------------------------------------------------------------------------------------------------------------------------------------------------------------------------------------------------------------------------------------------------------------------------------------------------------------------------------------------------------------------------------------------------------------------------------------------------------------------------------------------------------------------------------------------------------------------------------------------------------------------------------------------------------------------------------------------------------------------------------------------------------------------------------------------------------------------------------------------------------------------------------------------------------------------------------------------------------------------------------------------------------------------------------------------------------------------------------------------------------------------------------------------------------------------------------------------------------------------------------------------------------------------------------------------------------------------------------------------------------------------------------------------------------------------------------------------------------------------------------------------------------------------------------------------------------------------------------------------------------------------------------------------------------------------------------------------------------------------------------------------------------------------------------------------------------------------------------------------------------------------------------------------------------------------------------------------------------------------------------------------------------------------------------------------------------------------UUGUCGUCUCUAACAUGCUGC-UGAAAUCUUUUUGUGUAUUGUCGUAC---GGUGUGAUAUUCAAAAUGGCGGCAUAUUGACCCUACCAGUUCUUCUUCC-GGUAUAUAGUU-GACUCCUCGACAAAUUCCUACCGAUUUGAUUCUCCACCUCCUUGUUAGCUAGAAUUAACGACGUUCAUUGAAGGCAGUUUAUUGCAGGAGCAGUAACAAGCAGU-CUGUGAUAUGAAUACAC---------------------UAAAAACAAGACGAAGCGUGAAGCGUGCGGUAUUGGCAGAGCA-GAUCUGCCUUGUAAACGCUUAUUGGCUAACUUAUCAUGAUUAUAACUGGUUCCGUAAAUUCCCUUGUUAGGUGUGUCGGGGAAAUACUAUCUCUGUUAAUCUUCACAUUGUACUAACCAAGACUG-UUUUAUCUUGCUGGAGGUGGU---CGCGGUAUACAAUAUAAUAAAAUUCCACUA-----GUAUGACGCUUGUGCGUUGUUGACCUAUAGGCCAACUAAUGAGUAACACGUGCUCAA 
>E1 5422
GUGUAGCGAAUU--UC-GUCUAUAGA-ACCCCCUUGUUGAUUCA----CGCUCAGUUAAAAUUAUUUACAGUUCAGAUUGAAUGCGCCUGCUGUACAGACCGUACGCAUAUUCAACUUAUUGUGACUACAAGGU----CCUUUCCAGGUCCU-GUUACUC-AUCACUAGUCUUAUGAGCUUAAUUGUAAAG--UUG-----UUCUAUAUCCUCGUCG-UGAUACACACUUGCCUAUAUCUCAUUCUUGACAUCG-AUUGCUUAAACUUCACCACACUACUAAAGUGAAGGGAUUCUCAGAUUGUAUGUGCCAAAUUCACCCAG--GUCCUCCAAAUAGUUAAAACCUACAAUGGCUUCCGAUA-UGACAAGACCGGACAUUCACUACGU-UAAACGCGAG-ACCCACAGGAAUUUGAUUAGCGGCUAGUUC--UACAAUACUCAG-ACAACGAUUCUUCACACAUGCCGUAAUAUAUGUUAAAAUCAAAUAUAGGUAAUUGGGAGGCGUU-AAAAAAAGAUUCAAGCAGUUGGGAUACAUAGCAGCGAUUCUUUAGAUUUGCCGAUGGUACACAGUAACAGGUGGU-AAUGGCACAUUGAUUAUUUCACAAAAUUGCUUGACAUUAUUUCA--------AAUGAUUUGAGCGGUCCGUACUUAAUGCUCAACUAACCUUACAUAACCACCCGAAAAGCAGUAAGAACUAGAAAAUAUUACUUGUCCGGAGAUAACACUUAAUCAAGAGUCUACUACUCUUAUAAAAAGAUAACUGCCAAACCAGCAAGCUGAUGACGACAAUUAAAAUCG-CUGUAUCAACAUGAGAGUG---AGAUAAGGUAUCCUACAUCAAUACUAUUGAUUAUACACAUGAAUUACCAUCUAAGCACUUAAUAAAGUUGGUUCUUUCGCAAUAUACCAAAACUAACAAUAGGUAAAGUCAUUUAAUC-AUUGGACUAAAUUUCCAAUGACAUACUCAAUAUAGAACAAUUACUGA-UGGUUACCUUUCUUUGGGAUAACCUAGCACAA-----AACAAAUCGUUUUCGCUGUGAUGUACCUCCGUCCUAUCAAU-GGAUGGCGUCUCUUUUACUGAAG-GUGAUGUAUGAUUUCACUUACAAAUAGGGCAAGGACCACUACGAUAGUGCAUGAGCCAACCCAUCGACGGAUAGUCUGG--CCAAAAUGCAGC--UCGGAAAAGCUGGGGCCUACUUACCUUAACACC---AUAUACCCAUUGAGUCGGAUAAUAACAUCGC-UAAAUCGAGAUGAUAGAGG---CUGCGCCUAGAGAUUAUCAAGAUUAGUGACCUGAUGUUACUAGUCUGGCUACGUGGCAUCUUACUGACUAAUUAGUAA--GAUUAAUCGUAAUAGUUGACCCCCAACCACUGUUAAGACGGUAGCAUUUUGUAUCCAAAUUU------UUUCUAUACUCUCAGGCUAAGCUGAUAAUACAAUCAAAGGUUCUUGCUUAGUAGGUAUUGCGGAUCCUCGCAAGGAAGGGUUACACAAAAUCGACUAGCCUUUUGAAAAU---------UUUAAGGUU-UGGUUUGACAUUUUAAU----------------------------------------------------------------------------------------------------------------------------------------------------------------------------------------------------------------------------------------------------------------------------------------------------------------------------------------------------------------------------------------------------------------------------------------------------------------------------------------------------------------------------------------------------------------------CAACGAAGUAUUAUUUCGUCGGCUCAGAUAUUAUGGUACAUCCUUUGCA-GCUAAUAAAUGUUUUGUCUACUACAGAACGCU-------------------------------CGGUGAUAAUUUGACGUACAAAGAGUAAGGAAUUUUUAUGUAUGAAUCUUAGUUUGAGACUAAAAUAUUGCAGGGGGCUCAAGUAUUGU---AAAAGGACAAUAACUGGGUACUAAUGCAUCUAACGUUCGUUCCAUACAAGUGCUAUUCAUUCGAGUUAUAGGUUUGUGUGCCUCUGCGUUACUGUUAAACGUGAAGUGGAU--AGUGUACGGAUUACACAGGACGGC-GAUUAGUUCUAUUAACAAAGUAAUUUAAAAGUAGACUUGGGAUAGGG-CGGUGAUGGAGACAUUUUCCAACUGAAUGCACCA-AGCAAUAAAACUACUACCGAAAGGCU--GGAGAUGAGGACGUGAUGUGCGAUAAAAGACU-CGUAACGCGAUGUCGUCGUAUUAUAAUUAGCUACUCAUAUGUAAUGAGCUCCUAAAC-----------------------------------------------------------------------------------------------------------------------------------------------------------------------------------------------------------------------------------------------------------------------------------------------------------------------------------------------------------------------------------------------------------------------------------------------------------------------------------------------------------------------------------------------------------------------------------------------------------------------------------------------------------------------------------------------------------------------------------------------------------------------------------------------------------------------------------------------------------------------------------------------------------------------------------------------------------------------------------------------------------------------------------------------------------------------------------------------------------------------------------------------------------CACGUUGUCAU--UUAGUGAGAAA---CAGAGCAUGGUUCCAUUCUCCU-CAUUUAAUUCGCAUACUC-AUUCAAAGUACCCAAUGAAAUAAUUGCAUAA-----UUAACUAA-UAACAGAAAUAGUCCUCGAGAUAGUUCUUCCCAAAUAAAAC-ACCAUGGUCUAUUAGAUAUUA------GAAUUAGAAUGAUACAUGGGUCUUAAUGCCUAGA--CUAGUA-GCAGGAUCAAACAGUCCUUUGUAAUGAAAGAUGAAGAUUAUUCGGGGGACCCAAACAUUUAGAGCAA---UAUGCAAUUAUUGCUAUGACAAAAUCAAUUCAUAA-AUCGGUUGAUUCCAUACUUACGAUAUUUACCGGAACUUUAAUGAUGAAACCCUGCGUCGGUCUUUGUACUCGA-UAAUUUAACCGCAUAAUUUAAGACACAGUAUAC--UUUCACGGAGAUGACAGGAAGCAUACUCUCGAACUAAAGAAUAAAAAGUAUAAUGGGGACCUUAAAACGCUGGG-AUGUACAAUAUCCA------------------GUGAAGACGACUUU-CCCAUUUGAACUAUACGCUUAAUACAGUCCACACGGAUCUAAGAGGCAAAGAAGUAUAUGACCGCAUAAUCUU--AAGUAGCUCAAAUACCCAA--ACCGAUGCGUCAACUCUUGAGAAGAUUAAAU--UCCUCUUGUACGAAGUAACUUACAUCCUCA-CCCAAUGUAAUC---UAGGUCCACGCAGAAUUGCUUGAGAUAUAGAUAACGUCGCUAAAGAGAUAGGCCACAGGUAGU--------CUGUAUCUAUAUUAAACAACCG--CUAAAUUACGUGAAGACAGCAUAAACUCCU-UAAAGGAUUAGGGACUAUAGAACUCAAUACUAAAAAUUCCACCCAGAUUAAUAUCGAUUGUCAUAGAAAAUGCUAUGCCAUCAACUGCUCAUAAUUGAUUGUUUUAACCCGAUUAUGCAAUUACGUGUUACUCUCCCUUUGCGGCAGACAUAAGGCUUAUUAGAUUGGGUCCU-CUGCUGUAUAUAAGAACUUACUCACAAGUUAAGAGUUAU-----------UUGUUACCUCAAACACGCUGC-UAAAUGCUUUAUGUAUUUUGUUGUAC---GGUAUGAUAUCCAAAGUGGCAGCACAUUAUCUUUACCGGUUCUUUUUCG-GGUAUAUAGUU-GGCCGCUCGACAAAUUCAUACCGAUCUGAAUUUACACCUCUUUGUUAGCUAGAAUUUAUAACGUUCAUUCAAUGCAGCAUAUCUCGGUAAUGGGUAUAAGAAUU-CUGUGAUAUGAACACAC---------------------UAAGGAUCAGACGUAGCGUGAAGUAUGCGAUAUUGGCAACGCG-GAUGUUCCCUACAAACGUUUAUUGGCUAAAUUAUUGCGAUUGUUCUUGGUUGUGUAAGCUCCUUUGUUAGGUAGGUCGGCAAAGUACUAUUUCUGUUAGUCUUCACAUUAUAGUAACCAAGUCUG-CUCUAUCUUGCAGGGGGAGAU---CGCAGUGAAAAUUAUAAUAUAUCUACACUC-----GUGUGACGCUUAGGUGUUGCUGGCCUAUAGACCAGCUAAUAAGUAACAUUUGCCUGA 
>D1 5422
--------------------------------------------------------------------------------------------------------------------------------------------------------------------------------------------------------------------------------------------------------------------------------------------------------------------------------------------------------------------------------------------------------------------------------------------------------------------------------------------------------------------------------------------------------------------------------------------------------------------------------------------------------------------------------------------------------------------------------------------------------------------------------------------------------------------------------------------------------------------------------------------------------------------------------------------------------------------------------------------------------------------------------------------------------------------------------------------------------------------------------------------------------------------------------------------------------------------------------------------------------------------------------------------------------------------------------------------------------------------------------------------------------------------------------------------------------------------------------------------------------------------------------------------------------------------------------------------------------------------------------------------------------------------------------------------------------------------------------------------------------------------------------------------------------------------------------------------------------------------------------------------------------------------------------------------------------------------------------------------------------------------------------------------------------------------------------------------------------------------------------------------------------------------------------------------------------------------CGACGAAACAUUGUCUGGGGAGAUUAGAUGUCACGAUUAAUAAAGGAAG-GUUCGUAAUAAAACAAUCAAUCACAAAACCUU-------------------------------AGAUGAUUACUAGGCAUAGAUAGCGUGAAAAUCUUGAAUCAACAAACAUUCGCGUUAAGCAUAAGAA-GGCUGGACAGAUAGGUCCCGU---UGUGUGAAAGAUAUAGCAAAUUCGCAUAAACGACAUUUGUUCUAUAAGAGGGACCAUUAUUCUAGCUUUAGGUUUGAGGACUUCUGCUUGCUUUCUUACUGUAGAUUGAAU--ACCACAGGGGCUACGCCACAAGGUAAAUUAGUUCUGAUAAAAAGUCUAUUAAAUAAAAAGCUCGAGUGAGGC-CGGUAAUGGAAACAUUUAUAAACUGCGUAAAUA--UGACAUAAGACCAAGAACAGAUGCCU--GGAGUUAUAGUACGCCCUCGCGGGAAACUUUGCCGUAUCAUUAAGUACUCAGUUUAAUGUCAGGCAUCAGUACGGGAUACGCUCUAAAGC-UGAGCCGU--UUGCAACUUCCCGUGUUUUCCGGAUUAGUAUAAAAUUUAUCUCCUACUAUUAAUCGCCAGUUAAUGACCUAACGUCAUUGUUAACUUUGACGAAUUACCU-------------GUCUAUUUUUGGCUGCGGAUGUAGUAGAUAUGACGGUUAGAGAUCACACACGUACCCCGGACCGUCACUAGUAAAUAAUAUUAGUAGAUUU-AUAGACUACUUCCAAUGUUGCAAACCCUGGACUCCAUUCCAAUAGU-UACUCAUUAACGCGACUACG-CGUGUAGCCUAGGAAAUAACCGUACCGCUCUGUCUCAACGUU-AUACCACAUCUCC-AGCCCAGGUGAAUAACCGUAUGCUU-CGUGUUCUCGUAACUAGCAUUGCAAUCUCUCACAACAUUAGCGGUGGGAUCUCCCUAGAUGAAUCAGUCACAACAUUUGUGUAAAUUAGAUUAGGAUUAAACAUGCUUUGU-AAUACUAAAGAUCCCAGGCAAUUCAUAUCUCCAAUUCGCUCUCUUCCGGAUU--------------------------------------------------------------------------------------------------------------------------------------------------------------------------------------------------------------------------------------------------------------------------------------------------------------------------------------------------------------------------------------------------------------------------------------------------------------------------------------------------------------------------------------------------------------------------------------------------------UACAAUGUCAC--UCAUCGUAUAA---CACCGUGCGAUACAGUCGUUUC-CUUCUAAAGUAUGUGUUC-GUGAAAAUUAACCGAUGAGG--GCUACGUAU-----UCAACCAA-AAAAAGUAAUAGCCCACGAGAUAACUCUUCUCAGGUUAUCU-AAUAUCG----ACUAUCAUAG------AAAUUACGAUAAUAUAUAGUUUUUAGAACGGAGU---CAAGUGGCAGAGCUGACUAAUCUCUCAGUGUGAAUAACGAAAAACAUUCGGGGCACUCUAGGGCUAGAAAUAG---AGGAUAAGUAUUACGACGUCAAGUUCGAGUCGUAA-AUCCGUUGAGUAUAUACUUGAAAUACUUGUUCGAGUUUCGGGGAUG--CUUUCGAGACUGACUCCAAUCAUACUUUGCUCUAUCAUGUAAUCUCAAUAGUCGUACUA--CACUACAGAGAUGACAGGAAGCAUGUCUAUGGACUAUUACAUAGAAAAAGUAUCUUAUACCUUAGAUUAUAAUU-GCGUAUGCUAUUCC------------------AUGGAA------------------------------------------------------------------------------------------------------------------------------------------------------------------------------------------------------------------------------------------------------------------------------------------------------------------------------------------------------------------------------------------------------------------------------------------------------------------------------------------------------------------------------------------------------UCAUUAUCUCUAAUGGGUCUC-AAAAGUUCUUUAUCAUAGUUUCGUCC---GGCACUGAACUCAAAGUCAAUGCGCACUGUCUAGACCGGAUGUUUCGUG-GGUGUAUUAUU-ACCUACCUGGUAAAUUCCCACUCAUUU--CUUCCCUGCUAUUAUUCAACCACGAUGGAAGAUGUCUACUUAAUAUUAUCUACCACGGGAUUUAAUAUAUGCUUU-GCUGGAUUCAAGUAUGU---------------------CGCGAAAAACGCGUAGGAUGAAACCUGGGGUGUCGGAAGUACA-AAACUAGCCCGUAGGCAUUUAGCGGCUGAAUUAUUGUGAUUGUCCUUGAUUAGGUAGAUUUCUUUCUGAGAUUUGAUGACGAAACGUCACGUCCGCU---CUCUACAUCACAUUAAGUAAGCCCU-CUUUAUUUAUCAAGGAAAUAU---CCCGAAACACAUUAUAACGGAUUUUUAUGC-----AUACGCAACUUGCCCGGCACGG--UUUCA--UUAAUUGAC-CUGAUUAGAUGUCAAA 
>C1 5422
----------------------------------------------------------------------------------------------------------------------------------------------------------------------------------------------------------------------------------------------------------------------------------------------------------------------------------------------------------------------------------------------------------------------------------------------------------------------------------------------------------------------------------------------------GGAUACAUUGUAGGGCCCGGUAUGAACCUACAACACGUUAUAACUAGAAGCAAUCAACGAUGUAUUAAAAGAGAUACGAAUUCAAUCAUCAGUUUACUG--------GGAUAUUUGAGCAGUUUAUACUUAGUGUUG--CUAAUUUAUCUUGCA--CUAA-AGAACUAUAAGAACUUGGAGCUCUUUUUCGGUUAACACGGUCUCCUCCCUAAGAUAUCGUCAGUACACUAGAGAUAUGACACCCGGACCCGAGAAUUUAAAAGUAUAUAAGUCACUAAGUGCACCAAGGAAACAGUA-----AGCUCGUACCGUUCCAGUGAACUUUUAGUUAUUCGCAUUAACAGCCAGAGGAGCGUUUACAAGACCAGGCUCGUUUGAUGCGUAGUGUAUAUUUUACUAACCAUCGUCUUUUGAUG-UUCUGUUAAAGUUCUAAAUGACUUACCC----UGCUGUUUUUACCGUUUCGUCCCGCUCCAGCGGGAAAACCAAUUAAAAAC---AUCAAUACACCUUUCUUUUGAUGUUCCCCAGUUCCUCCAAU-GGACGGGUCAGCCCCAAGUAAUG-GUAAUUUUUUUUCGAACUUUCAAUUAGGGUUGGAAACGAAUCGUCGGAGCAAGAACUAAGAGGUUGACAUACAGUACGGGAACAAAAUGCACC--ACGUAAGUCCCAGAACUCCAUCUUCACUACAGC---GGAUAUUUCAUGGAUUAGAAAAAAAUUUUGCCUGAA-CCAAAUAAUUGGGA---AUGUUCCAAGGCACAAUCAAAGGUCGUUAUGAUUCCAUACAUAUAUGUCUGAAUAAUUAUGGGCCGAUAAUCACAUUA--UAUUAAUAGUUAAUGUUUACUUGUACCCACUUUGUAGGUGUUGGAAUUUCACAACGAAUUUU-------UCUUACGCUCACGGCCCAACCACGAAGAACAGUCAUCGGGAAUAAUUUCCUAGGUAUUGACGAUCCACA-UACUUGUGGUCCUCCCCAAGAGGAUUUGGUUUAAAAUAUCGGCUAUGAUUCAUACUUAUAGAUUUACAAACAAUU----------------------------------------------------------------------------------------------------------------------------------------------------------------------------------------------------------------------------------------------------------------------------------------------------------------------------------------------------------------------------------------------------------------------------------------------------------------------------------------------------------------------------------------------------------------------CAACGAUAUAUUAUCUCGAAAGUUUGGAUGUGAUGAUUAAUAAAUCACG-GUUCGUAAUAGUACAAUCUAUCAAAACACCUUGACAAACUAUCGUAAUAAAAAUAUGAGACCAAGAUGAUUACUGGGUAUAGAUAACGUGAAAAAUUUGCAUCAGCAAUUGCUCCCGGUGAGCAUAGGAAUGGUAG-ACGCAUGAGUUACGU---UAUGUGGAGGAUACUGCAAAUUUACAUAAACGAAAUCUGUUUUAUAGGAGUUGCCGUGAUUCUAACCAUAGGUCUGUGCACAUCUGCUCGCUUCCUUACCGUGAAAUGACU--AGUAUACGGACUACUCCACGGGUC-AAUUAGUUCUGUUAAAAAGACUGUUAAAGAGAAAGCUCGGGAAAGUC-CGGUAAUGGAGUAAUGUUUUAACUGCGUAAAUA--AGACAUAAGACUAAGGACAGUAACUU--GGAGUUAUACUACGCCCCAGCUAUAAAGUUAACCUUACCAUCAAGUAGUUAGUUGAAUGUCGAACAUCACUACGAGAUACGCUCUUAAGC-CCGACCCU--UUGCAACUCCCGAUGUUUUUCGGAUUAACAAAAAGUUUACACCCUACUAUUAA------------------UCACUAGUAAUAACCCAACGUCAUUGUUAAGUUUUA-CGAACGUACACUUUUGGUUAC-GAUGUAGUAGAUGUGACGGUUAGAGGUCACCCGCGUAUCCCGGACCGUCACUAGUAGAUGAUAUCAAUAGAAUU-GUUGGCUACUUCUAAUAUCACAAAGCCAAGACACCAUCCCAAUAGC-UGCUCAUUGCCACAAUCAUG-CGUGAAGCCUGGAAAACAACCGCACCGUUCUGUCUUAACGUU-AUACUGCAUGUUC-ACGCCACGCGAAUAGCCGUAUGCUA-CGUGUUUUCAUAACUAGUAUUCCAAUCUAGCACAUUAUUAGCGGUUGGAUCUUUUUAGAUAGCUCAGUCUCAACCAAUGUGUAAAUUAGAUUUGGGUAAAACAUGCUUUGUAAAAC-UAAAAAACCUAAGUAAUUUAUUUCUUCAGUCCACUCUCCGUCAAACU----------------------------------------------------------------------------------------------------------------------------------------------------------------------------------------------------------------------------------------------------------------------------------------------------------------------------------------------------------------------------------------------------------------------------------------------------------------------------------------------------------------------------------------------------------------------------------------------------------------------------------------------------------------------------------------------------------------------------------------------------------------------------------------------------------------------------------------------------------------------------------------------------------------------------------------------------------------------------------------------------------------------------------------------------------------------------------------------------------------------------------------------------------------------------------ACUCCCUA-CACGCUUGGGCCGCACACCUAAUGGCAUAGCUUCGCGACUGAGAAGUAAGAAAAUAUCUGACCGCAGAAUUUC--AAGUAGCCCAAACAUUCGC--GUUCACACGACAUUUCUUUAAAUGCUCAUAG--UAUUUUAGCCCGGUGCGAUUUACAUGUGUUCCCGGGUAUAUUC---UGAACAAACAGAAAAAUGCCUUAGGCAUGAAUUCCAUCACAGAUGAGUU-GGACACUGACAGA--------AUAUCGUUACGGUAAAUAACCG--CUAAAUUAUAAAAAAUUUAUUUCAGUUAUAGUGUGCUACUAAGGGCAGUAGAACUUAAUAUCUGAGGUGUCAUUUAAAUAGAUGUUUUUUAUGUCAGAAAAUACCGUGCUACGAAAUGAUCCCAACUGUGUGUUCUAACGCAAUUACGCAAUUUUACUAAGCCAAUCCUUCGCAGGAAUCAUUUGAUUGGUCGGAUCUGUAAUA-UUACUGUUUAAAAAAACUCGUUCACAGAACGAAAUCUGU------------------------------------------------------------------------------------------------------------------------------------------------------------------------------------------------------------------------------------------------------------------------------------------------------------------------------------------------------------------------------------------------------------------------------------------------------------------------------------------------------------------------------------------------------------------------- 
>B1 5422
UGGUACCACACC--AU-GCAGUCGUA-ACCCCCUCCAUCAUUCA----CGUUCAGUCUGGGUUGUUUAGAGUCUAAGUUAACCACACCCUCUAUAUUGGGUGUAUGAAUGUCCAGCCUAUCUUAAUUGGGGGGU----CUAUUUCAAUUCUU--UCUUUCGAAUAUUGAGAUAUUAAAUUUAAUCCCAAUA--UUA-----AUUUAUAUGGUGGCCU-UAGUAUAUAUAUGCUCAUUCUGCAUACUUGACCUCG-AAAGUAUAGGUUUGUGCCUAUUACUGGCGCAGGGGCAGCUCUGAGCAGUGUA-GCUAUAGUCGCCUAGAUGUCUCCUAAGGAUAUCAUACGUAUUGUGGCUCCUUAUA-UGAUCAAUUCGGAUGACCAUUAUUU-CGGCUGAGUA-GUCGACAUAUGACUAGCCAAUAGCUACUUC--UCCGGUGUGCAG-GAAACGGUCUCUUACAUGUUUUGCACGAUACGCCAAAGUCGGUUAGAUGCGAUUGGGAAACGUC-AAAAAAACAUUCGUAUAUUUG---------------------------------------------------------------------------------------------------------------------------------------------------------------------------------------------------------------------------------------------------------------------------------------------------------------------------------------------------------------------------------------------------------------------------------------------------------------------------------------------------------------------------------------------------------------------------------------------------------------------------------------------------------------------------------------------------------------------------------------------------------------------------------------------------------------------------------------------------------------------------------------------------------------------------------------------------------------------------------------------------------------------------------------------------------------------------------------------GCUUGUUCUGGUGGAUCUCGUUUGGUGUUGUCUGACCUACAUAGGAGAACGAUUUGCAC-CCGAAGACAGCUCAUACACCCCCUAGCCACCUACUA------UUUUCAAUGAUUAGCACGAGCACUGUCCUCUGCAAUUAGUUCUAAAAUAGUCAGCUAUUGGU-AUGAUCCCAGAUCGGC-UCAGGAAUCUUUCUGUAGGUGUUCGACUCUAUUGCAAACACUACAAAGCAAAAAAGU-AACGGGAUUCUUCACACUAUUUGAACCGUCGCUUAGAUUCCGACACC--------------------CAAGGAUUUCUUUGGACCGAU-UAGCGGA-CAAACUAUGUGCAUAACCG-UGUCCUAUUCGGC------UGCUUUUU-AGGUAUCUCGGUGCAUAAGACUUUUAUGACGAUCCCGUGUCCGGAAGACAAAAUUAUUAA---AAGCUGAUACUAGGGUAAUAUUCCGUUGAAAUAGAUCCAUCGGAGAUGACAUGUUCGC-UAGUUCAUUUGGCGUUAUGAUAUGACAUAUUCUGAGUCAA-----------------------------------------------------------------------------------------------------------------------------------------------------------------------------------------------------------------------------------------------------------------------------------------------------------------------------------------------------------------------------------------------------------------------------------------------------------------------------------------------------------------------------------------------------------------AGAACCCC--UUGUAACUUCCUAAGUUUUCCGGAUUAGCACAAAGUUUAUGCGCGAAUAUGUG------------------CCACUGGUUUCGCCAUAGCGUCACUAUGGAAUUUUC-CUAAUAUUUAUUCCUGAACGCCGCCAUAAUAAAUACAACUUUCAAAACUCACCCGCUCAACCUGGAUCUCAACUAGUAGCUAAUAUCGGAAAGCUC-AUAGCCCUCUUCCCAUAACACAAACCCCAGGCCCCAUCAUAUCAGU-CGAGCGUUCCCGCAGACUCU-CGUGGAGCCUAGAGAACUGCUCCAUUAUUUUGUCUCAACGCU-CUACCAAAGAUUC-GACACACAUAAGUAAUCGUGAACCU-AUUACGACUGUCACUAGUGUUGCAACCUAUAGAGGUAUAAGUGGUUUCAUCUUCUAAGACGAUUUACACCUAACUAUUGUGUAAAUAUGGCUGAGAUAAGAUCAACCUUGGGAUUUCGUUGUAUCUUGGGUAAUUCUGUGCCCCGCUCCACUCACUAGUAAAUU--------------------------------------------------------------------------------------------------------------------------------------------------------------------------------------------------------------------------------------------------------------------------------------------------------------------------------------------------------------------------------------------------------------------------------------------------------------------------------------------------------------------------------------------------------------------------------------------------------GGUGUUAUCAU--UUAUCGUAAAA---UGCAAUGCGGUAUCGUUUUUUC-CUUCUAGUUUGUGUGUCC-GUGCGUAUUAACCAAUAAGAUAUGUAAUUAUGAGCAUUCAAUGGAAAUGACGAAAAGUUUACGAGGUGACUUCUUUCAGGUUGGAUCUUCAUCG----AUUAAUUUUC------AAGGUGCAAUGAUCCUGAAUCCUUGAAAUCGAGU---CAGGCAGUCGUGCGGACCAGUCCCUUAGGUUGGGCAAUAAAAAUUAUUCGGGGCGCACCAAGGCUAAAAAUAG---GAGAUAAACACCACUAUAACUAGAUCGAAUUAUAA-AUCGGCUAAGCAUCUAAUUAAGAUACUUAUCUGAGCCUUAAUGGUG--CUGUCGAGACUGCCUCCGAAAAUCCUUACUUUUAUCAUGCAGUUACAAUCGUCGUGUAA--CCUCACAGGGAUAACAGGAAGUAUGCUUACGGACCAAUAGAUAGAAAAAAUAUUGCACAUCUUGAAUUGGAAUC-ACGGACAGCGAUCU------------------AUGGAG------------------------------------------------------------------------------------------------------------------------------------------------------------------------------------------------------------------------------------------------------------------------------------------------------------------------------------------------------------------------------------------------------------------------------------------------------------------------------------------------------------------------------------------------------UCGCCACCUUUAAGUUGCUUC-AAAAACUUUUUGUCAAGGUAUCAUAC---GAUACUAAACUCAAAACUACCGCACAUUAUAAAUAUCAGUUCUUUUGCG-GGUGCAUAACU-ACUUACCUAGUAAGUUAUCGCUCAUCUAAUCUCGCCAGUACUACCCAGCCAUAACUGAUGAUACUUAGCGAGCACUAUUUACCGCAGAAUUUGUACUAAGAACU-GUACGAUAUGAACAUGU---------------------UGCUGACAAGGCAUAAGAUGAAACGCGUGAUUUUGGCAGUGCU-AACCUAAUACGCAGCCAGUCAGUGGCUGAUCCAUCACGAAUAUCAUCGACUGAAGAAAU-CGCAUUUAAUAUCUGGUAAUAUAGUGUAAUAACCGCUAGUUUCAACGUCG----AAACAAGCCCA-CUUAGUUUUGUUAGGGAAAGU---CCCGUAAUACAUUAUAACGUGUCUGUGUGC-----GUACACAAUUUGCUCGAUGGUA--UAUCG---CAAUUGCU--AGAAUAAAUGUCGUA 
>A1 5422
UGGUAUCACACA--GC-GCCGCCGUA-GCCCCCCUCAUCCUUCA----CGUUCAGUCUGGGUUGUUUAGAGUUUAAGUCAACAACGCCCGCUGUAUUGGGCGUAUGAAUGAACAGCCCCCUUUAAUUGCGAAGU----CUAUUUCAAUUCAU--ACUUUUGAACAUAGGGUUAUUGAAUUUAAUCGCGAUA--UUA-----CUUUGUAUGAUGGCUC-UAGUGUAAAUAACCUCAUUCUGCAUACUUUACCUCA-UAUGCACGAGUUUGUGCCCAUUGCUAGCACAGGGGCAGCUCUAAGUACUGUA-GCUAGAGUCGCCUAACGGUCCCCUAAGAAUAUUAUACGUGUUGUGGCUCAUUAUA-AGGUCCACUCAGAUGCCCAUGAUUU-CGGCCAAAUG-GUUGACAGACGCCCAGCCGAUAAUUAUUUC--UUCGGUAUGCAG-GAAACG----------CGUGUUGCACAAUGCGCCAAAGUCGGUUAGAUACGCUUGGCAAAAGUU-AAAAAAACGUUCAUAUAUUUGGGGCAAGUGGUUAAGACAGCGUGAAGACUUCGCCAAGAAAUAACUAAAAGCAAUCAAUGCUAUGUUAGCCGUUACAAGGAUUCAUUCCCAGGCAUAUCG--------GGAGAUUAGAUCAGUCUGUACUUAGUGUUC--CUAAUUUUACAUAUA--CCAA-AAAGCGGUAGAAACUUGAAAAUCUUAUAUAUUCGUCUACGACCGCUUCUUAAUAUAUUGACAUUCUUCUAAGAAUAUGGCGCCCGACCCCGUAUGCAUAAAUUUACGAAAGCAACUA-AUGUUCUGAAGAGACAGAC--AGGAUGUACCGUUCAUGACAUAUCUUACCAAUCAAUCACAUUAAUCAACCGCGGGGAGUCGAAAACACUGGGCUCGUCUGGUGCGCAGCGAAUCUAAUACUGGCUACCGUCGUCUAAUG-AUCGGAUAAAAUAUCAGUAAACAUGCCC----UUAUCUAAUUACCGUCUUACUUUGUUCCGUUCCGUUAUCCAAUCACGGAC---AACAAAUCGCCUCCAUCUUAA-------------------------------------------------------------------------------------------------------------------------------------------------------------------------------------------------------------------------------------------------------------------------------------------------------------------------------------------------------------------------------------------------------------------------------------------------------------------------------------------------------------------------------------------------------------------------------------------------------------------------------------------------------------------------------------------------------------------------------------------------------------------------------------------------------------------------------------------------------------------------------------------------------------------------------------------------------------------------------------------------------------------------------------------------------------------------------------------------------------------------------------------------------------------------------------------------------------------------------------------------------------------------------------------------------------------------------------------------------------------------------------------------------------------------------------------------------------------------------------------------------------------------------------------------------------------------------------------------------------------------------------------------------------------------------------------------------------------------------------------------------------------------------------------------------------------------------------------------------------------------------------------------------------------------------------------------------------------------------------------------------------------------------------------------------------------------------------------------------------------------------------------------------------------------------------------------------------------------------------AAUG----UUCCACUGUUGUAGACCUCAAGU-AGCACACAGAAUGUCACUCGUUACUCUAUUUGAAGACAAUGUCGGAACAUAU--------------------------ACAUCAGCAUAAUAUUUAAUCAGACGGAU-UAUCCGGGUAGAUACCAAUUGUCUACCACGACCGUCCUAGCCGCGCAUUAUAAAUGGUG--UAGAUUUGCUCGGCACUUCAUAUUCGGAUCUCGGUCCAACAACAACUUCCAGGUUUAGAUCAUUAUUAGCAAUAGCAUGUAAGGAGAUAGGAUUACACCUUC------GACUGACUUUAUAGUAACCAGUUUAAGUUU-UAGGGGCGACGAAGCACAAUGUGGAAGAGUGAAGGUGUGUUA------GGUCCCCGAGUAACGACUGAGUUCAGAAU-GAUGAUUCCGAGAUUUUAAUUAAUCGCUUCUAUCAUAUUGCUUAUAUAUCA---------------------------------GACCGAAUUUCAACGGUGGUACUUACAGGAAGAUAAUUCUCUAUAUAGAAGAUUAGGUUGUG--------ACCAUCAGAUCC--------------------------------------------------------------------------------------------------------------------------------------------------------------------------------------------------------------------------------------------------------------------------------------------------------------------------------------------------------------------------------------------------------------------------------------------------------------------------------------------------------------------------------------------------------------------------ACACCCUA-UUUGUUCGGAAAACGCACGUAAUAAAGUACAUCCGCGACAGAAAAGUUAAAAAAUAUCUGACCGCAUAAUCUC--GUAUGGUUCGUGCAUCCGC--GUUGAUUUAGCACCUCUUUCGAGCAUUGCAG--CAUUCUGGUCUCAAGGGUCCUAUAUGCGGC-CCGAGCAUAAUC---UGAGCAGACAUUAAGGUACCUGGAGCCUGAAUGCCGUCACGAAUGAGUU-GGUCACCGAUGUG--------ACAUUGUUAUGAAAAAUGAGCG--CUGAAUUAUCCAAACUUUCCAUUAGCCAUAGUGUGGGACUAAAGGCUAUAGAACUCUAUAAUUGAAGUGUUACGUCAAUGAACAUUUUAUGUAUAAUA--AUGUUCUUUCGUUGACAGUUCCGACCUAGACACUCUUACGAAGCCAUGCAAUCGCACACCACUAUUUUUCUGCGAUAAACAUAUGGCUCAUCGGGCCCGUUAAA-GGACUGUUAAGAGCGACUCCCUCACAGAAUAAAGUACAU------------------------------------------------------------------------------------------------------------------------------------------------------------------------------------------------------------------------------------------------------------------------------------------------------------------------------------------------------------------------------------------------------------------------------------------------------------------------------------------------------------------------------------------------------------------------- 
>H2 5422
UCGCGCUGAUUA-----GCCGCUAAG----------ACAAUGCA----UGUUCAUUGAGCGAUAUCUAUAAUUCGAAUUGAGCAUAUAUAUUAUAAAGACCAUACAAAUGUCCAGUUUAGUAAGAUCGUGGCAU--AGUCACUCUAGUCAUC-GCGUCUUGAUUGCCUCGCCAAUUAACUUGGUUGCGAAA--CGA-----CUACUUACAGUCCUCU-UAACCCUUGCAAGCAUAUCUUUUUCGCCUGGUCUUU-UACGUAUAGAUUUUUGCCCAAAAGCGGGCUUAAGGAAUCCUGACGUAUGACA----AGGAGCAUUCAA--GCACUCCGAUUGGGUCACACUUCUAAUCGCAGCUAGUG-CAGCUGUCCUAGAAACUCACUACCC-UAAGUUUGUGUGUCAACAAGGAUUCGAUUAGUAAUCGAUCC--UUUGGUAAAUAA-AGAAUGGCUUUCUGCAUAAGUCGUAACGCAUGACGAAAUUGAACGAGAAUGGUCAGCAAAGGUU-AAAAAACCUAUUAGAAAUUCGAGAUCUGUUAUAGUGACUGCUGUGAUUAGCUAACAGGUUGCAAUUAGACGCUCA-AACAACAGUCUAACCAUUGUACAAAGCCACUCGUAAAUCUUGCU----UUAGAAAUUGGUGCCCCGUAUUCAUUGUAUUUGCAUCUCAAAUACUUUAAC--AAAU-AUAAUACUAGGAACCUACGAAUAGUUUAAAUCGAAUGAUCACAGAUCUUUAGGAGUUUCCUAGUCUUUGAGUUACAUAGAUCGAGACCCUGUAUGAUCACUUUUCUAGUUGUUUCAU-CGGUCUGAAAGUAACAGAC-----AAGGGCCAAAAUCUAAGGUGAAUACUUUUUAGUCAGAAGAAAUUAUAGCCUUACUCUUCAGAUAACCCGAUGGCUGGUUGUUUAGUGAGUCCGAAAUCAAAUUCUGUUCUUAAAUU-GUCGGUGUACCUUUGAGAUGAUUUGCCC----CUUCAUAAUCUCUCUCUUGCAACCUUCACGCGGAAGGAUGCACUCCAUAC---GACGAAUCGAUUCCAUCAGAA-----------------------------------------------------------------------------------------------------------------------------------------------------------------------------------------------------------------------------------------------------------------------------------------------------------------------------------------------------------------------------------------------------------------------------------------------------------------------------------------------------------------------------------------------CCUGCGUAGAAUACCUCCUGAAUGCUAGUAGUCCUUACAGACGAAAGAGCUUGG-UCAU-CUAUAAAUGGCAGACUCGUCUAAAAACCCGUGAUAAAGGUAUACUACGACGACAAUGACGGGUGAUAUUUCCGCGAUUUAACUUACAAGGGGAUGUAUCCCAGU-AUUCUUAUACCACGAC-AUGCAAAUUCUUUGAUAAGUGCGUAAUUGGACUGACUGCGUUAAAAAAUAAACCGGU-GGCGCAUUUGAUGAAGAUUGGAUGACGGUCGAUCACAUAACAUUCUACACGAGAUCUUACUAUCCAGCAAGGACUGAAUCGAACGAGU-CACUAGC-UACGCUACAAACGGCACAA-AGUCGUAGGUGAG------GAUUUUUC-GAGUAACAUAGCGUGCCUGAGUUUGCAGUGGAUUCCGUGUAGAUAACUUAAGAACUUUAU---CAGACCAAACCAGUUUGGCGCCUAGACUUAUGGGAAAGUCCAUAGGUCACUAGUGCGU-UUCUUGGCACCAACCUACCCG--GUAUUC-UACAA--CCA-----------------------------------------------------------------------------------------------------------------------------------------------------------------------------------------------------------------------------------------------------------------------------------------------------------------------------------------------------------------------------------------------------------------------------------------------------------------------------------------------------------------------------------------------------------------CAAGUUCC--CUGUAACGAACUGUAGCGAGGGGAUUCGUAUGAAGCUUUUGCGCUGGAACAUA------------------CUGCUCACACAUACUUAACCUCAUUUCUCGAUCUUU-CCGACACUUGUGUCUCGGUGAUCGUAUAGUUCCUACAAUGGAUGAAGGUAAGCUCGAUAUAUCGGCCGUUGAUUAGUAACUGUUGUAUACAGA----AGUGGGCCUUUUCAGUAUUGCAAGUAUUGAAUCUCAUGCAAAUAAC-AACUAACUGAUUAUGAUGUA-CAUCAAUCUUGGAAAAUACUUAAACAAUUUGGACUUGUCAAUUGGAUCGCACAUUCUGUCAUCCGCAAAUCUUCGUAAGUCU-GGUGUACCCACGGCUGAUAUUACGACUCUUUUCGAAAUCAGCUGGUGCAACUCAUUGGACAACUUAAAUAUAAGCUUUGGGCGAUUUAGAUCUAGGUAUGUUCUACUUCGAGAAUCACAAAAUGAUGAAAUGACAUACAGCUCC-------CCCACAGCAAGUUAAAUACGGCUACGCGAUCAUGGUUUCGUGGC-AGACUACAAAAUUUUGCCGGUUGAGGCACAGAGGAUUGAGGAUGGAUCGUAC--------------------------GCAGUAGCGAUGUAUACCGCUAUGUAUCU-CAUGUCAUCAUUUCCUAUAUACCGACGUAAGGUAAUAUACUUGCCCACAAUGAGUUGUUCGAGAACCUUACACAGGGUACGUUUUAACGUGUUACUAAGGUGUAAUAUCCUAGACAUGAAGAGUUGCUACCGAUGAAGUACAUGGAGAUCUGCUCAUCCCUUC------AGCAUACAUUGUAACACCUAGCUUAAAGAU-UAGAAACUACAAGAUAUAAAGUGUUAGAUUAAUGGAGUAACC------AGUUUCAGAAAAACGACUAGUUUCAAACU-UAUGCUCUUCAUAUCUAAAACAAUUGUUAUGACCAUACUGUCGCAAUGAAA---------------------------------UCCCGUAAUAUAGACUUGAGACUUCAAUCGGAGUAUUUUGCAAUUCAUGGACAAGUACUUAUC-------UUAUUCAUUCCG---------------------------------------------------------------------------------------------------------------------------------------------------------------------------------------------------------------------------------------------------------------------------------------------------------------------------------------------------------------------------------------------------------------------------------------------------------------------------------------------------------------------------------------------------------------------------------------------------------------------------------------------------------------------------------------------------------------------------------------------------------------------------------------------------------------------------------------------------------------------------------------------------------------------------------------------------------------------------------------------------------------------------------------------------------------------------------------------------------------------------------------------------------------------------------------------------------------------------------------------------------------------------------------------------------------------------------------------------------------------------------------------------------------------------------------------------------------------------------------------------------------------------------------------------------------------------------------------------------------------------------------------------------------------------------------------- 
>G2 5422
CCACACUGCUCA-----GCCGUUAAG-AUGUUUGUAACUAUGUA----CGCUCAUUCGACAACAUCUGUGGCUUGAAUUGAGCAUACAUAUUACAAAGACCACAUAAGGAUCUGGUUUAGCAUGAUCGUGGUAC--AGCCACUUUGGUCACC-GCGUCUUGAUUGCUACGCCAAUCAAUUUUGUUGCGAAA--CUA-----CUCCAUACAAUUAUUU-CAACCUUUGCUAGCUUGUAUUUUUUGCUUUACCUUU-UACUAAUAGGUUUCCACCCGAGAUCGCGGUUACAGAAUCCUAAUGUAUCGCA----AGGGGUGUUCAA--GCACUUCAAUCGUAUUACACUUAUGAUCGCAGCUAGUG-CGGCCGACCCAGAAACUCAUUACCC-CAAGUUUGUGUAUCGACAAAGACAUGAGUAGUGAUUAAUUU--UUUGGUAAAUAU-GAAAUGGUUUUCUACAUAAGUCGUAACGUAUAACGACACUGAAUGGGAAUGGUCGGCAGACGUU-AAAAGAUCCAUUAAAAAUUCAAGUUUGUUUAUGGUAAUCGCUCCGAUUAACUAUCGGGCGGCAAUUAGACGGUCA-AACAACAGUUCGACCAUUGUACAAAGUUACUCGCAACUCUUGCU--------AUUAAAAUUAGCAGCCCGUACUCAGUGUACUUCUCAAAGAUUUUAAC--ACAU-AUGACACUAGGUACUUACGAAUAGUUUAAAUCGUAUGGUCACAAGAUUUUAGGAGCCUCUGAGUCUUCGAUUUGCGUAUACCAAGACCCUGCACAAUUAUCUUUCUUGUAACUUCUGUUGGAAAGUAACAGACGGAA--UUAACGAGUCAACAUCUAAGGUGAAUACUUGCUAGUCAGGAGAAUUUAAAGCCGUUCUCUUCGGAAAACGGGAUGGCUGGAUGUUCGGUGAGUCCGAAGCCCAGUUUUGCCCAUAAAUC-UCAGGCGUAGCCUUGAGGUGAUUCACCC----UUUCAUAAUCUCUGUCGUGUAACGCUCAGGCGGACCAUGAAACUACAUAC---GGCGAUUAGAUUCUAUCGGAA-----------------------------------------------------------------------------------------------------------------------------------------------------------------------------------------------------------------------------------------------------------------------------------------------------------------------------------------------------------------------------------------------------------------------------------------------------------------------------------------------------------------------------------------------------------------------------------------------------------------------------------------------------------------------------------------------------------------------------------------------------------------------------------------------------------------------------------------------------------------------------------------------------------------------------------------------------------------------------------------------------------------------------------------------------------------------------------------------------------------------------------------------------------------------------------------------------------------------------------------------------------------------------------------------------------------------------------------------------------------------------------------------------------------------------------------------------------------------------------------------------------------------------------------------------------------------------------------------------------------------------------------------------------------------------------AAAGUUCU--CUGUAAUCUACUGUAGCAAGAGGAUUCGUACGAAGCUUUUGACUUGGUACGUU------------------CUGCUCAUAUAUACUGGACAACAUUUCUGGAUUUUU-CUGAUACUUUUGACUCGGAGCUCGCAUAGUUCCUACAACAAUUGAAGAUAACCUCCAUAUUCCGGCCGUUCGCCAGUAAAUGUUGGAUACAGA----AAUGCCUUUUUUCAUUAUUGCAAAUAUUGAACCUUAUGUGAAUAACAUACUGACUGAUUACGUUGCA-UAUCUAUUUUAGAAGACGCUUACUUUAAUUCGGUUAGUCGGUCGGAUCACACAAGCUGUCACCCGAAGGUAUUCAUUAGUCC-GGUGUGCCUACAGCAGAUAUUACGACUCCUUUUGAAAUCAACGAGUAUAACUCAACAAACUACCAAAAUAUAGGUUUUGGACGAUUUGGAUCUACGUAUGAUAUAUUUUGAUAAUAACAAAAUGAUGAAACAUCAUUCAGAUCC-------CCCCUAGGAAGUU----------------------------------------------------------------------------------------------------------------------------------------------------------------------------------------------------------------------------------------------------------------------------------------------------------------------------------------------------------------------------------------------------------------------------------------------------------------------------------------------------------------------------------------------------------------------------------------------------------------------------------------------------------------------------------------------------------------------------------------------------------------------------------------------------------------------------------------------------------------------------------------------------------------------------------------------------------------------------------------------------------------------------------------------------------------------------------------------------------------------------------------------------------------------------------AUAUCCGG-CCUAUUUAGACCGUUCACUACGUAGAGUUCCAUUAUGUUCAGGAAGUAAAGACGCAAACGGGUACAGGACAUU--AAGUAUUUCUAAAGCUUAC--AUUUAUUUGGCUUUCUUUAUGGUGACGGUGC--UUAUCUGGCCGGAAGGAAGUUUUAUACGCA-UCAAGUAUUGCU---UAGGCAGUCGUGUGAUGAUUUGGCAUUAAAAGUCUAUAACAGAUGUGUU-GCAUACCGAUUGA--------GACCUUCUAAAAAAGUCUACCG--UGGGGUUAUAUUACAACAGUUAAAGUCCCGGCAAAGGGCUACAUGCUCCGCAACCGGCUAGUUGAAAUGGAUGUAAUAUUGAUGCUCGGUAUUUGGCACGAUAUUUUCAUCAUAGGUGUUCUUUAAUAGAUAUUCUAACGUGCUUUUACAGUUGCUUUCCGUCGCUCCUUCGUGGCAACGAAAUAGGAGGUCCGGCUGGCUAUC-UUGUUGUGUCUAGGGAAUUUUUGGUAGGUGAGGACCAUAAUGCACACUUACCGACAAUCCUAAAGCACCUC-UAAAAUUGUUUACUGUAACGUCGUAC---AGUAUUACACAUAGGGUUGAAGCAUGUAGGUAAAACCAGCUCCGUUGCG-GCCAUAUAGUU-ACAGAUCAAGCAGGCCGGGAACGACCUGAUUCCGCUGACACUUUACGGCCAGAUCUUAUGAUACCCGAGCAGUAUCACUUUUCACAGGGUCUAUAAAAGGAGUG-GUUCGAUGUAUGUAUUA---------------------UGCGAACAUGCUCUAACACACGGCAAGGAGUUCUGGUAGGAUA-GGUCUCACUCGUAGCUAUAUAUUGACUUAACUAGAAUAGUUGCUCUUAAAUAAAUAGACUCCCUACUAGUAUUAAGCGGCAGAAGGCGGAAUGCGAUAGUUUUAGUACCAUAUUAAGCAAAUCUGUCCCUACUCGAGAUAAGGAA-----CGUGGUAUAGAUUAUAAUUGGCCUGUGUGC-----AUAUUGAACGUACCCUUUGCUG--UUUCA--UUCCCUAUC-AAGCGUGAGGGUUCAA 
>F2 5422
CCAUGGAACUGC--CUUGUUGCCAUA-GCAUCUGUAAUUUUUCA----CGUUCAUUCAGAGUCAUCCGUAACCCGAACGAAUCAUACCUAUUAUAAAGACCACACACUUACCUAGUCCGGCACGAUGCCGGGAU--AGUGUCUCUGGUCAUC-ACAUUCUGGUUGCCACACAAAUACGCUUGAUUGUGAGA--UCA-----CUUCUUACACUUCUCC-UAACGCUUUCAACCUCGCCUUCUGUGUUCAAACCCU-UACGAGUUUAUACCCAAACGUUGCU---GUUGAAGAUUCCUCGCGAUGCACG-AUGAGGGGUAUUUAA--GUACUCCAAACGUUUUAUGCCUGUAGUCGCGUCCAGUGCUGGCCAUUUUAAAAACUCGUUACCU-UAAGUCUGUUUAUCAACAGGAACCCGACCAGUAAUAAAUCA--CUCGGCAAAUAG-AAGGUGGUUUUUAACGUAUGUCGGAAUGAACGACUAAGCUGAACGAAAGUGAUUAACAGACUUU-AAAAAAUCAAUGGAAAAUUUGGGCUUGACUGUAGUAACUACUGCGAUUGGCCCAAAAGGAGUAAUUAGACGACCU-AACAAUUGAUUAACUAUUGCUAAUAGCUAUUCAUACAUCGACCU--------GUAGUAGUCAGCGCUCCUGUCUCAAUGUACAUGUCGAACACUUUGAC-------UUAGAACUAAGGACUUUCGAGAGCUUUACGCCGAAUAAUUACACUUUAUUAGUAGCUUCCUAGUUCUACAGUCACAGAGUUCCCAACCCUGCUUGAUUACUUCUCUCAUUGCAAAAU-UUGAAGGAAAGGGACUGAC-----AAACCCCAGCAUCUAGAAGGAAUACUUGAUAAUCUGAAUUAUCACGAGAAACGCCCUUCGGAUAACGAGGGGGCUGACCGAAUAGUAAAUUCGAAACCUGUGUCUGUUAUUUAAUU-ACAGGCGUAGUCUUGUGAUGGUUCGUGA---CUAUACUAGUCGCUGUCGUGUAACCUUGACGUGGGUAUAGGAAGUUCAUAC---GGCGUGUGGGUACUCUCGUUAAAGAUUUGCGCUAUUAGAUUGCCUCGUGACCGCUCCGUGAAACA-UAUGUCUUUAAUUUAUACUAAAAAUAGUGAGAGUGUCAUCUUGCAGAAUUGCGCACAAGAAAUGGGGCUCAUAA-GCAUGAGUGAAAAGUACA--GGGCAAGGUCUUGCCAUUGAAUCUCAUUUAAGCGCGAUGCAUUUAUUUGUGAGGAAAAAAUUAACUCCUAAACCCAAAUGCGGGAUG---UCUCAGUCCGGCGAUAUCGAGAUUCAUAAUGCGUUGCAACACGGAGGGAACUA--GUGUCUUUGCGACAAUAAGUUGA--CCUAUAUUGUGAUUUUCGACCUAAAAGGACUGGCGUGAAGUUAGUAAUUUUCAGAUGACUUU---------CUUUACUCAUAAGCUACGCAACGAUCGAGCUGAUAUUGUGCUGACGUGACGAAGUAACCUACCUCA--CUUACCGGAUCUGAAUCCUCCGAUCUAAUAUUAGAAUAACUAGAACUAUGUACAAUA-CACUUUGACACCUCAAU----------------------------------------------------------------------------------------------------------------------------------------------------------------------------------------------------------------------------------------------------------------------------------------------------------------------------------------------------------------------------------------------------------------------------------------------------------------------------------------------------------------------------------------------------------------------UUAAGAACUCUCUUAAGGUCCUGUCAAAUAUUGUGAGGGGUUGAUGGCC-UGCCUAGUUAUUUUAUUCCCCAGAAAAAUCCC-------------------------------AUAUGAUAAUGCAGCUAAGCGGGCGUCUUAAGUUUAGUUGUUAUAAUCAUCAGCAUUUUCAGACGUAAAGCAAGGAGUCCAUGCGCCUG---CCGAGGGAUUUUACUGUUUAUUACCCAAAUUAGUAGCAGUACGAGUGCAAAAAUUUUAGUGCUACAUACACAUUAAUUCACUUCUCGCCGCAUUCUAAUUGGGACGUGGAG--AGUACACGCAUCAAAAGUGAAGGU-AAUGAAACUUACUGAUAAGUUAAUGUAAGAAUAAAUCCGACCGGGGU-AGGCCUUAUAAGUUUGCUUCCAUCGCGUACACUGGGAACGUG-GUUUAAUACUGAUUGUCA--GGAAUCCUAGUUUAUUUCAAUGUAAAAAUAUG-UAAUCGUUUGUUAAGGCGCUGGGGAGCGUAACAAACAUUCACCUUGUUCUUCUUAGC-CAAGGUCU--CUGAGAUUCACUGCGACAAGGGGAUUCGUGCGAAAUUCUGGCUGAAGGAAACA------------------CCGCGCACACAUCCCCAAGAUCAUCUCGCGGUUUUU-CCAAUACUUAUGUUACAGUGUUUGUAUAAUCUCCGCAGCAGCUGAGGAAGGCCUCGAUGUUACGGCCGUUUACUAGUAAAUGUUGUUUUUAAA----ACGACGUUUUUUGAAAAUUGCAAAUGUUAGACCUUACUCAAAUGAC-UAGUCACUCAUUAUGUGUUU-CAUCGACUUUGGAAAAUGCCUAUUUAGCUUUAGCUCGUCGCUCGCACCAGCAAGCU-GCUACCUGCCAACAAUCGUAAAUCU-AGUAUCCUCGCAAUAGAUAUUACAAUUCUUGGUAAAUAUAGAGGUUGUAAUACGUCGGGUAACUUUGACUCUAACCUUGUAUCAAUUGGGUCUAGGUACGAUGCACUAUAAAAAUCACAAAACGACAAUGUGACGUUCAGUACC-------CCUCUAGUAACGU------------------------------------------------------------------------------------------------------------------------------------------------------------------------------------------------------------------------------------------------------------------------------------------------------------------------------------------------------------------------------------------------------------------------------------------------------------------------------------------------------------------------------------------------------------------------------------------------------------------------------------------------------------------------------------------------------------------------------------------------------------------------------------------------------------------------------------------------------------------------------------------------------------------------------------------------------------------------------------------------------------------------------------------------------------------------------------------------------------------------------------------------------------------------------------------------------------------------------------------------------------------------------------------------------------------------------------------------------------------------------------------------------------------------------------------------------------------------------------------------------------------------------------------------------------------------------------------------------------------------------------------------------------------------------------------------------------------------------------------------------------------------------------------------------------------------------------------------------------------------------------------------------------------------------------------------------------------------------------------------------------------------------------------------------------------------------------------------------------------------------------------------------------------------------------------------------------------------------------------------------------------------------------------------------ 
>E2 5422
CAACGGAGCCAC--UUUGCUGCUAAA-GCAUCCGUAAUUUUUCA----CGCUCACUCAGAGUCUUCCAUAAUUCGGACAAAGCGGACCUAUUACAAAGACCACACAG-UGCCUAAUCCGGCACAAUUUUGGAAU--GGUGCCUCUGGUCAUC-ACGUUUUAAUUCCCACGCCAGUGCACUUGGUUGUAAGA--CCA-----CCUUUUACACUUCUCC-UAACGCUUGCAAUUUUACAUUCUGUGUUUAAUCUCU-UGCUAAUCCAUACCCAAAC---ACCGCAGUUGAAGAUUCCUCACGGUGCAUG-AUAGGGGGUUCUUAA--GUACUACAAAUGUAUUACGCUUAUAGUCGUCUCCAGAG-CGAUUAUUUUAGAAACUCGUCACUU-UGAAUUUGUGCAUCGACGAGAAUCCGAUCAGUAAUUCAUCU--UUCGGCAAAUAG-AAAGUGGUUCAUAAUAUAAGGUGUAAUUAGGGAUCAUACUAAACGAAAGCAAUUAACAAAUGAU-AAAAUAUCGAUGAAAAAUUUGGGAUUGACUGUAGUUAUUACUGCGAUUGUCCUACAAGGAGUAUUUAGUCGAGCU-AACAAUAGAUUAACCAUUGAUAAAAGCUAUUCGUGAGUCUCCCU--------GUAGUAGUUAGUGGUCCAGACUCAAUGUACGCGUCAAACACUUUGAU-------CUAAUACUAGGCCCUUACGAGUGUUUUACAUCGAAGAUUUUCAAUUUAUUUGUAGCUUCGUGGCUUUCUAGCCACAUAGUUCCCAACCCUUCAUGAUUACUUUUCUAAUAGUAACCU-CUGUAGGGAAAUGGCUGAA-----AAAGUCUAGCAUCUAGAACGAAGACUCGAUAGUUAGAAUCAGUACCGGAAACGUCCUUCGGAGAACGAGGAGGUUGACCGUACAGUUAAUCCGAUACCUGCUUCUGUUCUUUCCUU-GUAGCCGUAGUAUUGAGGUGAUUCGUAC----UAUACAGGUCUCUGUCUUGUAACCUACACGUAGGACCAGGAAGCCCAUAC---GGCGAGUGUGUUCCCCCGAAA---------------------------------------------------------------------------------------------------------------------------------------------------------------------------------------------------------------------------------------------------------------------------------------------------------------------------------------------------------------------------------------------------------------------------------------------------------------------------------------------------------------------------------------------------------------------------------------------------------------------------------------------------------------------------------------------------------------------------------------------------------------------------------------------------------------------------------------------------------------------------------------------------------------------------------------------------------------------------------------------------------------------------------------------------------------------------------------------------------------------------------------------------------------------------------------------------------------------------------------------------------------------------------------------------------------------------------------------------------------------------------------------------------------------------------------------------------------------------------------------------------------------------------------------------------------------------------------------------------------------------------------------------------------------------------------------------------------------------------------------------------------------------------------------------------------------------------------------------------------------------------------------------------------------------------------------------------------------------------------------------------------------------------------------------------------------------------------------------------------------------------------------------------------------------------------------------------------------------------------------------------------------------------------------------------------------------------------------------------------------------------------------------------------------------------------------------------------------------------------------------------------------------------------------------------------------------------------------------------------------------------------------------------------------------------------------------------------------------------------------------------------------------------------------------------------------------------------------UUCAAUAUCCC--UUAUCGAUUUG---CCCGAGACAGUCUA-UACUUCU-----UAUCUUCUCCAUAC-CUGCAUAAUGCAUAAUGAGAUAUUAAUAUGG-----AUAACUGA-UGACGGAUGUAACCUCCAAGUUGACUCCUUCUGGACUGGGU-ACUAUGG----AUUGAAAUUG------AACUAACGAUAGAUCAUGCCGCCUAGUACUGAAACUUUCAACAAGAUCAAUCACCAAGUCCUUGUGCCAAUCAUAAAUGAUAAUUCGUGGUCUCUCAGGAUUGGGGGUAU---ACUACAAAUGUCACUACAAUCGACUCAAGCCAUAA-AAAGAACAAACUGGCACACGUACUGGGCACUUGAACUACAACAAUG-AACCUUCUAGCCAUCUCCAAACACCC-CGUCUUUAUCAUAUAAUCUCAAAGGUGAUUCUA--CUCUGAAGGUAUAACAGGAUA-GUUCUAAUGUGUUGAGUAAUGGAAGGGGGAUUGCACAAUGUCGAUUAACUGC-GCGUACAGCUUCAG------------------GUAAGGUUAUCCUA-CUUGUGUAGGUCGUGCACUAAACUUAGAACCCCUGUGCUCGAAAUGUAAAAAAGCCAACGGCAAUGAAAUUUA--AAGUGAUUCUAGCGCAUAU--AAUAUCUUGCCGCUCUUCCUAUUGAUGAUCU--UUGUUUGGCCUGAAAAAGUCCUUAUAUGUA-UUGAGUAUAUUU---UAGACAGCCACCCAAUGGUACAGCAUGCGUAGUAUACCACGGAUGGGUU-ACCCACUGAUUGG--------GUCCUUUUAGAGAAGUAAACUG--UAGGACUAUAUGGCAAUGAUAAGGGCCCUGGCCAGGGGCCACAGGUUCAACGAACAAGUAGUUGAAAUGUCUCUGAUUAUCAUUUCCGAUAAGUGACAUGAUAUCUUUAUAGUGACUGAUCCUCAAAGGGUAUCUUAGCGCACUUGAACAACUGCCACCGGUCAUUCCUCUAUAACCACAAUGAAGGUGGCCGGAUUCGUCCCU-UAUCUGCGUCUAGGCAAUUUUUUAGAGAUCAAAGACUAC-----------CCAUCAAUCUUAAAAGACCUC-UACAAUCCUUCAUUUUAAUGUUGUAG---ACUAUUAAACACACAGCUAAAGCAUGUGGAUUAAACCAGUUACCUCGCA-ACCCUGUAAAU-UUGUACUUAGCAAGUUAGCUCCGAUUUAAUUUCGCCGACACCAUAUGGCUAGACUUCGUGAUAUCCGGUCAGUACUAUCUUCCGCAAGGUCUGUAAUAAGAGUG-GUUUGAUAUAUAAUUAUGACUGGCCUACAGACCAGUUACGAGGAUUUGCUCUAGCGUAAAGCACGGAGUAUCGACGGAACA-GUGCUCCCUCGUAACUAUGCGUUGAUUUAAAUGGAAUAAUAGUCAUUAAAUAUAUAAACUCCCAUUUAGUAUAAAGCGACACGAUACAGUGUACGCUAAUUUUUGCAGCAUAUCAACCAAAUUCACCUUUACCUGAGAGAAGAAA-----CGUGGCACAAAUUGUAAUAGGGUUCUACGC-----ACAUGAAACGUAUUCGUUACUA--GUUUA--CUGCGUAGC-AAAUACAAGAGUUCGA 
>D2 5422
CUGUACUGUAGU--C--GCUACUGUA-AUUUCUCUGUUUAUUCA----CGUUUAUUCGGGACCUUCUAUGGAUUAGACUAUACUUGCGUAUUAUA-GGGCUACAUAAAUAUCCGGUCCAAUACGACCGCGCACU----ACACUGUGAUUAUC-AUGUUUUGGUCGUCACUCUAGUAAGCCUAAUCGUGGGA--UCA-----CCCCGUACAGAUUCCC-UACUAUCUCCACGACUACUACCCACGCGCAAACCAU-AGGGUAUAGGUCUAUACAUACUGUUACAGUGAAAGAUGCGACGGGCGGUCCG-GCAAGGGGUAUUUAA--AUACUACAAACAUAUUACAUUUAUAAUGACUUUUAACA-CUAUAAGUCUAGGUGUCAAUAAUCA-UGAGCCUAGAUGUCUAAAAAAUUGUAGCUAGCGUUCAGUUC--UUUGGUAGACAG-AGAACACUCUUACACGUGUUUUGUAAUGCGGGGUGAACAUAAGUUAGAACGAUGAGCAGACAUU-UGAAAAACGAGCGAGUACUCG----------------------------------------------------------------------------------------------------------------------------------------------------------------------------------------------------------------------------------------------------------------------------------------------------------------------------------------------------------------------------------------------------------------------------------------------------------------------------------------------------------------------------------------------UGGAGGUGUA-CACUUUAAU-GCAGGGGACCGCUCCGUUGCAAG-UAUAUCCCUAAAUACACCUACUAGUGACGCCAGUGACAUAGCGAAAGAAUGCGAACGGUAAUUUAAGCGGGCAA-CCAGGAGCACAUCUUACU--UAGCAAGUCCAUAAUAUCGAAUACUUUUUAAGG---AUGAAGACGUUUGGAGAGGGAAUAACACCUAAUUAUGACAUGUGAUAGCUC---UUAUGAUCGGGUGAUGUCGGGAAGCAUGACGCGUAGCAAUAGACAUGGAAGUACCGUGUAUUAACCUGAAAAUAUUUU--CAUGUAUUAUAUUUGAGGAA-CAAAAGCGGUGUCUUGGGACUGUUAUAUGAUUAAUAGUCUC---------UUAACCGUUCAAGCUAAGAUAGUAGUAAAGCGGUGCUGUACCGUUGCGAAGUUCUAAUAGAGCUGCAUUUCA-AGUUUUCAAUUACGUGGGCAC--CUAUAGAAUACAAGCGAUGCUCAGUACAC-AGGUUCAACAGUUCAAU---ACCUGUUUCCGGUCCCUUAGGACGGUUUUGUUCAUUAAGGACGAGAAAACC-CGUUCGC-UUGAGGAUGGUCGAUUUAUGCACUAAUCAUCUAAUA------AUGACAAACAAAUGGACAUGUACUGUUUUCACAGUUGAGCAUCAAUAUGCUCAAAUCUUAGU-ACUGUCAUAAUCUGCGUACGCGACUUUGUUCAGGAGUUUUCAGUUCUGCUGCUAUCACUAAAGAAUAAAUUUGU-AGUGUCGUGGCUGAAAACCCUUAGGUCGCCGCUGAUUCAAC-CUCAUGCAUGGAGAUAACGAUCCUACAAUGACUGUGUCAAUCAUGCCAGCAGGAUUAAGCUGUUUACAAAACAAAAGUUUUACAUUAG------GAUUUAGC-AGGUGUUAUGGCUCCUCCGGGUUUGAGGAAAAUGUCGUGUCAGCAAAAUAAGGUACCAAC---CAGCACAUACUAGUUUAACGCUGAGACGUAUUAACAAAGUUACAGCUCAUCGGUAUAUAUACAUGGUGUCCAGCUAUUUU--GCCCUC-UAUAA--CAG-----------------------------------------------------------------------------------------------------------------------------------------------------------------------------------------------------------------------------------------------------------------------------------------------------------------------------------------------------------------------------------------------------------------------------------------------------------------------------------------------------------------------------------------------------------------ACCGCUCU--CUAUAACCGCCUGGAAAGAGCGCGUGAAUUGGAUGUUUUUGCUCUAAGACGAA------------------CUAUCUACAUGCACUUGAAACCUUAUCGAUAUUUAU-CUAAAACCUAUUAUUUCGCGUGUACACAAUUUCAACAACGGCUAAACGUAAUCUGGACAUUAUGGUUUUUCUGUAAUAGUUGGUGCUUACAAG----AUUGCAAAUGAGUAACAGUGCAAGUCCUGAACUCUUGUCCGAUAUC-CCCCCCUUCAUUAAAUUGCA-CACCACGCAUAUAUAGUACCCGUAUAGUUUGAACACAUUGCUAGUACCGUACAAUA-GUUAUCAGCGAGUAAUCGUAAGCUU-AGUAUCUCCAUGACAAGUGCUACGAUUAUUACUAAGGACAACGGUUGUAACGUAGUGGAUCAUUCUAUCCUAGUUUUUGGACAGUGGAUACUUAUAUAACAUAUUUUUUGAAAAUCGUAAGGCAAUCUAGUGGCGCUCCGCUUCACACCGAGCUCUAGCAAAUC--------------------------------------------------------------------------------------------------------------------------------------------------------------------------------------------------------------------------------------------------------------------------------------------------------------------------------------------------------------------------------------------------------------------------------------------------------------------------------------------------------------------------------------------------------------------------------------------------------UACAAUAUCUA--UUGCUAUUAUG---CCUAGUUUAUCCUC-CAUUCUUGUAUCCAGUUCCUGCAUCC-GUGCAGACGGCUCGAGGAGAUAUCUAUGUGC-----UCCUCUGG-UAACAAAGAUAGAUUGCGGAAUGACUCUUCUUAUGCAGUAU-AUAGUCG----AUUAGGACCA------CAUUUGCAUUAGUCCAUGUUUCCUAACACUGUGA----CUUUAGGAGAAUAGAUUGUUCUCCUGCGUCAAUCACCAAAGUCCCUUUGUAACUCCUUGAAGCCAAGAAUAU---CUCAAAGAUAACACCUCGACGGGUUCAAGCCGUAG-ACAGAAUAAAGUAUUGCACGAGACUGUUACACGGAUUAAUGUGCUG-CAUCUUUCGGCUACCAGCAAACUCUC-UAGGUUUAUUACAUAACCCAAGAUUUAGUGCAG--UUCCGUAGGAGUAACAAGAAACAAACUAGUAAGUUAAAAGACCGAAUGUGAGAUGUGUACCAUGAACUAGAUCC-GCAUAUAAUAUCUA------------------AUAAGA------------------------------------------------------------------------------------------------------------------------------------------------------------------------------------------------------------------------------------------------------------------------------------------------------------------------------------------------------------------------------------------------------------------------------------------------------------------------------------------------------------------------------------------------------UCAUCGUUGUUGACGUGCUUC-AAAAGCUCCUCAUUUCAUUGUUGUAU---GGGGCUAGACCUAGGGCUGAAUC---CAGUUAGUACCAGCUUUUUUGAG-GCUAUGUAAUU-ACGUGUCUGAAGGAACAGCACAGACCUGAA---GCUAUCAUCGCUCGACUAAAUUUUCUGGUAUUCCGUUAUUGUUAUUUUUAAUAGGAUCUGUGACGGUAAUU-GUGCGACGUAAAUGUAU---------------------AGCAGAUCUGCUUUGUCAUGGGAUACGGGUUGUAAAAAGAGCA-AGCCUCCUUUAUAAUUGUUCACCGCUUGUACUGACGAAGUUGUACGUGAUGAAUGAGAUUUUUACCCAGUCCUCAACAGAGCAAUACGAAGUCUGACAGGCUCUAUAGCAUAUUAACAGAGAUCGUUUUUAUUCCAGAGAAG------------------AUUGUGACAAGUCUUUAUGU-----GUGUGAAGUUUUUUGGAAACUC--UUUAA--GUAAUCAUU-AAGCACAUAUGCUCAA 
>C2 5422
--------------------------------------------------------------------------------------------------------------------------------------------------------------------------------------------------------------------------------------------------------------------------------------------------------------------------------------------------------------------------------------------------------------------------------------------------------------------------------------------------------------------------------------------------------------------------------------------------------------------------------------------------------------------------------------------------------------------------------------------------------------------------------------------------------------------------------------------------------------------------------------------------------------------------------------------------------------------------------------------------------------------------------------------------------------------------------------------------UGGAGGUGUACACUUCUUUU--CAGGGGACCGCUGCGUUGUAAG-CAUAUCGCUAAGUACACCUACAAGUAAAGACAGUAACAUAGUGCAUCAGUGCGAACAGCAAUUGGAGCAGGCAA-CCAGGAACACAUCGUACC--UAGCAAGUCCUUACUAUUAAAUACUUCUUAAGG---AUGUGGAGGGGUGGAGCGGAAAUUACACUUAAUAUAGCCAUGUGAUAGAAC---UAUUAAUCAGGUGAUGUCGGGAAGCAUGACCCGUAGCAACACACGUGGUAGUACCGUGUAUUAACCUGGAAAUAUUUU--CAUGGAUUGCUUUUGUUGAA-CUAAAGUAUUGUCUUGGGACUAUUAGAUUGAUAACAGUCUU---------UGGAGCCUUCAAGCUAAAGUAGUAGCAAAGCGAUACUAUACGAUUGUGAAUUUGU-AACAGUCCUGCAUCUCAAGUGUUCAAUUACGCCGGCAU--UUAUAGAAGGUAAGGGAUGCUCAAUACUC-UGGUUCAACAAACCAAU---AAUUGUUUCCAGUACCCUAGAACGGUUUUGUGCAUAAUGGCCGAGA-AAUCGCGUUCGC-UUGG-GGCGCUCGACUUAUAUACUGGCCAUUUGUUA------ACGACGAAGAAAUGGAAACGUACGGUUUCCGCAGUUCUGUCCCUAUAGGAUCAAAUCUUAGC-ACUGUUUUAAGCCGCGAACGCGACUUUGUUCAGAAUUUUACAGUUAUACUGCCUUCACCAAAGAAUAAAUUUGU-AGCGUCGUGGCUGCAAACCGCUAGUUCGCCGCUGAUACAACAAUCAUGUAUAGGGACAACAAUUCAACGAUGAGUGUGUUAAUCAUAC-CGUUAGAUUAGGAUGUAUACAAAACAAUAGUCUUAGCAUGA------GGAUUGGCAGGGUGUUGUGCCGCCUCCGGGUUUGAGGACAAUGGCGUGUAGGCAAAAUACGAUACUAAU---CAGCACAUACUAGUUCAGUGGCGAGACGUAUAAAUAAAGUAACGGCUCCUUGGUGUGCACACAUGGUGUCAAGCUAUUUUACACCCCC-UAUAA--CAG-------------------------------------------------------------------------------------------------------------------------------------------------------------------------------------------------------------------------------------------------------------------------------------------------------------------------------------------------------------------------------------------------------------------------------------------------------------------------------------------------------------------------------------------------------------------------------------------------------------------------------------------------------------------------------------------------------------------------------------------------------------------------------------------------------------------------------------------------------------------------------------------------------------------------------------------------------------------------------------------------------------------------------------------------------------------------------------------------------------------AAAUACGAAUCCAUGACUGUAGCUCCGG----AUACCACAAAAUAUCGUCAACUACAUCAAGGAAGGAUAAGG--AGAUCCUAU---------------------------CUAUAACGGUUUGGUCCAUAACAUCGAU--AUGUGGUUAUUAACCAUCUACUGGCUCUAGUCGUAAUGGACAUGCUAAAUAUAUGUGU---AUAUUUCACCCAUAGUCCGAUCUCAUUCGUUAGAGGAGAUACACUUUCUAAGAGUCGAGAAUUAGUGACGAAGUCGUCUAAAGGGAGUAGCUCAUUUCUUA------GACAUGCUCAGACAGACCUGGAUCCAAAAU-UGCGAAUGAUGAGACAUGACAUGAGAGAGGACUGGGGUAACU------GGUACCGGAGAAACGAUUAGCUUUAGCCC-GACUGUUUUUAUAAUUAAACUGAUUGACAUCGAUAUUCUGCCGUAGCGCUA---------------------------------UCAUCUAGUACCGGGUAAAAGCAGUUGGCCAGUUAUUUCGCUAUUGGAAAAUCUAUCACUAUC-------ACGCUUAGAUUG--------------------------------------------------------------------------------------------------------------------------------------------------------------------------------------------------------------------------------------------------------------------------------------------------------------------------------------------------------------------------------------------------------------------------------------------------------------------------------------------------------------------------------------------------------------------------AUAUCCUU-GCUGCUUAGGUCGUUCACUAAGUAAGAAACUUUCAUGGUCAAAAAGUUAGAGAGUAUAAGACUAUUGAUUUUCAGCAAUGUUCCUUACACCUGU--AUUGACCGGUCACUAUUUGGGAUGAUGAUAU--UUGCCUUGCCUGCAAAUAUUUUUACGCAUG-UGGAGUGUGGCA---GGGACAAACCUGGAAUGGUUUUGC-UCUGAAAUCUACCACAAAGGAGUC-ACCCUCUGGUUAA--------GUGCACCCUGAGUAGACGACAG--CUGGGUUCCGCAAUAAUGAUGGUAACUUUGACGAUGAGGCGUAGAUAGCAAACCUCAAUACCUGAGAUGUUGCAGGUAUAAAUAUUUGAUCUUUGAAACGACAUCGGUGAAAAAGCUGCUCCUUGAUUAGUGUUCUUGCGUGCUCACACGAUUGUCACGAACCGCUCCGUUUUAACAAAAGGGGAAAAGAUGGGACCUGUGGUU-UUACUGCAUCUAAGUCACAACUCUGAAUUAAAAAAUCAC-----------UCGUAGUAGUUGAUGCGCUUC-AAAAGUUCCUCAUUUCAAUGUAGUAC---GGUGCCAGACUUAAGACUGAAAC----UAGUUAUACCGGCUUUUUUGAG-GUUAUGUAGUU-ACAUGUCUGAAGGAAGGGUCCCGACCUGAAUUUAUUAACGUUG---GACUAGAUUUUGUGAUACUCCGUUGUCGCUAUUUUUGGUAGAAUCUUUCACGGGACCU-GUGCGACGUAAAUGUAU---------------------AUCAAAUCUGCUAUAGUAUGAGGUAUGGGAUGUGAAAAGAACG-AACCUCCUUCAUGAUAGUCCACUGCUUGUACUGACGAAGUUGCAUUUGAUGGACUAAAUUUUCAACGAUUAUCCAACAGGAUAAUAUGAAGUCUGCUCGACUUCAUAUCAUAUCAAGAAAGGUUAUAUUUACUCCAGAGAAG------------------AUUGUGACAAGUCUUUAUGU-----GCGCGAAGUUUUUUCGCGGCUC--UUUAA--GUAAUUUUU-AAGCAUAUCUACCCAA 
>B2 5422
CAGGACUGCAGU--C--GCCGCUAGG-UUUUCUGUGUCUAUGCA----CGUUCACUCUCGACUGUCUAUAAGUUAAACGAUACUUCCCCGUUAUA-AGGCCACAUAGCUAUCCGAACUAAUGCGAUCGUGUUUU----UCACUCUGGUUAUC-AUGUCUCGAUCGUUGCUCUAAUAAAGCUCAUCGUUAAACCCUACGCAACCCCGUACAGCUUUCU-CAAUGUUUGCACGUUCGCCACUUGUGCUCUAUCCGU-AGCGUAUGGGUCCAUAUACGCCGAUGCAGAGAAAGA--CUACGCGUUGUCUA-GUAGAAGGCAUUUAG--AUUCUUAAAGCAUGUAACACUCAUAGUAGCUUUCAAUA-CAGCAAGUCUGGGCGUCGGUCACCU-UGAAUUCAAGUAGCAAUAGAAGCGUAACUAGCAGUCAAUUC--UUUGGUAGAUAG-GUUACGUUUUUUCAUGACUCUCAUAAUGGGAUGUAACCAUGAAUCGGAACAAUCAGCAAAUGUU-CGAAGAACGAGCAGGAACCUA-----------------------------------------------------------------------------------------------------------------------------------------------------------------------------------------------------------------------------------------------------------------------------------------------------------------------------------------------------------------------------------------------------------------------------------------------------------------------------------------------------------------------------------------------UGAGAUUGGUAACUUCAAU-GCAUGGAACCUCCCAGUACAGUG-AUUGUCUUCGAAUACGCUUACAAAUAAAGUAAGCGGCAUAGUGUAGAACUCCCAACUAUUAUCAGAAGGGUCAA-UUAGCACCGAAGAGUACCUUGGGAAAGGACCUGCCAUCGAGUAUUAUUUCAGG---AUGAGGAGUUUAGGGGGGAGAAUAACAUCUAAUUUAGCCUAAUGAUGGGAA---UUUGAAUCAAGUGAUUUCAAGACGCGUGACGCGUAUCAAUUCAGAUGGUACUCCCGUGUCUUAACUACAAGACAUUAA--CAUGUUUCCUAAUUAUUGAU-CUAAGAUACUAUCUAGAGACUGGUAUAUUGUAAGCGGUUUU---------UCGAGUUUGCAAGCUAAGAUAGUGGAAAAGUGGUAAUACAUUAUUAUAGAAUUGUAACAGGCCAUUAAUUCAAAUAGUUCUAUUACGCCGGCAU--GUCUAGAUUAUAGGGGACGCUCUUUGCUC-UGAAUCAACAGCUAAAC---ACUAGAUACUUUUCCAGUUGGGAGGUUUUGUUCAUCAGGGAGAAGAUCUUUACG-UCGC-AUGAGCACGAUAGAUUUAUACAGUAGCCAUUAAAUA------ACGACGAUCAUAUAGACAGCUAUUGACACCACAGUUUAGCGGAUGAAGGAUCAAAUCUUGCACACUGAUAUAAUAGGCA-ACGUGAGUUAUUUAAUAAGUAUGCAGUUCUGCUGCUUUCGCUAAAAAACCACUUAGU-AUUGUCUUUAUUACACACCAUUAGAUCGUUAUUAACACAGCUUUUAUGCAUCGGAAUUUAAAUCCCACCAUGACUAAGCUAAAUAUGA-CACCACACUGGGCUGUUUAAUAUAACAAAGUUAUUUAUGGGGAGUAUUACUCAUUGUGGUGUUAAAGCCCGCUUAGGCUUGAGGAGAGUGUGGUGUGGACAAUGUAAGAUCUCAGC---CAAUACAUUCUAGUUUAACGUUGAGGCGUGUGAAAAAAGUAAGGAGUCUCUGGUACACACACUUGGUACCAACCUAUUUCACAGUUUGUUACGG-----AUAGGAGUUGUCGUCAAGUGUUGAUAACAGUUGUGGUUAACGGCUGGCG-GUCCUGGGGAGCUGACUUAUCGAGAAAGCCCU-------------------------------ACAUGAAAGUUCAUUUUACUCGACGUUUAAAACUUCGAUACUCGGCUCCUAAGUGAUAUCACAGGUAUUGGAUAAACAACACUGACCGU---UGUUGGGAGAUAACUAGACAUUUUAGCAAUGAAGAGUUGGCCAAGAACAGUGAUUUUAAUGACAUUCGUACGUUAGUACACUUUACUGUUUAUGCUAACUGCGAGAUGUAC--CGUACUUCGUUCCCAUAUGGGGAU-AUCAACUCCUGUCUAUGUAUCUAUGUGAGAAAGAACGCGGAGUGAUGUAGGCAAAACGAGCACGCUCCCAGUCCGUACAAG--GAGUAUGAAGUGAAUGACAUUCGUCU--AGAUUUCUCGCAAUUUGGAAUAUAAGGAUAUC-CGACUUGCCGACAUAGUGCUCGGAAGUGGAGCAGGUUUCCGUGUUGUGCUCUUUAGU-AAUGCUCC--CUGUGACUUCCUGCAAUGAGCGGGUCCAUACGAUGUUUCCGCUCUGAAACCGG------------------ACAUCUGCAUGCAGUUAACAUCAUUUCAAAAGUUAU-UGAAAACGUACGUUGGAAAUUUCAUAUAAUUUUCACAACAGCUAAAAAUAAUUCUGGCAUCACGAUUGUGCGCUAAUUAUUGAUGUCUAUGGA----ACUUCAGAUCUUAACCAGCAUAAGUUCUAAAUUUUAUUCAAAUAGC-UCCUUAUUACAUAAGCUGAU-CAUCACGCGUAAAUAACAAUCACGCAGUUGGGGCACGAUGUCUGUAUCAUAUAUUC-ACUGUCUACAAAUAGUAGCGAGCUU-AGAUCAACCACGCCAAGUAUUACAGAUGUCAUUAGAGUUGACAUUCAUAAUUUGUUGGACGACUCUAACUUAAUAUCUAGGCAGUUUAUAAUUACGUAGUGUAUUCUUUAAAAUUUCCAAGAUUAUUUAGUUAUAUUCUGCUUCUUACCGGGCAUUAGUGAAUC----------------------------------------------------------------------------------------------------------------------------------------------------------------------------------------------------------------------------------------------------------------------------------------------------------------------------------------------------------------------------------------------------------------------------------------------------------------------------------------------------------------------------------------------------------------------------------------------------------------------------------------------------------------------------------------------------------------------------------------------------------------------------------------------------------------------------------------------------------------------------------------------------------------------------------------------------------------------------------------------------------------------------------------------------------------------------------------------------------------------------------------------------------------------------------ACAUCCUG-GCCGCUUGAGUUGUUCACCAAGUAUGGAUACCUUAUGCUCAAGAGGUAAGGAGGUAAUGGACUGUUGAGUCUU--CAGCGAUCCUCACACCUGU--GUUGAUCGGGCGCUCCGUAGGAUGACGAUCC--UUGUCUGACCUGCUAAGAUCUUCAUGCGUU-ACAAGUGUAGCC---GAGGCAAAGGUGGGAUUAAUUGAG-UGUGAGAUUCGUCACAAAGGGGUC-ACCCACUGGGUGA--------GUGUAUAUUGAGUAGACAACGG--CUGGAUCACAUAACGAAGAUAAUAACUUUGACAAUGGUCGAGAGGCGCCAAAAUUCGCAACGUGAAAUGUCAUCGAUGUAGAUAUUCGAUCUUCUGCAAAGUACUUUUACCUUGGCUGCUCCUUAAUGCAGAUGUGCCCGUGGUUACGCAACUGGCACUGGUCGUUCCUUUUUCAGGGAAGUGGAGGAGAGUGGAUAUGUGAUA-UUAGUGUUCCUAGAUCGCCACCAGAAUUUAGAAACCUAC-----------UUAUCACCUUUGAUACACUCA-UGAAGUUGUUCAUUUUAUUGCUGUUUCAGGGUGUGGGACUCAGGAGUGAAGC---UAAUUAUACCGGCCUUCUUCGCG-GUUAAGUAAUA-ACGUGUCUGACAAAGUAGCACUGGCCCAAGC---CUACUAUCACUCGGUUAGAAUUUACGAUACUCAGUCAUCAUCAUCUCUUGUAAGGGCUGCAACGGGCACC-GUGUGACGUAAAAGUAU---------------------CUCAAAUCUGCUUUAGCAUAAGGCGCAGAGGGCAAAAAGAGGA-UACCUUUCUCAGAAUAGUUUAAUGAUGGAACUGACGAAAGUGUGCCUUACUAAAUAAUUUUUCAUUUAAUAUCCAACAGCAUAUUACAA-GUCUGCUAGACUUCAUAUCAUAUUGGCAAAGUCUAUCUUUGUCCCGAAAAAG------------------AUCGUGACAAGCCUCUGUGU-----AUGUGAAAUCUAUUUGUGACUA--UCUUA--UCAAUAAUU-UGUCAAAUAUUUUCAC 
>A2 5422
CAGUUGUACAGC--C--UUCGCUGAA-CUUUCCUAGUUCAAGCU----UGUUCAUUCUCGAUUGUCUAUAGGUGAGACCAUACUUCCUUGUCAUA-UGACCACAUAGAUAGCCAAUCUAAAGCGACCGUGUUUU----UCACUCUGGUUAUC-AUGCCUAGAUCGUUGCCGUAAUAAGGCUAAUCGUUGAC--CCC-----CCCUGUACGGCUUUUC-CAGUGUUCAUACGUUUGCCGUUCGUGCUUUAUCCCA-AGCAUAUGGGUCUAUAAAUGACGAUACAGAGAAAGAA-------------------------AUUUAA--AUUCUCAAGGCAUGUAGCAUUCAUGGUAGCUUUCAGUA-CAGCAAGUCUGGGCGUCAAUCGUCU-UAAAUCCAAACAGCAGUAGAGAUGUGAUUAGCAACCAAUUC--UUUAUUAGAUAG-GUAACGCAUUUUCAUGUGUUUCAUAAUGGGAUGUAAACACGAAUCGGGGUAAUCUGCAGACGUU-UGAAAAACGAGCAGGUACCGG-----------------------------------------------------------------------------------------------------------------------------------------------------------------------------------------------------------------------------------------------------------------------------------------------------------------------------------------------------------------------------------------------------------------------------------------------------------------------------------------------------------------------------------------------------------------------------------------------------------------------------------------------------------------------------------------------------------------------------------------------------------------------------------------------------------------------------------------------------------------------------------------------------------------------------------------------------------------------------------------------------------------------------------------------------------------------------------------------------------------------------------------------------------------------------------------------------------------------------------------------------------------------------------------------------------------------------------------------------------------------------------------------------------------------------------------------------------------------------------------------------------------------------------------------------------------------------------------------------------------------------------------------------------------------------------------------------------------------------------------------------------------------------------------------------------------------------------------------------------------------------------------------------------------------------------------------------------------------------------------------------------------------------------------------------------------------------------------------------------------------------------------------------------------------------------------------------------------------------------------------------------------------------------------------------------------------------------------------------------------------------------------------------------------------------------------------------------------------------------------------------------------------------------------------------------------------------------------------------------------------------------------------------------------------------------------------------------------------------------------------------------------------------------AAUUACAAUUCCACGACUAUAUGUUCGU----AGAUCGUAAGGU-UCAUCGUCUUCAACACGGAAAAGUAGG---AGGUCAUAU---------------------------CCCUGAAAGUGUGGUUCAUAACAUAGAU--AAAUAGUUUUUUACUAUUAAUUGACUACGGCUUCCAUGGGCGCACUGAAUACGUGAGA---AUAUCUUAACCAGGGUUCGUUUCUGAGCGUUAUGAAGGAGGUACUUCCCAGAGGUGGAGAUUUGAUUACGACGGCGCUAAUAAGAACUAGCCUAUCUUUUC------AACGUAGCCCGCAGUCCCUGGAUUGAAGAU-UAGAAAUUAUGAGACAUAAUAUGAGAGGCUAACGAACUAACU-------AGUCCCUAAAAACAAUUUACUUUUGUCC-CGCCGUGUCCAUACCGAAAUUGAUUGACAUAACAAUACUACCAUCACAUCG---------------------------------CCAUUUAGAACCGAGGUGUUACAUUUAGCUGGUUAUUCUGCUAUUUAAGAAU------------------CUUCUUACGUCA--------------------------------------------------------------------------------------------------------------------------------------------------------------------------------------------------------------------------------------------------------------------------------------------------------------------------------------------------------------------------------------------------------------------------------------------------------------------------------------------------------------------------------------------------------------------------ACUUCCUG-ACCACUUGAGUUGUUCACUAAGUAUGGAUACCUUA-GGUUCAGAGUUAAGAAAGUAAUAGACUGUUGAUUUUU--AAGUAAUCCUGACACCUGU--GUUGAUCGGGUGCCCCUUGGGACGAUGAUAC--UUGUUUAACCUGCAGAAAUCUUUAUGCGUU-ACAAGUGUGGCU---UAGGCGAACGUGGGAUUGCUUGAG-UAUGAGAUUCAUCACAAAGGGGUUACCCGAUCGAGAGA--------AUAUU----GGGUAGACGACAG--CUAGAGUAUAUAACGAUGGUAAUAACUCUGACAAUGGUCGAUAGGCGUGAAAACUCGCCGCGAAAAAUGUUGUUGAUGUGGAUAUUCGAUCUUUUACAAGGUACUUUUGCAAUGGCUACUCUUUAGUACAUAUCUGCGCACAGUUACACAACUGCCACUGACCGUCCCUUUUUCAGCGCAGUGUGUGAGAUUGGAUCUAUGAUG-UUGCUGCACUUAGAUCGUCUUCCAAAAUUAGAAAAUCGC------------------------------------------------------------------------------------------------------------------------------------------------------------------------------------------------------------------------------------------------------------------------------------------------------------------------------------------------------------------------------------------------------------------------------------------------------------------------------------------------------------------------------------------------------------------------- 
>H3 5422
-------------------------------------------------------------------------------------------------------------------------------------------------------------------------------------------------------------------------------------------------------------------------------------------------------------------------------------------------------------------------------------------------------------------------------------------------------------------------------------------------------------------------------------------------------------------------------------------------------------------------------------------------------------------------------------------------------------------------------------------------------------------------------------------------------------------------------------------------------------------------------------------------------------------------------------------------------------------------------------------------------------------------------------------------------------------------------------------------------------------------------------------------------------------------------------------------------------------------------------------------------------------------------------------------------------------------------------------------------------------------------------------------------------------------------------------------------------------------------------------------------------------------------------------------------------------------------------------------------------------------------------------------AGUCGUUAGAGUUCUCCCUGAUUGCUCUUGUGAUACUUAGACGAUACAGCUACACUUAC-UCAGAGAUAAUCCGUUUGCACGACACUUUCUUAUUA------GUAAAGAUCAACGCAAAAGAUUUAAUUUACGUCAUUAAGCACUCAAGGGCUUAGUUCUAAAU-AUGCUUAAAGACAAUA-UUAGUAGUGCUUUUAUUGAUGAUCGACCGGGGAGCCCACGCUAUAAAAUGAGCGGGU-GGCUGUAUCGGCAAAAGAUCCUUA--CGUUAAUCCCAAAACGACCCA-------------------AUAAUUAUGCUGUGUAAGAAAC-CGCCGGU-CGUGUUGUAUUAAGGAUAG-UCCUGUAAUGGCA------UAUUUUGU-GGGUAUGUAGGUGCAAUUGGCUCACGAUAAAUCAUUGUAUAAGUAUUAUUCGCUUUUAGACUUAAGAUUAUACUA----AAUGCUGCUAUAAGUGGAAAAGACUAAAGAAUGCUUUUUCGUUAGACAGGGAGUAGCCUGUUUC--AUUUCCUUACAA--AAACAGGAUAUUAAGAUCCUGUUGUACCAGACAUUAUAGUUGAUAAACGGCA-GUAUUAGAGUUUUCAACCUAUAAGAAGACUUU-------------------------------UCAUGGUGUCUCGAGAUGGCGAAAGUACGAAACUUUGCUGUCACACUUUAUAGCACGGAUGUAGGUCUAACAGCAGAUAGUUGUGCCAU---UAUACGGAGGAAACCGAGUCAUAAUGCAAUGAAUCAAGAAUCGAGAAAGAUAAAUCAGAGACUUGCCACAUUUAUGAUCGCCUUGACACUCUCUCGAAUCAUUGAUGUGAU--UGUGCCGGGGUGAAAAAAAUGAUC-GCUUUGUUCUUUUCAACAAUCUCUAUAAGUGUGGGUGUGUCUUACAA-GUGUGUAACAAACGUGAAUACGACACGUAUAUUGCGAGCUUAAAGUUAAGAACAUAUGCUCUUGGAAUUGCGCAAUUCCCAGUUAAUUGAAUAGC-CAUCAUUUUAAUAAGGGGGCUGAGGAAUGAGGCCCUUUCCACAAAGUGUUUCGGAAC---------------------------------------------------------------------------------------------------------------------------------------------------------------------------------------------------------------------------------------------------------------------------------------------------------------------------------------------------------------------------------------------------------------------------------------------------------------------------------------------------------------------------------------------------GUUAGCCAUUACUGAGUCCCGGUUUAACGCCGGGUUUGUUAAAUACUAGAAGUUACAAUAAAAAAAGAUAAGGCUAGCUGGUAUGCUUGGGCUUAGUGCCAAUUUCCGC-GCGUAGAAGGGGUGGCCGACUGAGUGAUUGUCGGCGGUCAAAUACUAUCUAAGAACUACAGUUUUAAUGAACGUGCUUAAUUUAUGAUG--GAAACUUCACAUGGAAUUGGUCAACAUACGUCGG---GAGACGGAUUUCCCAGGUUGGGGAACUGUUAAUAAUAAGGUAAAGAAGGAAACGAUUAUCCGUUA------AAUGCAUGUCAUAGUAUCUUUUUCUGACAU-AGAAAGCAGCGAAAGAUAGAAUAGAGGAAUCACAAGAGGGCUAGCCAAGGUUUCUGGGGGACGACCGACAUGCGUCU-AACGCUUUCUAAAUCUGGGGAGCCUGUACUAACAAUACUGCCGUAAUGUCA---------------------------UAGCCGUCUCCGGAAACUCAACAGGUUUUAUAAGUUAGCUCGUGUAGCAAUAGAUGAGGCCCCUCUGUC-------AGCCGCAAAUCA--------------------------------------------------------------------------------------------------------------------------------------------------------------------------------------------------------------------------------------------------------------------------------------------------------------------------------------------------------------------------------------------------------------------------------------------------------------------------------------------------------------------------------------------------------------------------GUGCACUU-CUUGUUCGGGUCAUUCACCAUACGAAAUUGAUUUGCGGUCGGGAAGUGUAAAUAGAUAUGACCAUGUGAAUUU--AAAUAGUUCAAAGACCCGA--AUGGACCGUUUAGUCCUUCUUAUGAUUAUGC--UUGCCGUACUUGAGGGGGUCUUUAUGUAUU-CCGAGCAUUGUG---CAGAUAGCCAUUAAUUUAAUUUAAG-------------AUGAAUAAGAUUAAGCAACGCCAUU--------GUAUCUCCUGAGUAGGCAAUCU--CCAGGAUAUUUAAAACUGAAAAAAAAUAUCGUCAGGGGUUGGAAACUUUUAAGAUCAAUAACUAAAUCGUUUCCUAUAAUCCUGUUCGAUACGUAGUAGGGAACUGUCCUAGAUGAUGUUACUGGAUAAACAAUGUGGCGCCAUUAAACUAUUGUUCUCAACUGUUUUUCCUAAGAAGUAAUAUGUGUGAUCGGACUCAUUAUU-UUGUUGUAUCUAUGAGAUUGUUCUAGAAUCCAAAAUCGC-----------GUGUCGUUUCCGACAUGCUAU-CGGAAGUGUCUGGGAUA-UAUCGUCU---GAUGCUGCACUCAAAGCU----CACGCUAGUAACACUGGCCCCCUUGUA-AUUAUAUAGUC-ACAUUUCUGAGAAAUCUCGAUCGGCCUUAAUGCGCAAACACUUUUUGACUAGAUUUAGUGCUAUACAAUUGAUACCACUCUUAGCUGGGUCAGCAACAAGCAUC-CUUGGGUACGGACACUU---------------------UAUGGAUCUGGGGUAGAAC-CAGCAUGAUGUAAGGGUAGAUUA-GGCUUUGCUUGCCGUCGUCUGCUGGUUUGAUUGUCGUAAUCUACAUCAAUCCACCAGGUCCUCAUCAAGCAUGCUGUCAAUAAGUCUAAUAACUCCUAUUUUUUACAACACGUUGAGCAAUCUUCCCCUUAUCUUACGGAGGAAGGU---UGCAAUAUGAAUUGUGGAAAAUCUCUGUGC-----GAAUGGAUCUUGUCCAUUACUA--CUUUG--CCAGUUGCC-CAGCAUUUGUGCUCAC 
>G3 5422
----------------------------------------------------------------------------------------------------------------------------------------------------------------------------------------------------------------------------------------------------------------------------------------------------------------------------------------------------------------------------------------------------------------------------------------------------------------------------------------------------------------------------------------------------ACACUCUCUAUAGAGGCUUCAUUGUGAUUUAGGUACCGUUUCGUAAAAAAUAGU-GACAGGAUAUUAACCGUUCGAGAAAAUUGUUCUUGAGAAGCGCCUUCAACCUUGUGAAUUUACGAAUUUUUACUCUGCUUUCACCUGAUUGUACUUAAC--CCAA-CAACGACCACGUACAGGCGAGUAGUAUCGAUUCUAUGGUGAUAAUUUAGUCGGAUGUUGCUUUUCUUCUAAGAUCUUAGUUAAGAGCCUUUGAUCCUGGAAAGUAUAGCAAGCUUUU-GUGGUAAGAAGAGAUUGUC-----ACAGAACGCCUGCGGCUGCAAGUAUCACUGAUUCAGUUUAGAGGUUAGCAUGGGAAGUAUAUCAAAAGAAUCAAUGACUAUACUGUCAAUACGCCACAAGGUCCUGC------ACAAGUCUACUUUUCUUCUUAAUACAUAGCCC----UAGUCAAAUCUUUGCGUCAAGUCCUACUCUUGCGAUAACUAAUAGCAUAC---AUUAGCUUGGUAUUGUGGGAG-----------------------------------------------------------------------------------------------------------------------------------------------------------------------------------------------------------------------------------------------------------------------------------------------------------------------------------------------------------------------------------------------------------------------------------------------------------------------------------------------------------------------------------------------GGUAGUUAAAACUCUCUCUAAUAGCUCCUGUGAGUCUUAGAUGAUAUCGAUACAUUUAC-UUUGAUAUAAUCUGUUUGCACGACACAUUAUAAUUA------GUAAUGAUCAAUGCGAAAGGUUUAAUUUGCGUCAUCUAUGGCCUAAAGGUUUAGUUUUUAAU-AUGCUUACAGACAAUA-UUAGUAGCUCUUUUAUAGAUGCUCGACCAUGGAGACCGCGCUGUGGAACGAGCGGGU-UGCUGGGUUGGCAAAUAAUCCUUACGCGUCAGUCACAAAACAACUCA-------------------AUUAAAUUGUAGUAUAAGAGAC-CGCCGG--CCUAUUUUAUCCAGACUAA-UACCGUAAUGCUA------UAUUUUGU-AGGUAUUUAGCUGCGGUAGGCUCACGAUAAAUUCUUGUAUAAACGUUACUGUUUAUAAAGCUAAAGAUCGUAC----UUAUCGUUGAUAUGAGUGGAAAAGACUAGAAAAUGUUUCUGCGUUAGACACGGAGAAGACUAGUUU--AUUACC-UACAG--AAA-----------------------------------------------------------------------------------------------------------------------------------------------------------------------------------------------------------------------------------------------------------------------------------------------------------------------------------------------------------------------------------------------------------------------------------------------------------------------------------------------------------------------------------------------------------------GAAGCUUU--CCGGAACUCUCUGAACUCUGCAUAUAUGUAUAACACUUCCGCUAGAGAUCGCC------------------CCGUACAAAUCAAUUUAAAUUCUUUACAUACUUUUG-CGAAGAAUAAUUAUUAAGGGCUUGUAGAGCACCAAUAGCCGUUAAAAAUCAGCGGAUCCUUACGAGAAUCCGUUAGUAAGCAAUGUCUGCAGC----GAUUCAGGGUUGCCAUAUAUCAAGUUCUGGAUUUUAUUCCCUUGAC-UACUGGCUGAUUUGACUGCG-CAUCAACCCCAGAAGACGCCUAAACCUUUCACGUUAAACCCC-GAAUCAUUUAUUC-UCUAUAUCUAUUCAGGUACGAAUUU-GUCGUCCUUGCACUACAUCCUUUAGCCUCUCUUAACAGUUACAUAUAGUUCUUCUUAAGCAGUUUAAAUCCAACCAUCGCUCAAAUGAGAUUGAGGUAAGACAUGUCACUUUUAACGCCUAACAUCUCGAUGACUAUGUUUUCAUCUGCGAUCUCUAGUAAUCC----------------------------------------------------------------------------------------------------------------------------------------------------------------------------------------------------------------------------------------------------------------------------------------------------------------------------------------------------------------------------------------------------------------------------------------------------------------------------------------------------------------------------------------------------------------------------------------------------------------------------------------------------------------------------------------------------------------------------------------------------------------------------------------------------------------------------------------------------------------------------------------------------------------------------------------------------------------------------------------------------------------------------------------------------------------------------------------------------------------------------------------------------------------------------------------------------------------------------------------------------------------------------------------------------------------------------------------------------------------------------------------------------------------------------------------------------------------------------------------------------------------------------------------------------------------------------------------------------------------------------------------------------------------------------------------------------------------------------------------GCGUCGUUUCCGGCGAGUUAC-CGGAAUUGCCCGGUAUAAUAACGUCU---GACGCUAAACUCAAAACU----CGUGCUAGUAACACUGGCUUCCUUGCA-AUUAUAUGGUU-ACAUUUCUGAGGAAUUCUGACUAACCUUAAUGCGCAAACAUCAUCCAACUAGACUUAGUGCUAUACAUAUGAUACCACUCUUCGCCGGGUUGGCAACAAACAUC-CUAGGACGCGGGCAUUU---------------------UACGGACCUGAGAUAAAAUACAGCAUGGUGUAAGGGCUGAUUA-GGUUUUGUUCGCCGUCGUCUGCUGGCUAAAUCAUCGUGGUCGACAUCAAUCGAUCAGGUCCUCAUUUGGCAUGCUCCAACGAAGUCUGAUAACCACUAGUUCUCAUAGCACGUUAAGCAAUCUUCCCUUCAUCUUUACAGAGGGAGGU--UGCAGUAUAGAUUGUGGGGAAUUUCUGUAU-----GAAUGGGUCUUGUCCAUUAUUA--UUUUA--UCAGUUGCC-GCGCAUUUGUGUUCAC 
>F3 5422
--------------------------------------------------------------------------------------------------------------------------------------------------------------------------------------------------------------------------------------------------------------------------------------------------------------------------------------------------------------------------------------------------------------------------------------------------------------------------------------------------------------------------------------------------------------------------------------------------------------------------------------------------------------------------------------------------------------------------------------------------------------------------------------------------------------------------------------------------------------------------------------------------------------------------------------------------------------------------------------------------------------------------------------------------------------------------------------------------AAAAUUGUGUACACUUUGUG-GCGCAGAGUCCCUGAUAAUGAAG-CUUGUAUUUUAAUCAUCCUAUACAUGGAGUCAUUGGCAAAUCAGUCAAGUACGAACUAAUACCAGGACUCAAAG-CCAUUAGUACAUUUUAGC---AUAACUGCGUUGAAGUUGG----CUUUGAAGC---AUACAUCUAGUUGUUUCGAG-ACGAUAACUCGUAAAGCCAUUAACAAUAGA-UGAUGUGCGUCAGUAAUGUCGAGUUAUACGAUGCGUUGAUUCGCGUGUAGUUGAGCCCUUUUUUUCCGGCCAGAAGAUAG--GGUAUGUCCUUAUGCAUAAAGCGUAGGAAUAGUCUAGAAUCUGAUACAGUAAACCUAAGUAU---------UGUUGCACCUAAAAUUGCGCGUUAGGACAAUGAUACAAUACUCUUGCAAAAUCUU-UACGCCCCUUAGUCUAUUCGAUUUAACUAAAUCUAGCUGGGAUUAGAAUACCGGGCACGUUCAUUUCUU-GUGUUCAUCCGAUUAUU---GUUAGUUAAAAUUCUCUUGGGCUGAGCUUGAGAAUCUUGGACGGCAUCAUUGCAUUCACUUUGAAGAUGAUCCGUUCACAGACCGACUUUUUGCUA------AUAAAGGUAAAGGUAGAGGAUUUUGUUUUCGUCAUUUGGCUCUCAAUUCAUCAG-UUUUAGUCCUGCCUCCAGACAUCC-GUUGUAGUGUUCUUACAGAGGCGUGAUUGAGACGCACACACUAAAAAGCGAACGAGU-AAGUGAAUUGGCAAAAGUUACCGAAGCGCCUAACAUGAAACGACCCA-------------------AUAACAAUACUAUUUAAUAAA--CAUCGGU-UGCGUUUUAUGUAACAUUG-AAAUAUAGUAGUG------UGUUCUGC-AGGUAUCUAAACGCGUUGGUCUCGGAGUAAGUUAUUAUGUAACUAAAACUGUCUUUUGCACUUAAAGCCAUACUAACUUAGCCCCCAUAUGAGUGGCAAGAAUCGGAGAGAGCCUGUUCCUUAAAUAUGUAGGAGCUUACUUUACUUUGUUCACUAA----------------------------------------------------------------------------------------------------------------------------------------------------------------------------------------------------------------------------------------------------------------------------------------------------------------------------------------------------------------------------------------------------------------------------------------------------------------------------------------------------------------------------------------------------------------------GCAACACU--UCGCAAC------AAUCUUUCACAUAACUGUAACGCUCCCGCUUGAGGAAAUC------------------CCGCAAAUAUCAAUCAGACGUCAUCAUAGUCGUUAC-UUGUGAACUAUUUUUAUGUGCUCGUAGAGUAGCAAUAACCGUAAGCGAACACUCGAUUAUUCCACGCAUUCACUAAUACGCAGGGUCUGUAGA----GGCGCAGAAUUCCCAAAUAGCAAGCUCUGGACUUUAUUCUGUGUAC-UCCAGACUAAUAGUACCGCA-CAUCAAUUUUAGAAGAUAACGAAACCCUCCACAUUCAGCUCC-AUACUGUACAACC-UCUAAACGAGAACAGCUACGAAUCG-UCCGCCCUUACACUUUAUUCUUUAACUUUUUCCACCAGCUAGAUAUAAAUGUUUAUCGUCGCUUAAAAUCCAGCCAUCACACGAAUUAGAUUUGGAUAGGACAUGCUUUGCCAAACUCUUGACAUUUUGACGACUCUUUUCUUCGUCCCAACCCCUGGUGUACUGCUGACCAUUGUAAAAUCGUAGUUUAACACU-AGUCUGUCGGGCACUGCCAGUAACAGUAGAGGGGGAUAAAGCUAGCUGUGAUUCUGGCCCUCGGUGCCACUUGCCACUGCAUAAAUGGGGUGAUUGACCAAACAACU-UAUGCAGUCAUAUAACGCUUGGGGACUACGGUCGUAAUGGGCACGAACAGUCUGGGUUG--GUGAAUUUAAGUCCAAUUCGUUAUUACCGGCCGG---GUUCCCAAUUUCUAAGUUUAGGGGGAUGCUAAUAAUUAGGUAUAGCGAUGUCCAACUACUUUGUA------UACACAUGUUACAAUAUCUUUCCUAAUGGU--GGAAACAGCGAAGAGUGGCAUGGAGGAGUCACGACAUAGCU-------GGUCCUCGGCGAUGACCGACGCUCGACU-AAUGCUUUUUAUAUUCGAAGUGCCAAUUGUAAAAAUACUGCCAGGAUAUCA---------------------------CUACCGUCCCUUGAUACUUAAUAAGCUUUCCAAAUCAACUGGUUCGAUUACGGAUAACCCACAUCUAUC-------AUCCGCCAAUCA--------------------------------------------------------------------------------------------------------------------------------------------------------------------------------------------------------------------------------------------------------------------------------------------------------------------------------------------------------------------------------------------------------------------------------------------------------------------------------------------------------------------------------------------------------------------------------------------------------------------------------------------------------------------------------------------------------------------------------------------------------------------------------------------------------------------------------------------------------------------------------------------------------------------------------------------------------------------------------------------------------------------------------------------------------------------------------------------------------------------------------UGGUCGGUUCCAAUAUGCUGU-UGGGACGGUUUAGUAUAGGACCGUCU---AAUGCUGAAUCCAUGGAU----UGCGCUCGUCACACUGACUUCUUCGCG-AUCAUAUAGCC-ACGUUUCUGAGGGAUUGCGGCCGACCUGAGUACGCGAGUAUUAUUCAACUGGAUUUAGUUCGUUACAAUUAAUUUGACGCUUCGCCGGGUUAGCUACUAGGCUC-AUAUGAAAAACUUACCU---------------------UGUAAAUCAAUUGAGGCGCAUAACACGGUGUGAAGGUCGAUUA-AACACGCCCUGCCGUUAUUCAUCGAUUUAGUGACCGUGGUCGUCCUCAGUCGAGCAUCCCCUCAUUUAAUAUUCCUCGUAAAAGCCUAAUACCAACUAGUUCUUACGAUGUGCAGAGUGAUUCUCCCUUUAACUUGCGGGAGAAUAU---CGCUGUGUGGGUUAUGGAGGGUUUCUUCAUU--UUAGAUGGACCUUGUCCAUUGCUACUUUUAG--GCAAUUGUUGGAAUUUAGGCAUUAGC 
>E3 5422
UUAUACUGCCUU--U------GUAAAAACUCAUAUA--UGUUAU----CGGUCGGACUUGAUUAUCUAAGGUCUAAAUACGACAUACCUAGUAUGAAGUCUGCGUGAAGGUCCCACCUAAUAUUGUCAUUGGGU----CCGUUUUAAGCUCC-CUGUUGUAGUUGUCAAGCUACUAAGCUUAUAGAUUGUG--GAA--UUACUCUAUAUAGCUUCCU-UAAUACUUGCAUACUUAUUCGUUAAUCUCAACGAUU-GUGGUAUAAGACGCUAUACGUAAACACAACUAACGAAAUCUCGGGUAAAUGUUGGCGUAAUUAUAAGG--GUUCUUUAAUUGCAUUACACUAAUAGUGUCUUCUGACA-UAAUCAGUUCAGACUUCUGUAAUUU-UGAAUGUCAUCAUUAACAAUGACUUGAGUAGCGGCCACCUC--UUUGGCAUUUAAUAGUACAGAUAUUAGCAUGUGCAAUAUU-CGCGGCGAU----AAGUAAUCUAGCUCAAGUAAACUAAAUAGUGCAUUAAGAUACUCGGCACUCUCUGUGAGGCCUGAGUUAAAGUAUCCAUAUCGUUUCGCAAGAAGUGCU-GCCGAGAGAAUAACCAUUUAAGAUUAUUGCUGAUGAAAGGCCUAAGCUACUUACUGAAUCUAUCAGCGUGUACGCCGUAUCUACUCGACCCUACCUAAC--CCUGUGAACCAACAGGUACAGAUGAGUAGUAGUUCUUCAAUACUAAUAACUUGUUCGUAUGUCACUAGUCUUCGUAAAACUUACUUAAGCAACCUUGAU-ACUGCAAAGAUUUUAAACGCUU-GUGAAUGGAAGAGAUCGUU-----UUAAAGCGGCUGCGGCGACAAGUGUCACUGAUUCUGUCUGUUGGAUAGUAUGGUGAGUACCACAAACGUCUCGUUGAUGAUAUAACGAAUUCGGUACAGGCUCCCGCCCACAUAAG-CUCUAAUUUUCAUGCGAAUAUCAAGCCC----AAUUCUAUUCCCUGCAUCACGUCCUGCUUUUGUAAUGACUUACCGUACAU---AGCAGCUAUGUAUUAUCACAGUAGAUUUUAUACACUUUGAG-GCAUGGAGUCGCUCACAAUAAAG-CAUGUAUUUUAAUCUAGCUUUAGACAAAGUCAGUGGCAAAUCGGUCAAACACGAACGAUUACCGGGACUAAAAG-CCAGUAGUUAAAUUUUACAUGUUAACUUCGUAGGUGUUGG----CUUUGAAGC---AAUCACCUCUUUAUUCGGUG-ACAGUAACUCAUAAUGCUGCUUGCAAUAGA-UAAGGAGCAUAAGCAAUGACGAGGUUUGCGCUGUGUUGAUUCAAGUGUUGUAUCUCCCUUUUUUUCAGGCAAGAAGAUAG--GGGUUGUCCUCAGUGAUGAAGUGAAGGAGAAGUUUAGAUCCAGGAACAGUAAAAGUAAAUUU---------UGUUUCACUCAAACUAGCCUAGCAGCACAAUGAAACCGUAUUGCUGUAGGACGUU-CGCGAACCUCAGUCCAUUAGGCUUCACUAAUCCUGGCUGGGACUUGUAUACCGGUAAAAUUCAUUUCUU-GUGUUCAUCCAAGUUAU-------------------------------------------------------------------------------------------------------------------------------------------------------------------------------------------------------------------------------------------------------------------------------------------------------------------------------------------------------------------------------------------------------------------------------------------------------------------------------------------------------------------------------------------------------------------------------------------------------------------------------------------------------------------------------------------------------------------------------------------------------------------------------------------------------------------------------------------------------------------------------------------------------------------------------------------------------------------------------------------------------------------------------------------------------------------------------------------------------------------------------------------------------------------------------------------------------------------------------------------------------------------------------------------------------------------------------------------------------------------------------------------------------------------------------------------------------------------------------------------------------------------------------------------------------------------------------------------------------------------------------------------------------------------------------------------------------------------------------------------------------------------------------------------------------------------------------------------------------------------------------------------------------------------------------------------------------------------------------------------------------------------------------------------------------------------------------------------------------------------------------------------------------------------------------------------------------------------------------------------------------------------------------------------------GAUGAUAUUAU--GCAUCAAUAAG---UGCAACCUGCGCUCGUACUUCUGUCUUCAGUUUGCGUAUCC-CCGCACACUGCGUGGUUAGAUAUUCGUAUCU-----UUAACUAAUCACCAGGGGUUAUCUACGAAGUAACACUCUCCAUGCGGCGG-GCCCUUG----AUCGAUACUA------AUUUUGUCCUGAGCGUGGGUUCUUAUUACUCAGA---CCGUUAGUUGAAUCGGUUAGUCCCUUUUGUCGAAUGACAGAUAUUAUAUUAAGCCUCUCAAAGUAUCGUGUUU---GUUAUAUAGGUUGCUAGGAUCGAUCCAAAAUAUAGAACUGCUUAAGCUCACACACUUGUUAUUUAUAUGAACUUCCCCUGCU-GCCCCUGUGACCACAUUCAAAUACUU-GGAUUUGUCAUGGCAAACUAAGACGUAGCUUCUGCUUUCGUGGCUCCCAUGAUGGACAUAACUAAGCGACAAAAAAUAGCAAGUAGACCGCGCAUAGGGAAAUGAGUGCGGUUUAUGUUAUCCG------------------AUAUAA------------------------------------------------------------------------------------------------------------------------------------------------------------------------------------------------------------------------------------------------------------------------------------------------------------------------------------------------------------------------------------------------------------------------------------------------------------------------------------------------------------------------------------------------------UCGUCGUUUGCAGUGUACUGU-UGGAGUUGUUUGGUAUAGUAUCAUCU---AACGCUGAAUCCAUAGUUG----GCACUUGUCACACUGACGUCUACGCG-GUCAUAUAGCC-GCAUCUCUGAGGAAUUACGACUGACCUAAGCACGCGAGUAUUAUUCGACUAAAUUUAAUUCUAUAUAAUUAACUCGACCCUUCGCCGGGCUAGCGAUAAGGUUC-CUAUGACACGUAUACCU---------------------UGUAAAUUAAGUGCAGCGCAUAACACGGUGCGAAAGUAGACUA-AGCACUCCUUGCCGUCAUUUGUCGGCUUAGUGUUCGUAGUCGCCCUCAGUCGAGCCGCCCCUCAUUUAAUAUCCCUUAGAAAAACCUAAUAUCGAUUAAUUUUUAUGGCAUGCUGAGUGGUUCUCUCUUAAGCGUGUGGGAGAAGAU---CGCAGUGCGGAAUGUGGAGGGUUUCUUCAGU--GUAAAUGGGUGUUGUCCAUUGCUACAUUUAG--GCAGCUGCC-GAGCAUAAGUGCUCAC 
>D3 5422
CUACACCCCUUU--C--AUUGCUAGA-ACUAUUAUGAUUAACUA----CGCUCAGGCAAGAGUGUCUAAGGAGUAAAUAGGAGAUACCUAGAGUAGAAACUGCACAGAAGCCCGAUUUAACAUAAUCAAUAGAU----CAAUCUCAAUUACC-GCGUUGUAGGUACUAUACAAAUAAACAUAAUUGAGAGA--UCA-----CUCUGUAUAGUCUCAC-UAAUGCUUAUAGCCUGAUUCUCGAUAGUUUGCAUUU-UCUAUACAAACCUCCAAGUGUUACCAUGAUUAAUGGAGGAAUGGGUGGCACG-GAUGAGGUCAUUAAA--GUUUUCUAAAUGUCCUAUGUUCAAAAUUGCUUGCGGGA-UAGACGGUGUAGAUGCCUAUUGUCU-UGAGGGUGGCCAUGAACAUUGACCUCACUAACCAGCGAUUC--UUUAGCGUGUUG-AUCACAAUAAUACGCUUAUGCAGCAUUGUCAAACGAG----GAGGUAGGCAGUUAGCAGGAGCC-AGAAAAAUAUUUUGGCAUUUGAGACUCUAUGGUCCAGACACUACGCAUCGACAAUAUCAAUUAUUUUGGAACUAU-AACAAGGUACUAACUACCCCAAAAAAAUGCUGCUGGACAUUCUAACGUCCAUAAACAUUUGAGCAUUCAGUACGCAACGUUUUUUUGACAUGGUUUCGC--GCCA-AAUUCAACAGGUAUUUACCAACAUCAAACCUCCAGUAAAAACAAUUCGUUCGGAGAUGGAUAGUCCCCUACGAGUUCAACUCUGGUUGCCUCAGGAUUAAUACGAUAUUUAUGACUU-UCGAAUGGCAGAAAUUGCC---AUAGGGCGCCGUUCUCGACCGCUACCGGAGGUAGUCAAACUAGUGAAGGGCAAAGCGAAGACAACAAUGGGUUCGGAGACUAAACUCAGGAUUUGUUCCAAGCUCCCGUCCUAUAAUG-GUCAAGUAAUUUCUUAGAUGUAUGGCAG----UAUUCUAAAGUCUAUCUUAUUUUUCUUUUGCGCGAUGACGUAUUAUACAC---AUUGUGUCCGC-UUAUCUCAG------------------------------------------------------------------------------------------------------------------------------------------------------------------------------------------------------------------------------------------------------------------------------------------------------------------------------------------------------------------------------------------------------------------------------------------------------------------------------------------------------------------------------------------------------------------------------------------------------------------------------------------------------------------------------------------------------------------------------------------------------------------------------------------------------------------------------------------------------------------------------------------------------------------------------------------------------------------------------------------------------------------------------------------------------------------------------------------------------------------AAAGGCAUUAUGACUGGCUCUGCUCUAACUGUAUGAUGAUUAACUGACC-GUUCUAGUUUGACCAGACACUUAGAAGACUCU-------------------------------GCACGAAAUUUAAGGCUGACAAGCGUAAAAUAUCUCGAUGUCCCAAUCUUAAGCAUCGAAAUAGGUAUAUCGAGCAUUAGAUACGUCAU---UUUGAAAAAAAAACCGGGUUCUAACGUACUUUGAAUUGGUUCUGAAAGAAAUAUUGUAUGACUAGUCAAAAUUUUGUAAGUCUCAACUUAGUCCCUGAUCGUAGGCGCGAC--AGUCCACAUGUCGUACAAAGGGGU-AAUUGAUUCUACCGCGGAAUAUAUCUGAGGGUAGGAGUGUGUCUGGUGGGGUACAACUAACCUACUUUCAACGCGUAGACAGUGGGUAUGAUGUUGAACAAGUAUUGUCUGGACGUUUUGCUAUUCUCCGGUUAUCAAAUAGC-CAUAAGGUUAUUAAGGAGGCUGAAGGGCGAGUACCUACUCGUAAUACGUUUACGUGA-AGCGCUUUACCGGUAUCUCUCUAAGUUUUGCACCUAUCUAUGAUAAUCCCGCUCUAGGAUUCA------------------CUGACAAUUUUACCUAAGCUUAAUCGCGGGACUUUU-CUAAAAACUAUUCUUCUACAUUUGUUGACUUUCAAUAAGAGUAAGAGAUUAGCUGAUCAUCCGAGAUGUCCAUAAGCAAGUAGCAGCUGUAGA----GAUGUAGGGCUCCACUAACGUGAACUCCGGGCUCCUUUGGAUAACC-UACUCGAUGAUUAAACCGGACCGUCGAGUUCGUAAAACGCCUGCUCUUUAUGUCCUUAAUCUU-AUACUGCACUUCC-AUUAUACGGAAAUAACUGCGUACCA-GGUGUUCUUCUCAGAAAAACUUCGAUUCUUUCAAACAGCAAGAGAUAGAUUGUCUCGAACGGCAGAAGUUUAACCACCGUAACAAUACGAUUUAGAUAACCCCUGCGUUAUAAACGUCGCUGCUAUUUCAUCGCUCUGUGCUUUACA-CAGUCCCUGGUAUAUU----------------------------------------------------------------------------------------------------------------------------------------------------------------------------------------------------------------------------------------------------------------------------------------------------------------------------------------------------------------------------------------------------------------------------------------------------------------------------------------------------------------------------------------------------------------------------------------------------------------------------------------------------------------------------------------------------------------------------------------------------------------------------------------------------------------------------------------------------------------------------------------------------------------------------------------------------------------------------------------------------------------------------------------------------------------------------------------------------------------------------------------------------------------------------------------------------------------------------------------------------------------------------------------------------------------------------------------------------------------------------------------------------------------------------------------------------------------------------------------------------------------------------------------------------------------------------------------------------------------------------------------------------------------------------------------------------------------------------------------CCGUUGUUUAUAAUGAAAUGUCUCAACCUAUUUAUCAUAGUACCAUUU---GUCCCCGCGUCCAGGGUU----CACGCUAGUCAUUCGAACCCCUACAUGAGUUAAAUAUUC-GUAUAUCUGAAAAACUUUGAUCAAUCUGAAUGCGCCCUCAUUACUCAGCUAAGAUCAAUGUUGUCUAGUCAAUGUUAUUCGUUGUUAAUUUAACAAUAAAUGGC-GUGCGACCUAAAUACUU---------------------AGAGAACCGAGCGCGGCACACCGCAUGGGGUGGGGGUUACAUG-GGUCUUCCCCGCAAACACGUGUUGGCUUUAUUAUUGUGACCAUCCCCGAUUGAACAAAUCUUCGUUAAGCAGCUUCUACAAAAGCCUAACGUCCGCUUAUCGUUGCAAGUUACUAAGUGAGUUUCUCCUUAUCCCGACGAAAAAAGCUGACGUUGCCUAUGUCAUGAAUAAUUUCUGUGU-----GCAUAGAUUUCGUUCGUUACUA--UUUCA--CCAGCUACC-GAGCACAUAUUCUCAC 
>C3 5422
--------------------------------------------------------------------------------------------------------------------------------------------------------------------------------------------------------------------------------------------------------------------------------------------------------------------------------------------------------------------------------------------------------------------------------------------------------------------------------------------------------------------------------------------------------------------------------------------------------------------------------------------------------------------------------------------------------------------------------------------------------------------------------------------------------------------------------------------------------------------------------------------------------------------------------------------------------------------------------------------------------------------------------------------------------------------------------------------------UAGUUUUGAAACACCUUAGU-ACACAGAGUUUGUCUCACUACAC-CCAGUCUAUAAAGCCACCGUUAGAUAGAAUCAGCAAUAGUUCGUAGGAGUACGAAGUAAGAGUUGAAUAGACAA-ACGUUGUUAAAUCGUAUC--AGGCAA--CCCUGUAAUAAACUCUCUCUUCAGC---UUAGAGCCCAUAGCGCAGAAAAGUGUAGCUCUAUAUGCCACAAAAUGUAGU---UCGUGCAGUGCUAUUGCCGAUGUUUACAAUGCGUUGGACCACGUGUUGUAGGAUGUUUUAUUUCCGUAAAUAAUAUUU--CAUAUUGAACCACUGUUGAGGCAAGAACCCUGUCCGAAGCCUGAGAUUUUAUAUAUAGUUUU---------UGAUGCGCACAAGUUAGGCAAGUAUCGAAAUCAGUGCAUACUAUUGCAGAAUGUU-UGCAAACUAUCGUGUUUUGCGUGUAAAUAUACGAAGUUAGGACUCGAGCGUCAGGUAAAUUUUAUUCGU-GGCUUCUCCAGUUCAAU-----------------------------------------------------------------------------------------------------------------------------------------------------------------------------------------------------------------------------------------------------------------------------------------------------------------------------------------------------------------------------------------------------------------------------------------------------------------------------------------------------------------------------------------------------------------------------------------------------------------------------------------------------------------------------------------------------------------------------------------------------------------------------------------------------------------------------------------------------------------------------------------------------------------------------------------------------------------------------------------------------------------------------------------------------------------------------------------------------------------------------------------------------------------------------------------------------------------------------------------------------------------------------------------------------------------------------------------------------------------------------------------------------------------------------------------------------------------------------------------------------------------------------------------------------------------------------------------------------------------------------------------------------------------------------------------GUUGACUCUUGCAUGACUGUAGUUCAACGGU-AGCCUACAGGGUAUUACCAGUUACUACAUAGAAUGAUAAGUCUAGUCCGUACACUUCACUUUGGUUGUACCCAUUGU-GCAUAGAAAGCAGGGUUUACUGCACGAUU-GGUAUAGUUAUAUCUCAUUCAUCAACAGCAACUGUUAUAGGCGCGCCUGAUCGAUCAUA--GAGACUUCAUAAGGGAUUUGUUGUCAUACAUCAA---AGGGGCAAUCCUUCAGCUUGGGGAGUUAUUUGAAGUUGCUCAAAAGUAUAUCCAAGUAUCCAUCC------GACAGAUGUUAUAGGACCUCUGCUUGGAAUGCGAAAGUAGUCAAAGAUUGUAUGAAAAAAUAGAGGAAUAACG-----GGCCCCCUGGGUGACGAACGACACUCAACU-GAUGUUUUCUUUGUUCGAUGUGGUUUUUUCGACAGUCCUAUUAUAAUGCCA---------------------------UAACAUUCCCCUACUAACGAUUUGGUUUUUAAAAUGAUUCAAGUCGAUAUUUAAUAACACGUUUCUCUC-------GUUCUUAAAUCGAACAUUGCCAC--AUACUAGUAAU---UGCAGCCUACAUUC-UAUUUCUAAACCUAGUAUGCGCACUU-UUACAACCUACUUAAUGUGGCAUAUGAAUUC-----AUACCAGGUAUUAGAGCCAAUUUUAUGGAGUAACACUUUGCAGGUGGCGA-ACCAUGG----AUCGGCACUA------AAUUUGCCCUAAACCUCUACGCUUAUCGUGGAGA---UCACUAGUCUAAUCGUUUUGUUUCUCGU-CUAACGUGCAGAUAUUACCUGGAACCCUCUAAUGUUAGCAAUGU---CUAACAUCCAAAGACGCAAUUGGCACAAACUUUAG-AUGGAUUGAACCUGAACACACGAUAUAUGUCUAAACGAGGAUUAUC-UACUCCGUGACUACCGCCAAAGACCC-CAGUUUAGAAAUAUAAUUAAAGACUUCGCCUGU--UUUCGUAGAUAAAAUAGGAAGUAUGCCUAUGAGAAAAAAGAUAUAAAAUGAGUUGCACACGGCAAAAAUAGACA-GUAUAAAGUAUCCA------------------GUAAAG------------------------------------------------------------------------------------------------------------------------------------------------------------------------------------------------------------------------------------------------------------------------------------------------------------------------------------------------------------------------------------------------------------------------------------------------------------------------------------------------------------------------------------------------------CUGCUGUUUCUUAUGUAAUACAUUAGCUUUUUUGUCACAGUACCCGUU---GUCCCCGGGCCCGAAGUA----CAUGCUAGUUAUUCGAAUUCCGUGGUGAGUUGUAUAGCC-GUAUCUCUGAAAAACUUUGGCCAAUCUGAGUGUGUCUUCACUAUUCAGCUCAGCUUAGUGUUGUCUAGUCAAUGUUGUUCGUUGUUAAAUUGGUAAUAAGUAGU-GUGUGACAUAAAUAUCC---------------------AGCGAACCUAGCGCGGCACACCGCAUGAAGUGAGGGUAAAAUG-GGUCUUCCCCGGAAUCAUGUGUUGGCUUAAUCAUUGCUAUCUUCUCUAAGUGAACAAAUCUUUAUUAAGCACCUUCCAAAAAAGUCUAGUGUCCGCCUAUCGUUACGAUCUAUUAAGUGAGCUUGCCUUUAUCCUGACGACAAAAGCUGGCGCUGCGUGAAUUAUGAAUAAUCCCUGUGC-----GUAUAGACUUCGUUCGCUACUA--UCUCA--CCAGUUAAC-AAGCACACAUUCUCAC 
>B3 5422
----------------------------------------------------------------------------------------------------------------------------------------------------------------------------------------------------------------------------------------------------------------------------------------------------------------------------------------------------------------------------------------------------------------------------------------------------------------------------------------------------------------------------------------------------AGAUUCCUUGUUCGGUCUCCGAUGUAUUGCUGAUAACACUUAGUAGAGCAUGGC-ACCGAAAUGUCAAUGAUUCCAAAAAACUGUGGCUGACAGCACUAUACUUCCCAAACAAUUGAACCUUCCAUGCUCAGUGUUCUUUCGGCAACACUUCAC--CCCA-AAUGCAGCAGGUGCCUCUGAAUCCGAAAUCUCUAAGAGUAACACAUCAUUCGGAGGUUGUUAGGCUUCUAAACAUUUAGCUCCCGGCGCUUCAUCAUUGCUACAACCUAUAAGACUU-CUAAACGGCUGAGAGCGUUAUAGAGUGCAAAAUUUAACGUCAGCUACCACUGAGAGUUAGAUUAAUAACGUGGAAUGCAAUUACUUCAGGGGGUUUGCAGGUUAAACUCAGAAUUCGUUACAGAUUCCCGGAUCUAUGAUAGUUUAUUAACAUUCUAGAUGCUUAACCC----CAAUUUAAACUUUACUUCGAUUUCCUCUUGCGCUAUAAUUAAUUGUACA----AACUCCGGGAGCUUAUCUAAG-----------------------------------------------------------------------------------------------------------------------------------------------------------------------------------------------------------------------------------------------------------------------------------------------------------------------------------------------------------------------------------------------------------------------------------------------------------------------------------------------------------------------------------------------ACCUGUGAAAUUUCUUUUCAAUUGCCUAUGGGUAUGGUAGACAA---AGCUCAAAUCAC-UUUAUGAUAAUUCCUUACCGCAUCAGCCCUUUACGA------GUGAUGAUGAAC-GGAACGUUUCUGAUUACGCCGCUUAGCUUUUGGGGGGACAGGCCUGAAC-AAGCUGAUAAACCACA-AUGGCGCGUCAUUUACAAAUGCGUGGAUAUAGUGGUUGCGUUAGAAAAAGACCUAGC-AGACUCAUUUUUAAAAAUGCCUCAAGGGACAAUUACUUAAUAACUCA-------------------AUUAUGCUGUAGUAAUAGAAUC-UGCCGGU-UGAGUCGCAUACAGGGCAA-AGUCGUAGUCAUC------UACUCCGU-GUGUAUCAUCGCGUGGUAAACUGUAGAUGGGUUGUCAUGUAGAUAAUAUCGACCCUUAU----AAACGUAUACCGCCUGGAUCCUAACACAAGUCGAGAAAAUCGAAGAGUAAUUGUUAAUUUAAUAUUCAGGAAGCUAUUUC--GUUGUC-UAUAA--CGAUUAAGUAUUUUGACUCGGUGUUAUCAAACUUUAUAGCUUGGCAACGACU-GCUAUAAAUCGUCCAGGCUUCCGGAAGACUCU-------------------------------GCAAGGAACUUCAGACUAACAAAAGUAGAAACUGUUGAUUUGCAAAUUUUCUGCAUCGAAAUAGGUCUAAUAAGGGAUAGAUCGGUCAU---UAUAUCCAGUAAACAGCGUAUGAAUGUAAUUAGCGUUGGUUUUGAUAGACGAAAUUGAUGAUUAGUAAUAAUAUUGUAUAUCCCGACAUACUUUUGAACCGUUAGUGCGAG--AGCACACGGAAUACGCAACAAGAU-ACUGGAUACUGUCUCUGGAGAUACUUGCAGGCUUAAGGUCGUCGGGU-AAGUAUUGGUGACCUGCUCCCGAAACGUAUAUGCCGGGGAUGAGGAUAAGUAUAUAUGUUUUGGGCGUAGUGCUGUUCCCUGGUUAUCAACUAUC-CAACAGGCUAACGAGGAGUCGGAUAGUCCAGUAAUUACUCGGGAGAAGCGUAGGUAC-------------------------------------------------------------------------------------------------------------------------------------------------------------------------------------------------------------------------------------------------------------------------------------------------------------------------------------------------------------------------------------------------------------------------------------------------------------------------------------------------------------------------------------------------------------------------------------------------------------------------------------------------------------------------------------------------------------------------------------------------------------------------------------------------------------------------------------------------------------------------------------------------------------------------------------------------------------------------------------------------------------------------------------------------------------------------------------------------------------------------------------------------------------------------------------------------------------------------------------------------------------------------------------------------------------------------------------------------------------------------------------------------------------------------------------------------------------------------------------------------------------------------------------------------------------------------------------------------------------------------------------------------------------------------------------------------------------------------------------UUGUACUA-CCCGUCGAGACCCUUCACUACUCGGAAUU-CUUCGCGUCCGAGAAAUAAAAGUAGAUCUGACCAUGAAUAUUU--AAAUAGUCCAAAUACUCAU--AACAAUCGGCUACACUUUCUAGGGAGUACGCGGCCACCAUGCCUAAAGCAGUCUUUAUGUGUC-CCCAAUAUAACU---UACCCAGAGGCUGAGCAGCUCGAGGAUGAAUAUGGAUUGUCAACGAAUU-GACCGUUGUCAAG--------AUAUCGCUUGAGUGAACAACGU--CUAAAUUAUAUGGACGCGAUAUAAGGCUCCAUAAGGGGCUACAAGUUUUAGAUCUUAAUGACUAACACACUACCUACGUUGAUAUUCGACAGGUAGCAUGAUACUGUGUCUAGUGAUGUGCUUAAGUAAUAAGUUCAACGCGAGCGCAUAAUCGUUUUCAACUGUUUCUUUGAGGCGAACACGCGGAUGCUCAGACCUGUAAUU-CUGCUGUGCUCAUUGAAAUACCCCGGGUCCGUAAAUCAU-----------UCUUCGUUUCUUAUUCGUUGCUUGAAAUUAGUUCGCAUCGAAUUGUUU---GGUCCCGGACCUGGAAUU----CAUACUAAUCGAUUGGAUUCCCUCAUG-GUUAUGGAGCU-AUAUACUUGAAAGAUUGUAUACCAUCUGCAUGUGCAAGUAAAACUCACCUAAGACUAGAGUUGUUCGAUCAAUGCCGUUCUCUGUUUGAUUAACAAUAGGCACC-GGUUCUUGUGAAUAUUU---------------------CGUCAGCUUAGUGCGGCAUACGGCAGCGGGUGAAGGUAGAAUG-AGCCUUCCCCACAAUCACGUAUUGGCUUAAUUAUUGUGAUCAUCCCCAGUGAAACAAUUGUUCAUCAAGAAUUUUGCGAAGGAGAUUAACGUUCACUGGCCGUUGCAGUUUACUAGGUAAAUUCUCCUCCACCUUGCGGGAGGAGGU---UAUUGUACAAGUUAUAAGAAAUUUCGGUGU-----GCACGCAUCUCGUCCAUUGCCA--UUUUA--CCAGUUGUC-GGCCGCAUAU------ 
>A3 5422
----------------------------------------------------------------------------------------------------------------------------------------------------------------------------------------------------------------------------------------------------------------------------------------------------------------------------------------------------------------------------------------------------------------------------------------------------------------------------------------------------------------------------------------------------AGAUUCUUUGUUCCGCCUUAGAUAUAUCGCCGAUGUCAUUUAGUAGCGAACAGU-AUCGAAACGUCAAUGACCCCAAUAAGCCGAGGUUCACAGUACUAUCGUUACCAAGCAAUUGAGAAUUUCGUGCUCAGUGUUCUUUCGGCAGCACAUCAU--CCCA-AAUGAAGAAAGUGCUUCCGCGUACUGAAUCUCCGAUGAUAACACAUCGUUCGGACCCUGUCAGUCUACUAAACACUUAGUUUCGGGAGCCUCAUCAAUGCUACACUCUAUAAGAUUU-CUAAAAGACUGAGACGGCU---AUAGAAAGCCAUUAUCGGCAGCUACCCGUGAGAGUUAGACUCGUAAUGUGGAAAGCAAUUAAAUCAAGGAGUUCGCAGACUGAACUCAGAAUUUGUUACAGACUCCCGGACCUUUAGUAGUCUUGUAAUAAUUUAGAUGCGUAGCCC----CAAUUUAAGCUCUACUUCAAUAUCUUCUUGUGUUAUAAUUAAUUGUACAC---AGUGUGUAAGC-CAAUCUAAG-----------------------------------------------------------------------------------------------------------------------------------------------------------------------------------------------------------------------------------------------------------------------------------------------------------------------------------------------------------------------------------------------------------------------------------------------------------------------------------------------------------------------------------------------ACCUGUGAAAUUUCUUAUCAACUGGCUACGUGCAUGUCAGACAAUAGCACUCAAAUUAC-UUUUUGAUAAUUCCUUUACGCAUCAGCCCUUUAGUA------GUGAUGAUGAAU-GAAACGGUUCUUCUUGUGCUGGUUAACUUAUAGGGGGACCCGCCUGAAA-GAGCUGUUAAACCUCG-AUGGCAAGUCAUUUACAACACCGCGAUUAUAGUGGUUACGCUAGAAAAAAACCUAAU-AGACGUUUUUAUAGAAAUGUCUAAAGAACCACUUACAUAAGAACCCA-------------------GCUAUGGUCUAGUCAAAGGGUC-CGCCGGC-CGAGUAGAAUACAAGGCUA-AUUUGCGUUCGCC------UACAUCAU-GUGCAUCACAGCGCGGUUGACUGUAGAUUGGUCGUCCUGUAGCUUAUAUCGACCCUUAAA---AAAGUAAUAUUGUCUUAGUCCUAACACGCGUGGAAGAAACCAAAGAGUAUUCGUUCAAAAAUCAUACAGGAAACUAUUUU--GUUCUC-UAUAA--CAA-------------------------------------------------------------------------------------------------------------------------------------------------------------------------------------------------------------------------------------------------------------------------------------------------------------------------------------------------------------------------------------------------------------------------------------------------------------------------------------------------------------------------------------------------------------------------------------------------------------------------------------------------------------------------------------------------------------------------------------------------------------------------------------------------------------------------------------------------------------------------------------------------------------------------------------------------------------------------------------------------------------------------------------------------------------------------------------------------------------------AUUGGCCAUUGCAUGAUUGUAAUUUAACGGA-AAUUUAUAGGGUAGUACUGGAUACCACAUAGACUGAUAAGGUUAGCUCGCACGCGUGAUCUUGGUAUUGCUCUUCGC-ACGUAGAUAAUGUGAUCUAUUUAACAUUU-GAUCUAGUUAUAUUACAAUUGACGACGGAAGCUAUAAUGGGUGCGCUUAGCAUAAUACA-CAGACGAGGAUGGAUAAUGCAUUAUGCUACGCCGA---AGGUAAAAUCCUUCAGUUUAAGGAUUUAUUGGCAAUCGCGAUAAAACAUAUCCGAUUACCCCUUC------AAUAAAUGUUAUAGGACCUUGUCUUGGGAU-UGAGAGUAGUGAUAGAUCAUAUGAAAGAGUAGAUUAGUGCAU-----GGUACCCAGAUUGAUAACCGCCGUUCAAUU-GAUGUUAUUUAUAUCUAAGAUGCUCGUU-CAACAACACUUGUAUAAUGCCA---------------------------UACCACUCCCCUAAUGCCAUGUCGAAUCCUCAGAUGAGUUGAUUCGGCAUUCGAUGACAUGCCCCUCUU-------GUGCUUAAGUUGCACGAUAUCAU--CUGGUGAAAGA---CAUAAUAUGACUCCAUACUUCU-CAUUUAAUUUGCAUUUUA-AUUCGAAUUGCCGAAUGACAUAAUUAUAUCU-----ACAGCUAA-UGACAGAAAUAGUCCGCGAGGUGGCUUCUCCCAGGCCGAAC-ACCAUGGUCUAAUGUAUAUCA------GAAUUAUAAUAAUUCAUGGUUCUUAAUACCGAGA---CUAGUAGCAAGAUUAAACGGUCCUUUAUAGUGAAAGAUUACGAUUAUUUGGGGAACCCAAACACUGAGAACAA---ACCGCAAUUAUGGCUGUGAUUAAGUCGAUUCAUAA-AUGAGUUAAACCUAUACUUACGAUAUUUAUCGGAAAUUCAAUAAUG-ACCCUCACGUUGGGCUCCGCAUACGA-AAGUUCAACCGCAUAAUUUAAAACGCAGUAUGU--UUUCGCGGGGAUGACAGGAAGCAUGCUCUCGAACUAAAGCAUAAAAAAUUUAAUGGGUAUCUUAAAAUGUGGUG-ACAUAUGACAUCCA------------------GUAAAG------------------------------------------------------------------------------------------------------------------------------------------------------------------------------------------------------------------------------------------------------------------------------------------------------------------------------------------------------------------------------------------------------------------------------------------------------------------------------------------------------------------------------------------------------UUUUCGUUUCUUAUACGCUGCUAGAAAUUAGUUCGCAUAGAAUUGUUC---AUUCCUGGACCCAGAAUU----CACACUGGUCAUUUGGAUUUCUUCGUG-GUCAUGAAGCU-GUAUAUUUGAGAAAUGGUAACCGACCGAUAUGUGUCAUCAUUAUUCACCUAAGCUUAGUAUUGUUCAAUCAAUGCCGUUCUUGAUUAGGUCAGCAAUAAGCGUU-GCUUCUCGUGGACAUUU---------------------CUCGAACCUGGUGCGGCAUACAGCAAAGGGUAAAGGUAGAAUA-AGCCUUUCCCGCAAUUACGUAUUGGCUUAAUUAUCGUAAUCAUUCCCAAUGAAAUAACUGUUCAUCAAGUAUUCUGCGAGGGAGACUAACGUCCGCUAAUUGUUGAAAUCCAUUGAGCGAAAUUUUAUUCGUCUAGCAAGGGGAGGC---CAUUGCAUAAGAUAUAAGAAAGUUCGGCGU-----GCACGCAUCUCGUUCAUUAUUA--UUUAA--CCAGUUAUC-GACCGCAUAU------ 
>H1 5316
UACCUGGUCACUUAGGUAUUAAUCCGAGCUAUUUUAAGUCUGAAUUCCCAUAUUAUAAUAGUUUGAAUUUCCAUUAAACAGCGCUGGUCUGCGUUGAUAAGCAGAUAUAUAUACGUAUCAUGGGCGAACGAUUGAACAAAUCUUUAACAGAAGCGCCGCUGAAAACACGAUUGACAUUAUAGGAUUCCCUAUC-CCGGAAAAAUCCGAACCAAGAC--UCAGUUGUUAAUGAGAACAAGGUUAAUCCCACUGCUAUUUGCCGAUGAACUGUAAUUUACUACU-------------------------------------------------AAAAACCUGCACCAGCGGAUAGAUACGAGCAGAAUCUCGAUUCACCUCCAAUUUCCAAGUUUAGCA-GAACUACACUAGCCGCUUUCUUUCCCAAGUACUUGGUAAAU-CAAUUCC---ACUUAAAAGAGAA-AUAAUGU-AAGUACUGUUUGACAGGAGAAUGUUGCUUCGCAAAGGCCAUAAGACACCGAUAGCCCUCUAUGAAAAAUAUGCUCUCAUUUAAAA-------------------------------------------------------------------------------------------------------------------------------------------------------------------------------------------------------------------------------------------------------------------------------------------------------------------------------------------------------------------------------------------------------------------------------------------------------------------------------------------------------------------------------------------------------CAGGAACCUCUCCUUUCAGAUAGGCGCUUAUCUAGGGCAGACCGAGACCGGGACAUAUACCGAAAUUU--CUUAGUCCAUUUAGAUGAUUGAUCAUGAUGC-CUGUCUUUAAUGUUAUCAAGAUAGACAAUUCUGCUAACUCACGUAGCUUUGCUUACGGAAGUUUUUACAUUUGUAUCUGACAACGUAGUGGCCCGUAA-UAAAAACGCUUUUCGCUUAUCUUUUUUGCUUAUAACAUACAGUUUAGGGCCUGAAAGUUCUACAAAUAGCUAACAACUCGUUAACGGCUGUAGGC---GGUGUAUCUCACCUUAGUGGUUUGCGAUAGUCUCUUAUCUGUUGGUUAUAGAGCGCUUCGGU-A-UACCGAUAUCAGCCACGUAGCACUUCUCAUUUAUUCGGUCAGAAGUGCUGGUUACGAC--------AGAAACUACGUCUAAUUGGUGGACC-------CGAGCUCUCACAGCCAUAUUUUCAAAAGAAGUCACUGCUCCGCCGAGGGCAAUCUGGUAGUGUCAUGUUGAAUACCGUGUAUUAACCGGGGUUAGGGUUAUGUACGCCGGGGUGCGUUUGAAUACG-----GUCAAUGACGGGUACAUCAUAGCUCAAAGCUGGAAUUAG-AUAUCUCUGUCG-AUACCUGUGUUCACAUAUGA--UCUACCCAAUUUAUGGGAUCCCGCUACUCUAUUCG-UUUGGUAAGUGUAAAGUUUCCAAUAUUUACUACGAUUUAAAGGACUUUGAUUCAGAGGGUAGUUUCG-AUAUAGUAACUC-AGAAGCUUCACAUGUGUAAU-CGCAAGUCUAG--UUCUAAUAUCGUACUGGUGU-GUAUCAUUUAAUGGCCUCCUCCGCUAAAAGGUCUUAGUGUCUUCUACAC--GACCUUUACACGUUAAAAAUCCCAAUAAUUAGCGGCG-GCUUUGACAAAUGAGACCCUGUUAUCACAUGGC-----UUUAAAGGUUAAGGGAUGGCAUUUUUCUUUUAGACUGUGCCAAUUCCACCCUUUGUGAAUAAU---AUAAGCCACUCUUUGUGGC-AAGCAGGCAUCAGAACCCAGU---GUCAUCGACGCGAUACAUAAUUACUAAGUUACAUGUGGGAGAUUGCGUGACGUAUCUGCGAUCCUUUAUUGCGUCCGUCAUUUCCCUAUUUGUUACGAUAUAUCUGAGUCAAAUAUUAAUUAUUAAUUGCUAACGGAGGCUCGAGUA-CCUGCGCGGUUCGCCGUAAUAAAGUCCGUAGGGGUUUUCCUGUUGAAUUUCAGGGGCCAUAUAUAUGCCCACACAGGAAAUA-CAGAACGAAGGCUACCUAUAUC-AUCUGCUUGUGAAGCCGGGCCGCCUCCCCAU-----CUAUAGAAUUAUGAUGCGAUCGGUAGCAUU-AGCAAAUUUAAUAGUAAGGUGAUUAAAAGAUAAAUACU--UUCCUAAGCAUCCAGUAUAGGACCCGAGAAGAUAGUACAUAUGGUGUGUCUUUG-UGUUGUAUAACUAAACUAGCAACUUGCAUACCCUGUAAUCCGGUCUCCGUCAGACCAUCACACGCAUUACCGA-----------------------------------------------------------------------------------------------------------------------------------------------------------------------------------------------------------------------------------------------------------------------------------------------------------------------------------------------------------------------------------------------------------------------------------------------------------------------------------------------------------------------------------------------------------AUUCAAACGCAACUAGUAAACUAACUGCUAGGCCUACCGUCUUUAUAUGCUAGUUAAAUACCGAUGAAUUCGGUAUCGUAGCAGAUUCCAAGGAA----ACUAAAAAUCAAAUGUCU--------ACAUUUAGUUCUUGUUCAUUGGAUG------------UCGUUGAUUGGAAAUCCAAAAGUACAGAUGAAGUACAAAAUCGUUAAGUAGGAAUGAAAUAUUGGAAUCCUACCCGCUCAUGAGA--CGGCUGAUAGUUG-----UGAACUGAA-UACAAAGGAUGUGGUACAGCCCACGUACCAUGUGAGAACAUAUCUACUUGAGCACUGCGAUUAAUGUCUUCUUAAGUUUGUCUAGUU-ACAGAGUAUCGACAUCUUUUAAAAAACUUU-AUGUAGUCGCAUACAGCGUGUGUUUUCAAUUAACUAAUUAAUUGGAAUCUCCUGUUAU-UUAUAACGCUGGUUAUACAUAGACAUGGUGGGAAUUACGGUUACCUCAC----------GAUGAUUAUA---------------------------------------------------------------------------------------------------------------------------------------------------------------------------------------------------------------------------------------------------------------------------------------------------------------------------------------------------------------------------------------------------------------------------------------------------------------------------------------------------------------------------------------------------------------------------------------------------------------------------------------------------------------------------------------------------------------------------------------------------------------------------------------------------------------------------------------------------------------------------------------------------------------------------------------------------------------------------------------------------------------------------------------------------------------------------------------------------------------------------------------------------------------------------------------------------------------------------------------------------------------------------------------------------------------------------------------------------------------------------------------------------------------------------------------------------------------------------------------------------------------------------------------------------------------------------------------------------------------------------------------------------------- 
>G1 5316
[truncated: 12,578,803 more chars]
