# Supplementary material for: Imputing missing distances in molecular phylogenetics
Source: PeerJ. 2018 Jul 24;6:e5321. doi: 10.7717/peerj.5321 (PMC6063210; doi:10.7717/peerj.5321)
Supplement: Supplemental Information 4 — Simulated data organized in 10 files named Group0.fas, Group1.fas, ..., Group9.fas, with no gene deletion in Group0.fas, but progressing to more gene deletion from Group1.fas to Group9.fas. Can be used to replicate Figs. 6 and 7 [file peerj-06-5321-s004.zip › Group8.fas]

>H1 5461
CGACACAGCUCUC-GAUAGAAA-UGAACGUCAUACUUCUUGAUAU-AUAUCGAAA-GCAACUCCUAAGGGGCGCAUAGGCUCGCUUAACAUUUUCGUGUUUGAAUUCAAUAGGAG-GAUGUACAUCGGUGUCUUAGUG--GCAUUUUUGGAUCAGUUUUCGGUUUUAUGAGAUGCGUGAGAGUGCCUGCAAGACCA----AUGCUUAUACUGCGAUACAUAUUUGUCCUCUCAUUCUA--GCAAAUUAGGAGCACCAAGCUAGUGGCC-AUUCUAUGCCAAUGGACUCACUACUUUUCUCAU-ACGCAUGAAAGCUGGCCCAUAUUGAGAUUCGU-AUAAAACUGGACAUGCACAUCUAACUAGUAUUGGCCCGACGCUGGUACACGACCUCAUGGAUG--AAGAGCUAUAAAGACGAAGGAGAUUUGACUGU------AAUUUACCCAGUUUCAAUAUACUUUGA-GGUUGGGCGAACUUACUAGGCUAAUGUCUCUUUAUUUCAAAAUAAUU-----ACACG-----------------------------------------------------------------------------------------------------------------------------------------------------------------------------------------------------------------------------------------------------------------------------------------------------------------------------------------------------------------------------------------------------------------------------------------------------------------------------------------------------------------------------------------CGUAUGUUACACAAGAGUUCAGCAUUAGGGUGCGGUCU--------------------------UUUGCACAAGAAGGCAUAAGAAGAGAAG-GGUUGAGGUACAAGUGCGUGUUUGACAGUGAAAAGGCCAAUGAC-UGCCGGAUUUCAAUCUAUAUAACAAAUUGGGGAUAUAAAGUCAAUGUCAUUCUAAGAACACGAACCGCCAGUAUUACUCUU---AAGGUAAAUUUGCACCCAAGAUCCAGGGCAUCCAUAACACUAUGCGACAUGUACGAAACCAGAAUUCAUCUUGAA----GAUCCGUUGUUUGCAGG---GGCAAGGAUUAUCAAUAGCGCGUUGAGAUCAUUCUCCUUACACCAACU---GUAGACUUUACCCAGUCAGUGCCAU---UGGAGCAUCAAUAGUGCGACCACGCUUAAGCAAAC-AUGUAGAUCCUGAAACCAUCGUACUCCUAC--CCUAGUAUUCAUAGCAGCAUAAACGGGAUCCGUAGGAUUUGGAGUUCAUCCAGACACACCGAUCAUCGCAAUGUGCAACAGUUGGUACGAUGUUACGAUAUCCCAUGGU-AGCAUGCAAU-GAUAGUGUUGAAUCUGUGUAAUCGAAG-AUGUAAAUAACUUUAAUCUUGCGUAAAGCCUAGAACUAGGCAUAAGGUAGUGCAACAUUAUUCUAUGUAUCGUGUGUGUAACGUCUCCCAAUACGGUCGUCUUGUCUUAAAUA-----AUUUACUUGCCGACGUUCAAGAUUGGAAUAGAGAUUCGUAGUUAGCCUGUAAAGCUAUAAAUUAGUCAUA--UGUAGAGUGUACGCUCUGCAUUAA---UGUAUUGUGAACUGAGUGUUGGACAGUACAAAAUACUUAAAUCCCU--GAAUCCAACGCAAGCUCCCGGGCUAAUAUUAGAGCUAUUACUUUUUGAUAC--UGCCGAUC-GGCUACAAACCUAUGGUUGAAAUUACGGCAUCUACCUUGCCAGCUUACUACCAAUGAGUCCGUAUCGGCUCUG-AAAUGCU--CCGGGUCCUUCAAUCGUCC-CAUUCACUGGAAUAC---------------------------------------------------------------------------------------------------------------------------------------------------------------------------------------------------------------------------------------------------------------------------------------------------------------------------------------------------------------------------------------------------------------------------------------------------------------------------------------------------------------------------------------------------CCCUACUCUACGUCAAUUACUAAGAUAAAUGCAGCUUUGAUAAAAAAUAUGAAACGC-AUUAAGUGUUCACAA--GCCGUUGAAACUGUCUCAUUUAGAACUUAUACCUCAGCUAUUACUCUUUGGGUA---CACGUCUACUAUACUCAUUGCGCCCGCGCUACAU-UUAAGUGGAGCUAUUGCGUUUAACCUUCUUCACACGGCAACAUUGUACAUAUAUUCAUCAUACAUAAAUCUACCCGUCCACAGAGGGCGUACGUUUAAACCUUAAUACUUUUUCUAAACUAAAUUGAGCGGACAAAAUUAGUAUACUUUACCAUCUUUACGAAACGAAACAUGAAC-AAUUUAAACAAGAGUACUAGAGUUAU-------UGCAUUGAAGAAUAACUUCAUCGCACGGUAUGAUCUCAUGUGU-GCGGUUUCAGCGUUUUUUAAUUG-AAGUGUCACUUCUGCUCUACCUUACGGGGCCGAGGCAGGGUCUCCGUUUAGACUAACUA---GCGAUUAAUUAG----------------------------------------------------------------------------------------------------------------------------------------------------------------------------------------------------------------------------------------------------------------------------------------------------------------------------------------------------------------------------------------------------------------------------------------------------------------------------------------------------------------------------------------------------------------------------------------------------------------------------------------------------------------------------------------------------------------AAAUUCGCCCUGCAACUCAUGUC-AGUAGGAGUCCGUCCCCUUAGAAUAAG-GUAAAUCGAAAAUGGUUGUGGGUAUUGCAUGACUGGGAACAUG---AUAAUAUUUGCACGGU-CGUUUUGUUUCUAGUAUGUUAUUAUAGAA-UCGAAGAAACGAGCUAUUCAAGACUUCGUUUGG-UGUA-UAAUUUAUCGUUAAAAUAAAUCGAUCCUGGAAGCGUAGGU-CAAAAUUUAGC---GAAUGUAAACCAAGUCGGUCCAAGCAUCCCUUUGACCCAUAAAUCAA-CUACUGGUCGACCUGUAAGAUCCCUAUCGAACAUUAGGUAUAUCCUAUACCUUGUGAUCAUCGGAGAAGUAGAUCGUAGAUUGGCUAUCUGUAACAUAUUUUUAAGGCUCAAGGGGGCUG-UGAGAAGAAAAUUAUCAUGUAUUAUGUCCAUGGUUAAAGGUUAAUGUAGGGAAAGGUUGUUCUGAAC--AGUCGAGGCUCACUCUGAAACCACUCUACUCUAAGGCAU-------------------------------------------------------------------------------------------------------------------------------------------------------------------------------------------------------------------------------------------------------------------------------------------------------------------------------------------------------------------------------------------------------------------------------------------------------------------------------------------------------------------------------------------------------------------------------------UGGUGCACUCAUGAGUAUGUGCUUCUUCUACAUGUUGCGUACAUUGACUUUUGGUAGCGAUUUUUACCUGUUUCCUUAGGAUAAGAGCUAAA-GACCAACUUCUAAAUUAUCCAGAAUUUUC----ACCAUUUCAUUGGAGCGCCCUCUUAUAAUCUAACAGUUACGGGAAACUUUCACGGUCGCUGGCUGCAGAAAGCGGCCUG-CUAAGUGCUUUACGUCUAGACCUUUCUGCAUAAAUAAACAGACGUAGUGUUGUUAGUGGGGUCACGUGGA-CCCCCGUACUAAUGUCGGGAAAGAUGCAGU----------------------------------------------------------UCCU---CGAGCAAUUGAG---------------AUUCAGUCAAGAC--GUAGCAUCUAUUGACGGACUAUAAGAAAAAAUAUUGCAAGACUAAACAGACAAGAAUUAAGACUGGGAAUUACA-UUUUCAGCGU-CCCCGGUGG-GCAAACAUGUAACUAGAAAAUGUU 
>G1 5461
----------------------------------------------------------------------------------------------------------------------------------------------------------------------------------------------------------------------------------------------------------------------------------------------------------------------------------------------------------------------------------------------------------------------------------------------------------------------------------------------------------------------------------------------------------------------------------------------------------------------------------------------------------------------------------------------------------------------------------------------------------------------------------------------------------------------------------------------------------------------------------------------------------------------------------------------------------------------------------------------------------------------------------------------------------------------------------------------------------------------------------------------------------------------------------------------------------------------------------------------------------------------------------------------------------------------------------------------------------------------------------------------------------------------------------------------------------------------------------------------------------------------------------------------------------------------------------------------------------------------------------------------------CUACAA-UAGUAACAUGCAAUAAUAUCCUACAGU-UACAUGCGAU-GAUAUCUUAAAAUCUGUGUAGCCCCAG-GUGCCAAUAGCUAUCGUCUUACGUAAUACCUAGAGCUAGGCAUGGGAUUGUACGUUAUUAUUUUAGAUAUCGCGUGUGUAAUGUCUCAUAAUUUGGUCAUCUCGUUUUGUAUA-----GCUUACUUGACUACGUUCAAGAUCAGGAGAGAGAAUAGUAGUUAGUCCGUAAAGCUAUGAACUGCUCAUA--AAUUGAGCGUAAGCAUCGCAUUAA---UGUAUUGUUAACUGAGUAUUAAACAAUACGAGGUACUUAAUUCCCC--GAGUCUAACGCAAGUACCCGAGCUCAUGAUAGAGCUACUACUUUCUAGUAC--UGCUGAUC-GGCUACAAACCUCUAGUGGAGACCACGGCAUCUAACUUGCCAGUUUACUCGCUAUGAGUCCGAACCGCCUUUG-UAAUGCU--CAGGAUCCAGCAAUCGUCC-UAACGAGUAGAAUAC---------------------------------------------------------------------------------------------------------------------------------------------------------------------------------------------------------------------------------------------------------------------------------------------------------------------------------------------------------------------------------------------------------------------------------------------------------------------------------------------------------------------------------------------------UUCUACUUCACGUCAAGGAGUAAGAAACUUUAUGCUCUAACAGAGAACACGAACAGC-AUUUAAUGUUCAUAA--GCCGUUGAAACUGCUUCAUCUGUAAAUUAUACCUCAGCUAUUACUCUUCGAUUA---CACGUUUACUAUACUCUUUGCGUCCGCAUUACAU-UCAGGUGGAGAUGUUGCCCUUUACCUAUUUCGUACCGCACUAUCGUAUGUACAUUUAUAAUACAUAAAUAUAUCCGUCCGCGGAAGGCGUAAGUUUAUGCCUAAAUACUUUUUCCAAACUAAAUAGAGCAAUUAAAUUUACUGUACUUACUCAUCUUUACGAGAUGAAUCAUUGAC-AAUCUAAACAGGAGUAUCUAGGCUAU-------UACAUUACAGUAUCACUCCGUUGCACGAGAUGAACCCAUGUGU-ACGGUUUCUGAGUUGUUUGAUUG-AAAUGUCACUUCUGCUCUAGCACACGGAGAGGAUGUAGGAUCUUCGUUUAGACUUACUCUCUAUAAUUGAAUAG----------------------------------------------------------------------------------------------------------------------------------------------------------------------------------------------------------------------------------------------------------------------------------------------------------------------------------------------------------------------------------------------------------------------------------------------------------------------------------------------------------------------------------------------------------------------------------------------------------------------------------------------------------------------------------------------------------------AUAAUUAAUCUGAAACUAAGACCCGGUGAGAAUCCACUUUACGUAAGUUUC-GUCAAUUAAGAGUGGCUGUAAAU-AUAGCCGAUCACGCUCUAU---CCAAGGACUGUUCAUU-UGUAAACUUUGCACCAUGGCGCGAUAACA-CGGACAGUAUAGGCUCGUCAAAAUUUUAUCUAA-GAUG-GAAUUCAAAAUUUAGCUGGGUCACUACUAUGGAUAAAAAC-UAGAACUAAUGUCUGUAUGCCUGCCAAAAUGUUUUUCGGAUCCCACUAUCUCUUAGAUUGGGCUAUUAACUAAUCCGAGAGACCCCUACAGCA-GUUACAUGAAUUCCACGCCAUAGGACAAUCAGAAGUUAAGUCUUUUGCAUAACUAUCCAUGGGACAUUCUUUAUACUCAAAGCACACU-UGAUGAGUAAGUCGGUAUAUAUGGUACUUUGAACUGAAUAAUGUGGCCAGGAAAGGGUACUCCAAAU--GACUGUGCAUAAUUCUUGGGUCCAUGGAACUAGUAGAGU-------------------------------------------------------------------------------------------------------------------------------------------------------------------------------------------------------------------------------------------------------------------------------------------------------------------------------------------------------------------------------------------------------------------------------------------------------------------------------------------------------------------------------------------------------------------------------------UGGUGCGCUUAUGAGUAUGCAUUUCUUACACACCUUACAUGUAUUGGUUUUUGAUAGUGAUUUUUAUUCGUUUCCUUAGGAUAUUGGCUAAA-GACUUAUUCCCAAAUUAUCCAGAGUUUUU----ACUAGUUCCUUGGAGCGUCCUUUUACAAUCUUACGGUCACGAG--ACCUGCACGGCCGUUGGCUCCAGAAAGCGGCCUG-AUGGGCACCUUACGUCUAAACCUAUCUUCAUGAACGCUUAGGCGUAAUAUUGUUAGUGGGAGCGUAUGAA-CCCCAAUACUAGUGACGGAAAAGGGGUGGA----------------------------------------------------------UUUU---CGAACAAUUAGG---------------AUUCAGUCGAGAC--GUAGUGUCUAUUAACGGACUAUAAGAAAAGGUGCCUCAAGGUUGAACAGAUAAGAACUAAGACUGGGAAUUACC-UCUUCAGCGC-CCCCGGUGG-GUAGACAUGUAAUUGGAAAACGUU 
>F1 5461
----------------------------------------------------------------------------------------------------------------------------------------------------------------------------------------------------------------------------------------------------------------------------------------------------------------------------------------------------------------------------------------------------------------------------------------------------------------------------------------------------------------------------------------------------------------------------------------------------------------------------------------------------------------------------------------------------------------------------------------------------------------------------------------------------------------------------------------------------------------------------------------------------------------------------------------------------------------------------------------------------------------------------------------------------------------------------------------------------------ACAUCAAGGUUUGUCCU--------------------------UAAGCAUACGAAGCCGUAAGCGGAGAAA-AUUAGGGGCGAAAGUGAGUAUAUGGCAGUGAAAAGGGGAGUGUC-UCCUUCAUUUCAAUUAAUUUAAUUAACUAGGGGGGUUUCGUCCGGAGCAUUCUAAGAGCACGGUCUGCUAGAAUUAGUUUU---GAGAUCCCUUCACAACCUGGAGCCAGUUCAGCCAUAAUCAGACGGAACAUAAAC---AACUAUCUAUAAUCAACCUGUAAAUCCGCCGGUUUCGAU---GACUAGGAUGAUAAAUAGCAGGAAUAUAUUAGUUUCAUCGGGUAAACG---UUAGACCUUAACCAAGUAUUGUCAG---CCUACCUUUAAUCGCGUGUCAAUACUAAAACUGAC-UAGCUGACCGUAACAUUUUCAUGCACCUGC--UGCAAUUUUAAUAGAAGGAUAGACAGGGAAAGUAUGCCUACAAGUUCAUUGGGGCACACCUAACUACGCCGUAAACUACAACCAGUAUAGUGUUUAAUUAUCCCGUGAU-UGCAUACGAU-GACAGCGUUGCGUCCUUGUAGUCGAAG-AUGUCAAUAUCUUUACUUUUAUGUAAAUCUUUCAGUAGGGUACCGAGUCGUACAAGAUCAUUUUAUGGAGCGUGAACGAAAUGUCCCCCAGUUUACUCGUUUGGUUUUAUCCC-----GCCUGAGUGCUUACAUGCAGGAUUAGGAGUAAGAUCCGUGAUUUGUCUAUAAGAGUAUAGCUCGUUCAUU--UAAUGAAUGAAAGCCCUGCCUUAU---UGCACCUUUGACCGAUUCUUACACAAUUUGAAGUACUUUUCUACCC--GCGUUUUACGAAAGGAUGUAGGAUAAUAAUAGAGCUGUUGUCUUUUCCCGA--UAUUGAUC-GCUUAUAGGUGUAUAGAUGAGAUUACGCCAUUUAAUCUAUUAGCUUAAUCGCUAUGAGUCUGCAUCGACAUAG-AAUUGUU--GAGAACCUAUGAGUAGUCUCUAAUCACUAAAAUAG------------------------------------------------------------------------------------------------------------------------------------------------------------------------------------------------------------------------------------------------------------------------------------------------------------------------------------------------------------------------------------------------------------------------------------------------------------------------------------------------------------------------------------------------------------------------------------------------------------------------------------------------------------------------------------------------------------------------------------------------------------------------------------------------------------------------------------------------------------------------------------------------------------------------------------------------------------------------------------------------------------------------------------------------------------------------------------------AUAGUGAGCUCUCCGGGGAAAGGAAUUGGACAUCGUGAUA--UCUUUAAGUAAUGAAAUAUAUAGUAUGUAUAUACUAACUUCUGUUCCUAAUGUAUUCCUUGUACGCACGGGAAUAAUUUAUUAUACUUUCAACUGCUAGUAAGAGAUGUAGCCUAUGAAUUACAC--CCACUGAUCCAGAGUCCGUAUUGUAUAUUUGUCGGAAAAAAAAUAUUUUUAGG-CAUAAUCAAAGUCCUCUAAUAGCUUCAGUUGUAUU--------CGUCCUAUAUAUCUGGCUC-CUCAAAGGCGU----UCAAAGUCGAUAUUGAAUUA----------CUAUUUCUGGAUAUGUGGCGUU------------------------------------------------------AACAACGACCCAAA-------------AACUCUGGAUACUCUAGUUUCGCACACUCAAAAGUCGUACUUUGGCAUAUAUAGAAGCUGAUGAAAUCAUAGCAAU-CAGAGUCCUACGAUAAACUAGGCGUCUCUGUUGUGCUUCGUUACG-GUAUUUAGUUACAGUCAUUUUUCUUCUUCUGAUUACACACUUUACGCCACUUGC-UUUUCAACUCCUUGGUGCGGGUAACUACAAGUGAAAUCCGUGUUUCACUACAGUGCAAUGAGGUAAAGUGUGCGG--------------------------------------------------------------------------------------------------------------------------------------------------------------------------------------------------------------------------------------------------------------------------------------------------------------------------------------------------------------------------------------------------------------------------------------------------------------------------------------------------------------------------------------------------------------------------------------------------------------------------------------------------------------------------------------------------------------------------------------------------------------------------------------------------------------------------------------------------------------------------------------------------------------------------------------------------------------------------------------------------------------------------------------------------------------------------------------------------------------------------CGGAUCACCCAAUGUCGUGCAUCUUUCCCUUAUCUUAGAUAUAUUAAAUUCUCGUGACGAUUUUAACUCGUUUUCUUGGGAUACCGGCUAAA-GACAAAUCACUAAUUAAUCUAUAAUUUUU----AUGAUUCUCUGAAAAUCUCCUAUGACAACCUGUCGGACGCAGGUGACCUCCGCGACUAUUGGUCGUAUAUAACUGCCUG-CUUGGUACUUUAGAUCUAAAUCCUUUUCUAUUUGUACUCAACCUCAAUGCUAUUAAUGGAAUCGCGUAGA-UCCCAGCACCAGUAACAAAAAAAGUGCGAA----------------------------------------------------------UUUU---AGAGCAGAUAAG---------------UAUCAGUCAAGAC--GUAGCAUCUAUUAAUAGGCUGUAAGAGGAUAUAUCUCAAUACUGAUGAGACAAGAAACGAAACUGGGAGUCACC-UCCCCAACGUACUCCGGUAG-ACAGACACGCAUUUUGGAGACGUU 
>E1 5461
----------------------------------------------------------------------------------------------------------------------------------------------------------------------------------------------------------------------------------------------------------------------------------------------------------------------------------------------------------------------------------------------------------------------------------------------------------------------------------------------------------------------------------------------------------------------------------------------------------------------------------------------------------------------------------------------------------------------------------------------------------------------------------------------------------------------------------------------------------------------------------------------------------------------------------------------------------------------------------------------------------------------------------------------------------------------------------------------------------------------------------------------------------------------------------------------------------------------------------------------------------------------------------------------------------------------------------------------------------------------------------------------------------------------------------------------------------------------------------------------------------------------------------------------------------------------------------------------------------------------------------------------------------------------------------------------------------------------------------------------------------------------------------------------------------------------------------------------------------------------------------------------------------------------------------------------------------------------------------------------------------------------------------------------------------------------------------------------------------------------------------------------------------------------------------------------------------------------------------------------------------------------------------------------------------------------------------------------------------------------------------------------------------------------------------------------------------------------------------------------------------------------------------------------------------------------------------------------------------------------------------------------------------------------------------------------------------------------------------------------CUUUACUAUGGACCAAACAAUAAAAAAAACUCUGCUUUUACAAAGAAUACUAUCCGC-UUUCUGUGUUUAAGA--ACAAAUGUAACCGUCUUCCUUGCUACCUAUACCCCAUCCGUCGAUUUUCGAAUG---GAUGUUUGUUGAACACAUUGGGCCUGCAUAACAU-ACGGGCGGAAGAGUUACCCUUUAUUUAACUUGCACGGCUCUAUUGUAGAUGCAUUUUUGACACAAGAACCGGCUCGCUCACAAAAUGCGAAAGCCCAUGUGUUAUUAUUUUUAUCAAACUAAUUCGUACGUUUGAAAGCACUACACUUUCACAUCUUUACGGAAUAGUCCAUGAAU-AGUCUGACCAAAAGCUUUAAAGUCAU-------UAUGUUUCAGAAUAACCCGGGUGUCCCAGUUAAACCCAUGUGGAGUAGCAUCAGUGUUGUUUAAUCGGAAAUAGCAUCUUUACUCUAGCUUGUGUAGACAACUCGAAAUCUUGAUUUCAACUUGUUCUUUACAUUUCAGUAAGUAGUGAGCUUUACGGGAAAAGCAAUUGGACAUCGAUGUA--UUUAUAUGUAAUACGACAUAUGGUAUGUAUACAUUAACUUAUAUUCCAAAUGUGUUCCAGGCAUGCCCGGUGAUAACUUUUUAUAACUGCAACGGCGAGUCAGCGAUGCGGCUGAUAAAAUGCGG--CCACUGAUUCAAAGUCUGGAAUGUAUAUUUGACGAAAAAUGAAUAUUCUUAGG-CGUAAUCAAGUUCACUUCUGAUCUUCAAUGGCGUU-UGAUCUAUAUAUCUGGGACCUCAGAG-GCGUUUGAGGUCCUAAUUGAAUUACUA---------------------CUUCUGGACAUGUAGUAUU------------------------------------------------------AAUUACGUCCCUAC-------------AACUUUAAAUACUCUAUGUCCACACAACCUAAAGCCACACUUAGGCAUAUAAGCCAGAUUAUGAAAUCAUAACUAU-CAGAGACCAACAUUAAAUUGGGGGUCUCUCUUGCGCUUCAUUUCA-GUACUUAGUUACGAUAAUUCUUCUUCUUCCAGUUAGACUCUCUGUGCCGCUAGC-UUUUCGACUCCUUAGUCCGAGUAACUACAGGUGAAACGCAUGUUUCACUGCAGCGGAGUGAGGUAAAGUGUGCCG-ACAAAUGCCCUGGAACAUGUACCCGAUAAAGAUCGACCUACCCCAAUCACC-GUUAAUUAAAAGUGACUGUAAAG-AUAGCUAAUCAGGACUUAA---CUACGAAUUGUACAUU-UGUCAAGUUUGCAGUAUAGUGCUACAACC-UGGUUGGUGCUGGCCUUUCAAAGUUUUGUCUAA-GGUG-GUCUUUAAUAUUAAGAAGAGCCAGUAGUAUAGAUGAGUAA-AAGGACUUUAG---UGACACCUGCUAAGAUGUUCUUUGCAUCCCACUAGCUUCUAAAUUAAACUAUCGAUCAAUCCGAAAGACCCAUGCAAUGCAUAACACGGCUCUUACACUAUAAGAUAAGUACGGAUUAGGACUUUUUUUUAACUGCUCAUGGAACUUGCUUUAUACCCGAAGAACACU-UAAUAAGUAGAUCGAUAUAUAUUGUGCCUUGAACUGACUAGGGAGGAAUGGGAAGGAUACGCCUAAC--GACAUUUCAUCUCUACUGGGUCGUUAAAACGCAUAGAAU-------------------------------------------------------------------------------------------------------------------------------------------------------------------------------------------------------------------------------------------------------------------------------------------------------------------------------------------------------------------------------------------------------------------------------------------------------------------------------------------------------------------------------------------------------------------------------------CGGAGCAUCCAAUGUCAUGCGUCUCUCCCAUGCCUUCGAUAUAUUGGAUUCUCGUGGCCAUUAUAAUUCGCUUUCUUAGGGUAACGGCUUA--GACAAACCACCAAGUCAUCCAUAAUUUUU-----CGAUUUUCUUAAAAUCCCCUAUUACAGUCUGACGGUUGCAAGUGGGCUUCACGACCAUUAGUUGUUAAUAACUGCCCA-CUCGCCACUUUACGUCUAGAUCCUUUUCUAUUAGUCAUCAAGUGUAGUGCUACUAAUGGAAUCGCGCAUA-UCCCAGCUCCACUAACGGAAAAGAUGCGAA----------------------------------------------------------UUCU---AGAACGGAUGAG---------------UUUCAGUCAAGAC--GUAGCGUCUACUGAUGAGCUGUAAGAGAACAUAUCUCAAUACUGAUCAGACAGGAACCGAAACCGGGAGUUACU-UCUUCGAUGUACUCCGGUAA-AUAGGCAUGCCUUUUGAAAACAUU 
>D1 5461
--------------------------------------------------------------------------------------------------------------------------------------------------------------------------------------------------------------------------------------------------------------------------------------------------------------------------------------------------------------------------------------------------------------------------------------------------------------------------------------------------------------------------------------------AUUAUGGCCU--UAUGCAAGAUAGAAAGAUGAGGUCGCUGUCAUUUCAGGUGCCUAAAUGUCUCUUUAAAUAUCAAAUAUGGUAGUUUCGAUAGCCACCUCCAGACAAGGUGAAAUA-UCGUACCUAACCGUGACAUUUGAAAUAGGCCAAAAUCAGUUCUGC-----A-UCAGCAUGACAGACCACCAA-UAGCCAUUCCGCUAUU--CCUCAUAACGACAAUAGGUAGACGCAAAACAAACAUCAUACUAGGAGCCUAUAUACGAACUCGCAAUUGUGUCCGUGGUCUAUCGAGAAUUGCACUGUUG-UCUUAGUAGGGCGGAGUAAUGACUAGAUCAGGGAUCGCCACCUAAGCGAUGUUAUGAAACACAUACGCUCUCUAGUGCAGUAUCAUCCAGAGUAGGACUUCAAUGAUUAAAAUUCUGAUAAUAGCAC-----GCUAUUUCAUAACUACGAUAU-GGCGGGUUUCCCGUUCUUUAUCUACGGCGUUUAUUGAAAUCAA-AGGCCAUUAGAU-UUGUUAUCCGAUAGUCGUCGAUAGUCAUGGGACUUUUC--------------------------ACAGUAAGAGAAGGCAUUAAAGGAGAAA-UCUUGGCGUAAAUGUGCCUAUAUGAUAAUGAAACACGGAAUAAC-UACUGAGCCUCAUCCUGUCUCACCUAUUGAAUCUGUGUAAUCAACGGUCUUCUAGGCGCAGAACGCGCUAUUAGUGUUCUC---AAGAUUAGGUUCCGUCCAGAGUGAAGUUGACCACUGUAAAAAUGAACGAUGUAUCAAGAAUAUAAGGAAGCUUCGUGCUGACCCGUUACUUUCGUG---CGACACGCGAUUAAAAAUCCAGACCAUUCUACCAGCCUCCGCUGAAAU---AUAGCACUUAAGCAAUCAUUAGCAU---CCGAUCAUUAACCAGACUAACCCUUAUUGAUUCUU-AGGCUGAUCGUGAAAUAACUUAAAUGCAUU--AACAAUGAUUUAAGAAGGAUUGACAUGAAUCCAGCUAAAUAAAGUGCAUAUACACGUUCUAAUCAACGGAGUAAGCAACCGUUAGUCUAGGGUACCGACAUCAGAUGCU-AGUCUGCGAU-UUUACCGAUGUACUUUUGUGUUCGAG--AAGUUAUUGUUAUUGGUUUGCGAUAAAUAGUCCGGUCGGUUAUGUGGUGUUGCAAGGAAAUCCUUUGUGUCACAUAAGCAACGCCUUCCGUUUUGGUUAACCAGAUUUAUCUA-----GUAGGAUUGCUCACACGCAUAAUAAUAGUUUAACUCCAUUGGUUGUACACGACGCUAUAUAUUAUAGAAU--CAUUGCGUUGGAGCACUGCCCUCA---CGGUCUGCGGACCGAUAAAUGGACCAUAAUGAGUCUCUCCUUUCCU--GCGUUUCUCGGAAAUCCAUAGGUUUAUAAUAGAUAUGUUAGCCUGCGAUGA--CGUUAACUUAUUCAUAAGUCCACGGGUGAAAUUGCGGUAUCGAAUAGUUGAAUUCAUUCCUAUCGGCUUCAUAAUGGUUUAG-UAAUGCC--UUGAUUCUGUUAAUGGAUCAUUACCUCAAAGAUAAUCUAAAUCAACCCAUUGUAAGUAUGC-CCGUGCUAAAAAAAG--CACAAUAUGUCUGUGGUU-GGCUAUUGAAUACAUGGGAGUUACAUAGAAAUGGAAUGUUUACC-UUCUAGCGUGAUGUAUUAACUAUU-----CGAUUCUGCUCA--UGCCGGGCGGUACGGUGCAAAAUCUAAU-UUUAAUUCAGACGACUGCCUAAGGUCCUAAGUAGAGCGCUAGAUUGUUUAUGUAAGCGACAAAUCACGAAGAGUAUACAAC----AUGAAAU--ACUCGAAUUCAUGACAUAGUGAAC--GGCGUCGAAACAUACUAA-CCAGUACUUCGAUGU-GUAAAAUCGCAAGGAACAGAAUUAAA-AAAUCAGGUA--AAAAGGUUAGAUAGAAGAACAUCGAUUUCGGUUAUCUUUCG----AACUAAAUAGGCUGAUCACACAGUAGCCC--AUUACACGUACAUAGCGUUCCAUUUCUGAUCCAUUUUCUGCAAUCUCCC-----ACAACCCUUAUAAAUAGAUAUCACAAU---------------------------------------------------------------------------------------------------------------------------------------------------------------------------------------------------------------------------------------------------------------------------------------------------------------------------------------------------------------------------------------------------------------------------------------------------------------------------------------------------------------------------------------GUUGUAAGUACUUUAUGGCGAGGCAUUGGAAAUCGUGAUAACUUUUUGUAGCUCCGAUAAGAUACUCAAUAUAAGUCCGUCUGUGUUCCAAUUAUAUUCACUUCUCCAUACCGAGUCAAUUUUGUUGCCUUACAACGCAAGCCGGAAACGCGGCUCAUAAACUACAC--GUACUUACCCAAAACCUUUUGUGUCUAUUUUAUGAACUACGUUACAUCUGAGA-UUUAACGAAGGUCCUCUAUGAAUUUAAAUUAUCCU--------AUCACUAUAAAUUCGCAGC-AUCAGAUGUUA----AUGAAGUCGAUAUCGAAGUA----------CUAACCUUGUAUAGGCAUCAUA------------------------------------------------------AGUAGAGUUUAUAC-------------UCAAUUAAAAGGUCUACGUGCCUAUGCCCUAUAUUCGCUUUGGAGAAUAA-CGAUGGACGAUGCAAUCAUAUUGAG-CAGGGAACCGCAAUCAGUCGGAUCCCCCUCCCGAGCUUUUUGACA-GUAUCUAUUUGGCAUCAUUCAACUUCUUUCUGAAACGUAUGCUACGACAGUACC-GUGUCAACUCUCUGGUACAGACAAUUACAACGGGAGUGCGUAUUGGACUCCAGUGCAGUUAGGUACGGUAUCCUG--------------------------------------------------------------------------------------------------------------------------------------------------------------------------------------------------------------------------------------------------------------------------------------------------------------------------------------------------------------------------------------------------------------------------------------------------------------------------------------------------------------------------------------------------------------------------------------------------------------------------------------------------------------------------------------------------------------------------------------------------------------------------------------------------------------------------------------------------------------------------------------------------------------------------------------------------------------------------------------------------------------------------------------------------------------------------------------------------------------------------CAGUGCAGAUAAAGAUACGCACUCCUUCUAUAACUUACAUGCACCGACGUCUGGUAGCAGUCUUAGCUUCUUUUCUUGGGAUGACAAACAAU-GACAAACAAUCAGACCACCUAUCAUAUUU----ACAAUUUCUCUGAGAUGUACUGACGCUAUCUGACAGUUCUAGGAGGUCUCGAUAGUCGUUAGUGGUAAAAAAGGACAGG-GUAAGCACGUUAUGCUUAGGUUGUCUUGCAAAGAUAAUUAGCGUUAGCACUA-UUAGAUGACCGUGUAGA-AACCAGCAUCAAUAACAGGUAAAAUGUGGA----------------------------------------------------------UUCU---UAAACUGUUGAA---------------GUUUAAAUCGGGC--AUGACGUCUAUUACUAGACCGCAAAAGGGAGCUCUUUGUUGUUGUUUACGUAAGAGUUGAGACCGGUAAAUAUC-UCUGCGGCGUACUACGGCGG-GCGAGUACGUAACUUGGGAACAUU 
>C1 5461
--------------------------------------------------------------------------------------------------------------------------------------------------------------------------------------------------------------------------------------------------------------------------------------------------------------------------------------------------------------------------------------------------------------------------------------------------------------------------------------------------------------------------------------------AUUAAGACCU--UACGCAAGACGGAACGAUGACGUCGUUGUCGUUUUAAGUUCCUAAAUAUUCCUUUGAGUAUAAAAUAUAGUAGUGACGAUAGCCGUCCCUAGACGAGGUGCCAUA-UCGUAUUUAGCAGUUGCAAUAGAAAUAGGCCUAAAUUAGCUCUCC-----A-UCAGCAUGACGAACCACCAA-GCGUUAUCCCGGUAUU--CCUCAUAAUGACAGUGUGCAGGCACGAACCAACCUACAUACUUAGAAUCCAUGUACGAACUUGCAAUUGUGUCCGUGGUCUAACGAGAAUAGCACUGUUG-UCUAAGCAGGGCGGAGGAAUGACUAUAUCAGGGAUCGCCACCUAAGCCGUGGUAUGAAACACAUACGCUCUAUAGUGUUGUACCUUCCAGAGUAGCAAAUCAAAGGUAAAGGAUCUGGUAAUAGCAC-----GCUUUUUCACAACUACGUUAU-UGUGGGUUUCUCGGUCUUUAUCCACGACGUCUGUUAAAAUUUA-AUGCAAUUUGAU-------------------------------------------------------------------------------------------------------------------------------------------------------------------------------------------------------------------------------------------------------------------------------------------------------------------------------------------------------------------------------------------------------------------------------------------------------------------------------------------------------------------------------------------------------------------------------------------------------------------------------------------------------------------------------------------------------------------------------------------------------------------------------------------------------------------------------------------------------------------------------------------------------------------------------------------------------------------------------------------------------------------------------------------------------------------------------------------------------UCUAAAUAAACCUAUUGUAAGAAUUC-CCCCGCUAAAAAAAG--CACAACACGUCUGCGUUU-GGCUAUUGGAUACACGGGUGUUAAAAAAAAAUGGAAUUAUUGCC-UUAUAACGAGAUGCGUCAGCUAUU-----CGACUCCGAUUA--UGCUGCGCGGUAUGGUGUCAAAUUUAAU-UCCAAUUCAGAUGACUUCCUGAGAUCCUAAGUAGAAUGUUAGCAUGUUUAAGUAAGUGGUAGAUCUCGAAGAGUAUACGAU----UUGAAAU--CCUAGAAUUCAUGAUAUGGUAAGG--GGCGUAGAAACUUACUAAGCCAGAACUUCAACGU-UUAAUAGCUCAAGGAACAAAAUUGAA-ACAUCAGGUU--AAACGGUAAGACAAAGAAACAUCGAUUUAGGUUAUCAUUUG----CAGUAAUAAGGUUAA---CACGGUAGCCC--AUUACACAUACAUGGGUUUCCACUUCUGGUCCAUUUUCUGCUUUUUCCC-----ACAACCUUUAUAAAUAUAUAUCUCAUU---------------------------------------------------------------------------------------------------------------------------------------------------------------------------------------------------------------------------------------------------------------------------------------------------------------------------------------------------------------------------------------------------------------------------------------------------------------------------------------------------------------------------------------GUAGUAAGGAUUCUAUUGUGAGGCAUUGGACAUCGUGGUAACUUCUUAUAUCCCGGAAAAGGUAGUAAACAAAAAUCGAUCUGUGUUCUAAUUAUGUUCGCCUCAUGAUUCUGGAUCAGUUUCGGUGCCUCACACUAUGGGCUGGAAACGCGGCUUAUAAACUACAC--GCACUUACUCAUAACCUUUCGUGUAUAUUUCAUAAAUGACGUUCCGUCUCAAG-UUUGUUGAGGGUCCUCUUUGAGUUUAAAUUGUCUC--------UGAACUAUCGAUUGGUAGC-ACCAGAGGUGG----AUGAAGUCGAUAUCGAAGUA----------CUGAUCUUGUAUAGGCGUCAUA------------------------------------------------------AGUGAAGUUUAUAC-------------AUAAUUAAACGGCCCACGUGACUAUUCCCCAUAGUCACACUGGAGAAUAACAGGUA-ACGACGCAAUUGUAUUCAG-CAGGGAAUCUCAAAUGAUCGGGACACCCCCCCAAGCUUUUUGAUA-GUAACUAUUUGGCAUUCUUCAAGUUCCUUCUAAACCACACGCAACGCUAGUACC-GUGUCAACUCUCAGGUACAGACAGUUACAACCGGAGUGCGGAUUAAACUCAAGUGUAGUCGAGUACGUUCUCCCG-AUAGUUACCUCGGAACUAGCGCUGGGCAGAGAUUUACAUUGAUCAUACUAU-GU--AUCGAGGGUAACCAUGAACGAUAGUCAACCAAAAUCAUA---CAAGUAAUUGCCCGUU-UGACAAGUCUGCAACAUGUUGUCAUAGCC-UGUGGAACAUUGCUCAUCUAAAACUCCAUUCGA-GAUU-AUACUUAGCACUACUAUAGAUCGAUAUAGUAAGUGAAGAU-UAAACUUUUGA---GGAUACGAGCCAAGUCGUCCAUAACACCCCGCUAGUUUCUGAAUUGAUCUAUUGAUUAAUUCA-AAGAUCCCUAUAACAUGUAACGCGAAUUUCAAGGUAUAGGAUAAUUAGAGGCCAAGAUUUGUGCUCCACUACUCGUGACAUACAUGCAAGAUUCAAGGGGUGAC-UAGUGGAAAGAUCGAAAUGUAUAAUCUCUUGCUUCUAUGAGCAUGGCAGGAAAAAUGUAUGUUAGAC--GCCAAUGCACCCUCCGCGGACCAUCAAAACCUAUAUACCUUCUC---UAAUAUAUCGUGCUACUACAUUUGCAGUGCAAGUACUAUAGAACGGACCCAGACUGUAAUUAUGUAAUUGAUCAAUUCUUUACAUGGGACAUUAGA---UGUAAUGGGGGAAACAAUUUGAACU-----------------------CGCAGCCUCUCGGAAUCUUAAAUCAUAUC-AAGACACCUAUAUCGCUGGAUUGGCACUGAAUCUAUCCUACCUU-UAAACAUAAGUAAGGCGCCCAUCCUCACAUCAUCUUUUCAAAUUUUCUAAUGACAAUUUCAUAUCUCUUUUGACGAAAA-GUAUCCACUAAUUUUGCGAUAUGGAAUAAAGUCUCCAAUUA-UUGAGACAUGCUCGUAAUUGAC--UCACAGAGCAGAUUC-AGUCUUAAGCAUUAACUUACAUUUUUUGUUUUAACAAGCAUUCCAGUACCU--UAC-----------AUAAUCCGGCGGCGA-GAUCACUAUUCGACUCACGGAAUCGAGCGGUUGAAUG-UUUUUAUAAUCGUGAAUCCG---------AUAUCUAUGAGUAUUCAAGAAU-CGGUGUAGACUGAGAUACGCAGUCCUCCUAUAGCUUACAUAUACCGACGUCCGACAGCAGUCUUGGCUUAUUUUCUUGGGAUGACAAACGAU-GACAAACAAUCAGACCACCUAUCAUUUUU----ACAAUUCCUCUAAGAUAUGCUGAUGCUAUUCGAUAAUUUUAGGAGAUCUUUGUAGCCGGUAGUAGUGGAUAAGUACUGG-GUAAGCACGUAAUGCUUAGGUUGGCUUUUAAAAAUAAUCAGCGUUAGUAUUG-UUAAAUGAUUGUGUGAA-UCCCAGCGCCGAUAGUAGGAAAAAUGUACA----------------------------------------------------------UCCU---UAAACGGUUGAA---------------GUUCA--CUGAACACAUGCCGUGUAUGACUAGACUGCAAGAGUGCAUUUUUCAUACUUGUUUGCAUAAGAAUUGAGAUCGGUGGAUAUC-UCUGCGGUACACCAUGGUGGUGUGAGUACGUGCUUCGAGAACAUC 
>B1 5461
UGAUACAACUCUUUGGCAGAGA-CCAACGUCACAAUUACUGUUGU-AUCAUGUAA-GCGGUGCUUUUAGUCCACAUGGGCUUGCCUUGAGCGCUUACGACGGUUUCCUACUAAGA-GGUAUGUA-CUUGCUGUAAGCG--CAAUUUGGUAAGUUUCUCUUGGCUCUAAGUGGUAGCUAGACGUUGCUGAUAGAUCA----AUGCUUCUACCACCCAUUGCCUUUACCCUUCCGUCCUC--UCGGAUUUUCGGCACCAAAUCAGCAUUC-AUUGACUAUCGGUAAACCCGUCGCUUUCCUUGAAACGCACUAUAGCUGAUCCCUACUGAAGCUUGUAAUAAAAAGGAGCAUGUAUCCUCGACUACGAUUGGCGUGUUAGUAAUAAAUGACUUUAUAAACG--GUAAGUUUUAUGGGCGAUAUAGAUAUGAUUGU------GUUUUAUUCGAAUUGAAGAUGUUAUAA-AAUACGGCUGAACUAUAAGUCCAGACUUUUUUAGACUCAGACCAACGGCCCAACACG-----------------------------------------------------------------------------------------------------------------------------------------------------------------------------------------------------------------------------------------------------------------------------------------------------------------------------------------------------------------------------------------------------------------------------------------------------------------------------------------------------------------------------------------UCCUUGUUCAACAAUCGACAAUAGUCAAGGUGAUUUAC--------------------------UCAACAUGAGAAGACGUAUAAGGAAAAG-UCUUGUCGUGGAUGGGCGUAUAUGAUAAUAAAUAGACAGAUGAA-UACUGAAUCUCGUUCUAUAUAAUCUUCUGGAACGGAAUGUUCAACGUCUUCAUAAGGGCAAAACCUGCUGAUGUUACUCCU---GAGAUGAAUUUUUGCGUUAGGUCCAGUACAUCUCAUUCU-------AGAAGUGUGGUGAACAGAAUCAAACUGCGUGUUAUCCUGUUCCUACCGCA---GGCCAAGAGUUUAGAUAACUUGAAUAGACUAUCGGACCGGUAUGGACU---AUUGAGCUUAAUCAAUCAACGGCUC---UCGGUCGUUAAACAAAGUAAGCCAUGUCAAAUCAC-AUGCUUAUCGUGAAACGAACAUAGUCCGUU--CACGAGGUUUUUAAAGGGAUUAACAGGAAUUUAGCUAUUAGACGUUCAUAUACCCGUUCCAAUGGACUGGGUUAG---------------------------------------------------------------------------------------------------------------------------------------------------------------------------------------------------------------------------------------------------------------------------------------------------------------------------------------------------------------------------------------------------------------------------------------------------------------------------------------------------------------------------------------CCUACAGUUACCCAUUGUUAGUGAGC-CCACGCUGGGAAAAA-UGACAAUAUGUGUGCAGAA-GGUUAGUGGGUUUUCGGGAGCUAUAUAAAUAUGGAAUUAGCCUC-AUGUAACGAGCUGUGUGAAUUUUGCGAUACCGAGAC-------UACUGCCAGAUGCGGCAUCGGAUAUAUU-UCGGGUUCAAACGUGUAACUAAGGCCCUAAGAAGUGUCCUAGAACAUUUGAGAACGUGACAAAUCUCGAAGACUGUAUGAA----GUGAAAC--ACCCAAAUCCGUUACAUUGUUAAU--AGUUUGGAAAUUCAAUAAGCCUCUACUACGACGU-UAAAAGACGUAAGGAACAAAAUUGGG-AGAUCUGGUA--AUAAGAACAGAUAAAAAGAGACCGACAUAGGCCAUCAUUUA----UAUUAUUCAGAUUGAGGCCAUGAGCGCAC--AAUACGCCUAUAUAGAUUUAAAUUUCUGGCAGAUCUUUUGCUGUCUCCA-----AUAACAUUCUUAAAUAGCUAUCCCAUU-------------------------------------------------------------------------------------------------------------------------------------------------------------------------------------------------------------------------------------------------------------------------------------------------------------------------------------------------------------------------------------------------------------------------------------------------------------------------------------------------------------------------------------------------------------------------------------------------------------------------------------------------------------------------------------------------------------------------------------------------------------------------------------------------------------------------------------------------------------------------------------------------------------------------------------------------------------------------------------------------------------------------------------------------------------------------------------------------------------------------------------------------------------------------------------------------------------------------------------------------------------------------------------------------------------------------------------------------------------------------------------------------------------------------------------------------------------------------------------------------------------------------------------------------------------------------------------------------------------------------------------------------------------------------------------------------------------------------------------------------------------------------------------------GAUUC---UAAUAUGUCGUGCUGGUAUAUGUUUGAUCGAAGUUCUACAGAACAGAUUGAGUACAUAGUCAUAUAGUUGGUCAAUUUUUAAGAGAGAAUACUAAAACACUUACUGGGGAUAGCAAUAUGAACU-----------------------CGCUAGAGUUUGGCAUAUGACUUCAAAUC-AAAACAGCUAUAUCACAGGAUCUUCGUUAUAUCUACUCUACUGU-UAAAUGGAGACACGGAUCUCAUUCCCAUGUCCUUUCUUCGACUUUACUAAUACUAAUCUAACAUUUGCUUUGGGAGAAA-ACUCCUAAUAAUUUUAUAAUAUAAGAUAAAUAUUACAGAUA-UCGAACUAUAUCAGAAGCUCUUAUUCAUGGAAUCGACAC-AAAGUUAUACAUGUUCUUUCAGCUUUCGCUGAAGUAAUCAUUCAAGUCCCG--UAC-----------UAAAUUUUGCCCAGG-GGAGAUUACUCGGAUCACGAAAUCCAGCGAUCAGGUA-UUUAUAUGAUCCUGAAGUUG---------AUAUCAGUCUGUAUUCAAAAGG------------------------------------------------------------------------------------------------------------------------------------------------------------------------------------------------------------------------------------------------------------------------------------------------------------------------------------------------------------------------------------------------------------------------------------------------------------------------------------------------------------------------------------------------------- 
>A1 5461
UGAUACAAUUCUCUGGCAGGGA-CCAACGUCCCAACCACUGUUAU-GUCGUGUAA-GCGGUACUUUUAGUACACGCGAGCUUGCAUAGAGCACUUGCGACGGUAUUCUACUAAGA-GAGAUGUA-CUUGCCGUAAGCC--CAACUUGGUGAAU-UUCCUUUGCUCUAAAUAAUAUUUAUACGCUGCUGCCAGAUCA----ACACUUAUACCGCACUAUGCCUUUCCUUCUCCAUCCGC--ACAGAUUUUUGGUACCAAAUCAGCCAUC-AUCGUCUAUCGAUAGACCCACUGUUUUUCUUGAUACACACAAUAGCUGGCCCUUAUAGAAGCUUGUAAUGAAAUUAAGAACGUACAUUUAGUUACAGUUAAUCUGGUAAUAAUAGAUGGCUUUUUAGAUG--GCAGGUUUUGCGGGAAAAAUAAAUAUGACUGU------GUUCAAUCCAAAUCGAAGAUGCUGUGA-AAUACGGCUGAACUAUAAGUAUAGGCU-UCUUCAACUCAAACCAGCGGCCCAUCACG--------------------------------------------------------------------------------------------------------------------------------------------------------------------------------------------------------------------------------------------------------------------------------------------------------------------------------------------------------------------------------------------------------------------------------------------------------------------------------------------------------------------------------------------------------------------------------------------------------------------------------------------------------------------------------------------------------------------------------------------------------------------------------------------------------------------------------------------------------------------------------------------------------------------------------------------------------------------------------------------------------------------------------------------------------------------------------------------------------CAACAGUUAGUAUAGUAUUCCAUGCUGAAGAGGA-CGCGUGCGGU-UAUAAUGAUAUAACACUGUUAUCCAAG-AAAUCGCUAUUAUUAUCCUGUUGUUAAUAGUCUGGUUGGAUAUGUAGUGAUACGAGAGUAUUACUAGAAUCGCGUAUAUAACAUCUUCCUGUUUGUUUGACUAGCUUUAUUUA-----GUCGGCUCACUUAUACGUAGGACAGGAGUGUGUAUUCGUAAUUAAUACAUAAAGCGAUAAAUUGUGUGCU--UGCAGCGUGCGAAUUCAGCCCUCC---UGUUUUGCGGACUGACCCUUAGUCUACAAUAAACUCCUUCCUCCCU--GUGUUUUCCGAAAACUUAUAGGCUGAAAAAAGAGAUAUUUUCCGACAAUGU--UGUUACUCUAUCUAUCAGUCUAUGGACGGGAUAGCAGUAUCAAGCUCUCUAGGACCUUCCUAUAUGUCCCCUAUAACUUCAA-AAACGUA--GUAAAUCGGUUACUAGCUUCUGGUUGCCGAACUAG----------------------------------------------------------------------------------------------------------------------------------------------------------------------------------------------------------------------------------------------------------------------------------------------------------------------------------------------------------------------------------------------------------------------------------------------------------------------------------------------------------------------------------------------------------------------------------------------------------------------------------------------------------------------------------------------------------------------------------------------------------------------------------------------------------------------------------------------------------------------------------------------------------------------------------------------------------------------------------------------------------------------------------------------------------------------------------------------------------------------------------------------------------------------------------------------------------------------------------------------------------------------------------------------------------------------------------------------------------------------------------------------------------------------------------------------------------------------------------------------------------------------------------------------------------------------------------------------------------------------------------------------------------------------------------------------------------------------------------------------------------------------------------------------------------AUAAUCACCCUGACACUAGUAGCGGGUGUACAGUUACUUUGAUUAAACUGA-GUAGACCAAGAGUAAGUAUGAAC-AUGGUUGUCCAAAAUUAGA---CGUGCAAUUGCCCAUU-UAUCAUAUUUGUAAUAAAUUGUUACAGUC-UCCGUAGUACUGGCUAUCCAGAGCUCCAUCCGA-AAUG-AUACCCUAUAUGAAGAUCGGUCGACACUGUAAGUGAAAAA-CAGGAUUUUAA---GAGGACACACCAAUACUCCUUUACCACCCCACUAACAUCUGCAUUGGUCAAAUGAUUAACCC-UGGGAUCGCUAUAGCACGUUACAUGAAUUUCACACUACAAGAAAAUUAGAGAUUAGGACCUUUGUUCAACUACUUGAAGAAUACAUUU---------AGAGCACC-UAGUGAAAAGAUCGAUUCAUGUUAUGUCUUGAACUGAAGAUCACGGUAGUGGAGAGAUGUGCUUGAC--GUCAAUGCAUCUGUCGAAGGCCGACAGAACCUAUAGAAU------------------------------------------------------------------------------------------------------------------------------------------------------------------------------------------------------------------------------------------------------------------------------------------------------------------------------------------------------------------------------------------------------------------------------------------------------------------------------------------------------------------------------------------------------------------------------------------------------------------------------------------------------------------------------------------------------------------------------------------------------------------------------------------------------------------------------------------------------------------------------------------------------------------------------------------------------------------------------------------------------------------------------------------------------------------------------------------------------------------------------------------- 
>H2 5461
--------------------------------------------------------------------------------------------------------------------------------------------------------------------------------------------------------------------------------------------------------------------------------------------------------------------------------------------------------------------------------------------------------------------------------------------------------------------------------------------------------------------------------------------GCUACCCCGU--UAAUCCAUAUAAUUUAAUGCCCUCGUUGAUAUGGCAAAUGGACUAAUAAAUCACGCUCUAUGAGUUAUAUUGAUAUUGUUCGCAAGGUCCAAACGAAGUGUAAUC-CCUAGUCAGGCCAACAGACAAUGAGCAGAUCAAGAAAGGUUAAGA-----G-AGAGUACGGAAACCUACUUA-CAUCUAGAAGGAUAUU--CUUUAUACGAUUUUCGGGGAACCACACAACGAUUUUAUGUCUUGUAGACAAAUCAGAAACCCAC--GCGUCGCUGUGAUAUAUUAGAAAUCCAUAAGGUG-UCUUUUAUAGGAGGAGCGAGGAUUCGAUCUAGUUUUGUAUUAUCAGGUGUUUUAGGGAAAUUAGAUACUCUGGGACAUUUAGCCAUCCUGCAUGUUAUUACGCGGUCGAGUGUUUUGAGAAUAACAU-----GCAUUUUUUUAACUAAGUAUC--UUGGAAUCUUACUACAUGUACUCUUCUCUUCGUUAAAAUUAA-GUGCUGCCAGUU-ACUGUGUUCCAGGAUUCAGGAGCGAUAUUGGACUAGAUACUAGGGUCUAAUAUAAUGAAAGGGAACGGGAAUACUUGGUUUAUAAAGAAAAG-UUAUGGGGUGUCUGUAGGCAGAUGGUCCUUAUGCACAGAAGCGU-UACUUGAGACCUUCUAAAACUACUCGGUGUGAACUCGUACCUUAUAGCUUUCAGCGAAUCCUCAGAGCAGACUUUACCUUU---ACGGCUAAUAUCAGACAAAGUUCUAGCAGCUGUUUUGCCAUUUUUAAUUAUAAUGGUGAGAACUCACAAAAUAAAU-UUGACCAGUCGCCUGUGUG---GCGCAUGACGAUGAAGAGACAGGUUCAAUUGUACCCCUUUUAUAAACA---CACGAACUUCGCCAUUGAUUGACCU---UUGUGUCUAAAUACCAUGACCCCUACGAUAUAAAC-CAAUUGAUUUCAACAUUAACCAAGUUCUUC--GACUACCUUUAUAAUAGCUAGGACAAGACUUUCAGGAUCAG-CGCUUAAAGAAAUGGCUCAACUGAUGGAGAAAU-------------------------------------------------------------------------------------------------------------------------------------------------------------------------------------------------------------------------------------------------------------------------------------------------------------------------------------------------------------------------------------------------------------------------------------------------------------------------------------------------------------------------------------------------------------------------------------------------------------------------------------------------------------------------------------------------------------------------------------------------------------------------------------------------------------------------------------------------------------------------------------------------------------------------------------------------------------------------------------------------------------------------------------------------------------------------------------------------------------------------------------------------------------------------------------------------------------------------------------------------------------------------------------------------------------------------------------------------------------------------------------------------------------------------------------------------------------------------------------------------------------------------------------------------------------------------------------------------------------------------------------------------------------------------------------------------------------------------------------------------------------------------------------------------------------------------------------------------------------------------------------------------------------------------------------------------------------------------------------------------------------------------------------------------------------------------------------------------------------------------------------------------------------------------------------------------------------------------------------------------------------------------------------------------------------------------------------------------AAAAUCCUUACGGAAUUAGGAUCCAGCAAAAGACUUCGCCGUCUGAGACAC-GUGAAUCAAGAGGAAUUAUGACU-AGACUUGGUGAAGAGCAAA---CCAGAAGCUAUACAAG-UGCUGAGUUUGUAGUAUAGUCCCAUAAGA-UGAACAGUGUGAUUAGUUUACGAUUUCGCUUAG-UAUC-CUUUGCGAUAAUAAAAGAAAUCAAUGUCAUAAAUGGUUAU-CAAAGUUUUGG---UUAUACCAUCAUAGACGUAGUAUAACCGCCCCUGGCUUCCGUCUUAAGAAAUUAAUCAAGCCAGGGAAUCCUUAAAGUACACUAACUGAGCUCAACACAGUGAGAUAGUUAGGGAUCUAUACUAUUGCUUAGUAACCUGUAUUGUAGUUUAGCAACUCGUAGAGUGGAUUACUAGAAAUAUCGGUACACACAG-ACCUCCGACUAAAGAGUAUGUUAUUGAAAGAAUACUCUAGGC--GGUAAUUUGCAUGGUUCAGACUGUCUAAACCUCUAAUGU------------------------------------------------------------------------------------------------------------------------------------------------------------------------------------------------------------------------------------------------------------------------------------------------------------------------------------------------------------------------------------------------------------------------------------------------------------------------------------------------------------------------------------------------------------------------------------------------------------------------------------------------------------------------------------------------------------------------------------------------------------------------------------------------------------------------------------------------------------------------------------------------------------------------------------------------------------------------------------------------------------------------------------------------------------------------------------------------------------------------------------------- 
>G2 5461
UGACACGACUUCUUAGAGGAUA-UUGAUGCGCUAUUUAUCAAGAA-AUAACACAC-GGAAUGAUUUUAUGUCGUGUAGGUCUUCUAGUUCUAUUACCGAUGCUAUACCGCUAGAU-GGUGUGUA-UCGGUAUUAUACA--GAAUCUCUGGCGCGUUCCCUGAAUCUAUAUGAUAUGCGGGCAUCUCUAUCAAAUCC----AUGUUCAUGUAGCAUUGUAUUUACGCCCAUUCGUCUCUGUACGGGUUGGGAAAGCAAAAAUUGCCAGC-ACGGUUUACCGGAAGGCCCCGUUUCCUUCCUGA-AUGCGCUUAAGUCGUAUCGUCCAACAGCUCGUUAUCAAACCACAUACAUACGGCUGACAAAAUUCAGAUGGUCACUGAAUGAGAAACAUCACAGGAC-GUCUAAUCCUUAGAUGAAAUCAACAUUGUUCCUAAUAUAAAAAAUAUAAAUUUAUGAUACUAUGG-AAUAUGGUCGAAUUGUUAGCCCAACCUGUUUUUAGUCAUGAAUGCCUAUCAGAUAAG-----------------------------------------------------------------------------------------------------------------------------------------------------------------------------------------------------------------------------------------------------------------------------------------------------------------------------------------------------------------------------------------------------------------------------------------------------------------------------------------------------------------------------------------GCUGUGUCCCACAAAUCUUGAGCGCUAUGGGACUAGUUGCUAGAGACUAAUGCAAGGUAAAAAGAAUGAAUAUACUUUUCUUAUCAAUAAUAGAUAUGUGGUGUCUGUACGCAGAAGAUACUCAUGCACAGAUGCGU-UAUUUGAGACUUUCCAAAACUACUUAGUAGGAACUCAUACCCCAUAAAUUACAGCAAAUCCUUUAUGCAGACUUUGCCUUU---AUGGGUAAAUUCAUUCCAAGUCUUAGCAUAUAUUUUGCAAAUUUUAACCAAAAUGGUGA-UAUAUAUCACAAUAAUCUUGACCAGCCCCCUACAUG---GCGCUAGCGUA-AAAGAGACAGGUUCAAUAGUUCCCCUUGGAUAAACCCUUGAACUAUGUCGCCAAUAGUUGACCC---UUGUGUUUAAAUACCAUAUCCCCCUCGAUAUACGC-AAGUUGAUUUCGACACUUACCAAGAUCUUU--GGAAACCAUAAUAAUAGCUAGGACAAGAAACUUAGGAUUAG-CUAUAAUAAAGAUGGCUCAACC-GUGGAGAAAU------------------------------------------------------------------------------------------------------------------------------------------------------------------------------------------------------------------------------------------------------------------------------------------------------------------------------------------------------------------------------------------------------------------------------------------------------------------------------------------------------------------------------------------------------------------------------------------------------------------------------------------------------------------------------------------------------------------------------------------------------------------------------------------------------------------------------------------------------------------------------------------------------------------------------------------------------------------------------------------------------------------------------------------------------------------------------------------AAUCACCGUAUAUAAGAUGGUACGAAAAACUCCAACU-------------------------GGUGUUAACAA--AUACUGUUAAUGGACUUUUAAGCGAAGUAUGGGUUAAUCCAUAUUAUUCGGGUA---UACGUUUGCACCAUUCAAUAGCGUAGCAUGAAAU-CCAAAUGUAACGGCUUCAUUUUGUCCAUCUAACAACUAAAUGUUGUAUACAUA-AUUCAUCAUAUGAAUAGAUUCGCCCAUAGAAUGCCAGUAUUCACGCUAUAAUAUAUAUAUCGAGUUAGCGCAAGUAUAUUAGAACACUAUAACACCUGGUCUCAAUUCAUGGACGCACGACC-GUUAAGAGAAAGAGUCCUGUACUUGC-------UGCAUUCCAUCAAUAGCAGUUCAAUCCUACCUAAAUUGUGUGU-UUGGCGACAAUGUGGUUUAACCA--------------------------------------------UUGCCGAAUCCUGUCUUCUGAACUUCAGUAG----------------------------------------------------------------------------------------------------------------------------------------------------------------------------------------------------------------------------------------------------------------------------------------------------------------------------------------------------------------------------------------------------------------------------------------------------------------------------------------------------------------------------------------------------------------------------------------------------------------------------------------------------------------------------------------------------------------------------------------------------------------------------------------------------------------------------------------------------------------------------------------------------------------------------------------------------------------------------------------------------------------------------------------------------------------------------------------------------------------------------------------------------------------------------------------------------------------------------------------------------AUCGC---AAAAACACUGUCUUGGCACAUUGCAAACUAACGUUAUAUUGGAUAGAUACAAAGCGUCAACGAGCGUGUAGUCAUCAUCUAAUGUCGAACGUGAGGAUGUAUAUGCCGGGACCCAACAAGACCA-----------------------AGUUAACU------AUGUAAAAUUAAGUG-AUAACAGUUGUAUUAUUGGAUAUGCAACUGAUACGCCCUAGUGU-AAAACGAAGACGCGGUCUUACAUCUC--GACAUGUCUU-AAUUUGAGAACUACAAGCAUCGAACCUCCUUCGGCAAGGA-UCCUUUAAUGACUUUAUGGCUCAGAAUAAGUAUUUGGGACG-ACAGGACUAAUCGGUAUACUUG--UUAUACAAAGUACAC-UCACUCACUCGUAUGUCUAUUGCCCGGACUAGUCGUGGCAUCCUGGUCUUU--UGA-----------GAAACUCUACUGCGG-AAGGCAUACCCAUAUCACAGGAUCCGAUGGUUGUAGA-ACCAUCGGUUGCGAAUCAUG---------UAGCCAAUGCAUAUUUAGUACA-UGCUAUAAACAAGGACAUACAUGUCUUCAAUAACUUUUAUAUAAUGAAGUUUCGGAACGGGUUCAUCUUAUAUCCUAAGGACAAUGGUUGGA-GAAAGACACUCAGGCUAUUAACGCUUCUU----AGCAUCUCGUUAGGCCACCUUUCUGCAAUGUAACAGCGAGAAAAUACCUCUUUAUGCAUUAAUUGGGGUAAUGGCACCG-GUCGACUUCUUACGUAUAGACUGUCCUUCGCAAAUAACCAGCCGCGGUAUUA-CCCAAUAACGAUGAUAA-AGUCGGAGCUGUUAGUAGGAAGGUUAAGAA------------------UUAUUGAAGGACUAGUUAGAGCUGAUCAUGUUAGGUAGCUUUUUUUUAAAGUAAUUGAAUUAUAA----C--UAGUCCGGAUAAAUCAUACGGUGUCCUAUUUAAAGCU-----AAAACAUAGCCGAUUACUGCAUAGAUGGGAGAUGCAGCCGGAAAUUCCG-UCCUGAUCGAUCUCUGACUA-GCAAGUACGCCACUCGAAGCUAUA 
>F2 5461
UAGCACGACCCUUCAGUAAACA-CCAAUGCUAUAUCUGUUGCUAU-AUAGUAUAUAUAUUAUUUUCUGGAUCAAGCAAGUCUGCCUGUUUCAUUGACGAUAAUAUUCCGCUAAGU-GGUAUUUA-UUAGCUCUAGGCG--AAAGCUUUGACGGGAUACCUGCAUCUUUAAGUUACGCGUACAUUCUUGUUAGACGA----GUGCUGUUAGAAGUCUGCACUUAGGCCCCUUCAUUCCC--ACUAAUUGAAAAAACAAGAGUAGCCGCA-ACAGAUUGUCGAAGAGCCCGUUUUUCGUUCCAA-AUGCGCUAAAGUCGUAUCGUCCUAUAGUUCGUUGCCGGGCUACAUACAUACACUUACUAGGGUUUAGGUGAUUAUUGGGUGAGAGGAAUAACAAAGU-ACCCAAUAUUUAGAUGAAGCCGGUAUAGUCACUAGUAGAACAACUUCAGUUGUGUGCUGCCGCGA-AGUUUUGCUGAAUUGCCAGGUCAGCCUGUUUUCGGUUAGGAAUUCCUGUCAGAUAAG---------------------------------------------------------------------------------------------------------------------------------------------------------------------------------------------------------------------------------------------------------------------------------------------------------------------------------------------------------------------------------------------------------------------------------------------------------------------------------------------------------------------------------------------------------------------------------------------------------------------------------------------------------------------------------------------------------------------------------------------------------------------------------------------------------------------------------------------------------------------------------------------------------------------------------------------------------------------------------------------------------------------------------------------------------------------------------------------------------------------------------------------------------------------------------------------------------------------------------------------------------------------------------------------------------------------------------------------------------------------------------------------------------------------------------------------------------------------------------------------------------------------------------------------------------------------------------------------------------------------------------------------------------------------------------------------------------------------------------------------------------------------------------------------------------------------------------------------------------------------------------------------------------------------------------------------------------------------------------------------------------------------------------------------------------------------------------------------------------------------------------------------------------------------------------------------------------------------------------------------------------------------------------------------------------------------------------------------------------------------------------------------------------------------------------------------------------------------------------------------------------------------------------------------------------------------------------------------------------------------------------------------------------------------------------------------------------------------------------------------------------------------------------------------------------------------------------------------------------------------------------------------------------------------------------------------------------------------------------------------------------------------------------------------------------------------------------------------------------------------------------------------------------------------------------------------------------------------------------------------------------------------------------------------------------------------------------------------------------------------------------------------------------------------------------------------------------------------------------------------------------------------------------------------------------------------------------------------------------------------------------------------------------------------------------------------------------------------------------------------------------------------------------------------------------------------------------------------------------------------------------------------------------------------------------------------------------------------------------------------AUACC---UAAGACACCAUCGUAGUACGUUAUUAACUAGCGUACUGUUAGUUAGACACAGAACUUCAACGAGAAAGACGUCACCCCUUCGCGUCAAACACAAGAAGGUGUUUAGCGGGGACUAACAGGAACA-----------------------AGUUAGUC------UUGCCAAAUUACACG-ACGACAUCGGCUCUAUUGAAUAUGCAACUCAUAUAUUUUAGCCU-UCAAC-AAAACAUAGUUCUACGUUUC--GAAGCUUCUU-AACUUGGUAUUUGCAAGCUUUAAUCCACCUCUGAGCAAGA-GCUCUAGAUAAGUUUAUGGUACAGAAUGAGCUCCUAGCUUG-ACAAGAUAAGUCCGUAAGUCUC--UUGUACAAAGAGCAC-ACACUCACGAGUAUAUUUACUGUUCACGUUGAUCGUAGCACUCUGGUUUUU--UAU-----------GAGACUUUGCGGUGG-AAUGUUUAUCCACUUCACAGAAUGCAAUAGCACUGGG-UCUUUAUGUUCUCAAUAAUC---------AAACUAAUGAGAAAUUAGGACU------------------------------------------------------------------------------------------------------------------------------------------------------------------------------------------------------------------------------------------------------------------------------------------------------------------------------------------------------------------------------------------------------------------------------------------------------------------------------------------------------------------------------------------------------- 
>E2 5461
--------------------------------------------------------------------------------------------------------------------------------------------------------------------------------------------------------------------------------------------------------------------------------------------------------------------------------------------------------------------------------------------------------------------------------------------------------------------------------------------------------------------------------------------GCUGUCCCGC--UAGUCCAUAUAUUUUAAC--CUCCCCUGAUUCUACAUGUUGACAAAUAAAUCAGCCACUAAGGUAUUUAGUCAUAAUGAUCGCAAGGUCCGAGGGAGGAUUAACG-CCUUAGCAAGACAAUGACCGACCAGUGGGAUAAGAAAGGCCGUGA-----A-GGGGUACGAAAACCCACCUU-UGUCUAAUAGGAUAUU--CCUUGUAAUACGUUCGCGGAACGACACAACUAACCUAUGACAUUUAGACAAAUCAGAAACCUGCAUAUGUUGCUGUGAUAUAUGGAGAAUCCAGAUGUUU-UUUCUUCUGAGUUGAGGGAGGUGUCUGCUUGGCGUUGUUUUAUCAAGCGUCUUACGGUACGUAGGCACUCUUGGAGUUCAUGGUUAUUAAUAUGCCCUCGCAGCACUUAGAGUUUAGAGAGUAAUAC-----ACGAUUGCUUAACUUCGUGUC--UUAGGACCAUACUCCGCGCUUUAAUCUCCACACUAAAAUUAA-AUGAGUUCCGAU-------------------------------------------------------------------------------------------------------------------------------------------------------------------------------------------------------------------------------------------------------------------------------------------------------------------------------------------------------------------------------------------------------------------------------------------------------------------------------------------------------------------------------------------------------------------------------------------------------------------------------------------------------------------------------------------------------------------------------------------------------------------------------------------------------------------------------------------------------------------------------------------------------------------------------------------------------------------------------------------------------------------------------------------------------------------------------------------------------------------------------------------------------------------------------------------------------------------------------------------------------------------------------------------------------------------------------------------------------------------------------------------------------------------------------------------------------------------------------------------------------------------------------------------------------------------------------------------------------------------------------------------------------------------------------------------------------------------------------------------------------------------------------------------------------------------------------------------------------------------------------------------------------------------------------------------------------------------------------------------------------------------------------------------------------------------------------------------------------------------------------------------------------------------------------------------------AUGAUGAACUGUGCAGCGUAUGGCGCUUUGCUUCUACAU----------------------------------------------------------------------------------------CUUUAAAUGUUAAUAUGGAGGGAAGUCUUAUCGAGUAGGC--AUGUUUCAUCAAAAUCCUAUGAGUGUAUUUUAAGUAUAGUGAGCUGUCUAAGG-UGCAUCUAAGGUUCGUUCUUAGUAUUAGUUAGUAU--------UGAACUAUUGAUAGGCCGC-AUAGGUGGUGU----ACUAACUUCUCAGAUCACGU-------------GUUCUGUAUGAAUAUUGUA------------------------------------------------------AUCAAUAUAACGUC-------------ACUUUUGUUCGAAUCUUUGUAAUGUUUCUUCGAUAUCCACCGAGAUACAACUAUAGGGAACGGAAAUUACACAUAG-CAAAAUGAUUCUGUAAGCCAGAGUUUCACAGGGUUCUUCUCCACG-ACAUCCUUUUAUAUGUGUUUCAUUUAUCUCUUUGGCAUUAACCAUUCCAGUAGU-CCGCGAAUUUAUUAGUGCCCUCGACCAAAUUAUGAGCGCGUAUUUCAUUAUAGUACAGCAGUGUAAAGUCCUUUG-UAAAAUCCUCCGGAAUCAGGACUCGGCAUGAAUCCACCCCGCCGAAACCAC-AUGGAUCAUGAGGAAGUAUGAAU-ACAUUUGGCCAAGAGUAGA---CUAGUUGUUGUACAAC-UGUUUACUCUGUAGUAUAAUCCUAUAAGAUUGAACUGUAUAAGCUAAUCGCAGGUUCGUUCAG-UACC-CUAUACAAUAAUAAAACUAAUCGACACUAUAGAUGGUUAU-UUGAACUUUAG--CCUCCGCCCUCCAAAGCGUUAUUUUAUCAUCCCUAACCUUUGAAUCGAGAGAUUGAUAAAAUUAUAAAAACUUUCGACAUCAUUAACUGAACACUCUAUAAUGAAAUGAUGGAGGAUUUAUACUAUCGUUUUACAACUUGUAUAGCUUUUUUAAGGCCAAAGCAGUAAA-UACUAAAAAUAUCGAUGCAUAUGGUGUCUCUGACUAAAGAGCUUGAUGGUGAAUGAGGAUUUUAGGC--AAUAAUGUGCAUCUCCCGGGCCGUCUGAGCCUUUAGUAUAUUUC---UUAAACACCAUCGUAGUACGUUACUAAUUAGCGUUUCGUUAGAUAGGCGUAUAACUUCGACGAGAACGUCGUCGCCUCUUUAUGUCAAACAUGAGAAGGAGAUUCGAACAGACUAAUAGGAUCA-----------------------GGUUAGUC------UCGCCAAAUUACACG-ACAACAGCGGCUCUAUUGAAUAUACAACUAAUAUACUCCAGCCU-UCUACUUAG-CAUAGAUCUACCUCUC--GAUAUGUACU-AACCGAGGAGCUGCAAGCAUUAAUCCGUCCCUAAGUAAGA-CCUCUAGGAAAGUUUAUGAUACAGAAUGAGUUCUCGACUUG-ACGGCAUUUGUCCGAAAUUCUC--UUGUACAAAGAACAC-ACACACACGCGUGUACUUAUUGCUCACGCUAAUUGUGGCACUCUGGUUUUU--UGU-----------GAGAUUCUGCGACGG-AACGCUUAUCCAUUUCACAGACUGCAAUAGCAGUAAA-UCUUUAUGUUCUUAAUAAUA---------AAAUUAAUGAAAACUUAGGAAU--GGCAUAAACAAGGGUUCACAUUUCUUUCAUAUCUUAUAUGUAACAAGGUUCAGAAAGAGUCUCAUCGCAUUUCUUAUAGACAACGGCUUGG-GAGAAACGAUCAGACUAUUGGUAAUUUUU----GGUGUCCACAUAGUCUGCCCAUUUACAUCUUAACAGCUGGAAGACACCUCUACUGACAUUGACUACGGUAUAAGGACUG-AUUGAUAACUAGCGUGUAAAUUGUUCUUUACAACUGGUCAGCCGUGAUAUUA-CUCAAUAACUGUAAAGA-AGUUGGAGUCGUUAGGAAAAAAGUUACGGA-----------------UUAUUUGGAAAGCUAGUUAGAACUGAUCAUUUUAGGUAGUUUUUUACUUGCGCAACAGAACUACAG------AGAUCUCAACCUAAUCAAACGGUGUCUAAUGGCGAACUU-----GAACAUAGCUGAAUCCUGCGUGGAAGGAAAUUAAAGUCAGGGACCUU--UCGUCAUCAAUCUACUACUA-GUAGGAGUGCCACUCGAAGAUAUU 
>D2 5461
----------------------------------------------------------------------------------------------------------------------------------------------------------------------------------------------------------------------------------------------------------------------------------------------------------------------------------------------------------------------------------------------------------------------------------------------------------------------------------------------------------------------------------------------------------------------------------------------------------------------------------------------------------------------------------------------------------------------------------------------------------------------------------------------------------------------------------------------------------------------------------------------------------------------------------------------------------------------------------------------------------------------------------------------------------------------------------------------------------------------------------------------------------------------------------------------------------------------------------------------------------------------------------------------------------------------------------------------------------------------------------------------------------------------------------------------------------------------------------------------------------------------------------------------------------------------------------------------------------------------------------------------------CAACCAAU-GUUCAAUAGUACAUCAUCCCACACU-AAUGGGCGGAACAUAGUGGUAAAAUCUGAUGAU--AAG-CCCUUAAUUUCACUCGAGGCCUUCAGACCCCUGAGUCAGUAGUAAGUUUGUAUGUGACCACUUCUUUUGAGCCGUUUCUAACCUACCUCAACUAUGUCAUCUACCCUUGUUCA-----GUUGACUGGCUCGCCCAGAGGAUGGGAGCUGAAGCGUGUUGAUACUCCUGUGUGGCACGCAUAACUCCUA--UUAAGUGAGUAAUUGCCGCUUUUA---UGACGUGCCGACUGAAUACUGGAUAAAACGAGGUCUUUUUAUACGU-AGCAUUUGCUAAGAGGAUGUGGUUAAUGAAUCUACCUCUUACAAUUGACGAG--UCCUAAUCUCUCCAUUAGUCUGCCACUAAAAUAAGGGUAUCUAGCAGAUUGGCUUAAUGUCAAUGACAUCACAACAUUCUAG-UGGCGCU--UCUAGGCUGUGAAUAACCCAGAACCACUGCAAAAA---------------------------------------------------------------------------------------------------------------------------------------------------------------------------------------------------------------------------------------------------------------------------------------------------------------------------------------------------------------------------------------------------------------------------------------------------------------------------------------------------------------------------------------------------UAUUACCAUAUCGAAGAAUGUUUGAAAAAUUCCGCUCGUUACAAUAUAGAUGCGCAGCCUUCAGUCUUCACAA--GCACUUAUGGUUUACUUAUUGGCUUGCUAUAGAUUAGUUUUAGCCAUUCGAUCA---CAUCCUCGUAGCAUCUAUAGUCGUUGCGAGGCUC-UGGAAUGUACGUUUUUCUUCUUGCCCAUCUACCUACUGGUUGUUACAUACAUAUUGGCAGCAUGUGAAGCGGCACGUUUCCAGAGCGCGAGUAUUUAUGCAACGUUAAUGAUACCAGAUUUGUGAAAAUAUGUGUGAGAACUAGACCGCUGGAUCCUAACUGUGUGGGUCACGAGC-UAUGUGGAUAAAAGUCGCGAACUAAC-------UGCAUUGUAUAUCGAGCUGGUCAAUCCGGUAUAAACCAAGCGU-UUGUCGUCGGAGUAGUCUAAUUG--------------------------------------------AUGUUCAUCCCUAUUCAUUAUUAUCCAGUAU----------------------------------------------------------------------------------------------------------------------------------------------------------------------------------------------------------------------------------------------------------------------------------------------------------------------------------------------------------------------------------------------------------------------------------------------------------------------------------------------------------------------------------------------------------------------------------------------------------------------------------------------------------------------------------------------------------------CAAAUCCCUCUAGAACGAAUACUUGGUGUGAAUUUACUUUAAUUGGACCAC-AUAAAUUGAAGACUGUUAAAGGU-ACUGUUGUCUAAUAUCAAA---GCAAUAGAUAUACAUU-UACGGCGUCUACAGGAUAAUGUAAUGAAG-UAGGUGGCAUGGGCUACCUGAGGUUUCCAUUAG-AAUU-CUGUUCAAUGUUGAAGCAAGCGGACGCUAUAAAUAGACCU-AAAGACUUUGC---CUAUGUAUGUCAAGACGGCCUUUGCCAUUUCCUGGGUUUUUGACUUAAAAAUCAAUCGACUCACAAACACCUUAGAGUUUUUAAAUUAACUUCUAUACUACGAGAAAGUUCGAGUUAUCUACUAAGGUUCGAUGCUCUGUAAGGCAUACUGAAGACACAAAGGGUAGA-UAUUAAGAUGAUCGACGCAUAUAACGUCUUCGGCCAAGUGGUGUGUGAAUAAAUAAGUACUCUGGAC--GACAGUAUAUAUCUCUCGCACCGCCUGAGUGUUAGAAAAGCUCC---CUGAAUACCAUAAGAAUGCAUUCUAAACCGAGGCCCUAUCAGACAGUUACAAAAUCUUGACGAACAAAUUGUCGGUUUUUAAUAUUAAACACAGAACCGUAUGAUGGGGGGAUCAAAGUAGACG-----------------------CGCCAGCU------AUGUGGAAUUACGUG-AAGACAGCUAGGUUUAUCAAGAUACGAUCUAUGAACUCUAUUGU-UAUGCUGAAAUGUGAUUCCAAUACUCAUGUUGGGUCCU-UACUUAGGAAAAACCAGGAUUUUACCUUCUUCGACGAGAG-GUGCUUAAUUCUUCAAAGAUACAGCAUGAAUACUUUAGAUG-ACGGAACAAUUCUAUAUAUCGG--UUGGACAAUAAGCAU-AAUAUCACUCGUGAAUUUACUGCUCUAGCUAAUUGUAAUGUUCUGACCUCC--UAU-----------UAGAUUCUUUGGCGA-GUUGCUCGCUCGUAUCACAAUAUACGGUGGAAGAAUA-UGCAUGUUUUCUUACCGAUG---------AGGUCAAAAUGAUCAUGAGAAG------------------------------------------------------------------------------------------------------------------------------------------------------------------------------------------------------------------------------------------------------------------------------------------------------------------------------------------------------------------------------------------------------------------------------------------------------------------------------------------------------------------------------------------------------- 
>C2 5461
--------------------------------------------------------------------------------------------------------------------------------------------------------------------------------------------------------------------------------------------------------------------------------------------------------------------------------------------------------------------------------------------------------------------------------------------------------------------------------------------------------------------------------------------UUUAGAGUGA--UAACC--------------------------------UCAUAGAAAUGAUUGACUGGUUGGGGAAUAUAGUAGCUGUGAUCGCAACGUUGAAAUUAGGCGAAAUC-UUUAAGCAAGCCAACGAAUUGCAGGUAACCCACCGACGGUCCAAU-----A-GGUGUAUUGAGAGCUGCUUG-CAUCUUACAGGAUAUU--CGUUAUAAUUCUUUUGAGGAUUCCGAAAGCGAAUUAAACCCAAGUACGUGACUCGGUAAUCUACAAGUGGGUUUGUCCUAUUGCUAUAAACUACGUGUAG-UUUCACCUCGGCGGAACCAAGCUACUACUGAGAUUCUUCUGUUCAGGCGUGUUAUGGAACAUAUACACUAUCAGUUUUAGAGCUAUUUAAUGUACAAUUGUAGGA--CAAAGCGGUCAUAUUAGUAU-----GAUACUUCUGAUAGGGAGGUC--UUAGAAGUCUCCUACGCGCUCUAUGGCCUUCGCGAAAAUUAA-ACGCUUUCUGUU-------------------------------------------------------------------------------------------------------------------------------------------------------------------------------------------------------------------------------------------------------------------------------------------------------------------------------------------------------------------------------------------------------------------------------------------------------------------------------------------------------------------------------------------------------------------------------------------------------------------------------------------------------------------------------------------------------------------------------------------------------------------------------------------------------------------------------------------------------------------------------------------------------------------------------------------------------------------------------------------------------------------------------------------------------------------------------------------------------------------------------------------------------------------------------------------------------------------------------------------------------------------------------------------------------------------------------------------------------------------------------------------------------------------------------------------------------------------------------------------------------------------------------------------------------------------------------------------------------------------------------------------------------------------------------------------------------------------------------------------------------------------------------------------------------------------------------------------------------------------------------------------------------------------------------------------------------------------------------------------------------------------------------------------------------------------------------------------------------------------------------------------------------------------------------------------------UCGACGAGUUGUUUAUUACAUAGCAAUGCGAAUUGGGAC----------------------------------------------------------------------------------------UUUUAAACGGUAACUCAAAGAGGACGCUUGUAGAAAGAGC--AUGUCCAUUCAAAGUAUGAACUAUAUGUUCGAUUAAUCGAGGGUUGUCUAAGA-AGUGAUUGAAGUUAUUCCUCGAUGCCCACCAUUAU--------UGAUAAAUAGAUAAAUCGC-AUUAUCAGUAC----ACUAAGCAAUCAGCUUACCG-------------GUCCCGUAUUAGUAGUGUUAAUGAUGUUUCUGCGGCUCCCAAGAAGUUGUGAGCAAACUGCCUAGAUAGACAUUGGAAAACAAUGAUGAGGCUUUGUAGUUACAGCUGUAGGGAAGCAAUUACG-AAUCGGGGUAUCCCUUCGUCCAUCUCGACAGCAUCUUUUUAUCUGUCUUUCCAGGUUAGCGUUUAAAGGGUAACUUUUUUUGUCCUGUCCCUAGAUG-CUUGUACCAUGGAUGUUAAGUUACUGUAUCAAUAAAAGGAAGCAGCCCACUCUC-CUGUGAACUUCUUAGCACUCUUAUCUUAAAUAUGAGGGCGCAUUUUUCCACAGUACGGUGAUCAGAAGUUCCCUG-UACGUCCUUCUAGACCGAGCAUUUGGUGGGAAUCUACUUCCUCUAGACUAC-GUAAAUUGAAGGUUGUUAAAGGC-AUUGUUGGCAAAUAUCAAA---GUAAUAGACAUACAUU-UACUGAGUCUAUCGGGUAAUGUAAUGAAG-UAGACGGGACAGCCCAUCCGAGACUUCUUUUAG-AAGU-UAGUUCAAUGCUAACGCAAGCGGAUACUAUUAAUAGAUAU-CAAGUCUCUGC---CUAUGUUUGGCAGGGUGGCCUCUGUUGUUUCAUGGCUGUUCGACUUAAAAAUGAGUCGACUCACGAACCCUCUAGAGUUUGUUAAUUAAUUUCCAUGGUAUGAGAAAGUUUAAUUUAUCUACUAUGUUUCGACGCUCUGUGGGGCCCACUGGAGACUUAAAGGGUAUA-UAUUAAGAGGAUCGACACGUAUAGCGUCAUCGGCCAAUUGGUGUGAAAAUAAGUGGGUAUACUUGAC--GGCCGUAUAUGUCUCUCGCACCGCCUCUAUGUCAACAAUGGUCC---CUAAACACCAUAACAAUGCAUUCUACACUAAGGCCCUAUUAGACAGCUAUAAUAUCCUGACGAAUAAGUAAUUAGCUUUUAAUAUCAGACACAGAAUUGCAUGUUGAGGGGACUAGAGUAGAUG-----------------------CGCUAAUU------AUAUGGAAUUACAUG-AUAACAACUGUGUUAAUCUAUAUAUGGUCUAUGAACUCUAUUGU-UAUGCGGAAACGUGGUUCCAAGUAUCAAGUUGGGUCCU-UACUUAGAAAAUACCGGGGUUGUACCUUCUUCGACAAAGG-GGACUUGAUUCUUUUAAAGUACAGCAUGAAUACUUUAGAUA-ACAAGAUAAAUCGAUAUAUCAG--UCGGACAAUAGGUAC-AAUAUCAGUCAUGAAUUUACUCCUCUUGCUAAUUGUGAUGUUCUGAUCUCU--UGU-----------UAGACCCUUUGGCGU-AACGCUCGCUCGUAUCAUGAUAUACGGUGGGAGAAUA-CGUAUGUUUUAUUACUGAUG---------AGGUCAAAGCGAUUGUGAAAAG------------------------------------------------------------------------------------------------------------------------------------------------------------------------------------------------------------------------------------------------------------------------------------------------------------------------------------------------------------------------------------------------------------------------------------------------------------------------------------------------------------------------------------------------------- 
>B2 5461
UAAUACUAUCUCCUGACAAACA-UUAAUGCGAUAUAUUUCAUUAC-AUAGAUACACCCAGUUCUUGUAGG-UGUGAAAACCUCUCCAAUGCAUACGCGAUGAUAUUGCGUUAAGA-GAUACGCA-UCCCCUUCAAACG--AAGUCCUUUAAAGCUUAUUCAGAUCUGUAAGAUUUAUAUAUACGACGGUUGAUUCA----GAGUUUGUAUGACGUUACAAUUUUGCCUUUUCGUCCCUA-AUGGAAUUUGAAUGUCAGAAUAGUUAUC-ACUUUCUGUCUGUAAACCCGUCUUUCUUGCUAA-AUACAUGAAAGUCCAAUCCUAUAAAAGUUUGUAAUUAAACUGGAUGCGAAUACUUUACUGAAUUUAGACAGUUAUUAAAUAAGUAGCAUCAAAAAA--UUUAAAUACAUGAGUAAAUACGGUAUGAUUACUAAUAGAAUGGACCCAGCUCCGGGAUGCUAUAA-AAUUUAGUUAAAUCGAUACGAUGGUCUCCCUUCCGUGAGAGAUGACUGUGAUUCGGG-----------------------------------------------------------------------------------------------------------------------------------------------------------------------------------------------------------------------------------------------------------------------------------------------------------------------------------------------------------------------------------------------------------------------------------------------------------------------------------------------------------------------------------------GUAAUGUUUCACAAUAUCGAAACGUAGUGGACCGGUAC----------------------------AAAUCGUAGUAGAGUAUAAGAGAAGG-GUAUCGCAAGUGGUUCGGUAGGUGAUAGCGAAAAUGACGAGCGC-UAUACAACAUCUCUUCAAUUAAUAUCGAGGGAAAACAUCACCUAUGUCUUACAUAAAAUUUGAGGCGCGGCUCCUAGCUUU---UUGGUCAUAUAUAACCCGAGAUCUUGCACAAAUUGUUCUAUGCAUCUUAAAAAAGAUAACCAGAAUUAGACUUGAU-AUAGCCUGUAACCGGCCUG---UUCUAGAGCUACAAAUCGCAGCAUCGCACGACUCUCAUCGGAAACACG---UCUGCUUUAACCCUUUUACUGGUCU---AUGUUUUCAAAUUGCGUCAACCCCGCUUAAGUCGU-AAGUUGGUUGUGUCUUAUGACAAUUUCUUU--CUCAACAAAAUUAGAAGCUUGGCCAGGAAUCUCCCGACUACAUUUGCGCAUAGUUACUCCUAUCCAACGAUAUAU-------------------------------------------------------------------------------------------------------------------------------------------------------------------------------------------------------------------------------------------------------------------------------------------------------------------------------------------------------------------------------------------------------------------------------------------------------------------------------------------------------------------------------------------------------------------------------------------------------------------------------------------------------------------------------------------------------------------------------------------------------------------------------------------------------------------------------------------------------------------------------------------------------------------------------------------------------------------------------------------------------------------------------------------------------------------------------------------------------------------------------------------------------------------------------------------------------------------------------------------------------------------------------------------------------------------------------------------------------------------------------------------------------------------------------------------------------------------------------------------------------------------------------------------------------------------------------------------------------------------------------------------------------------------------------------------------------------------------------------------------------------------------------------------------------------------------------------------------------------------------------------------------------------------------------------------------------------------------------------------------------------------------------------------------------------------------------------------------------------------------------------------------------------------------------------------------------------------------------------------------------------------------------------------------------------------------------------------------------------------------------------------------------------------------------------------------------------------------------------------------------------------------------------------------------------------------------------------------------------------------------------------------------------------------------------------------------------------------------------------------------------------------------------------------------------------------------------------------------------------------------------GCUCU---UAAGCUAUUAUACUAGUAUGUUUUUUACUGAUGCCCUAUCAAAUAGCCACAAAAUCUCGAGAAAUAGGGAGUUAACUCUCAAUUCUAAACACAAGACUGUAUACUGAGGGGACUAAAGAGAACG-----------------------UGUCAGUC------AUAUAAAGAUGUAUG-AUUACAGUUGUAUUGAUCGAUACAUGAGCUAUAUACCGUAUUGU-AAAGCGGAAAAGCGAUGCUGAUUCUCGCGUUAUGUCCU-AACCACGGAAACGCCAGCAAUAAAUCUCCUUUAAUGGAGA-AAUUUUAGUACUUUUAAGGUACAGCAUGAAUAUUUCAGCUA-GCAAGACAAAUUUAUACAUCGG--UUAAAUAUUGGAUAC-AAGCUUACGCGUGGGUUUAUUCUUCACGCUAAUUGUUGUACCCUAACUCCC--UGU-----------UAGGUGUUGCUGUGG-GCUACCAUAUCGCAUCACUAAAUACCAUGGAAGAAUA-CCUGUGUUUUCUCGCUAAUC---------AAAUCAUAGUGAAUUAUAACAU------------------------------------------------------------------------------------------------------------------------------------------------------------------------------------------------------------------------------------------------------------------------------------------------------------------------------------------------------------------------------------------------------------------------------------------------------------------------------------------------------------------------------------------------------- 
>A2 5461
GAACACUACCUAUUGACAAACA-UUGUUGCGUUAUUUUUCGCUGU-AUGGAAACACCUAAUUGUUGUGGA-UGUGAAAACCUCUCCAAAGCAUCCGCGAUGACAUUGUGUUUAGA-GAUACUCA-AGCUCUUCAGACG--AAGCUCUUUAAAGCUUGUUCAGAUUUAUAAAAAGUGCAUAUAUGACAGUUGAUUCA----GAGCUCACAUAGCGUUACGGUUUUGUUACUUCGCCCCU--AUGGAAUGUGCACGUCAGAAUAACUGUC-AGUUUCCGUCUGUAGACCCG---UCUCUCCUAA-AUGCAUGGAAGUCCGAACCCACAAAGGUUCGUGAUCGAGCCGGAUGCGUAUACUUUAUUGAAUUUAGACGGUUAUUAAAUAAGUCGUAUCGUGAAAA-AUCAAGUGUAUAAGUGAAAACGGUAUGAUUACUAAUAGUAUGGACCCAGCUUCGUGGUACCAUUG-AAUUCAGUUAAGUCUACAGGAUGAUCUCCUUUCCGUGUAAGAUGACUAUGAUUCAAG-----------------------------------------------------------------------------------------------------------------------------------------------------------------------------------------------------------------------------------------------------------------------------------------------------------------------------------------------------------------------------------------------------------------------------------------------------------------------------------------------------------------------------------------GGAAAGUUACACAAUAUCCAUGCGUGAUGGACCGGCGU--------------------------AGAUCGUAAUCAAGGAUUAGCGGAAA---GUAUCGCAUGUAGGUCGGUAGGCAGUAGUGAAAAGGACGAGCGC-GAAUCAAUUUCACUCAAGCUAAUGUCGCAGGAACACAAAACCGAUUUCUUGCAUAAAAGCUGAGGCUCGCUACUUGGUUUU---UUGGUCAACUAUAAUCCGAGACCUUGCACAAAUUGUGCAAUGCAUCUUAAAUAAGUUACCCAAAAUCAUACUUAAU-AUGGCCUAUAUCCCGCCUGUACACAUAGUAGUACAAAUAGCUGCAUCGCACUGCUCUCGUCGGAAACACA---UCAGCCUUUGCUCUUUUGCUGUCCC---AUGGUUACAAAUUUCAUUUCCCCCCAUAGAUUCGG-ACGGAGGUUGUGCCAUAAAACAAUUUCAUU--CUCGACAACAUUAGAAGCAUGGCGAUAAGGCUCCGUAUUACAUCUGUGCAUAAUUGCUACAAACCGCCGCUACAUCAACCGAU-GUACAAUGAGUCCAUAUCCCGCGAU-AGCGGACACUGUAUAGUGGUGAAGUCUGAUGAUCGAAG-GCGUUAGUAUCACUUUUGGAUUGUAGAUUCCUGAGUCAACUGUAUGAUUGUACGGGAACACCUUUUAUACCUCGUCUCAGUAUAGCUCCAAUUAGUUCGUUUAGCUUCAUAUG-----GUUACCUGAAUUAUCCAGAGGAUUACAAUUGAAACGCUUUGA-AGUACUAAAAGUGCUGCAUAAUUCCUG--UUACACGUGUGGACGCCGCCUUAA---GCAUGUGUGAUCUGACUAUUAGUUAAAAUUAGGUUAUUCCAAACUU-AAAAUUUGCUGAGAAGAUGUGGGUGAUGGAUUGAUCUCCUAUUAUAGAUGAA--UGCAAACACUCCUAUGAUUUUGU-AACACAGUAAGGGUAUCUAGCGAGUCCGCUAAGGCCUAAUGGCUUCACAACAGGCUAG-UGGUGCC--UCCAGACGGUGUUUAAUCCGGAACCAUUGGAAGAACUUACACCAACCUCUGAUUGCCAACU-UCACUUCAAAAGAAA-GUGUUUAUGGGCUAUAGCCUGGUUCUGCAAUACAAAUGAGCAAUCAUAAAUUGCCAUUAUCUUGUGAACCACGGGCUAUGACGACUAGC-----UUGGUACAGUUAAAAGCUAAUAAAGAAGGCAGUAAACACAUC-AUAAGUAUAUUCGUUUAUAAUGGUUCCGUGAUACAUCAGUGAAACCUCUACAAAAACAAUAGAUGUUUAAUGUUAUAUGGGCUUGCUGAAGU--GGCGGUGUACUUGUUAUUGUGUCC--GGUGAAGCGAACCACAUGGAGGGGACCGUAGUGU-CGGGUAGUGUCACAUUCGAAAUGGUC-ACACUCUCGCGUAAAAAUACGUAUAAAGGUCUAUAGACUUAAGUAUGGAAUU-----AACUUCACAAAUUGCUGCCAUCCUACCCC--UCUACACAGCGGAGCUCUCGCAGUUUUAUUCAGACUUGAUCUAUUUAUG-----CCAAAGCACAAAAGCCCACAGAUCAUU-------------------------------------------------------------------------------------------------------------------------------------------------------------------------------------------------------------------------------------------------------------------------------------------------------------------------------------------------------------------------------------------------------------------------------------------------------------------------------------------------------------------------------------------------------------------------------------------------------------------------------------------------------------------------------------------------------------------------------------------------------------------------------------------------------------------------------------------------------------------------------------------------------------------------------------------------------------------------------------------------------------------------------------------------------------------------------------------------------------------------------------------------------------------------------------------------------------------------------------------------------------------------------------------------------------------------------------------------------------------------------------------------------------------------------------------------------------------------------------------------------------------------------------------------------------------------------------------------------------------------------------------------------------------------------------------------------------------------------------------------------------------------------------------AAUCU---UAAGAUACCACAAUAGUAUGUUUUUUGCUGAUGCCCUAUCAAAUAGUCGAAAAAUCUCGACAAAUGAGUAGUCAGCUCUUAAUGCUAAACAUAAAACUGUACAUUACGGGGACUAAAGAGAAUG-----------------------UGUUAAUU------AUAUAAAAUUAAAAG-AUUACUGUUAUAUUGAUCUAUAUAUGAUCUGCAUACCGUGUUCU-AAAGCGGAAAAGGGAUGCUAAUUCUCACGUUAUGGCCU-AACUUAGUGAUUGCCAGCAGUAAAUCUCCAUAAACGGAGA-GCUUUCAGUUCUUUUAAGGCGUGGUCUGAAUAUUUCAGGUAGACGAAACGAAUUUGAAUAUCAG--UUAAACAAUGGACAC-GUGUUCACGCUUGGAUUUAUUCCUCACGCUAAUUGUUGUAUUCUAACCCCU--UAA-----------UAGGUUCUCCUGCAG-GCUACCCGUUCGUAACACCAAAUACCAUGGAAGUGUU-CUUAUGUUUUCUUACUGAUG---------AAGUCAUAGUGAAUUAGAGCAU------------------------------------------------------------------------------------------------------------------------------------------------------------------------------------------------------------------------------------------------------------------------------------------------------------------------------------------------------------------------------------------------------------------------------------------------------------------------------------------------------------------------------------------------------- 
>H3 5461
--------------------------------------------------------------------------------------------------------------------------------------------------------------------------------------------------------------------------------------------------------------------------------------------------------------------------------------------------------------------------------------------------------------------------------------------------------------------------------------------------------------------------------------------ACCAAUGCGC--UACUUCGGUUAAUAUUACGGUCGACCUGAGAGGAUGAGUGGUGGUGUAGUCCGUUCUCGGAGAGAUUCAACAGCUAAUAUUGCAACGGUCGGACCAAGGGGGAAG-AUAUAUCUAGCCGACAAAUCCUAGGUGGCGUAACUAUUACUCCGU-----A-UGAUCGGAUCGAGACACAAA-ACGCCAAUAGACUAAA--CCUCUGAGCGGCAUCUAUUGGCGUUACUACCGUAUCUACGUAAUUAAUAAAGCAAAAUAUUUGUUAUUGUUGCUGUAAUAGACGAGCAUCGUAGUGUGAAGUCUUC----GGGGUGCCGAUUUCUCUGUUGGCAUAUACUACCUACGGCGCGUUAUGAUAAACAUUCACUCUUGAUCAUAGAACUACCAGUUACAUCCUAAUGGUGUUAAAGAUCAAGAGUGCUACAU-----UGUGUUGCCGCACGUUGUGCC-----GGCGUCUCUUUUAUGGAUAAUGAUGUUCACUUAAUUAGA-AUGCGCUGUGAU----------------------------------------------------------------------------------------------------------------------------------------------------------------------------------------------------------------------------------------------------------------------------------------------------------------------------------------------------------------------------------------------------------------------------------------------------------------------------------------------------------------------------------------------------------------CCACACCUAGAGUAAUAACUCAAUGUCUCUUUGC-GGUAUACAAUUUACAUGGCUAAAUACAUAUCGGGCAGG-AUCCCACCACUAUGCCACAUGUAAUUAUCCUUGAAUUUAAUAUUAAAUACUAUUAGAGUAUGGCUCUUUAGUUGGAUACAGUAAGCGCCGGCUGGGUCACCGAAUCUGGUCAA-----GUACUUUCGGUUGCUCUUUGGAUUAGAACUGAA-UUGUUGGUCUGUACUGGUUUAUAUAAUUUGCUCGUU--UCAUAUUUGUGAAUCAAGCCGUCUAGAUAUUGUGUGAACCAGCCCAUGGAACUUACGGGGUUAUUCACUAUUA--AGAUUUGCCAGAGAGUAAUGGCUAAAUAAUUGAUUUCUCACCUGUCACUAA--CGGAAAUCUCCCUAUAUACCUGUCUGUUACGUUAAAGCGUUCAUUUCUAUGUGUAUCUUCUAGCUACCCGAUAGCGGUUUGGUUUGUGCU--UGGUAUUUGCUGAGUAGCCGUAAUCGCUAGAAAAU------------------------------------------------------------------------------------------------------------------------------------------------------------------------------------------------------------------------------------------------------------------------------------------------------------------------------------------------------------------------------------------------------------------------------------------------------------------------------------------------------------------------------------------------------------------------------------------------------------------------------------------------------------------------------------------------------------------------------------------------------------------------------------------------------------------------------------------------------------------------------------------------------------------------------------------------------------------------------------------------------------------------------------------------------------------------------------------AUAUUAUAAUCUUAUUCAUCGGGCGCUGAAAAUCCUGGCG---------------------------------------------------------------------------------------CUUAAAUCAGUAACUUGGGGGGAUUGUGCAUAAGCUACGC--AAGUCCCCACAAAGACUGGUACCUGUAUACGAUAUAUAGUAUGCUGAUCUUGG-CAAAACUAAGUUCAUGUCUACAACUCAAUUAUCUU--------UACCCUUUAAAUAAUUUGU-UCAACUAACAC----GUAAAUUCUUCAGUUUACUA-------------GUCCUUUGCAGGUGUGGUU------------------------------------------------------AUUGCUACUUCUACUGACCAAUCUCUUAGUAUUAGAGAUGUCAUUGCAAUAUGCUGUAAAAUCAUUUUGAGAGAGAAUUACAGGGCGUGGUAGUAACUUCCAGACAUAAAUUGUUAAAACAUCCGUGUUCCCCGUCUAGCGUGUCAACA-G-AUCUGCUCAUAUUUUUUACAUUUUUCUUCCAGGCAUAAGACAUCUCAGGAUA-UUAUCGGAUCAUGAAUAUAGGCGGCCACAACCAAACUGUGUAUUUUACCACGUUAAUACGAUACCAAGUAUCUUA-AAGGUGGUCCUGGAACUAGAAAUAAUAACGGCCCAUCUCUCUAUAUAUUAU-AUAACUGAAAUGUAAUGCAGAGUGAUA-UUGAUAAACAUAUGA---UUAAUGACUGCGCAAG-UGUUAUGUUAGUUGACUAGAAUUAUGGGG-CGGAUUAUAAAGGCCUAUUGGUAAUUAGUUAAG-CAUG-UUACCCGACGUUCACAUAUAUCGACCCUAUGACUAGAAAC-UAAUAUCUUUC---GUACUUAUGCCAAGACAUUUUUCGUGUCUAUGUGACUUUUAGAUUAAAUUACGGAGGGUCCUAGGAGGCCUUCAUAGCGCCCAAGGCGAAUCUUGAACAGUGAGCUGACAGAGGAUGUGAACUGUAAUUAAACUUGCCGUAACGGACCGUUGAAACCCAAGGGAUUUA-UCGAAAAGUACUCGAUCCAUAUUGCCUUUAAGACUUAAGGGCGUGGUAGUGGAGGAGAAAUAUGGAC--GAUAGUAAUGCGUUCUUGGAUGGCGUAAUUUUAUAACGU------------------------------------------------------------------------------------------------------------------------------------------------------------------------------------------------------------------------------------------------------------------------------------------------------------------------------------------------------------------------------------------------------------------------------------------------------------------------------------------------------------------------------------------------------------------------------------------------------------------------------------------------------------------------------------------------------------------------------------------------------------------------------------------------------------------------------------------------------------------------------------------------------------------------------------------------------------------------------------------------------------------------------------------------------------------------------------------------------------------------------------------- 
>G3 5461
-------------------------------------------------------------------------------------------------------------------------------------------------------------------------------------------------------------------------------------------------------------------------------------------------------------------------------------------------------------------------------------------------------------------------------------------------------------------------------------------------------------------------------------------------------------------------------------------------------------------------------------------------------------------------------------------------------------------------------------------------------------------------------------------------------------------------------------------------------------------------------------------------------------------------------------------------------------------------------------------------------------------------------------------------------------------------------------UCAGUACAAUACGACCGAAUGCGAGUAUAUAUUGGGAC--------------------------UAAGAUCUUACAGGUGUAUAAGGGGACA-AAUUGGCUAAUCAAUGUGUAGAUGCUACUGUGACGUUGGAACAC-AUCUUCGCGUCGUUGAAUAUAAACGCAGUGAUUACCAUCGUUAUUAGAAACCAAUAAAUUCAGCGCGUAAAGACUCCCUUG---AAAAUGAAUUACCGCGGCUGGGCCAGUAGAAUUGUUACACUCCGUUUAUUGACUGCAGUUCGAACAUUGUUUCGGUUCUACCCGGUGACUUGCCCG---GGACGAUCAUACAUAUAAGUCAAUUCGGCUAGCCUUUUUGGACUUA-----GUCGUGCCGUGUCUACCUUAUUCAC---UCGGUCUGUGAUAACCCCGCCCUUCCUUGACCCAA-UCGUCGAAU-UGAUAUUCUAGAAUAACUAAUUAACAAAAAUAAUGCUCUAUCCGAAAAUAGUUACUAAAAUAGUAGUUAAGAUAAGUGCACUUUUCUAGGGGGCAAG---------------------------------------------------------------------------------------------------------------------------------------------------------------------------------------------------------------------------------------------------------------------------------------------------------------------------------------------------------------------------------------------------------------------------------------------------------------------------------------------------------------------------------------CACGAACAUGUUUUUACAAAGCGUCA-UCCACUCAGAAGAUGUGUAUGGCGCUCUUUAGUCCCGACUCUCAGAUCUCCCAACACUGUAUAUAAUAGGAACAUAAACA-GGGCCGUAAGAGAUGUCCUCUCUC-----CCGGCACCCCGAGAUAACAAAAGU---GACGUCAUACGUUCU-ACGACUCUAAGGGAGCAUCAACUGUUCUAAGUCAAAUGCUAUAAAGUUUAGGGAUGCCACUGAAACCUAAUAUUAGUCCAU----UUAGAAU--GUUUGAAUUCCUAUUAUUGUUUAC--CGUGAAGUUACUUACGCGGUAUGAACCGCAACGU-UAUGAUGCGCCUAGAACAAGGUUGGA-AGAUCCUAUAACAAAACUUCAGAUUAAAGGCGAUCGAUUUAAUCAGAUAAUA-----CAUCAUUCAAG--GAUUUUACCGCAGCUUG-AAGACAUGAAUAAAAUGAUUCGGCUUUGUUUAGUGAAUAUGUAUCUAUU-----AUAGCGGCUAAGCACGCGAUACUCCGU-------------------------------------------------------------------------------------------------------------------------------------------------------------------------------------------------------------------------------------------------------------------------------------------------------------------------------------------------------------------------------------------------------------------------------------------------------------------------------------------------------------------------------------------------------------------------------------------------------------------------------------------------------------------------------------------------------------------------------------------------------------------------------------------------------------------------------------------------------------------------------------------------------------------------------------------------------------------------------------------------------------------------------------------------------------------------------------------------------------------------------------------------------------------------------------------------------------------------------------------------------------------------------------------------------------------------------------------------------------------------------------------------------------------------------------------------------------------------------------------------------------------------------------------------------------------------------------------------------------------------------------------------------------------------------------------------------------------------------------------------------------------------------------------------------------------------------------------------------------------------------------------------------------------------------------------------------------------------------------------------------------------------------------------------------------------------------------------------------------------------------------------------------------------------------------------------------------------------------------------------------------------------------------------------------------------------------------------------------------------------------GCAGUGCUCACAAAGGCCCAUAUUUCUUUCAUACCCUAUAUUUAUCGGUAUCCGAUGAAGUUUCUGGCCCAUUUUCUCUGGACAGCAUCAGGGGGGCUCAUACUGAGGGGAUUGAUUGCUUUU----AUUCUCCCUCCGAGACACUCAAUUGCGGUGUAACAGUCAG-AGAUAUUUCUAUAGAUUUUGAUGGAUAUAAAGGAUCUG-CUCCACGUCUGUGAUUUAAACUAUCGUAUAUAUGUGACAAAUCGUAGUAUUG-UUCAGAGACCGCGAGGA-GA-UAGUAUCACUAACAGGAGAUGCAUGGAUAUUCGUAUAUUUCGAUAUUCCCGGCACGUUAAUGUCUUUUAGUCAUAACAGAUAGCUUCUCGCACAGAUAGCUGAUCUCAAA----A--GGGUUCAAUCUAGAUUAA-AAUGUCUAUCACUGGAUUUCAAAGGAGAGUAUUUGUAUACUGCAUAGACAUAAAUGAGAGAUGAAUGUAAUU-UCCAUAACAUGCCUCAACUA-GUUAGCGAUCAGGACAAAGUUAUA 
>F3 5461
CGACACAACCUCCUUACUAAAAACUAAUAUUAUGCGUAUUAAUAC-GAAUCGUCA-AGGACAAUUAUAGGCUGCACGGGUCUACCUAAUAGUCUUGCGGUGAUUUUCCUUUAUAG-GACAUGCAUCCUUCACUUAGGG--UAACUUCUUACACUGUUCCUGAUUCCAUGAGAUGUGUGUAUGCACCUAAUUGAUCA----AAAUCCGAAUUGUACUAGAC-----CACCCCAACUCCU--AUGGAACGGGAGUACUAAAUAAACUAGG-AUCAUUUAUCAAUAAGCCUCUUGUCCCGUCUAA-AUGCGCGAGAGUCAGUCUCCACAAAAGAUCAUAAUAAAGCCCAUUACGCACACUUAACAGAGUUCAGACAACUCUUGAUAUACAUCAUUGAAGAAAU-UGGAGCUACUUAAAUGAAACUUAUAUUGUUGG------AAUCAUUUCCGUCUCUAUGCACUAUAG-AGUCAGAUUAAAUGGCUAGACUAAUUUUUUUUUAUUAUGG-CCGGUUACCACAUAUAACCCAUGCGC----UUGAGGUCAUUUUUAUGAUCGACCCGAUACGGCAAGCGGUAAAGUAGUUUCUUCUCUAAGAGACAUGAUGACAAAUAUUGCAAUAGUCAAACAAAGAGAGAUU-GCUCAUCCAGCCGUCGAAUUCCGGACGCUGUGACAAUUCUAACGUGCGCCACCGAGUGUAUCGAGACACUAA-UCGCUGGUAGACUAAG--CCUUCGAUGAGUGUCUAUAGGCGAAACUACGCAGUCUGCGACAUUAAUAAGGGAGAAAACUUCUCAGUGUUGCUGUGGUAGA-AAAGAUCCCUGAUAUGC-ACUUUCCGGGGCGUACUGUUUCUCCUGUCGGGAGAUACCCCCUACGGCGUGUUAAGAUAGGCAUCUGCUUUCGAACAUAGAAUUAUCCAUCAAGUCAUGCUGGUAUAAUCGAUAAAGACCGUACCGU-----UCUGUUUGCGCAGUUGGUCUG--ACACGCGUAUCUUACAUGUUUCAAAUUGUCUGCUUAAAUAGA-UAGCACUUUUAA----------------------------------------------------------------------------------------------------------------------------------------------------------------------------------------------------------------------------------------------------------------------------------------------------------------------------------------------------------------------------------------------------------------------------------------------------------------------------------------------------------------------------------------------------------------CCGCGCCUAGAGUUGGGUUUUAAUAUUUGCUGGU-GGUGUUCAAUAAACAUAGCCAAAUUCCUGUGACUUAGC-GGCUCUCCAUCAUUCCAGAAUUAUAUAUCAUCUAGGCAAUUAUCAAGUAGAAUGAGAACAUCACUUUUACUGCAGGUCCCGUAAAAAUUGUUUCGUUCCCCUUAUAUUAUCAA-----GUAACUUCGCAUAUUAUUAGGGCUAAUAUUCGAACUGUUAGUUAGUGCGAUAGGCUAUCGAUUGCUCGUU--UGUUGGAAAUGGAUCAUAUCGACG---UAAUUUCUGAACCGGCAUAUAGAGAAUAUGAUGUUACCUAGUCUUA--AGAUUUGCAGGAGGGUUGGGGCUUAAUGUUAAUUUUGUUGCACAUCGCUAA--CGCAAUUCAAUUUGAUUAUCUGUCUAUAACAUCAAGGCGUUUAAUUAUUUGCUCGACUUCCUGUGGCUCGAUUGCAGUUUAG-ACACACU--UGGUGUCUACUGACAGUCCGUAGCCGCCGGAAAAACCCGAAUAAGUCUUUAGAAAGCGUCU-AUGACACAAGAUAAACUUAUAGCGUCUUUUUCUCUCGACUUUCAGACCCGGUGAAACUGUAGAUAAUUCGAAUCUUAAAA-AUGCCUUAAGCAGUAACUAUCCUC-----CUGGCAUCUCGAGAUAUCAGGGAGC--GUCGUCAUAUAUACU-UCGUAUCAAGACGAUGCGCUACCGUCCUAAUUAAAAUCCUAGGAUGUGUAGAGUAAUCAUCGAACCUUCAUAAUAGUCAAUUUGAAAUAGUUGAGCUCCUAUUUUUGUUAUGGGCCACAAAGGGAAGUUAUUUACUCCGUUGGAGCCGCAAUAA-UAUAUAGCGCCUUGAAAUACGUUAAG-AUAUUUCACAACAAAAGAAUAAUAAAAAAUUAAUCAGUUUAAUCGUAUGAUC-----CAUCAUAGAAA--GAUCCUAUCCCAGCCCA-GCGACACAUAUAAAUUUUUGCAGCACUUUUCAGUGAAUAAACAUCUAUG-----AUAGCGAGAAAAUACCCAAUUCUCCGU-------------------------------------------------------------------------------------------------------------------------------------------------------------------------------------------------------------------------------------------------------------------------------------------------------------------------------------------------------------------------------------------------------------------------------------------------------------------------------------------------------------------------------------------------------------------------------------------------------------------------------------------------------------------------------------------------------------------------------------------------------------------------------------------------------------------------------------------------------------------------------------------------------------------------------------------------------------------------------------------------------------------------------------------------------------------------------------------------------------------------------------------------------------------------------------------------------------------------------------------------------------------------------------------------------------------------------------------------------------------------------------------------------------------------------------------------------------------------------------------------------------------------------------------------------------------------------------------------------------------------------------------------------------------------------------------------------------------------------------------------------------------------------------------------------------------------------------------------------------------------------------------------------------------------------------------------------------------------------------------------------------------------------------------------------------------------------------------------------------------------------------------------------------------------------------------------------------------------------------------------------------------------------------------------------------------------------------------------------------------------------AAAGUAUUUGCUGAGGUACACGCUUCUUACAUAUCUUAUAUUUGUCAGUGCCUGAUGAUGCUCCCGGCUUAUUCCUUCCGGGCAGCAUCUAGGAUGCUACCAUUAAGGGGGUCCACGGUUUUC----ACUCUUCCGUUAAAACGCCCAAUUACAGUAUGAGAGUCGGAAGAUAUCUUUAUAGAUGUUGACCAACGUCAAGGAUUCC-CUCGGCGCCUUUGGUGUAAACCAUCCUCUAUUAAGGAUCUCCCUUAAUGCUA-UCCAUAAACCGCGGGAAGGAUUGGAAUAGUUAAGAGAAAAUGCAGGAACAGUCGUACCUUCCGAUAUUUUCGAAAAAUUAAUACCUCUCAGUCAUGACAAAUAACUUUUUGCACAAGUAACCGAACCAGAA----U--AGUUUGGACUAAGAUAAGUAAUAUCUGUUGUUGGAUAUUGAGGGAAUAUAAUCUGAUACUGCAUAGACCUGAAUCAUAGGUGGGUGUCAUU-ACUACAACGUGUCUUGAUCA-AUGAUUAUUUGGAGUAAAGCCAUA 
>E3 5461
CGACACAACCUUCUUACUGAGAUUUAAUGCUUUUUGAAUUAAUAC-GAGACGUCG-AGGAUGACUAUAGUCUGCACGAGUUCACCUAAUAGUCUUGCGAUGAUUUUCCCUUAUGG-UACAUGCACCCUUCACUUGGGG--UAACUUCUUAUACUAUUCUUGAUUCUAUGAGAUGUGUGUAUGCACCAGAUAGAUUA----GAAUCCGUAUUGCAUUAGAUUUUUACGCCCUAACUCCU--AUGGAGCGAGGGCACCGAAUAAGCUACG-GUUAUUUAUCAAUAGACCUCCUGUCCCGUCCAA-ACGCGCGAGAAUUAGUCUCUAAACUGUAUCAUAAUAAAACCGAUUAAGCUCAUUUCACAAGGUGUAGACGACAAUCGAUGAACUUCAUUGAAAAAAC-UGGAGCCGCUUGAGUGAAAUUUAUAUUGUUGU------AAUCAAUUCAGGCUCUAUAUACUAUAG-AGUCAGAUUGAACGACUAGAUUAAAUUCUUUUUAUUAUGGUACGGUUAUCAGAUAUA-----------------------------------------------------------------------------------------------------------------------------------------------------------------------------------------------------------------------------------------------------------------------------------------------------------------------------------------------------------------------------------------------------------------------------------------------------------------------------------------------------------------------------------------CUCUUGCUGUACGAUAAACCGAGAAUCUAGGAUGCGAC--------------------------ACAGAGCGACGAGGCGUGUAAGGAGACA-AAAAGGCGUCAAGGCGCAUACAAGAGUCCGUGAACAUGGUACUC-UACACAGUGGAAAACAAUGUAACAGCAUGGUUGACAGGUAUCAAUAACACCCAUAAAAUCCAACGCGCAGGGACUCCUUUG---AAGAUGAACUAUUGCGCAAUGUCUACAAUAGAUAUUUCAGUGCGUGUAAGGACUGCACCCUGGACGCAGUCUGGAUUAUGACCAGUUACGAGCGCG---GGGCGCUGAUAUGGAUAGCUCGAUUCGGUCUGCCCCCUCGGAUAGACAGUCUGUCUUAGCUUUUCUUCGUCGCUCGAAACGCUUCCUUGAUAUCCACAACCAUCCUUACCUCAC-CAUCUGGUUUUGUGAUUCUCGAAUAAUUUAUCCGCAAGUAUAAAAGUAGGGCGGAGACAAAUAUCAGUAUCAGCCGUUAAUACAAGUGCACAUAUACGCGGUGCAAGCCGCACCUAAAAUUGUGUCUCAAUGUCUACUUGU-GGUGAACAAUAAACAUGGCUGAAUCCCUAUAACUCAGU-AGCCCUCAACCAUUCCACAAUUAUAGAUCACAUAGUCCAAUUACAAGGAGUAUGAGAACAUCACCUCUACGGCAGGUAACAGUAAUUGCAGUUUGCUUCUCC----UUAUGUGAUCGAGCAAAUUCGGUUAUUAUUGGAGCGAGAAUUGGAAUUGUUAGUUAGUUCGAUAGGCUAUUGUUUGUUUGGU--UGGUACGUAUGGAUUAUGCCGUCU---UAAUGUCUGAAACGGCAUAUGGAGAAUAUGAUGUUACUUAGUCUUA--AGAUUUGCUGGAGGAUUAGGGCCUAAUAAUGAACCUCUUACAUUCCGAUAA--AGUCAAUCAAUAUACAGAUCUACCUAUGAAACCAAGGCGUUUAAUUCCUUGUCCAACUCCCUGUGGCUCGAUAGCAGCUAAA-AGAUACG--UGGUGUCUACCAACAGCCCGUAGCCGCCGGAGAAA------------------------------------------------------------------------------------------------------------------------------------------------------------------------------------------------------------------------------------------------------------------------------------------------------------------------------------------------------------------------------------------------------------------------------------------------------------------------------------------------------------------------------------------------------------------------------------------------------------------------------------------------------------------------------------------------------------------------------------------------------------------------------------------------------------------------------------------------------------------------------------------------------------------------------------------------------------------------------------------------------------------------------------------------------------------------------------------GCGUUAUGCUCAAUAUCAUCGAACACUGGACUUCCCAGCG---------------------------------------------------------------------------------------UUUUGAAUAAUUACUUCGACAAAUCUCUUCUACGCUACGC--UUGUUCACACAAUAUCCGGCAAUCAUAUUCGAUACAUAGUGUGGUGACCUUGA-UAUAGCUAAGGUCCUGUCUGCAUUCCGACUAACUU--------GAAUCUUUUGAUACGUUGC-CUAAUUAACAU----AUAAAGUCAACAGUUUAC-------------------CGUACAGGAGCCAAG------------------------------------------------------AUUGAAUUUUCUGC-------------AGUAGCUGAGGUAUUCCGGCUAUAUACUGUAAAGUCACAUUGAAAGAUAAUUAAGAGGGCUAGCAGUAGCUUCUAGCUAUAAACUCUUAACAUAUCAGUCUUGCGUGUCGAGUUCGUUAGCA-GUAACUUCUUGUAAUUUUUUAAUUCUUUUCCUGACUACGUCUGAUUUCAGAAUC-UUGUCAACCCACGAGUACACGCAGCCAUAAUUGGACUGCCUAUCCAAAUACGUUGUCGCGGUGCAGAGUAUCUUA-------------------------------------------------------------------------------------------------------------------------------------------------------------------------------------------------------------------------------------------------------------------------------------------------------------------------------------------------------------------------------------------------------------------------------------------------------------------------------------------------------------------------------------------------------------------------------------------------------------------------------------------------------------------------------------------------------------------------------------------------------------------------------------------------------------------------------------------------------------------------------------------------------------------------------------------------------------------------------------------------------------------------------------------------------------------------------------------------------------------------ACAGCGCCUGCAGAGAUACCUAUUUCUUUCAUCCUUUAUAUUUGUCCGUGUCUAAUGACGUUCCCGGUCUAUUUUUUCCGAGCAACAUCUAGGAGGCUAACAUUGAGGGGGUCUAUGGUUUAU----ACUCUUUCAUCGAAACGCUCAAUUGUAGCAUAGAAGUCCAAAAACAUCUUUAUAGAUGUUGACCGAUGUAAAGGAUUCG-CUCAACGUCUUUGGUGUAAACUAUCCCAUGCCAAUGAUCUCCCGCGGCGUUG-CUCAUAAACCGCGGGAA-AAUUAAAAUCACCAAUAGAAAAUCCAUUGACAAUUGUACUUUCCGAUAUUCUCGAAAAAUUGAUGCCUCUUGAUCACGACAAGGAGCUUUUUCCACAAGCCACCGAACCUGAG----A--AGAUUGGAUUAAGAUAAAUAAUGUCUAUUGUAAGACAUUAAGAGAAUAAAACUCAAUGCUGCACAGACAUGGAUUACAAGUGAGCGUCAUU-GCUACAACGCGUCUUAAUCA-AUAAUUAUUUAAAACAAAGCCAUA 
>D3 5461
GAGUACAUCCCUUUUACAGAUA-UUAAUAUAACGUUUAUAGAAAG-GUGGAAUCA-AAGAUCCCCGUAGGGUCCGACGGUGAACAUAGCAGCCCUGUGUAGUUAUUUUAUUAUGAGGAUAAAGA-CUCUCUCUGGCCA--UAACUUUCUAAACGUUAUUCGACUCCGUGCGAAAUGCCUAACCGCCCGCUAAAUGA----AUGUUCAAAUUACACUGGACUUCUGCCUGUCUAUGCCU--AUAGAAUGUAGGAAUCAUCUAGACUUUA-ACUAUUUGUUAGUAAGCUCUCCUCCUCGCCGAA-ACGCGCAAAAUUUUGUCCCUAUAGAAACUCAUAAUAAUGGUUAAUAUGCAUACUGCAUCGAGUAUAGCCCAACAUUGAUGAUGCCAUUAAGCAAAG--CGGAACUAUCCGGAUUAAUUUAAUAUAAUUUU------AUCCGAUCCAUUCUAUGAACGAUGUGG-AGUAAGACUGAACCGUUCAGUUAACUUUUCUUCACUUUGUGGCAAUUGCCAUACAUA-----------------------------------------------------------------------------------------------------------------------------------------------------------------------------------------------------------------------------------------------------------------------------------------------------------------------------------------------------------------------------------------------------------------------------------------------------------------------------------------------------------------------------------------UACGUUCUACACAACAGACAAGAGUCACGGAAUGAUAC--------------------------UUAGAGCGAAUCCGAGUAUUAGUUCAAG-AAAUAGCGUUUGAGUAUAUAUAUGAUGAUGUAAGAUAGGAGAUU-GGCUAUGUUACUUCCAGUCUAUGUUCCGAGGUACCCAUCGUCAAGGGCACUUAGGGAGUUCAAUCUUCAGAAGAUAAUUGU---AAAAAAAUCCCCCGCUUGAGGUUCAGUACCUUAGUUACUGUGCGCAUGA-GUAUGGUAUCCACACGCAAUCAGGAGUAUAACCCGUCCAGCGUAGC---GCAAAUAUAUAGCUACUAUCUAAACUAGUUAACACCGUCAAGUGAACC---GUUGUAUAUAAUCCUCCGGAGGAAC---UUGUUCUAUAAUAGCCUCAUCACCCCUUAGCUCGC-GAUUCGAUU-UAUUAUGUAUCAAUGAACCAUCUACGAUUAUAAUGGAUGAGC-GAGAGUAUUCACAGUAUUUGGCGUUCAUACAGAUACAGGUACUUAGGGAGCAAG------------------------------------------------------------------------------------------------------------------------------------------------------------------------------------------------------------------------------------------------------------------------------------------------------------------------------------------------------------------------------------------------------------------------------------------------------------------------------------------------------------------------------------------------------------------------------------------------------------------------------------------------------------------------------------------------------------------------------------------------------------------------------------------------------------------------------------------------------------------------------------------------------------------------------------------------------------------------------------------------------------------------------------------------------------------------------------------UUUUACCCCGCAUAAAACGGAGCGGAAAAUUACAACUUCGUAGAGAAAUAUAAUAGG-AUUUCAUCUCCACGG--GCAAUUUUUUUAAACUCAAUAGCUUCCUAUAAGACAAUUCCCUUUUUCUGAAUA--CUACAUCUGCGGCACUUAAGGCCUUUGCAUAGCUUAUCGGGUUAAAUAGUCGUACCUUCCAUAUUAAUCGUAGACCUAUCUUCUAGACUUCUCGCGUACAAGAGGCAACCCGGUCAUGGAAUAAAAGAAACUAUUCUUCAGCACUUCUCCCAAAUGAAAACGGGUAUUCGAAAGUACGAAAAUAUUUGGUGCUUGCGCGAGAUACUAAGAGA-AUUAUAGGCAAACUUUCUAGGUUGAUUCGCUCGUACUUAAUAAACUCUCCAGAGCAAGCAUGAUAUACCUACGUGA-CUGAGGUCAGAGUUGGUUGAUUA---UCCCCAAUAGUGCUGCCGCUCGCUUGUAUUAUGUAGGACAUCUAAACAUUUCAAUUUUCUAUAACUCUAUAA----------------------------------------------------------------------------------------------------------------------------------------------------------------------------------------------------------------------------------------------------------------------------------------------------------------------------------------------------------------------------------------------------------------------------------------------------------------------------------------------------------------------------------------------------------------------------------------------------------------------------------------------------------------------------------------------------------------------------------------------------------------------------------------------------------------------------------------------------------------------------------------------------------------------------------------------------------------------------------------------------------------------------------------------------------------------------------------------------------------------------------------------------------------------------------------------------------------------------------------------------GUUAC---CCCAAUAUCAUUCCUGGGCAUUAAUUAUCAACGCUUUGUUAAACAAAUCAAAGACAUGUAUCGAUGGUUAAUUAGCUCUU-----CAACGGUUGAUCUGGAUAUUCCGAUGACCAAUCAGAGAG-----------------------CGUGUGUA------ACAUGAGAUCAUCCG-AUGUCGACAACAUCGUUGUAUACUCAGUGCGCAUAAAAUGUUUUCUAGUUGGAAGCGCGGUUGUACUUCUCAAGUUAUGUAGU-AACUCCAUAAAGGCAAGUAUUAGAUCACUCUAGACUAAAC-GUCCCCAGGAACAAUGCAGCCCAAAAUGAAGACUACAGGGA-UUAAGUUUAAAUUCUAUCUUUG--UUGAAUUAUGAAUCA-ACAGAUACGCAUGAACUAAUUGUUCCUUUUAAUGUUUAUAUUUCGGUAUUU--AGU-----------ACAGCUCUUAGAUGGUAGGACACACACGCUUUGUAGAGUGCCGUGGCUGGGUA-UUCAUGCGCUCAUUCCAUUU---------AAGCCAACACGAAUCUGAUAGU------------------------------------------------------------------------------------------------------------------------------------------------------------------------------------------------------------------------------------------------------------------------------------------------------------------------------------------------------------------------------------------------------------------------------------------------------------------------------------------------------------------------------------------------------- 
>C3 5461
GAAUAUUACCUUUUUACAGAAA-AUAAUAUAACAUCUACGGAUAG-GUGAGACUA-AAGACUCCUGUGGGCUUUGACGGUGUACCUAGUAGCAUUGUGGUGAUCUUCUAUCAUGAGGGUAUAUA-CUCUUUCUAGCCA--UAGCUUUGUAAACGUUAUUCGACUCCGUGCGAUAUGCGUAUCCGCCCGCUGGAUGAUUAGAUGUUCGUUUUACGAUAGACUUCUGUUUUUUUAUGGCC--GUAGAAUGUAUGGAACACCUAGACUACA-GCUAUUUAUUAAUGAACCACCCUCCUCGUCUAA-GCCCGCUAAACUUUAUCCCUGUAGAAAAUCGUAAUAAGGCUUAAUAUGCAUGCUCUAUCGAAUUGCGUCCAACAUUGGUGAUGCCAUUAAAGGAGG--CGGAAGUAUCCGGAUUAAUUUAAAAUAGUAUA------AGCCAAUCAAUUCUAUGAACGUUGUGG-CGUGAGACUGAACCGCCAAGUUUACUUUUUUCCACUUUCAGACGACUACCAUGCAUA--------------------------------------------------------------------------------------------------------------------------------------------------------------------------------------------------------------------------------------------------------------------------------------------------------------------------------------------------------------------------------------------------------------------------------------------------------------------------------------------------------------------------------------------------------------------------------------------------------------------------------------------------------------------------------------------------------------------------------------------------------------------------------------------------------------------------------------------------------------------------------------------------------------------------------------------------------------------------------------------------------------------------------------------------------------------------------------------------------ACACACCUAGAUGAGUAUUCCGAUAUCCCACGAC-AAUGCGCGUAGCAUCUGGGACAACUCUAGUAAUCGAAGUACCUGGAAAUCCUUGUAUCAUUGUUGAUCCCUUAGUCAAGUUUCUACUUCCAUAAAACACUC-UUGUCACUGCGGGCACAAUUAUUUCCAACUGGGACGACUGAUGUGAUUUAUAU-GGCAGCGUUAUAUAUAUUCAGGAUUAAAGUUAAAGUUGUUCGAUAGUACGUUACUUUACAGUAUGCUUGUCGAUAUUACAUAUGGGUUCUUCGGGAU---UAACGUGUAGACCGACACAUGAAGAAUACGAAGUUCUUCAAUUCCG--AAAUGGACCAGAAGGUUAUAGUGUGUUGAUAGAUAUUCAUGAUGUCCCUAA--UGAUAAUACACUUAUAAAUCAUUCGAUUACAUAAAGGUAUUUAACUAUGUAGUUGAUCUGUAGUGAGUCAAUUGCGAUUGAG-AAAGACCGACCGAGCCGAGUGAGAAGCCGUACUCGCUAAUAGCAGUCCAACUGGUCUUUAGAGAAAGUAUCCCUUGUAUAAAAAAGAUUGUUCCGUACAUGCAACCCGGCUAUUGGACCUGCAAAAACUCGAAACCAUUGGAUGUAUAGCC-AGGCCGUAAGCGGUCUUAGGUGUCUAUAGCUGGUACACUUGGAUGCCAAAAACU--AGCGAUAGGUACAUC-UCUUAUCAUAAAGAUCAGCUAAUGUCCUAAUUAAACAACUUUAAUGUUGACGAAAACGACCGGUCUUUAACAUUAGGUGAU----GUAUCAU--ACCUCAGCUCCUAACAUUGUUAAC--GACCAAAUUACCCACACAAAAGGAACGACAGUGU-UAAACAAAACCAUGAAAUAAGCUGGA-AUGACCGAAAUCACCGGAAACAAUUGUAAGAGAUUAUUUUAACUAUGUAAUC-----CAUCGUAUAAUCCAAGGCUAUACCAGGCUA-ACGAAAUAAAUAAAGACUAUCAAUUUUUUUGAGCCUUUUUAUGUCCACAAUAGUAUCCGCGUCCUUACCCCAUAUCUUGGUUUUUAUCCCGUAUAAUAU-GAGCGAAAGAUUACGACUUCGCAGGGAGAAAUAAUAGG-AUGUCAUCUUGACAA--ACAAUUUUGUUAGGCUCAAUACCUUCCUAAAAGACAACUCCCUUUUUCUGAACU---CACAUCUGUGGCAUUUAUUGCCUCUGCGUAGCUCAUCAGAUUGAAUAGUUUCCCCUUCCAUAUUAAUCAUAGAUCUAUCCUGUAAACUUCUAUCAUACAAGAGUUAACCUGGUCAUGGAAACUAAAAACCUGUUCUUCAGUACUACUCUCAAAUCAAAACGGGUAUUCGAGAGUACGAAAAGGCUUGGUGCUUGCGCGAUCUACCAAGAAC-CAUAUACGCAAACUUUUUAGGUGGGCUAACUUGUACUUAACAAAAUCUUUAGAGCAAACGUGGUAAAGCGACAUGA-CUGAGGUCAGAGAUGGUUAAUUA---UUCCCACUAGUCCUGCAGCUCACUUGUAUUAUGCAGGACAUCUAUUCAUUUUAUUCCUUUAUAAUCCUAUAA----------------------------------------------------------------------------------------------------------------------------------------------------------------------------------------------------------------------------------------------------------------------------------------------------------------------------------------------------------------------------------------------------------------------------------------------------------------------------------------------------------------------------------------------------------------------------------------------------------------------------------------------------------------------------------------------------------------------------------------------------------------------------------------------------------------------------------------------------------------------------------------------------------------------------------------------------------------------------------------------------------------------------------------------------------------------------------------------------------------------------------------------------------------------------------------------------------------------------------------------------------------------------------------------------------------------------------------------------------------------------------------------------------------------------------------------------------------------------------------------------------------------------------------------------------------------------------------------------------------------------------------------------------------------------------------------------------------------------------------------------------------------------------------------------------------------------------------------------------------------------------------------------------------------------------------------------------------------------------------------------------------------------------------------------------------------------------------------------------------------------------------------------------------------------------------------------------------------------------------------------------------------------------------------------------------------------------------------------------------------------------------------- 
>B3 5461
AGAAACAACCUGUUUGCGGGAA-UUCGUAUAACACUUACAGAAAU-ACAGUAUCA-UAAAGUAUUAUAGGCUAUGUCGGUGUAGUUAAAAGCCUCACGAUGGUAUUUCAUUGAGG-AGUAUACA-CUCUGCUUUGGCG--UAAUUUCUCAAACGUUACUUGAUUCCACAAGAUGUGCGUGUUCGCCUGUUAAAUGA----AUGUUCGUGCUGCACUAAACAUUCGCCUUUUUAUAUCU--AUAGAAGGCGGCCAUCAUCAAGACUAUCAAUUAUCUAUUAACAACCCUCCUUCAUCGUCUAA-ACGCGCGAAAUUUUGUCUCCUCAGGACACCAUAGCAAAGCCUAAUACGUAUACUUUAUCGGGCUCACUCGACCAUCAGUGACGCCAUCGAAGGAAA--CGGAGUUAUCCGGGUGAGAUUAAUAUAGCGUC------AAUUGGUCCACUUUACGGAUAUUAUAG--AUCAGGCUGGACUUUCAAGUUAACCUCUUCUCAUUUUGAAACGGCCGUCGCAUACG-----------------------------------------------------------------------------------------------------------------------------------------------------------------------------------------------------------------------------------------------------------------------------------------------------------------------------------------------------------------------------------------------------------------------------------------------------------------------------------------------------------------------------------------UACGAGGUGCACGACAGAUUAGCGUUUUAGCCUGAAUC--------------------------AGGGAGCGAGUGUGUAUAUAAUUGAAUC-AAAUAGCGUUAGAGUACGGAUGUCAUGGUAUAAUAUAAGAGAGU-GGCUGGGUGACAUCUAAUAUAUAGUUAGGGGUAUUCAUCAAUAAGGGUAAACAUAGAAUCCAAUGCGUGGGAAUUAUCUCU---AAAUAGGUUUACAAUCUGAGGGCUGGAACAUAAUUCACACUACGUAUGAGGU-UGAUGGCCAUAUACAAUCUGGAGCAUGCUCCUU--CGUGCGAA---GCACACAAAUAUAGACAAUGUAGUUCGGUUAGCUCCAUCAGAUGAAGU---GUAUUACUAAGUCAGACGUAGGAAC---UCGUUCUUUAAUAUCAUCACCAUUCCUCAGCUCGC-UACUUGAUUGUAUUAUUUCCCGACACUCUAGCUACAGAUAUAAUCAAGGGGCCUAUAAGAUUUACAGUAUUUUGCCUUCAUACAGGUGCACUUACAUAAGGACCAUG------------------------------------------------------------------------------------------------------------------------------------------------------------------------------------------------------------------------------------------------------------------------------------------------------------------------------------------------------------------------------------------------------------------------------------------------------------------------------------------------------------------------------------------------------------------------------------------------------------------------------------------------------------------------------------------------------------------------------------------------------------------------------------------------------------------------------------------------------------------------------------------------------------------------------------------------------------------------------------------------------------------------------------------------------------------------------------------UUUUAGCUUGCAUAAAAUGCAGCGCAAAUAUACGAUUUUACUAAUAAAACAAUCGGG-AUUUAAUCACUAUGA--GCAGUUUUGUUAAGCUUUUUUGUUUUUAAUAAUGCAAUUCACCGUCACCGAGGA---UAUGUUUGUAGCUUUCGUUGGCUGUAUAUCACCA-CCAUGACGAAUAGUCGCCCCGUUUAUAUCAACCGUAGAUCUAUCUCAUGAAUCUCCUCCGUACAAGAAUCGACCUAAUCACAGAAUACAUAAGAAUAUGUUCCAGCACUCCCACCAAAAUGAAACAGAUAUUCG-AAAUACGAAUAUACUUUGCGUGCGUGGCGUGCGUCACAAAC-AAUAUGUACGAGCUUCGAAAAUUAGGCAAGGCGUACUUGAUCAAGUAUACAGAACAAACGUUGUAAACCAACAUGA-UUAGUGGGAGAAUUAUUUAGUUG---ACCCUGAUGUAGUCUCAACCUGCGCGCAUUAUACAGCACAUUUGCGUGAUCUACCUUAUUAUAAUCCUAUAA-----------------------------------------------------------------------------------------------------------------------------------------------------------------------------------------------------------------------------------------------------------------------------------------------------------------------------------------------------------------------------------------------------------------------------------------------------------------------------------------------------------------------------------------------------------------------------------------------------------------------------------------------------------------------------------------------------------------------------------------------------------------------------------------------------------------------------------------------------------------------------------------------------------------------------------------------------------------------------------------------------------------------------------------------------------------------------------------------------------------------------------------------------------------------------------------------------------------------------------------------------------------------------------------------------------------------------------------------------------------------------------------------------------------------------------------------------------------------------------------------------------------------------------------------------------------------------------------------------------------------------------------------------------------------------------------------------------------------------------------------------------------------------------------------------------------------------------------------CCAUACUGGUACACACCCCUUUUAUACAUUGGACAUAUCAGCAGUCAGUAACAAUCCUGACCUAUUUUGUUAGGACAACGUCUUGG-GAUAAGCAAUCAAUGUAUUUAUACUUCUG-------AUUCUGUAGAGGCACACUAUCGUAGCAUAGUAGUCGGAAAUCACCU-----GACACGGAAGUCUGUAGAGUGCUUA-UUCAACGUCUUUCGCUUACACUGUUAUAUGUAAAAAGCAAGCCAUAGUAUCA-UUUAAUAACCGCGGGGA-GGUUAAAAUUGUUGACAGUAGUCGUAUGGAUAAGCAUAUUCAUCAAUGUUUUUAAAAAGUAAAUGUCUCUUGAUCACGUCGAACAGCUUUCCAUACAAGGAAUCGGACCCAAA----A-AGAAUUUGAUUUAAGUAAAUAACGUCCUACGUUGAAUUUUCGGAUAGUAUAUGUUGAUACCGCGUGGAUAUUUUUGAAGGCCUGAAGUGAUU-UCCACAGCAUGUCAUGAUCG-GGGAACACUUAAUACACGGAUAUG 
>A3 5461
--------------------------------------------------------------------------------------------------------------------------------------------------------------------------------------------------------------------------------------------------------------------------------------------------------------------------------------------------------------------------------------------------------------------------------------------------------------------------------------------------------------------------------------------ACUAAUGCGA--CGGCAAGCUCAAUUGUAUGGUCUAUCUAACAAAAUAAACAAUCAAGUUAUUUCUCCAGUAUGGGAUGUAGUAACGCAGUUAGCCUGUACCAGAUAAAGGGAUACC-UCUUGUCUUGCCGCUGAAUUAUAUCUAGGCUAACAAUUUCUCAGG-----A-UUUGCGUGACGAUAUACGGAUUUGAUAAUAAUAUAUUGCCAUGAGAACAACGCUGGUAAGCUUUACAGCGUAAAUAAGGCGAGUACUAAAGGGAACAAGUUAUUUGUCUUGCUGUAGUACACACGAAUACCUAAUUAGAACUUUU----AGAGUAUGAAUACAGUUAUCGGGCGCAGCCUCCUAUGGCCUGAUAUAGUAUCCACAUGCUCUCAAACAAAAUGCUAUACUUUCCACUAUAAUCAGUCUAAAGGACAGAACUGUGAGAU-----UAAGUUUGUAAAUCUCGGAAA-GUUCAUCGUCUCGUCCAUCCUUCAUGUAGUUUGCUUAAAUGGA-AUGCACGGGGUC----------------------------------------------------------------------------------------------------------------------------------------------------------------------------------------------------------------------------------------------------------------------------------------------------------------------------------------------------------------------------------------------------------------------------------------------------------------------------------------------------------------------------------------------------------------AUAUACUCAAAAUAAUAAUUCUAUAUUCCAAAAGGAAUAUGCGUAGUAUGUGGUUAAAUUCUUGAAAUCCAGGAGCCAUAUCAUUUUCGCGAAAUUGUCGAUCCCUUAGCCAACUACCUAGUGUCUCAAUACACUUAUUUUUACUGCAUGUACAAUAAUACUCAGCUAGGACAACUAGUACAACUUGCAUGGGCAGCUGUGCAUAUAUUUGGGAUAAGGACGGAAGUUGUUUGUUAAAACAGGACUUUACAGUAUGCUCCCU--UGUUACGCGCAAAUUCUACCGGUU---UAUCGUUCGGACCGACACAUGAUCAAUUUAAGGUUCCUCAAUCAUA--UGACGUACCAAAGGAUUACGGCAUGUUGAUCGUUGUUCUUGAUGUUACUAU--UGUUAACAUACCUUUUAGUUAAUCAAUGAAAUUAAGACAUCUAUCUACGCAGCU-ACCUCUAAUUAGCUGAUAACGAUUCCG-GUACGCU--CUGAUUUUACUAGUAAACCAUAAUAGUUAGGUAUA---------------------------------------------------------------------------------------------------------------------------------------------------------------------------------------------------------------------------------------------------------------------------------------------------------------------------------------------------------------------------------------------------------------------------------------------------------------------------------------------------------------------------------------------------UUUUACCCUGCAUAAACCGCAGCGUAUAUAUGCGACUUCAUAAGGAAGACAAAGAGGAUUUCAAUCACUA-GA--GCAGUUUUGUCUUGAUAUUUUGUUUUUAAUAAUUUAAUUCACAGUUACUGGACA---UAUGUUUGUGGCUUUCUUUGACUGUAUAUAACUA-CCAGGUUGAGUAGUCUCCCCGUCUAUAUUAACCGUAGAUCUAUCUUAUAAACUUCCUCCGUACAAGAGCCGGCCCAAUCACAGAAUACAUUAAAAUACGUUCCAGUAUUUCCACCACAUCGAGACGGAUAUUUGAAAGUGCGAAUAUACUUAGUGCUCAAAGGGUCCCUCACAAAC-AGUAUGUACAAACUUUAAAGAUCCACCGACUCAUACUUUAUUAUAUCUACGGAACAAACGUGAUAUACCAACAUGG-UUGGUGGGAGAAUUAUUUAGCUA---ACCUUGGUGUAGCCUCAAACU--GGGCAUUAUGCAGGAAACUUAUUCGAUCUAACCCUUCAUAGUUCUAGAA----------------------------------------------------------------------------------------------------------------------------------------------------------------------------------------------------------------------------------------------------------------------------------------------------------------------------------------------------------------------------------------------------------------------------------------------------------------------------------------------------------------------------------------------------------------------------------------------------------------------------------------------------------------------------------------------------------------------------------------------------------------------------------------------------------------------------------------------------------------------------------------------------------------------------------------------------------------------------------------------------------------------------------------------------------------------------------------------------------------------------------------------------------------------------------------------------------------------------------------------------------------------------------------------------------------------------------------------------------------------------------------------------------------------------------------------------------------------------------------------------------------------------------------------------------------------------------------------------------------------------------------------------------------------------------------------------------------------------------------------------------------------------------------------------------------------------------------------------------------------------------------------------------------------------------------------------------------------------------------------------------------------------------------------------------------------------------------------------------------------------------------------------------------------------------------------------------------------------------------------------------------------------------------------------------------------------------------------------------------------------------------------- 
>H1 5395
----------------------------------------------------------------------------------------------------------------------------------------------------------------------------------------------------------------------------------------------------------------------------------------------------------------------------------------------------------------------------------------------------------------------------------------------------------------------------------------------------------------------------------------------------------------------------------------------------------------------------------------------------------------------------------------------------------------------------------------------------------------------------------------------------------------------------------------------------------------------------------------------------------------------------------------------------------------------------------------------------------------------------------------------------------------------------------------------------------------------------------------------------------------------------------------------------------------------------------------------------------------------------------------------------------------------------------------------------------------------------------------------------------------------------------------------------------------------------------------------------------------------------------------------------------------------------------------------------------------------------------------------------------------------------------------------------------------------------------------------------------------------------------------------------------------------------------------------------------------------------------------------------------------------------------------------------------------------------------------------------------------------------------------------------------------------------------------------------------------------------------------------------------------------------------------------------------------------------------------------------------------------------------------------------------------------------------------------------------------------------------------------------------------------------------------------------------------------------------------------------------------------------------------------------------------------------------------------------------------------------------------------------------------------------------------------------------------------------------------------------------------------------------------------------------------------UGUCGACUUUAGUCCACCCCAGCUAGGUAUGGUUCGUUCUACAUACAACUUCAAUUUUUAAGGGCAAUAUCAUAACUCAACAAUU-GGAAGCUAUAGUUAAUAA-AUACAGAGCAGGAAGCGCUACCUGGGGAGGUAAUUGAAUAUAU---GAGACACGUGAGGUCCUAAUCGUUACUCCGGUUGAGAACGUCGCUUUGAUGAUGU-CCACGUU-AUGAAUUUACCUUAAAUUUGUUAAUUCACCCUUGUGCUUCCCCCGUUUGAGAGUAACGCUUCCAUGUAUUUUCGAUG-UCAUAUACUUGU----GGGAGAAAUUACGAGCCGUGUAACGUUUGCUAAGUCAUUGAGAAAUGGGCCCCUAUAAAUCGUCCGUUGAAUCGAACAAUGAUAGGUCUCUGGUGUAUGAAUAACCGACAACGGCUCUUGGUA--UCUCUCGUCU-------------------UCAGUUAAGAGUUUGCAGAUCGGAA--GAGAUAAUAUUUAGAAAAUUUGUAUUCUGGAACUCUUGC-AAGUAGAAGUCGUCCAUUGAA------UUUUAUUAAUGCUACGGUCUUGAACCCGUGAUAUCCUGACUAGCUAUAUGGC-AACUAAACUACCUUUCGUUUGAUAAAGGAAUAACAAUUAUUUACAUCAGUACUGUAUCAAUUAACUGU-AGAAAGGUAUAAUG---UUAUUAGUAUAGGAUACAAGCAUUGCUUGU-AUAAACUCAUCUGGAUCUGUAUCAAAGAAAUUAC--GUUGACU-AUAUCGAAAUUCACACCCCUAACGGAUUGUACUAUAGUCUUAUAAAAAGGAGGGAU-UGAAAGCGAGUA-CUAAUUUGGUUUACUUUUAACC---CAGUGAGAAUUCUGUCA-UGUUUACUACCUAUCCCAAUUG--AGU-----------UGACGAUUCGGUA-AUUAACGUUCAUCAAGGACGGCUUACAGGCCAACUAAGUGAAGGGGUGAUCAAAAUUUUUUAAGACGAUACAAUAAGUUGCUAUAAUUGACGGAUAUGUUACCUUGUAAGUCCGCAAUCUCAUUUCCAGAUCG------------------------------------------------------------------------------------------------------------------------------------------------------------------------------------------------------------------------------------------------------------------------------------------------------------------------------------------------------------------------------------------------------------------------------------------------------------------------------------------------------------------------------------------------------------------------------------------------------------------------------------------------------------------------------------------------------------------------------------------------------------------------------------------------------------------------------------------------------------------------------------------------------------------------------------------------------------------------------------------------------------------------------------------------------------------------------------------------------------------------------------------------------------------------------------------------------------------------------------------------------------------------------------------------------------------------------------------------------------------------------------------------------------------------------------------------------------------------------------------------------------------------------------------------------------------------------------------------------------------------------------------------------------------------------- 
>G1 5395
AACGAGUUGUAUACAGGAUUAUG-ACAUUUACUAUCCGGUAACUCUCAGUAUGUUCCGUGUGCACUGCGAU--UGUUUACGGUCUCUU-CUUAACUACGAUUCGGUGUA-UAUUUUGCCUCCGCGGGCUCAUCU-ACAACAGCAUGCUUCUCCUACCAGGAAUGGGGUAAGAUCUAGGAGU---CCUACAUUCCCUUACUCUUUUUCAGCCUGCACUGUCGGAUAAUUCAUCUGCAAUACCAAUAUCACA----GAACAGAGGA-UGCGCUUUGCGAGGUUAGGUUAUCA-GUCUUUUGCA-CAAAUAGGC-AUGCUUAACUGUCCACGGUGUG-AUACUUCUAUAU----AUAAAUUUGGUUAGUAAGAUACUUGGCAUUAGAGUGACGCGUGGUAUAGUAUUGCAGGCGCCUUCGGUACAGACACCGAUCUGAAUUUUUGGAUUAAGU--CUGAAAUAAUCUUGCUUCAGAUUCCCCUCACA--GAUAAAGCAUGAG-CUGACACUGUUCGUGAAUCGGAACUCCGAGAGCGAAGAAAUCGAACCAAAUCACGAAAUGCGAAUUCACAAGAGUGAAAUUAGAUAAUCUGGUCGAAAGUUAAGAUAAAUCAUAACAAUGCACCAUCAUUCUUGGUGUUGUUUAACAGGACUUAAAUUCAGUCAAUAGGUAUUCCACCCCGAUGCCUGAGUUAAUUAUUUAGAAAAUAAUAGACCUUGGUCAUAAGCAUGUGUAAGGAUUAUGUGACGAUCACAGGAUAUUAAGAGGACCAAGCCAAAGUGAUUAUAAAGUGUGCGAUUUAUCGUAUCAUUGUUAUAAUGUCAC-UCGCUUAUUACGUAAACUUCAUAAUAGUAUCAAUUAGUUAGUUCAUGCUAAGCCGCAUAGAUGGGGGCCGAAAUCAGGAUA---------------CAAUGAUUCUUAAACG--GUGAUUAGUCUGACCUAUCAUAUUUU-ACUAGGUGCCCAUGAUUUUUAUGGUCAUCGCGAUUUUUCGUGGUGUAGGCCAUAGUCU--UUGGUACACGCUUCCAUGUAUU----------------------------------------------------------------------------------------------------------------------------------------------------------------------------------------------------------------------------------------------------------------------------------------------------------------------------------------------------------------------------------------------------------------------------------------------------------------------------------------------------------------------------------------------------------------------------------------------------------------------------------------------------------------------------------------------------------------------------------------------------------------------------------------------------------------------------------------------------------------------------------------------------------------------------------------------------------------------------------------------------------------------------------------------------------------------------------------------------------------------------------------------------------CUUUUAUCCACAUACAAGAAACAAUCGAACGGCACCUAUGCGUAUGUUGUGUU-AAGUAUAUAUCUAGGGACGUGAUAAGAUGAUCACGCUUCAAACGAU--CCCAUUGGUUACUACGUGUGACCACCUGGUAUACAUGGG--------------------------CAAUCUCAGCUCUUACAAUAAGAAAUCGUCAGGACAUAGUCGAAAGUCCAUGAUCUAAAUCGUCACGUGGGUGAUAGCCUCUGUCCACAAGACCGUUCCUGAA-UCAAAAUAUUUCGCGU---AUUGAACAAGAUAUCCC-UUCUAAGCGCCUUCGCAUUAAGGUG-UCAUUAUCUCAAUCCCG--UGAUCGGA-CCGUUAGAAUUCCUUUUCUGUCGCGA--GGUAU-AUGUUCAUCUAACUGAUUUUCUAUAGACAUGCAGAGUAUUAUAUCAAU---AGCAAUAUUU--UAACAGCCCCCUCCCCAGCUUUACACUUUUCAACCAUUUUAU---CCAUGUGAAGGUGCAAUUUGUAUCCCAUAAUUACACUAGAGA---------------------------------------------------------------------------------------------------------------------------------------------------------------------------------------------------------------------------------------------------------------------------------------------------------------------------------------------------------------------------------------------------------------------------------------------------------------------------------------------------------------------------------------------------------------------------------------------------------------------------------------------------------------------------------------------------------------------------------------------------------------------------------------------------------------------------------------------------------------------------------------------------------------------------------------------------------------------------------------------------------------------------------------------------------------------------------------------------------------AGGAGGGGUGACUGUAUA---AGUUAUUCUGACCUGAUCUGUUAUAACUUAAGU-GGGCAUAUAUCGUAUCG-AUUGUUAAGACUGAAUUGUGUAAUGAGAAA--UAAAAAUGGUUAAAGUGCCGUUAUCACAGUGUAUGCAGUUCG-AUUUGUGUCCUCAUGUAUCACUAAUCUCUGCAAGACGGAA-CCAUGAACCACACCUUAAAUUC-CCGCAGGAGUAAUCCAAGUCCUGUGAAUUUAGUGGUACUA-GGCGUUGUUAAAACGAAAGAAGCAUAUAGCAGAUCGCGAGUCAGAUGAACGUAUACUUAGAACCGAGUCAGUAGGUACUGCUUCUAAAUUAGUGAUGUAAUCUAUGCAAUCCGUGUAUCGAUUACGGCCUGUUCUUACAGCUCCCCUAUUAAAUUCUUAUCUUGUCUAACGCGCGAAUAAAU--GGAAUUACCGAGUUCCACU------AAGUCAAGGAUAUCGCACUAUGAACUCAGAUACACCAUAAGGGUUACAAGUAUAGUU---------------------------------------------------------------------------------------------------------------------------------------------------------------------------------------------------------------------------------------------------------------------------------------------------------------------------------------------------------------------------------------------------------------------------------------------------------------------------------------------------------------------------------------CG-UUAGUUAAUUCUUUGGCAAUUAUCUUGCCUAUCAACAUUUUGAAGAU--CUUAAAGUUGAUACACCGACAA-------UCACCAAAGGGUAAGAUGAUUUAUGUCCUUUCGUGGCAUAAUAACAACGGCAACCUUUUCUAAUAGAUUCAACAAGCGCAGACGA--UUAAACCAUACUGCUGGA----------------------CGA------------------------------UGGCGUGAGAUAUCUCC-ACGACUGGUAAUAUUCAGAACCCACUUUGGCAGCG--ACUUCUUAGAUGUUACAUGAUAUAAGAUUCUCCCGUAGUUUCUGC---UCCCCACCUAGUCACUGAGACCUCGGAAACUCUUAAAACCGUUCGGUG-AUAUAUAAUUGGGUUAAUCACAGCAGAAUCCCACAAACUAUGAAUUUGUGAAGGUAUUUUCUUCUGAGGGCCCGUCUAACUAAAUAUGACU--GUAAGUGUACACCCUUCGCUGAUCCGUACACAAC------UAAAUUCGCUCUCCAUUUCGCGUCUAUGAUACUUUUACGACAGCGAUGGUU 
>F1 5395
AACAAAUUGUAUGUAAGAUAACG-GUCUUCACCGUCAGAUGAUUCCUCGUCUACUCUGUUCACACCAAGGU--UAUCUACCGUUUCUU-AUUAAUAGCGCUUCUAUAUU-UAUUCUACUCCCGCGGGUCCAUCC-CUGUCGCCAUUUUGCCUCUACUACGAGUGGGGAAAGAUCUAGAGAU---CCAACAUAAUGCUUUUUUUCUUCGGUCUGCGCAGUAAGAUAAUGUACCUAUGAAGGCAAUAGCGUG----AAAUUCCAGA-UUCGCCUUAUAUAGGUGUGUUUCCA-GUCUUCUACA-UAAACAGGC-ACUCUUAGUUGCCCACAGUAUG-AUACCUUAAUUU----AACAGUGUGGUUAAUAACAAACUUGCCGUUCACUUAAUACAUGGCAGGGUCUCUGAGACGCUUUUGGUAUCUACAUUGAUUUGACCUUUUGAAUUGACU--CUUAUGUGAUUUUGUUUUAGACCUUUCUUACA--UAGACAGUAGUAG-CUAGCACUCUUCGUGACUUGGAACUC----------------------------------------------------------------------------------------------------------------------------------------------------------------------------------------------------------------------------------------------------------------------------------------------------------------------------------------------------------------------------------------------------------------------------------------------------------------------------------------------------------------------------------------------------------------------------------------------------------------------------------------------------------------------------------------------------------------------------------------------------------------------------------------------------------------------------------------------------------------------------------------------------------------------------------------------------------------------------------------------------------------------------------------------------------------------------------------------------------------------------------------------------------------------------------------------------------------------------------------------------------------------------------------------------------------------------------------------------------------------------------------------------------------------------------------------------------------------------------------------------------------------------------------------------------------------------------------------------------------------------------------------------------------------------------------------------ACUUCGUAUUGGAACAAGACAUAAUUGAAUGCAUUGUAUUAGAAGAAUGGGUU-UAUAUUCUGCUUGGGGACGUGUGGACAACACGCUAUAUUAAAUGAU--CCGAUAUGUAGCUAAGUGUAAUCGACUAGUACGUUCGAA--------------------------UAAUCCGAACACUGGCCACAACGAAUGUUCGGGAUAUGACGGAAAGCCCACGUCUACAGAUGGGUCCUUUUGGAUAGCUUCUGUUCACAAGUCCGCUCGUGAA-AGGAUAUAUAUCCCAC---UAUGUACAGGCCAAGCUCUACCAAUCAUCUACGCAUUGUAACG-UCAGUGACUUCAGCUGA--UGAUACGG-CUAAUAGAAUUUCUACCCCAUUAAAAUCAGUGUGAUAUACCAUGGAGUUGUUUCCUAUUGACAAACAGAAUAUUAGAUCAGU---GGCAAUUCUU--CAACAGCUACCUGCCUAGUUUCAUACGUCUUAACCUUUUUCU---UCAUCUGAAGGUUCAAUUCUUAUUCCAAAGUAACGUUAGGGC---------------------------------------------------------------------------------------------------------------------------------------------------------------------------------------------------------------------------------------------------------------------------------------------------------------------------------------------------------------------------------------------------------------------------------------------------------------------------------------------------------------------------------------------------------GAACUCUUCUACUGGU------AGUUACUGAUGCGAUGGUCCAGAACCUGUGUUGUCCGGAUUGGCUGUAUAGA-GACUAAGUUACUUUCCGUGUACUAUGGAGGCAACAAAUAUCCCUAACGGUGAUAUAUCAAUUAACUAU-GGGAAGGUAAAAGA---UUAUUAGCGCAGAUCGCAUACAUUACUGGU-GUAAACUCAUCCAAACCUGAAUUGAAGAAAUUAU--GUCGACU-GCCUCCAAAUGAUACCCUCUAUUGAAUACUACGGUCGGCCUAUGAAGCGGAGGGAU-UGAAAUAGUAUA-CCCCUUUCUCUUACUCCUUACC---GAACGAGAAUUAUAUCA-UAUUUACUAGUCAAGUCUACCG--GUU-----------UUAAACAUCGCUA-AUUAGGGUUAGUUAAAGCCGGCUUGCAGGCUCAUUAAUGGGAUGGGAAUUUUAAGUGGUUUGAGAUGAUAGAAUAUUUUGCUGUCAUUGACAGCUGCAAUAUCCUGUACGUUCACAA-CCAAAUUUCAUUUGG---------------------------------------------------------------------------------------------------------------------------------------------------------------------------------------------------------------------------------------------------------------------------------------------------------------------------------------------------------------------------------------------------------------------------------------------------------------------------------------------------------------------------------------UGAAUAACUAAAACGCAUAACGUUGGAGUUUAAGCUGCAGUAUUCACCAAGCUGCGUGUUCAGUCCGAUAGUACUUCCGAUCUAUGUCUUGCCCUCACUUAAAACGCCGGCUUCUUCCGCAUUCUAUCCUGUUCCUUC-CAGUAUAUCAGUUCAAAUUUAAGUUUGUCUAAUGAUG--UCACUUAA-GACCGAGUAUGAG-CCCUGGAGCACCUUGG-GUGAGAGUUAUCCUCCGUGUGUACGACUGCACUGC-ACUGUGCCUUGUAGAUGACUAUUAUUCCAUU---GUGGGAAUCGAAGUUUGUGAUAUCUUCAAAAUUUAUUGUUUUCGGUUUUAAUUUAU--UCCUAGCUGUCUAGAUG--ACGAAUGAAC-GCUACGAUAACACAUCUAGCGUGUGCAGGGUGUCGGCUUUGACUUUCAUAAUUCACACACACAAAAGAAU-AAUAUGUAUCAUUGUCGCUUGAAUCACUAAUUCAAACUUUUUCGU---UCCACGCGAAUCAUUUAUGAAAUAUGCUUAAAUUGUGCUUCAACAAACUUUUCGGAUAUCAAGGUGUUAAAGUU--CUCGGAAUCGAUACAACAGCAA-------UCAGCUAACAGCAACAUACUCGAUGGCCUUUCGAGUCGUUUUUAUGGCAGUAUCCUUUACUAGUGGAUUUAACAAACACAGAUAAUUGGAAAAUAUUUUAAGAUAUAUGCACCACACUUGACUUCGUCGG------------------------------AAGUGUAUAUUAUCGAU-GCGAGUAGUGAUGUUGAGCAUCCUCUUUGUGAGCG--ACUCAUAAAACGUACUA--CUCCAAGGAGCUCUUGUAAUCCCUAC---CUAGCACCUAAACAUUGACUCCCAGAAACCGGCUGAUACCGUUAGGUGUAUGUGAAAUUGGGUUGACCGUAAGAGUCCUCCAUUAGCCACGAUUUGGUGAGCAUGUCCUCUUCUAAAGGCUCGCCUGACGAUACAUGGGU--GUGAUCAUAUUUCUUUUACUGACGUGUAUGCAAA------UAAGUCAGACCUUCGUUGUGUGUAUAUGAGACCUUAGCGACAGUGAUCGUG 
>E1 5395
GAUAAAUUGUAUAUAAGGUUACG-GUCUCUACCAUCAGAUGAUUCUUCGUAUACUCUGUACGCACUACGAU--UAUUUAUAGUUUCUU-GUUCAUUUCGUUUCGAUGUU-UAUUCUAUUCCCACGGAUCCGCCC-AUAUCACCAUUUCACUUCUACUAUGAAUGGAAUAAAAACUAGAGAU---CUAACAUAAUACGCUCUUUCUUCGGUCUGCGCUGGAGGAUAGUUUACCUAUGAAUGCAAUAGCAUG----GAACCGCGGA-UUUGCCUUACAUAACUGUGUUUUCA-GUCUUCUGCA-CAAUCAGAC-ACUCUCACCUGCCCACAGUAUG-AUACCCUUAAUU----AAGAGCGUGGUUAAUAAGAUACUUGCCAUUCAUUUAAUACGUGGCAGGGAAUGAGAGACGCGUUCGAUACAGAUGUUGACUUGACCUAUUGAAUUGACU--CUUACGUAAGUUUGCUUUGGACUUUUCUCACA--CAAAUAGUAGUAG-AUAGCACCGUUCGCGACUAGAAACUC------------------------------------------------------------------------------------------------------------------------------------------------------------------------------------------------------------------------------------------------------------------------------------------------------------------------------------------------------------------------------------------------------------------------------------------------------------------------------------------------------------------------------------------CAGGUAUAAGGGUGAACAAGGGUGAUUACUUAUUUCGAUUUGCCUAUGGCGAUGACAAAAUCA--AUAACAUAUUUAGAAAGAAACGUGGA-UACAUGUGGAGGGUCCUCAUUUGAAUUCUUUUUGAUGCUUAUCUUCGAUUAUAUGCGCUUCGUAAUUUCCU-UUAGUAAACGAGGGACCUAGAAGCU--AUACUACUAAUAGCCGCUAUUCAUAACUCGGAAUUCGUAGAUCG-UUUAAAGUUUA--GACCCUAGUCUAGUCAUAUGCAAUAGUUGAGAAUAACCAUUUUCGAAACGGAUAAUGCUAAAUCUACCGCGUAGAGCCUGCUUAAAGGUAAUGGCU------------------------------------------------AGAAUGUUACACCUCGAUCUAAUCUCUUUGUCUAUCAUUAAUGAGGGUAGCCCUUUAUCACUCUCACAGA-UAACAAGAUUCGAGCUCGGUUAAGUCUCG--UAACAACAACCUGAUAUAACGGAUGAUGAGUCUUUCGAGAGAGCACUGAUGAGUCCUGACAACAUAUAUA------------------------------------------------------------------------------------------------------------------------------------------------------------------------------------------------------------------------------------------------------------------------------------------------------------------------------------------------------------------------------------------------------------------------------------------------------------------------------------------------------------------------------------------------------------------------------------------------------------------------------------------------------------------------------------------------------------------------------------------------------------------------------------------------------------------------------------------------------------------------------------------------------------------------------------------------------------------------------------------------------------------------------------------------------------------------------------------------------------------------------------------------------------------------------------------------------------------------------------------------------------------------------------------------------------------------------------------------------------------------------------------------------------------------------------------------------------------------------------------------------------------------------------------------------------------------------------------------------------------------------------------------------------------------------------------------------------------------------------------------------------------------------------------------------------------------------------------------------------------------------------------------------------------------------------------------------------------------------------------------------------------------------------------------------------------------------------------------------------------------------------------------------------------------------------------------------------------------------------------------------------------------------------------------------------------------------------------------------------------------------------------------------------------------------------------------------------------------------------------------------------------------------------------------------------------------------------------------------------------------------------------------------------------------------------------------------------------------------------------------------------------------------------------------------------------------------------------------------------------------------------------------------------------------------------------------------------------------------------------------------------------------------------------------------------------------------------------------------------------------------------------------------------------------------------------------------------------------------------------------------------------------------------------------------------------------------------UACUUUAAUUGUGCUUCAACAAUCUCUUUGGAUAUCACGAUAUUGAACUU--CGCGGAAUUGAUACAACAGCAA-------UCAGCCAAGAGCCACAUACUCUAUGUCCUUUCCAGUCUUUGUCACGGCAGUAUCCUUUACUAGUAGAUUUAACAAACAUAAAUGA--UUAAAUCUUGCUUCAAGA----------------------CGG------------------------------AAGUGUAUAUCAUCUAU-ACGAAUAGUGAUGUUGAGCGUCCUCUUUGCGAGCG--ACCCUCUAGACGUACUA--CUCCAAAGAGCUUCCAUAAUCCCUGC---CUGGUACCUAGUCACCGAUUUCUAGGAAUUGGUUGGUACCAUCAGGUGUACGUGUAAUUGGGUUAAUCAUAGUAGUCACCGAUUAGUCACGAUUUGGUGAGCAUAUCCUCUUCUAAAGGCGUGCCUGUGUAUACAUGAGU--GCGAACAUAUUCUCUUCGCUGAAGCGUACGCAAU------UGGAUUUAACCUUCGUUUUGCGUAUAUGAGACCUUUUCGACGGUGAUCCUG 
>D1 5395
GACAAGUUUUAUAAAAUAUUUGU-GCCACUCUCGCCCAUUAAUGUUAAAUUCGCUCUGUUUUCACUGUGGU--UAUUUGCUUUCUCUU-AUUAAUUUUGGUUUCGUAUGUUGCUCUAGUUUCGCGGAUGCAUUU-AUUACACCAUUCUUCCACCUUCGAAAGUGGGACAAGGUUUGGGGGC---CGAAGAUAAGCUUUCCACUUUACGGUUUACACUAGAAGGUCAUUUCUCGACAAAAAUAAUGGUUCGCUUUCUACCGUGGA-CGCACCCUGUAUUGUCGCGUUUUAA-GUAUUCUGGAGCAACCAAAU-UGGUUUAUUUGCUUAUAAUAUC-UUUUUCCUAUUU-----GGAGUUAGGC-GUUAGGUUCACUGGCGCUCAGCUGAUUCGUCACCGAGAGCCGUAAACGCCUUAAGUUCGGCCACUGGUCCUAUUUAGAGGACUAACU--CACGGACAAUUUUGCCAUGAUUCCCCUCCAUA--CGGUAAGUAUAUG-CUAGGAUAAUUCACCAGUUGGAAUAU----------------------------------------------------------------------------------------------------------------------------------------------------------------------------------------------------------------------------------------------------------------------------------------------------------------------------------------------------------------------------------------------------------------------------------------------------------------------------------------------------------------------------------------------------------------------------------------------------------------------------------------------------------------------------------------------------------------------------------------------------------------------------------------------------------------------------------------------------------------------------------------------------------------------------------------------------------------------------------------------------------------------------------------------------------------------------------------------------------------------------------------------------------------------------------------------------------------------------------------------------------------------------------------------------------------------------------------------------------------------------------------------------------------------------------------------------------------------------------------------------------------------------------------------------------------------------------------------------------------------------------------------------------------------------------------------------ACUUAAUUGUCAAAAACUGCUAGACUACUUAUCAUGAAAUCGAACCUCGGGUU-GGACCUCAGGGUAUGGUUGUUGCAACCUUCUAUCACUCUAAUUAAU--CCCAUAGUUAAUUACGCGUCGUGAUCAGGACCAUAGAGG--------------------------CAACUCGAACCGUAGUCUAAAUGAUAAUCUCAGAUAUAGCUGAAACUCCAGAUCCUAAAAUGGCAGAGUGAUGCUUGAUUCUAUCACCAUACCCGAUGUUAAA-AGGAUAUUUCUACUAC---UAUAGACUGGCUUAAUC-CGCUAGCCAUCAACGCAUAACGGUA-ACUUUACCGUCAUUCAA--UGACCC-G-UUAGUAGAGUUCCUCUGUUGUUGCAAAUGGCCA-GUGUUAAGCAAGACCGUUUUCAACCGAUAGUGAGAACAAUAUGACAAU---GGCGAUAACU--CAAGAGCAGCCAGUAUUGCUCUCUAUUUUUUUAUCAUUUUAU---UCAUAUUAAUUAUUAAUUUUUGUCCCAACACAGCACUAGCGG---------------------------------------------------------------------------------------------------------------------------------------------------------------------------------------------------------------------------------------------------------------------------------------------------------------------------------------------------------------------------------------------------------------------------------------------------------------------------------------------------------------------------------------------------------------------------------------------------------------------------------------------------------------------------------------------------------------------------------------------------------------------------------------------------------------------------------------------------------------------------------------------------------------------------------------------------------------------------------------------------------------------------------------------------------------------------------------------------------------ACGAUUUACAACCAUGAGC--GGUAGUAAUAAGCUGGACUGCUUCAACUUCAGU-GGGUCCAUGUCACGCGU-AACCGGGAGCUAAAAGUGUGUAAAAAGACG--CGUAACUUGCAAAGUUCUUCAGACAAUAGUCUGUUUAAUGUAAAGCUGUGCCAUCAAGUACGAUGGAUUCGGAAGAUUAGAAC-GAUCAAACCACAAUUACCAAUC-UUACAAAAGUUAUUAAGAUGAAGUGGAUCCGCUCGUUCUAUGACCCCUCUUGGUC----------------------------------------------------------------------------------------------------AAAUCAACAACAGCCUGUACUCGGAUUGCAGAUACAAGCUACUUGGUCCAUGCGGAUCGUGAAUCGUU--GCAACUAGAGGACUGUGCU------AGGUUGAGGGAACCCCGGAAUGGAUCUAUGUGAACUACAGAGAACUCGCGUGUGGCU---------------------------------------------------------------------------------------------------------------------------------------------------------------------------------------------------------------------------------------------------------------------------------------------------------------------------------------------------------------------------------------------------------------------------------------------------------------------------------------------------------------------------------------UAUUUAGUUCUCUUCCUGCGGGUCA-CUUGGAUGCGAGCACGCCGAAACC--CUCUGAGGUACUACAACAGAAGGU-----CCAACAAAUGGAGAUUUGAUUUAUGACUGCCCAUUCCGUGAUAACCGCUAAUUUCUCUUCUAUCGGACUUAUUAAAUUUGGGAGA--CUGAGUUAAUUUUUAAGA----------------------UCG------------------------------AAGCUUAUAGAAUCAACUGCUAGUAGUAAUAUUAUGUACCUUCUUUAUGGGUGAAAUUUCUUAGACACGCUUUACUACAAGGAGUUUUCGUGGCCCGUGC---UUCGGAUCUAGCCACCGCUCUUCCGCGAUCCGUUGAGGCCGGCAAGUGAGUACGUAGCUUUGUGCAGCGUAGCGGU-GCCUACUGAUCAAGAUUUGUUGCGGAGGUAUUUUUCCAGGAAUUUACUUAGCUUUAUGUAAUU--AUGCGGGUACCUCCUUCACUGAAGUACACGCAAU------UUAAGCCGACAUUCAUUCUGCGCUUGCGGAAAGUUUACAACAGU-ACUGUG 
>C1 5395
-----------------------------------------------------------------------------------------------------------------------------------------------------------------------------------------------------------------------------------------------------------------------------------------------------------------------------------------------------------------------------------------------------------------------------------------------------------------------------------------------------------------------------------------------------------------------------------------------------------------------------------------------------------------------------------------------------------------------------------------------------------------------------------------------------------------------------------------------------------------------------------------------------------------------------------------------------------------------------------------------------------------------------------------------------------------------------------------------------------------------------------------------------------------------------------------------------------------------------------------------------------------------------------------------------------------------------------------------------------------------------------------------------------------------------------------------------------------------------------------------------------------------------------------------------------------------------------------------------------------------------------------------------------------------------------------------------------------------------------------------------------------------------------------------------------------------------------------------------------------------------------------------------------------------------------------------------------------------------------------------------------------------------------------------------------------------------------------------------------------------------------------------------------------------------------------------------------------------------------------------------------------------------------------------------------------------------------------------------------------------------------------------------------------------------------------------------------------------------------------------------------------------------------------------------------------------------------------------------------------------------------------------------------------------------------------------------------------------------------------------------------------------------------------------------------------------------------------------------------------------------------------------------------------------------------------------------------------------------------------------------------------------------------------------------------------------------------------------------------------------------------------------------------------------------------------------------------------------------------------------------------------------------------------------------------------------------------------------------------------------------AGAACACGUUAUAAGU------UCUACCUGGCACAAUGAUCAAGAGUUUGCGAUUUCACUGUCAGCUGCAUAAG-CAGCAAGUAAACGCUCGCCUGCAAGCGAAACAAGAGAUGGUUCUAAUGGUAUCACAUUGAACUUUUGA-GGGGAAGUAUAAGU---UUAAUAUUCCAGACCGUAUGGAUGGUUGGG-ACGAUUGCAUUGUCCCGUACACUAAAAAGAUCGCAAAUUAUCU-UAAUUAAAUCCUAGGCUACUCAUUAAUUCCCCUGCAACCUAGUAAAGUGGGGGAAU-UGAAGUAUCGUG-CUAACUUUGUCGGCUUCUGAUC---GCACGAAAACUUCAUCU-UGUUUACUAACAAAGACAUUCAGUAUU-----------GGACGCGUCACUA-GCUGUAGAGAAUUAAAACCGAAUUGUAA------UUCACUCACUGUGUGUCCAAGCGCACUGUGGUAAUCAGGUAAAUUGUUACCGAUAGGGGAAGUAUAACUUAACCUGAUUACAG-CUAGAAGCCAUUCAGACGAUUUAUUACCAUGAGU--GGUAAUAACUAGCUAGACUGUUGCGGCUUAAUU-GGGCCCAUAUUGUGCGU-AACGGGGAGUUAAAAGUGUGUAAAAAAACG--CGUAAAUUGCAAAGUUCCUCCCACAAUAGUUUGUGUCAGGUGUACCUGUGCCAUCAAGUGCGAUGGAUUCGGAAGAUAAGAAC-CAUUAAACCACACUUACCAAUU-UUACAAAGGUUAUUCAGGUGAGGCGAAUCCGCUCUUUUUAAAACCUCUCUCGGAC----------------------------------------------------------------------------------------------------AAGUCAACAACAGCCGGUUCUCGGGGGGCAGAUACAAGCUAUUCGGUCCAUUUUGAUUGUGAAUCGUU--CCGGUUAGAGGACUUCACU------GGAUUGAAGGAACCGCGUAAUGCAUCUAUAAGAACGACAGAAAACUCACGUGUGGCUCGAGUAGGCGUAACACAGCAAUUUAUUGUGUAGGCCGCGGAAUUUAUAUAACAGCGUACUCAGGCUGACGAGCCUCGCGAACCUUGCCGCUCCAUCACUAAAAAAAGCGAAUCCUGGUUCAUUCUAUCUUAUCCCCCU-GUUUAGAUCGGCCGCGGUUCUGGCUUGCGUAACGCAA--GCAUUAAAGGACCAAAUAUGGG-GCAAGCUCUGCCUUAG-ACUGGUAUUACUAUCAAUGGAUGCAGCAAUGUUCUGGUUAUAUCUUAUAAUUGUUUAUUUUAUUAGC---UUCUGGAUCAGAGUUUGGGAUUUCUCUGAAACUUACUGGCUUAGUCCUUGAUCAUU--UAUUACCCAUCUAGAUG--GGAGAAGGAU-CACAUGAUGCAACAUGUCAGAUGUACACGGAGUCAGCUCCAUUAUUCACCAUUCGUCCAUUUCACAGCUC-AAUUUGUAUCAUCGUUAUUUAAAUGAUUAAAUCCAAAUUUACCGCAAAUACAGGCAUGUUAUUUAUGCAACGUAUUUAAUUUUCUUCCUAAGGGUCA-CUGGGAUGAGAAUAUGGCGAAGUC--UUCCAGAUUACUACAACAGAAGGU-----UUAUCAAAUGGAGAGUUAAGUUCUGAUUGUUUAUUUGGUCGUAAGCGACAGUUCAUCCUCUCUUGGAUUAAUUUACUUUGGGCGA--CUAAACUAAUUUUUAAGA----------------------CCG------------------------------AAGCCUAUAAAGUCUACUACCAGUAAUAUUAUUAUGUACCUUCUUUAGAGGUGAAAUUUCUGGAACAUACUAUACUAUAAAGAAUUUUUGUGGUCCGUGC---UCCGAACCUAGCCACUGCUUUUCCGCGAUCUGUUGAGGUCGGCAGGUGAGUAUGUAGCUUGGUGCAUCGUAACAA-CGUCCAUUAAUCGAGAUUUGAUGAGGAGGUACUUUUCCAGGAAUUUACUCAGCUUUAUGUAGUU--GUCCGCGUCUCUCCUUCACUGAAGCAUGCGCAAU------UUAAGCCGAAAUUCAUUCCGCGCUUACGGAAGUUAUACGACAGU-AUUAUG 
>B1 5395
----------------------------------------------------------------------------------------------------------------------------------------------------------------------------------------------------------------------------------------------------------------------------------------------------------------------------------------------------------------------------------------------------------------------------------------------------------------------------------------------------------------------------------------------------------------------------------------------------------------------------------------------------------------------------------------------------------------------------------------------------------------------------------------------------------------------------------------------------------------------------------------------------------------------------------------------------------------------------------------------------------------------------------------------------------------------------------------CAAGUAUAAGGGAGACCAACGGUUUUCUAAUAGUUUUUCAAGAUCACGGCAAUUAUGCAUUCG--GUUACAUGUUUUGAAGGUUUAGUGUU-UCUAUGUGAAAGUACCGUAUACGAAUUCAUUCGGAUCAUGGUCAUACGGAUUAUAUCCAGCGGAAGAUAAU-UAGAUGCACAAGGGACCCUCUUGGU--C----AGAUUUAACCAUAAUUUAUACCUCGGAAUUCGCCGAUCG-UAUAGGUCUUA------------AACCAGUUUAUUAAAAUGAAUGCCAACCUGCCCCAGUGCAUUUACGUUUAUCGAUAAAAACUGACUUCAAAUUGAGUGCAGUUUCA--------------UAUCAGGCUCUAAUCUGCACUCAACAAAUCUACUUAUCUGCUCCACUAAGAUGCAAAACCUUAGAUCGUCAUAUAUGGAGGUAGUUAUUCAAUAUGGUCCCACA-CGAGAAAAU-----GAGAACGGGGUUAUGAACCGUAACGGAUUAAUAGAGCGAAUGACCAUUCUGUUGAAAAAGAAGCAAGUAGACCAGUCAGAGAACAAA---------------------------------------------------------------------------------------------------------------------------------------------------------------------------------------------------------------------------------------------------------------------------------------------------------------------------------------------------------------------------------------------------------------------------------------------------------------------------------------------------------------------------------------------------------------------ACUUCACCGCUAGAAAUUGGAAGUUCAUCCAUAAUAGAAUUACCCCCUUGGUC-ACACCUC-GGUUAGGGUCGAGGUAAUAUACUAUCUCUUUACAUGAC--CCUACAAUUAAUUGUGCGUGGUCAAUUGGGUGGUAGAGAAAUUACUAGUAAUCUUAGAGAAUUCGCCAUUUAGGCCUUCGUAUAAACGAUUACCCCGGAUUUGGCUUAAACUCCACUGCCCCAUAUAGCAGACUAGCGCUUGCGUCUGCUAUUAUGUCUAAUAAUGAA-AGGAUAUGUUUCGAGU---UAAGAACCGCAUAAUCU-CGCUUGUCAUUUACGCAAUACGGUG-ACACGUUCAGCAUCCAA--UGACCCGA-UUAGUGGAUGUCGUAUUUCGUAGGGAGCAACCA-AUGUUGACCUGGACGGCGCACAAAUAACAGAUGGAUAACUGCAGUUAU---CGCGAUAACU--CAACGGCCGCCAGACUUACUCUAUGUAGCUUAGCCGUCCUAU---CCCUAUUAAUAUAUAGUCUUUGUUUGAAUAUAGUACUAAUUAAG-------------------------------------------------------------------------------------------------------------------------------------------------------------------------------------------------------------------------------------------------------------------------------------------------------------------------------------------------------------------------------------------------------------------------------------------------------------------------------------------------------------------------------------------------------AGACUAUGCCAUUAGG------UCUAGCUGUUACAAUGGUAUAGAGCCUGCGAUUUUCCUGCCAACUGUAUAAA-AAGUAAGCUGAUUUUCAAGAACGGCCAAGACAUAGAAUGGCCCUAACGGCAUUACAUUGGUCACCUGAGGGGGGAGUAGGAGU---UUAGUAUUUUAGACCGCAGGCAUUUCUGGG-AUAGAUGUAUCGUAUCAUGGAGCAAAAAAACCGCCAAUAGGCU-AUAUCGAAACCGAAGCUCCUAAUGAGGUUUUUAAUAUCUUUAUAACUCGGAGCGAU-UGGACUGGGGUA-UUAUCUCUGCUGGCUUCUAAUC---AAACAAGAAUUCGAUUU-UGUCUAUUAACCAAACCAGUCAUUAUU-----------UUAAGCUAUACCA-AUUGCCGUAAAUUGAAGUCGAUUAGGAA-CUUACUAGCUCCAUGUUGUACCCAAGCGUGUUAAAGUUAUUAACUAAGUCGUUUUCGUUUACGGGUGUCAACCUUGACGUGUAAGGCG-CCAGAUUCAAUGUGG---------------------------------------------------------------------------------------------------------------------------------------------------------------------------------------------------------------------------------------------------------------------------------------------------------------------------------------------------------------------------------------------------------------------------------------------------------------------------------------------------------------------------------------UGAGUUGCCGUAAAUCGACAGAUUAUAGUCCAGACCGCGAAAUUUACAUAACAGCGUACUCACGUUGGCGCGGUUCACAAUCUUCCCCGCCCUACUUCUAAAAUGGCUGCUUCCUGAUCUAUUCCAACCUGUCCCCCC-GUUUAGAACGGCCGCAGUGCCGGAUUGCGCAACGCGA--GUAUUAAG-AACCGGACACGAG-UCAAGGCCUACCUUAA-AUGGGUGUUAUCAUCGAGGAAUAUGGUGACCCACUGACGGGAACGUAUAAUUAUUUAUUUUGUUGCU---UUAUUAGUCAAAGUACGGAGUUACGCCAAAAUCUAUCAGGUUUAUUCCUAACUUUU--UAUUACCUAUUUGAAUG--GCAGCAGAAC-CAUAUAAUAUGACUUUUAAGAUGUGCAAGGCGUUGACCUUGUUUCUUACCAUUCAUUUAUCACAUGGUUU-AAUUCGCCUGAUUUAAAUCUAAACAACUGGAUCCGAAUUUUUCGCAAAUAUAUGCAUGUUAUUCGUGCAACAUACCUAGUUUCCUUCUCGGGGGUUAUCUAGGAUGUGGUUACGUCGAAGCU--UUCGGGGUCAUUAUAAUUGAAGGC-----CUAGGGAACGGUAAAUUCAUUUAUGACUUUCUGCACCGCAUUAACCGCCAAUUCCUUUUCUAAUGGAUUUAUUAAUUACGGACGGAUCGAAAUUAUUUCUUGUAA----------------------CUG------------------------------AGUAUUAUAGGAUCCUCCAUAACUACUAGAACUGUAUACCUUCUCUUCAGGUG--ACUUCUGGGAUAUAUUUUACUAUAAAGAAUUUUCGUAAUUCCUGC---ACCGCAACUAGGCAUCACUCUUCCGGAAUCUGUUGAGGCCGUCAGAUAAGUAAAUAACUUUGGUCAUCGCAACAGCCCUCCAAUAAUCAAUACUUGAUGAGGAGGUCCUUUUUCGGCAAUUCACUUGGUUUCACGUAAUU--GUCAGCAUAUCUCCUUCAUCAAAGCAUGAGCAAU------CUAUGAUGACCUUUAUACUGCGACUAUAAAAACUCUGCAGCAGU-AUUGUG 
>A1 5395
AACUAGUUUUGCCAAAGCUUGAA-AUAGCUCUCACCUGUUAAUUUUCAGUUUAUCCUAUUCCUGCUAUAGUGAUAUUUAAUUUUUUUU-GGUAGUCUCAACUCUA-AUA-UGCAUUAACUUCGUAGAUCCAUUC-AUACCAUCACCCUCUCGCUUCCAAAAUUGAGAUAAGAUCUCGAGGU---CGGACGCGAGUGCUCUUCUUUUCCGUUUGUACUAACAGUUAAUUUUCCGACAAAUACAGUGGUCCG----GUACCGUGGA-CGCAUUCUAUACUGUUUUAGCGCCG-GUUUUCUGGAGCAAGCAAGU-CCGUUUGGUCUUCCAUGACGAC-AGUUUACUUGUU----UGGUAAUCAGUCAUAGGUUUACUCGACGCUUAAUUGAUUUGUCGUUGAGAAUCGAGGUCAUUUUCAGUGCGUCCACUGACGUGACUUUAAAGACUAGUU--CAUGCCUGACUCUGCCGUGUUUCCUUUCCAAC--CGGGGAGCAUAUA-UUAGCACUGUCCACCGAUUGAACUAUUGAGCUCGUAGAUCUCGGUGCCACUUGCUGUACAUCAGCUUACGUGAGUGAAA-UAGACAAAUCGCACUAGAGACAAUUUAAACCAUGGCAGCUAACUGAUACAUAUAGUCUCCCUCAGCGGACUUGCGAUUCAGCCAAGAGAGAUACCGUCUAGACAGCUGAGGGAUUUGUUCAUAUGAGAGUCAACCUUAGUAACCAACAUACGUAAUGGUAUGCCGACAAGUAUAAGACAUUAGCAUCCCCGUGUUAAUGACACAAUGUAGUACGUGCUUUGUUAUGAUAACAAUGCCGAGAUUC-CUUUAUACCGGCCAAACACUGUGACCCGAUCGUCCGGAAAUCUUCCGGCAUGAAACAUUCAUAGACUCACGUUGCAGUGUC---------------UAGUUACACCUACAUC--CAGAUCUGUGGAAUUUAUUAUCAUUU-CUACGGUGCUCAUGAUGACCAGGGUCAACGCGAUGUUACGCGCUCUAAGAGAUUUUCU--UUAUCACAUCUAACGAGGUGAA------------------------------------------------------------------------------------------------------------------------------------------------------------------------------------------------------------------------------------------------------------------------------------------------------------------------------------------------------------------------------------------------------------------------------------------------------------------------------------------------------------------------------------------------------------------------------------------------------------------------------------------------------------------------------------------------------------------------------------------------------------------------------------------------------------------------------------------------------------------------------------------------------------------------------------------------------------------------------------------------------------------------------------------------------------------------------------------------------------------------------------------------------------------------------------------------------------------------------------------------------------------------------------------------------------------------------------------------------------------------------------------------------------------------------------------------------------------------------------------------------------------------------------------------------------------------------------------------------------------------------------------------------------------------------------------------------------------------------UGUUUACGUUGGUUCCUUCUAACCUCGCGAAGCACACUCACUACGCUAUUUCAAGUAUAUGGUUUUGCAUUAGCCUUCGCCGACA-UGAU--CGACCUCGAUUA-GUAUAGGAUAAUAGGUACAAGUCGAGGAAACGAUUAAAUGUAU---AAAUCAGCUCGAACUCUAACUGCUAUACCGGUCACAGGUAGGACUUUACCACUUC-UCAUGUA-UUGAAUAUACUUAACAUUAGUUAAUAUACUCUUGUGCCUCUUCCUUGCAAAGGAAAUUUUCCCGCGUCCCUUCAUAG-ACAUCAACUUAU----GAGUAGCAAUAUAAGUAUUGAAAUGUC-GAUAAAACCUUGAGCCUUUGGCCGUUGAAAAUCAUCC-ACCCACCUAGUUAGGGAGACCCUUUGAAGUACAAUCAACGGCCAUAGGUUCUCCGUA--CUCGUCGCGUCGGAUUAGCAACUAGAUUUCUGACUGAAGUGGUAACAAUAUGGC--GAUAUUAGAGCUAAGUAACUUGUUUUGAAGCAUUCUAGUAAACCAAGACCAUGCUAUUUGG------UCGAGCCGUUGCAAUGUUCUGGCGCCUGCGAUUUUCCUACUAGACGUAUAAA-AAGUAUGCUAAUUUUAGACUACAACCAAAAAGAAAAAUAGUCCUAACGAUAUCACAUUGGUCACCUGA-GGGGAAGUAAGAAU---UUAAUAUUCCAGACCGCAGACAUGCUUGUG-GUAGAUGUAUCGUACUAAGAAGUAAAGAAAUCGCCAAGUGACU-UUAUCAAAACCGAAGCUCCUAAGGAGUUUUUUAGUAUAUUUAUGUCACGGAGCGAA-UGGCAUUAUAUA-CUAUUUUCACCAGUUUUUAAUC---AGACGAGUACUUUAUCC-UGUUUAUAAGCCAAACCAUCUAUUAUU-----------UGAUUCUGUACAA-ACUGAUAUAAAUUGAAGUCGACUUAGAA-CUUACUAGCUCCAUGCUGUAUAUAAGCGUGUUAAAACUAUUAAACAAGCCGUUAUCGUUGGCGGGAGUGCAACUUAGUGUACAAUCCA-CCAGUUUCAAUGCGGACGAAGUGCGAGCCAGU----AGUAAUCCUAAUCUAUACUGUCACAACUCGAAU-GGGCCCAUGUCGUAAUU-AACGUAGAGUUUAAACCGUGUAAAAAGUUC--AGUAAUCAAUAAAAAUCCCCUCAUAAUAUUCUGCUUAUGGUAUAUUUGUGUCUGCCGGCAUGAUGGAUUUGUACAUUAUGUAUGUCUUGAACUACACGCAUCAUCU-UUUCAAAAACAAUUAAGGUGAAGAGGAUUAACCGAUACCAGAGUAUCUUUAGUACAAAGAACGAACAGGAUAGAUGACAAAUCGUAUAAAAGUAACUUUAGAAUUGAUUCUGUAGUCACUAGUUCUAUGGAACCAAUAUGAGCUACCUAAUCCAUAGGUCAAGAGCG--ACAUUCUCAAAGUCUAAGUGCAGACUAUUUAGACUGUUUGGAUCGCGAAAUGAU--GUGGUUGGAGAAUUAUAUU------AAGUCCAGAAAAUCACGUAAUGCAUGUAUAUCGACCGUUGAGAAUUAUCGUGUAACU-AGUUGUCAUAAGUCGCCAAGAUUAUAAUCCAGUGCACAAAGUUCAUAUAACAUCGCAUUCAGGCCGACGUGACUCGGGACCCUCCCUGCCCCAUUCCAAAAAUAGCCGAUUCCUGAUCUAUUCCAACCUGUGCUCCC-GAUUAGAACGGCCGCCGUGCCGGAUUGCAUAAGACAA--GCGUUAAA-AGCCGAAUACCAG-GCAGAGUCUACCUUAG-AUUGGUAUUACCAUUAUAGAGUAUGGCAACGCGCUGAUGGAAUUAAAUAAUAGUUUAAUUUGUCACU---UUGCCAGUCGGAGUACGGAGUUGCUCCAAAACCCAUAGGCUUCAUUCUUAAUUUUU--UACUAUCUACCAGAAUC--GAAGAUGAAC-CAUAUAAUACAAAUUCUGAGAUGUUCAGUGCGUUAACCUUCGUUUUUGCCAUUCAUUCAGCCCAUAGUAU-AAUUUAUCUAAUUUAUAUCUAAACGACUUAAACCGAACUUUAAGCAAAUAUAUGCAUGUUAUUAGUGCAAUAUACCUAGCUUCCCUCUUGGGAGGUAUCUAAGGAGGGGUCACGUCUAAGCU--UUCGGGAUUAUUGUAACUGAAGAG-----CUAGCGAACGGUAAAUUGAUUUAUGACUUUCUGCAUCGUAAUAGCUGCCGAUUCCUUCUGUAAUAGGCUUAUUAAAUACGAUCGAAUCGAAGUUACUUUUUGUAG----------------------CCG------------------------------AAGCCUGUAGAAUCCCCCAUAACUACUAGGACUGUGUGCCUUCCCUUCAGGUG--AUUUCUUGGACGUAUUUUACUAUAAAGGAUUUUCGUAAUUCCUGU---UCCGCAAUUAGCCAUCGCUCCUCCGGAAUCUGUUGAGGCCGUCAGAUGAGUACAUAACUUUGGUCAUCGCAACAGUCCUCCAAUAACCAAAACUUGAUGAGUAGGUCCUCUUUCGGAAAGUCACUUGGCUUUGCAUAAUU--GUCAGCAUAUCUUUUUCAUCGAAGCGUGCGCAAU------UGAAGCUGGCUUUUAUACUGCGACUACAAAAAUUCCGCAGCGAA-ACUAUG 
>H2 5395
AUCAAGUUGUGGGGAAAAUCCCU-AUGUCUACUAAUUAUUAAGCUUCUAUAAGUAUCAAUUCUGCUAUAAU--CAUAUAUGUUAGCUC-AAUUAAUUAAGUUUGGCCUA-UAUUCUCACCUUAUAUAUCAACUU-UGACUACUAUUCCUCUAACCCCAGGGACAAGGUAUGAUCCAGAACU---CCUGUGUAAAACCUACGUACUCCGGCUUCUAGUACAAGUUGUUUCUUUUACACGAACAACCGCGUA----GAGACACGAG-CAAGACCAAUAUGACUAAGUCGCUA-GCUUCUUGAAGUGAGUAAGU-CCGACCUAUUAACAAAACCGUC-AUCCCGUUAUCU----AAAAAUAUUGCUAGCAGGAGACUCAGCAAUCAGUUGAAUCGAGACAAAGAGCU--AUACGUCUUUGGUUCGAACGCUGGCUUGACUUUUAGCACGGACU--ACUUAGUAAUUUCGCCGCGGUCUGUCUCCGCG--UA-AGAAUAUAGU-CUAAUAUUAUGUGUGAAUUGACAAAU------------------------------------------------------------------------------------------------------------------------------------------------------------------------------------------------------------------------------------------------------------------------------------------------------------------------------------------------------------------------------------------------------------------------------------------------------------------------------------------------------------------------------------------GGUAAAUAAUAACGAACAUCGGUAUCUAACUAAUGCAAUCGGCCUACGAUAUGUACACACCUU--AUGUUAUAUUUUGGCGAGAUACGGUA-UAUCUAUACAGGCACCUUGUAAACGCUAUCUUUCACCAUGACUUAGUUGUGCGUUUCCAACUGCACGAUAC-AGGGGACUAGAAUGUCCUCUUUUGU--C----AUUAAUAGCCGUCAUUAUCACGUCAAUAAUCAUCGAUAG-AUCAAGUUCUA--AUGGGUAUGUGGUGGUGUUAUGUCUAUUGACUAUAUCCUCCCGCGUUAGUUUAAAUUAAAAUUUCUGCGACAUUAUAAUAUUGGGGGAGGAAUCAU-------------------------AAACUGAUCCACCGUAAUCCUAAAACUUUGUACGUCAUAACUGUAUGUAGUCCUUUUCUAUAUUACCUGGAACAUAGAUGUUGG----------GAAGUUUAUGUGAGAAGGGUUAGCUUUGGUCUAGGGUAUGCUUUUGGUAACGGU-GACGAAACUCUUGUGUUCGGGCUAAUUUAAUAACAUGGCUAAGCUA--CACAUUUGUAAUCAUCUUUAUUAUUUGUUAA---CUCCCCAACUGUUAUAC--CAAGGCGCGUUAAUCAAAUUACGAAACUUA-AAGUGUAAAAUACUCACAACCUUGUCGAGCACGUAGGGGUAAAAUGGCAAUUAUUACAAUUAGCGGGAAAAUACUC-UACGUUAAACCCAUGCCAAAAUUA---UUAUCUUCACUAAUAAUAUUUCGUCUACUGCGUAGAAAACAU------------------UAUCAACAUAUCAGAUUUAAUUUAAACUAAGU--AUAGAAAUCCCACCCAUGCUAACACUUGUUAUGCUUACUGUAUUUCCACAAGUUAUCUUGUAUAAAC--CGGCAGCGCAUAAGGAUA---UCUCAGA-GCGACACUAAUA---AUACACCUCUCUUUCCGUUUAGAUAGGAUCUCAUUUGCAGAUACGUAUAAACUUCAAUACAGGAAUUGUUGAU-AACUUUCUAGUUAGUUU-UGUAACGUCUUUAAUAGUAGU-UCACCG-------GUUUUCAUCUAAGAUUCAUUUAUAC--------------------------------------------------------------------------------------------------------------------------------------------------------------------------------------------------------------------------------------------------------------------------------------------------------------------------------------------------------------------------------------------------------------------------------------------------------------------------------------------------------------------------------------------------------------------UAUUCGCGUACGUCUUUUCUAUCCUUGUCGAGAUAGGCCAUUUUACGACGUUAGAUGCUAAGGGGAGCAUUGGAGUCUAUCGGUC-GAACAUAAUGUCUUUUCU-GCGCAGAGUGGCAAGAGGAAGACUGGGAACCAAAUUUGGAUAU---GAGUCCACGCGGGGACCAUGCCUCGAG---GCCAAAUUCGGGGAUCUCCCAGGAU-UGAGGUGUCCAGUAUUGCUGAACAGUGGUCACCUUUCGCUUCUGCUUUAUUUCGCUGAAGGACGUAUAUUCAUUUGCUUUUUUUG-AGGUCAACUUAU----GACAGACGCUUUUAUCGCUACGACGUCCGCCAAAAAAUUAAAAAGCAUGCCUCCAAUGAUCGCCUUAUCAAACACGUCCAACUCUGCCUUUUAAGCACAGCCGACGGUUGAGGCUGCUUUACA--UUCGUACCGU-------------------AAUGAUGAAGUCGUAUGAACACUCA--AGGAUAGCACUUUGAUAACUUGUUUUCCGGAAUUCUCCUGGAAUA------------------------------------------------------------------------------------------------------------------------------------------------------------------------------------------------------------------------------------------------------------------------------------------------------------------------------------------------------------------------------------------------------------------------------------------------------------------------------------------------------------------------------------------------------------------------------------------------------------------------------------------------------------------------------------------------------------------------------------------------------------------------------------------------------------------------------------------------------------------------------------------------------------------------------------------------------------------------------------------------------------------------------------------------------------------------------------------------------------------------------------------------------------------------------------------------------------------------------------------------------------------------------------------------------------------------------------------------------------------------------------------------------------------------------------------------------------------------------------------------------------------------------------------------------------------------------------------------------------------------------------UAUUUAGUUUAUUUCCUGAGGCUCAUUUCGAACAUCGACUAGUUGA--UU--UUUAUGGCAAAUAAAAUCGAAA---------AAGAGUAACGAAACUCAUACACAAUUUUGUUGACCACAAGAACAAUCAAUAUCUUUGCUAUUAGAUUUUCAAUACGCGGAUGACGUUAA-CUUUUUUAAAAGAGACUAAGACCUGUAUUUUGGGACAAUUGUAACAAAAAUGUAGGCUCUACUAAGGUAAGCCUGUACAGUAAAC-ACUACUAUUGAUAUGCAUUACCCUAUCUGUGUAUU--GCAUGUAGGACAUAUUAUGCUUCAGCGAUUGUCUCCAGCUUAUUUAAACCCACAUACGGCUAUCACUGUUCAGAGAUCCACUGAUAUCGUUAGAGGAAUAUGUGGCUGGGUUUAACACGGUAAUCACCUAUGGACCAAGGCAUAGCAAAGAGAUUUCUUCUUAGGAGACCACAUGUCAUUACGAGGUC--GUGAAAGUGUUUCCCUCAUACAUGUGUACGUACUCAUUUAUUGAUACGGCACUCAAUUUGUGCCUACAAGGAUCUUAAAACAGCAGCUGCG 
>G2 5395
----------------------------------------------------------------------------------------------------------------------------------------------------------------------------------------------------------------------------------------------------------------------------------------------------------------------------------------------------------------------------------------------------------------------------------------------------------------------------------------------------------------------------------------------------------------------------------------------------------------------------------------------------------------------------------------------------------------------------------------------------------------------------------------------------------------------------------------------------------------------------------------------------------------------------------------------------------------------------------------------------------------------------------------------------------------------------------------GUUAGAUAAGUACGAACAUCGGAGGUUAACUGAUGCCAUCUAGCUAUAAUAUGUACACACCUU--UUGUUAUAUUUUGGGGGAAUAGUGUA-CAUCUAUAUAGGUACUUUGUAAAAACUCUUAUUCACCAUGAUCUGGAUGUGCGUUUCCAUCUGCACGAUAC-AGAGGGCUAAAAUGUCCUCUUUCGU--C----AUUUAUAACCGCCAUCAUCACGUCAACAAUUACUGUUCA-AUCAAGUUCUA--AUGGGUAUGUGGUGAUUUCAUGGUUAUUAACUAUGUCCUGUCGAGUUAGUGUCAAUUGGAGACCCUGCGACAACAUGCUAUUGCUGCAUAAAUCAU-------------------------AAACUGACCUCCUAUAAUACUAAAAUUUUGUGCGUCAUAACUGUAUGUAGUCAUUUUUCACAGUAC---------AUCGACUAAAGAUGUAGG-GAAGUCGAUGUUUAAAGCGUUAGCUUUAUUCUUGUGUAAGCUUAUGGUAACGGU-GACUUAACUUUUGAGUUCGGGAUAAUUAAAUUUCAUCGAUAAACUA--CACACUUUUAACCGUUUUUAUUAUUCAUUAA---CUCCCCUAUCGUAAUAU--CAAACUCCGGCAA-CAGAUUGUGGCACAUA-GAGUGUAAAAUACUGACAACCUCGGAGGCCACUUGGAGGUAAAUUUGCGAUUAUUACAAUUAACGGAUGAAUACCC-UACGUUAAAACCAACCCAAGAUUA---UUGUUUUCACUAAUAAUAUUACGUCUACUGAAUAGAAAACAU------------------UGUCAGUAUAUAAGAUCUAACUGAAACUGAGU--AUAGAAAUCUCAUCCUUGCUAAACCUUGUCAUGCUUCCUGUUUCUUCACAAUGUAUCUACAAUAAAC--CGGCAAUGCAUACGGAUAAUAUCUUAAA-GCGCCAAUAAUA---AUGCACCUUACUUUUCGUGUAGACACAAUCUCAUUUGCAGAUACUUGUAAACUCCAACAUGGGGAUUGUUGAU-AGCUUUCCAGUUAGUUU-UAUAUCGUCUUUAAUAGUAGU-UUACCG-------CUCUUCACCUUCGUGUCGUUUAGAC---------------------------------------------------------------------------------------------------------------------------------------------------------------------------------------------------------------------------------------------------------------------------------------------------------------------------------------------------------------------------------------------------------------------------------------------------------------------------------------------------------------------------------------------------------------------------------------------------------------------------------------------------------------------------------------------------------------------------------------------------------------------------------------------------------------------------------------------------------------------------------------------------------------------------------------------------------------------------------------------------------------------------------------------------------------------------------------------------------------------------ACGGCCUUGAUUCAGG------UCU---UGAUAAAUAUAGCUGGACUCCGCGUUAUCUUUAUUAAUUUUUUAGGUUAAUAUGCCAGUAGCCUUGUGCAUCCAAAAUAGGAAAUAACCGUAGCUAUACAAGGAUAAUCAACCAC-GAGCAGGUCAAUCC---UAGCUGUUACAGGUUGAAUCCGCAGUUAAU-AUAAACACAUGAUACAGUGUACUAAAAAAGAUGC--GGUGGAA-UUACCCAAACUAAUUCCAAGAGUUUCUUUCUUAAUCCACUGAUGGUAAAAAGGGAG-CGAUAUAAUGCA-CUACUCUCGGAUGCCUCACCCCACCAAAUUAGAACUGGACUC-UGCUUCAAAACUAGGCAAACUUUUCUUACUGUUGUAUAUGAUGUCUUAGCA-AGUAUUGUUGAACACAAAUGAGUCGCGUCAUUAUUUGCUUGGCAACGGCUAGGGGCUUAUUAAAAUUCCGAUCCGAUUUUCUAUC-AUAGAGACUGAAUACCACAAUGGCUCUGUAC-CUGGCCGUUAUUUUCAGGAGUUGCCGAUUUCCA---AACAUUACUGAACUGGACUGUUACUGUUUGAGUACAAUCCUUAUUAUACAU-AUUUUAGACCCAAAAUCAUGAAAAAGGAGA--GGGAAGUAGUAAUCAUGUUCCCCUAGUUGCCAGUAUAGGAUG-AUCUAUAGUUUCGAGUGUAGUGAGAUCGUGGGAUACGAAA-CAGUAAACCAUGCUUGACCAUA-AUACAAAAUCGGUUUAGAUUAAGUGAAUUUGAUAAUCCUACUGCAUUUCUAAGAAAAAGAGGGAGUUUCGCCGACGAUGGGAGAUAUGGAUGGGAUUUUAA-AAUAGCGUUCGUACAAACGGCACUAUAGUAACAUUUUAAAUUACGUCACCCGGAAAUUAUCUUCAGAAGACUCUUGACACUGAUGUGGUGAUUAUUGAACCUAUUUAAGUCAUAACUCUAU--GUUAUUACAGAGUUACGAA------AGGCCCCGGGGAACACAUAAUAACUCUAAAUGUGUUGUACAGAAUCUGCGUGUAGCC---------------------------------------------------------------------------------------------------------------------------------------------------------------------------------------------------------------------------------------------------------------------------------------------------------------------------------------------------------------------------------------------------------------------------------------------------------------------------------------------------------------------------------------------------------------------------------------------------------------------------------------------------------------------------------------------------------------------------------------------------------------------------------------------------------------------------------------------------------------------------------------------------------------------------------------------------------------------------------------------------------------------------------------------------------------------------------------------------------------------------------------- 
>F2 5395
----------------------------------------------------------------------------------------------------------------------------------------------------------------------------------------------------------------------------------------------------------------------------------------------------------------------------------------------------------------------------------------------------------------------------------------------------------------------------------------------------------------------------------------------------------------------------------------------------------------------------------------------------------------------------------------------------------------------------------------------------------------------------------------------------------------------------------------------------------------------------------------------------------------------------------------------------------------------------------------------------------------------------------------------------------------------------------------GUUAGGAAUGUACGAACAUCGUAAUUUAGCUCCUCAGAUCUGACUUUUCAACGUACACAACAG--GUGUGACAUCUUGUAGUGAUAGCGUA-UAUGAAUCUUGAAACCUCGUAAGAUUUCUUUUUCGCCCUGAUACGGUAGUGUUCUUCUUUGUGCACGUUAG-AGGGGACUAGAUUGGCCUCUUGAUU--C----AGUCAUAGCCAUCAAUCCUACAUCUAAAUUCAUAGAUCG-UUCAAGCUCUUUGAUCAGUAGGUGGUACGUUCGUAUUUACUGAUUACGUCACGUCGAGUCGGUUAAAGUACAAAAUCCCGCCACGAUGUGACUUUCCGGGAUAAUCCGU-------------------------CAAAUUGUCCACUUUAAUCCUAAAACGUUGUUCUUCACAAAUGAGUGAAUUCAUUUUUUACAUUACCUGGUAACAAGGAAAAAU----------CAAAUUAUUAUUAGAAGGGUUAAUUUUAGUGUUGUACGGGGUUAAUGGACCGAU-GACGGUUCUGUUAUGAUGGCGCCAAUUAACUUUUCUCUACAAAUUA-AAACGUUUGUUACCGUCUUUUUUAUAUCUAAG---CUCCAUGACACUUAUAU--CCCGCUAUGUCAACCGAAUUGUGGCCCAUA-AAUUAUAAAAUUCUGAC-AUCGCGCAGACAACGUAAAAGUAAAUCUGGUACUGUUACAAUCAAAGGAGAUACACAC-CUCGUUUAAGCUUAGCUCAGAGUA---CCGUACUCACUAAGAAUAUUCUGCCUUCUGGAAAGCAAACAU------------------CAUCAAUAUUCGAAAUUCAAUUCUGUCAGAGU--AGAAAAAUCUCACUCCCACUAACCCUUCGUCUUCUUUCUGCCUCUCCAAAAGUUAUUUUCAAUAAAC--CGAUAGCACAUACAAUUAUAGUCUCAGG-GCACGCAAAAUU---GUACAGCUCUCUUUUUCUUUGAAUGGGAUAUUCUUCGCUGAAAUGUAUGAACUCUAUUUUUUAAAUCGUUUGU-AGCUGUCCAGUGUGUAA-UAUCACCUCUUUCUCCAUCGU---------------CUGAAACCCAAAAGUCGUUUAGAC---------------------------------------------------------------------------------------------------------------------------------------------------------------------------------------------------------------------------------------------------------------------------------------------------------------------------------------------------------------------------------------------------------------------------------------------------------------------------------------------------------------------------------------------------------------------------------------------------------------------------------------------------------------------------------------------------------------------------------------------------------------------------------------------------------------------------------------------------------------------------------------------------------------------------------------------------------------------------------------------------------------------------------------------------------------------------------------------------------------------------------------------------------------------------------------------------------------------------------------------------------------------------------------------------------------------------------------------------------------------------------------------------------------------------------------------------------------------------------------------------------------------------------------------------------------------------------------------------------------------------------------------------------------------------------AUGAGUUGCCUAUUUGGG---CGCGGUAAUAAACUUGAUUGUUACGGUCUGAAC-CAUUCUAUAUUGAAUCGCGCUUCGGAGCAAGAGUCAUGCAAAAGGAUA-------------AACGUGUCUUCAUGAUAAUCCAGAUGAGUUG-AAUUAUUGUCUCAAGAAUGGUGAGAUCACGGAACACAGAG-CCAUAGACCAUAUUUUACAAUA-ACAUAGACAUGACUUGAACUAAGCGAUUUCAAUAAUCUUACGGCAUUUCGAAUAAAAUAACAGAGUUUCCGAGGUGAUCACUGCUGUAGACGUGAUUUUAA-AAAAGCGCUUAUAGCAGUGCUACUCUGGUACCAUUACAAAUUACGAGAUUCUGAGAUCAUUUUAGGAAGAUUCCUGACCUGGUCAUGGUGAACGUAGAGUCUAUUCGAGUCAUAGAUGAAUCUAUGACUAAAGAGUCAUGCUCCCAAAAGGCCUAGGAGAUCAUAUAGCGACUUUGCAUGAAACACACAGAAUCCACGUGAAGUUAGAGUGGUUGAGACUAAUAAUCCAAUAGUACGAGUCAUG--UUUUAUCGAGCUUUACAUUUAUAGAUAUAGAAGGUAUGACCUUCGUAUCUUUAACCCUAAUAACACUGACUUCUGUUACCCUCUAUCUCGUUCCCUC-CUUUAGAUCAGCUCAGGUACGAGCUUGCUUAACCUAGCCUCGCAUAU-AUCUGUUUAUGCG-AGUAAGCCUAACUUGG-GCUGAUCCUACACCUAAUUAGUUUAGUGACACAUUGGUCGCAUUCCAUAAAUUGACAUCCUUUCAUC---AAACUGACUUAAACUGCAUGAUUCUCUAGAAUUCGUGAGCUACAUUUAAACUCAUU--UGCUAACCAUCUAAAUAGUAGAAAUAAAC-CGAAUGAUGUGACCUCCGAAACGAUCCGAGUGG-GUCUUUGUUCCAUAUUAGACCUAGAUUCCAUGCUCC-AACUCGUAUUAUUAUAGACUAAGUCAGUAUACCCGUAUGUCCCGC---UAAGUACGUAUUCUUGAUGCCUUA------------------------------------------------------------------------------------------------------------------------------------------------------------------------------------------------------------------------------------------------------------------------------------------------------------------------------------------------------------------------------------------------------------------------------------------------------------------------------------------------------------------------------------------------------------------------------------------------- 
>E2 5395
AUCAAGUUGCAUAAAGACUCCUGUAUCCCUAUUAUCUGUUAAAUCGUUAAAAGUAUCAUCUCCACUACAGU--UAUGUAUUUUGAUUU-AAUCAUCUAAAUUCGGUAUG-AUCCUCAACUUUACAUAACAACCU-AGACCACUAUCCGUCUAGCGCCAAAGACGGGGUAUAAUCUAGCCUU---CUUACAUAAUACUUAUGCAUU-CGCUUUCCAACAUCAGUUGAUUACACUACGCGAAUAAUUACAUA----AAGACGUGGG-CAAAACUAAUAUGACUAUGUUGCUA-AUUUUUUGAAGUAAGUGAAU-CCGAUUAAUCAGCUACGCUUAC-GUCUCAUCAUCU----GGAAAUGUGGCUAUCGGGGGAACUAGCUUUCAGCUGAAUCACAAUACAGAAUU----CCGGUUCCGAAAACCGCGUAGAUUUAAUCUUUGGUGCAUGCU--ACUCAACAAUCUCGCCACAGUUUCCCUUUCUG--UACAGAAUAAAAG-CCAAUGUCUUGCGUCGGUCGGUGUGC----------------------------------------------------------------------------------------------------------------------------------------------------------------------------------------------------------------------------------------------------------------------------------------------------------------------------------------------------------------------------------------------------------------------------------------------------------------------------------------------------------------------------------------------------------------------------------------------------------------------------------------------------------------------------------------------------------------------------------------------------------------------------------------------------------------------------------------------------------------------------------------------------------------------------------------------------------------------------------------------------------------------------------------------------------------------------------------------------------------------------------------------------------------------------------------------------------------------------------------------------------------------------------------------------------------------------------------------------------------------------------------------------------------------------------------------------------------------------------------------------------------------------------------------------------------------------------------------------------------------------------------------------------------------------------------------------AACUGGUGCUUUAGUACCAUACGAUGACAUACCAUGUACUAGCGACUCGAGUC-AAACCCC-AGCUGUGGACAAAUCGUCUGGGUACUAUUCUAGCAGAUCACCUUUGGGUAAUAAUAAACCGUUAGCUAGUUUAUUUAA---------------------------UAUCUUGAUUUUUUGGUGAAAUUAGCGUUCCACUUCCAGAUAACAUUCCUUA-CCUAUGUUGAUAAAUUCCUGUUAGUCUCUGCCCCCAUAUACAUCGAUAUU-UUCUAUUUACCCUCGU---UCUGGGUUAUCUGAAUC-CAUUUAUCGUUUAGGUGUUAUUUCA-AAACUUUCGCAAUAUAG--UUGUUUAG-CUUAAAGCUGUUCUAACACGUUGCGUAACGUUG-GAAAUCGUUAAAGUAAAUCUUAUUUGCACGGUACCGAAUGGUACAAGUGUAGGCAGCA-----CAACACAAAUCUGUCCAAGUCAGUAUGUCUUAGCUUUGUUAC---UCACUUUAGUGAGUGAACCUUAAGCAACAU-GAUAGUCGUGAGC-------------------------------------------------------------------------------------------------------------------------------------------------------------------------------------------------------------------------------------------------------------------------------------------------------------------------------------------------------------------------------------------------------------------------------------------------------------------------------------------------------------------------------------------------------ACGGCUGCUAAUCAGG------UUU---UAGUACAUAGAUCCGGACACUAUGACAUCUCUGUCAAGCAUUAAGGCAACGAAAUUACUAACCGUACACGAUCGAAAUAGGAAAAACACUUGAUCAUAUAAGCUUGUCCACCCAC-GGGGAGUUUUAACU---UGGUUAGUACAGGAUACUUUCAUGAUUAGU-AUAAACACAUCAUACUAUGUGCCGGACACAAUAC--GUCGAUC-ACAUGCAAACUAAUCCCCAAUGUUAUUUCCUUAAUCGACUUAUGGCCAAGAAGGAG-CGACGUAAUACA-CUACACCUUUAUACCUGAAAUU---GUAUGAAAAUUUGACAC-UGCUACAGACUUAAACAGGCUUUUUCU-----------CGAUGUAUUAUUA-AGUAGUGUUAAUGACAAACGAUUUGUGUCAGUGUUUACCAGGCAACCACUAAAAGAUGGUUAAGAUUACGAUCCAAAUUGAUGUCAAUAGUAAUUGUGUACCACACCAGCUUUGCAU-GCGUUCUCUAUUUUG------------------------------------------------------------------------------------------------------------------------------------------------------------------------------------------------------------------------------------------------------------------------------------------------------------------------------------------------------------------------------------------------------------------------------------------------------------------------------------------------------------------------------------------------------------------------------------------------------------------------------------------------------------------------------------------------------------------------------------------------------------------------------------------------------------------------------------------------------------------------------------------------------------------------------------------------------------------------------------------------------------------------------------------------------------------------------UGUCUAGCAUAUUUCUUAAGAAUCAUUUCAAAUAUCGACUAGCGGAGAGU--UUUAGGAUGAGUAAAAUUGAGA-------AAAGCUAGCAGUAGACCCACAUAUGACUUCAUUGGCCACAAAAAUAGUCGAUACCUUAAUUAUUAGAGUGAAUAGACACGAAUUA--CUGAAUAUUUCUUUAUAAG---------------------AGA------------------------------AGAUUUGCACAAUAUAC-ACGGCUAAUAAUGUUUGUUACCUUGUUUGCAAGCG--ACCUCUGGGACAGAUUACGCUAUAGGGACGCAUUGUAGCUUAUUUGAAUCCAUAUAUGGCUAUCCCCACGGAGAGAUCUAGUGAUGUCGUCGGAUGAAUCCAUAGAUGGGUUAAACGCGGCAGACGUUUGCUAACCGAGAUUCGGUAACGAGAUCUCUUUUUGGGAACCAAGACGACGUUGCGCGGCU--GUUAGACUUUUAACCUCACCCAUGUGCACGUAUCCUUACGCUGGUGUGUCUUUUACUUUGUGGCAGCAAGAAUCGUAAAGUGGUGAGUGCG 
>D2 5395
----------------------------------------------------------------------------------------------------------------------------------------------------------------------------------------------------------------------------------------------------------------------------------------------------------------------------------------------------------------------------------------------------------------------------------------------------------------------------------------------------------------------------------------------CGUCCCCCUCAUGCUAGCAUUCACUUGUCACUCGUCCACCUAACAAAAUACAA-UAGCCAUACCCCACGCAACACCAGGUCGGUUAUUACAAUGUGUUAACAUGUAGGAUUGCGUUCGGUAGAACUUGAUUACAUUUAGCAAUGAUAUCACAUCCGUAAAUUAGUUAAUUUGUUCCUUGACAGAGGACCUUAAGGAGGAAUAAGAGUAACGGAAGAAGAACAACUACGAGGUAGCGAGUGGCAAAAGUAAAUAAAGAUGUACCAUCAACGUUUUUCCAUGAGAUUGAUUCUCUGACUU-CACUCGUUCUCAAUAACUUAGUAUGGAGUAUGUUUUAGAAUCACGCGUUCAGCAGUACUCUUCGAACUCCGCAUCAUGUAAAUGGCACAUAAGUGUUUGUCACGUUUUGAUU--UAGGCACUUGCCAUAUAUCUCGCAAA-CCUUGAUUCCCACGAUAAUUCUCAGAAACGUUCUUCUCCGUGCGUUAUCCUACAUCUU--CUAUCCCAACUCGGUAGAUACGAUUGCGUAAGUACGAUCAACUAAGUUUUCAUAUCUUAAAAGGAUAAUGAUAUGUACAGACUCU--AAGACAUGUAAAGGACGUAGAGGAUA-UACAUGUAAAAGUGCCUAGUAUGAACUUUUCAGCUCCAUGAUCUAACCAUAUUUAUCAAGCUCAAAGCUAG-AAGGUACUAUUAUGAUGCCGUUAGU--U----AUGUAUAGACGAUUUGUUUACAUCUUAUUUUGUCAAUCGAUUCCUGCACUA--GGCAACAACUUGUAUUCUUAUGCACCUUUAUAACAGCUUGAAUAAUUAGAUACAGUUUACCACACAGCGCUCGUCAGCCCUCUCUGGUAAAUUCUU-------------------------UACAUGAUUUAAUAUAGUCGUUCUUAUUUGUUCUCCAUAUCUGUAUGCUGCCGUUUAUUACAGUCUCCUAAGAUAAGAUACGAA----------CAACUCUUUUAACGUACGUCUUAUACAAACUCAAUGUAAG---GGUCUCCCUCAUAGCUGCG-GAAUGUUGUAGUCCCAAGCAUUAUAUGCAGCAAAAAUU---------------------------------------------------------------------------------------------------------------------------------------------------------------------------------------------------------------------------------------------------------------------------------------------------------------------------------------------------------------------------------------------------------------------------------------------------------------------------------------------------------------------------------------------------------------------GAAUGAUUCUAUAAAAAUCCAUUAUUACUCACUAUUAAUUAGCUUCACGGCUU-GGGCUUGUAGCUGUCAACGACUCGUUCCGGAUCUUUCCUGUAACAAU-CCUAUAAGUAGAUCUGAAUCUAAAGUAAGUUUCUGGUGA--------------------------UAUCUUAAGUUUCCGUUCGAAAGUUUCUUCCGGGUAUAUAUAUGAACCCACAUCGUGGGGCGAAUAAUUCCUCCUAGUGUGUGUCUCCGUAUGCAGCAGCCGA-AUAGGCUCAUGACCGC---UAGAAUUUGUUUGGCGC-UGCUAAUCGUCUACACAUUACAAUG-GACCUUUCUCAAUACAAAAUUAUCCAA-CCAAUUGAUUUCCCGACUCGGAGCACUAAGCUU-AUGUCCAUCAGAUUUGAGCUUAGGUGAGCUAUAUAGUCCCAUACAAGU---GUCGACACUG--CAGUAGUAGUUCGACUAGGUCUACAUGCCUCAGCUAUAAUAU---UUACCUUGAUUUGUAACUUCUAGUCCCCAC-GAUAGACCACAGU----------------------------------------------------------------------------------------------------------------------------------------------------------------------------------------------------------------------------------------------------------------------------------------------------------------------------------------------------------------------------------------------------------------------------------------------------------------------------------------------------------------------------------------------------------------------------------------------------------------------------------------------------------------------------------------------------------------------------------------------------------------------------------------------------------------------------------------------------------------------------------------------------------------------------------------------------------------------------------------------------------------------------------------------------------------------------------------------------------------------------------------------------------------------------------------------------------------------------------------------------------------------------------------------------------------------------------------------------------------------------------------------------------------------------------------------------------------------------------------------------------------------------------------------------------------------------------------------------------------------------------------------------AGAGUAAACGCAACCCGGAACUUAAUAAUCCGUGUCGUA--AUUUACUGAGUUGAAGAUUCACAUUGAUAUAACCUGCGACUUUCGUUUCUCUAAUCCUUACGGUGCCGGCUCCUGCCAGCGUUUAGUUUGUUCACGC-UCUGAAAUUGGCCUCAACAUUGUUCUGUGUAACAAAA--UCAAAUAA-AGCCGUGUAUGAA-UGAGGGCCUACAUUGA-GCUACUGCUUCCUCUGAUUACCAUGGCAAAACUUUGAUUGUGCUCGUCAAAUAAAUCCCCUAUCGGU---ACGUGAACCAAAGUCCCGUUUCUCCCUAGAAACUGUGGACUGAACUGUUACACACU--UACUUAUUACUUAAGUAGUAGAGAUAAAC-UAAGUGAUAUAGGACCCAAAACAUUCCGAGUGU-GGGUCUUUUCUUCGUGAUUCCCAAGAUAUAGGAUCU-AAUCCCCAUCUUGUCAGCCUAAACGCGCAUGUCUAAGUUUUCGAC---CAAGUAAUUAUUGUAGUUACAACAUACUUGGUCCGCAUAAUUGGCAUUGAUCCGGAUAUCAACAAAUUGAAAGU--UUUAGGUUUAAUUCAAGUGAGCACAUUCAGCGAUAAGUAAUAAAUUUAUACAUAAAUAUAUUGGCCGCAACAACCGCCACUAUCUUCAAUUGUGAGUUUAUUAUACAUGGGCGA--UUAAAACCUAUAUAAAGG----------------------AGA------------------------------UGACCUACAGGGUAUGU-UCGACUACGUGUAUUCGGUAUCCUUAUUGCGUAGG--ACUUCUAAGGC-UUCAGUGCUAUGGGGACUCUCCUUAGGUUACCUGAUUUCAUUCGUAGCCAAUUCUCUCAAGGGAUUUGUAGGUUUCGUUAUGUGUAUGUGUAAAUGGGCUCAAAAUAGCAAUUACCUAUUAGUUACAAUUCUAUAGAAAGAGCCUAUUUUAGAAGUCAAUUUAGCUUAACGUGAUU--ACAGGUGGAUUCCCUUUUCUCACACGUAAGAACUCCCUCUUUGAUGUGACCGCCGAUUUAUGUCUGCGAGGACUUUGUACAAGCGUCCGCA 
>C2 5395
-----------------------------------------------------------------------------------------------------------------------------------------------------------------------------------------------------------------------------------------------------------------------------------------------------------------------------------------------------------------------------------------------------------------------------------------------------------------------------------------------------------------------------------------------------------------------------------------------------------------------------------------------------------------------------------------------------------------------------------------------------------------------------------------------------------------------------------------------------------------------------------------------------------------------------------------------------------------------------------------------------------------------------------------------------------------------------------------------------------------------------------------------------------------------------------------------------------------------------------------------------------------------------------------------------------------------------------------------------------------------------------------------------------------------------------------------------------------------------------------------------------------------------------------------------------------------------------------------------------------------------------------------------------------------------CGGCAUUUGUCAUCAACCUUUCUUGCUGCUUUAUAGUUCACUACUGAUCACAG--CAGGAUGUAUUAUUCGCAUCAUGAAAUAGA-ACUGGUAAAAUACUUAG-AAUGUUCAAAGUGCAUGGUGAUAAAUUUGGUAUUAAUGCAGUGAAUAGAAAAAUAUUU-UUCGUUAAGCCUAUUCAAAGAUAC---UUACGCUCAGUGCAAAUAUCAUGAUCUUUGAACAGGCUGUAU------------------CGUCGAUAGAUUAAGACCAUUCAAGGCUGAGU--AAAAACACUUCAUGCCUUCUUGUCGCAACCAUCCCAGAGGCCUCUACACACAUAUUAGUAAAUGAAC--CUACAG-GCAUUUGGUUACUCCUUUAGA-AAACCAAAACAUUAACUGAAUCUCAAAUUACAUUAUAAUAAGUCAUGGUUCGUGGGGACAUGAAGUUCCUAGUAAAAAGGGAAUUGAU-AGUUUCCCAGCUCGCAU-UGUCACAUGUUCAAUAGCACU-CAUUUC-UUCGUCAUCUUUGUUUCUAGGUCAUUAAACU--------------------------------------------------------------------------------------------------------------------------------------------------------------------------------------------------------------------------------------------------------------------------------------------------------------------------------------------------------------------------------------------------------------------------------------------------------------------------------------------------------------------------------------------------------------------UACUCAGAUGGAUCACUGUUAUUCAUAACAGAAUGGGCUGUUAUCUAACCUAAGUAACCAAGGAUAACAAGGGCCCCAUAAGGUU-GAUCGUAGCGUUUGCUCA-GUGUAGAGUAACAGGUGUAAGUCAGGCAGCAA-CCUUGUAUAC---GAGUCCACUCAAGACGUGGAUGCUACGUUAGACAAAAGUCGGAUCUUUCCGAAGC-UUAUGUC-UUGGUUUUAUCGUGUAAUGGUUACCACAUGUUUCUAAUUCACUUCCUCUAAGAGAAUGAUCUCACGUGUUUUCUCCG-GUGUCGAGUUGU----GUGAAAUACUAUUGACACUAUAACGCCAGCCAAGAAGUUACUUAGGAUGCCACUAAGGCUCACCUUAUCAAUCAAGCCAUAUCAGACAUCUGUAGAGCAAUUGGCGGAUAAGAGUAAACUGCAACCCGGCAACGG-------------------GGUCGUGGGGCUAUAGAAAUAUGGA--AACACGUUAUCAGAAUAACUUGCCUUGCGGGAUUCUCGCGGAUGA------------------------------------------------------------------------------------------------------------------------------------------------------------------------------------------------------------------------------------------------------------------------------------------------------------------------------------------------------------------------------------------------------------------------------------------------------------------------------------------------------------------------------------------------------GAGAGCUCCAAACUUGAA---AAAGAUAAUAAGCUGCACAGCAUUAGCAUGAAC-CAACUUAUUUUAUAUCU-ACUAUUCAGCUAGAUUGCUUUGAGAGAAUA--GGGACACAAUAAAUCUAUCUUUAUGGUGACCGAUGUUGGGUA-AUCUAUAGCUUCAAGUAUAGCGCGAUUGGAUUAUAAACAA-CCGUGAACCACGCUUUGCAUUC-AUACAAAAGUGGUUUAAGUUCACUAAGUUUGAUAAUCCCACGCCACCCCUAUAAUGGAUAAUAAGUUUGGUAGGACAUAGUUGUUGCGGACCUGAAUUUGG-AACUUUGCUUGUAGAAAUAACACUACAGUAAAAUUAUAAGCCAGUUAAUGUGGAAAUCAUCUUUGAAAAAUUUAUGUCAUCGACGUAAUGAUUAUUCAACCUACGUGGGUUGAAAACGAUC--UUAACUGGAGGGACAAAUA------AAGCCAAAGGGACAACGUAACGACUGCGUGCCGACUAUACGAGAUUUACGGCUAGUU---------------------------------------------------------------------------------------------------------------------------------------------------------------------------------------------------------------------------------------------------------------------------------------------------------------------------------------------------------------------------------------------------------------------------------------------------------------------------------------------------------------------------------------UGUUUGGUUCGCAUAAUUGGGACCGAUUCGGAUAUCAGCGAAUUAAAGGU--CUUAGGUUUAGUUCAAGUAAGCAUGCUAAGCGAUAAGUAGUAAAGUUAUACAUGAACACAUUGGUCGAGCCAACUACCAACUCCUAUAGUUAUGGGUUUAUUAUUCAUGGGCGA--UUAAAGCCUAUAUAAAGG----------------------AUA------------------------------AGGCUUACAGAGUACAU-UCGAUUACAUGUAUCCGGUAUCUCGUUUGCGUGAG--CCUUCUAGGGC-UACUGUGCUAUACGUACUCUCUCUAGUUUACCUGUAUUCACUUUUAGCCAAUGCUCUCUAGAGAUUUGUAGGUAUCGUUCUAUAUAUGUGUAAACGGGCUCAAAAUAACAAUCACCCACUAAUUACGAUGCAAUGGAAAGACCCUAUUUUAGGAGUCAAUUCAGCUUGAUGUGGUU--ACAGGCAGAUUCCCCUCUCUUUCAUGUAUGAAUUCUUUCGUUGAUGCAACCCCCAAUUCGUGCCUGCGAGGACUUUACAUUAGCGUCCGCA 
>B2 5395
----------------------------------------------------------------------------------------------------------------------------------------------------------------------------------------------------------------------------------------------------------------------------------------------------------------------------------------------------------------------------------------------------------------------------------------------------------------------------------------------------------------------------------------------CGCAAUCCUGAUGACAAAAACCACUUGAUAAUAACCCGCAUAAAAGAGUGCAA-UAGUCAAAGCGCACUAUGUUAAACGUCGAUCAUUACAACGUGUUAAGAGGCAAGAUGGCCUUCAGAAGAGCCUAUACUUAACUAAAAAUCAUGUCCGCGGCAAGAGUUUGUUAACUUCUUAAUUGUUAGAGGAUGAUCAUCAGGAACAGUAGUAAAGACUAAGGGAUGACCAUACGGUAGUGAACCGCAGGGUUUAGCAGAAUCGUAGCAUGGGCCUUAUACAAUAUGAUUGAUGUCUAAACCU-CACCCCUCCUCAAUAAUAGAAGAAGGUGAUUACUUUAGAAUCACACGCUAAGUACUAUUCUUU-AGAUUCGCACUAGGCUA---------------UAGCUACAAUUCAAUU--UAGGUACUCGUUGUAUAGUUCAGCAC-UAAUCGUUCGCAUUAUAACCCUG-CCAACGCGCAUAUCCGUGCAUUAACCUAAAUCUU--CUAUGCCAUUCGGCAAGUUACU-------------------------------------------------------------------------------------------------------------------------------------------------------------------------------------------------------------------------------------------------------------------------------------------------------------------------------------------------------------------------------------------------------------------------------------------------------------------------------------------------------------------------------------------------------------------------------------CAAUAUUUCUCACCAACCUUCUCUAUUUUCUUA---UCUCCUGAAUAUUACAGUCCAAUCUAUCUUAAUCGUGACGUGACACAAA-AUCAAUAAAAUUCUUAC-AGUGUUCAAACAACGU-UGGAGAAAAUUGACGUUAUUACAGUCAAUUGAAAUAUUUUC-AAAAUUGAACCUAUGCAAACCUGG---UUGCGCUCAGUGCUAUUGUCAUGCUCUCUGAAAGAACGAUAA------------------CAUUGAGAGAUCGGAACUAUCCAAAGCAAAGU--AGAAGUACCUCCAUCUCGCUUGCCCUUAUUAUGCUGCUAAUCUCCUCACUCGUUAUCAUAGAAACAC--UGACAU-GCAUAUGAUUAUACCUUUAGAAACACCCAUAAAG---GCGUGCCUCAGAUUACGUUAUAAUUAGACUUCGUUCGCUGGGAUAUGAAAGUUUUAAUAAACAAGUAAUUGUU-AGCUUCUCAACUGGCAC-UCUCACAUUUUGAAUGGUGUG-CCUUCUUUUCCGCUUCUUUGUCCGUCAAUCGAUGAAAUGAAUUAUACUAUGGAGAUACGUUGCUACCUAUGUUUUAGGAGCUUCUCGAUUC-AGCCUUCUAGUUGUCAUUAAUCCUUUCCGGAACUUUUUUAAGCCGAU-CCUAUAGUAAAAUAGAAAU--ACAGUAGAUUUUUGGUGU--------------------------UUUCUUAAUUCUAUGGCUGAAAAUGCUUCCCAUGUAUGGAUACAAAUCUACACCGUUGGGCGAAAUAUUCUGACUAGUGUGUAUGCCUACGUAUCGCAGGCUA-CCAAACUUGUAGCCGU---UGGAACUCACUUGGGCC-UCCUGAUCGUUUAUAACUGACGGUA-GAACUCUCCCAAUAUAG--UUGUCAAA-CAUCCAGGCUUCCCAUCACGCGUCGCAAAUGUU-ACGGCCAUAAGAUAUGAUCUUAGGUGAAUAGUAUAGUCCUAUACAAGG---AGCAAAACCU--CAAAAAUAGUUAGAGGUGGUUAUUAAAUCUUAACUAUAGUAU---GCACCUUGGCGUGUUACUACCAUGCCCACA-GGUAUAAUCGGGU-------------------------------------------------------------------------------------------------------------------------------------------------------------------------------------------------------------------------------------------------------------------------------------------------------------------------------------------------------------------------------------------------------------------------------------------------------------------------------------------------------------------------------------------------------------------------------------------------------------------------------------------------------------------------------------------------------------------------------------------------------------------------------------------------------------------------------------------------------------------------------------------------------------------------------------------------------------------------------------------------------------------------------------------------------------------------------------------------------------AUAAGCUGAAUACUCUAA---GGAGAUAGCAUGCUGGAAAGUUUUGGUAUGAAC-CCACUCAUAUUCUACGU-AUUAUAGGGCGAGGUUGUUCUACGAAAAUA--AGAGCAUUAUGAAUAUAUCUUUAUGGUAGUAAAUAUAAUCAA-AUCUAAGACUCCAAGCAUGAUGCAGUCAGGAGAUACAAUA-CCAUAAACUGCGCUCAACAAUC-ACGCAAAAGUGAUUCAAAUUAAGCAAGCUUAAUAAUCUUACGGCGCUUUUACAAUGUAUGGGGAGUUUAUAAGAUCAUGGUUAUUGCGUUUUAAAACAUAA-AACUGUGCAUGUAGAAACGACACUGUAAUGAUAUUACAAAUCAGAUGAUCUAAGAGUAAUCUUUGGGGAAUUUCUUUCCGCGACAGAAAGAUCAAUUAGCCUACAAAGGUCACCGACGAGC--AUGAUAAAAAAGCUACGCU------AGGCCAUAGAGACGAUAUAUCAAUCGGGAGUCGACAAUGUGUGAUUCACGAGUAAUUAGGGCCUCUGAAACUCGAAAUUUAAUUACCCGAGUAGUG--ACUUAUCGAAUUAAAGUUCCACAUUGAAAUAGCUCAUGUCUUCCGUUUCCCUAGCUUUAAAAAUACCGAUUUCAGCUUGCCGCUAAUCUAUUCGCUC-UUUUAAAUUGUCUCUGUCAGCGACUUGUAUAACAAAG--UUACAUAA-AGCCGAGGUCGUC-GGUUGGCCUACAUUGA-ACUUGUGUUUUUUUUGACUACUCCAACGAAAUGACGGUCUCAUUCCGAAAAUAAACACUUUAUCACU---AUGUCAACUAAAGCUCCGUAGUUCUCUAAAAAUUAUGGGCUGUACAGUUACAUAUU--UACUAACCACUCUAGCAAAAGAGAUAAAU-UGAGCAAUAUAACAUCUGAGGUGGUCCGGAUGU-AGUUCCGUUUUUUCCAAUGCUCGAACCACAUAAUUC-AAUUCACGUUGUUUCCGUCUAAAAGCGUAUAUUUAAGUUUUCCGC---UAAGUAUGUAUUUUAGUUGUAUCA------------------------------------------------------------------------------------------------------------------------------------------------------------------------------------------------------------------------------------------------------------------------------------------------------------------------------------------------------------------------------------------------------------------------------------------------------------------------------------------------------------------------------------------------------------------------------------------------- 
>A2 5395
AUCAAGCUACAUAAUAAACUUUG-AUCCUUUUUAUCGCUUGGAUUGCAGCACGCUUUGCCCCCACUAUGGU--UGUGUGUAUUUGCUU-AGUUAUUUAUUUUCGCCGUA-UGUUCCAUCCCUACAUAUCGACUU-AGACCGUAAUCUUUUUGAUCCUGGGGACCGGAUAUGAUUCGGAAUA---CUCUUAAAAAAUCCAUUCAAUACCAUCCAUGGUAUAAGGUACAUUCUCUACAUGAACAACCGCUCG-----AGACCUGGA--UAAGCUGAUGCGGCUAUUCUUUGA-AUCUUCUGAAACAAGUAACC-CCAAUUGAUCGCACACAAUAUC-AACCCGAUGUCU----GGACAUAUGGAAGAUUGGACACCUGGCGUUUGGUCAGUUCAAGGCAGAGCAGC--GUACGUUUUUGGAGAGUAUGCUGACUUGACCUUAUAUAAUAAUUGCUUUGAGUAAUUCCACCUCGAUUUCCCCUCACG--UGAAGGACAUAAA-CUAACGCUUUCUAUCAAUCAGAUUGU------------------------------------------------------------------------------------------------------------------------------------------------------------------------------------------------------------------------------------------------------------------------------------------------------------------------------------------------------------------------------------------------------------------------------------------------------------------------------------------------------------------------------------------GUAGGGUGAGCACCAUAAUCGGAAUUUAUGUAUCUUGACAUGCCCAUAGUGUGUACACAA-CU--AUGAAGUAUAUAGGAGGUAUAGUAUU-UUAAUAUGAAGGUACCUAGUCAGAAUUCUUCUGCACCGUGAUCUACUCAUAUUGAUCAUGCUGAGGAUUAU-AAAUUACAAAAACACCGAGGGUGAU--C----CUUUAUUGACCAUACGUUGACAUCUUUACUUGUCGAUCG-UUCUGGUUCUG--GGGGAUAGAGUAUAUGUUCAUGCUCGUUUAUAAUAGCUUGUCUAAUUGAACACAGUUCAACACAUAGCGCCCAUCUGCUCUCUGAGGGAUAUGCUU-------------------------AGCCUGGUCUAUUAUAAUCUAUAGUAUUUUCUUCCCAAAACUUGCAGUAGACCUUUUUUACGUUCUCUUAAGACAACGUCCUA---------------ACGGUUCUAUUAGCGUGCGUCGCGGAAAAGUUGAACUUAAAGAUGGCGAUUGUUGUUGGGUGUAUUAUAGUGCCAAUUAGAAUUGGUGGUUAAAGUG---------------------------------------------------------------------------------------------------------------------------------------------------------------------------------------------------------------------------------------------------------------------------------------------------------------------------------------------------------------------------------------------------------------------------------------------------------------------------------------------------------------------------------------------------------------------GAGCGAUACUGUGAAGAUACGUUGUUGCUUACGGUAUAGGAACUCCCCGAUCC-AGCCCUCUACUUGUCAAUAAUUCAUUUCGGAACUUUUUUAAACCGAU-CUUAUAGGUAAUUAUAAAUUUACAGUAGGUAUUUGGUGU-UUUCUUAAUUCUAUGACUGGAAGCGCCUCCCACGUAUGGAUAUAAAUCUACACCGGAGGUAUUGGGUGAAAAAUUCUUACUAGUAUG------UAUCCCUACAUACGGCCCUAUACUAAACUUGUGGCCACGGGUACUCAUUUGGGCCUACUAAUCGUUCGUAGCUUACGAUAAGGGCGUGCCGUACCAUCUAAACAUUCUCUAUACAA--UUGUCGAG-CAUUCAGGCUUCCCAGUACGUUUCGCAAAAGUU-ACGGUCAUCAGAUAAAAUCUUACACGAACGGCAAAGUGCUAUACUAGU---GGCGAAACCU--UAAUAAAAGUCUGACUAGAACGAUAAGUCUUAACUAUAAGAU---CCACCUUGAUGUGUUACUUCUAGUCCCUCA-GGUGCAUCCGAGUUGCCCAGGUAUAACCCUUCCAUUCUUGGCAGAUUAGACUGUUCUUUAGUUUCAGAGAGCGAGGAAGGCAUCGGAUCUUUCCGGCC-GAUCAUAAUGUCUAGUCC-GUGUAGCAUAAGAGAUGCAAGGCGUGAAACCAUUCCUGUGUAU---AAGUUCACUUAAGCCGUGGUCGCUACGUCAUUUAAAAUUAGGAUCUUUUCUACAU-AUAUUGU-UCAGUUCUAUCGUAUAAUAAUUAUUACACGCUUUUACUUCACUUCCCUGAAGAAAAAAAUCUCGCAUAUUUUCUCGG-CCGUCGGCUUGU----AAAGAAUACUAUCAUCACCUUGAUGCCAGAGGAGGAAUUGGAAAGCAUACCUCCGGAGAUCAUUUUAUCAAUCGAGCCGGAGUGGACGGCCGUAGAACGGCCGACGGAUAAGAGAUAAUUUUA--UCUGCGCCGA-------------------AAUAAUAAGGGUAUACAAAUACAGA--AGCAUAAAAUUUGAAUGACCUGUCUUACGGACUCCUCGUGGAUGA------------------------------------------------------------------------------------------------------------------------------------------------------------------------------------------------------------------------------------------------------------------------------------------------------------------------------------------------------------------------------------------------------------------------------------------------------------------------------------------------------------------------------------------------------------------------------------------------------------------------------------------------------------------------------------------------------------------------------------------------------------------------------------------------------------------------------------------------------------------------------------------------------------------------------------------------------------------------------------------------------------------------------------------------------------------------------------------------------------------------------------------------------------------------------------------------------------------------------------------------------------------------------------------------------------------------------------------------------------------------------------------------------------------------------------------------------------------------------------------------------------------------------------------------------------------------------------------------------------------------------------------------------------------------------------------------------------------------------------------------------------------------------------------------------------------------------------------------------------------------------------------------------------------------------------------------------------------------------------------------------------------------------------------------------------------------------------------------------------------------------------------------------------------------------------------------------------------------------------- 
>H3 5395
UUCGAAUGACGAAAAGACUUAUG-UUCGGUUUGGAUGGUCAGUUUGCGAUAUGCCCUAAUCUCACCAAAAC--UAAGUAUAUAGUCUU-GAUAAUUUUUGUCGGUUAUA-CGUGUAAAUUCCGCACGUCCAUUU-GAACCACUGUCCCUGCGCUUUGUAAAACCAGAUACCGUCCAAAAAG---UAAAUAUGAAAUCUCUCUAUUCCGGCUUUCGGCCCAAGGGGUGUUCCUUUAGGAAACGGCUGAAAA----GAGUCAUGAAGCCAACAUGAUGUGGUUAUAUUCGUU-GUCCUCUAGAGUGAAUCAAU-CUGCAUAAUCGUCCAUGUUGUC-AGUCUGUUGUCU----GAAAAUGAGACUAGCGACACAUUUAAACUUCGAGUAGCACAGGGCUCGGUGCCGAAUACCCUUAUUGAGUAUAUACACUCUUAGUUAUCUGUGUCAAAC--CCUAAGGGAUUUUAACCCGAAUUUACGCCGCG--UAGAUAUUAUAAU-CUGAAGUUUACCACCGAAAGGUAUAU------------------------------------------------------------------------------------------------------------------------------------------------------------------------------------------------------------------------------------------------------------------------------------------------------------------------------------------------------------------------------------------------------------------------------------------------------------------------------------------------------------------------------------------CAGGGACGAGUGUUAUCCUAAGAGUUUAGGGACUCACGCAUGCUCUUGGUGAGUGAGCAGUCA--AAAUCAAAGGAGGGACAGAUCGAUCC-UAUAUGUAUAGGUACCUAGAACCCACCCUUUGGGACAGUGACAUUGUGUCCUGCGCUCAUCAUAACACAGU-UAGUUACGAGUAGGACCUCGUUGGU--U----GGGACCAACCAUUAUUUGUACAUCCUAAAUGAUAAACU--CCUGAGCCAUA--AUAGGAAGCCGGUGUUUUUACUUUGAUUAGAGAUCACUUAUCUAACUCCACUCAGU-----AAACUGAUGGCUCAAUCUCUCCCAUGGUUAUUUCU------------------------------------------------UACACUCUUCAUUAUAUAAGAAAAUUUAUGUCGGUCAUCGUUUUAGACGAUGAUCAAAUAUAUUCAUGCG-CGAUAAGCUUUAUAAAAGGACAGUUUAUGUUUCGUCAAAGCAUAGUUUAGUGGC-CAUUAAGGGUUCAUGACUGAGCUAAUUCGGUCCAUCGGCCUAAAGA-CUCUCAUCAUCAUGAUGUUUGUUCUUCAUUAA---CUCCCUUAACUUCAGAG--CAUGCAACACUUCUGAGAUUAUAACAUAGA-GACACUCAAAUGAUCAC-AUUGCUAGGUCAGUAUUUGAAGUACAUGGACAAGAGUGUAGUUUGUAGCGAAUGACAG-GACAAUAAUCAACUCCUAGUAGAU---UCGUUAAUAUCCCUAAUCCCGAGGCCGAUAUAGUCACCAUCG------------------UCUUAAUAUUUCUAAUUUGUAAGAUUUCAUGU--ACGAAAAUUCCGCUUUUGCUGUACCUUAUUUACCUGGGAAUUUUUUCAAAAUCCAAUCUAAAUAUAU--AAACAA-GAACUUGGUUUCGUAGCAAGU-AAAGUAAUUAUG---ACAAUUCUCCUACUAUGUUUUAUACGACCAUCGUUUUCGGGUAAAUGUAAAUCUCAGUGCAAAAAUAUAGGGA-GGCCCUCCAGCUGGUAU-UGUCUUUUCUUGAAUGUUGAC-CCUUCU-------CCUCCUGUUCAUAGGGUAAUAAAGUAAUUGAUGGGAAAGCAGUGUACAUUUGCCCAUCAUGUAUUAUAAAUCCGGUGC-AGAC-UACACAAGUGGACGUGGAGUUAUUGUAUUUCUCUUAACCGGC-CACUUUGGUAAUUGACCGUCUUUAUUUAGUGUAUUGAUU--------------------------UGAUUUGAUGAUCCAUAGAGAGAAGUAUUGCAAUUACAGAUUAAAUUCGGAACCCUCAGGUGGUAGAACAUCUCUAACCUUAAUGCCCCUAUUUGUAGAUGGACUCCUAAGGCUACGCGC---UGUUUCUUACACAGUUG-CACUAAUGCUUUAUGGAUUAAAGUAAAAUAUUUUAUCAUACA---CUGCUUCC-UCUAGCGGAUUCCUAACGAUUCGAGAACGGUAU-CUGCAUAUUAGAGUCAAUUUUAGUUGAGAAGUACGGUAUUAGACAGAU----------------------------------------UAUCUCAGCCACGUUCC---UCAUUUUACUAUAUAGCCGUCAUGCCUAGC---UGCACGAGGUUUACACGCCCGUAUCACCUUGAUCCUAACAGGAUCAGUCGAAUUCACUACCUCGGAUAUUAGUUAUAAAAUUGGACCCCCACGUUC-GAGGGUAAUAUUCACUUU-GUAUAGCACACCCUGUGCAAGUUGCAGGCGUUAAUUGGUAUAU---CAGUCACCUCAAAACGCGGUCUUUAUUUCAACUAAAAGUUGGGUCUUUCCAAAGC-UCAUGUG-UCAAAU-UGUUGUAUAAGAAUUAACACAAACUCAUGCCCUAUUUCCUUAAAUGAAGUAUUUUCCCGUAUUUUAGUCA-AUAUCGAGCUGACAACAGGAGAUAUUCUAACUGUUUCUACAUAUAUUAAGUUUGUGUGAUGUAGAUCUCCACAGAUCAUAUUUUCGAUUCAAUUACGAUAAACCGACGAGGUAUAAUUAGAGAGGGAUGGAUCUUUGUU--UCCAAAGCUC-------------------GUCAAUAUUGUCGUCUGGGCGCAAUG-GGCAUAACAUUCACAUAACUCGUAGACAGAAAUUAUAACGUAAUG------------------------------------------------------------------------------------------------------------------------------------------------------------------------------------------------------------------------------------------------------------------------------------------------------------------------------------------------------------------------------------------------------------------------------------------------------------------------------------------------------------------------------------------------------AGGAGAUAGAGAGCUGGG---GAUAAUAUCAAUAUGAACUGUUAUGACUUGAGU-CGCUCAUUCAGAUGCUG-ACUAAAAAACAUAGCUUAAGCUAAAUAAUA--UGAAAAUUUUAAAAGAACCUGUAUGUCAACCAGUUGCUUUUA-GCUUGUGGGGUCGAGUGUAGUGAUUUCUAGAGAAACGAAC-CCUUAGAUAAUGCUUAUCGACC-UCGUAGAAAUGGUCUAGGUGAAGUGA-CCUAAC-AUGUUAAAGCACUUCUGGAGUGGAGAGAUUAUGAGGGAAAUGGCAAAUAUAAUAAGUAUGUUUUUGA-AGCAGUGCUGGCGCGAGUGACUCCAUGGUAACUAUACACGCCAUAUAACUUGUAAAUCGCUUUCAGGAUACGUUCGCGACAGACAGGCUCAUUACGUAAUUCAUUCGUAUAGCACGUGAAU--UCAAUAAAGUACUUACGCU------ACACUGGAGGGACUAUGUGAAAAAUUU--UUUGAUUACACUGAAUCCAUAUGCAAUC---------------------------------------------------------------------------------------------------------------------------------------------------------------------------------------------------------------------------------------------------------------------------------------------------------------------------------------------------------------------------------------------------------------------------------------------------------------------------------------------------------------------------------------------------------------------------------------------------------------------------------------------------------------------------------------------------------------------------------------------------------------------------------------------------------------------------------------------------------------------------------------------------------------------------------------------------------------------------------------------------------------------------------------------------------------------------------------------------------------------------------------- 
>G3 5395
----------------------------------------------------------------------------------------------------------------------------------------------------------------------------------------------------------------------------------------------------------------------------------------------------------------------------------------------------------------------------------------------------------------------------------------------------------------------------------------------------------------------------------------------GGUGACCGCGAUUAGUGACCCCACUCAAUUGCAAACCACUAACCUAAGUGAAG-CAG-CUGACUAUACUUAUAGCAAUAAACUAUUAGACCACUUAUAGGUAGAUCGGCUCCAUCUCAGUAGAACCAUAGCGUAGUUUUUAAUGCAGCCGCCAGGUCUCCCGAUCAAGUUUCUUCAUUGAAAAAUAUAUCAUGGUAGGAACCAGCUUCGUGUAUAUGGAGCAACCAAAAAAUAUCCAACGUCCGACUGUGAAAAGCUCGUGUGGUAAGGGGCUUAGUAUCAAAGUGCUUCCAUGCCUC-GAGCUAACCAUUAUUUCAAA--AAUCAUUUCAUUCCAAAACAACGCGUUAAGCUUCAAU-AAAGCACUUAAAUUCAUGGAA-------UUAGUUUAUGAGCGCGCUGUCAUU--CAGGAACGUCUAGUGUAUUCGCGCU--ACAAGACGAUCAUUAUUUUUCACGCUA-CGCUAUUACCCAGACGCUGUACGUAGUUUU--UAAUAUAAUGUACCCUGAUAUUCAGGGACUAGUGCUAUGAUCAAACUUUAGGAGCUCGCACAUGAACUUAGUGAGUGAGCACUCA--AAAACAAAGGAGGGGGAGAUCGCUCC-UAUAUCUAUAAACUCUUAGCACCCACUCUUUGGGACCGUGAGGGCAGUGCCUGCGUAAACAGUAACAUCAU-AAGUUACGAGUAGGACCUCGAUGUU--C----GGGAAUACCCGUUCUAUGUUUAUCCUAAAUGAUAUACU--CUUGAGUCAUA--AUAGGAACCCAGUAGUUUUAUUUUGAUCAGAAAUAACCUAUCCAAUUCCACACAGU-----AAACAGAAGGCUUAACCUCUCCAUUGGACAUUUUU------------------------------------------------UAUAGUCUUCGUUAAACAAGAAAACUUUUCUCAGUCAUCGUUUUUGGAAAUGAUCAAGUACAUUCAUACA-CCCUAAGCGAUAGGAAGAGCGGGUUUAUGUCUCGUAACACCAUAUUACAGGGGA-GAUGAGGGGUUCGUGACUGAGAUACUUAGGACUAUCAUCCUAAAGA-CUCUCAUCGUCAUGAUGUUUGUUCUACAUUCA---CUUCAUAAACUUCAGAG--CGAGCUACACUUAUAAGAUUAUAACAAAAA-GACACUCGAUAGAUUAC-UAUGCUAGAUCAAGAUUUGAAGUAAAUUAAUAACAGUGUAGGUUGUAGCGAAUAAUAG-AACAUCAAAUCUCUCCUAUUAGAA---UCGUUAAUAAUCCUAAUGCCGAUGCCGAUAAAGUCACCAUCG------------------GUUUAUUGUUUCUAACUUGUUAGAUUCCAUGG--ACGAAUCUUCCGCAAUUACUACUCCUCGUUUACCUGGUAAUCUUCUCAUAAUCCAGUUUAGAUAUAU--AAACAA-GAUCGCGAUUUCGCGGCAUAC-AAAGUUAUAAUG---ACAAUUCUCUUGUUAUGUCUUAUACUGCCAUCGUUUGCUAGUGAGUGUAAAUCCUCGUACAAAGUUAUAUGGGAAGCUCUCCAGCUGGUUU-UGUUAUACCUUGGAUAGUGAU-CCGCCU-------CAUCCUGUCCAUAUAGCAAUAAAGUAAUUACUGGUAAAGUAGUGUACAUUUUCACAUCAUGUAUAAAAAGUUCAGUGC--AGCCUACACAAGUUGACGUGAAGUUAUUGUAUUUCUCUUAACCGAC-CAUUUUGGUAAUUGAGCGUCUGUAUUUAGAAUAUGAAAU--------------------------UGAAUUGACGACCCAUGGAGCGAAGUAUUGCGAUUACUCAUUAAAUUCGGGCCCCUCGAGUGGGAGAUCCGUUAUAACCUUUGUGCCUCUAUUUGUUGAUGGACCGCUAAGUCUACGCGC---UGUUCCUUACGCAGAUC-CACUACUACAUUACGGAUUAUGGUAAAAAUUUUCAUCAUCCAC--UGAUUAAA--CUAGCGAAUUCGUAACGAUUCGCGAACAAUAU-UUGCAAAUCAAAGCCUAUUUUAGUUGAGAAGUGCGAUAUUAAACAGAU---GGUGAUAACU--CAAUACAAGCCCAACUAGGUCCACGAGUCCCAACGACGUUCC---UCACGUUGCUAUAUAUCCUUGAUUCCAAGC---UGCAAGAGGUC-------------------------------------------------------------------------------------------------------------------------------------------------------------------------------------------------------------------------------------------------------------------------------------------------------------------------------------------------------------------------------------------------------------------------------------------------------------------------------------------------------------------------------------------------------------------------------------------------------------------------------------------------------------------------------------------------------------------------------------------------------------------------------------------------------------------------------------------------------------------------------------------------------------------------------------------------------------------------------------------------------------------------------------------------------------------------------------------------------------------------------------------------------------------------------------------------------------------------------------------------------------------------------------------------------------------------------------------------------------------------------------------------------------------------------------------------------------------------------------------------------------------------------------------------------------------------------------------------------------------------------------------------------------------------------------------------------------------------------------------------------------------------------------------------------------------------------------------------------------------------------------------------------------------------------------------------------------------------------------------------------------------------------------------------------------------------------------------------------------------------------------------------------------------------------------------UAUUCAGGUAAGUUUUUGGUAACCAUUCCAGAUUUGAACUUAUCGGAGUU--UUUGGGCUUAAUACGACAGAAG-------GUGGUAAGGAGCGAGCUCCUACG-GACCUCCAUCCCCACAAUCUCUCCCGUUAUCGGUGACACUAAAUACAAUAAGCGCAGACGA--CUAAACUGUUCAUCAGGA----------------------AGA------------------------------UAGUCUAUAGAUUCUAU-AAGGCUGCUAGUACUCAGUAUCUUACUUGUGGGUG--ACUUAUAGGACACUCAACGCUACAGGGAUUCCCCAUAAUUACCUU---UCCACGUCUAGCUAUCGCUUUUCUAAAAUCUGAAAAUACCGUUAAAUAUCUACAUAAAUGAACUCUAUUCAGCCGUCGGUUAUUAGUCAAGACUAAAGGACAUCGUCUUUUCCUAGUUGUUCACAUGGGUUAAUACGGUU--GUGA-UCUGUCCCCCCCGGCCGCACGCGAGCACC------UUGAUACGGCUUUAAAAUUAUCUUUAUGGAAACUACGUAAAACUGGCUGAG 
>F3 5395
GUUCAAUUGCAGAAGAAUUUAUG-AUCGCUUUAACUUUUUUAUUUUCGAUAUACCCCAUUCCCACUAAGAU--GAUUUAUGUCGUUUU-GGCUAUUUA------GUACA-UCUUCAAAUCUCGCACGUCCAUUUCGUACCACGGUCCCCCCGUCAUGUAAGAUCGCAUACUAUUCGAAAAG---AUAAUAUAAAAUCUCAUUAUUGCGAAGUAGGGCACAAAGGUAACCCUCCUGGAGAGCAACCAUAGG----AAAUCAUGGGUUCACCACAGUGUAGUUUUGAUAGUU-AUGUUAGAGAAUGUGUAAAA-UUACGAGAUCAUCCAUAAUAUU-AAUCUAUUAUCUUUGGGAAAAUGAGACUAUCGAGACAUUUAGCGUCCAAUUAGUUCUAGGCACAGCAUCGAACACCCUUCUAGCACAUACAUGUCCCUGAUUCACCGUGCCAAUU--UUUAAGUAAUCUUAGGUCGGGAUUCAGCCACAUAGUGAUCGUAAGGGUCUGACAUUCUCUAUCGAUUGGUGUAAUCUAAUCUUGAUGAACGACUCCGCUUGGUUAAAAACCGCUAGUCUGAAUGUUG-CCGGAUAACUUUACAGAUAGAGAUAUACCUUAAGAUCACGCAUCAGCAAGUCGGAUUGUUCUAAGUAGAACAAUAACUUAGUGAAUGUUGGUAAUAUCAGGGUUCUUGAUCUGAUUCUUUCAUUGGUAGAAGACUAU-AUUAGCAAUCCACAUCGUGUAAAGGGGUUAAUCAGGCGAUAUCGAACGUCCUAUCUCAACUAAUUUGUGUGGUGAGCGGUUUACUACGGUAGUGGCUCCAGAACCA--AGUUUAGCACUACAUUAAGGUGAUCGUUCCCUUCAUAAGCUUUGCGUUUAACUACAAUUCU--------ACACCAAAAAGAAUUGAUUUAAGUUAUGACCACGCUCAGAUC--CAAUGACGUGAGGUCUAAUUUGGUU--ACAGGAUGCUUAUGAUUUUUCAGG-CAACGCUCUACUAAAGAUGCUGUAUAUAAUUCU--UCAUCCAAUGCAACCUGAAAUU-------------------------------------------------------------------------------------------------------------------------------------------------------------------------------------------------------------------------------------------------------------------------------------------------------------------------------------------------------------------------------------------------------------------------------------------------------------------------------------------------------------------------------------------------------------------------------------------------------------------------------------------------------------------------------------------------------------------------------------------------------------------------------------------------------------------------------------------------------------------------------------------------------------------------------------------------------------------------------------------------------------------------------------------------------------------------------------------------------------------------------------------------------------------------------------------------------------------------------------------------------------------------------------------------------------------------------------------------------------------------------------------------------------------------------------------------------------------------------------------------------------------------------------------------------------------------------------------------------------------------------------------------------------------------------------------------------------------------------------------------------------------------------------------------------------------------------------------------------------------------------------------------------------------------------------------------------------------------------------------------------------------------------------------------------------------------------------------------------------------------------------------------------------------------------------------------------------------------------------------------------------------------------------AGAACGCUUUGCUACG------UCCUGUAGAUGCUUAGUUCUGGGUUUUGAGACGCCUCUAUUAUCUUCAAGGA-GACUAAGCAACU-AAAAUAGACGAAUGAAGUGGAUAAUGCUCCUGAAGGUAUCAAGUU-UUCUACGAU-GUGAUGUAUUAAAU---CGAGUUCCCUUUGGCGGAUAUACAUCAGU--UGAAAAACAUUGAGCCAUACAUAGCGUAAAUUGA--AUUAUCAUAUGAUCAGAUCGAUUGUCCUAACUGGCUUCCUGCUUGCCCUAUGUAGCAAUGAGGAUCGCAAAUAUGAG-CCAAAUCUGUAAGGUUUAGGUC---GAAAGUAAACCCAAUGU-AGCUGUAUAAGCUAACCGGUUGUCCUC-----------UGACGAACUAGUG-AUUAUUGCUAACUAGAAAUAACUUAUAAUAUGGCUAAAUAACCCACAGCUUUAAAUGUAUGAAAGCAGUGAGAAACUGUCGGACCUACAGUGAUUAUGGAGUAGCCUCGCGCCUCCGCUAUCGUGCCACUUUU------------------------------------------------------------------------------------------------------------------------------------------------------------------------------------------------------------------------------------------------------------------------------------------------------------------------------------------------------------------------------------------------------------------------------------------------------------------------------------------------------------------------------------------------------------------------------------------------------------------------------------------------------------------------------------------------------------------------------------------------------------------------------------------------------------------------------------------------------------------------------------------------------------------------------------------------------------------------------------------------------------------------------------------------------------------------------UAUUUCGAUAACUUCCCGGUAACCAUAUUAGAUAUGAAUCUACCAAAGUU--UUCGGGCAUACUGCGACAGAAG-------GCCGUAGGAAGCAAGUUUGUAUA-GAUCUCGUUUACUACAAUCAUUUUCGGAACCGGUACUACCAAGUUCAAUAGACGCAGUCGA--UUAAAUUGUUCUUUAAGA----------------------GUA------------------------------CAGCUUAUAGAAUUCACAAGACAUACUAGUGUUUAGUAUCUUUUUUGUAGGCA--ACCUAUGGGACAAGUUAAACUACGGGACAUGCCCAUAGUUAUCCU-----UCUAUCUAGCAACCGCUUCCCUCAGAUCCAGUGACGCCGUUAAAUGCAUGCACAAGUGAAUCCUCCCUAAUUGUCGCCUAUUAACCAAAACUAGGUGACACGGUCCUUUCCUAAUAGUCCACAUAGACUAAUUCAAUG--AAGAGCCGAUCCCCUCCGUCCGUGCACGAGCAUU------UUAGUAUGACUUCAAAGCUGUAUCUGUAAGAGCCUUGUAGCAGCGGUUGCG 
>E3 5395
AUCGAAUUGCAGAGAGUUUUAUG-GCCGCUUUAACUUGUUAAUUUUCAAUAUACCUCUCUCCCACUAAGAC--UAGUCAUGCCGUUUU-GGUGAUUUCUAUAUUGUACA-UGUUCAAAUUUCGUACGCCCAUUUCAUACCACUAUCCCCCUGGUCUGUUAGGUCGCACACUAUUCAAAGAG---UUAGUAUACGAUUUCAUUAUUCCGUCCUAGGGCACAAAGGCCACCCUUCUGGAGAACGACCGUAGG----AAAUUAUGAAUCCACCACAGUGUUAUUGUGACAGUU-AUAUUAAAGAGUGAAUGAGU-UUGCGAAAUUGUCCAUAAUGUU-AAUCUGU-----------------GACUAUCGAAGCAUUUAACGUCCAGCUGGUUCUAGGCACAGCAUCAGACACCCUACUAGAGCGUGCACGUCCCUGACUCACUGUGCCAAUC--CCCAAGUGAUCUUAACUCGGGUUUCCGCCACAUAGAUAUUAUUGAAGUCUGACAUUCUCUAUUGAGUGAUGUAU-------------------------------------------------------------------------------------------------------------------------------------------------------------------------------------------------------------------------------------------------------------------------------------------------------------------------------------------------------------------------------------------------------------------------------------------------------------------------------------------------------------------------------------------------------------------------------------------------------------------------------------------------------------------------------------------------------------------------------------------------------------------------------------------------------------------------------------------------------------------------------------------------------------------------------------------------------------------------------------------------------------------------------------------------------------------------------------------------------------------------------------------------------------------------------------------------------------------------------------------------------------------------------------------------------------------------------------------------------------------------------------------------------------------------------------------------------------------------------------------------------------------------------------------------------------------------------------------------------------------------------------------------------------------------------------------------------------------------------------------------------------------------------------------------------------------------------------------------------------------------------------------------------------------------------------------------------------------------------------------------------------------------------------------------------------------------------------------------------------------------------------------------------------------------------------------------------------------------------------------------------------------------------------------------------------------------------------------------------------------------------------------------------------------------------------------------------------------------------------------------------------------------------------------------------------------------------------------------------------------------------------------------------------------------------------------------------------------------------------------------------------------------------------------------------------------------------AGAGCCAUUUGCUACG------ACUAGUAUGUGUCUAGUUGUGAAUUUUGAGACGCCUUCAUUACCUUUAAGGA-GACUAGGCAAUU-ACUAUGUAUGAAUGAAGUAGGCAUUGCUCUUGAUGGUAUCAAGUU-UUUUACGAU-GUGAUGUAAUGAAU---UGGAUUGCUUUUGGCGGAUACAUAUCAGU--GGAAACGCAUUGGGUCAUACAAAGAGGGAAUUGG--AUUAUCA-AUGUUCAAAACGAAUGACCCAACUGGCUUCUUGCGUGCCCUAUAUAUCAAUAAGAACUGAAAUGAGGAG-CUAAAUCCGUAAGGAUUAGUUC---GAGUGUAAACACAAUGU-AGCUAUCUAAACUAACGGGUUACCCUC-----------UGACAAUCUAGUA-AGUAUUGUUAAUUAUAAAUAACUUGUCGUAUGGCUAAAUAGCUCACGCCUUUGGGUGUAUGAAAGCAAUGAGAAACUUUCGGAUCCAUAGUGAUUGUGAAAUAGCCUCGUACCUGCGCUAUCAUUCCACUUUU---------------------------------------------------------------------------------------------------------------------------------------------------------------------------------------------------------------------------------------------------------------------------------------------------------------------------------------------------------------------------------------------------------------------------------------------------------------------------------------------------------------------------------------CGAGCGAGUAAAACCCGUAAGGCAAUACUUUAAGCAGAA--AACUACUUAGGUGAGGGUAUGCUUUGACCCAUCCCAUACUUUACAUUCUUCCUUCACGAACAGCGCUGACUCCUACUACUUUCUUUUGUAUUUCCUC-UUCUAGAUCGAUCGCGUUUUCCGAUGACAUAAUGGGG--CCGCUUCA-CGUCAAAGUAACG-AUUAAAUGGACGAUAG-GCUAGCACCUCCUUCGCCAAAUAAAACAAGCCUACGGUCCUAACCUAUAAACACCCAUCUUUUUAUG---AUCAAUGUCAGAAUUUAUUGUUUCUUCGAAUUUUUUGAGUACCAUCAUUAGACAUU--UACUACCUCUUUAAACGGAGUACGUAAGC-CAUGUUAUAUAGCGCUCGAGUCAUACGUGAGGU-AACUUCGAUUAUGUCCGCCUACAUAAGCCACAAUUU-AUCCUGCGUAAAACUAGGUUGACAGACUAUAACC-AGUUAUCCUC---UAAAAGUGUCCCCUGGGUACAUUA------------------------------------------------------------------------------------------------------------------------------------------------------------------------------------------------------------------------------------------------------------------------------------------------------------------------------------------------------------------------------------------------------------------------------------------------------------------------------------------------------------------------------------------------------------------------------------------------- 
>D3 5395
AUUAAAUAACGAGAAAAACUAAG-GUUCUUGUCACUUUGGCAUCCUUGAUUUUUUUUAUCUCCAUUGGAAC--UAAUUAUUUCUACCU-AGUAAUUUUAAUGCUGUCUA-UGCUCGUGCUUCACAUGGCCAUUG-GGGGCACUAUCCUCCCUUUCUGUAAAAUGCCACACUAAUCAAAAGU---CCAAAA-AAAGUCUCUUUAUUCUGACAUACGGCAAGAAAUGUACUAUAUAGGGAAACAACCCUAAG----GAAUUAUAGA-CUUACCAUUUUUUGCCGUUUUAGUGUAUUUGUUAGAGUUAACAAGU-UUGCGUAAUCCUCCAUAGUGUU-AGCCUAUUACAU----GGCAACAAAGCUAACAAGCUACUUAGUGUCCAAUUGAUCAAAGGAAGGGCGUUAGAAACCGUUUCGAUGCAUACACUUGCUCGAUUCUCUAUAUCAACU--UCUUGAUGGUUUUAACUAAAUGUUAAAUUACA--CUCAGUAUGUGAU-CUCAUAUACCUCGCCCACUGGAUUAACGAUUUCGUGGUGCCCGCUCCUAAUGGAUUUAUAACUACUGCACAGAGUGGAG-UCGAGAAAUUGUACGUGAAGCAAGAAACUAUAAGACAACGUAUUAAUAGGUUGGGUUCUAAAUAGUAAAACUUAGGAGUAAGUAAUCAAAGUGACCCAGGAAUAUCUAUUUCAUUU--UACAUCGUAAGGGGUCGGGUAGUAGCCACCGGCUAAAUGAGUAGGGGACAACUUACAGGUAUUUGUAAUUCUAUCACAAAGAAUGUGCAUACCAGGCGUUUUACUACGAUAUUGAGUCCACGGAUA-UAACCCUGAUUUGUAACACAAUAACCGUUUCGCGCUGUAGUGUAGCGUUAAGCUUGUCUCGUCUAGAUGAAACUUACUGAG---------------UAACAAGGGUUCAACU--UAGGCGUAUGUAGUAGAUUUCGGUGU-AGAAAAUACUCGUGACUCGUCCAGACGUCGUGGUUAUAUAAUCGCCCUAGUCUGUUCU--UUAUACAAUGCAACAUGAUGUU-----------------------------------------------------------------------------------------------------------------------------------------------------------------------------------------------------------------------------------------------------------------------------------------------------------------------------------------------------------------------------------------------------------------------------------------------------------------------------------------------------------------------------------------------------------------------------------------------------------------------------------------------------------------------------------------------------------------------------------------------------------------------------------------------------------------------------------------------------------------------------------------------------------------------------------------------------------------------------------------------------------------------------------------------------------------------------------------------------------------------------------------------------------AAUCAUAUUAAUGCAACGAGCAGCGUCCUGUUUUCUAUUAGAAACUCCAAUC-GAACUUAAUGUAGGAAAUCUACGGCUGUCGCAUUCCGUUAAAUUUCC-UAGUUAGCUACUCCGCCGUUAUUGUUACGGUAGCCCAGA--------------------------UGAUU-GAUAUCUCGGAAACCCGGAUCAUCAAAUUGUAAACAACAGUACCUACACUCAGGUGUUAGAUUCGUACUGUCUUCUACGCCUCGACCCAAACGUAAA-CUGAUAAUGCACCCAG---UAAGCGUAGUAUAGUUC-CCUCAUACCUCUAUGUAUCCUAUUC-AACUUUUCUUUCGUUAG--UAAUCCAA--AAAAUGAGCUUCUAUCACACCGUGGAUAAUUU-AUGUGCAUCCCAACCUUCUGCAGGUCACAAGUGUGCUACCAUCUGAAU---CACUAUACCU--UAAUACC-GCUUAACUGGGUCCAGAGGUGUCGGCCGCUUUGU---AUAUCUUAGUGCAAGGCUUUAAUGCCUGAGCUGUACUAAAUC--CACACGUGUGGGUCAUUUUUAUCCUCGAACCGUCAGCCCAUAUUACGACCCCGAGCAUUAGGGGAAAAGGUCGGCCACGGGGGUC-CAAUGUGUUAUAUAGCCUGGCAUAAGCUUGGUUGUACGAGUUGAAGAUACAAGUUGAUGCAC---UGAUCUAAGUAGGACAUAUCUGCUAUAUUAACCAGAGAUAGGCACUCACCAAUGU-UGAAGCA-UCAAGUAUGCUGGAAAGAGAGUACCUUGAGCGUAUGCCCUGUUAUUCUGAGAUACAUGUUGUUGUACAUUUUCGUCA-ACGUCAAACUGAC---GAAGGAUACUGAAACUGCGUCAGU-----CUAAGACCUCGAAGUGAUGACCUCCAAAGAUCAUGGUGUCGAUCGAACUAUGAUAUGCCGUCGGAACACGGUCAACUGAUGAAGGAGCUCUGCA--UUCGAAGUGC-------------------AUGGAUCUAGAUGUACGGAUGUAGA--GGCAUAAUUUUUAAUCAGCUAUAUCCUAACAGUUUCCCAAAAAUAUAAGCCGUUUGCCAGG------UCCAGAUUAUAUAUAGGGCCAAAUGCUCUGACUCCGUUGAUACUUCUAACGG-AAUUAGACUACUCGCCCCUUAAGGAUGAAAUAAGUACUAAUGCUCAAGACAUAACAUU-UUUGACAAU-GCGACGAGCGGAGG---CAAUCAAUA-AAGCAGUUCACAUGUUGGU--ACAAACACAUUAUGCCGUAUCGGGCAUAAAUUGU--ACUAAUA-GAGACCUGACUAAUUGCCCUGAUAGGCUUCUUGACUGUAGGACGAAACGAAGGGAG-CGGGAUGAUAUC-CUAUUUGAGCUUGGCUCAGACC---GAAGUAAAACUUAAUAG-CGGUUUUUGCACCAAAUUGUUGAUUUU-----------UGAAGCAUUGGUA-----CUAUUAAUUGAACAUAACUUGUGGCAUUUUUAAUCAAACUGCAGCGUUGAGCAAAUAAGAACAAUGAGAAACUUUCCUUAGUACUGAGAUCGAAAGAUGGCACCGUGAAUACAGGUCAACUGCACGUUG------------------------------------------------------------------------------------------------------------------------------------------------------------------------------------------------------------------------------------------------------------------------------------------------------------------------------------------------------------------------------------------------------------------------------------------------------------------------------------------------------------------------------------------------------------------------------------------------------------------------------------------------------------------------------------------------------------------------------------------------------------------------------------------------------------------------------------------------------------------------------------------------------------------------------------------------------------------------------------------------------------------------------------------------------------------------------------------------------------------------------------------------------------------------------------------------------------------------------------------------------------------------------------------------------------------------------------------------------------------------------------------------------------------------------------------------------------------------------------------------------------------------------------------------------------------------------------------------------------------------------------------------------------------------------- 
>C3 5395
AUCAAACAACGAGACAAAUUAGG-GUUCUUGUCGCCUUCCUACCCUUGAGAUUCUUUAUUUCUACUGGAGC--UAAUAAUUUCUACCU-AGUAAGACUCAUGCUGUCUA-UGUUCGCGCUCCAUAUGCCCAUUA-GGAGCCCUGUCCCCCCCUCCUGAUAAUUACCACACUAAUCAGAAGU---CCAACA-AAGAUCUCUUUAUUCCGACAUACUGUACAAAAUGUACUAUAUAAGGAAACAACCUUAAG----AAAUCAUAGA-CUCACCGUGUGUUGCUGUUUCACUGUAUUUUCUACAGCUAACAAGC-UUGCGUAAUCUCCCAUAGUGUU-AGCCUGUUACUA----GGCAAAGAAGCUAGCAGGAUACUUAGCGUCCAAUUGAUCAAAGGAAGAGUAUUGGAGACCAUUUCGGUAUAUACACCUGUUUAAAUCUCUAUACCAAUU--UCUUAAUGAUCUUAUUUAUAUGUUGAGCUACA--CACAGUACGUGAA-CUGACAUAUUUAGGCCAUUGGAUUAA------------------------------------------------------------------------------------------------------------------------------------------------------------------------------------------------------------------------------------------------------------------------------------------------------------------------------------------------------------------------------------------------------------------------------------------------------------------------------------------------------------------------------------------CAGUACGGUGCGAGUUCAGCUGGUUUUGUGUACUACAACCCGAUCCUGUUGCGCAAGCACUCC--AUGCUAUAUGAAGUAAACAUAUGUUC-GAAGUGCGUAGGGAAUUAGGACUGACUCUUUGGGAUCC-AAUGCCGUUGUCGGAGUCCAGAACAACGGUAU-AAAGUACAAAAGGGAGCUCGUUGGU--C----CUGGAUAUUCAUAAUUUCUAGAUACAAAUUAGUAAACCG-GUCACGUUUUA--UUCUGGACCCGAUGGGGUUGUAUUCACUGGUUAUAGCCUCUC-AAGUCUAGGCAGCCUAACAGAUAGGCUCAUUGAGUUCCAUAAAGGCGGUCAGUUGGACGGUUGAUUAAGACAGUCUAUUUAAUUCGUCAAUUAAUUUUAAGUGGACAAUCCAACAUGAUCGAAAAAAAUUGUCCGUUAUGGCUUGGGGCCAUCAUUUAUUACAUUGAUAUA-UGAUAAGAUUUCUUAAAGUCUCGUUUAUGACAAUUAUUAGCCUCGUAUAGUAUA-GGUCUUAGGAUUGCUUCAGAGCUGCCUACGUUUGUUAGCAUAAAAA-CGUUUCUUCAUAUACUGUUCACAGCUGUUUAG---GUUCGCUGCCGGCAGAG--CAAACGGCAGAAAUGGGUUGCCGACAUAAA-AAAGGUAGGAUAACCAA-AGUGCUACAUAAAUAGAAUACGAGAAUUGAUAGGAGUAUCGAUGUCGAGUAAAAACUA-CAAAACAAUGCUAUCCAAGAAUUAGAGUCAUCCAUAUUGCUGAUGCCUACUUCACUUACAACGACAUUG------------------GUCCGAUGUUUCAGAUAUAUUAGAAUCUAUCU--ACCAAGCUCUCAAACAUACUAGUCUUUGUUUCUUUGCAAGGCUCCUUGUAAUCAGGCUUAGAAAGAU--AGGCGA-AAUAGCGGUUUCUUGCUUAAU-UAGAUAGUAACA---GGGCAGCUCCCGUCGCGUUAAGUAAAUCUAUCAAACGUUGAAACAUGAAAGCCUCAGUAGAGGAGUUGAUGAG-UAGAGUCGAGCUGGUCU-CAUCAUACUUUGUAUCGUGGU-ACUUGA-------ACCCCUGUAUUUGGAUUAAUGAAGU---------------------------------------------------------------------------------------------------------------------------------------------------------------------------------------------------------------------------------------------------------------------------------------------------------------------------------------------------------------------------------------------------------------------------------------------------------------------------------------------------------------------------------------------------------------------------------------------------------------------------------------------------------------------------------------------------------------------------------------------------------------------------------------------------------------------------------------------------------------------------------------------------------------------------------------------------------------------------------------------------------------------------------------------------------------------------------------------------------------------------UAAGCUGUUGGCUAGG------GCCAGACCAUUUACAGAGUCAGAUUCUCUGAUCCUGCUGUUACUUCUAAUAA-CAUUAAACUACAUGCCCUUUAAGUAUGAAAUACAUAAUAACUCUUAAGGUGAGAUAUU-UCUAACAAA-GCGGCGAGCAAAUG---AUAUUAAUG-AAGCAGUUCACAUGAUGGU--GCGAACACAUCAUGCCAGACUGAGCAUAAAUUGA--AUUAAUA-GUGACCAAACUAAUCACCCUAAUAGACUUCUUGACUGUAGGAUGAAACCAGGGUGG-CGAGAUGAUGUU-CUAAUUGCGCCUGGCUCAGAUC---AAAGUAGAAUUCAUAAG-CGUUUUAUGCUACUAAUUGUUAGCUUU-----------CGACGCAUUGGUA-A----UAUUAAUUGAAAAUAACUUGCAGGAUCGUUAGUCGUACUACAGCGUUAAGCAAAUAAAAAUAAUGAGUGAUUUUCCUAGUUACUGAGAUUGGAAAAUGGUUCCAUGCGUACAAUUAAACCGUAUGUUGAAGACUUGUAGGGCUGCA---UGUAACUCCCGCUCGAGUUGACUGGAUCUAAAU-CAUCCC---UCAAACUA-ACUGUAGUACUUGAGUAAUGUAAAAAAACA--CGCAGAUGAUUAAGAUUUGCUCACGAAUCUCGGUUCGGCUCG-GUCUGUGGUUACAAGUACGGCAAAUCCGUUGAAUAUGACC-CCGUAAACUACAUUUAACAAUU-ACAAAGUAAUGACUUAGUUGAAAUGA-CUAGGUGAUUUAAAAGC-UUGCUGAAAUAAAAAGGCUUUAAGGGAAGUGGGAAAUGUAUCAAAUAUAAUCUCAACAGGAGCAUCGCCAUCUUUAAUGUUAUCAAAACUACACGAAUGAGGUAAGCUGUAAAUCAAUUUCAGGUUAUCCCGAACACGGACGAGCCGACAAGCGGGUUUAUACAGGUCGCGACUGAAC--AUAGUUAGGUAGUUGUACG------AAACCAGGGGAAUUACAUCCCGAGAUC--UUUAAUUUCACGGAAUUCAGACGCAAUUCAAGUGACUUAAACCUUGAAAGUAGUAGUUUGGGCCGGA--AUGUAUCCAGCUAAGAUGUGACAUUUAGCUUAUCCGUUCUUCUUGCUUUUGCUUCACUAGAAACGUUCAUUCCUGCCAUCUUAUAACUAGAUCCCCCGGUCCAAAUCAGCCACGGUCCUAAAUUACAUAGUCACU--UCCCUUAA-GCCCGAAUGUCAG-AUUCACUCUUUACUAG-GCUUGCGUUUCCCCUAACGAAUGCGACAACUUCACGGCUCUAAUUUAUAAAUGGUCAUCCUCUCAUU---AUGCCGACCUAAGUGCCAUUUUUUUGCGAGACUUAUUGGGUUUGUCAUUCCACACU--UAUUAUCUCAUUAUAUGAAGAAGAGGAGC-CAUACGACACAAUACCUUAAAUUCACUGGAAGG-GUCUGCGAUCUCUCCCGUUCCCACACUCCGUAAUUU-AAUAUGAGCCGCCACAAGCGGAAUGACCAUACUU-AAUUAUUCAC---UAAAAUUAUUUCAUGAAUACAAUA------------------------------------------------------------------------------------------------------------------------------------------------------------------------------------------------------------------------------------------------------------------------------------------------------------------------------------------------------------------------------------------------------------------------------------------------------------------------------------------------------------------------------------------------------------------------------------------------- 
>B3 5395
GUCAGCUAGCGGAAACAGGUAUG-UUCCUUGUGACGUGCUUAUCUUUAACGUGUGCCUUUUCCACUAGAAC--UGGUUAUUCCUACCU-GUUAAUUACCAUGCGGUCCG-UGUUCGAACUCCGCAGGCCCAUUG-GGAGGACCGUCUUCCCCUGCUCCAAAGUGGCUUACUGAUCAGAAGU---UCAACA-AAGAUCUCUUUAUUCCGCUAUAAGACCUGAAGUUUCUUCCUUAUGAAAAGAGCCGUAAA----AAACCAUAGA-CGGUCUAUCUGGUGUUGCUUUAGUU-ACUUUCCGGAAUAACCAGGA-CUGCGUGACUCUCUAUAAUCUC-AGCUUGUUAUCU----GAUAUUGAAACUAACGAGAAACUCAGCGUUCAACUGAAUCAAGACAGGGCAUCGGAUAUCUUAUCAGAACGUAUACUUACUCGUUUCUUUAUGUCAAUU--UCUCAAUGGUCUUAUCUGAAUGUUACACUGCA--CAAAUAGCGUAAA-UUGACUCAUCUCAUCGAUUGAAAUAA------------------------------------------------------------------------------------------------------------------------------------------------------------------------------------------------------------------------------------------------------------------------------------------------------------------------------------------------------------------------------------------------------------------------------------------------------------------------------------------------------------------------------------------CAGGGAUGAGUGAGAUCAUAUGAAUUUGUAAGAACCAAGCAGAUCCUGUUCGGUAAGGAUUCC--AUCCCCUAUCUAUGAAAUACAGAUUCGGAUAUACGUAGGUACCUAGUAUUGCCUCUUUGGUAACCAAAUAUGGGUGGCGGAGU-CUGAACAUUGUUAU-UAGAUACAAAAGGGUCCUCCCUGGU--U----CGGAAUAUUCGUUAUUUGAACAUCGAAAGUAAGAAACGA-UUAACGAUUUG--UUUAAGUCCCGGUGGUUUUGUGUUCAAUGCUACUAACCUUUCCCACCCGAAACAGUUUAAUAAACAGGCUCAAAGAGUUCCAUAAAAGAGAUACAU------------------------------------------------CGCACGUUCCAACAUCGUCUUAAAGCCGUGUAGGACAUGGCUUUAUAAAAUCUUUUACUACAUUGUUACA-UAAUAAUGUGUGUUAAAGACUUGUUUACGUCUAGUAAUAACCUCUUAUAAUGAA-GGCCUCAAAGUCGUUAUUAGUCUAAGUAUGUUUGUCGGCAUAAAAU-CAAACAUUGAUAUAUUAUUCAUUACUCCUUAC---CUUCUCUGCAAUCCGAG--CGUCCGACAAUAUCGACACUGCGACAUGAA-AGUGGUGGGAUAACCAU-AGUCCCAGAUAUGGAUGACAAGAGGAUUAAAAGGGGUAUAGAGAA-GAAGAGAUAGGC-CACAUCGACACCAUCCAAAAAUAA---UCGUCCAUAUUGCCAAUAUCAAGUCCUCUUAGAAUAAUAUAG------------------GAUUGGUGUUUUAGGUUGAUAGUGCUUUAUCU--ACCAAGGUCUUAAGCCUACUAGUCAUUGUUUAUCUGGAAGAAUCCUCAUAUCUCAAUUUAAAUGGAU--AGAUGA-GUAAGAAAUUAAUUGCUUAAC-AAUUUAAUAACA---GUGCACCUCCCGUCACGUUUAAUAAGACUGUUGUAAGUGGAGACAUGUAAAACUCACUUGGUAAGGUGACGAA-GACUUUUCAGGUGGUAU-GAUCAUAUUUUGAAUCAUAGU-ACUUGA-------CCCCCAACAUCCGUAUUAGUAGAGU---------------------------------------------------------------------------------------------------------------------------------------------------------------------------------------------------------------------------------------------------------------------------------------------------------------------------------------------------------------------------------------------------------------------------------------------------------------------------------------------------------------------------------------------------------------------------------------------------------------------------------------------------------------------------------------------------------------------------------------------------------------------------------------------------------------------------------------------------------------------------------------------------------------------------------------------------------------------------------------------------------------------------------------------------------------------------------------------------------------------------UAAUUCGUUUGUCUGG------UUCAGUUUGUGUGCAAGUCAUGAUUAUUUGACGCCGCUAUUACUUACAACCA-AAUUGAAGAUCUAAACCUCAGAGUAUGAAAUAGGUAAUAAGGCAGAAAACCAAAUGGU-UAUGAUGGU-ACGCCGAACGAAGG---CUAUUCAUACAGUAGGCACGCUUGAUAGU--AUAAACAUAUUAUGCCGUACUGAGCGAGAAUCAC--UUUAACA-GCACGCAGACGAGCUAUCGUGACUGACUUCUCGACCAUACAUUGAAACGGAGAGAG-CGAAAUGAUGUU-UUAUAUUCGCUUAGCUCACAUC---AAAGAGAAUCUUAACGU-CAUGUCGUGCUUCAACUGAGUAACCUC-----------UGACACAUCGUUA-GCCGCUGUGAAUUGGGGAUAACUUGUGAACUCGUGAUCCAAACUACAGCGUUAAGCUUAGCUAAGUGGAGAGAAACUUUCCUAGCCAUUAAGAUAGUAAAGUGGUACCGUGCGUACGGUCCAACUACACCUCG------------------------------------------------------------------------------------------------------------------------------------------------------------------------------------------------------------------------------------------------------------------------------------------------------------------------------------------------------------------------------------------------------------------------------------------------------------------------------------------------------------------------------------------------------------------------------------------------------------------------------------------------------------------------------------------------------------------------------------------------------------------------------------------------------------------------------------------------------------------------------------------------------------------------------------------------------------------------------------------------------------------------------------------------------------------------------CGCUCAGGUCAUCUCCUGGGAAUGAACGGAGCUAUGGACUUACCAAGGUU--AUCGGUCUUAAUGCGAAAGAAA-------GUAGCAAAGAGCAUUUUUAUGUAGGAUCUCGUUCACAAUAAUUACUUCUGUUAUCAAUUGCACUAUAUUUAACAAAAGCAGAUAA--UCAAGUCAUCUAUAGCGA----------------------AAA------------------------------GGGCCUAGAAAAUCUAC--UGACUCCUAAAACUCGGCGUUUCAUUUGCGGGUA--GCUUUUGGAACAUUUUUGACUACAGCGAUUCCUCAAGGUCGUUAC---UCCACACCUGGCUAUCCACUCCACGGGUCCUA-CGACAUGGUUGGGUAUAUACAUAAAAGGCUUCUCCACGGAACUCUCCCAUCAGUUAAGGCCCAGCAACAAGGUCCUUCCUCUCGAGUUCAAAACGCUCAACAUGGUU--CUGAGACUAUUCCCCGCACUCAUAUGUAUGUAUU------UCUAUACAGCUUCCGUGCUUUGUUCGUAAGAACUUUAUAAGAAUGGUUUCA 
>A3 5395
AUCAAACAGCGGAUACAAUUAUG-UCCCUUGUAACGUGCCUGUCUCUAACAUGCUCCUUUUCUACUAGGAC--UAGUUACUUCCAUCU-GCUAAUUAUCAUGCGGUAUG-UGCUCGAGCUCCGCAAACCCAUCG-AGAGGACUGUCCUCCUCCACUGUAAAGUGACUUACUGGUCAGAAGU---UCAACA-AGGAUCUCUACAUUCUUCCGCAGAACCUGAAGUCUCUUCUUUGUGGAAAUAAUCGUAAG----AAAUCAUAGA-CAGACUACCCGGUACUGAUUUUGUU-ACUCUCCAGAAUGAACAAAA-CUGCGUAAUUCCUUAUAAUCUC-AGCCUGUUACCU----GACGCUGAGGCUAACAGGAUACUUAGCGUUCGAUUAAAUCAAGUUGGAGCAUACGAUGACUUUUUGAAACAUAAACUUACUUGAUUCCUUAUGUUAAUU--UCUUAAUAGUCUUAGUUAGAUGUUACACUGCA--CACAGAGCAUAAA-UUGAUUCAUUUCAUCCGCUGAAAUAAAGUUAACUUGGGGCUAGAUCUCAAUUGAUUGAUAACUACUGCCGCCAAUGAAG-CAGUAAAAUUGGACGCAAAGCGAGAUACCAUAAGGAGAUGUAUUAUUAGGUUGAGUUCUUAACAGUGAAAUUUAAGAGUAAACACUAAUAUUUUCACCAGAACACAUGCCAUACUU--UACAUUGGCUGAGAACUUUGAGUAGCUACCCACUUCAUCACUAUGGGAC-GCCAAAAUGUAUCCAUCGUAUUAUCUCAAAGAAUUUGGAUGUCAAGUGUCAUGUUCCGACAUUGGUUUCAACGCUA-UACCUCGCCACUGUUGCACGUUAACUGUUUGGACCUUUGGGGUCGCGCCGAACGUGUCCUGUAGAGGCUGAUAUAACAGAA---------------UGAUCACGCUUCGACU--CAGGCACAUGAAGUACAUUAAGAGUUCACAAGAUGCUCAUGAUUCGUCCAAUCAACGAGGUCGUACGGACGCUGUAUUGCGAUUU--UCAUGCACUACAACAUGAUGUG----------------------------------------------------------------------------------------------------------------------------------------------------------------------------------------------------------------------------------------------------------------------------------------------------------------------------------------------------------------------------------------------------------------------------------------------------------------------------------------------------------------------------------------------------------------------------------------------------------------------------------------------------------------------------------------------------------------------------------------------------------------------------------------------------------------------------------------------------------------------------------------------------------------------------------------------------------------------------------------------------------------------------------------------------------------------------------------------------------------------------------------------------------AAUUAUUGCUAAUCUAUCGUAU-AUUACAUGCUUUGUAAAAGAAGUUCUAGUC-UGACUCCAAUUAGAGGACGUAAGGUUUUAACACCCUACUAUACAGCC-GAGUUAGUUAUUCUGUCGUUAUUGUUUAUGUUGUCGAAA--------------------------UGAUUAGGAAUUUCGAAGGGGCGAA-CCCUCACUUAUAGACAAAUGUUUUUUCACUCAGUUGACAAAUGCACAUUAGAUUCAUUGUCCCUGUUUAUUGGUGCA-UUGGCAGACUAAGCGC---UAAGCGUUAUCAAGUAC-CCUUAAUUAUCCAUGUAUCAAAUUU-AAAUUCUCCUAUUUCUA--CAAUCCAG-AAAAUUGAA-UCCUAACUCACCGUGGAUGAUUU-AUGUGUAAUAUAACCGUUUUGGUUUGACAAACGCGGUGCCAUGUAAAUUAGCAUGAU------UAAAUAAUGCCUAACUGGGCCCAGAACUGUAUGCCAUAUGAU---ACAUCUUAUUGCCUAAAUUUUAUGCCAAGAUUACGCCGAACC--CACACCACGAGGACCUUGCUAUCCUAGUAGACUCCGCCCAUUCUACGACCUCGGAUAUCAGGAAUACAUCUCGACCCCGACUGAC-AACU-----AUAUACCCU-GUAAAUUGUAGGUUGUGCAAGUUAAAGACGCGAAUCGAUACAU---UGGUUGCCUCUUGUCUUACUUGUUAUAUCGACCUGAAAUGGGGUCUGUCCAAUGU-UGAGACU-UCAAAUAGGCCGUAACGAGAUCACCACAAGUUGAUGGUUUAUUAUUCU-AAGAAAAUUCUUUCGUAUAUUUAUGUCA-AUGACGAAUCGGC---GGAAGAGCCUGUAAUUUCGACAGUACACGCUGAGACCUUGGAAGGUAGACCCUCGAAGACCCUAAUAUCGAUCAAACCAUGAUACACCGUUGGAACGUAGUUAACGGGUGCAUGAUAUCUUGA--UUCGUGGUAC-------------------CCGGAUCCUAUCGUAUAGAUGUAGA--GACAUAAUGCUCAAUUAGAUCGACUUUGGCAAGUCAGACAAAUUAUGAUUCGUUUGUCGGG------UCCAGUUUAUGUAUAGGUCACGAUCAUUUUACGCCGCUAUCACUUCCAACCA-AGUUGAGGAACUAACCUUCUAAGUAUGAGAUAGGUAAUAACGGUGAGAGGAAGAUACUAUAUGAUGGU-ACACUGAGCAAAAG---AGAUUCAUACAGGCAGCAC-UGUGUUAGU--CUAAACAUAUUAUGUCAUACUGAGCAGGAAUCUC--AAUAACA-GCGUCCAGACAAAUUAUCGUAACCAACAGCUCGACUAUACCGUGAAACGAAGAUGG-AGAUAUGAUGUU-UUAUACCCGCUUAGAUAAUGCU---AGAGAGAAUCUCAACGC-CAUGUUGUGCCUCAACUCAUUGACUUC-----------UGAUACGUAGUUA-CCUGUUGCGAGUUGGAGAUAAG-----------------AAACUGCAGCGUUUAGCUUAACUAGGUGAAGAGAAGCUUUCAUGGCUACUGAAAAUGUAAAACGGUGCCGCGCGUACGGCCCGCCUACACCUUG------------------------------------------------------------------------------------------------------------------------------------------------------------------------------------------------------------------------------------------------------------------------------------------------------------------------------------------------------------------------------------------------------------------------------------------------------------------------------------------------------------------------------------------------------------------------------------------------------------------------------------------------------------------------------------------------------------------------------------------------------------------------------------------------------------------------------------------------------------------------------------------------------------------------------------------------------------------------------------------------------------------------------------------------------------------------------------------------------------------------------------------------------------------------------------------------------------------------------------------------------------------------------------------------------------------------------------------------------------------------------------------------------------------------------------------------------------------------------------------------------------------------------------------------------------------------------------------------------------------------------------------------------------------------------- 
>H1 5306
AGUAUAAUGAAUAUUUGGCCACUGGC--ACGUCCUUAGUAUAAGAA-AUUACAAGUUUCUACUAUGAAUGCUACGGGACCAGCCU-ACAUCCCCGAGAAAGGACUGAACUGAGAAUAUUGAGAAGAGCCGUAGAAUGUCCCAAUCC------------------------------------CCCAUCGACAUUAAAACAGAGGGGUGUUGUCGGGAGGAACAAUAAGCAUCGGCUGAUAUUUAUGUGACUACAAU------UUCAAUAUCGCGCGAUUUGCACAAA-GUACUCAGAUAACAAUAAGUAAA---UGUAGGCAACUAGAUUCCGAAUAAGGUGAGAUAUUAUCAACUACGAGUGUCUC---AUGUGCGAAAGGUCUUCAAA-CUCAGGCUAAUUAUCCAGAAUCUCUAUGUUUACACUGCG-UAUUGUGCAAACA--ACCGGGUGCACGAGAUAUAUUGAG---GUGCCUGUUAAGACUAAAUGU-AAAUUUGUGCAAGCUUAUCACCCGGGUAGUGAGGCACG--AACAAUAUCCUUCGGUUAUUGUUACGGU--------------------------------------------------------------------------------------------------------------------------------------------------------------------------------------------------------------------------------------------------------------------------------------------------------------------------------------------------------------------------------------------------------------------------------------------------------------------------------------------------------------------------------------------------------------------------------------------------------------------------------------------------------------------------------------------------------------------------------------------------------------------------------------------------------------------------------------------------------------------------------------------------------------------------------------------------------------------------------------------------------------------------------------------------------------------------------------------------------------------------------------------------------------------------------------------------------------------------------------------------------------------------------------------------------------------------------------------------------------------------------------------------------------------------------------------------------------------------------------------------------------------------------------------------------------------------------------------------------------------------------------------------------------ACGAGAUAAAGGGCA-GCUGUUCUGCCUCCAUACCGUCUUGCGUACCUAU--AGCAUCCAAU-UAGGUCCUGAGGAGCACCGCCACACAGCAAUAUGAUGCAAAACGGUAGGGAGGUUCAUAAGCCUACCACUUAGUACGCGAUAAGAUAGUAGUGCGGAUUAAAUACAUAAAAUAGAGACUAUUCG--CUAAGCUGG-UAGAAAGG-AAUUGUGCUAUAAGAAGGAAGGGAGGUCCCCUUAGAAUACAAAAGCCCA-GCAGAUCGGGCGGCUCGGCUCAGUAAUCCAAGAGUAG-AGACGUGACUGGUUGUGGAUGACUUAAACGAAGAAUAAACGUGGUGUUAGUCCACUAAUGCGAAAAGUUUAUAACUUACCAUUACUACUCAAUGUCCCAGAAACUAUCGAGACUAAUAAAUUCAUCGUUAAAUGCAGAACAAAAUUACCGUCAUUAAACA---CGAGGCUUCGAAGUAUCUCUCGCCUUGCUUUUUUUACU-GAAGGUUUUCCUAGAAGAGUUCUGUGAAUAACAAGAACUUUAUC-AUCACCUACACAACUUUUCCUC-AGCCACUUGUUGAACCCUACCUAGAGUCGGUCGAAGAUCCU--------CACGGACGUGUUCCACUAAUACCUCACGCUCCUUUC-GUUGAGUUGGGGAGUACACUGACA-GAUUGGCUUAUUACAAUACGCUUUAAUAUUUACAGAA-AAUAUGUAGGUUCUCUCUUGAGGAUCUAGAGCUGAGAUCGUUUUCC-UUGAUGGCCCCGGACCCCGGCAUACUGUUAACGUCAC-UGUUUGGAAUGGAGA-UAUUUCUCA---AAUACGAGGUUACCGAUAUGGUCA-GAUUUAUAUGCUUUUUUCUA---CUUCGAUUAUCUCAUAAUAUCUCUUU--UUUAUAAGUUCACGAAGCGCCAGCUAAGAAUCAACCAUCAAGUUAGUAUCGUACCUGCCUCUGUUUG-GUGGCGCGCCUCG-ACUUAGUAUAUCAGCCCUCAGUACUGACAGUUCGUCCUUGGAGAGCGUAGGGUUUUCA--------------------------------------------------------------------------------------------------------------------------------------------------------------------------------------------------------------------------------------------------------------------------------------------------------------------------------------------------------------------------------------------------------------------------------------------------------------------------------------------------------------------------AUAGUAGGUGUGUGUCAUUCAACGUCU--UUCAUUAUAUAACAUACCUUAAUGGCGUUAGAAAGUAGAUAC-UAUAAAGAGAAGUAACUUUGUUCUGAGGUGUUACAUGGUUGCAGCUUAGAUGCAUUAAA--------------ACCUAAUAAUAGUUGUAA-UUGAUCUAAAAACUUCUUACAAUUAAGUAAAGAUGUAGUAAGCUCCUUCAAGUGCGUGACCGUGUGCAAAAUAAAUUUAAAGUUAAACAA-AUAAGCUCGUCAUUUUUUUUUUCUAGACACAACUACUCCACUAUUGUAAUCAUUGUAGUACCUCAUAACAAUUUCUCUUGCAUGCAGGUAUUGUGAG-AUUCUAUGGGUGUGAAAGGUUGGUAUGUGCUCCAACGUAGA--CAAUCUUACAUUUGCGGA-UCUUGUAGGGUUCUGCACGUCGCGAAUCAGAUUGGAAGCAACACAAUGUCUCCACUGACAGGACCGAAUGCUUCAUGUGCGUUACCAA--UUGUUAUCCUCCUACCUUAGUAGAGAAUGGGCCAAUCCCUAAGCUAGCUAUAGAAUUCAGAAACUCCUCACUCAACUAGCCAG--GACAUAAAUAUUCACACACUCAUAGCAGGAGCUAUAGAAAUUAGGUUAGUCGGAAACCGACUGAAACAGGAUAAAUCUAUACCUUUGGAUAAUUUCUACGGCUAAAUACC--UUAUACCGAUCAGUUGUUGCCCGUGGCGAGAAU-CAUAAACAGGGCUCCUGACAG--------------GUUAAAAGAAUAACUACCAUACUUUGCAAAUCAUACGAAAAAGCAGUUCUUAAGAAGCUGAUUCGACCGAAAUUCCAAGUUGCGUU-UGGACACAAUACGUUAUGUCAUCAGAUAUUGCAAUUCU-CAAAUUUUGUUCCGUAAAUUUCCCCUCAAUUCUCGUAAAACAGACAACACGUGCGGUUCGUUUUGUAAAGAUGAGAUACGACUCAUUCAGUUAUAACGCU-UGUUACCUUUGUGUGACUAAUUGCUCUUCUUCGUAA-UGAC-UGGGGUACUUAGUAAUAUUUAGUGUAUC---------------------------------------------------------------------------------------------------------------------------------------------------------------------------------------------------------------------------------------------------------------------------------------------------------------------------------------------------------------------------------------------------------------------------------------------------------------------------------------------------------------------------------------------- 
>G1 5306
AGGAUAAUGAAUAUUCGCCCGCUGGC--UCGUCCUUACGAUAAGAA-AUUACAAGUUUCUACUACGACUGCCACGGAACUAGCCU-ACAUCCCCGGGAAAAGACUGAACUGAGAAUACUGAGAAGGGCUGCAGAAUGUCCCAACCU------------------------------------CCUAUCGUUAGUAAAACAGAGAGGCAUUAUCAGGUGGGAUAUCAGAUUGCGGGUGAUAUCUAUAUGACUACGGU------CUUAAUACUGUGCGAUUUGCAUAAA-GCAUUCAGACAACAAUAAGUAAG---UGAAAGCGACUAAAUCUCGAAUAAGGUGCCACACUACUAACUUCCAGUAUCUCGC-AUGAAA--AAGGUUCUUAAU-UUUAGGAAAAUUAUCCAGAAUCUUAGCAUUUACAUUGCG-UAUCGCGCGAACA--ACCGGGUGCACGAGAUAUAAAGAG---GUGCUUGUUAAGACUAAAUGU-AAAUCUAUACAAGCAUACU-CCCGACCAGUGAGACACG--AGCAAUAUCCUCCAAUUAUUGUUGCGGU--------------------------------------------------------------------------------------------------------------------------------------------------------------------------------------------------------------------------------------------------------------------------------------------------------------------------------------------------------------------------------------------------------------------------------------------------------------------------------------------------------------------------------------------------------------------------------------------------------------------------------------------------------------------------------------------------------------------------------------------------------------------------------------------------------------------------------------------------------------------------------------------------------------------------------------------------------------------------------------------------------------------------------------------------------------------------------------------------------------------------------------------------------------------------------------------------------------------------------------------------------------------------------------------------------------------------------------------------------------------------------------------------------------------------------------------------------------------------------------------------------------------------------------------------------------------------------------------------------------------------------------------------------------ACCAGAUAAGGCGCA-ACUAUUCUGUCUCCAUACCUUCUGGCGUGGCUAU--AGCACCCAAU-UAAGUUCUGGGGAGCAAUGCCACACAGCGAUAUGAUACAGCAUGGUAGUGAGGUUCAUAGGCCUAUCAUCUAGUACGCAAUAAAAUAAUAGUGCGGAUGAAAUACAGAAAUUAGGGACUAUUCG--CUAGACUGG-UAUAAAAG-AGCUGCGCUAUAUGACGAAAGGGAGUUUCACUUAGACUACAAGAGCCCG-GCAAAUCGGAAGGGCCGGAUAAUUAAUCUAAAAAUAA-AGGUGUGCUUGUUUGUGGGUAAUUUAGACGAAGUACACAAAUGUUGUUAAUCCAAUAAUGCAAUCGUCUUAUAAUUUUCCACAACCCAUCUGUGUCCCAUAUACCAUCGAGACGAAUGAAUUCAGCGUUCAAUACAGAGUUAAAUCUACCCUCUUUAAAC--UCGAGGCUUCGGAGGAUUUCUC--------------------ACAUUUUCCUAAAAG---------------------------------------------------------------------------------------------------------------------------------------------------------------------------------------------------------------------------------------------------------------------------------------------------------------------------------------------------------------------------------------------------------------------------------------------------------------------------------------------------------------------------------------------------------------------------------------------------------------------------------------------------------------------------------------------------------------------------------------------------------------------------------------------------------------------------------------------------------------------------------------------------------------------------------------------------------------------------------------------------------------------------------------------------------------------------AAGCUAGGCUGCCAUUACAAAAUGCAU--GCCGUCCUGUAUCAUGUGAAGAAAACAUUACUUGGUCGAUUA-UGCGUGUAUAACUAGACAAAACCUAAGGCGUUAAAUUAUCCCGGGCUAUAAGCUUCAAG--------------AGCCAAUGAAAGUAAUAA-GUGCGCUUCGGUUUCAUUCCAUUAAUGCGGUGAUACAAUA----CUUUGAUGCGAAUGCCCGUUUUUGAACUAUGUUUAAGUGGGGGUUA-UUGAGCCCUUUAGAACCAGUUUUUAAUCUUAAUAAUUCUCUUGUUGUAUGGAUACUUGUAUCUAA-GCUGAUUAUUUUUAUCUAUCAGUGUCGCUGG-CUUUUACAGUCUUAAAGGCCUGCUGUGCACAGCUACUUAGUCAGAAUCCAGCGUCGAAAAU-----CUAAUGCUUAACGUCAUUCGAAAUAGCUAACGACUUAU----CAUUCUUGUA------------UCAUUCGCUUGUCAUGCUCU--AGGUUGCUCGCCCGUUAUAAUUAAUGAUUUGAUG----AUAACACUAUCAUUUACACACUCAUAAUAGGUGCUAUUUAAAUUA--GGUCAGUCGCCCCUUAACUUGAUAUGACGUG---------------------GAAACCAGCUAAAACAAGAUAAAUCUAUACUAUUAAGUAGGUUCUAUGGCUAAGUACG--CUAUACCAAUCAGUUAUUGCCCGUGGUGAAAAU-CAUAAACAAGAUUCCCGAUGG--------------AUUAAAGGAAUAAUUGUCAUACUUAACAAA-UUGUAGAAAUGUCAGUCCUUAAGAAGCUGAAUCGAACAAAAUUUCAAGUUACACA-UGGACACAGGACUUUAUGUCAUUAGGUCCUGCAAUGUU-CAAAUUUUGUUUUGUAAAUCCUCCCUCAGUCCUAGUGAAGCAAACAAUAUGUACAGAUCGUUUUGUAAACGUGAGAUUUGGCUCAUUUAAUUGUAAGAUU-UGUUGUUUAGGUGUGACUAAUUGCUCUCUCGCGUAA-UGAC-CGGGGGAUUUAGCAAGAUGUAGUGCGUCAACGGUUCUUUGAACUAAUAGAGUCAUUUAUCAAUGGCCAUAUAGAAGCCAGGUACUUCGC---UAGAGGAGUGAGUCAGUGGGUCUUAACUGGUUGAGCUCGGGGUGAGAGCAGUGAUACCAUGAACUGAG--AUAAUCUAUAGGAGUUAAACAUAACAUCAUACACAAGGUGAUCCCGAC-UGAUAUUUCGU--UCUGAAAUCCGUACCGAGGAUCCGUAUACUGGGGAAUAUGACGCACAAUUGCACUAGAAAUCAC-G-UGAAGAGCAUCCUUACGAAGAACUCUCUGC-GCUAAGUUUGAAUGUCUAUGGUCAUCGGCGAUGAGACGGACGCCUCCCGAGUUAUGUAGUUCCAGAUUGUCGCAUUCUUCUUCCCUACUGCUUUACAUUAGAUAUGCCCCUGGAGUAUUGGGA-CUUUUAAUGACUU--GCCGGUCACGCUGGUUAUGCGAUC-UA-GUUACUAAGCUCU---ACUGAUAGCUUAA---AUGACACUGUAAGAAAC--AUAGGAUAUAGGUC 
>F1 5306
AAAGCAAAGAGUAUAAGCCCGCUUGC--AUGUUCUCACGUCAAGGA-AUUGCAGUUCUCCACUGCGGACACCAUGAGAACAGCAU-ACAUUUUCGAGAAAGACCUUGACUGAGAUCAUUGGGAAAGGUCGUAAAGUCUCACAACCC------------------------------------CAUAUCGCCGGCGAAACGAGGGAGUAUUAUCGAGUGGACCAUUAAGUAUCGGUUAAUAUUCAUAUGGCUACGAUCUUAGCACUGGUACGGCCU-----ACAUGGA-GUAUUAAGAUGAUAUUUAAUUAG---UAAUAUCAACUAAAUUUCGGAUACGGGCCAACACUACUACCUACCAGUGGUC----ACACGCAAAAGGUCUUUCAC-UUUAGACAACCUAUGCAGAAUUUCAUCUAUUACACUGAG-UUUCGGGCAGAUA--AUAAGAUGCAUGAGAUGUAUUAAG---GGGCCUGUCUGAACUAAAUGU-GGAUGCUUAUAAGAAUACCACCCGACCAGUGAAGACCA--AAAGAUACGCUCCGAGGAUUAUCACAGU--------------------------------------------------------------------------------------------------------------------------------------------------------------------------------------------------------------------------------------------------------------------------------------------------------------------------------------------------------------------------------------------------------------------------------------------------------------------------------------------------------------------------------------------------------------------------------------------------------------------------------------------------------------------------------------------------------------------------------------------------------------------------------------------------------------------------------------------------------------------------------------------------------------------------------------------------------------------------------------------------------------------------------------------------------------------------------------------------------------------------------------------------------------------------------------------------------------------------------------------------------------------------------------------------------------------------------------------------------------------------------------------------------------------------------------------------------------------------------------------------------------------------------------------------------------------------------------------------------------------------------------------------------------CCCAGAUAAGUCGCAUG-UACUCCGUGUCCAUACCUUCGUGUUUAUCAAU--AGCGUUCAAU-UAAGUUUUGAGGAAUGCCAUUACAAAACAGUAUGCUAUAGCGAGACAGGGAGGGACAUAGGCCUAUCAUUUGGCGUCCGACGAAAUCGUGUUGCGAGCGAAAUACAUACAAUAAAAGCUAUUUGGAUCCGUCUGG-GGGUAGG--AACUGUUCCAUGACCAGGAAAAGGGUUUCCCUUAGCGUACAAGAACCCG-GGAGAGCGGAAGGACUGCUUCGCUAAUUCGAGAAGUAGAGAUAGGAUUAAUAGUGCUUAACUUGAGAAAAGAGUUAACGUAAUGAAAUUUUACUAUUUCCGCCAUCUGAGAACUUACUCCGACACACCUACGCCCCAUAUUCCGUAUAGACUUGAAAAUUCAAUGAUAAAUGUGGAGAUCACUUCCCGGCGCCGAAAU---CGACUCUAAAUAGAAACUCUUGUACUGCUUCGAUUUCU-UAUUUUUCUCGUAGUAG---------------------------------------------------------------------------------------------------------------------------------------------------------------------------------------------------------------------------------------------------------------------------------------------------------------------------------------------------------------------------------------------------------------------------------------------------------------------------------------------------------------------------------------------------------------------------------------------------------------------------------------------------------------------------------------------------------------------------------------------------------------------------------------------------------------------------------------------------------------------------------------------------------------------------------------------------------------------------------------------------------------------------------------------------------------------------------------------------------------------------------------------------------------------------------------------------------------------------------------------------------------------------------------------------------------------------------------------------------------------------------------------------------------------------------------------------------------------------------------------------------------------------------------------------------------------------------------------------------------------------------------------------------------------------------------------------------------------------------------------------------------------------------------------------------------------------------------------------------------------------------------------------------------------------------------------------------------------------------------------------------------------------------------------------------------------------------------------------------------------------------------------------------------------------------------UGCGAUUUUUUAAAUAAACCGAGUCAUCUAAAUAUAUCCAA-UAGGGACUAUGAAGUCUCU---UCAGGGAAUUAGUCAGUGGGUCCUAUCUGGUCAAACUUCGGACGAGAGCAGCGACUCCUGUGAAUAAG--GUUCUCUACGGGAAUUCAAUACCACAUCAUUAAGAGGAUAGUUUCUGCGGCAUAUACUAUGCCCCAGAAUCUGCAUCAGGGACUGAUGUUC---AUAUUUCCGAGUACGACUGCAUUUAAAAUCGC-G-UAAAUAACAGGCUUAUAAAAAACCCUCUAC--AAUAAGAUUAGUGUCUAUGGUCCUCGUCGGUGAGUCGUGCGCAUCUGGGACGGUAUAGUCAUGAUUUAUUACAUUUUCCCUCUAUACUCCUUUACAUUAAAUAUGUUCAUAAAAUAUUGAGA-UUUUCAAUAACUU--AACGGUAUAACCGGCCCUGUGGCCUAACGCUACUUAAUUGU---ACUAAUAACUUAA---AUACCACCUCAUGAGACAAAUACGAUACAAUUC 
>E1 5306
-------------------------------------------------------------------------------------------------------------------------------------------------------------------------------------------------------------------------------------------------------------------------------------------------------------------------------------------------------------------------------------------------------------------------------------------------------------------------------------------------------------------------------------------------------------------------------------------------------------------------------------------------------------------------------------------------------------------------------------------------------------------------------------------------------------------------------------------------------------------------------------------------------------------------------------------------------------------------------------------------------------------------------------------------------------------------------------------------------------------------------------------------------------------------------------------------------------------------------------------------------------------------------------------------------------------------------------------------------------------------------------------------------------------------------------------------------------------------------------------------------------------------------------------------------------------------------------------------------------------------------------------------------------------------------------------------------------------------------------------------------------------------------------------------------------------------------------------------------------------------------------------------------------------------------------------------------------------------------------------------------------------------------------------------------------------------------------------------------------------------------------------------------------------------------------------------------------------------------------------------CCCAGAUAUAACGCAU-CUACUCCGUGUCCAUAUCUUGGCGCUUACCUAU--AGCAUUCAGU-UAAGUUCAAAGGAACGUUGUCAUAAAACAUUAUGAUAUAGCGCGACAGG-----UCACAGGACUCUUAUUUAGCAUGCGACAAAUUCAUGCUGCGAUCGAAAUACAUACAACAGUAGCUAUUUGCCCUAGUCUGG-GAGGAAAG-AAUUGUCCUGUGAGCUGGAAGAGGGUUCCCCUUUACCUAUAAGAACCCG-AUAGAGCGGAAGGAGUAUUACGUUAAUUCAAGAGUAG-AAGUGAGAUUGAUAGUGCGGAACUUAGGAAAAGAGUUAACAUGGUGUAAUUUUACUAGUUCAGCCAUCUUAGUACUUACUUCGACACACCAAUGCCUCACAUACCGUACAGACUGGAAAAUUCAAUGCUAAGUGCAGAGAUCACUCCCCAGCACCGAAAU---CCGCACUACAUACAUGCUCUCGUACUGCUUCUAUUUAU-UAAUUUUCUUCUAGUAA-------------------------------------------------------------------------------------------------------------------------------------------------------------------------------------------------------------------------------------------------------------------------------------------------------------------------------------------------------------------------------------------------------------------------------------------------------------------------------------------------------------------------------------------------CUAUCCACUUACUUCGGUGAUGAACUAGAUGUGAUAGGCAAG-UGAUAUGGUUGAAAGACAUCGCCGUCAAUCUCAACUUCUCAAGUUAUUGGCAAUUUUCGAUUAUAUUAACCAUUGUUUAUAUAUCGUCUACACUCACAUACUCCAGUAAUGACGUGGCCAAGUGGAAAAACAAAAUACCGGGUCGUUGGCCGUUCCA-UCUCAACAUCUCAACUAUAUUCACGCUUAUUUGCCCAACGGGUCGAGCUUCUGCUUGAAGGCUUCGUGA-CAAUACCAACGUACAGUAAUCAAGCAGCUUCUUUCAAGAGGAUCUUCUAUGAUUAUUUGUUAAUUUAACCCCAGAAUAUAGUACGUUCGAAGCUUCUCCUUUAUGGCUACUAAUAUCCGGCGCCACAAACGAUACUGGUUUUAUUCCGG--AGUAAACGAGGAGUUGGAUCUUAUUUUGAUAGCGCUAUAAGCCUUCCGAUGGGUACUAAAGCCACUGAUAUUUUUCUACAAAUCAUACGAUGCUGACACUGCGCGAUAUAA--GCCACUGUGCUUCAGACUUAGAGAACAUUAUUUAGUUGACCG-UGUAUCAAAAAUUAGAGGGAAUCGAGGUCGCUAGAUUACUUUAGUCUACAUACUUCUGA--------------AGUAGAUGGAGGCAGUAG-UUGCGCUCCGGACUAAUUCCAUUAAUGUGGGAAAGCAAUA---UUUUUGCAGGAAGCGAUCGCUCUCAAGCUAUUUUUUAGGGCAGACUA-UCGGGCCCUUUACAACCGGCUCUUACCCCUAAUAAUUCCUGUGUUAUAUUAAUACUUGUAUUAAA--GCCAAUGUUAAUAUUUAUCGGUGUUGUUAA-CAUCUACAGAAUUUAAAGCCUGCGGGGUGUUCUCACCUAGU--AAACCCGGCGUUGAGAAA-CUUAAAAAUAUGUAAUAUAAGACGAUACACUUCGUGAUUUACACGGUACCUAUCCU---------AUAUCAUUCUCUUUCGACACUAAAUCGUCUAUCUGCCUAUUCUAAUAGAUA-UGUUAUGGUCUUUAAACUAGUCACCGGCUUAAGAAGAUGAUAGUUCAAUUAGACCG--GGCCCAAUCACUCAUGAAUUCAUAAUAUGUGCUACACAAUGUAAAUCAUUCGGAAAUCAA--GAAACAUGGUAAAUCUAUGCAGUUAAAUGGUUUUGAUGUCAAAAUGCA--CUAUUCUAAUCAGUCGCUAUCCAUGCCAAGAAUUCGUGAACAAGGUUCCCGAGUG--------------GCUGAAUGUACGACUAUUACACUUAGUAAAUCAAACAAAGCAACAGUCUUUAAGAUGCCGGGUCGAAUAAAGUCAUAAGAUACGUC-UGGACGGAAAGUGCUACGUCGUUAGGUACUACAGGGUU-UAAUUUAUGUUCUGAGGACCCUGUUUCGG--CUACUUAGAAUGCUCACACGUCGGGGUAAUUUUGUUAGUCAUAGAUUUGGCUUACUCGGUUACAUAAUU-UUUCUGCUAGGUAUGAUUAACUGCUCUUUCGCGUAAUUGAC-CGGGGUACCUAGCAAUGUGUGAAGGAUUUACAAUUUUUUAAAUAAAUAAAGUCGCUUGAAUACAGCCAAUUAGGAAUUACGAAGUUUCU---UAAAGAACCGAAUUAGUGGGUCCUAUCUGGUCGAACUUAGGUCGGGAGCAGCGAUUCCGGUGGGUAAG--GCAUUCUAUAAGAAUUCAAUAUCACAUUAUCGAUAGGGUAAUUGGGAU---AUGUAUUAUUCCUUAAAAUCUGUAUCAAUGACCGAUAUUC---AUAUUUCGUAGUACGUCUGCAUUUAAAGUCGU-G-UAAAUAACAAGCCUAUAAAAAACCCUCUA--GGGUUAGACUAGUGUUUAUGGUUCUCGUCGGUGAGCCGUACGCAUCGGGAGCUAUAUAGUUACGGCUUAUUACAUCUUCCUUCUGUACUUUUUCACAUUAAAUAUGCUCAUAAAACAUUGGGA-UUUAUAAUGACUU--GACGGUAUAACUGGUCCUAUGAUC-CA-GUCACUCAACUGU---ACCAAUAAUUUAA---GUAGCAUCUCAUGAGACAAAUAUGAUAUAAAUC 
>D1 5306
------------------------------------------------------------------------------------------------------------------------------------------------------------------------------------------------------------------------------------------------------------------------------------------------------------------------------------------------------------------------------------------------------------------------------------------------------------------------------------------------------------------------------------------------------------------------------------------------------------------------------------------------------------------------------------------------------------------------------------------------------------------------------------------------------------------------------------------------------------------------------------------------------------------------------------------------------------------------------------------------------------------------------------------------------------------------------------------------------------------------------------------------------------------------------------------------------------------------------------------------------------------------------------------------------------------------------------------------------------------------------------------------------------------------------------------------------------------------------------------------------------------------------------------------------------------------------------------------------------------------------------------------------------------CUAUGACUAUAAUAGUGACACUUUGUGAGCUCACGAUGAUAGAGGCACUUGGCCAUGUCACUCUUAAC-UCAGUUGGUUAGCGUUUUCCGAAAUAGGUACUGUGUCUCCUUCAACAUUCGCAGUAAUAAGAAGACGUGAA-CACCACGUAUUUUUUAUUGGGGACAAUUUGCA--CACUCUCCACAGGGUGUACUCGUGCCUCGAGUGCCCUGAUAACCUAUGGC---CAACCUUCCAUUGAGCGUCGCUUGGAU-AACUAUGGCCGAGCUUUAGUAAGAUCAAGUCGCUAUUGAGAGGAGGU--------------------------------------AUAAGUGACUAUUCGGUUUCGCGGAUAGGAAAA--AGAGCUGAACGUACCCUAUUACGAUCUGAUGAUCCAAGCUGAAA--UCAAAUGUAUAAAACACACUCAAUUCGGAAGGGUACUACAAUAUGACCAAA--UCAUCUAUUGGGAGCUCGAACU--GGAAUUUGCCUCAACAGCUGGUACCAUUACCAUAUUCGUGCAGACAUUAAGAAUGCU---UUGAGGAAGAGGACUUACUAAUCCUUCUAUAUAUCUUCUCGCGUACUUAC--AUUGUCCAAC-UUAGACGAGAAGAAUGGUGCUAAACAUCACAAUAAUACAGAUGACUAGGAAGAAUCGCGGGCCAAUUUCGAGUUAAAAGAUAUAGUUUGAGUAGGGAUAUAUGACUUACAACCUGAACUAUCCCAAUGUAGUUGG-GUGAAAGA-AACCUUUUUUGAAGCCAGGAAAGAGGUCCCCCUAGCACACCAGAACCUG-GCAUAUUGGAGGGAUCUCGACCCUAACUUACGAAUAA-AUGUAGAAUUAACCCCUGAGCCACUACAAAAAGAGUAAUCCUUAAGCAAAGUCGUUACUUCGGCCAUUUUAUAGUUGAUUCUGGCUCGUCAGUUGCCCAGCUACAGUGAAGACAUGAUAAGUCAGAUCUAUAUGUAAGAUUUAAUUACCAGCGCGCAAGA---CGCCACUACCAGGUAACUACCUUCCUGACUUUCUUAUU-GACCAUGAUCCUAAUAGAGUCUUGUGAA--ACAAGUAUCUCACC-AUCAUCCAUACGCCUAUCCCUU-UGUCUU-UACCAACGCUUGGAUGGAGUCAAGCAGAGAUACU--------CGAAAUUAAAGUCUCCUGCAACCUGACGUUUAUUCA-GUUGUGACAUAGCACACUCUACUAUCAGUGACAUGUUGUUAUGUACUCUCAUGUCCACAGUA-AGUAAUGAAAUUUUCCUUCUAUGGGCAAAGGAAGAAACUUUUGAUU-CUAUUAACUCUAAACUUUAACGCAAUCAGGCUCGUUA-UCGUUGUUAUGGAUA-UAUUCCUCC---GUCCCGAGGUGAUUGAUAAAAGCG-GGCUUAAAUGCUCUUUCAAA---UUCCAAUUCAGAAACAUGUUUUCUUU--GUCAUGGAUCCCCAAGGCGUCGUCUCAAAGUUAGCCACAUAGUUAAUAUGGCACUAGACGCAGACUG-AGGGCGUGCCACA-ACCGAGGAUAACGGUUCUCGGUAGUUGCAUCUAGCAAUUGGAGAGUGUAGUGUCCCUG-------------------------------------------------------------------------------------------------------------------------------------------------------------------------------------------------------------------------------------------------------------------------------------------------------------------------------------------------------------------------------------------------------------------------------------------------------------------------------------------------------------------------------------------------------------------------------------------------------------------------------------------------------------------------------------------------------------------------------------------------------------------------------------------------------------------------------------------------------------------------------------------------------------------------------------------------------------------------------------------------------------------------------------------------------------------------------------GUUCUCAAGUUGGCUAUAGGGUGAAGUAAUUUUU-AUAUAGUCAGACAG--CUUCUGAGUUUUUAUACGCUUACAGUGUCUGCCACAGCACUUAUGUCACUCGGGAAACGACGGAACAAGCAUAAAGACUUAUUCCUAAAUAAUUCUCACAGAGGGAUACA--AAACUCCGAUCAAUGGCUGAUAAUGAUUAGAAUUUUU-AACUAGCUCCUUGAGUG--------------GUCCAAAGUAUCACUGUUAAGCUCAAAUCACUAAUAUAACAGUUAGUUGUCAGAACACCGGUCAAGAUAAAAUUAUAAGCGACAUC-UAGACACAGAAUGUUUCGUUGUUGGGUAUUGUCCCGCA-CAGGUAACAAUUAGUGUAUCACAUCUCAG--CUGGCACAACGCCCAGUAUGCGCAGUAUGUCCUGUAAGAGAAGGCUAUGGCAUACCUUAUCAUGAUACU-UUUGACCUUAGAGUGCCUGAUUGCUCUCGCAAGUAG-CGAC-CGCCAGUUAUAGCAAUAUAUUAUGCGUUGCUAAUCGCAUAACCCAGUUAACCAAUUCAGGUAUAGUUAAUUAGAAAGUACGAAAUUUAU---AAAGAAAGUCAUCCAAUGGAUGUCCUACAGUCGAACUCAGGACGAUAACAGCGAGUCCAUGGAAUGGC--GUAAUUCGUAUCAUUUGAGUACGGCACCCCCAAAGAGGCGACCGCAAC-UCAUGAUGAGU--CCUAGACCUCAUACCGAAAUUUAGCCCAU---GCAAUCUAAUUUGCUUCCAGACUAAAGAUCGC-A-UCGAUUACGACCUGAUUUAGGACUCUCUACGAUCUACCUUCAAUGUCUUUGAGCGCCAGUGAUGAAUGGACUGUGUUCUGAACCGUACAGUUACGAAUCAUUGAAUCCUCUUUCUGCGCUGUCCUACAUUAGAGUUACUUAUACAAGACUUGAA-UUGCUAACUACUU--CAUGUUGAAAUUAAUUUCAUGACC-AA-UUUGCAUAGCUAUACCAAAACCGUCAUGAUGUGUUGCAGCUCAAAAAAG-GAUAGGAUUCCUUUU 
>C1 5306
-----------------------------------------------------------------------------------------------------------------------------------------------------------------------------------------------------------------------------------------------------------------------------------------------------------------------------------------------------------------------------------------------------------------------------------------------------------------------------------------------------------------------------------------------------------------------------------CUCUUCAGCAUGGCGCCGCGAGUGUUUA--AAUGUGCAUGAUGCGUCCUGU-CUGGAAAUCUCUACAGCUCUUUGUGCAGGUCCCGUCCUAGCGAAACGUACCGAGUCUGGAAAACUUCCUUAGUUAGACGCAGUUGUAAUAGUCGCACACCCACAUG-CAGAUAAGUUUUGUCAAGCACUUGCGCAUUGAGUAGAAUUGUACGAGGCUCAA-------UAUUCCUCUUCAGCUUAAAAUUGUUUUUAGUGAUCAUCAUUUAGGAACUGAGGUCUGGAACAGCAUAAUAGGCUUUUCCAGUGUCUCAAGGAUCACAAUCAGCAAGAAGAAAGAGGAGCCCGGUCGAUACGUUAUACACG----------AGGG---CCCAAAUAUGGCCAUUAUCCUAGCGAUAUCGGGCACUACCGGCGACGUAUCUUCCGCGAUACGGAGUCACGAGUCUAUUAACUAACGUACUCUAAUGCAUCAAAAUUAAGACAAUGGUACUUGCAGAGUGAAGAAAUAAUUGAA---------------------------------------------------------------------------------------------------------------------------------------------------------------------------------------------------------------------------------------------------------------------------------------------------------------------------------------------------------------------------------------------------------------------------------------------------------------------------------------------------------------------------------------------------------------------------------------------------------------------------------------------------------------------------------------------------------------------------------------------------------------------------------------------------------------------------------------------------------------------------------------------------------------------------------------------------------------------------------------------------------------------------------------------------------------------------------------------------------------------------------------------------------------------------------------------------------------------------------------------------------------------------------------------------------------------------------------------------------------------------------------------------------------------------------------------------------------------------------------------------------------------------------------------------------------------------------------------------------------------------------------------------------GGCCGUGUGAA--ACGAGCGUUUUGCA-AUCAACCGCAUAUCUAUCCCUU-UGUCUUAUGUCAGCGCUUCGAUGGAGAAGAACAGGGUUUAG--------CGUUAUUAAAGUCUCCUGCAACCCCACGUUUAGUCG-GUUGUGACAUAGCACACACUACAA-CAGUGACGUGUCGUAGUGCAUUCUCAUGUCCAUAGUA-AAUAAAGAAAUGGUCCUUCUAUGGCCAAGGGAUGGAAUGUUCAAUC-CUAAUGGGCCUAGACCAUAACGUAAUAAGGCUCGUUU-UCGUCGUGGUGGAUA-CAUUCCCUU---ACCCUGAAGUUACUAAUAUAAACC-GACUUGAAUGCUCUUUCCAAUAUUUCCGAUUCAGGAAUAUGUUUUCUAU--GUCAUAGAUCUAAACGGCGUCGUUUCAAAGUUAGCCAUAUGGUUAACAUGGUUCCCGAUGCAUUUUG-AGGUCAUGCCAUA-ACUGAUGAUAUCAAUUCUCGGUAAUUGCAUCUUGCAAUUGAAGAGUGUAGUGUCUCUA-------------------------------------------------------------------------------------------------------------------------------------------------------------------------------------------------------------------------------------------------------------------------------------------------------------------------------------------------------------------------------------------------------------------------------------------------------------------------------------------------------------------------------------------------------------------------------------------------------------------------------------------------------------------------------------------------------------------------------------------------------------------------------------------------------------------------------------------------------------------------------------------------------------------------------------------------------------------------------------------------------------------------------------------------------------------------------------AUUCUCAAGUUAGUUAUAGGAUAGGGUAAUUUGU-AUGUAGUGAGACAGUUCUUCUGAAUUUUUAUACUUUUACAAUGUCUGCUACAGAACUUAGACCACUCGGAAACCGAUAGAGCCAACAUAAAGACUCACUCUUCAGUAAUUCUCAGAGUGAAAUACA--AAACUCUAAUCAAAGACUGAUAAUGACUAGAUUUUGU-AACUAGCUCGUUGAGUG--------------GUUUUUAGUACCGGUGUUAAGCUCAAUUCACUGUUAUAACAGUUAGUUGUGAGGACACCGGGCGAAAUACAAUUAUAAGCGAUGUC-UUGACACAGAGUGUCUUGUUGUUGGAUAUUGUAACGAG-CAGGUAAUAUUCAGUGGACUAUUGUUAAG--CUGACAAAACAACCAAUAAGUUCAGUAUGUCUUGCGAGAGAUGGGUGUGGCACACCUGAUCAUGAUACU-UUUGACCUCAAAGCGCCUACUUGCUCUCCCAAGUAG-CGAA-UGCAAGGUACAGCAAUAUAUGAAGCGUU---------------------------------------------------------------------------------------------------------------------------------------------------------------------------------------------------------------------------------------------------------------------------------------------------------------------------------------------------------------------------------------------------------------------------------------------------------------------------------------------------------------------------------------------- 
>B1 5306
-----------------------------------------------------------------------------------------------------------------------------------------------------------------------------------------------------------------------------------------------------------------------------------------------------------------------------------------------------------------------------------------------------------------------------------------------------------------------------------------------------------------------------------------------------------------------------------------------------------------------------------------------------------------------------------------------------------------------------------------------------------------------------------------------------------------------------------------------------------------------------------------------------------------------------------------------------------------------------------------------------------------------------------------------------------------------------------------------------------------------------AGUAAAGUCACUCGCAAUUAGCUCGAUCGCAU-GCUUUAACUAUGACGGUUUAGAGAGGGUUAAUAUAACUGUCCUAACCCCACCGCUUUCAAUCCUAUAAAAUG---AUAUUCUACCGA-CCAAGUGCACGUUUAAGGA-UUAACCUAGUUAAU---------AUUAAGAUCUCGAUGGGUGAACAUGGGAUUCAUAGGUAAUCGUCCUAAAAUCGA-CUCACGUAUGAUUAUCAUGUAAAACGCUAAUAUGUUAGAUCACAAGCCGACAUAUUAUGUGCUCGCUAAACCCGUAUACUCCGUAUUAAAGUUCCGAAAGUUGGUUAUGAAAGCCAUUAGCGUUCAGGUUUAUGCCCCACUCAGUCGGGAACUAUUUAGUAAAGAAUACCAGCCUAAUGUCU-CUUUAUAUUGCUAGUUUGAACUU-AAGCUCACCCGAGACCACAU-UACGCCAUGACGCAAAAAAAGCACGAUUUUAUUCGAGCGAGCGAGCUGUAUAUUUGGAGAGA--------UUGAGAUUAUAACGGUUGUGCUUUAGGCUCUAUCAAGGAUAGAGGUUCUCGGCUAUUUAUCUCGAAAC-AUGAUUGAUUAGCCUUUUAUGAAAUAGAUAUUAGGAAUACCUUAACAAUUGUAGUUAUAAAGAAAGCUAAA-UUCUAAGUGUUCUUUGUAAGAAAGCAGCUAGA--UUAUCUCUACCUGCCUUUCACACGGUUCGGGGGACCUAAUGGCCUAUCGU---GUAUCGUUCAUCAAAUACUUGCUAUAU-GAUCAUGCCCGGGCCUAAGGAUGAUAGAGUCCUUUUCGGAAGGAGCU--------------------------------------ACAUAAGUCUAUUCAGUAUAAAGGGUAUGUAGAA-ACAGCUAAGGCUACUCAUCUACAAUACGAGGUGAUAGGUUGUGA--UCAAGUAUGUAACACAUUUCCAGCCCCAAUGGGCAUACUAAUGUAAGCAAA--UGUACCAUAAGGAGACUCAACU--GGAGUUCUCUACAACACAUGGUGACAUUAUCAGAUACGUACAGACAAUAGGAAUAAU--------------------------------------------------------------------------------------------------------------------------------------------------------------------------------------------------------------------------------------------------------------------------------------------------------------------------------------------------------------------------------------------------------------------------------------------------------------------------------------------------------------------------------------CGUCUUGCGUA--ACAAGUACUAGACC-AUCAUUGGCGCGGCAAUCCGUU-AGUCCCACGUUGACAUAGCAAUAGAAUUAACCAGCGUCAAA--------UACAACCGAAGCCCCUUGCAAACUAGUACUAAGCCAGUUAGCGACAUAGCGUAUACUACCA-UGACGAAAUGUCGUGAUGCACGACCAUAGCCACAGUA-AAUAACUGAAAUAUCCCUCUAGGGCCCGUGGAUAAAAUGUUUGAUC-UUAGCGGUCCCCAAACUUAACACAGUGGGUAUCAAAA-ACGUUGUUGUGGAAA-UCCUGCUUC---GCCGCGAAGUGACUAGUAUAAGCG-AGUCUAUAUAUUUUCUCCAG---CACAAAUUCAUAAAUAUGAUUCCUUU--GUUAUAGACCCGUACGACGCCGUUGCAGAAUUAGUGAUACGGAAAAUAUGGCAGUAGACUCAGUCCG-AAGGCGUGCCG---ACUCAGUAUAUCAAUAGUCGGUGAUGAAGGCUUGCAGUUGGAGAGUGUCGUGUAUUGA------------------------------------------------------------------------------------------------------------------------------------------------------------------------------------------------------------------------------------------------------------------------------------------------------------------------------------------------------------------------------------------------------------------------------------------------------------------------------------------------------------------------------------------------------------------------------------------------------------------------------------------------------------------------------------------------------------------------------------------------------------------------------------------------------------------------------------------------------------------------------------------------------------------------------------------------------------------------------------------------------------------------------------------------------------------------------------------------------------------------------------------------------------------------------------------------------------------------------------------------------------------------------------------------------------------------------------------------------------------------------------------------------------------------------------------------------------------------------------------------------------------------------------------------------------------------------------------------------------------------------------------------------------------------------------------------------------------------------------------------------------------------------------------------------------------------------------------------------------------------------------------------------------------------------------------------------------------------------------------------------------------------------------------------------------------------------------------------------------------------------------------------------------------------------------ 
>A1 5306
-----------------------------------------------------------------------------------------------------------------------------------------------------------------------------------------------------------------------------------------------------------------------------------------------------------------------------------------------------------------------------------------------------------------------------------------------------------------------------------------------------------------------------------------------------------------------------------GUUAUCAGCACAAUGUCGUGCGUGUAUA--UAUGUGCAUGUUGUAUCUACAUUCGCAAAUAUCUACGAUU-UUUGUCCUCUUGUUAUCCUAGCUAUAUAUACGGAGACUGGAUAAUAUCUUCAAUAAGCCGCAGAUUUGAUUGGCUCACACCCACAUG-UAAGGAAAACGAAUUUAGCACGCCCGCAUCGAUGUUUAAUAAAUC-CAUCCAUAGUACACUAAUCCCUCCUGGUUUAAACCUCCCUUCAGUUAACAUUUUUCGGGAAUUCAGUUGUGAUACAGCAUACUAGUGCUCAUCAUUGUCUGAAUAAAUACGAUCCUCAAUAUGAGGCGUGAGUCAAAAUAUUUUAUAACAUUAA----------CGGU---GACAAUAAGAUACAGUAUCCUGCCGAGUUCGGGUACUGGGAAUGACACAACCACCGAGAUAUGGAGUCUCAUCGCUUUUAACUAUAGUAAGGUAAUACCUU-AUACUAAGAAUUUUGUUGUCAAAGGUCCUAUAAAUAACCAAA---------------------------------------------------------------------------------------------------------------------------------------------------------------------------------------------------------------------------------------------------------------------------------------------------------------------------------------------------------------------------------------------------------------------------------------------------------------------------------------------------------------------------------------UUGGGAUUAUAACGGUUAUGCUUUAAGGUCUCGCAAUGAUACAAGUUUUCAGUUAUUUAUCUCUAAAC-CUGAUUAAUUAGCUAAUUACGAAACAGAUACUGGAAAUACCUUAACAUUCGGGGUCAUAAAGAAAGGUAAA-UUCUAGGUGUUCCUUGUCAGGAAGCAGCUGGA--CUAUCCCUACGUGCCGUUCACACGGUUCGAGUGUCCUAACAACCCAUAGU---UUAUAAUCCACUAAUUACUUCUUAUAU-GAUCAAGCCCAGGCCAAAGUAUAAAAAAGUCGUUCUCCGAAGUAGCU--------------------------------------AUAAAAAUCUAUUCAGUAUAGAGAAUAUGCAAA--AGAACUAAUGCUACUCAUCUACAAUAAGAUGUGCUAAGUUGUGUGAUCGGGUAUGUGACGCAUACCCAGCCUGAAAUCGCACACUAAUAUAAACAAA--UCUUCCAAAAAGGGACUCAAUU--CGAGUUCUCUACAACACAUGGUAUCAUUAUCAGACGCGCGAAGAUAGGAAGAAUUGU---------------------------------------------------------------------------------------------------------------------------------------------------------------------------------------------------------------------------------------------------------------------------------------------------------------------------------------------------------------------------------------------------------------------------------------------------------------------------------------------------------------------------------------------------------------------------------------------------------------------------------------------------------------------------------------------------------------------------------------------------------------------------------------------------------------------------------------------------------------------------------------------------------------------------------------------------------------------------------------------------------------------------------------------------------------------------------------GUAUACACAAUCCCCGGUGU-AGACUGAGCAUUCUAAGAGUG-UAACAUAGUUAAAUUACGUCACGUUCAACGCCAGAGUCCCGCGAUAAAGGAUUUUGUCUUUCUUCCCGAUCGUUCUCUAUGUACCAGUUAUACUUGCAUUCUUAGUUGACAAAGCCAGAAAUUUAAAAAAGAUAUCUCCGAGUCACUCACCGCUUUG-UCCAGUUCUCGCCGUUAUACCCACAGU-AUUAGACUAAUAGCUUAUAACUUGUUUUGAGAGCUUGGUAU-CAUUAUCAAUAGAUAGAUUACAAACCAUUUCUCUCUAGAUAUUAUUAGUAGACCACCUUUUGAUAUAGCGCCUGCCUAGGUCAUACUAGAAGUUGUCAAUAUGGGACCAUUAAUGUUCGGUACUGAGCUCAAUUUCAAUGCUCUCUUGG----UUAACGGAAAGUGUAGUCUCCGUUCUCUAUCGUCAUAUCCUAAUUAGAGGGUACCAAGUGUGUUCUUUUUUUUCUGAAACUC-----------------------------------------------------------------------------------------------------------------------------------------------------------------------------------------------------------------------------------------------------------------------------------------------------------------------------------------------------------------------------------------------------------------------------------------------------------------------------------------------------------------------------------------------------------GCCCUUAAGCUAGCCAUAAAGUAGAGUAAUUCCC-AUUUAAUUAGUCAG--CAUCUGAGUGUGUAUACCCUGCUGGUGUCUAAUAAAGAACAUAGAUUACUCAGAAAUUAACAGAUAGAGAAUAGCUCCGUGUUGUUGAAUAAUUUUGAAGGUUAUAUACA--AUACUCAGAUCAAUGGUUGAUCGCAGCGAGAAUUUG-AAACUGGUUUCUUAAGUA--------------GUUCAACGUACCACUGUUAAGAUCAUUUUGAUGACACAAAAGUCAGUUCUGACAGCGGCGCACAGAAUAGUAUUAUGAGCUACCUU-UAGACUCAAACUGUUAAGUUAUUGGAUAUUGUUAUGUG-CAUAUGCCAUGCUGUAAUCUUUCUUUUGU--CUGGCUGAACAGCCUAAAGGUGCAACUUGCUCAUUAAAAAAAGAUUCCCAUUUAUCCAAUCAUGAAGCU-UCUGGACUGAGGAUUCUUAUGUACUCUCCUGAAUGG-UGAC-AGCAGCGUACAGUAACACGAGACUUGUUUUUAGUCUCCUAUGAUAAUUAAACUGUUUAAUUGUAAUCAAUUAAAGAUUACGAGAUUUAU---GAAAAUAGUAGGCCCAUAGAUAUUUUUUAAUCGAACCUAGGAUAAUAACGGCGACUCCAGGGGAUGGC--GUGAUUCACAUUAGCUAAAUGUAACCUCAUCUAUGUGAUAAUUGUGAC-UUAUAUCUUGC--CCUAGAACCCAUAUCGAAUUUUGACUUAU---ACGAUCCAAAUUGUUACUGAGUUGGGGAUCUCGACCGAAUUGCGAGCUGAUGUCAUACUUUCUACGAAGUGCAUUUUAUGUUUUUUAUCGCUGGAGGUGAAUUCAAUGUAUUUUGCGCUCUACAGCUUUGAAUCAUUAUAUUCUUCUUACCUAUUAUCCUACAUUAGCUUUACCUAUGGGAAAUUGAAA-UUUAUGACUACUU--CAUGAUAAGAUUAACCCAAUGAGC-UU-UCUGCAUAGCUGU---ACUAAAGCCUGAA---AUUGUACCUUACAAAAG-UAUAGAAUUCAUGUC 
>H2 5306
GAACUGUCAAACGAGUACCAAUUAAU--GUGUUUCCGAAUCUGAUA-AUUGCUAUCUACUCUCAUGCAUACCAGGAGUAAGGCUU--GGUGUCCGUGUGAAAAUUGUAUUGGGAUUAUUGAGAUCUACCCGAAGAUGUCUUCAUUU------------------------------------CGUACGGUUGGUGACAUAGAGGGUUGGUGUCAGAUGGAUUAUUAAAUAGUGAUCAGCGGUUACGGAUCUACGAU------CGCAGUACUAACUUUUUCAUACAAG-AUAGUCAAACAAUGUUUGAUUGA---GAGAGUGGUAUGAAUUUCGUAUGCAGUCGGGCAGUGCCAAAUACUAACCUAAAGU-AUGUGU--AGAGUCCCUUAU-CUUAAAAAUUACAUUUGAAGAUACAAAUAUUCCGCCACU-UAUCCCGCGGACG--ACAAGCUGACUGAGUCAAUCCACA---AAGCCAAUUGGUAUUUGUUUC-AAGCCCGCUUAAACUCAUCACUUACCCGGAAGUGAACG--AAACUAAUUACUAGAUGCUUGUUAGAGUAUGGCUAACCGAACGUAAGGAGUAAAUA--UGCCUGCAUUAUACAAAUUUC-UCGCAGGUGACUGCUGGC-ACUGGCUAGUUAUUGGACUACCCAUUGCAAGUAAGACUAUAUAACUCAGUUAGCGCGUUGCAGUUCCGGUUGGCUCAGGCAGGCAUU-CGAGGAGAUGGACAGAAACGAGUCAGAUCCACCGAGGUUCAUUAUAUGUUAAUAAAAAUUCGCGGCUCACUCGCUAAAUAAUCCCGCUGGUUAGAAUUAUUCUUACUUUAAGUAUCGGGAAAACCUGAUGAACUGCUUCGAUUUCU-GGGGGUUAUGAUCAGCCAUAUCCAGAAUACGCUCGCACACUCUCUUACUGCCG----------CGCCACAAUUGGUCCCAUAUACUACAUUCGUGAUCUCAGGCACAUGCAGUCACAGCCUUACUGCCAUGUACAGAAUUCGUUACCUCACCUACUAAAAGAAAAUCUGUC-GCUUGCUUGCUGUUCAAGUUGCAAAAUAUAUGACCAGAUGAA-----------------------------------------------------------------------------------------------------------------------------------------------------------------------------------------------------------------------------------------------------------------------------------------------------------------------------------------------------------------------------------------------------------------------------------------------------------------------------------------------------------------------------------------------------------------------------------------------------------------------------------------------------------------------------------------------------------------------------------------------------------------------------------------------------------------------------------------------------------------------------------------------------------------------------------------------------------------------------------------------------------------------------------------------------------------------------------------------------------------------UGAAGAAGAAGACUUACUACUCCAUCUUCCCAUCGA--CGGACUUCUCU--AUCAUUCAGACGCUCCUCUGAGAAUUGUUACAAGACGGGAGCAAAAGGCAAGAGGCUAGGUUAUUUCAUGCAACAACAAGCGAUUAAAUGGCGCAACUGGUAUGAGGGUAUUCUGCACACAAACUAGGUUGUCCCAUACAAACUGU-GAGAAUGU-GAAUGUCUUACAAU---CUCAGAUAGCGCUUGCCGAUAGUGGGCUGCUA-GCCCGGGAGAUAGAUCGACACACUAUGUUUAGAUUUG-UUUAGGAAUAAACCAAUAGUAACGUGGUUAAAGGACAAAGGCGUAAUAUUGCCACUAUUGAGGCAAUUUUAACAACUAUCCAAACUCGCCUAUUUCCGAGACCGAAUUUUGACACAAAGAUUACUACCUGUAUUCUAAACGCAACAACGAGGAAUGGAGC---CCGAAUUCCGAAGCGUUUUUU-UACGACUUAUGUAUUU-GGAUAAUAUAAUGCACAAAUUUUUUGAA--ACAAAAGGCUCAAUGAUUAUCAACACGAUUUACGCCG-AGUCU-AGGCUGGUGCGUUAGUUAGGAC-ACCGAAAUCUCA--------UGCAGCAACGCUUUCCUGUAACCCAGCCGUCACCCUAAUUCGUUCAUAGAGUACACUAACA-GAUUGCGAUCAAGUAAGGUACUCUGAUCCCGCCAACG-AACAAGUCCAUUUUCCCUAGGGGGUUUGUAGAUAACAUCAUCCCCCAAAAACGUUUCUUUUUCCUGGCAUGAUGUAGCUUUCAU-CACUUAUAACGGCGA-CCUCCUCAC---ACUACGAUGCGACUGCUAUGAAAA-GGAUCAAAAGCUUCUUCAGA---CUUUAGGUUGGCAAUUUUAUUUCUUU--UGCACAGUCCUACAUGACUCAAGUAAAUAAUCUAAGAUGGGAGUAAUAUGACACUCUCUUGGACAUG-AGAGCGUAGUACGGAU---GGAUAUCAGUCCCUGGUAGCGAAUAUUUGUGCAUGUUGCGCAA------------------------------------------------------------------------------------------------------------------------------------------------------------------------------------------------------------------------------------------------------------------------------------------------------------------------------------------------------------------------------------------------------------------------------------------------------------------------------------------------------------------------------------AUAUCGGACCAGUAUGAUGCGUUCUUA--UUUAUUAUCUAUUAAAUUAUGAUAACGUCACAUAGUAGAUGC-CAUAUAUGUAAUUAAGCCCGGUCCGAUGUGCCAGCUCACGUCGAUCUAGACGUUUCAAA--------------UCCCCAUGGCAACGGUUG-UCACAUUCCGAGACCAUGUCAUCGAUAUGAGGGAACAAUAAAUGCUUUCAAGCAAAUUCUCGCUUGCAAAAUGUUUCUACGUGAGAACAAUAUAGGUCCAUCAAAAUCUGGCCCUGGAUACAAAAACCAUCCCUAUGUUAGAGUACCCGUGUCUAA--GUCGGUUUUUGUCUCAACCGGCAUUGAGGG-CUUUUACACAAUCACGAGCCCUCGUUCCGUUCCAACCGAGU--AGGCCAAAUGUUGACAGU-CUUUACAAAGCUCGAAAUGAAACGUAUUACUACAGACCGUAAACAGUGUUCCUAUA------------UUAUUUCUGUGUAGCACUAU--UGAUCACUCCUUAAUUCUGGUAGUCAUUCCAGUG-------------------------------------------------------------------------------------------------------------------------------------------------------------------------------------------------------------------------------------------------------------------------------------------------------------------------------------------------------------------------------------------------------------------------------------------------------------------------------------------------------------------------------------------------GUUGAGUUCUUAGGCCUGUAUAGUAACUCAGGUGUAAUCAGUUAAGAAUUUUGUAAGGUUACC-GAAUAAAGUAGGCCAACGGCUUCCGACUAAUUAGAUUGUGAAUAAUAUCAGCGAGUUCAAGUAAUAAU--GCGCUCCAUAAUGCUCUGUUAUAAUAUUAUCACUUAAGUAAUCAUGGC-CCGUUUAGUGUAAUCAAGGACCCAUUCUUGAUCUGGAUACCG---ACAAUUUAAAUUUCGAUUGCGUUAGAGAACGU---ACAACAGUAGACUGCCAAUAGAACUAUUUCCAACUAAUUUCUAUUUCUUUGGCAAUCGAUGGUAAGAAG----CAGUUCUGGCUGCAUGGGCAUAGAAUACCAUAGUUUUUCCUUAUGCUGCCUCAUAACAGUUUUUUCCAUCAAAGACCGAAA-CAUUUAAUCACUC--CAUGGUAGAGAGGGUAUAACGACU-CG-AUUACGCACUCAU---ACUAAUGUCUCAG---AUGUAGCUGUAGAAAGU--ACGUGAUUGGUGUU 
>G2 5306
ACACUGUUAAUCGAGUACCAACUAAU--GUGGUUUCAAGUCUAAAA-AUUGCUAUAUAUUUUCACACAUGCUAAGAAUAGAAACU-UGGUGUCCAUGUCAUAGUCGUGCCGAGCCUAUUGAGACUGGGCCGAAGAUGUAUCCCUUU------------------------------------CGUACAGGUGGUGACACAGAGGGUUGGUGUUAGAUGGAACAUUAAAUAGUGACCAGCGCCUACAAAUCUACGAU------CGCAAUACUAUUUGUUUCAUACAAG-AUCAUCAAACAAUGUCUAAUUGG---GAGAGGUGGAUGGAUUUCAUAUGUAGUUGGGCAGUGUCAAAUACUAGCCGGAUGU-AUGUGC--AGAUACUUUUAA-CUUAAAAAUGAUAUUUGAAGAUACAAAUAUCCCGCCACU-UAUCCCGCGGGCG--AUAAGCUGAAUAAGCCAAUCUACA---AAGCCAAUUGGUAUUUGGCGU-GAGCCGGCUUAAGUUUACCACCUGCCCGGGAAUAAACG--AAACUUAUUAUAGGAUGCUCUUUACAGUUUAGCUAACCUAAUGUCAGGAGUAAUUA--UGCCUGCGCUAUACAAUCUUC-UAGCAGGUAACCACCAGA-ACUAGCUACAAAUUGUCCCACGUAUAUCUAGUAAGACUAUAUAGCUCACUAAGUGCGUCGCAGCUUUGGUUGGCCUGUACAGGCUCU-CGAGGAGAUGGGCAGAAAAGCGCCAGAUCAAUCGAUGUCCAUUCUGUAUUUAGAAAACUUCACACUUCACUCGGUGAAUAAUCUCGCCGGUUAGAACUAUUCCUAAUUUAAGUAAGGGGACAACCUGAUGAACGUCCUCGAUUUCC-CGGGUUUAGUGCCGCCCAUAUCGAUAAUUCGCCCACACACUUGCUAACUUGCG----------UGCCACUAUCGUUCUUACACACUAUAUACGUGAUCUCGGGCAUGUGCGGUCACAAUCCCACCGCCAUGUGCAUAUCUCGUUAUCAAACUUAGUGAGAGAAAAACUGUC-GCUUACUGCCUACUCAAG-CGCAAAAUAU-UGACUAGAUGAA------------------------------------------------------------------------------------------------------------------------------------------------------------------------------------------------------------------------------------------------------------------------------------------------------------------------------------------------------------------------------------------------------------------------------------------------------------------------------------------------------------------------------------------------------------------------------------------------------------------------------------------------------------------------------------------------------------------------------------------------------------------------------------------------------------------------------------------------------------------------------------------------------------------------------------------------------------------------------------------------------------------------------------------------------------------------------------------------------------------------------------------------------------------------------------------------------------------------------------------------------------------------------------------------------------------------------------------------------------------------------------------------------------------------------------------------------------------------------------------------------------------------------------------------------------------------------------------------------------------------------------------------------------------------------------------------------------------------------------------------------------------------------------------------------------------------------------------------------------------------------------------------------------------------------------------------------------------------------------------------------------------------------------------------------------------------------------------------------------------------------------------------------------------------------------------------------------------------------------------------------------------------------------------------------------------------------------------------------------------------------------------------------------------------------------------------------------------------------------------------------------------------------------------------------------------------------------------------------------------------------------------------------------------------------------------------------------------------------------ACAUUCAACCGACAUCAUGUGGUCUUA--UUUAUCCUCUAUUAAUUUGUGGUAAUGUUACUGAGUAGACGC-CAUACAUGUAAUUAAGCCAGGUCCGAUGUGCCAGCUCACGUCGAUCUGGUCGUCUCAGA--------------UCCCAAUGGCAACGGUCA-UCACAUUACGAGAUCGUGUCAUCGAUAUGAGGGAAGAAUAAAUGCUUUCAAGCAAAUUAUCAUUUACGAAAUGUUUCUACGUGAAAAUAAUAUAGGUCCAUCUAAAUCUUGUCCUCGGUACAAAAACCCCCCUGUUGUAGGGGCAUUCGCGUCCAA--GUUGUUUUCUGUCUCUUUUGGUAUUGAGAG-CUUUUACAUAGUUAUAGGCCUUCGUUUCGCUCCGGUCGAGU--AGACCAUAUGUUGAUAGU-UUUCGCAGAACUCAAAAUGAGAUGUAUAAUUUCAGAUCGUAAACAGUGUUCCCAUA------------UUAUUCCUGUAUAGCAAUAU--UGAUCGCACUCUUACCCUGGUAGUCGUUUUAGCG-------------------------------------------------------------------------------------------------------------------------------------------------------------------------------------------------------------------------------------------------------------------------------------------------------------------------------------------------------------------------------------------------------------------------------------------------------------------------------------------------------------------------------------------------UUUAAGUUCUUAAGCCCAUAUAGCAACUCAGGUAUACUCAGUUAAGAAUUUUAUGAGACCACC-CAAUAGAGUAAGCCGAUGGGUCCCGACUAAUUGGAUUUGGAAUGACAACAACAAUGUCAAGUUGGUAAU-GUGCUUUAUAAUACCCUGUUAUAAAAUCAACACACAAGUAACCAUGAU-UCAUUUAGUGUAAUCAAGAAUCCAUUGUUGAUCUGGAUACCC---ACAACUCGAAUUUUGAUUGCGUUAGAGAACGU-A-CAAAUAGUAAGCCACCAAAAAACCUUUCUCCAAUUGAUUUCUAUUUCUUUGAUUAUCGAUGGCAAGGGC----UAGUCUGAGCAGCAUGAUCAUAGAAAACCGUGGUUUUUCCCUAUGGUGCCUCAUAGCAGUUUUACCCCUCCAUGACCAAAA-CAUUUAAUCACUU--CAUAGUACAGAGGGUAUAACGACC-CG-ACUACGCACCCGU---ACCAAUAUCUCAG---AUGAAACUAUAGAAAGC--AUGCGAUUGGUGGU 
>F2 5306
AAACUGUUAACCAAGUAUCAGCCAAU--AUGCCAUCAGGUUUAAGG-AUCGCCAUUUAUUGUUAUUUAAGUCACGAAUACAGGCU-UGGUGUUCGUAGAAGAAUUUAACUGGGAUUUCCGAGGUUGGCUCGAAGAUGUCCCUAUUC------------------------------------CAUACAGUUGGUGACAUAGAGGGAUGUCGUUAGAUGGUUUUUCGGAUACUGAUCUGUACCUACAAAUUUGUGAU------UCCGAAACUAUCUGCACAACACAGA-AUUGUUAAACACUACCUUGUUGG---GAGAGGCGAAUGAACUUGAUAUGUAGUGGGGCUGUGCCAAUCAUGUGUCUUGUGU-AGAUGA--AGUGUUCCCUAU-UUUAAAGUGACUACCUGGAGGUAAAAAUGUUUCAUCACG-CAACACGUAAACG--AUAAGAUGGAUCAGUCGCUCUCCG---AAGCCAAUUAGCAGUUGAUGU-AAACUUUCUUAAGUUGACCGCCUGCCUUAGAGAAUACG--AAGCACAUUACUCGGUGUUUAUUAAACUAUAACUUAUCUUUUGUUAGGAAUGAUUA--UUUCCGUGGUAAACAAGUCUC-UUACAGGCAAUGACGGGC-AUUGGCUACUUAUCGUCCUACAUAUAUGGAUAAAGACUAGUUAGUUGAAUAAGUACGACACAUUUCUCGAAAACAUGGGCGAUCUUG-CGAAUAAGUAAGAAGCGACCCUUCAGAUUACGAGGGGUCUGUUCUUUAUUAAAAAACUAUUGCGACUCUUUCGUUAAAUUAUGACGCCAGUUUGCAUUUUACCUAUAUUUACUAAUGGAUUAUCCUAAUGCAUGUACAUAACUUCU-GUCGAAUAAGUUCAUUCAUAUUCAAAAUGCGUCCAAACGUUUUUUGAUUAACU----------GGUCGGAAUUGGUUCUAAACAUUAUAUAUAUAAACCCGGACAUUAAGACUCACGUCCCCAGUGCUAUAUACACACGCUGGCACCUUCUCUAACGCAAGAAAAGGUGCU-ACUUUCUGAAUACUUAAGUUGCUAGAUAAGUAGAUAAACGAA--AGGUGAAUUAUCGGGUGUAACCCCGAUGGAUC-AUUUGACCGAUCGAUUCCUGUAAAAGGUUCGUCCAAAUGAAGCACCAUUUUAACUGAACAAUACACAUGCAA---AUAUGCUUACCUUAUAAGGCCUCUUUUAAAGA-UCGUGAAAAUUACGUAUGAAUAAAGC-UGAAAUCCCUGUCUCCAUUUGACAAUGGGACGUCAGGCGCAAUAACAAAA-CUUACAUUCAACCACCUAGUGUCACCCGAAUUAUCACAACCGCUUGACAAAAUGUUUUAUUGUGGUAUAUAAUUUGCAUUAUGCAGUAAAUUCCGUUCACCGAAUCGUGUCAACACCUUGAGAAUAGGUUGGUGUUCUGCCUAAGAGGGAAUUAUAUUACAAUGAAUGUCAGCCUGAAAACC-UUCCAAAUCACCAAAAAUGUUCC-GUACCUCUUAAUCAAUAUAC-ACGGCCACAGUGCCACAAAAAGGUCAAUAACGGUAGACAUGAUUAACUUAUGUUUGUAACAA--------UUGUAAUUGUAAAGAUUGUCUUUAUUGGGAUCCCAAUCUUCAAAGCGCGACACUUCUUCGGUCUCAAU-AUAAUUUAGUAGCUUCUUCCGAAAUUGGCUUGAUUGGCACU--AACGUUGAGUGUUGAGAAGAAGUAAAAA-CUAUGGGCCUAAUAUAAUAGGGCACAUUAGGA---UAACCAUACGGCCCAUGUAAUCGUUUUACGUCUUUGAAGAUCCCAAAAU---ACAUCUCUCUUCAAAAAAUAUGCGGAC-CAUUAUGCCCAUAUUACACAUAAAAGUGGUUGGUCCAGAGAAUAGAU--------------------------------------UUGAGGAUUGGUAUCUUCCAGUAGAUAAUGCUUACACAGCUAAAGCUACUCAUAAACUGUGCUUUAUAUUGAGCUAAGC--UCUCAUCCGUGGUGUGUUACCGAAGUGUCGAGGCUUUUCGAUGUAUAAAGG--ACAUGUAUAGACAAAUUAUCCU--AAGCCGCUGCUGAAUACUCAACGUCACCAUUGAAAAUACGCGGACCUGGAGAAUUGU--------------------------------------------------------------------------------------------------------------------------------------------------------------------------------------------------------------------------------------------------------------------------------------------------------------------------------------------------------------------------------------------------------------------------------------------------------------------------------------------------------------------------------------AGUCUUGUGGG--GCAAGAGCUUUGAG-AUCACUAACGCGACGUAUACUG-AGUCUUUGGUUGGCGCAUUAGCUGGGAUGUCGAAAAGCCCA--------UACAACAAAGUUUUCACCUAGUUCCGCCACCAUUCU-AUCCCUUGAUAAAGUGCACUAACA-AGUUACUAUGGAAGAAUGGAUUCUGGUACUAUCAACG-AGCAAGUGCACUUUACCUACAGAACCAAGAGAGAACAUCAUCCACCGCAAACGAUUCCGGAUCCUUACAUGAUAGAUCCUUCAUGCACAUGUGGCAGGGA-UACUGUUAC---ACUACCAAAUAAUCGCUCUAAGGA-GGAUCAAAAGUCUUUUCCGG---CUUUUAUUAAGUUAUCUUAACUUUUU--AUCAGAGAUCCGCAUAUCAUUAGUACAUAACCUGUCAUGGGAUCACUAUGACACUCUUUUUAAUGUG-UGAGCGUGACGCG-CUCAAGCAUAUAAUUCCGCGACAGUGAUUAUUUCCGGAACAAACGCAA------------------------------------------------------------------------------------------------------------------------------------------------------------------------------------------------------------------------------------------------------------------------------------------------------------------------------------------------------------------------------------------------------------------------------------------------------------------------------------------------------------------------------------------------------------------------------------------------------------------------------------------------------------------------------------------------------------------------------------------------------------------------------------------------------------------------------------------------------------------------------------------------------------------------------------------------------------------------------------------------------------------------------------------------------------------------------------------------------------------------------------------------------------------------------------------------------------------------------------------------------------------------------------------------------------------------------------------------------------------------------------------------------------------------------------------------------------------------------------------------------------------------------------------------------------------------------------------------------------------------------------------------UUCAAUUCCUUAGGCCGAUGUAAUGAUCUGGGUGCAACCAGAAAAAAACUAUACAAGACUACU-AAAUAGGACGGGCCAAUGAGUUCCGACUAACCGGACCUACGAAAGUCACAGCAAUUUCAAGGAUUAAC--GUACUCUAUAAUACGCUGUUAUAAUAUCAUUAGCUAAGCUAACCCGAC-UCGUAUAUUGUCAUCCAAAACCUAAGUCUAAUCUGGUUACCU---GCAACUCACAUUCUAAUGGCGUGAUAAAACGU-A-CUGACAGUAGGCAGCCGAAUAAUCUUUAUCCGACUGCUUUCUGUGAUGUUGACAACCGAUGGUAAGGAG----CAUUACGAAUUAUAUAGUUGUCAAAUAUUCCGGCUACUCCUCAUGUUGCCCUAUAAUGGAUCUACCAAUUAAAGACCAAAA-CAUUUAAACACUU--CACAUUAGAGAGGAUAUAACGAUCAUA-AUGGCGUGUGCGC---ACUAAGAUCUUGG---AAGAAAUUGGGGAAAGU--AUACGAUUAACGCU 
>E2 5306
------------------------------------------------------------------------------------------------------------------------------------------------------------------------------------------------------------------------------------------------------------------------------------------------------------------------------------------------------------------------------------------------------------------------------------------------------------------------------------------------------------------------------------------------------------------------------------------------------------------------------------------------------------------------------------------------------------------------------------------------------------------------------------------------------------------------------------------------------------------------------------------------------------------------------------------------------------------------------------------------------------------------------------------------------------------------------------------------------------------------------------------------------------------------------------------------------------------------------------------------------------------------------------------------------------------------------------------------------------------------------------------------------------------------------------------------------------------------------------------------------------------------------------------------------------------------------------------------------------------------------------------------------------------CUGUAAUUACAAAGACUAUUUUUAUAGGCAAACCAGUCAUCAAAGCGCGAAGCUUCUUCGUUCUCGAU-AUAGUUUAGUAGACUCUUCCGAAGUAGGCUUGAUUGGUACU--AACAUUUAAUGUUGUGCAGGAGUGAAUA-CUAUGGGCGUAAUAUUAUAAGACACAUUAGGA---UAUCCAUACGUCCCUUACAAUCACUUCACGUAUUUGAAAAUUCCAUAAU---CCUUCUCUGUUCAAAAAUUACCCUGAG-CAUUAUGCCUGAAUUACACAUAAAAGUAGUUGCCUUAGAGAGCAGAU--------------------------------------UUGAGGAUUUGCACCUUCGGGUGGAUAAUGCCUAUACAGCCAAAACUACUUUUAAACUGUUUUUUAUAUUAAGCAAAGU--UCUAUUCCGUGGUGUGUUACCGAAGCGUUGAGGCACUUAGAUGAAUAAAGG--ACAUGUAUAGACAAGCUUACCU--AAGGCAUUCCUUAAUAGGCAACAUCACCAUCAGAAACACACGGACCUGGAGAAUUGC---------------------------------------------------------------------------------------------------------------------------------------------------------------------------------------------------------------------------------------------------------------------------------------------------------------------------------------------------------------------------------------------------------------------------------------------------------------------------------------------------------------------------------------------------------------------------------------------------------------------------------------------------------------------------------------------------------------------------------------------------------------------------------------------------------------------------------------------------------------------------------------------------------------------------------------------------------------------------------------------------------------------------------------------------------------------------------------UAAAGGGUUAAGUUACAUGA-GAAUUGAGCAUUAUGGCCCUG-UGUGACU-CUAGAAAACGUAACUUCUAAAACCUCAAAUAUGAAUUGACUACCCUAUUUUUUUACGUUGACUGUACUCGAUAUGACUUCGCGGUCCACUAACUCUGCGAACGGACUAAAAUUGGGACAAAAGAGGAUUACGGAU--UCCCCCGCUCCACUGACAUUUUCUCCCUUAAUGCCUAAGGUAUUCGACUAGUGGGUUAAGCCUCCUUUAACGGACCUUUACU-UACUAUUAACGCAAGUGCGGCAGGUCAUCGCACGUAUGCAAAUACCCUAUGUUAACGAACUAGCUACAUUCCACAACAAUUUGCCCUAGAAGUUCCCAUAGAAGAACGACUUUAAACGCACACGGUCAAGUAGUUCCUUACAGCCCAUA--CCGAAAAAAGAGAUGUCAGGAAGGUCUAUUUACUCCAUAGUCGUUUUGAGGGACACUUGCGAGGCUUACAUCAUACGAAACGCU-----------------------------------------------------------------------------------------------------------------------------------------------------------------------------------------------------------------------------------------------------------------------------------------------------------------------------------------------------------------------------------------------------------------------------------------------------------------------------------------------------------------------------------------------------------GUUCACAAUUUGGCUGCUGAGUUAGGCCAUUCUC-GGUCGUUCAACUAA-CGGGACCAGUUUUUGUAAGAUAGUAGUUUCUACGAUACAAAUCAUUCU-UUAAAAAAUCGACUGAAUGAUAGAGGGCUUAUAUUAUCUGGUGGAUACUGCAACGCGAGGGA--UUGCCCCGAGCGGGGCCCGGUGAUUAUGAGAGUAUAAAAAUAAUAUCCUCGGAUA--------------GUUGACAGCAUACGUAUUGAGUUUAAUAGA-CGACAUUAGACUUUACAAACAAGAUGAUCGACUGAAUUGAAUUAAAAUCUAUGAU-UAAACACAGAAUAUUGCAUUAUUGGUAAAUUCCACGAA-CAGACGAUAUUUCAUAACUCCAUUUUAGC--CUGGUAGUGCGGCUGGUAUGCUGGAUAUAGAUCCUUAAAUAAAUGUUUAACCCCCUGAA-UAUACGAGU-UUUCACAUUUAAAUCAC---CAUGUUUUCAGCAUUUUGAGUAAGUGGUCUAUAAUUUUAUUUAGUGUGGU---------------------------------------------------------------------------------------------------------------------------------------------------------------------------------------------------------------------------------------------------------------------------------------------------------------------------------------------------------------------------------------------------------------------------------------------------------------------------------------------------------------------------------------------- 
>D2 5306
GAAAUAACAAAUAAGUGCUAGCCAGC--GCAUUCUCAAGUCAAAAAGAGUGCCACUUACCGUCGUAAGUAUCGUGAGAGCAACCU-GGCUGCCUGAAAAAGAAGUGGAGAGUGAUGGCUCAGAUUGGUUAGAAAAUGUCCCCGCAU------------------------------------CGUAUAUCUGGUAAAUCAGGUGAACCGUGUCGGAUGGCCUAUUGGGUAUCAACGAAUGUUCAUGAGACUACGAU------UCCGGUACCGCCUGAUUUGCAUAGA-ACAGUAGAAUGAUGUCUAAAU-------AGGUCGACUAAAUUCUAGACUUGGUGGAGCAAUACUGAAUAUGAGUUGAACAU-AUUUGA--AGGGUAUCUAAC-UUUAAGGAUACUACCCGAG-GUAUAAUGAGUUCACUUGC-UGUCGAUCGAACGCUACAAGCUGGAGGAACUGCAGGACA---CAUUGAAUUAACGCUGGAUAC-GGACUUAUUCAAAGUUACCAUCGGCACAAUAAAGAGCA--AUAUAUAUUCUCUAAUGAUCUUCGAGAU-------------------------------------------------------------------------------------------------------------------------------------------------------------------------------------------------------------------------------------------------------------------------------------------------------------------------------------------------------------------------------------------------------------------------------------------------------------------------------------------------------------------------------------------------------------------------------------------------------------------------------------------------------------------------------------------------------------------------------------------------------------------------------------------------------------------------------------------------------------------------------------------------------------------------------------------------------------------------------------------------------------------------------------------------------------------------------------------------------------------------------------------------------------------------------------------------------------------------------------------------------------------------------------------------------------------------------------------------------------------------------------------------------------------------------------------------------------------------------------------------------------------------------------------------------------------------------------------------------------------------------------------------------------------------------------------------------------------------------------------------------------------------------------------------------------------------------------------------------------------------------------------------------------------------------------------------------------------------------------------------------------------------------------------------------------------------------------------------------------------------------------------------------------------------------------------------AAUCCUAUAGU--GCCAACGUGUUCUU-AUCACCCUCGCCUCUUUUAUAA-AGGCCCAGGCUAAUAUUGUAGUAGAGACGGCUAGAUCCUCU--------UUCGAUACAACUUUUCCAUAAUCUUGUUAGCAUCCU-AUCCUUUUGCAGAAUAUACUAACA-AAUUGCCGAGUAGCCUGGUAUUCCGAUAGCAACAUUG-GAUGUGUAAAUAUUGCUUGUACGGCUAGGAGAUAACAACAUUCCUCGCAAGUAACUCCGAAUAGUAAAGAUAUGCAAGGCUUAC-UACUUCCGGUAAAGA-CACUUCAAC---AAUUCAACGUGAUAGUUAUAGGCACGGACCGAAAGCCCUCUCUAG---UAUUAGAUUGACAAUCAUUCUUCCUC--AUCAUGGCUAUGAACGACUUUAACUCAGAAUCUAGCAAGAGAUAAAUAUGGCACCCUUUGUAGUGUG-AAUGCGUUUUACG-GUUGACUGUAUUAGUUCUGGGUAGUGACAGGUUUCGGAAGAAGUGCGA------------------------------------------------------------------------------------------------------------------------------------------------------------------------------------------------------------------------------------------------------------------------------------------------------------------------------------------------------------------------------------------------------------------------------------------------------------------------------------------------------------------------------------AUAUUUGGCUAUUGUCAUGGAAUAUUU--UUUAUUAUUUACUACAUUCAGAU-ACGUCAUUUAACAUGCAU-UGUGAAUAUGAUUAUGCCGAUUCCAAAAAGCCAAGCCCCAUCGAUUUAAGCGCUUCAAA--------------AACUAAUGAUAUUAGUGC-UCACACUGUAGUCUCG--CCGUCGGUUUAAAAGACAAACAGGUGCUUUCAAAUAAGUGAUCUUUUGUAAAUUGUUUUUAGAAGGAAACAAUACGGGCCCAAUAAAGCCCGAC---AAGUACGACAUCUCUCCAGUUGCAGAAGUGAUUGUGCCUAA--GUCUCUGUCCUCUUCUAUCUGUUGCGUGAGAUUUUUACGUAGUUCUAGUGCUGCGGUGGUCCACAAUUUAGU--AGAUCUGAUACUGACCAUCCUUUCCUAAGUUUAAUAUAAUAUUAACAAGUAUGAAGGUUGGACAGUCUCCCUACA------------CUGUCCCCGUGCAGC-CUAG--UGGUCACCUGCGAAAGCUAGUAAUCGUUAAAGUG----------------------------------------------------------------------------------------------------------------------------------------------------------------------------------------------------------------------------------------------------------------------------------------------------------------------------------------------------------------------------------------------------------------------------------------------------------------------------------------------------------------------------------------------------------------------------------------------------------------------------------------------------------------------------------------------------------------------------------------------------------------------------------------------------------------------------------------------------------------------------------------------------------------------------------------------------------------------------------------------------------------------------------------------------------------------------------------------- 
>C2 5306
-----------------------------------------------------------------------------------------------------------------------------------------------------------------------------------------------------------------------------------------------------------------------------------------------------------------------------------------------------------------------------------------------------------------------------------------------------------------------------------------------------------------------------------------------------------------------------------AUCUGCGACUAUUUGCCAUUAUUAGAUA--UAUGUUAAUGUGUUCAUUAUC-CCGCAGUCGAACACUGUU-GAUGUCUAUGCGGCGUCCUAACUGUAGGCAAUGAGACGUGUUAAUUUGUUAGGCGCGACUUAUUUUACGGAGGCUGGGACAGACAUG-CCAGUAAGUAGAAUGAAAAACUUCUGAGUCAUCGAGUUCAGUUGUCUACUACGAGUCUACCACACUUUCCCUAUUAAACAAUUUUACCAUCGAGAAUUAUGCCCUUGGUUGAUUGUAGUGCCAGAUAAUACGCAGUCACUUUAAAU---AGCCUAGGAUAAGUCCUGGUCAAGAGGUUUGCAGACACUUUAUAAUUCAGA----------CCAU---AUUAGUCGUGUACCCGAUUUUUACAAUACCAUGCCCCUACACUUACUUCUCCAUUGUUCAGCACAGAUUUCUCAAAUCU-CCUCUUGGAGGUUAAUAUGCG-GAUCUCGAAUUAUCUAUGUUAUCAAUUAUGAUGGCAAUCUAU---------------------------------------------------------------------------------------------------------------------------------------------------------------------------------------------------------------------------------------------------------------------------------------------------------------------------------------------------------------------------------------------------------------------------------------------------------------------------------------------------------------------------------------UUGGGACUAUAAGAGCCGUAUUUGAGGGUAACGCGGUUUUUAAAUGUUAUAGAGCAUCAGGUCCAUUC-CUAAGUAAGCAGUCUCUUCCAAAAUAGGGAUUAAUGAAACC--AAAGCACAUUGUUAUAAGACCACGUAGA-GUACGUCUGUAAUUGUUAUAGGGCAGGUUAGG--GUACACGCUUGAGCUAUACAUUCCUUUGUCAUGUCUAAAUAUUUUAUGUG---CAGCCUGUCUUCAAUUGUUCUGUGGAUCGACCAGGUCUUAUAUCCAGGAAGAAGUCAAUGUCCCCGGAAAUUGAU--------------------------------------UACAGAAUUUA-GCAUUCAGCUGGCUAAUCUAA--AUCUUCAAGUGCGCUCGUUCACGAAACUAGAUGUAUAUCGAAGC--UUUAACCAACGAUACG-ACUCAUAUGGUCAAGGUUUCUUUGAGGAAAAGAG--UCAUUUACAAACAGACUCGUUU--CAGGCUGUAGCGUUUACAUAGUGUUAACAACGUAGGUACGACGACAUGGUAUCGGAUUCA-CAAAGACGGCGAUAUACUAUUCCAUUUCCAUUCCUACUCUUGCUCAGCU--GUGAUCAAGGUUGCGUUUCGAAAAAAAAUAUUAAGCCACAACGCAAGGCAGUAGGCCAGGGAUAUACCCACGGCAGUUAUCAAGCAGAUAAUAUAUCUGUAGUGAAAAUAGACUGUACACACUCAACAUGAUCACAUACACACUAU-UACAACUA-AUCUGUAGUGUAUA---CUGAAAAAAUGCUCGUCUAAGCUAAGAGCAAU-AUAGGGUGGCAGGAUCCGCCCUCUCCAUUGAUAAUAU-UUGGAUAAUAGAUCGUAGACAACUUAAUAAGAG---AAAAGGGACAUAAAGUUAAUAUUUAGUAAUUAUAUAAACUAAUGUCGACUUGUUUAUAUCUAGGUGUCAAUCAAGUACUAGAAAUUACAUCCUGUCUUUAAAACGUAAGAAAAGGCAGUCAUCU---CGGAAAACCGAAGUUCGUCUGGCAUUACUUUUUUUUCU-GAGUAUUCCAUUGUAAG---------------------------------------------------------------------------------------------------------------------------------------------------------------------------------------------------------------------------------------------------------------------------------------------------------------------------------------------------------------------------------------------------------------------------------------------------------------------------------------------------------------------------------------------------------------------------------------------------------------------------------------------------------------------------------------------------------------------------------------------------------------------------------------------------------------------------------------------------------------------------------------------------------------------------------------------------------------------------------------------------------------------------------------------------------------------------AUGUUUGGCCAUUGUCAUGGGACAUUU--UUUAUUACUCAUUGCAUUCAGAU-ACGUCUUUCAAUAAGUAU-UGUAAACGUGAUUAGGUCGAUCUCACAAUACCAAGCCCCGUCGACCUAUGUGUUUCAAA--------------AACUAAUGAUAUUAGCGA-ACAUACUCUAGGAUCGCGUUAUUGGUUUAAAAGAGUAAUAAGUGUUUUGAAACAGAUGGUCGCUUGUAAAAUGUCUUUGGAGGGAAACAAUACAGAUUCGAUAAAGCCCGGC---GAACGCUAUAACUCUCCGGUCGCAGGAGUGCUUGUGUCUAA--GUCGUUGUCUUCUUCUAUCUGUUGCGUGAGGUUUUUACGCAGUUUUAGUUCUGCGGUGGUCCCCAACUUAGU--AGCUUUGGUACUGACCAUCCCUCCCCAAGCUUAACAUAAUAUUGACAAGUACAAAGUUUGGGCAGUCCCCCUAUA------------CCAUCCCUGUGCAGUACUAG--UGGUCACAUGUGAGAACUAGUAAUCAUUCAACGACGCCUUAAAAUGACCACUAAGCUGGUACCAUUCCUGAUUUUUUGGACCA--GGCUCUAGUAUCUGUACAUUAAUAGUGCAUGCCACAAAACCCCUGUC--CUAAAGCUUGAUCGAACUAUAGCAAAACCCUUCGUUCCACCAGUUAGAAAAUCUUAAUGGA--UUAGCUUGAAUUAGUUGAUGUCAUUAAGGGAAUACUGAGAUAAAAUGCUUAAGCA--------------AUUAAUAGUUAAGGUGUCAUGCUGGAUGAG-GUAUAGAAGAGAAAAU----AAGUUACAAUGUGUAAUCGGACUAUAAGCUACAACAUAGGCUAAGAGCGUCAUACCAUCGAGGGCGGCUGCAGAUUGGUUUUCUACCAUAGGCGCCCUCCCUAC--CUGGUCACAUAAGCGACAUGCCAAAGAUGGAGUACAUAUAGAACGUUUAGUUUCUCGAGGUUUGGAAUU-GUUUAGAUUUGACAUGUUACCUAACAUUUCACAAUC-UGCG-UGAGACGCAUCGUGACGUACAAUAUAAU---------------------------------------------------------------------------------------------------------------------------------------------------------------------------------------------------------------------------------------------------------------------------------------------------------------------------------------------------------------------------------------------------------------------------------------------------------------------------------------------------------------------------------------------- 
>B2 5306
-----------------------------------------------------------------------------------------------------------------------------------------------------------------------------------------------------------------------------------------------------------------------------------------------------------------------------------------------------------------------------------------------------------------------------------------------------------------------------------------------------------------------------------------------------------------------------------AUCAGCAACCGUGUGUCAGGGGUAUAUA--CAUGUUCACGAGGUUACUAUC-UUGCGGGCAGAAACUAUU-GUAGUACGCGUAUCGUCCUCGCUAUAUGCAGUGUGACUACAUAAAAUGAUAGGGGCAAUAUAAUUCAGAUUGGCUGAGACAGGUACG-CGACUAAUUAGGAUGAAACACUUCUGAUUAAUCGAAAUCAGUUUGUUGUUUUAAGUAAUAGGCGGUUCUCGCACUAAACAGUCUUUCCUUCUAGAAUUAUUCUUUAGUUUGGUCGUAGUGAUAGAUGAUGUACACUCUCAGUUUAU-GAAGUAAAAAAUAAGAUAUGUUCAAACAGACGCCGGUUACCUUACGGCUUAGG----------UGGUU--UUAGAUCCAAGGUCCGUAUCAUACAAUCCCGCGCGUGUACAAUCACGUCCUCGUCAUACUGAACAAUCUCCUUAAAUUUCUCUCCUAGAAGAUAAUAUCAA-ACUUUUGGAUGGACUAUGCUGUACAAUACGGUAACAGUUUAA--AUGAACAUCAGAGGUUCCAACCUCUCUACUUU-UUUUGCGGGACCAAUUACCGUGAUCUGUUCAUAUAACUGAUUAAGCCUUUCCGUUGGGGAGCGAGUAAUUGACAGACUUUCUUACAGUUCAGAAUCUCAUCCCAAAA-UUAAUCGAACUACUUAUUUAUAGACAUUUCAAUACCUAUUUGUGAAAGGUUACAAGAUGGAAUCGUCGAUAAGAGAA-UUGAGGUGAAGAAAACUAUUCACGGUAUAAGAAAUUCUAUAGAUUAACAGUAUGUAAUGUGAUGAUAUACAAGUGACGUUUUAUAAUGAAAUCUGAGAAAUGACUCAGAACAUCAUGUCAAGAUCUGGUUAACCUUAUAU-UGGGUGGGAAAUAUAUCGUUCUUCCUGUCCGUCCAAUGUCC-AUAUAGAUCGCCUAACACUCUGU-GUGCCCACCAAGCCGUAGGC---CCUUUGGGAGCCUCUAAGGGGACCAUAUCGAUAGGAGCAAGUGACAUAUGCGUCCAAGAU--------UUGUGAUUAUAAGAGCUAUGUCUAAGCGCAUCCUA---AUUAAAACAUGUAAUCUAUUCGUUCCAAUC-UUAAUUAAGUAGCCUCUUCCGAAAUAGGCAAUAUUGAAAAC--GACAUACAUUAUAAUAUGCAAACGUAGG-GUGCGGCCGUAUUCUUUACUAAGCAGGUUACA--UUAACUAUUUAUGUAACACAUUCGUCUGCUAUCUUUAAUUAUUUCAUGAA---CCGUCCAUCUUCAAUAGUACUGUGUAU-GUCCAAGUCCAAACUUCGAAAAAAAACCACUGACUAUGGAAGUUGGU--------------------------------------CUCAGAAUUUAGAUACUGAGGAGAGUAAUCUAU--AUACCCCACUAUUUUAGUGCAGAAAGCUAGAGAUUGAAUUGAGC--UCUAACACGCAACAC-UUCCCAGAUGGUUAAGAUUUUCCUAGAGAGAAAAG--UCAGUUAGAAACUAUCGUACUU--CACACUAUAGCGUACAUACAGCGUCAUCAGCAAAAGCGCUCCGACUUUGAAACUUGA---------------------------------------------------------------------------------------------------------------------------------------------------------------------------------------------------------------------------------------------------------------------------------------------------------------------------------------------------------------------------------------------------------------------------------------------------------------------------------------------------------------------------------------------------------------------------------------------------------------------------------------------------------------------------------------------------------------------------------------------------------------------------------------------------------------------------------------------------------------------------------------------------------------------------------------------------------------------------------------------------------------------------------------------------------------------------------------UUCGACGCUGGGUUACAUGA-GAAUAGGGCGUUGUGUGUCUGAUCGCACUCCUGAAAGGUAGUACACAUAGAAAUUGCAUCCUUAGCAAAAGAUUCUUGUUAUUGGCAUUGGCUGGGCUAUAUAAAUUAGUGGCAUCUUCCACUCUUGCAAAGUAAGUAAAGCUGUGGACAGAGAGGGCAAGAAGU--UUCGUUAAUCUC-GUCAAUUCCCUCCGCAAGUUUCGCAGCGCUCUGACUCGGUAGCUAAAAAUUCUGCUAAUGAUCACGGCU-CACUAUCACCCUGUUGAGGACGAACCCUUAGACGCAAGACAAUAACGUUUUUUAGAUUACUAAUUUUACCCCAUACAAAAUUGUAUUUGUAUCUCCCUUAAUAUAGUCACCAAUGUUUAACAUGGCCAAACGUCGCGUUGUGGCUAUUA--GUAGAGCAAGAAGCUACAACAAGAUUCAUUAAUGCCGUGAUUGUAACGAGUGAUAUUCCGAGGGUUACAACGACUCCAAAUAUC-----------------------------------------------------------------------------------------------------------------------------------------------------------------------------------------------------------------------------------------------------------------------------------------------------------------------------------------------------------------------------------------------------------------------------------------------------------------------------------------------------------------------------------------------------------GGGCCCAAAAUGGCUACUGGAAAGGGCAAGUCUU-CGUUAUUCUGCUAA--GGCCUUGGAAUCUAUACAUUAGUGGUGCAUGCUACAAAACUCAUAUU--UCAAAAAGCGGCUAAACGAUGGCAGGGCCACGCGGUUUACCACUCACAAAAUUGCAAUGAA--UUGUCAAGAGUAAGUUGCGUUCGCUAUGAGAGUUCCGAAAUAAAGUGUCUAAAUG--------------GUUAAUGGUCCAAGUGUCGUGCUCAACAUA-ACAUACACAACUUAGCUAAUGAGAUACAACUCGUAAUAUUAUCAUAAGUUACGAC-UGAGCACAGAGCACUGUAUUAUUCGAUACUACUGUGGAUUAGGAGCAGUCCAUAGGCCCCUUUCCUAC--CUGGAUGAAAAAUCAACAUGCCCGAUAUGAAAUGCAAAAUGAACAUUUAAUUCUUCAAGAUUUGGUAUU-CUCUAGAUUUAAGUUGGUAUGUAAUUCUUCGCACAG-UGGG-CACGGUAUGAAACUACAUAUAGUAUAAA---------------------------------------------------------------------------------------------------------------------------------------------------------------------------------------------------------------------------------------------------------------------------------------------------------------------------------------------------------------------------------------------------------------------------------------------------------------------------------------------------------------------------------------------- 
>A2 5306
--------------------------------------------------------------------------------------------------------------------------------------------------------------------------------------------------------------------------------------------------------------------------------------------------------------------------------------------------------------------------------------------------------------------------------------------------------------------------------------------------------------------------------------------------------------------------------------------------------------------------------------------------------------------------------------------------------------------------------------------------------------------------------------------------------------------------------------------------------------------------------------------------------------------------------------------------------------------------------------------------------------------------------------------------------------------------------------------------------------------------------------------------------------------------------------------------------------------------------------------------------------------------------------------------------------------------------------------------------------------------------------------------------------------------------------------------------------------------------------------------------------------------------------------------------------------------------------------------------------------------------------------------------------------------------------------------------------------------------------------------------------------------------------------------------------------------------------------------------------------------------------------------------------------------------------------------------------------------------------------------------------------------------------------------------------------------------------------------------------------------------------------------------------------------------------------------------------------------------------------------UAAAAACAUCGAUAUGCAACUCCACAUCCUUUUCCAACCUUCCUACAUU--GUUAUCAUAU-GGGGGCCUGAAGAAAGUCAUCAAAACGCAAAGAAAGGCAGCAUACCAGAGAAGCACACGCAGCAUUUAUCGAGAACAUCAUUUAGCGAUAGUGGACAUAUUCUAUAUUCUGUCAAAGUUGUCACAUACAAAUUGU-GAAAAUGG-AACUUAUAUA-------CCGACAAAAUGCUUAGUUGGACCAAGAACAU--GUUCGUUAGCAUUAUCCGUCCACGCCACGGGAGGCUG-UCGGGGAAAUGAAUGUUGACCAUUUGUGAAGAAAGUAAGCGUAACGUUGUUCCACUAUUUGGGCUUUAUUAGAACUGAAGAUGAAUCGUUUAUUUCCAAGAACCCAUCAUAAAAUAAAAAUUGUAUCCGGCAUUCAAAACGUGAGUACGUGUAGUAAGGU---CCGAACUCUGAAAUCUGUCGCACACUAAUUGCUUUUUC-UGAUAAUUCUCUUUACGAGUCAUGUAAU--ACUAACGUUCUCUU-GUCAUCCGUUUAAAUUUUACUA-AGUCCCAUGUUGACGCGUGAGUGGAAAGAACCGCUACCUUU--------UGCGACACAGUUCUUUUGUGAUCUUGCUACCAUCCU-AUCCUUUUGCAAAGUGCACUAAUU-GUCUGCCAUAAAACAAGGUCUUCCGACGACACCAAUA-AACACGUCAAUCUUCUUUAUAGGGCCCCAAGUUUGCGGAAUUCAUCCCAAGCGACUACGUAUAAUCGCGCGCCGCAAAGUCUUC-UAUUUCUAGAAAAGA-UAUUACUAC---AACAAGACGUGGAAGUUACAAACA-CAGUCUAGAGCCUCUUUUAG---UCCUGGAUCGGCAAUCGCAUACCCUUGAAUCAUAGCUCUCCACGGCUAGAACUCAGUACCCACCAUAAGGUGAGUAUGGCUUCCUUUCUAGUGUG-AGAGCGUGCUUGG-AUCGACUUAAUUAGUUUUAGGUAGUGCCGGGUUGUGGAAGAAGUGCAU------------------------------------------------------------------------------------------------------------------------------------------------------------------------------------------------------------------------------------------------------------------------------------------------------------------------------------------------------------------------------------------------------------------------------------------------------------------------------------------------------------------------------------AUAUUAAGUCAGUGUGAUGAGAUGUCU--GCCAUUACUCAUUACUCUUUGAUGAUGUUAGUUAAUAAAUAC-UGUGAUCAUGAAUAGGUCAAUUUCGAUAUACCAAGCAAUGUUAAUCUAAACGUUACGAA--------------ACCCAGCGUUUUUAGUGC-UUUCAGCCCAAGCUCGCUCCAUCGAUAUUUUAGGAAAACAAGUGCUUUCAAGCAGAGGGUUGCCUGCAAAAUGUGUCUAGGAGGCAACAACAUAAGUUCGAUAAGACC---UUCUAAACACAAUAGUACUCCUGUUGUAGGAGCACUCGUACCUAA--GUCAUUCUUUGUUCCUGUCGGUUUUGCAGG-CCUUUUCGGAAUCCUAGCCCUGGAGUGAUCUCUGAUCUAGU--GGGUCUGAUACUGACAAUCCUUCACUAAGCAUAAUAUAAUAUGGACUAGUACGGAGUUUGUGCACUCUUCCUAUA------------UUAUUCCUAUUUAGCACUAA--UGAACACCUGCAAAAGUUAGUAUCCACUCGGAUAGACCCCAAAAUGGCUACGGGGUUAAGCAAGUCUU-CGUCAUUCUACUAG--GGCCUCAGGAUCUAUAUUUUAGUAGUACAUACUCCCAAGCUCAUGUU--UUAAAGAUCGGCUAGGCGAUGGAUGGUCCACUCGGUUUACUAUUUACAAAAUUGCAAUGAA--UUACCAAGAGUAUGUUACUGUCGCUAUGGGGGUUUCUAAAUAAAGUGUCGGGAAU--------------GUAAAUAGACCAAGUGUCAGGCUCAACAUA-AGAUACCCAAGUCAGCAUACGAGAAAUAGCCCGUGUUACGUUUAUAAGUUACAGC-UGAGCGCAGAGCACUAUAUCAUUGGAGACUACUGUGGAUCGGGAACAGUCCACAGGCCCCUCUCCUAC--CCGGGCGGACAAUCAACAAGCCCUAUAAGACUUACAAAGGGAACAUUUAAUUCUUCAAGGUUUAGUAUUAUCUAGAUUUUGAGUUGGUAAGUAAUUUUUCAUACAU-UGGG-UGAGGUAUAUAACUGUAUGUGGUAUAAC---------------------------------------------------------------------------------------------------------------------------------------------------------------------------------------------------------------------------------------------------------------------------------------------------------------------------------------------------------------------------------------------------------------------------------------------------------------------------------------------------------------------------------------------- 
>H3 5306
-----------------------------------------------------------------------------------------------------------------------------------------------------------------------------------------------------------------------------------------------------------------------------------------------------------------------------------------------------------------------------------------------------------------------------------------------------------------------------------------------------------------------------------------------------------------------------------------------------------------------------------------------------------------------------------------------------------------------------------------------------------------------------------------------------------------------------------------------------------------------------------------------------------------------------------------------------------------------------------------------------------------------------------------------------------------------------------------------------------------------------CUGUACACCGGACCCCGCAAGCCCAAUAACCU-GGUAUGGGGAUGUACUCUAGUAGACAGGAUAGUUUCAUGCCCUACUACCAUCGUCAAAAUUCUAUUAAUGGA---AGAUUCGUGUGAUCAAAGCCCACAUUUAAAAA-UUAAUUGCAUUAGUAAUGCUUUAUCAAUAAACUGCACAAGUCCGUACGCGGAUAUAUCGAAACCUUGAAAAGACUACUAUCGC-UUACAAAAUUGAUUGACACCACAAUGAAGUCCGCCACCGCUUGAAAUUAAAAGUAACAGUAGGUCUUCUAUAUUGUGGCGUAACGUCGAGAUAUAGCUUCACAAUAAUCCCCGAGGCCCGAUUAAGGAUCCAGCGUAGUUAGGGUUUUCGUAGCA-UGAGUGACAGUCCGGACUUUGUGUAAUCUUUUUAACCCUACAACUUUACCCACCGUGACAUGCAU-GCCUGCAUGGGGGAGGCAAAGAUGCUGUUUUAGCUGGAACGAGAGACAAACAGUAGGAAAAC--------------------------------------------------------------------------------------------------------------------------------------------------------------------------------------------------------------------------------------------------------------------------------------------------------------------------------------------------------------------------------------------------------------------------------------------------------------------------------------------------------------------------------------------------------------------------------------------------------------------------------------------------------------------------------------------------------------------------------------------------------------------------------------------------------------------------------------------------------------------------------------------------------------------------------------------------------------------------------------------------------------------------------------------------------------------------------------------------------------------------AAUCAUGUGUG--UUAGAUGCCUUGUC-AUCACCGAUGCAGCUUAUCACA-GGUCUGAAGUUGCCACACCAGUAGAAACAACCAUAACAACC--------UACAACCUGGUUCUCCUGUAACCUUGCCUCUAUCCC-AUUUUCUUAGAAGGUGUAUUAAAA-AAGUGAUGUGAGAUGGAAUACUCCAACAUAAAUUGCA-AAUAGAUAUUUUUAUACUGUAGGGGCAAGAAAUUAAAUGGUCCUAC-CAGGCGAUUUGGUACAUUUAGGCGACACAUAAUUUAU-CUCACGCAGUAAAGA-UGUUGUUGU---AUUACCAAGUUACAGAUGAGAGUA-AGAUUCGUCACCCUAUCCGG---CCUUAGCUCAGUAGUUCCAUCUCGCU--AUCAGGAUGAAACACAACACUAGCUUUGAAUCGGGUAUAAGAUUUAUAUGGGACUCCUUAAAGUGUA-ACAGUAUUCUUGG-GCCGAGUAUACCGGUUCACGAUACUGACAGGUCCUGGCCGGAAGUAGUGGCAUUUCGA--------------------------------------------------------------------------------------------------------------------------------------------------------------------------------------------------------------------------------------------------------------------------------------------------------------------------------------------------------------------------------------------------------------------------------------------------------------------------------------------------------------------------ACAGUAGGUCCGUAUCGCGCACUGUUU--AUCAGUAUAUUCCUGAUAUUAAUAACGUCACUCAAUAGAUAU-GGUAGCUGAAGCUAACCUCGUUUUGGGGGUUUACAUCACGUCGACCUAUAUGAUCUGAU--------------ACUCAGUGAUAAUGGAAG-UGAAACUAAAGGUUUGUUCAAUUAAUGCGCGGAUGUUAUUAAGGUCCCUAAAUAAAACACCACUUAAAAAGCAUGCGAAAGGGAAAACUA--CAAAGUCUUCAUGACUUUUUGAUAGACACGACGAUUUGACUAUUAUACUAAUAACAGUUCCUAA--ACCAACAUUUUUGCCUGUCGAUGCCAUGGG-CCUUUGCGGAAAUAUGAGCCUAUUGUGUGUCCUAGCCUGGA--AACUUUUACACCAACUAU-UCUCACAAAGUCCAAUGUGGAUUUGACCAAUACGGAUCCAAUACGGUGUUCGCGCG------------UAAUCUUCUCGUAGUGCUAC--UAGCCGUCCACCUACUUUGGUGGAGAAAGUAGUAGGGUUUAAGCCGACUAGGAAAUUGGGCAAAAUUU-GGGUGACCAGGCAA--UCCUUAAAUAUUCAUCAAUGGGUGGGAUACGCUGCAAAACUCUGGAC-UUGUACACCUACAGAAGCACAUUAAGCUGCAUAUUAACUAGUGGUUUGAAAAGUGAAAAAUG--CCAUCGCGAAAAGAGGCUGAUAGUGUUAAAGCUUUAGAAAAGAAAGUCCUGGACG--------------ACUAGAGAUACAUCUACCGCACUUGACUG--UGAUGCGAUGGUCAUGACACAGGACCGUGAGCAAAAUAAAAUUCCAAACUAUAAC-UAAGCA------AUCGUUUUGCGACAAUGUACCAUGGG-CGGAUGGUAUCCCCCAGAUCCCUACCUAG--GCAGUAGUAUAGUAAACAUGCACUCCAUUCUUCAUAAACAAAUCGUUUGUGUCCCUUAACUAUAAGCCA-UGAUGAACUGGGUUAACUCACAGCUCUUUCGCGCUU-UGAC-UGUAAUAUACAGUAAUCUGUUGCUUGUU---------------------------------------------------------------------------------------------------------------------------------------------------------------------------------------------------------------------------------------------------------------------------------------------------------------------------------------------------------------------------------------------------------------------------------------------------------------------------------------------------------------------------------------------- 
>G3 5306
GAACUAAUAGACA-AUUCCUGCCUAC--AUAUUCCCACGAAAUAGA-ACCAUACAUUACUUAAAAGGAAAUUACGAAGGCAGCCC-AUGUAUUUACAAAAUAAUUAUGCCAAGACUACAGAUGUUGGCC------------------------------------------------------------------AGAUAAAAAGACUCUAUCGGUUGAACUAAUAGACGUCAACCAAUAUAUACAAGGGUAUGAAUGUAGGCUUAAAACUUUCUAGUUUGCAUGGA-AAGACACAAUACCCCCUACUUAGGUCUAGUACCGACCAGAUCUCAGACGUAGCACAGGUUUACCAAAUGCUAGCAUAGUAU-AUGUGC-AAAGGUUUCUCAU-UUUAAAGACAAUGCUAAAGGGUAUAGAGAACCCAUCAGACUGGCACGACUGUG--CUGAAGUGGAUGAACUUCAAUAAA---AAGAC-AUUAGUAUUGGAUGU-GGAUUCGAAUAAUCUCAUUACGAAUCCACGAGAGCGCGUUAGAUACAUCCCUCGACGACUUUCAUAGU-------------------------------------------------------------------------------------------------------------------------------------------------------------------------------------------------------------------------------------------------------------------------------------------------------------------------------------------------------------------------------------------------------------------------------------------------------------------------------------------------------------------------------------------------------------------------------------------------------------------------------------------------------------------------------------------------------------------------------------------------------------------------------------------------------------------------------------------------------------------------------------------------------------------------------------------------------------------------------------------------------------------------------------------------------------------------------AUGGGGUUUUAAUAUCUAUUCCUGUGAAUAUUCCAGAAAGUGAUGCUUCUGAUUCUCCCGCUAC--UU-UAUAUGUAAUAGCCUUACCCGAAAUAGGCACUGUUUACAUU--CAAACUUAUUGCCGAACGGCAAUGUGUU-CUCAAUACUUAAUAUGCCAUCCCAAAUUGUAG--UUACCGACGUGUCUUGUUAUACCAUGCCGAAUCUCCCAAUACUGCGUAGAU--CCGUUUCUAUUCAUACAUGCCUUGAAU-ACAAGUGCUUGGUUCGAUAUGAAAGAUAGCGAUACCUACAAUCAAGAU-------------------------------------AGGGAAGUACAUUCAUUGGACUCGCAGACCAU---GGCACCAAACGUAUGUAAUUAUCUAACAGUUUCUUCAAUCAAUU--UUUCGUAGAUAACAAAUAUCCCGAUCGACGGAAGUCCUUGAUAGCAAAAAG--UUUUUUGCAAACUAACUUGAUU--AAUAGUAAGGGCAACACACAGUGCUGAUACCGAUUUUACGCUGAAGGGGUGAGUCGU--------------------------------------------------------------------------------------------------------------------------------------------------------------------------------------------------------------------------------------------------------------------------------------------------------------------------------------------------------------------------------------------------------------------------------------------------------------------------------------------------------------------------------------AAUCAUGUUUG--CUAGAUGCUUUGUU-AUCACCAAUACGGCUUAUCUCG-AAUCUGAGAUUGCCACGUUCGUAGAAACAACUAUAAGAACU--------AAAGAUCAGAUUCCCCUGUAACCUUGUCUUCAUUUU-AUUUCCUUAGAAGGAGUAUUAAUA-AGGUGAUAUGAGGUAAAAUACGCCGACAUAAAUAAUACAAUAGAUGUUUUUACCUUGUAGGGACAAGAGAUCAACUGGUACUUC-CAAACAAUUUGGAACGUUUAUGUUAAGCAAAAUUUAU-CUUACGCAGUCUAGA-UAUUUUUGU---AUUACCAAGUUACAGAUGAGAGAA-AAAUUCAUCACCCUAUCCGA---CUUCUGCUCAGUACUUCCAUCUCGCU--AUCAGAAUGGAACACGACACUAGGUUUGGGUCUAAUAUAAGAUUCAUAUGGCGCUCCUUAAAGUGAA-AAAGUGUUCUCAG-GCAGAACACACCGGUUCACAAUGCUGACAGGACCUGGUCGGAACUAGCGAUAUUUCAAAUAGAUACCUCACGGUACGA-GGCUUAUGUGUUAUUGGUUUU-CAUUACAGUUACAAGGUUACACGUCUCUAACCAUAACUUUGGGGCAAGAAUUCAUUUUACACAUAUUAUACGUCCUCUAUAAACUAACUAUACCCGAUAGCUUUACUGACACAGUCAGAAGCUGGAAACAGAGAAUAUCGAAUCACACGCUGCGUCUUUUUUAACAUACCAGGUAUUGUCACAAUAGUUUUAUCUAUGCGCUAUACCUCUCUUAGAAAAUCCUGGGUACAUCACCUAUGUCUAGGGCUCAGAUCUAUACUCCCAAGACUAUAUGCUAUAUUUAUCCGUUGUUUAAAUCCGGCGCUAAGAGCCUUGAGAAGUUCGUGCCGGAGAGUCGCUAGUUUCCAAUCUUGCCGAGCAAUUCAUUGUAACACGAA--GGGGGGCAAGAAGUUUGAUCUUCGUUGAUAAAUGCUCUAGACGAGUCCAGUGACAUAACUUGUCUGGCGGUACACUCAAGAACU------------------------------------------------------------------------------------------------------------------------------------------------------------------------------------------------------------------------------------------------------------------------------------------------------------------------------------------------------------------------------------------------------------------------------------------------------------------------------------------------------------------------------------------------------------------------------------------------------------------------------------------------------------------------------------------------------------------------------------------------------------------------------------------------------------------------------------------------------------------------------------------------------------------------------------------------------------------------------------------------------------------------------------------------------------------------------------------------------------UACAAAUGUUUAUACGCACAAAGCGACUUGAGCAUACUCAGAUGCAGAUUGUGACCUUUUA---AACUAAGAUGAAGUGGUAGACCCUGGCUAACUAAACUUAUGAUAACAUCGGCGAUUUGACGGAGUAAA--AUACUCCACGAUAAUUGGUUACAACACCAUCAAUGAAGCAACCACAAG-UUAUGCCGUAC--GUUGUGGUGCAUGUCUAUGCGCGAUUCCU---AUACUUUGGAAUUAGGUCGCGUUUAAGAACAU-UUUAAUUAGCGAACCGGAAGGAAAAUCCCU---GAAAGCGAACAGUAUAUUU-ACCGUUACAGGUAAGGCGGUUGCAUCACGGGCCAUGUGAAAGUGAGUCAACCUGAUUUCCGCGGGUAUCACUUUAUUUCUGGUCCUCUCAUGACGUACUGGGG-CCUUUAAUCAUCUAGUAUGAUGGAGCUGUUGCAAUAACC-UA-ACCACCUAUCUCU---ACAAAAGUCUUGU---ACUAAACUUUAAAAGAU--ACGUGAGCAACAUC 
>F3 5306
GGGCUGGUGGG-GAAUUUCCAGCAAU--GUACUCCGACAUUAUAAA-AAUGCACAUUAAUUCCACGGAUAUGGUGAAAGUAGUUU-AUGUACUUGUGAAGAAAUUGGGCGAGGAUUACGGUGAUAGAUUU----AUACCGCAAAUCCU----------------------------------UAAAUUAUUAAUGGAAUAGAGAGAAAUCAUAGAAUUGAUUGAUAGACGAUUGCCAAUAUUUCCGAGCCUACGAGUGUAAGUCCACAACAUUUUAAUUUAUAGGAA-AUAGUACCACACAGCCUAGUUAG---UAGUACUAACAAAGUUUCAGGCGUAGUGCAGCACUCCCAAAUUUCAGCAUAGUAC-ACGAGC-AAAGGGUUCCCAU-UUUGGAGGCAUUCCUAGAAGGUAUAAGGAUUCCACCAGA-UGGUACUACACUG--CCGAAGGAGGUUAACCGUAAUGGA---AAGUCGCAUAGUACUAAACGUAAAAUUCGAGUACUUCCACCAUGAAUGCAUGGAGUAACGUCAGAUAUUUCCCCAGAUAACUCUCGCAUU------------------------------------------------------------------------------------------------------------------------------------------------------------------------------------------------------------------------------------------------------------------------------------------------------------------------------------------------------------------------------------------------------------------------------------------------------------------------------------------------------------------------------------------CUCUACAACGAACCCCACAAACUACUUAGCUC-GGGUAAGGGAAACAUUCUCGUAAAGUGAGCAUUUUGUUACCCUACUUCGCUCGCAAUUAAGAUGCAAUAAAGCGAUCGUUCCUGUGAUCAACACCCACAUUUAAAGA-UUAAGUAAAUUAGUGAAGGCUUAACAAUGGACUGUACAGAAC-GUACGCAACUUGCCUGUAAUCUAGCAAAGAGUCC-UGAUUUUUACAUAAUGUGUUGACACUGAGGUAAAUUCUACCACUGAUCGGAAUCAAAUGAGACAGAAUGUCUUCUAUUUUGCAGAGUAAUUUCUACAUAAAAAAUCAUGAUAAGCCUUGAGGCCCGGCUAAGGCUCCAGCGUAGUCGGGGUUAUUAUGGUC-CGAAUUACAUCCCAAGCUGGAUUACACCUUUCCAAUCCUACCAU-AAGCACACCGGGUUAAACAC-GCCGGCGCGUAUGAGUCAAGGAUCCUGAUUUUGCUGGAACGAAAGAUAAUCAGGGGGAUAGG--------UUGAGGUCCUGAUGUCUAUAUCUGUGGACAUUCUAUGGAUCCACUCAUUUGUUCCCCCCGUUGAAAUU-GUAAUAGAAUAGACUUUCCCCAGUGAGGCACUAUUCACAAU--AAAACGUGUUGCGGAACGGUAGUAUACU-CUCAAGCUUUAAUAUCUCAUCGUAAAUUAACA--CUGUCCGUAUAUCUCGUGCUAGCAAAAUGAGUCUACCAAUACUUCGUAAG----------UCGUUAUUCAUGUCUUGCUU-GAUCGUACCUAAUACGAUAGAAGAAGUAAUUAAACCUAAGAACUAGGU-------------------------------------AUGGAGGUUUAAUCAUUGGACUUUGAGAUUGU---GGUGCCAAAAGCGCGCAGAUACAUAUCGAUUCCUUGCGCUUGAC--CCUUACAAGUCACAAGGGUAUCGUUGGAGAGAGUUCCUGGAUAGCGAAAAG--UGGUAUAUAAACUGACUUAAUA--GGGAAUCCCCGCAACACACAGCGCCGACAUUAGUUUUCCGCUGACAGGGCAAGUUGU----AAGGUAGGUAGACACUUUAAUUAGCUUUCCUAUCAGAUAAAAUAUUCCG--UUUAAACAGG-CGUGAGUCGAAAAAAUGUAACAUCCAGCAAUGUGAGGCAUCAGUUUAAGGGGCUUCAAUUAACGGAUACCAAGCAAAUGACGCAUUUCUCGUAAGGAAAGACUUCAAAACGUCAACACUAUUUCACCUAGUCCGGAAAGAACGG-AAUCGUCCGACUGA---GUGGGACUUAAUUUACCUAAAGUAGAAGCGUC-AUCUAGUUUAAGGACUACUUUCCCACCUUUAAGUAUAGCUAAGGUAUUGA--GUUGAUACAAUACUACGAGAACGAGCAAAGCAUUGAUUGUCUCUUUUGGCCACUUUAACGGUGGUUUGGAAAUGUUAAUUUACUAGAUCCAAUCAGCUCCGGAACAUCGGUAGUUGUGAAUCACACUCGAUAGUCAGCGUUGAAAU---CGCGAUUUCUCAGAAUUACUCGCACCGCUUCGUUUUUU-CAAUAGCCUGCUGGUAG---------------------------------------------------------------------------------------------------------------------------------------------------------------------------------------------------------------------------------------------------------------------------------------------------------------------------------------------------------------------------------------------------------------------------------------------------------------------------------------------------------------------------------------------------------------------------------------------------------------------------------------------------------------------------------------------------------------------------------------------------------------------------------------------------------------------------------------------------------------------------------------------------------------------------------------------------------------------------------------------------------------------------------------------------------------------------------------------------------------------------------------------------------------------------------------------------------------------------------------------------------------------------------------------------------------------------------------------------------------------------------------------------------------------------------------------------------------------------------------------------------------------------------------------------------------------------------------------------------------------------------------------------------------------------------------------------------------------------------------------------------------------------------------------------------------------------------------------------------------------------------------------------------------------------------------------------------------------------------------------------------------------------------------------------------------------------------------------------------------------------------------------------------------------------------------UCAGGGUGCUUAAACACUCGAAGCACCUUAAGUACAUCUAAGUGUAAGUUGUGACAUCUAU---AGCUAGAAGGAGAUAAUAGGUCCCAGUUAAUCAGACCCAUGGUGACAACGAUAGUUCAAAGGAGUGAU--GCAUUCUAUGGUAAUUGGGUAUAACGUCAUCUACGAAGUAACUGCGAC-UCAGUCUGUGC--UUUGAAACCCAUUUCUAAAUUUAAUACUC---AUAAUUUGGGAUUCGACCGCGUUAAAGAAUUU-AACAAUUAGCGACCCGGUAGGAAAAUCCCU---GAAGAGGAUUAAUGUGUCC-AUCGUCGAAGGUGCGGCGGUUACACCUCAAGCCAUGUAUAAGCGAGUCAUUUCGAUUUUUGUGACUGAAGUUUUAUUUUAGGUUCUCCCUUAGCGUUCUAGAG-CUCUUAAUCAUCU--UAUAGUGGGGCUAACGUGAUGAGC-CC-ACCACCUAUUUUU---UAGAAAAUCUUGU---ACUGAACCUUAAAAGAC--GCAUGGCCAGUUUU 
>E3 5306
GGACAGGUGAGAAAUUUCCCG-CAAU--GUAUUCCUACAUCAUAGA-GAUGCGCAUUACUUCCGCGGAUACUGCGGGAGCAGUUU-GUUUAUUUGUUAGAAAAUUGGGCGAGGAUUACGCUAAUAGAUUACUGAAUACCGCGAACC------------------------------------CUUUUUCUUAAUAAUAUAAAGAGAAAUCAUCGGAUCAGUUAAUAAACGAGUACCAAUAUUUCCACGCUUACGAGUAUAGGCCAACAACAUUUUAGUUUAGAGGGA-AGAGUACAAUACAGCCCGGUUAG---UAAUGUCGACAAAGUUUCGGACAUAGUGCAGCACUCCCGAAUGUCAGCAUGGCAC-ACCUCC--AAGGGUUCCCAA-UUUAGAGAUAUUGCUAGAAGGUACAAGGAUUCUUCCAUA-UGGCACUACAUUG--GUGAAGUUGAUAAACCGUAAUGAA---AAGUCGAAUAAUAUUAAACUUAAAACUUGAAUAAUUCCACCAUGAAUGCAGGGAAAAACGUCAGAUAUAUCCUCAGACAACCCUCGCAGUCUUCCAAAUAAAUUGUCAGGAGGUUACU--UAUGAUCAUCAUAUGACUACA-CUGUAUGCGCAAAGUGUG-AUCGUUUAUACGUGGUUCUAGUUAUAAAUCAUGAGUCGAGAUAACUUAUUUAAUGGGAUGGCUGUCUAAAUCAUAUUGAGCGACAUA-CAACCUACUAGAACAACUCUCUCUUGACCAGACCGGAAAUGCAGUGUGUUAAUGGUA-AUCACACGUUAACGGACUGUUAAUCUGACCUAGGAAUA-UAUUCUAACUCUGUUUUUCGGUGAAGCCCACCAUCCGUACGCAGUCUUU-GACAGACAUAUUAGGAAGCAUAUAAAAUGAAAAUACACAGAUUCUAAUCUGAGUUUUAUGGCUUGCUUAGAUUAGCUCACUACUUGGACUUUUUGAUGCCGGCUGCUUGUAGUUGCAUUUGCA-UAUUGUACGCAAGUGUACUAACUCUUCCUACAUUAUGCCAAUAAGGU-GCUUCUAGAUAAUAUCUGUAGUAUGAUUCUUAGCUAAUUAAG---------------------------------------------------------------------------------------------------------------------------------------------------------------------------------------------------------------------------------------------------------------------------------------------------------------------------------------------------------------------------------------------------------------------------------------------------------------------------------------------------------------------------------------UUGAGUUUCUAAUGUUUAUACCUGUGGAGAUUCUAGCUAGUGAAGCAUUUGAUACCCCCGUUGCAAUU-AUAACUGAUUAGCCCUUCCCUAAUUGGGCACUUUUAUCAAU--AUAACGUGUUGCGAAACGGCAGUGUAUU-CUCUAGGUUUAAUGUCUCAUCGUAAAUUAGAA--UUAUCCGAAGAGCUUUUGCAAUCAAAACGAGUCUAUCAAUACUUCGUACAU----------CGUCACGCAUGUGUUGAAU-GAUUAUACCUAAUAUGAUAGGAGAAGUAGUUAGACCUAUAAACGAUAU-------------------------------------AUGGGAGUCGAUUCAUUGGACUUUAAGAUUGU---GUUGCUAAAAGUGCGUAUAUACACAACGAUUUCUUGUAUUAGAC--CGUUACAGGCCACGAGUAGAUCGAUGUAGGGAGUUUCGCUAUAGAGAAAAGACAGGUAUAUAAACACACUUAGUU--GGGAGUUCCUAUAACACACAGUGCUAACAUCAGUUUUACGCUGAUAAGGUUAAUUGU---------------------------------------------------------------------------------------------------------------------------------------------------------------------------------------------------------------------------------------------------------------------------------------------------------------------------------------------------------------------------------------------------------------------------------------------------------------------------------------------------------------------------------------------------------------------------------------------------------------------------------------------------------------------------------------------------------------------------------------------------------------------------------------------------------------------------------------------------------------------------------------------------------------------------------------------------------------------------------------------------------------------------------------------------------------------------------------CUAGAAAUAUAACUUCAUAA-AUAUUGUACGUUGCUGAUAGG-GAUUACGGUUCGAACGUUACACGUCUAGAACCUUUAGACUAUAGAUAAAAUUCAUUUUCCUCAUAUUCGACGUUCUCUACGACCUAGUGAUACCAGAUAACUCCGGAGACGAAACGAGGAUAUGUAGACAGAAAUCAUCAAUUCGUUCACUGCUUCCUUUUGAAUAUGUCAGAUUUCGCCAUACUUACUACGUCUAUGCGUUACGCCUCCCAUAAAAAAUCUUGAGUAAACUAUUUAUGCUUAAGGUUCAGAUCUCUACUUUCAGGACAAUAUGAUUUAGCUAUCUGUUGCCUAGAUCCCGCACUAAGAUCCUUUAAAAGUUCCCACAAGAGAAUUAGUAAUGCGUAAUAUUGCCGAGCGACUCACUGUAACGGGUA--GUAGGACAAGAGAUUUGAUCCUCAUUAGUUAGUUCACUAGUCGCAUUUCAGGGCAUUUGGUGUGUAUGCACGAAUCCAACAACA------------------------------------------------------------------------------------------------------------------------------------------------------------------------------------------------------------------------------------------------------------------------------------------------------------------------------------------------------------------------------------------------------------------------------------------------------------------------------------------------------------------------------------------------------------------------------------------------------------------------------------------------------------------------------------------------------------------------------------------------------------------------------------------------------------------------------------------------------------------------------------------------------------------------------------------------------------------------------------------------------------------------------------------------------------------------------------------------------------UCAAAGUGCUUAAACACACGAAGCACCAUAAGUAUGUCCAAAUGUGAAUUGUGACAUAUAU---CGCUAGGAUGGGAAAAUAGGCACCAGUUGGUUAGACCCAUGGUGACAAUAACAAUUUAAAGGAGUGAU--AUACUGUAUGGUAGAUGGGUAUAACAUCAUCAGCGAAGUAGCGGCGAC-UCAUUCCGUGU--UUUGAAACCCACGUGUGUAUUCGAUACCU---AUAAUUUGAGAUUUGACCGUGUUAAAGAAUUU-GGCAAUUAGCGGCCCGGUAAGAAAAUUUCC---GAAUAAGAUCAAUGUGUCC-GUCGUCGAAAGUGAGGUGGUUGCACCUCGAGCCAUGUAUAAGCGAGUCACUUUAAUUUAUGCGACUGAAGAUUUAUUCUAGUUUUUUCCGUUGCAUUCUGGAG-CUCUUAGCUAUCU--UACGAUGAGGCUUAUACGACGGUC-CC-AAUACCUAUCAUU---AUAAAAAUCUUAU---ACUAAACUUUAAAAGAU--AGCUGGUCAAUAUU 
>D3 5306
GAUUUAAAAAUCCGAUGUUCCUCGAC--AUAUUCUUAUGUUAUACA-GUCGUUUAUUACUUUAACGUGAGACACGGAACUAGCCCUGGGCUUUAGCGAAUGACAUAGAUUUAGAGUUCAGAGAUGAGUUAGAUGAUAGCCCAAGUU------------------------------------CAUACUCCAAAUGAGAUAGGAAGGCUAUAUCAGAAUCUCUACUGAAAAUUGGUCAAUAUUUACAGGUCUGCGAAUGUGAACAGAAUAUUUCCUAGUUUAUAUAUA-GAGUUAAUAUGCCGCCUAGUUCG---UGGUACUGAUUAUGUUACAGAAUUAGUGCAAUAUAACCGAAAGCUAACGUCUCAU-AUAUGC--GAAAUAUCACAU-UCUUCGAACUUUGCCUAAGGGUAUUAGAAUUUCGAUAUG-UAGUGUAUCUUCG--GUGGGAUUGUCAAACAGUAGUAGU---ACGCCGGUUUAAAUUGGACGC-AAGCUUGUGUUGUCUCACAGUUAGUCCAAGAGCAGACAUGAGAAACGCCUUUCGGUAAUAUCCGCGAU-------------------------------------------------------------------------------------------------------------------------------------------------------------------------------------------------------------------------------------------------------------------------------------------------------------------------------------------------------------------------------------------------------------------------------------------------------------------------------------------------------------------------------------------------------------------------------------------------------------------------------------------------------------------------------------------------------------------------------------------------------------------------------------------------------------------------------------------------------------------------------------------------------------------------------------------------------------------------------------------------------------------------------------------------------------------------------UUGAAACUAUAAUGUCUAUAUUUAUGGGUCACGGGCUGAAUGAUCCUUGUGGUCCCCACGUACAAAUU-AUGAUUAAAUAGUCUUCAGCAGAACAACUACUAUUGAAACC--UGCAUUCUGCGCUGUAAUGUAACGUCCA-GUCCAGACUUAACCUUCAGACGCAAAAUGGAUUCUUAUUAGUACGUUCUCAGCAUUUGUCCCGAGUAUCACCAUACCUCAUA-AU--UCAUCUCGCGUCUGUAGCAUUCUGAGU-GACCAUGGAUUAUUUUAAGAGGAAAAUAAAUCCUCUUGACGCGUAAUUUAUUUCAUAUUCCUUCCAUAUAACAUCACUUAUUGAGGCGUAAAUUCAUACAAUCGACGCAGAGAUUGA---GGAGCUAAAUAUAGUCAUAUACAUUGAAGAUUGCCGUCAUUAGU--UAUUGAAUGCCGCAAGUACCCGAGUCGUUAGGGUUCUUUAAUGCAGUAGAC--UCAUUUCUGAAUUGGUCUCAUUUCGAGAAUCUCCUUAGCAUUAACGGCCAUAAUCAAUUCC-CGCCGACAAGGAGACAUGU----AAGAGAGGUGAACAUGUUAAUC----------------------UCUUG--AUUCUCCAAU-UGAGCAUUAAAGAAUCCAGGCACACGACAAAGACGGCCCUCAGACCAAGUGGAUUCGCAGAGCGUUUGCAUAACAAAAGACGAAUUUAAA--CGUGAUGCAUGGUAUAACUUCGAAACUUUUUUAUCCAAAUUGG-AAGAACAG-CAUUGUUCGAUUGC---CUAGGAAAUAACUAAUCUAAGAUAGGAUUUUA-GUCAAAUCGAGAAAUUACCCCACUAUCUUUAAAUUGA-CCGAGCGAUAAA--GUCGAUGAUUUAAUAGACAGAUAUGCGUGUCUAUUUACAAUUAUUCCGGUGCGCUUAAAGCUAGUUUAGACGUAACAAAUUCCAGGAGGCAGCCGAAACGUUAGAGACGACAUUAAAAUGUUAAACUUUAAGAUCAAUCAAAAAAC---AGCAAUUCCAGACCAACUCUCGUACCUCGUCCUCUUUU-UAGCACUUUUGUAGUUG-------------------------------------------------------------------------------------------------------------------------------------------------------------------------------------------------------------------------------------------------------------------------------------------------------------------------------------------------------------------------------------------------------------------------------------------------------------------------------------------------------------------------------------------------CCAGCCAUAUAUGCAGGGGA-GGACUGUAAGCCAUUAGUGAG-CCCUACAAUUGAAAAAUAACACGUCUAGAGCCUUCAACCGGAGACUAUAAAUCCCUUCGGUUGUAUCGCCCAUUUCUAAUAUACUUGAGGUAAUGAGCCGCCCCGUUGGCGAAGUUAAGAAAUGAUUAUAGAGGGCAGCGGCUCGUUUGCUAUCUCGUCCUCCUUCAAUUUGGUACUAUGACAUGUACUUGACUCGUGCGAUCAAUCUCCUCUAAAACCUUUUGGGUACACCAUCCGCGUACAAGCCGUAAAUCUCUGCCCUUAGUACUAUCUUCUAUAUUCAUCCAUCAAUUAGGCCCCACGUUCGAAUCCAUUGGAAGUUCCAACCGUGAUGCCACUAGUGUUCGAUAUUUCUGAGUGGUUACGUGUAGUUAGAA--GUUGAGAGAGAGGCAUGAUCCCUAUUUA-UAAUGCUAUGGUCAUAUCAAGAAGCAUCGAGGGUGAUUUCACUUAUCCGGUAAAC---------------------------------------------------------------------------------------------------------------------------------------------------------------------------------------------------------------------------------------------------------------------------------------------------------------------------------------------------------------------------------------------------------------------------------------------------------------------------------------------------------------------------------------------------------------------------------------------------------------------------------------------------------------------------------------------------------------------------------------------------------------------------------------------------------------------------------------------------------------------------------------------------------------------------------------------------------------------------------------------------------------------------------------------------------------------------------------------------------------------------------------------------------------------------------------------------------------------------------------------------------------------------------------------------------------------------------------------------------------------------------------------------------------------------------------------------------------------------------------------------------------------------------------------------------------------------------------------------------------------------------------------------------- 
>C3 5306
GAAUUAAAAACCGGAUAUUCUUCAAC--ACAUUCUUAUGAUGUGAA-AUUGUUAAUUUCUUUAAUAGGCAGCACGGAAGUAGCCCCAAGCACUAACGAAAGACAUAAAUUUAGAAUCCAAAGAAAAGUUAGAGGAAAUUUCAAGUU------------------------------------CAUACUUCAAAUAAAAUAGAAUGACCAAGUCGGAAUAUUUAUUAAAGAUUGGCCAAUGUUUACAAGACUACGAGAACAAACUCAAUAUUCCCUAGUUUAUAUAGA-AAGUUGGAAUGCCGCAUAGUUCG---UGGCACUGAUUAUGGUACAGAAGUAGUGCACUAUAAGCGGAAACCAACGCCUCAC-GCGGGC--AAAAUAUCACAG-UCUUCGAACUUUGCCUAAGGGUAUGAGAAUUUCGGAUUA-UUAUGUGUCCUCG--GUGGAGCUG-UAAACUGGAGUUGA---ACGUCAGUUUAUAUUAGAUGC-AAGCCUGAGUAAUUGUACAGUUGGUCCAAGAGAAGACGUUAGAAAUAUCCUACGGUGAUUUCCGCGGUAUUUCGAGUAAGUUACUUGGUACGGAUA--UAUGAUUGUAAUGCAAACUAG-CCGUAUUAACUAUCCGUC-ACCGACUAAGCGCCGUUCUCGCUACAAGUAGAGCUUAUAGAUUACCGGCUCACUGUGUUGCUUUCUCCAAUAAAAUUGGGGGGCAUA-UAACUGACUAAAACCAGCCUCUUUCUACUAGACGCUAGCUAAACCAUGUCGAAAGAAAAUUAAAUGUCGCACGGAUAGUA-CCCGACCGGAGGACAUUAUUACCAAUUUUUGUUGUAGGGCAGCCAAUUGUUAGCACCCAGUAUGA-AAUGAUAAUGUUCGCAAUUAUGUACAAUGAGAGCAUAUGCAAUAAAAUAUCUA----------UCUU---AUUAGUUCCGAAAAUGAUGUUGGAUAUGCCGGGUAAUUUCAUUCGCAUAUAUACUGUUGUACCCAACCUACUUAAUUCUAGAUCUUGUUAGCUGACGUGCU-AUUUUCAGGUAAUUCUUGAUGUAUAUUAUAUAAUCUAUUUGA-----------------------------------------------------------------------------------------------------------------------------------------------------------------------------------------------------------------------------------------------------------------------------------------------------------------------------------------------------------------------------------------------------------------------------------------------------------------------------------------------------------------------------------------------------------------------------------------------------------------------------------------------------------------------------------------------------------------------------------------------------------------------------------------------------------------------------------------------------------------------------------------------------------------------------------------------------------------------------------------------------------------------------------------------------------------------------------------------------------------------AAAAGAGGGAAACAUAUUAAAC----------------------UCUUG--ACUCCCCAAU-UCAGCCUUACAGUAUCAAAGCAACCGACAAUGAUAGCCCUCAGAUCGAGGGUGGUCACAGAGCGUGUAUCCAUCAAAAGACGAAUUUAAA--CGUGAUGGAUGGUAUA-AUUCAACGCUUAUUUAUCCCAUCUGG-AGAACCAA-CAGUGUCCCACUGC---CUAAGGAACCAUUAAUCAGAGAUAGGCUUUUA-GCUAGAUCGGGAAAUUUACCCGCUACCUUUAAAGUGA-CUGAUCGAUUAA--GUCAGUGAUUUAAUAGAUAGAGAUGCGUAACUAUUUGUAAUUACUUCGAUCCGCUUAAAGUUAGUUCUGACAUGUCAAUGUCCAGGAUGCAGCUGUAACGUCGGAGUAACCAUCUAAGUAUUAAGCUUUAAAAUCAACCGUGAAAC---AGCGAGUCCAGACCAACUCCCGUACGAUAUUCUUCAUU-UAAAACUUUGGAGAUCG---------------------------------------------------------------------------------------------------------------------------------------------------------------------------------------------------------------------------------------------------------------------------------------------------------------------------------------------------------------------------------------------------------------------------------------------------------------------------------------------------------------------------------------------------------------------------------------------------------------------------------------------------------------------------------------------------------------------------------------------------------------------------------------------------------------------------------------------------------------------------------------------------------------------------------------------------------------------------------------------------------------------------------------------------------------------------AAAAUAGGUGUAAAUUAUGCGGAAUUU--AACCUUACGUAUCAUACCUUAAUAAGGCCAGUCAGUAAACAC-UGUAACCGGAAGUAAUCACAUCCCGGAAGACUAUGUGGCGUGAAACUAUAAACCAUUACGAAAGAGACAGAUGAACCGACAACAGUCGUAC-UUAUCCUAUAAAAUUAUUUCAUUAAUGUACAGAGAUCACAACUGUCAUCAAUCAUACAAUCGUAUGUGAAGUAUUUUUAUGGGAAAACAA-AUUAGGCUUUCAAACGUUCCCCUUACACGCGGCUGCUUUACUGCUGUACUUGUGAUAGUACUUCAACACGAUCUUUCUUACCUAUUAGUACCAUGGG-AUGCUGUUGUGACACAGAGCUAGUGUAUACGCUAACGUAGA--CGAACCUACUUUGGCGCU-UUUUAUAGGGUUUUAUCUGGUAUGACUUAGGUAAGGACAAACGUAAAGCUCCUAUU------------UUGUCAACGCCCAGUACUAA--UUGCUAUCCUUCUAUCUUAGCAAAGUAUGUAUCG----------------------------------------------------------------------------------------------------------------------------------------------------------------------------------------------------------------------------------------------------------------------------------------------------------------------------------------------------------------------------------------------------------------------------------------------------------------------------------------------------------------------------------------------------------------------------------------------------------------------------------------------------------------------------------------------------------------------------------------------------------------------------------------------------------------------------------------------------------------------------------------------------------------------------------------------------------------------------------------------------------------------------------------------------------------------------------------------- 
>B3 5306
GGACUAUAAAAGAGAUACGCAGUCCU--ACAUCCUUACAUCGUCUA-GCUGCAGAUUAAAAUGAAGGAUGUCACGAAGUCAGCUU-AGGCUUUCAUAGGGAGAAUAAACUUAGAGUACAGAGGUAAGUUAGAGGAUUUCCUAAAUUCUACCUCGUCCUUCGAAUUAUUGCCGGAAGAGCACGCGCGUGCCAAAUGAGACAGGAUGAUUUUAAGGGAAGGACUAUUGGACAUUAGCUAAUAUUUUCGAGGUUACGAGCGUAAGCCCAACAAUUUCUAAAUUAUUCAGA-AAAUUAAAAAGCCGCCUAGCUCG---UUGUUCCCAUCAUGUUGCAAAAGCGGUGCAGCACAGCCAGGUGCCAGGACCACAU-AUGUAC--AUGAUAUCACAU-UUUACAAGUUUUACUCGGAGAUAUGAGAAUUCCAUUGCG-UAAUGUGCCCCUA--GUAAGGUUGUCGAACUGUAUAAGA---ACGCUAGUUAAC-UUGGACGC-AUACUUGAGCUAUUUA--UAUUAGUUCAGGACUGGACAGUGGAAACCUACUUCGGCGAUUUUCGACAUAUCUUUAGCAAAUGACCAGUAACGUAUG--UCUGAUAAUGACGACACCUCA-CGGUGUGCAAAAUGCGCC-GUUAUUUAGGUGAUGUUCUCGCUAUAAGAAACGCAUCUAGACAACCCGGUUGAUAUGACACGUACCUCAGGUGCACUAACCGCCGUU-UAGCAAACUAAUCCCAGCCUUACUUGACAGUACGUAUGCUAUACUAUGUAAAAAUUUCAAUGUAGGUUGCUCCCUUUUCUAUCCGACCCAAGAACACUAUUGCCACUUUCAGUUAUAGGGCGGCCUACUGUUUGCACCCAGAACCU-GACGUCUCUAAUAAGAACGAUGCAAGAAGAGAGCGGGCAAAAUAUAAUUUCUA----------UGUC---ACUAGUUUCCAGAUCGAACUUUGAGAUGCCGAUUAUUUUCAUUAGAAUAGGCAUUAUUAUGC--AGACUCAUAAGUUUUUAAUUUUGACAGCUGUUGUAUU-AUUUUCGGAUAAGGCAUGCUGUAUACCACCUAAGUAUUCAAA-----------------------------------------------------------------------------------------------------------------------------------------------------------------------------------------------------------------------------------------------------------------------------------------------------------------------------------------------------------------------------------------------------------------------------------------------------------------------------------------------------------------------------------------------------------------------------------------------------------------------------------------------------------------------------------------------------------------------------------------------------------------------------------------------------------------------------------------------------------------------------------------------------------------------------------------------------------------------------------------------------------------------------------------------------------------------------------------------------------------------UAGAAAGAGUGGAAUCGUAAUUCGGUUCCUGAUUAGACUUUGUAUGUUG--AUUUAUCAAU-CGAGUUUUGAAAAAUCGAGCCAAACAACGAUAAGGGCCAUCAAACCAAGGGGAUUCGCAGAGCAAUUGCCCAGCAAACGACGCAUUAACAGACGGGAUCGAUGGAAUGCUUUUUAUAUUUCCUCAUCCAACCUCG-GGGAACAA-GAUCGACCUCUUGG---UUGGAAAAUAAUUCGCCUGAGCUAGGUGUCAA-GCUAAACCGUGAGAUUAGCCCAUUACCUGUGAAGGAA-CUGAGGUGCUUA--CAUAGUGGCUUAAUAGAUGGAUAAGCGAUUUGCAUAGUCAUUGCAUUUGCCCGCGUAAUAUCGGUAUCGACGUAACGAUUUUCACUGUCCAUACAACACAUAAAAGUUGCGAACCGUGCACAUAACUCUAUAAGCAGCCGUGAAUC---CUUGACUUCAGUGGAACUCUCGUACCACAUCUUGUUGU-UGUCGCCUUAUAGGCAG-------------------------------------------------------------------------------------------------------------------------------------------------------------------------------------------------------------------------------------------------------------------------------------------------------------------------------------------------------------------------------------------------------------------------------------------------------------------------------------------------------------------------------------------------CCAGACCUUCACCAACUUGA-UGACUGGAAGUCCUUAGUUAG-UCUUACAGUUAAAGAACACCACGUCUAGAAACUUCAACCAGAAGAAAUAAUUCCCUUUAUUCAUAUCAUGCAUUCUACAUACGCUAGCGAAGAUGGGUAGCACCGUUAACAAUGUUAGGAUAUGGAGGCAUGUACCAUCGCCUUAUUCACGAUUCUGUUUUUCUCCAUUCUGGUACUUUCGUAUGUGUUUGAUCCAUGCGUGCAAAUUCCUUUAAAGAUUCUUAGAUAAACCGCACACGCAUAAGGUGUAAAUC--UUCUUUCAGAACAAUCCUCUGUAUUGAUCCACCGAUUAGACCCCACAUUUGAAACCAUUGGAAGUUUCUCCUGUGAAGCCGCUAACGGUUAACGUCUCCAGGCAGUAUGUUACGCGUGAAA---UUUGACGAGAUGCUCGAUCUUUGUCAAUUAUUGCCACGGUUUUUUCAUGUCACAUUAAGGGUACUUUCAUUCACUCUAAAAUU------------------------------------------------------------------------------------------------------------------------------------------------------------------------------------------------------------------------------------------------------------------------------------------------------------------------------------------------------------------------------------------------------------------------------------------------------------------------------------------------------------------------------------------------------------------------------------------------------------------------------------------------------------------------------------------------------------------------------------------------------------------------------------------------------------------------------------------------------------------------------------------------------------------------------------------------------------------------------------------------------------------------------------------------------------------------------------------------------------CCCGCACGCUUACAUCCGCAGAGUAACUUACGCGUGUUCCAAUGAAAACUAUGAUAGAUAU---AACUGGGGCAUAUCAGCAAAUCUCGAGAACAUAAGCCCGGAGUAGUAACAGCAGUUUUAGAGAAUAAUGAAUAGUCGGUGAGAACCGAGUGUAACAUCACCAAUGAAGUAAUUGCAAC-CCACACCGUGC---UUGAAACCCAUGAAUACAUUUAGUACUC---AUAAUUCGGGCUUUAAGUAAGUUAAGGGACCG-AUUAAAUCGUUAGCUAGUAGAAAGUUCUUGUCAGGCACCAGUCAGGGUUGCU--GCACCGGAGGUUAGACGGUUGCGCCCCAAGCCAUACAAUAGUAAGUCGCCAAGAAUUUCGCCUCUGUUAUCCUAUUUUGUAUUUUCUUGUAGGAUACUGGGU-UUCUUAAUGAUCU--UACGCUGGAUCAGAUGUAACGACC-UA-ACACCCCAUUUGU---GUUAAAACCUUGC---AGCGAGCUCUACAAAAU--AUGCCACGCCCAUA 
>A3 5306
GAACUAAAGAAGAGAUGCCCGCCUCC--AUAUCCUUACAUCGUCAA-ACUGUAGAUUAACAUGACGAAUGUCACGAGAGCAGUCC-GGGCUUUCAUCAAAAGAAUAAACUUAGAGGUCAGAAAUAAAUUAGAGGACCUCCCAAGCU------------------------------------CAUGUUCCAAAUGAGAUAGAGUGUCUUUAUAGGAAAGACUGUUGAACAUUGGCCAAUAGUUACAAGAUUGCGAGUGUAAAGCCAAUGCUUUCUAGUUUAUACGGA-AAAUUAAAAAGUCUCCUAACUCA---UGGUGCUGACUAUGUUGCAAGGGUGGUGCUGCACAACCAGGUGCCACUACUACAU-AUGUGC--AUGAUGUCACCU-UUUACGAACUUUGCUCGACGAUAUGAGAAUUCCGUUGCG-UAGUGUGUCAUUG--GUGAGGUUGUCGAACUGUACGAAA---GCGUCGGCUAAU-UUGAAUGU-AUGCUUGGGUUACCUCACUAUUAGUUCGAGAGUAGCCAGUGAAAACGCUCCUCGGCGACUUCCGUCAA-------------------------------------------------------------------------------------------------------------------------------------------------------------------------------------------------------------------------------------------------------------------------------------------------------------------------------------------------------------------------------------------------------------------------------------------------------------------------------------------------------------------------------------------------------------------------------------------------------------------------------------------------------------------------------------------------------------------------------------------------------------------------------------------------------------------------------------------------------------------------------------------------------------------------------------------------------------------------------------------------------------------------------------------------------------------------------------------------------------------------------------------------------------------------------------------------------------------------------------------------------------------------------------------------------------------------------------------------------------------------------------------------------------------------------------------------------------------------------------------------------------------------------------------------------------------------------------------------------------------------------------------------------------------------------------------------------------------------------------------------------------------------------------------------------------------------------------------------------------------------------------------------------------------------------------------------------------------------------------------------------------------------------------------------------------------------------------------------------------------------------------------------------------------------------------------------AGUUCUGUAAG--CCUAACGCUCCGAC-ACUAACAACACAGCUUUCCCGG-UGUUUUGAAUUGGUAUAUCCAUAGAAACAGCCGAAACCCGU--------UUCGGCGGGCUGCUUCUGCAAUGCUGUCGUCACUUC-ACUAAUUGACGAAGUAUCCCAUUA-CAACGCCGCGAAAUAAAGUAGUCCGGUAUAAAGAGUG-AAUAAGCAUGUUUAUUCUGUAGAGGUAAGAAUUAGAAUAUUUUAGC-GAAACGAUCCGGACCAUUUGUGUAACGUAAAGGUUUC-CUAAUGUUGUUGGAC-UAUGGCUAU---AUCACUGAGUUACUAAUGUGAGUC-AAAUUGUUGACCUUAUCCGA---UUCCAACCAAGUUAUAUGAUUUGUGU--AUCAGAUCAAAGUAGAGAGCUGACUUUGAACCGUGAAUAAAAUUGACAUAGAAGCUUAUGCCCUGUA-AGUGCAUAUUGUGUGACGGCUAUACAGAUUCCUAAUAGCGAUGGAUCUCAGGCAACUCGCGUAAUAUCUCAA--------------------------------------------------------------------------------------------------------------------------------------------------------------------------------------------------------------------------------------------------------------------------------------------------------------------------------------------------------------------------------------------------------------------------------------------------------------------------------------------------------------------------------------------------------------------------------------------------------------------------------------------------------------------------------------------------------------------------------------------------------------------------------------------------------------------------------------------------------------------------------------------------------------------------------------------------------------------------------------------------------------------------------------------------------------------------------------------------------------------------------------------------------------------------------------------------------------------------------------------------------------------------------------------------------------------------------------------------------------------------------------------------------------------------------------------------------------------------------------------------------------------------------------------------------------------------------------------------------------------------------------CCCAAAUGCUUGCAUCCGUAAAGUAACUUAGGCGUGUUCCAAUGGAAACUACGAUAGAUAU---AACUAGAGCAAAUCAAUAGGACUCGAGCACAUUGGCCCCGAG-AAUAACAGCAAUUACAGAGAAUAAUAGAUAGUCCUUGAGAGCCGAGUGUAACAUCAUCAACGAAGUAACUGCAAC-CCACGCCGUAU---UCGAAAUCCAUGUAUGCAUUCAAUACUC---AUGAUUCAAGUUUUAAGCAAGUUAAAGAACUG-AUUAAAUCUUGAGCUUGUAAAGAAUUCUUGUCAGGCACCAGCCAACGUCGCU-GCCAUCAGAGGUUAGAUGGCUGCGCCCCACGCCGUACAAUAGUAAGUUACCGAGACCCUCCCUCCUGUUAUCCUGCUUUGAAUUUUUCUAUAGGAUACUAGAU-UUUUUAAUAAUCU--UAUGUUGGAGCUGAUGUAAUGACC-UG-ACACCUCAUUUAU---AUCAAAACCUUAC---ACCGAGCUUUGGAAAAU--AUGUUACACCCAUC 
>H1 5452
UCCUUAAUUAGUGUCUUCUCUGAUGAUUUUCUUAUUAACAUUAAAAUGCAAAAUGCUAUCUAUACAUUGUUAAACAUAGUUGUCCAGAACGUAUGAUUAAACAGAAUACGGUUUGAAUGCCAUUUAA-UCAUUUUCGUUUUUUCUAAAAUUAAUCUCCUCGAUGGUGCAAUAAAA------------------------------CAUCAAGUCGCGCGAGAUCUCAACCGCAUUUCCGAACAUCCCG-GAUACGGAUUUUGGUCCGUUAU-CUCAGAAUCAGAUGAUCAAUAACUCGGAGCGAGAAUAAACAAUAUUUUUAAGCAAGUAGCUUGCCAUACUAAUAAGAUC-UUAUGUCAAACCUUUCA-CUAACCAGGUGCCUUGAUGUGACAGAAAUCAAUUUCCAGCAAUAUCCUAACUUUACGUC--AACAGCGGUUAAAACUCACCCCAA--AUAAUAGAAGCU-CCUAAGGAGCUAUGACAUGUAUAGGACCAUACACGUAAUUAUA--AGUUGCCAACUCGACU--------------------------------------------------UUGACCAUUACAGA------------------------------------------------------------------------------------------------------------------------------------------------------------------------------------------------------------------------------------------------------------------------------------------------------------------------------------------------------------------------------------------------------------------------------------------------------------------------------------------------------------------------------------------------UUCCUCU-AGUUGAAGGAUGUUAUAUCAGAUUUGCCUCAUGAUAUA-UAAUG---AGUUGUUUCCUACAGACAUGGAUUGUAAGAGACAAAGAGGUCAUUAUAGAUAAGGAAGUUGUUCAUUUACCA--AAGAUCUCUUGAUAUGAUAAAUAUUUUACUCUCCU---UUAAAGCUUG--AUUUCAAAACACCCCCGU-UUCAACA--UAUAAAAAGCCGACUGG-GCGUUGAUUAUAGACAUGAUUGACAUCUCCCAUCUCUUGGC-CCCCUUUUUUUCCUGAGCUCGAAUGAUUUACGAACACUAAACACUCCAAU-AGUGCUCAAUUGGUAAUCAGCGUCUAUUCAAACUAACACCUAGAGGUAAGAGUAUAUUAUCCAAUGCAGUAAGUAAUUAAAAUGUAGGCAUCG-AACCUAUCAGCCUUCAUCAGCUGAGUUAUGAUAA-CUAUUACCUACUAACCCUUCCGAAUUGUACC-----------------------------UAUACAUAACGCUUAAUCGGCGUCAAUACAUAUAUUAUAUU---ACGUCGCAGCUAGUGACCACAAAGUUUCAAUCUUCAAACGAAUCACA-AAAGGGAUGAU--UUCAAAUUUCACUAG-AAACCAAUUUGCGUGACACAAAAGUGUUAUCC---AAUAAUUUACCCACAGUAUGAGG-GCCCAUAAAAUGUUCCAAUUUGUUGCUUCCAUUCACAGGCUGCUCGCAAGUGUGUAAAUUUGUUGAGCUCGUCUUA---------ACUUACCAAUCAGCGAAAUAGCACAAUAAGGUGGAGACCUACUAUCAUAAUUUCAUCCGCGAAGUAAAA-CUAACAAUUCCGGGGUCUGUGAGCAGUGACUGCGAACAUUAAAUGUAUUUAUG--CGUUAGCGGUUU-AUAGGCUUGGACUCUCG--AAUCUAAUAGAUGGUAUUAUUUGCUAACCACUUCUCCAUUAUUU---------CUAAUUGAGCAAAUGUUUUUAUCAUAGUAG------ACACAUAACCUAUU-GUAACAUCCGGUUCA--AUUUGGUACCCAUAGCAAAUCUGUAAAUCCUAAUUGUGA-------------------------------------------------------------------------------------------------------------------------------------------------------------------------------------------------------------------------------------------------------------------------------------------------------------------------------------------------------------------------------------------------------------------------------------------------------------------------------------------------------------------------------------------------------------------------------------------------------------------------------------------------------------------------------------------------------------------------------------------------------------------------------------------------------------------------------------------------------------------------------------------------------------------------------------------------------------------------------------------------------------------------------------------------------------------------------------------------------------------------------------------------------------------------------------------------------------------------------------------------------------------------------------------------------------------------------------------------------------------------------------------------------------------------------------------------------------------------------------------------------------------------------------------------------------------------------------------------------------------------------------------------------------------------------------------------------------------------------------------------------------------------------------------------------------------------------------------------------------------------------------------------------------------------------------------------------------------------------------------------------------------------------------------------------------------------------------------------------------------------------------------------------------------------------------------------------------------------------------------UACGGUAUUUUACCGGUAACAUAUAUCCUCUGGGGUCGAGCUCA-A----CCAGAUCCCAUGCGCAACCUGUUUUAUCCGAGCUGUCUAAUUCCGUACAUUA-AACCUCUAAUGUUAGACGGCAUGACGAACAUUACAG-AGCUAAAGAUCGACACUUUUGUGAAACAUGUCGAUCGUGUCCACGAUCUUUUCGAGCAGAUAAUUAGAAAUGGUCCUCAAGUUCCACUU--AUUAUAAUUCAAUAUAAGUUGUUCAAACUGCGCAAAACAUUUCUCUCUUUAAAUUAGAAUAUAGCUGAA-UGUCACUAACUCGAGAUU-GUUGCUUAACAUCAUGUAUAAGGGCGAUAGUGUACGGCCAA--UGGGUUUCAUUAAGGCUCGACGUUUAGACGAUU-ACAUCCUAUUAGUCCAGAGCGGAAGAAUUCUUUUACUAACGCCUAUGAGCCAUGAGAUUCACCACUCUCUCUCCCUUUGAUA-GCCUUACCCUUCAUAUCUCUCUUUUUUAAUCUAAACC-UAUUAAUAUCCAUGUUCAUGUACAUAAUUGUUACAUUUGAUAAG-UUAAGAGGAAACACGUAUU-AAAUUCGUUGCAUUUAGACGAUA-GAUUAUACAUCUUUCUGACUCUUAAGCGACGAAUGAGAGGUUUAAACUCAUUUUGAUUGUU-CGACAACGGCACAACACGGGCUAAAAACCCUAGAACAUCUAC-AACGACAGUAUACCAGAU-------AGAC-UAGAUGUUCAUUAGGGAGAUAC-GAAGGGUGCUUGCUGAGUCGUAGAGACUAGCUAUUUA--CGGCGGCUUGUUGGAUUGUCUCAGAACUGCUAUCCUCGG-------------GAAAACCUCAAUAUAUGUGAAACAACAGCGUUUCAUAGGCUCAACGUGUGGUUUAUUGAAACCACAUGAAGUAAUUACUUCGAAAGAAAUGGUAUCGCAUGGAG-UCUGUCU--GAUGAGGUAUGAUUUGGUAAUAGUGCGCAUCUGAAGCGCUAAAUAGUUC-CAGUAGAAUACCGCACUUACACUCGUAUAGUCUGAUUGUUACAGA------UACCUUUGACUAU 
>G1 5452
CCUUUGAUUAGGGUCUUCUUUGAAAAUUUUCUUAUUAGCAUUAAGAUGCAAAAUGCUAUCUAUAUAUUGAUAAAGACAGUUGUCCGGAGAGUAUGGGUCGAUAGCAUACGGUUCGAAUACCAUUUAA-UCAUUUUGGUUGUUUUAAAAAUGAAUCUCCUCGGUGGUGUAAUGAAA------------------------------CAACACGUUGUACAAGAUCACAAUCGCAUUUCCUGACAUGCCG-GGUACGGACCU-AGUCCGUUAU-CUCAGAAUCUGGUGAUCAAUAUCUCGAGGCUAGAAUUAACGAUCUUUUUGAGCAAGUCUCUUGCCAUACUAAUAAGAUU-UUAUGCCAAACCUCCCA-CUGACCAAGUGCUUUGACGUGACAGAGCUUAGAUACCAACAGUACUUUAACUCUACGUC--AACAACGGUUUAUGGUCACCCCAU--GUAAUAGAAACU-CCUAAGGAUCCAUGACAUGUAUACAGCCAUACACCUAAUCAUA--AGUCCUCAACUAAACC--------------------------------------------------UUGACUAUUUCAGG------------------------------------------------------------------------------------------------------------------------------------------------------------------------------------------------------------------------------------------------------------------------------------------------------------------------------------------------------------------------------------------------------------------------------------------------------------------------------------------------------------------------------------------------UUCCUCC-CGGUGUAAGAGGGAAUAUUAUGAUUAGCCGGGUGAUAGAUAAUG---UAAUAUUUCCUGCUGACGUGGUUUAUAAGACACAUACCGGUCAUUAGAGGUAAGAAAGUUGUUCAUUUAACA--AAGCUCAUUUGUUGGGGUAAAUGUUAUAUUCUCCU---CAUCGGCUUG--UUUUCAAAACAUGUCCGA-CUCAGCA--UAUUAAAAGCCGACAGU-UCGUUGAUUUUCCACAUGAUUGACAUGUCCCGUUUCUUGGC-CCCCUUAUUUUGCUGAGCUCGAAUGAUUUCUGUGUACUAAAUAGUACACU-CGUGCUCAAUAGGUAAUUAACGGUUAUUCAAAGUAACACGGAGAGGUAAGCGUAUAUUGUCCCAUGCAGUAUGUACUCAAAACAUCCUCAUAG-AACGUGUUUUCCUUCACCAGCUGAGGUAUGAUAU-CUAAUACUUACGAUCACCGCCGACAUGUACG-----------------------------UAUACAAAACGUUUAACCGGUGUCAAUGCAUAUAUAAUAUC-------------------------------------------------------------------------------------------------------------------------------------------------------------------------------------------------------------------------------------------------------------------------------------------------------------------------------------------------------------------------------------------------------------------------------------------------------------------------------------------------------------------------------------------------------------CUAGUUCG-AACCUUAUUAAAUACAGUGUCUCUGCAAAUAAUCGUAGUAAAGACACCGAGGUGGCUCCUCAAG-AACCGUGAAAUUAGUAAAGAAUUGAAUCAUCCACGUCCUACGAUUUCAUCUUUUGGGAAGUCUUCCUUGCAUUCA-ACUGGUAUCAAUGUUGUUUCUUUUGACAAUAGACGAAGU--UGACGAUCUGAGCUUUUGAAUAGCCUAUAACUAUCAUAGAGUCCUAGCA-AGUCUAGCUAUACAAACUCAAUGUUACCUUUUUUUAUAUACUAU-A----GCAAAUGAAUUGUCGGGCUUUUGUUCUUGAAACAUCCAGCGCAU---------GUACUACGUAGUAUUCAAUCUCCAACGUCACAUUGACUUUUUGCGUUGUACUAGGAGAUCGUGAACAAUUGCGGUCUUGGUU-----------------AGUGUAAAAGAAUCAGUUGAUUUCCAUGACUUG-CAGAACCAUCCAGAGAUUGUUUA-UAAAUCUACGAAUUAUUUGAAGUAAUGAUAUUCUAUAAG-UUUGGAUUCGCAAGACGUAUAUAAUCCA--------G-GAGCCCAUUAAUCUUAUCAUUUGUAGCCCACAAAAUACA----------AUUGUAGUAAACCUACCUGAUUAA-AAUGGGAUGUACAAAUCCCUGCUGACUGUGACGGUUGAUUUAAUGUGGGUAACUCUUGGUUCGUUCUCGG--AUGUUAGUCCCGAUUCAGCUACACGAUAUUAU--GGAGUAUGCUGGACAUCAUUCUCUG--AAUUGUAGAAUGCAACUAGCUUUCAUCUAGCCGGUGCCAG-CGAUCCAACGAAUAAAAUAUCGAUUACCAAGAACUAGUUAUUAAUAAGGGCGUUCGUAACCAAAAACCU---UCCCUUAUUUAAAUAUUCACAUCUUCAUGAGUACGGGUAGUGCUG--CAAAAUUACCCAUCUGAUGGCUGAAAAUA-AUGAAAACACCUUAGCAAAAACAAGAACGCAUGGUCCCGAAUAGCACUGCCUUAGUUCAAACUCGGAAUGGGC-CCUUGAUUGGGGCUAUGCAAUAGGACCUUUUUUAAACCGAUGCAUACCA-UUCCUCUUCCGAUCUUCGAGCCAAAAGGGAUCUGUGAUGACACUAU--UAA-ACCUUGAUCGACAGACCUGCUAUGAUUUUUCCGUGAACAGUACU-UUAUAGAAUGGAAAUCAAAAACAUUGAGAAUCCACUCCCAACAGU---UUUCCCGUAUGACUUUUUGCCUAGUGAU-CCUCUGCUACGCAAACUUUAUAACUGAAUAAA--UAAUGGCUUUAGAUCUAAUACCUAGGAGAUAAAA------AACCUAUUGAAAAUUAAAUAUGGACGACGCGCCCUGUUUAUAACCUCCCCUUAUCAACAAG-UUUCAUGAUG---GGUAAUUAGACGA----GUAGGUUUAUGAUCAUUGUUAAU--GUACAAGGAUAAAGGCGUAUGUUUAUAUAAGCGCCAGGUUGUUAAGUUUCCUGACCUAGAGCAACUUAAAGGAUGCGUAUCUAAUGAGUAAGUGAAGUUACUCCUGCUCAUAGACGUUUUGGAACGUGUUUGGCUUUUUCGGCGAUAUAUA-------------------------------------------------------------------------------------------------------------------------------------------------------------------------------------------------------------------------------------------------------------------------------------------------------------------------------------------------------------------------------------------------------------------------------------------------------------------------------------------------------------------------------------------------------------------------------------------------------------------------------------------------------------------------------------------------------------------------------------------------------------------------------------------------------------------------------------------------------------------------------------------------------------------------------------------------------------------------------------------------------------------------------------------------------------------------------------------------------------------UAUCUACAGUUGUUAAAUUUGAUGAG-UUAAGAGGAACCACGUGUU-AAACUUGUUGGAUUUUUCCGAUA-GAUUAUACAUUUUUCAGACUCUCAAGCGAUGAACAAGUGGCUUAAAUUCAUCUUGAUUGUC-UGACGGCACCACGACACGCGCUGAAAAUACGAGGUCAUCUAC-AACGACAGUCUACCAGAU-------AGAA-UAAAUAGUCAUUUGGAAAAUAC-GAAGGGUGCGUGUUGAGUCGUGGAGAAUAGUUACUUA--CAGUAUGUUGUCGAAUUGUCUCAGAAUUGUCAUCCUCAU-------------GAAAACCUCAGACUACGUGACGCAACAGCGUUUCAUAGACACAAGUUCUGAUCUAUUGAGACCAUAUGAAUGGAUUGCUUCGAACGAAAUGGUAUCGCAUGGAUGUCUGCCU--UAUGAGAUAUUAUUUGGCAAUAGACCGUAUCUAAAGCGUUAACUAGUUC-CAAUAAAAUACCCCAAGUACACUGGUAUAAUCUGAUUGUUACAGA------UACCCUAGGCUAU 
>F1 5452
[truncated: 12,580,117 more chars]
