# Supplementary material for: Imputing missing distances in molecular phylogenetics
Source: PeerJ. 2018 Jul 24;6:e5321. doi: 10.7717/peerj.5321 (PMC6063210; doi:10.7717/peerj.5321)
Supplement: Supplemental Information 4 — Simulated data organized in 10 files named Group0.fas, Group1.fas, ..., Group9.fas, with no gene deletion in Group0.fas, but progressing to more gene deletion from Group1.fas to Group9.fas. Can be used to replicate Figs. 6 and 7 [file peerj-06-5321-s004.zip › Group9.fas]

>H1 5330
CCUUACAUCAU-AUGUUCCACCGACAACUCCCUAUGCUGUAUAGAUAUCAAGGU-GAUACAAAUGUCAAAUUCUUA-CUAAUUGUAGUGGUUGGUACGUAUAAUGGGGAGAUUCGAACCAACUUCGAAUACGUUUAGUAUCCCUACAAACAC-CAGUCUUCCAGCUCAGGGGCAAGCAGGCCCUCGUAGGAUUUUUGUACGUGAAAAGU-------GCGUUUAAAAGAGGUUAGUGUCGCCGUACCAUGAGGGCCACUGUACCAAACUGAGGUACGUCC----A--------UCUGAAUCGACUUUUACAUUAUC----UCCAUUAAAAGCC----AAAUACUUGAUUG-----CCAGGUCGGACAUGACUCGAAGUAC---GAAUGCUGCAA-AUGAAGAAAUCUUUCACUAGCCCGCACGGA-ACGCGUGAUGCACGUCGGGCCGGGCAGUGAUUACAAAAUGGUCAGAUA-ACUGUUGUUGCACAUGCACCAUAUUAGAUUGGCUC-UGUGGUCUGUUUGCGUAUUAGAUCCAUGUUCGG--------------------------------------------------------------------------------------------------------------------------------------------------------------------------------------------------------------------------------------------------------------------------------------------------------------------------------------------------------------------------------------------------------------------------------------------------------------------------------------------------------------------------------------------------------------------------------------------------------------------------------------------------------------------------------------------------------------------------------------------------------------------------------------------------------------------------------------------------------------------------------------------------------------------------------------------------------------------------------------------------------------------------------------------------------------------------------------------------------------------------------------------------------------------------------------------------------------------------------------------------------------------------------------------------------------------------------------------------------------------------------------------------------------------------------------------------------------------------------------------------------------------------------------------------------------------------------------------------------------------------------------------------------------------------------------------------------------------------------------------------------------------------------------------------------------------------------------------------------------------------------------------------------------------------------------------------------------------------------------------------------------------------------------------------------------------------------------------------------------------------------------------------------------------------------------------------------------------------------------------------------------------------------------------------------------------------------------------------------------------------------------------------------------------------------------------------------------------------------------------------------------------------------------------------------------------------------------------------------------------------------------------------------------------------------------------------------------------------------------------------------AAAGGUCAUCAAAUCCCUAAGGUAUGAUAUA--GCAUCAAGUGGUGGGAAGAAUAAGAGAACUAACAGGGCUUAGACAACAUUCUUCCCUACAAUGCUGUAAUUAUCAAAGAGAUUGAGUUAAACACCAA--GAACCAGUUGUUACCGGGCUACUAACUCGUGUAGGGCAUAGCCAGCACAUGUGAAGAUAGAUUGAAUCUGUCUA-GACCGACAGGAUACUCGUAGCUGUCAACCUCUCUACGGGAGGGUUGAUAACCAGCGUAUAAAGUCUUCCCAUGCUGUGCGAACACCGCAUCGACCAAUUGAAAGUUGACUUGUUAGACUAAUAGGACUCGA-------------------------------------CUAUGUUAUGAAAAAG-GAAGUAUGAUACACGCU--CUUCUGUGU-AUAAGAGAGCAUACGAAAGAAUACGUUUCGGAUCUCAGCCCUAG-GUA-GUUUUCUCUAAACAGAUUA-AGGCUUUACUUACGUUGCUUAAUCCAACA-UGCUACGAUAUCG-GGUCGUGCACAUACCAUUGAAAUAUCAAAUACGAAUAAUUUUGUUA---UGUCUUUUAAUCUUA-UCAGUCUGUAUUAAAUUAGUGGUAGAAGGUAAACAUAAGCUAUAGACGAUUACGCUCGGCAAAUUAAUGAACUGGAGACUCACAUAUUAACAUGCAAUAUUA-AUCCGCCAGAAUUGAACACUCGAAAUAGAGAUUUUUUGUUAUUGGUUAACAGGUGUUGGAUUUUGGUCGUGCGAAUUCAUCACGUCAGGCAGACAACUUGGG-GGUAAAGAUGUC-------UGGCAAGUGCUUCGGAACAUAUCCGGAAAUAUGUACAUAAUGGUGUCUAUGGCGGUAGGAUACCAUAUUAUCGCAGGGUCUCCGCGUG-----AUGCGUAACCCUUGGUGUUAUAGUUUGACAAACUUCCGUAAGGGGCCUCACCAACUGUCUCUUUAGAC--GCAACUUGAAUUGUGAAACUCUG-AUAGUAACUUAUUCUUGCUAUCCCGUGGCCAUAAAGCGUCCUCGACAGACGCCUAUAUUUGCCAAUCACCCAGUUCUAGUGGGCGGGGAGUUUACGAACGCACAGCUGCUGCGCUCUUGCGCACAG-----------ACGACUAAUUCUAGCUGGACCUCUGUUUGUCUCCAUACUUUAAUUC-CUAGGAUACAUAUGUCUGGUUUUGUA--GGCAACGAGUGGAAAUACGAGACUCAUUAAACUGCUUGAGUCCGAUUGCAGCUGAAAAAUGAAUACGAUCGCCUUUCGUCUCAUUACGGAGGACAUAUCCCGUCGUUGCUAAUACGGGCAUGACCUCAAAAUCAGUUUAGAGUUACCGUUGGAAAAA-AUACUACGAAGUCGA----UCCAGGGUAUCAUCCCACUCAGGUGCUUUACGACGUCAUCCAGAGCACUUUACAGCUAUUGUAAGCGGACC---------CGGCUGCAUAAAAGCAGUU----------------GAAGUGAGUGGCAAGCACAACUGACGGUUUAUCUUUUGCUAAAUCGUGCAUAGUGC-UACCUCGGGUCAUGUAAUAACACACAUAGUAGGUU---GCACAAUGACUCCACACAUAGGUAAGGUAGUUUCGGCAAAAAAAGUGACUAGGCACGGCUGAAACUCUCCGUUGAGUACUUC------------------CAUAUUAAUAUACUCGCGUAGACGUUCAAAGAUCAUAUUCGUUAAAUUCCUAAUUGAAAGUCCU-CGCACUGGAUCAGUAUUGAUUAGUGUUAUCA-CAACACUUGGCGUAUUUACUUGGAAACCAGAACUGAGAAU-ACAAUGGUAUAGCUAUGCCCCGUUGAUAUAUCACAGUGUCCAAACUUAUUCUAAUGUGCGUAGCGUUUAAGACGGAAUUAGAACGCAACCCUAAUCUUUCUCGACCCUAUAGAACCGUAAUGAAUUGUUUUUCUAAUACCUACAAUUUAAUCGUAGCACUGCGAAUCUUAUCGGCGAUACUGAAAAUUUUUAGCUACACUAU-CACGUUCGUGCCCAUGGACGUAUAGAGUACUUAUCCGCAAAAAGAGAGAAGUUCGUAU-------UGCUUGACAUUACUUAAGACAU 
>G1 5330
CCUUAUAUUAU-AUAUUCCACUGACAACUCCUUAUGCUAUAUUGAAAGCAAGAU-AAUACAAAUGCUAAAAUCUCA-CUAAUUGUAAUGUUUAGUACGUCUACGGGGACGGUUCGAACCCACUUCUUACAUGUUCAGCAUCCUUACAUGUAC-UAGUUUUCUAGUUCCGAGGCGAGCAAGUUUCUGUAGAACUUUUGUACGCGAAAAGU-------GUGUUCGAACGGGGCUAGUGUCCUCGUACCAUGAGACCUAUUGUACCAAACUAAAUUACUUCC----A--------UCUGAACUGACCUUUACAUUACU----AUCAUCGAAAACU----ACAUACUUGAUUGUAAC-AUAGGUUGAGCAUCAUUUGAAGUAC---CGACGAUAUAA-AUGAAAAAAUCUUUCACUAGUCCGCAAGAA-ACGCGCAGUGUGCUUUGGACCGGAUAGUUAUUUCAGAGUGGUCAGAUA-ACCGUCGUUACAUAUGUACCGUAUUAGAGCGGCGC-UGUAGCCUGUUUGACUAUUAGACCCCUGUCCGA--------------------------------------------------------------------------------------------------------------------------------------------------------------------------------------------------------------------------------------------------------------------------------------------------------------------------------------------------------------------------------------------------------------------------------------------------------------------------------------------------------------------------------------------------------------AAGAAUUAUUCAAAGUUCAAUGAAGCUA--UAAUAUACCUGUCAGGGUCACU-AACGGGUAUUGUACGUAUCCUUCAGAUUCAAGG-AGGUGAUCAAUUAUCGGGACGACACUGGAUUAAUCAU--CUGUCUCCAAACUGCUUAAGCUAGGCGAUGUACCAAUUUAAUUCAUUAUCUUAAUCACUUCCCUAGUCCGAUAUAAUUACCAUUCCCUAAGGC---------GAAAAGAUCACUUCCUAAUCUGUUAGUA-AAUCGGUAAUCACACCUAAAUCCCGCAAGAUUUAUGUAAAAUUAUGCUAUGUCAAAUUUAUGCGGCUGUAACUUAAUUAGUCGUGAGACUACGUCGUUUACGGGCAGCCUU-AUAGUUCCGUGUAGUGUUCCUCUGAAGUUGCCACCU-GUUUAUCGACCCUAAUCAA-----------------UCUCGUCGAGCUACACAUUCUAUGUAGGCUAGGUUAGUAAUGAGAAAAUAUACUGAAUAUUA-UAUCUUAUGGAGAUAGUCAGGUCCGAACUUCG-----------------------------------------------------------------------------------------------------------------------------------------------------------------------------------------------------------------------------------------------------------------------------------------------------------------------------------------------------------------------------------------------------------------------------------------------------------------------------------------------------------------------------------------------------------------------------------------------------------------------------------------------------------------------------------------------------------------------------------------------------------------------------------------------------------------------------------------------------------------------------------------------------------------------------------------------------------------------------------------------------------------------------------------------------------------------------GAUCUC---CGGAUGAGUCGCUGCAUUAAUUAGUUGGC------------------CCUUUGAAUUUUGGUGGACAUUCAGACUCGAAGCUGAUGUC--CGUCGGAAUUAAGCAGUAACCCUGGGUGCGUGUUUUUCUAUAAUAACGGAACCAA--UAAUUUUUCUCUGCCGCAUCAUACUAAGUACUUCACAUACUCAGAAUUGUAGUUCUCCCGAAGCUUCACCGCGCAUAUU-GCUAUUUUGUUAGUUGAUAAUUCGAACUUUUCUUAAUCUCAUCAAGGGUUUUCACUACAUUUCUACGAUUCAUAAACCCACUGAUGGAUGCAGAGAAAUUUUGCUUUAUGACCGCGCAAGAUAGAUCAAUGCGCCGAUGUCCAACUGUAGGUA-AUUGAUUACUUUAUUCUAAUUUUACG---GGAUACCUCAUACUUUGGCUGUCAGUAGAUCUUGUGGCUCGGUGUUGGUGGUUUUAUCUGGGUUAUGUAUGAACCCGUGUCCGU-UUUUCAUGUCACAUGUGAACAUCGUUCCAAACGUUUCCAAAUGCCUAAGUUAUGACAUA--GCAUUGUGUGUUGAGGACAAUAAGUGAACUAACCGGGAUUAGACAACAUUCUUCCCUACAAUUCUGCAGUUAUCAAGGAAAUAGGUUUAUCCAC-----CAACUAGCUGUUUCCGGGCUACUAAUUCGUGAAGGGUAUAGUUAGAACGUGUGAAGAUAAACUGAUUCUGUCUA-GAUGGACAGGAUAUUUGUAGCUUUCGGCCUAUAUACGGGAAGGAUGAUAACCAACGUAUAAAGUGUCCCCUCGAUGUGCGAAUACCACACUGACCAAUUUAAAGGUGAUCUGUUCAACUAUUAAGACUCAA-------------------------------------CUAUGUAAUGACGAAG-GAAUAACGAUACCCACU--CUUCUGUGU-AUAAUAGAGACCACAAAAAAAUACGCUUCGGAUAUGAGCCCUAAGGUA-GCUUACUCUAAACUGAUUA-AGGAGUCACUUACCUUGCUUAACUUAAGA-CGCUUUUGUAUCG-GGUAAUGCACAUACCA----------UAAUACGUAAAAUUGAAUCA---UGUAUCUAAGAUCGC-AUAGCCUGCGUUACGGAAUUCGUAGAAGGUUAGUAUUGGGUAUAGUCAGAUAUACC-AACAGAUUGAUAAAUUAAACGACUUCCUGUCCA-AUAUUAUAUAC-AUCCACUGGAACCU-ACACUCCGAAUCUUAAAUUCGCUCUAUA--------GUCCUCCGGCUCUAGUUGGACCAUCCAGUAAUGAGUGACUAGAACGUCAUU-GAUUAGUAGAUUUGAUAG-GAGUGAAAGACUUUAACCUCAUCCGAACAAGCACAUAUAUAAACAUCUGUAACGAUAGAUCGAGAGAAUCCUGCCAAUAUCACACUCGAAGCUGCGUGUAU-AUCUGAGGUUAUUGGUUUGUAAAGCUUUAUAAGGAAAGUUUUUAACUGUAUUAUCC-ACCGCCAGUCUGAACUGCGGAUUUUUA-UCAUUAAGUGGCUCCUUCUAUCCCUUAGACACGUGGCUUCGUGGAUCUGUA-------------------------------------------------------------------------------------------------------------------------------------------------------------------------------------------------------------------------------------------------------------------------------------------------------------------------------------------------------------------------------------------------------------------------------------------------------------------------------------------------------------------------------------------------------------------------------------------------------------------------------------------------------------------------------------------------------------------------------------------------------------------------------------------------------------------------------------------------------------------------------------------------------------------------------------------------------------------------------------------------------------------------------------------------------------------------------------------------------------------- 
>F1 5330
CCUAUUAUCGU-GCGUUCCACUGGGGACUCAUUAUUCUGUGUCGAAAUCAGGCU-GGUACAAAGGCCAAAAUUUUA-AUAACUGCAGUUGUUAGUGU--AUGAUAGAUCGUCUCGACCCCAGUGCCUUUAUGACCAGUGUGUUUACACGCAG-UAGUUUUAC-GAUCUAAGCCGAACCGAUUUUCGUAGAAUUCCAGCACAUGUGAAAUGGUCCUGCCACCUGUAGAGAGCUAGUGUACACGUACCAUGAUCGCUAUUUUACCAAACUGCGGUAUGUGC----A--------UCUAGAGUGAUUAUAACAUGAUU----AUCAUCGAAAACC----AAACAUUCGAUUGAAC--CCGAAUUGAUUAGGACUCGCUGUAC---CAACGACAUAA-AUGAAAAAAUCUUCAGUCAGUCCGCAUAGA-UUAUACAACGCACAUUAGACCGGUUAAUUAAUACGAAGUGGUCAAAUG-ACCACCGUUGUACAUGUGUCAUGUGAUGUCAGUCG-CGUAGUCUGUUAGCAUACUAAGUUUAAACCAUAUAACUUGUACCAUUAGCACCAGUCAC-ACACUAACUCUACCUCCAUUAAAAACUCAGUUCAGAAAAUGCUGCCAUUAGCGAUUACUAAGAGGAC-----------ACGUCCUGGGCUCUCCAGUUAA-CUAUAUCAUGCUAUAUAUAACGUCAUACACCACCUAUAGUGGACAACGUAGUAGCGAUGGAUCACU--AGUAUUUGGUUGCAGAAUAUACCGGACUGAUC--CGAAUGAGCUUCCUUUAGAUUUCGUC-CUAGUAUGAACAUUCUUAGCC--GGAUCUAGCGUCCUAGAGUAUGAAACAGGUUGACAAUCAUCCC---CACAUUUUUUUCUAACUACGAUACUAAAAGAGGCAAUCGGCACACAGGUAU-UAACAGCAGCCUAAGACUAAAGGAAGAGCUCAAGUGUCG-------UCU----UUACCCCAAACUGCUCAGAGCAGUGUUAUCAACUUAGAGACUGAGAUAAGAUUUGAUUGAGGGCAUAGUC----CGUAUUAAAGGGUCUUGUACAUAUUC--ACUUAAUCG--------------------------------------------------------------------------------------------------------------------------------------------------------------------------------------------------------------------------------------------------------------------------------------------------------------------------------------------------------------------------------------------------------------------------------------------------------------------------------------------------------------------------------------------------------------------------------------------------------------------------------------------------------------------------------------------------------------------------------------------------------------------------------------------------------------------------------------------------------------------------------------------------------------------------------------------------------------------------------------------------------------------------------------------------------------------------------------------------------------------------------------------------------------------------------------------------------------------------------------------------------------------------------------------------------------------------------------------------------------------------------------------------------------------------------------------------------------------------------------------------------------------------------------------------------------------------------------------------------------------------------------GAUCCU---UAUGCAAACUGUUCCCAGGAUUAGCUGAU------------------CUAUUAUAAUUAGCCGGCUAUUCAGGCUCGGAGCCAACGUC--UGACGAAUUUAAUGGGUAAUCCUAGAAACGUAUUAGUCUACGGUAACUGAGCCCA--UAAUUUUUUUCUGUUGCAUCAGUCCAGCGACUUAAUAUUCUUAUAAUUACAGCUAUACUGAAGUUUAAUAGCGCUUAUU-UAAGUAUUAAUUACUGAUAAAAUGGCUUUCUUUUACUAUUACAAAAUGUUCCCGUCACGUUCUUACUCUUCGACAGCCUACUGAUAGACGAAUGGAAACUAUGUGUGAUGGCUAUACAAAGUCGAUCUUCGUCCAGGUGUCUAACCACAGGUA-AACGGUUGCUUUGUUUUGAUCUAAUGUAUAGAAACUUGGAGACUUCGCUGUCAGCACACCUUCUGGCUUGGUGUAGGUGGUUUUACCUGCGCUGGGUAUAUGCCCGUAUACAA-ACCUUAUGUCACACGUUAGCACUGAUUU------------------------------------------------------------------------------------------------------------------------------------------------------------------------------------------------------------------------------------------------------------------------------------------------------------------------------------------------------------------------------------------------------------------------------------------------------------------------------------------------------------------------------------------------------------------------------------------------------------------------------------------------------------------------------------------------------------------------------------------------------------------------------------------------------------------------------------------------------------------------------------------------------------------------------------------------------------------------------------------------------------------------------------------------------------------------------------------------------AUCAUGAUUACCAGUUUUUCAGCCUUAGUGAGGGGUGGUUAUAUAAACGCACGGCUGAUAUAUUGUUGCGUACCA-----------AGGGAUGACUCCAAGUAAACCUAUGCCGGUUAUCGUCCAUUAGUUC-ACAUGAUCUAGAUGAAGGGUAUCGUA--AGGGACGAGUGCAAAUAUAACACUCAUUAAAUUGCUUCGGUCCAGUAGCUGCUAGAAAACA--AAUAGGCGCCACUUGACCCGCCGUGGAGAAAAUACUGUGUCAUUUCUAGUAUAGACCUGAGCUCGAAGAACAUUAGGGGUACCCGAUAGAAAUU-AUAUUACGAGAUCGC----UCCGGAGCGCCAUACCGCCCAAGUGUUUUACGGCAUUAUUCAAAGUGUUUUAGAGUGCUCGUAGGUUCAAC---------UAGGUCUGUGUGGACGCUA-------------CCUGUAGUGAGUACCAAACAUAACUUACGAAGUACUUUUUGAUAGACUGCGUGUAGAAC-UACAUUGGGUUAUAUAACAAUAAACAUAUUAAGAU--------------------------------------------------------------------------------------------------------------------------------------------------------------------------------------------------------------------------------------------------------------------------------------------------------------------------------------------------------------------------------------------------------------------------------------------------------------------------------------------------------------------------------------------------- 
>E1 5330
CCUAAUAUCGU-GUGUUCCACUAGGAAAUCAAUAUUCUCUCUUGGAAUCAGGAU-GAUACAAAGGCUAACGUUCUA-CUUAUUGUAAUCGUGAAUAU--AUAAUAGACCGUAUCGACCUUAGUUCUCUUACGUCCAGCUUAUUUACACGUAC-CAGUCUUGCAGUUCUAAGCCGAGCCGGUCCCAGUAGAACCCCAAUACAUGGGAAGUGGUCCGACCGCCUGAAAAGGGUUGGUGUACUCAAACCAUGGACGCUAUUUUACCAAAUUACGGUUUGACC----U--------UCUUGACUAAUUUUGACAUGAUU----AUUAUCGAAGACC----AGACAUCCAAUUGAAC--CCAAACUGAAUAGGGCUCGCUAUAC---CAAUGAUAGGG-AUGGAAAAGUCCUUAGUCAAUCCACAUAAA-UCAUAAAAUGCAUAUUGGACCGGACAAUUAAUACGGAGUGGUCAGAUA-ACCACCGUCGUACAUGUGGUAUGUGAAGUCAGUUG-CGUGGUCUGUUAGCAUCCAAAUUCCAUGUACUGUAACUUGUACCAGUAGAACUGGUCAA-ACACUCAUUGUACCUGCAUUACAAGCGCAGUUCAGAAAAUGCUGACAUUAGAUAUUACUCAAGGAAC-----------AUGUCCAUGCCUCUUCAACUAA-CUAUAUCCUGCUACAUAUUAAGUCAUAUGCCACCUAUAGUAGAAAGCGUAGGCGCAAAAGAUCAAG--AGUAUUUAUUUAUACAGUUUACCGGGCUGAUC--AGAAUAAGUUCCCUCUUCACCUCUUC-CUAGUAUGAAACUUCUCAGCC--GCAGCUAACGUCCUAGAGUAUGAAACAGGCCGACACUCCUACU---CAAAUCUUUUUAUAACCGCCAUUAUAGAAGAGACAAUCGACACGCAGGUAC-UGAGAGCAGCCUAAGACUAUAGGAAGCGAUCAAGUGUGG-------UCC----UUACCCCGGACGGCUCAGAGGAGCGUCAUCUACUUACAGACUAAGAUAAAGUCUGAUUGAGGGCAUAUCC----CCUAAUAUAGUAUCUUGUAUAAACCC--AAUUAAGAC---------------------------------------------------------------------------------------------------------------------------------------------------------------------------------------------------------------------------------------------------------------------------------------------------------------------------------------------------------------------------------------------------------------------------------------------------------------------------------------------------------------------------------------------------------UGAGUACUCUUAUUAUAGUUUACCAGACUUCAAUUCCG---AUUCAUUAUGGAUGUAUCACUUGUCCUUUGACAUUUCUUUAAGCUAUUGUUUAUUAGAUUUCCCUAUAUAGAACUCACUC----UUCCAUGGUGUGAAGCUCUCUAUAAUAUACUCUACUUCACGGUACUAGACGAACUUUACCUUUGUACGGUUCAUAUACACGAGCUUCAAU-CUCUUUAUGGUUCGAA-UAGGUAGGUAAAUGAUGAGGGGAGAUUCCCGCAAUACCUCGAUGUAUAUACACAUCUUAAUU-GAGGACCCUACAAAUGAGUUUACCUAAAUGAGGAGAUACCACCAACGCUUAACAUUAAUAUAAA-CUUAAUGUCGAGAUGUUAUUCG--UGCAGUA-UGGCAGACUCUAAGAAUAUCUUUGUCUCUC-GUGUGGCGUUACGAGAUAUAGCGACCGAUUUGGGCCUCUGAAUAAAUACCC--UUCUAUUGAAAUACAACACUGCAGGUUUGACUGAUACG-AUACAAGAGUUAACAAUUCGACUGGAGGCAUCGAACAAUGCA--GCUUGUGAGCCAUCAAUCAGAGGGAGCAGACCCACUACAGCGGGCCGAAAAGAGUCUAACAUAUAUCGUUAAAUUCUGGUAGGUUUGAAG-AACUCUGCCGAGCU-CUAUCAAUCUUAGAACGUAAUAUAACU-GAAGAGAUAAGACUACAUCCCGUUGCGUCAGUAACUAGCGCCAAAUCUCCGAAGUUUGGAACAUAUAGCGCUGAAAUCCACCGAUCGAAAUAAG-UAAGCAAUCAAGCUGUGCUUACGUUAAAUGACAUAAUAUCAUGUGGAGCCCGAUAAGAAACUACAUGUCUAUAUGAUA-AUAGGACGUAUAUAUAAUCCUAAUUGAUCUCAACAAUCCUAUAUAUCUCAUUAAUUGAGAUCAACUAUACUGUUCCAACGAGCCGAUUGGUACGAAGGAGACAAGUC-UGGUAAGCCAGCCAAGACCU-AUGUAGAACAACUGUCAGGACUCUCGGGAUUUAUGUCCUA----------------------------------------------------------------------------------------------------------------------------------------------------------------------------------------------------------------------------------------------------------------------------------------------------------------------------------------------------------------------------------------------------------------------------------------------------------------------------------------------------------------------------------------------------AUACGUCUUAAAACGUCUAAGGAGCGAUAUA--GCGCCACGUAAUGAGAAUGGUAAUUGAUUUGAUAAGGAUUAGGCAUUAUUUUUUUCCACAAUUCAGUACUUAUUGCAAGGGUUAAUGUAACUGUUGU--GAUGCAGUCAAAUA-CUGUUACUAACUCGUGAAAGGUGGGAUCCUAAGAUGCGAAGAUGGAUCAAACCUAACGA-GAUCGAAGGGGCACUCGCCCCACCCGGUCAUCUUGUAGAAGAGA-CACCAGUUGCGUAUAGAGUCCCCCUCUAAUGUGCAAACGCUGAACUAACUAAUCUAA-GUUGAUAUGUUGUACCAAAAUGGCCCCA-------------------------------------CUGCAUUAUGCAGAUG-CAAGUGGGAUUCUCAUU--CUGCUAUUU-AUAAGAGAGUACACGAAGAAAUACGUUUCUAAUGAAAACCGAAACGUACCUUCUACAUAGCAUAGUAAGAGGCUUCACUAACUUUGUUCAAUUCACGA-UGUCUCUAUACCU-AAUAACACGGAUAUUA---------------------------------------------------------------------------------------------------------------------------------------------------------------------------------------------------------------------------------------------------------------------------------------------------------------------------------------------------------------------------------------------------------------------------------------------------------------------------------------------------------------------------------------------------------------------------------------------------------------------------------------------------------------------------------------------------------------------------------------------------------------------------------------------------------------------------------------------------------------------------------------------------------------------------------------------------------------------------------------------------------------------------------------------------------------------------------------------------------------------------------------------------------------------------------------------------------------------------------------------------------------------------------------------------------------------------------------------------------------------------------------------------------------------------------------------------------------------------------------------------------------------------------------------------------------------------------------------------------------------------------------------------- 
>D1 5330
---------------------------------------------------------------------------------------------------------------------------------------------------------------------------------------------------------------------------------------------------------------------------------------------------------------------------------------------------------------------------------------------------------------------------------------------------------------------------------------------------------------------------------------------------------------UAAGUUUCU---CUUAUGUCGUCUAACUACUUGUUCAUCGCUACAACAUCAAGGUUUGUCAAAGUCUUCCGUAUCGGGAAAUUAGCUAAUGCAC-----------CUUGCCGUGUAUCCUUAUCGAU-UUUUGCAAUGGUAUCUGUUGAUGUGAACACGAGCUUGUAAGAAGAGAUUAUGAGUCAGCAAUUAUU--AGCGUAUGGUUAAGAAAGUCAGCGAGCUUAC---UAAACAA---CUUCUCUACCAUCAUC-AUGGUAUGUAGCCUUUCAGCCUCGAUGCUUAAGUCUUAAGAAAGAAACCAAGCCAGCAAGCAUACU---CUCAUUGUUUUUUAGCUACCAUUUUUGUAGAGUCAUUCAAGGGGCAUAUAC-UCAAUUUUGCAUUUUAGUAAAGUCGAAGAUCUAAGAAAG-------UCU----AUACCUCGAUUCGCAUUUAGUAGCAGCACCGACCUAAACACUGAAAUGGAGUUUGACGGAUGGCGGAUGC----CCCAAUUUAAUAUCUUGUUUGUGACU--ACCACCGCAGAGAGUUAUUCAUAUGUUAGGUAUGAGA--AAAUCUAGUAUCAAAGCUUAGU-AACGUGGAUUGUACACGUCCUUCUAAUUCAAAC-GGUCUUCGACUUAUUAGUGGUGCUCCAGAUUUAUUGG--CUAUUGCGAAACUUUCUUAUCUAGGGUUUGUAUAAAUUUAAAAAGUAAUUUCAUUUCUC-------UGUAGUGCGGGUGUAACUAGUAAUCGGUACGGU---GAAUAGUCUACUGUUGGAUUCAUUGGUA-GUUUGAGCAUCAUACGUAUAUUGUGUUCGAAAUAAUUAAAACGACCAAAUCUUAUAUACGUGCAGUUGGGAUGGUCUCUGCCGUUAGUAUACGACUCUCC--AAGGACCGUUCUCGCAUCGUGCGGCGUUAACACACAUUUGCCAUAC-AUAGACACAUGGGCGACAU-----------------UACUAUGCACUUUCACACUUGAGAUAGGCUAGUAUUAAGCUGCUCCUUCGUACCCGGUGGUAAUAAAUCAUAGAGUUAGCGGUGUCGGAGUUUCGUGUAUAUUUUGACCAAUAUCUACCACUGGUCAAUCAUC---AUCAUGUGCAGUCUACUUGAUUGUAGUCUGAGGUAUCGUAAGAUAGGAGCUUAGUAGUUUUUACCUAUUUUCAGUUACUC----CUGUGUCGUGAUUAACUUUACUUAAUUUUUUCGUUUUCACGAUGUUCACAGUGUUAUACUCGGUAGUGACACUAAUAGAUGACCAUCACA-ACUAUAACAAUUCGUAUGAACCAGUUAAAUCACCAUGGAUAGUGCCCCCGAUGUUUCAACGCGGGUACACUUAUUCAUU-GAGCACCUUCGAAAAAAGUUUAUUCGCUCAUGAAGGCUCCACUCAAAUUGAGUGCUCUAGUAAC-UUGAAGGUCAGGAGAUUGUUUG--UGCAAUA-CUGUCAACUGUGUAGAAACUUCCGUCCUCU-CUCAUAAUCCGUUAGAUGUAACGAUUGAACCCAGCUUUUGUAUUCACAAUC--UCCGGCGAAAGAACAAUCCUACGUUUUCAAUGUAUACG----------------------------------------------------------------------------------------------------------------------------------------------------------------------------------------------------------------------------------------------------------------------------------------------------------------------------------------------------------------------------------------------------------------------------------------------------------------------------------------------------------------------------------------------------------------------------------------------------------------------------------------------------------------------------------------------------------------------------------------------------------------------------------------------------------------------------------------------------------------------------------------------------------------------------------------------------------------------------------------------------------------------------------------------------------------------------------------------GGAUAUCUUAAAAUUUAUAGGAAGACAAGUA--GGGUGAAUAUUUACGCAUCAUAAGCGAAUUAAUAGGAAUUAGACGACAUCCGUCCCCACAUUUGA--AGUGCACAAGAGAAUAGAACUGACUUCGAA-GAUUUUAGUCGCAAAUUCGCCCUGGACUUACAAGGGGACUAACUGCUAUGUACCAAGAAGCCGGAAAUCCGGUUG-GACCAACAGGAAACCUGACUUAAUCAAUCAUACUCCGGGAUGGC-AAUAAGGAGCAUAUAAAGUUACAGCCUGAUUUGUAUAUACAGAACUGCCCAUUUCAAGGUGAGCUUUUCACACCGUUAGAAUCCAA-------------------------------------CUAUAGAGUAAAAAAG-CAAGUAGAAAACCGACU---UUAUUCCUUACAAGGAUGCACGUGUUAUAAUGCGUUCCAGCCAAGAGUCGCAAUAUA-GCUUUCUGCAAGCUAACUA-AGACUCUAAUUAUUCUACCUGGUCUAAAA-UAUUACGU------UGUAAUGUAACCAUCA---------------------------------------------------------------------------------------------------------------------------------------------------------------------------------------------------------------------------------------------------------------------------------------------------------------------------------------------------------------------------------------------------------------------------------------------------------------------------------------------------------------------------------------------------------------------------------------------------------------------------------------------------------------------------------------------------------------------------------------------------------------------------------------------------------------------------------------------------------------------------------------------------------------------------------------------------------------------------------------------------------------------------------------------------------------------------------------------------------------------------------------------------------------------------------------------------------------------------------------------------------------------------------------------------------------------------------------------------------------------------------------------------------------------------------------------------------------------------------------------------------------------------------------------------------------------------------------------------------------------------------------------------- 
>C1 5330
---------------------------------------------------------------------------------------------------------------------------------------------------------------------------------------------------------------------------------------------------------------------------------------------------------------------------------------------------------------------------------------------------------------------------------------------------------------------------------------------------------------------------------------------------------------CAAGUUUUC---CUGAUGACGUCUAACUAUUCGUUCGUCCCUACAACAUCAAAGUUUGUCAAAAUCGUCCGUCACUGGCAAUUAGUCAAGGUAC-----------ACGGCCAUGUAUCUGUAUCGAU-UUUUACAAUAGUCUACGCUGGUGUGAGCACGGCCCUGCAAGAAGAGAGUUUGAGCUAAUAAUUAUG--AGCGUAUAGUUAAAUAGGUCAGGGAACUUAC---UAAACAUAUUCUUUACCGUUGUCAUC-AUGGUGUGCUGCCAAUCGGCCUCGAUGCUUAAGUGUUAAGGGAAGGACAGAGUCAGCAAGUAUACU---ACCAUUGUUUUUUAACUACCAUUUUUAUAGUGUGGUUCAACAGACAUAUAC-UAAAUUUUGCAUCUUAACAAAAGCCAAGAACUAAGAAAG-------UCU----AUACCUCAAUUCGCAUUUAUUAGCAGCACCAACCUAAACACUGAAAUAAUCUCUGAAGGAGGGCAGAUGA----ACAAGUAUAACAUAUUUUUUGUUGCU--ACCAAAGCA---------------------------------------------------------------------------------------------------------------------------------------------------------------------------------------------------------------------------------------------------------------------------------------------------------------------------------------------------------------------------------------------------------------------------------------------------------------------------------------------------------------------------------------------------------------------------------------------------------------------------------------------------------------------------------------------------------------------------------------------------------------------------------------------------------------------------------------------------------------------------------------------------------------------------------------------------------------------------------------------------------------------------------------------------------------------------------------------AUAUAUAAACCAACGAUUUGAAAGAAAAUAUCGUACCGUGCG--UCUUUAUCAU-AACUAUAAGGGGUUAUUAAAUGUCUAUAUUAGAAAAAACAAACUUGAAUACAAAACAUUGAUUGCACGUGGGGGUGGAA-ACUGAUGUCGAGGC-CGACCAAUCUACGACAUUAGUUCAGCU-AAUGAACUUCGGUGAUAUUUAGGUGUAUCGUUGUCUUGAACAGAAGUUCGGAAACCGAUCAUGUGCCGUACUUUGGUAAGACGAUAGAAAUAAG-UCAGUCGAUUGCUGUACUCAAAAAUCGACGAUCUCGGAUCCUGCUGAGGCCGACACGGUAUCACACACAUAGGCAGUGUUAAUAUAAGCACUCUAAUCUCAAUUACUACCGCAAAACAUAUAUGGCUUUCCGUUUGAGAUUUUCC---------AAACAAAAAAUUUGUGACAUAGCACGACUUCC-UACUGGAGCCGCCGUGCUUA-AUGUAGUGCUUUUGUAAGAGUGUUCGAAACUAUGGCCCUA----------------------------------------------------------------------------------------------------------------------------------------------------------------------------------------------------------------------------------------------------------------------------------------------------------------------------------------------------------------------------------------------------------------------------------------------------------------------------------------------------------------------------------------------------GGUUAUCCUCAAAAC------AAGAAGAGUA--GGGUGAAUAUUCACGCAUCAUAAGCGAAUUAUUAAGUAUUGGAAGACAUCUGUACUUACAUAUCA--AGUGCACAAGCGAAUAAAACUAACUACGAA-GACUUUAGUCAUAUAUCCCCCUUGAACUUAUAAGAGGUAUAACUGCAAUGUACAGGGAAGGCGGACGUCUGAUAG-GACCGAUAGAAAACAUUCCCGAAACAUCCAUACUACGGGAUAAC-AAUAAGGAGCAUAAAAAGGUACCGCCUGAUUUGCGCACACAAAACUGACCGAUUUAA-GUGAGCAUUUCACAUUAAAAAAAUCCUA-------------------------------------UUAUGUAGUGAGGAUG-CUAGCAGAAUACCGAGU---UUGUUCCUUUCAGGAAUGACCACGUUAUAAUAUGGUUCAACCAAGAGUCGUAACGUA-GCUUCCUAAUAGCUGAUUA-AGACUCUAAUUUUAGUACUUGGUCUAAAA-UGCUACGC------UGUAAUGCAACUAUAA----------------------------------------------------------------------------------------------------------------------------------------------------------------------------------------------------------------------------------------------------------------------------------------------------------------------------------------------------------------------------------------------------------------------------------------------------------------------------------------------------------------------------------------------------------------------------------------------------------------------------------------------------------------------------------------------------------------------------------------------------------------------------------------------------------------------------------------------------------------------------------------------------------------------------------------------------------------------------------------------------------------------------------------------------------------------------------------------------GGAUGACAAAUAAUCAUAUAGGCGUGUUAGUUCCUGAAAAAAGCAGACUUGGACACAGUUAAGACCUUUUAUUAGGUACCCG----------------AAGUUUUGGUUGUGCUGUCAUAGACGCAUGGAUAUUAUACAUGUUCUGUUUCAAACAAAAAGGUCU-CGCGUUAAAUCACUGCCGAUGAAGGUUAAAG-UUGCACUUAUAAUGUUUAUUAAGACAUAAGAACCAGCCAUGACCAUUGGAUUAUUGAA-CUCACUGAUGUAUAACAGGAUCUAAGUCAUGUUAAGCAUAUGAAACAUUUGAAAUGAGAACAAAAUUCAAUUUCAAUACUUCUCGUUAUUGUUAAAUAGCGAAGCGCCACCUUUGUGAGAUCCGCAAUUCAGCUAUGCUACUGCGUACCGUGCUAGAAUUACCGAAAGCUUCGAAAUGUAAUAC-AACGAGUGUGCUCAUGGCUAUGUAGGUUGAUUGUCCGAGAUAGAGAGGAUCCUGGAAU-------UAGUUAGCGCCGUUUAAAACGC 
>B1 5330
UCUUAUACUACUGACUUCCACCUGAAUAUCCCAAUG-UGUGUUUAGUCUAGAAU-GAUAGUUAUGCCAAAAUUCGA-UUGAUCACAGGUGUUAAUAC--AUGAUAGGGAGACUAGACCUUGUGCGCUUUAUGUCUAAAAUCUUUACGCAUUCAUAGUCUCAUGGUUCCGAGGUAAAUCAGCCAGCCUGAAAUCCAAAGACGUAUUAGGU-------ACGCCAGGAGAAGAUUAGUGAUCUCGCAAAAUGGGAACUAUUGUAAAAACUCGAGGUAUCUUCGUCUAAAGGAUCCUCUACAACACCAUUUUUGGCAUCAACAAUCACCGAUAAAUACAGAAACAUUAUAUUGAAAC-CUCAAUCGAGCAUAGCUCGAAGUUC---AUGCGUCAAGG-AUUAAAGAUUUUCCCAAGGAUCUGCGCAGA-GUAUACGACGCAUAUUGG---GGAUAAUUGUUACCGAGUGGUCGGAUA-GCCCUUGUCGUGCAUGUGCCGUAUGGCACAGGCUA-CACGGCCGGUCCACAUCUUAUAUCCCCGCCCCG------------------------------------------------------------------------------------------------------------------------------------------------------------------------------------------------------------------------------------------------------------------------------------------------------------------------------------------------------------------------------------------------------------------------------------------------------------------------------------------------------------------------------------------------------------------------------------------------------------------------------------------------------------------------------------------------------------------------------------------------------------------------------------------------------------------------------------------------------------------------------------------------------------------------------------------------------------------------------------------------------------------------------------------------------------------------------------------------------------------------------------------------------------------------------------------------------------------------------------------------------------------------------------------------------------------------------------------------------------------------------------------------------------------------------------------------------------------------------------------------------------------------------------------------------------------------------------------------------------------------------------------------------------------------------------------------------------------------------------------------------------------------------------------------------------------------------------------------------------------------------------------------------------------------------------------------------------------------------------------------------------------------------------------------------------------------------------------------------------------------------------------------------------------------------------------------------------------------------------------------------------------------------------------------------------------------------------------------------------------------------------------------------------------------------------------------------------------------------------------------------------------------------------------------------------------------------------------------------------------------------------------------------------------------------------------------------------------------------------------------------------------------------------------------------------------------------------------------------------------------------------------------------------------------------------------------------------------------------------------------------------------------------------------------------------------------------------------------------------------------------------------------------------------------------------------------------------------------------------------------------------------------------------------------------------------------------UUGAAUUAUGAGAUACACGGGGUUUAGUAA---CGUUUCAGAGACUAGCAUAGACUAUGCUGUAGAAUUAGUAAAAGGUACACGUGGACUAUGGUUAGUUAUAAU-GACAUGUCGUUAAAUUUUACGGCAACCGUUCAG--AUUUGUAUUU-AGCCGUCAAGACCUGACACUUGGAGUUCUA-UUUUACUUUGUAUAAUCAGGCUUUCUCUACUACAGUAAUACCACACAAUUUCGAAUGACAAUAUUCUUUUU-GAUGACUAGGUUCAUAAUCAGGUGGAUGACUUAGAGCAUAUACAGACGUUUAUCUACAAAGAUACCCACUACGACAUGAUGAUAAAAUGUUCCAGUGUUCGAGUCCUGAGCUACAUGGAACUCGAUAAGUUAUAAAUAAGUAGGUCUCUAAAGAAGGACUACUUAUUCGGGUUGUCC-AU--CUGCCCCGAAUCGUAGAUUUUGAGCUAGUAAGUUGCUCAGACUUACGCGUAGUUAUACGGAUUUCUGGAUCAUGG-------------------------------------------------------------------------------------------------------------------------------------------------------------------------------------------------------------------------------------------------------------------------------------------------------------------------------------------------------------------------------------------------------------------------------------------------------------------------------------------------------------------------------------------------------------------------------------------------------------------------------------------------------------------------------------------------------------------------------------------------------------------------------------------------------------------------------------------------------------------------------------------------------------------------------------------------------------------------------------------------------------------------------------------------------------------------------------------------------------------- 
>A1 5330
-------------------------------------------------------------------------------------------------------------------------------------------------------------------------------------------------------------------------------------------------------------------------------------------------------------------------------------------------------------------------------------------------------------------------------------------------------------------------------------------------------------------------------------------------------------------------------------------------------------------------------------------------------------------------------------------------------------------------------------------------------------------------------------------------------------------------------------------------------------------------------------------------------------------------------------------------------------------------------------------------------------------------------------------------------------------------------------------------------------------------------------------------------------------------------------------------------------------------------------------------------------------------------------------------------------------------------------------------------------------------------------------------------------------------------------------------------------------------------------------------------------------------------------------------------------------------------------------------------------------------------------------------------------------------------------------------------------------------------------------------------------------------------------------------------------------------------------------------------------------------------------------------------------------------------------------------------------------------------------------------------------------------------------------------------------------------------------------------------------------------------------------------------------------------------------------------------------------------------------------------------------------------------------------------------------------------------------------------------------------------------------------------------------------------------------------------------------------------------------------------------------------------------------------------------------------------------------------------------------------------------------------------------------------------------------------------------------------------------------------------------------------UAUAUU---GAGAUGAGUCACUUCAUAAGCUAGUUGUU------------------CUUGAGAAUCUUGUUGGCUGUUCUGCCUCUCGGCCGACACU--CGGCGGAUUUGGGAAGGAAACCUAUAAUCGUCCUGGCUUACACUUACUAAUUCCA--CACUUUCUUUUGAUCGUAUUGG-UUUAAAAUUUCAUAUUUCUGUAGCAACAGUUAUUUUAACUAUAACGGAAGUUCAUG-UGAUCAGAAUCUGCCGCUGGGCCAACCUUCUUUCGGUAAUGUUCUACAUUCCUAGUAAAUGUUUGCGGUUUACCACCCCACUAGCAGUUCAAUAUAUACUAUGGUCACUGACUGCAUAAGGUAGUUCUAUGCGUUGAGAUUAGACUCAAAAUU-AGGAGCUACUUCACUCAGAGCUUAUG---GGGUCGUUAAGUUCCU-UCUCUCAGUACUCGUUGUGGUUUGGUGCUAAAGACUAUAUCCAGAUUAUGUAUAUACCCACAUCCUG-GCCUUUCACCUCGCGUUAGCGCCGCUCCAGACAUUUAAAAAUGUCUACGAAGAAAGAUA--GGAUCAAUAAGUAUAUAUAAUAAACAAAUUAGUAAGAGUUGGACUACACUUUUACUUAAUAUUCA--AGUUCUCAAUCGGAAGAAUUUAGCUACAGA--AAAUUACCCUUGUAUCCACAAUUAACUCAGGAGAAGAAUAAUUAGUAUACGCGGGGAUAGCCGAGACCUGAUUAGGACCGACCGUUGACGCAUCCCACGCAAAUCUGCUUCCGGAGAGA-AACAAGGAGCAUGUAAAGUUCCUGCCCGACGCGUGUUGACAGACUUGAAUAGUCCAA-AUAAGUCUUUCAUAUCAAUGAGGUCCAA-------------------------------------CAAUAUAACGAAAAAG-CAAGUGGAAUGCAAACU---UAAUCCUUAUUAAGAGUGAACAAGGUAUAAUCUGUUACAACCAGGAACUGUAAUAUA-GCUUCAUAGAGAUUAAUAA-AGGUCCCAGUUUUUGUAUCUAGUCUGAAA-CAUUAAUC------UGUGAUGCGAAUGUCA----------------------------------------------------------------------------------------------------------------------------------------------------------------------------------------------------------------------------------------------------------------------------------------------------------------------------------------------------------------------------------------------------------------------------------------------------------------------------------------------------------------------------------------------------------------------------------------------------------------------------------------------------------------------------------------------------------------------------------------------------------------------------------------------------------------------------------------------------------------------------------------------------------------------------------------------------------------------------------------------------------------------------------------------------------------------------------------------------GAAUAACUAUUGGUUUUAUUAGUGUGAUGAUUCCAAAAGAAAGAGGAAUUGGACUCGGCCUAAGUUUUUUAUUAAAUACACU------------------GAUUUGAUUACACUUGCAUAAACGCUUAGGAAUCACAUGCAUUGUGUUUAAGCUUAAAAGUUUU-CAGAUUUAAUCGGUGACGAUGAGGGUUAAAA-CUGCACUGGUUAUACUUACUAAGCCAAAAAAACAAACUAUGACCAUUGUAUUGUCGAG-CCUGCUUACGUAUCACAGAAUCUAAGUCCCAUGAACCUUUCAAAGUAUCUGGUAUAAAAGCAGCAUUUACUCUCAAUCCUUCACGUUGUCAUAGACUCGUAAAGAGCAGCUUCUCUGACAUCUGCGAUUUAGCUAUGCUAUUGCACGCCGCACUAACAUUAUUAGAAGCAUCUAACUUUAUUAU-AGCCUGCAUGCUCAUAACUGUAUAUGCUAAUUAGCCCAAACAGAAAGAAUCUCGGAGU-------UAGUUGGUGCCACUUGAAACGU 
>H2 5330
---UAUUUUAA-GUAUAUUGCUCGCAGUCCUCCACAAUCCAUUAGGUCUAGCAC-UAUUCAAAUACUGAGAUCUUC-UCAACUGCAAUCGUAUACAC--UUAUUGGACGUACUUGGCUUCAUGUCCUUUGCUUCUAAGAUUUUUACGCACAC-CGAUGCGGCAGUAUCGAAACAAGUUGUUGACUGUAAAGUCACAUUAUGUAAAAAGU-------CGAUCAGGGAUGAGUUAUUUAUCUGGCGAUGCAGAUAUCAUCGUGUGACACCAAGUCGUAUCC----A--------UCUUAGUAACUGUUCACAUCACC----AUCGUCAGAAUAC----AAACUUCAUACUCAAAUACUGAGUUAGAUAAAAGACGCUUCCU---UAAUACUAUAA-ACUAGUAGUAUCCUCGUAAAUUUGCCCAGGACCCCACAAUAUCUGCAAG---GAGCAAUAGUGGAAAAAUUCUCGUAAA-UUCUUUGGUGUAUAUACACCUCGCUAUUUCGAAUA-GGUGGUCUAUCCAUGUCGUUAUGUUUCGCUCUG--------------------------------------------------------------------------------------------------------------------------------------------------------------------------------------------------------------------------------------------------------------------------------------------------------------------------------------------------------------------------------------------------------------------------------------------------------------------------------------------------------------------------------------------------------------AAUUACUAUAAAUGUUUCAUUUGGAGGA--UAAUUUGGCUUCCAAAACGGUU-AAAUGGUGUUGGAUGCAUGAUUUAGAUAUGAGU-UGUUCAUAAUUCUUUGGGAGCACUUUGUGAUCUACCU--AUGAUUCGAUAUUCACUAACCUAAGGUUUAUGGUAAAUUACUAAUUAGUGAUCAUGUUC-------UAAGUUUUGAGUUUUACUGCUAAAAGCUACGAC---CAUUAUUCUAAUGGACAGUUCUGUGGAA-GUUUCAACCUAUCGCCAAAGUGUUCUAAGAUCUAUUAAAUAAUUCGCAUUGGUACGGGUAUGCCGUUGCAGUGAACAUAGUCGUCAGGCUCUGGUAGUUGGGGAAAGCCU--CCCUAGAAGUUGAGUGUUUUUCGUUACCUUUCGUAG-AUGAAACGACGCCGAUUUU-------GGGUGAAGAUCUUGAAGAUCUCUUCACGAAAAGACGAGCUGGA----------------UUAGUAAUUAUUG-UAGCUUAGGUAAAUAGCAACGUAGUAGCCAAA-----------------------------------------------------------------------------------------------------------------------------------------------------------------------------------------------------------------------------------------------------------------------------------------------------------------------------------------------------------------------------------------------------------------------------------------------------------------------------------------------------------------------------------------------------------------------------------------------------------------------------------------------------------------------------------------------------------------------------------------------------------------------------------------------------------------------------------------------------------------------------------------------------------------------------------------------------------------------------------------------------------------------------------------------------------------------------GACGUU---CUGAUUAAUCUCUGUAUCAUUUUGCUCGU-----------------CUGUAACAGUUUAAACGACUAUUAAUGUUAGUAACCGAUGUCGGCAGCCUAGUAUAGGAUUUGUGAUAGAAACUUACUGAUCAAUAG-AAUUUAAGCCAAGCACUUUGCCUCAAUUGUGUUGA-UUUAAGCUUUUACUCUGGCGACGCAACAGUCUCUUUAAAGACCGUAGGCAUUGGUC-GAAAUAGUAUUCGAUGACAAAUUCGCAUUUUUUUGCUAAUACGCGCUAUUUUUUCUUCAUCUCCGUGUUUCGUAAAAACGUAGGCUGACUAAUAAACGUUAUGUGCUUUGACCGCACAAGUUAGGUUUAAAUAUCAAUAUCCAAAGAGAAAUU-CGCUAUGUCUUUUCUCUGGCCUUGAG---AACUACAUAAGAUUCUAAUUAUAGAAAAUAAUUACUGCUGCAGGCCGCUCAAAAUAGUUGAAUUCUAUAAGCAUUCGUCGCUUAUGCUUUGCGUUUCACACUAGCUCUGCUG-----------------------------------------------------------------------------------------------------------------------------------------------------------------------------------------------------------------------------------------------------------------------------------------------------------------------------------------------------------------------------------------------------------------------------------------------------------------------------------------------------------------------------------------------------------------------UUGUAUGAUCAUAUAUGGACGAUUUAAUUA---UACUUCCAGGGUCAG-GCGGACAGUUUUCACAGACAAAU-GAUGAUGAAUGUAAACUAGGGUUGGGUAGGUU-GGUGUGCCAACCACCUGGGCAGCUAGUACAUAGUUUACUGAACCU-AUCAGUUGAGAUUUAACUCGUAAAAUCCUAACCUGGUCCCAUAGACUACAGGCCUAUUGAUCUUACUUGUGCAGCUAAACCUUAAGUGAUUUAAGACCCGGA-GAUAAGGAGAUUCGACAU-AGGUAUGAGAUGUAGCGGUUAUCUAGCAAUGUAGACUCAAGGAGUCCUGUAGCUGUGGGAUAAUAGUUUAUUGCAGAUUCUGUACGCAAAACUACGUCGAACUCGAGAUAGGCCUAGUCCUGGAGCCUUCGUAAGGAAACCCGUUGUCCGCUUCUCCC-AC--GUGUCUCGAGUCGCAACUCCUUA-UUAGUAGACUACUCCUCCCAUUCCGUAAUCGUAUAGUUUUUUAAGCCGUUG--------------------------------------------------------------------------------------------------------------------------------------------------------------------------------------------------------------------------------------------------------------------------------------------------------------------------------------------------------------------------------------------------------------------------------------------------------------------------------------------------------------------------------------------------------------------UGAUGACUGCCGGAUCUGCGAACAUAAUAGGUGAAAAAUUUAAUACAUCAUGACACCGCUGAAAUCCUACGCCACGCGUUCA------------------UGAUACGAUACACCAACACUAACAAC-AGAAAUCGUCCUCAGAACGUUCUACCUCGAAAGAUCA-AAUAUUAAAUUGG-GACUAUUAAGGCUAGGAGUUGUACCCGUUCGACAUAGGAAAACGCGCGAGCCAGGUAUGAACGCUACAUUGUUAAAGUUGUGCCAAGCACCGUGGAUUUUACGCACCAUUAUGCUAGCGUAAUAUUUGCAGCGUAAGCAAAAACUAAUUAGAAUCCCUUUCAGCCCUGCAAAACCUCGAAUAGAUGUUCUGUCUAGUCCUAUUCUUUGGCUAUGCCAUGGUGCAUCAAAUCGUUACUGCUUGAGGCUUCUAAUUCCAAAAU-UGCGUAUAGAUUGCUAGAAAUCUAGGGAUACAAUGGUAGAUAGUAAUGUUCUUCUAGU-------UGGUUGGAGCGGGUUUGAGUGU 
>G2 5330
-UCUUUUAUGU-AUGUUCCACCCGCAGUCGUCCACACCCUAUUUACUCUAGCCUCCAUUCAAAUGCAGGCAUCUUC-UUGACUACGGUUGUACACAC--UUGUUGGCUGGACUUGACUUCAUUUCCUUCGCUUCUAAGAUCUUUACACACGC-UGAUUCCGCAGUUUCAGGACAAGUUAACGAUUGUAGAGCCGCAAUAUUUGAAAGGU-------UCAUCAGGGACGAGUUAUUGAUCUUGCAAUAUAAAUAUCAACGUGUGACAGCAGACCGCAUCC----U--------UUUUAGUCACUGUCCACAUUACC----GUCCCCAGGAGAC----AAACUUCAUACUCGAAUACUAAGUUAGACGAAAGGAACUUCAU---CAACACCAUUA-ACCAACGGUAUCUUUGUGAAUCUCUUCAGGACCCCAAAAUAUAUGCGAG---GAGCAGUAGUAGAAAAAUACCCGUUUACGAUCUGAUGAUACAUGCUCCCCGCGAUGUCGAAUA-AGUGGUCCAUCCAUGUCUUUACCUGUCUCUCUGUAAUUGAGGAAGCUUCUUUCGACUAA-UUGUUAUUCAGCACCGCAGUAUAAUCGUAACCCAGGAUAUUCGUUUGGAGCUUAUUGCUUAAGGAA------------AUGUACGAAUUUCUUUUAUUGC-CUAUAUAAUCCCACCUAAUAAAUUUAAAUUGCCUCUAAGAUGAAAGUACAAACCACAAGAUUUUUG--CGCAUCUAGUCAUAAAUUCCCUGGUACUGAUC--UCAACGAAUGUUUUUUGUUCUUGCGC-GGAGGCUUGAACGUCUUUUAC--GAAACUGGAACUUAACAGCGGAGGUCGAAUACCCACAAAAAAU----UCGUCGUACUUCCGGUUCUACGUGAAUAGUAUCACUCAACAACCGAACAC-UAAUAUCUAACCUGUAUUACAAUGAUACUUUUAGGCUAGAGAACCGUAUACUCUCACGGUUCUUGGCAUCUAGCAGCAGUGUUCAACUCAAACCGUAAGUCAAUCUAGUUAGAGGCAUGAUUU----UGUAUUGACAGGUUUUUUAUAUAACU--GUUUUAGCA----------------------------------------------------------------------------------------------------------------------------------------------------------------------------------------------------------------------------------------------------------------------------------------------------------------------------------------------------------------------------------------------------------------------------------------------------------------------------------------------------------------------------------------------------------------------------------------------------------------------------------------------------------------------------------------------------------------------------------------------------------------------------------------------------------------------------------------------------------------------------------------------------------------------------------------------------------------------------------------------------------------------------------------------------------------------------------------------------------------------------------------------------------------------------------------------------------------------------------------------------------------------------------------------------------------------------------------------------------------------------------------------------------------------------------------------------------------------------------------------------------------------------------------------------------------------------------------------------------------------------------------------------------------------------------------------------------------------------------------------------------------------------------------------------------------------------------------------------------------------------------------------------------------------------------------------------------------------------------------------------------------------------------------------------------------------------------------------------------------------------------------------------------------------------------------------------------------------------------------------------------------------------------------------------------------------------------------------------------------------------------------------------------------------------------------------------------------------------------------------------------------------------------------------------------------------------------------------------------------------------------------------------------------------------------------------------------------------------------------------------------------UAGUAUGAGCAUGUAUGAAUGAUUUAAUCA---UACUUCCGUGGUUAU-GUGGAUAGUUUUCACAGGCAAAUCAUAA-UGAGUGUAAACUAGGGCUGCGUAUGCU-AGCGAGGCGAUUAACUAAGCGGCUAGUCAUAAGCUUAUUGAACCU-AUCAUUAGAGCUUUAACGCGUAAAAUCCUGGCAUAGUUCUAUAGAUUAUCGGUCUUUCGACGCUACUUGUGCGGCUAGAUCUUAAGAGAUUUAAGACUCGGA-GAUAAGGAAAUUCGAAAU-AGGUAUGAAAUAUUACGGUCAUCUAGCUACGUAGAGUCAAGAAUUUCUGUAGUUAUAGGAUUAUAAUUUAUUGCAAAUCCUAUACGUAAAGAUACGUCAAACUCAAGAUAUGCCUAGGCCGGGGGCCUUUGUGAGGAAACUCGUUGUCCAUCUCUCCU-AC--GUGUACCGAGUUGCAACUUCUUA-UCAAUAGAUUACCCCUCCCAUUCCGUGAUUAUAUAGUUUUUUAGAUCGCUGUUCGAAACAACCAUUUACUCAGCCCUGGAGACGUAUGGGUUUAUGAGUGGACAUUUCGUAGACCUUCGAGAACGG-----------UUGUGCUAUAUCGUUCAACUUCGCACGAGGCCUGAUACUUCUGUGC-UUAACAUCCUUAUGUGGUAUUUCGUA--GAUAACGGGUGGAAAGGAAGUCUUGAAUAAAUACAUCUAAUCCCCUAACUAUUGCUGAACACUCGUGGGUACCACCUGCUCCACUAGAGAGAUAGUACCUAAUACCUACUCGCUAAGUUGCAGUACCGAAAUGCGUUGCGAGUGGCUAAAAGAAUAU-GUAUUACGUAGUUACAGUCAACAAGGCUUCCUCUCGGCAAGGCUCCUUCCGCUGGCGUCCAGAUUUCAGUUCUAUGAACUGUAUAGCUAC---------UAACUACGCAGUGCGAUCU-----------------UCGCUGAUAAAAAACUUGAUCUAUGCAGCAUUUGGACUUAUUGAGGUGAGCUCUUGCGUCUUGUACUACAUGACCAUAAUCGUAAUGGGGC--------------------------------------------------------------------------------------------------------------------------------------------------------------------------------------------------------------------------------------------------------------------------------------------------------------------------------------------------------------------------------------------------------------------------------------------------------------------------------------------------------------------------------------------------- 
>F2 5330
-UCAUUCAUGU-GUGUCCAACUCAGGACUUUCAAUGUUCUAUUAGGUGUAGCAC-AAUUUGGAUACCAAUAUCCUC-UUAACCACCGUGGUGUACAA--UUAUUGAGUGGGCUUGAUUUCAUUACCUUCAUGCUUAAGGUGACCGUACACGC-UAGUUCGGGAGUUUCGGGGUAAGUUAACGGCUUUAAAGUUACAACACACUAAAGGU-------UCAUCAGAGACGGGUCAGAGGUCUUAAAAUGUAAACAUAGUUAUAUGAUGGCAUAGCACGUCC----A--------UCUCAUCUACUGUCCACAGCAAC----AACAACGGGAGAG----AAAU-UCACAUACAAAUACCAAUCUAAUUGAAAGAGACUACAU---CAGAGUCCUAA-UCUAGCAAUUUCCUUGGGAGUUCGUUCAGG-CCCCAUGGCACAAGUAGG---GGGCAACAAUGGAAGAACAUUUGGAUA-CUCUCUGUUGUACACGCGUCUCGAACUGUCGGAUA-UACGGUCUAUCCAUGUCUUAAGCUUACGCCCCA----------------------------------------------------------------------------------------------------------------------------------------------------------------------------------------------------------------------------------------------------------------------------------------------------------------------------------------------------------------------------------------------------------------------------------------------------------------------------------------------------------------------------------------------------------------------------------------------------------------------------------------------------------------------------------------------------------------------------------------------------------------------------------------------------------------------------------------------------------------------------------------------------------------------------------------------------------------------------------------------------------------------------------------------------------------------------------------------------------------------------------------------------------------------------------------------------------------------------------------------------------------------------------------------------------------------------------------------------------------------------------------------------------------------------------------------------------------------------------------------------------------------------------------------------------------------------------------------------------------------------------------------------------------------------------------------------------------------------------------------------------------------------------------------------------------------------------------------------------------------------------------------------------------------------------------------------------------------------------------------------------------------------------------------------------------------------------------------------------------------------------------------------------------------------------------------------GACGUU---AAUAUCAAUUUGAGUUUCAGUUUGUCUGU-----------------CUUUGAAGUCUUAAACGACUAUUUACGUCGGUGAUCGAUGUCAAUAACCUAAUAUGAGACCGAUGGUUGAUAUGAACUAAGACAUAAGAACUGAAGCCAACUACCAUAAUUUUACUCAAUUGA-UUAAAGCUUCUGCCUUUGCGAAAUGGCGGAUGUUCUAAAGACCGAAGGCGCCGGUC-GAAAUGAUCUUCAAUAACUGAUCCGUAUUUGUCUGAUAAUACGGAGUAUUUCCCCUUUAUCACAG-AGAUUAAAAAUACAUUAGCUAACUAAUAGAUGAUCGUUGCUUUGACCGCAGAAUUUAGAUUUAAAUAUGGAUACCAAUCGAGAAAUU-CGUUGUGCUUUUCUCCUGGCUCUUUG---AAGGCCCUAGGGUUCCGAAUAUAAAAGCCAUUUAUCGCUCGGCGCCGAUGACGACGACCAAGUGCUGAAAGCAUUUUUUGCUUA-AUUUGGCGUUUCACACUAGCACUGGUG-GGAUUUCUAAAGAAGCAGACAGAGAGGUAUAG-AAUUGAGUUGUCGUUAACAGCACGUCGUUUGGUCACGAACAGACUGCAGUUUUUCAUACCGUUUACUCACGUACUAUUACACAUAUACUGCCGCGGA--GAGCUAUUAGCGUAUUUCUUAUUAUCUUAUUAGAAGACGGAUGGACAAAUGCAAUGGUUACUGAGGUCUGAAUA-GACCUACGAGACACUAGGCGCAGAUGACUAUUUCUAGUCACGAU-AAUCUCGCGUAGAUUGAAGAAUCUUCCAGUACAUAUUCAGUGAUUUGGCUAAAUGGU-AUUCGCUUUGUUUAUCCACGAAGCCCA--------------------------------------CCGUAUCAUAAGAGAA-UGAGUAGAACAAACACC--CUUUAAUCUAACGAAAGUGCAAACGGUACAUUCUGUUAUAAAUAAGACUUAGCACACA-AAUCUGUGAAGAGUGUUCA-UUGCUCAAAUCAAUGUAACCGGCCUGAAA-UGCUGACACAUCG-CAUGGUACAUAUCUGAUUGUAUUAUCAAUCAUGAACGAUCCGAUUA---UACACCCAAGACUAG-ACGGAUAGU-UUACGCAAGCGAAUGAAAUUGGAUGUGAACUAUGGCUGAAUAUGGU-GACCAGGCAAGUAACUG--UGACAAAUCGUUAUUUACCCAAACUU-AUUCGU-GAAAUCCAACACGUUAAAUCCGAGUAUGGUCAUACAGGUUCCAGGUCUCUUGACCCUAAUUGAGCGACUUAACCUUAAAAGAGUUAAGAUUCUGA-GAUGAGGAGGCUCAAAAU-AAGUAUGAGGUCUAGCGAUCAUCUAGCUACGCGGGUUUGGGGAUUCCCAUAGUCGUAGGGUGAUUAUCUAUUGGAGAUCUUGCGCACGAAAAUACGUUAAACUUAUGGUUUUAAAGAUUUAGGAACCUUUGUGAGGAAAUCGGUCUCCUGAAUUUACC-AC--GCGCUCUGGAUCGCAUCUUUUCA-UCAAUAGACCACUCCUUCUACUACGAAGUCAUAUGGUUUUUUAGAUUAUAA--------------------------------------------------------------------------------------------------------------------------------------------------------------------------------------------------------------------------------------------------------------------------------------------------------------------------------------------------------------------------------------------------------------------------------------------------------------------------------------------------------------------------------------------------------------------CGAAGAUUACCGGACCCGUGAAUAUAAUAGAUGGAAAGUAUAAUAUACCUAAACAUUGUUGAGAGUCUAGACUAAGCAUCUU------------------UAUUACGAUACAUUAUCGUCAACACCCGGAAGCUGUCUUCAUCGGAUUCUACUUCGAGAGCUCC-AUCAUUAGAUUAA-GUGGAUUAAGAUCAGGG-CUGUGCAUAUUUAACUUAGGAGAAUGUGAAAUCCACGUGUGGUCAUUACAUUUCUAAGGUCCUGCCUAUCAUAAUGGAUUUUAAGCUCCAUCAGGUUAGUGCAGUAUCUGAUACGUAAGCACAAUCUAAUCCGGACUCUUCUCGUUCUCACCAAAUCGUGAAAAGUCGGUCUUGCUAGACCAGUUCUUUGGCUAAACCUAUGUGCACCACGUCGGCACUGCGGAAGAUUUCUAACUCCAAAAC-UAUGAACGUAUUCUUAAAAAUCUAGUGAUACAGUGGCAAAUAGCAGCAGGUUCUGAGU-------UAGUUGGUACGGCUUCGAAUGC 
>E2 5330
---------------------------------------------------------------------------------------------------------------------------------------------------------------------------------------------------------------------------------------------------------------------------------------------------------------------------------------------------------------------------------------------------------------------------------------------------------------------------------------------------------------------------------------------------------------UAAUACAUAUCGCUAGUACUGAAUAA-AAAGUCUAUUUAAGCGCAAGAUAACUAAAACUCCGGAGAUAUCUCUGGUACUUAUAGCUGACAGGC------------AAGUAUAAGUCAGUAGUAUUACAUCGAAAUACUCAACCAUAUAAGCUCAACCCGAUUUUUAGU-GACACUAUAUACCAGAAGAUUUGUG--ACCAUUUUGUUACACGGUCCUCGGUACGAAUC--UAAACAGAUGUCUUUCGGUUUUAUUCAUUGGGCCUUCACCUUUUGAGC--GAAUCAAGUAUCCCGCAGUAUGGGUUACGGACUAAAAAGAAUU-----CAUCGUCUUUCCAGCUCCACGUGCCUAAGGACACUUAACAUGAGAAUAU-UUAUAUUUUCCCUGCAUUAGAAGGGUAGUCGUAAAGUGGAGAGUUUUCU----UGCCGUUGGGUGGCCGCCAGCCGCAGCGGCUGCUUUAAAACCUGAGUCGAGCUGAGUUGACAGAUUAUAC----CAUAUUGGUGCGAUUGAUACAUAACU--GCUUUACCU--------------------------------------------------------------------------------------------------------------------------------------------------------------------------------------------------------------------------------------------------------------------------------------------------------------------------------------------------------------------------------------------------------------------------------------------------------------------------------------------------------------------------------------------------------------------------------------------------------------------------------------------------------------------------------------------------------------------------------------------------------------------------------------------------------------------------------------------------------------------------------------------------------------------------------------------------------------------------------------------------------------------------------------------------------------------------------------------------------------------------------------------------------------------------------------------------------------------------------------------------------------------------------------------------------------------------------------------------------------------------------------------------------------------------------------------------------------------------------------------------------------------------------------------------------------------------------------------------------------------------------------AACGUG---ACUAUCAAUUCGGGUUUCGGUCUGUCUGU-----------------CUGUGAAGUCUUAAACGACCAUUUACUUUAGUAACCGAUGUCACUGAGCUAGUAUGAGACCGAAGGUUGAGAUGUACUAGAUUAUAUGAACUGAAGCCGAUUACCAUGAUUUGAUUCGAUAGG-UUGAAGCUUCUGCUUUCGCGAAACAGCAGGUAUUCUAGAGACCGAGGGCUCUCGUC-GAAACGAUAUUCACUGACUGUUCGAUAUUUGUUUGGUAAAAGGGAGUACUUCCUCAUAAUUUACGAGGUUAAUAAAUACAUUAGCUUGCUAGUAGAUGGUCU-UGCUUUGUCCGCAUAAAUCAGAUUUAAAUAUGAAUACUCGUGGAGAGAUU-CCUUAUGCUUAUCUUCUGGCCGCUUG---AAGAACCUAGGGUUCUGAUUACAGGAGCCACUUAUCGCUUGACGCCGAUGACGAUGAUUAAGUGCUGAAAGCAUUCGUAGCUCA-AUUCGGCGUUUCAUACUAGCAAUGCAG-----------------------------------------------------------------------------------------------------------------------------------------------------------------------------------------------------------------------------------------------------------------------------------------------------------------------------------------------------------------------------------------------------------------------------------------------------------------------------------------------------------------------------------------------------------------------UUGUAUUAUCAAAUAUAGUUGAUCCAAAGAAGCAACAUCUAGGAAUAG-ACGAAUAGU-UAACGCGGGCGAAUGAAGAAAAAUGUUAACUAUGGCUAGACAUAAU-GACCAGGCAAGUAAUUG--UGACAUCCCAUUAGUAAUCCGAACUU-AUUCGA-AAGCUCUAACAUGUAAAAUCUUAGUAUGGUCCUAUAGGUUCCAGGCCUCUUGACUCUAAUUGGGUGGCUCAACUUUAAAAGAGUUAAGACCCUGA-GAUGAGGAAGCUCAAAAU-AAGCAUGGGAUUCAGCCGUCAUCUGGCCACGCUGAUUUGAAGAAUCCCAUAGUCGUAGGGUGAUAGUUGAUUGAAGAUCCUAUACACCAUAAUAAGUGAAACUCAAAGUUUUGUAGGUUUGGGGGCCUUUGUAUGGAAACCAGCUACCUGAAUUCACC-GC--GCGCGCCAGUUCGUAGUUUUUUA-UCAGUAAACCACUCCUUCUACUCCGAAGUCACACGGUUUUUUAGUUUAUAAACUGUAAUACUCACUAGAUCAAUUCUAGAGAAAAAUCGGGUUAUGAGUGGCUAUUAAUUACGCUUUCGAGAACAG-----------GCGGCUCAAAUCGCAUGAUCCCGUACUAGGCCUGGCACUUUUAUAA-CCAAUAUACUUAUGUGGUGUUUGGCA--GAUAAUAGGUGGAAAUAUAGCUUUCAAUGAAUAAUUUUGAUCUAUUGGCAGAUGCAGAACACAUGCAGGUGCCACCUUAUCCAUUCGAGGGAUAGUGCCUAUUAACUGCUGGGCUCGCUGCGUUCAUAGAAUAAAUCACAAGAGAUGGG--AGAACU-GCAUAUCAGAAUUAA----ACUACAGGACACUAUCAGUAAGGCUUUUUGUGAUACCGUCGAAAUUGCACUUCUAUAGACUAUAUAGCAAC---------------UAUCAAGCUAGCU-----------------CCGUAGGUAACCAACAUAUACUAGGAUGAGUUUAGGCUAGUCAAAUGUGUCUCGUGCGUUUAGUGCUAUAUGGCGACAAUGAAAUUGGAGA---AGCAGAACACCGGACCCGUGAAUACAAUAGACGGAAGAUAUAAUAUAGCUAGAUACCGAUGAAAGUCUCGACUAAGCAUCUA------------------CAUUACGAUUCACUAUUGUCAACGUCUGGAAACUGCCUUCAUUGGAUUCUAUUUCGAGAGUUCU-AAUAUUUAAUUAA-GACGGCUAAGGCUAGGG-UUAUUCACAUUUAACUCAGGAGAAUGUGAAAACUAAUUAUGGACAUUACAUUUCUAAGAUUUUGCCUAAUAUAAUGGAUUAUAGGCACCAUCAGGUUAGUGCAGUAUUUGCAACGCAAGCAGAAUCUAAUCCGGAUUCUUCUCGUUCCCGUCAAAACACGAAAAGCUGUUUUUUCUAUACCAGUUCUUCAGCUAUAUCUGUGUACCUCACGUCGGCGCUGCGGAAGAUUUCUAACCCCGGCAC-UGUGGACUUAUUCUUAGAAACCUAGAGAUACAGCGAUAGACGGUAACAGGCUCCGAGU-------UGAUUGUCGCGGUUUCGCGCGC 
>D2 5330
-ACUCUUCUGU-AUGUUCCAUCUAAAGUACCCUACGUUAUAUUAAGUUCAGCAC-AGUGCAAAUACCAACAUCCUC-UUAACCAUAGUUGUGAGUUC--UCAAUGGGUGGAUCUGAUUCGAUUUCCCUUGCCUCAAAUAUCAUCGUACAAGG-UGAUUUAGUGGUUCUGAGGUGAAUUAAAUUUUGUAGAGUCACCAUACGCCAGAACC-------CCGUCAGGAAAGGGUUAGUGUUCUUGCAACAUAGACGUAAUUACAUAACGUCAAGUUACUUGU----A--------UCCCAAUUACUGUCUGCGCUACC----ACCGUCAGCAACC----AACCACCAUAUUGGGAAACUGAUUUAGAUAGAAGUAGCAGUUU---CAGCGUCGUAA-AUUGACGGUUUCCGCGAGAAUUCGAUCAAG-CCAUAAAGUAUAUACCAC---GGGACUCAAUGGAAGAAUAGUUGGAUA-AUCUCUGCGGCCCAUACGUCUCGCGAAAUCGAAAG-UGCGGUUCCUUCGUGGUUGGGGCUUUUCUCCUC-----------------------------------------------------------------------------------------------------------------------------------------------------------------------------------------------------------------------------------------------------------------------------------------------------------------------------------------------------------------------------------------------------------------------------------------------------------------------------------------------------------------------------------------------------------------------------------------------------------------------------------------------------------------------------------------------------------------------------------------------------------------------------------------------------------------------------------------------------------------------------------------------------------------------------------------------------------------------------------------------------------------------------------------------------------------------------------------------------------------------------------------------------------------------------------------------------------------------------------------------------------------------------------------------------------------------------------------------------------------------------------------------------------------------------------------------------------------------------------------------------------------------------------------------------------------------------------------------------------------------------------------------------------UAAGAUUGAUAACAGAAAUAAGAGGAAAUAUCAUACAGCGGC--UCUACGGCAUUAUUCCUUAGAGAUUAUUUGCAUGCUCUAAUGGAAAGAGGGAACUUGUACUCAAAACCAUAGGCUUAUCUAGAUGCAAUA-AGUGUUGUUGAGGA-UUGGCCGCGUGAGGAGGCGGUAUCAGC-UAGGGUCCUAAACGACAUUUAACUGUACUAAUUUCCAUGGCAAGCACACAAGAUCAUGGGACUCGCUGAGCACUAUUCCAUCUCUGCUAGCUAA-UAGUGAUCGAGUUAAUUCACCCGGUAAACGUUAUCGCGUUUUGUCGAAUACGAGAUGAUGCUGUAUACCCCAAACGGUUAUUGCACUUAAGUAUAAACGUAAUAGAUAGUGCCCACCGUAGAAGCGCUUUAUUCCGAUUU---AU---------GAACGAUGUGACCUACAGCUGUAACAGGAAACAUCCCGACCCUUCCUCUGUGU-AAAUGGUGGAUAUUCUAGAAUGCUCGAAACCACAUUCCGAGAUGUC---CAAAUUAAAUUCUUUAUCAGAUCUCAUGU------------------CUUAGACGUGAUACUGAUUAUUUGCUCGUGUAGCGGAUGUU--UCGCCGAUUAUAAAAUUAAUUGCUGGAGUGCGUUAGGAUACAGUGAAUACAGUCGGCUCUUUUCUUGUGUUCAAAUUAG-CUAGCGGUUUUUCCUUUGCAAAACAACAAGCACUUUGAACACCGAGGACGCUCGUC-CCAUGAAAAUUUAUUGGUUAGACCACAUUUCUUUACUAAUCAGGAUAAUGUUCCCAACGUUUCCACAGUUUGAAGACCUAUUAGCUGAGGAAGGGAUGUAAUGUGUGUCGACCGGAUAAGAUAAGCGUGUGUGUUGCUGACUAACAAGAGAUC-CGUUGUAUAUUUAUUCUGCUAUUCUG---AAUUACUUAGAACUCUAAAUACAAGAAUUAAUU-----UUAAUGCCGACAGUUAUGAUUGGGCUCUGGUUGCGCACGUAGUCUU-ACCUCGCAUUUCCCUGUAGUAUUGCGUG-------------------------------------------------------------------------------------------------------------------------------------------------------------------------------------------------------------------------------------------------------------------------------------------------------------------------------------------------------------------------------------------------------------------------------------------------------------------------------------------------------------------------------------------------------------------------------------------------------------------------------------------------------------------------------------------------------------------------------------------------------------------------------------------------------------------------------------------------------------------------------------------------------------------------------------------------------------------------------------------------------------------------------------------------------------------------------------------------------------------------------------------------------------------------------------------------------------------------------------------------------------------------------------------------------------------------------------------------------------------------------------------------------------------------------------------------------------------------------------------------------------------------------------------------------------------------------------------------------------------------------------------------------------------------------------------------------------------------------------------------------------------------------------------------------------------------------------------------------------------------------------------------------------------------------------------------------------------------------------------------------------------------------------------------------------------------------------------------------------------------------------------------------------------------------------------------------------------------- 
>C2 5330
-ACUCUUUUGU-AUGUUCCAUCGAAAAUGC------------------CGGUAC-UAUACAAAUACCAACGUCCUC-UUAAUCACAAUUGCGAGCUC--CCAAUGGGUGGAACUGAAUUUAUUCCCCUUGCGCCUAAUAUCAUCAUGCACGA-UGAUUCAGCAGUUUCGAGGUGAAUUGAAGAUUAUAGAGUCGC-AUACGCGGAAAUU-------UCGUCAGGAAAGAGUUAGUGAUCUUGCAACAUAGGCGUCAUUGCAUCACAUCAAUUUGUCCCU----A--------UCCCAAUUACCGUUUACGCUACC----ACCGUCGGAAACC----AAACAUCAUACUGAGAUACUUAUUUAGAUAGAAGUAACAGCUC---UAGCGUCGUAA-AUUGACGGUUUCCGUGAGAAUUUGAUCAGG-CCUCAGAGUGUAUAUUAU---GGGGAUCAAUGGAGGAAUAGUCGGAUA--UCUUCGCUGUUCAUACGCAUCACGGAAUCGAAGA-UGGGGUUCUUUCAUGUUUGAGACUUUUCUCCUC-----------------------------------------------------------------------------------------------------------------------------------------------------------------------------------------------------------------------------------------------------------------------------------------------------------------------------------------------------------------------------------------------------------------------------------------------------------------------------------------------------------------------------------------------------------------------------------------------------------------------------------------------------------------------------------------------------------------------------------------------------------------------------------------------------------------------------------------------------------------------------------------------------------------------------------------------------------------------------------------------------------------------------------------------------------------------------------------------------------------------AUAAUGCUCCUAUCAUGUUAUACGUUGCGUUAGAGAAU---UUUAUUUGCAUUUAAUUCAUCCUCACUCUUGGGAAGCUUAAUACAAUCGAUUAUCGACUUUCAUCUUUCAUCUGUAAUUC----CUGUAUUGAAGUGAGCUCUUGCUAGUUAAUUAGAUCUGACGACGGAUACGGACUUCUUUUCGUAAGCAGCCCACAAGAGUUAUCCUUAUA-AUCGCUACACUUCACG-CAAAUUAUUAGAAAGCAAACACAAAGGCGUGUCCUGUUUAUAUGUAGGCUCUCGCAUUCAGU---GAUUCCUCACGAAGUCCUCGUCUAUAUCCAAAUUACCCAGAUAAACUACAUGAUCCCUAACCAUCGUCAAGUUCGAGAGAACACAUGUGAGAUA-GAAUAAAUUCUGAGUGAAACUCAGUUCAUCACAUCUACGUUACUGAAGUGCAUGGAUAAGUACACUAUUCGUUCUAAUAGUUUUCUCAUUAUCGUUAAAUCAAGGAAGAUUCGAUACCUCCA------------------------------------------------------------------------------------------------------------------------------------------------------------------------------------------------------------------------------------------------------------------------------------------------------------------------------------------------------------------------------------------------------------------------------------------------------------------------------------------------------------------------------------------GAUGUC---UAAGCUAAUCUUUUCAUCAGGUCACUUGU------------------CUUAGACGUGGUAAUGGUCAUUUGCCCUUGUAGCGUCUGUA--UCGCCCAUUACAAAACUAAUUACUAGAGUACGUCAGAUCAUAGUGCAUAUAAUCUGCUCUCUUCUUGUGGUCAAAUUAA-CUAGCGGUUUUUCCUUUGGUAAACAACAAGCAUUUUAAAUAUCGAGGACGCUCCUC-UCAUGAAUACUUAUUGAUUAGACCACUCUUCGUUCGUGUUCCGGAAAAUUUCCCUAACGUUUCCGCGCCAUGAAGACACAGCAGCUGAGGAGUGAAUGCAAUGUGUGUCAACCACACAAGUUGAGUCUAAGUGUUGCUGGCCCACAGGAGACU-CUUUAUACAUUUAU----------------------------------------AAUUCAUU-----CUAACGCCGAAGAUCAUUACUGGGGUCCGGAUGCGUACGUAGUCUU-ACCUCGCCUUACCUUUUAGC-CUGUGUGCAAUCUAUAAAAACGACUACAGAGAGAUAUGG-UAUUAAUUUUUCCUUAGUGCUUAAAAAACUAGUCCAGAUAGGAUCAUAACUACGCAUACCUUUAACUCGUUUACUGUUAAAUACAC----CGGUAGA--GAGCUAACCGUAUAUUUUGUGGCAGCUUUUUAUAAGGCCAAUGAAGGCAUACAGGGAGGACAGAGGUCUGACUA-AACUCAUGAGAACUUCCCCGCAAGUUACAGUUCUUCGGUGGGGU-UAUCGGGCAAAUACUUGAAAUCCCCUCUGAACACAUCCACUGUACUACUUUAUAAAA-ACUAGUCCACUACAUCCAUUAAACCUAA-------------------------------------UUAUAACAUAAAAUCA-UUAGCAAAAUAAAUAUU--UAUCUGUAUAAAAAAAGCGCGAACGUUGCAACAAGUUACAAGUAGAAAUUGAAAUGCAGCCUCCUGAUAACGGGGUUA-CAUCAUUAAAGUAUAUGAUCUAUCUAAAG-UGUUAUUACAUUA-CGCGUUACAGGCUUCC----------------------------------------------------------------------------------------------------------------------------------------------------------------------------------------------------------------------------------------------------------------------------------------------------------------------------------------------------------------------------------------------------------------------------------------------------------------------------------------------------------------------------------------------------------------------------------------------------------------------------------------------------------------------------------------------------------------------------------------------------------------------------------------------------------------------------------------------------------------------------------------------------------------------------------------------------------------------------------------------------------------------------------------------------------------------------------------------------UGAUGACCAGUAGAUUCAUGAACAUAGUAAUCGAUGAAGGACAGAUAUCGAGAUGCAGUCAGAAGUACAUAUCAAGUUUUUA------------------AGCUACGAUACAUUUCCGUUGACAUCCAGGAAUCGCCCUUAUUCAAUUUUGCACCGAAGGUUCU-AGCACUACGUCAAUAGCGGCCAAGGCUGAGA-UCAUGUAUAUAAUACCUACUCAAAUGUAGUAGGUAAUCAUGACUAUAGUAUUGCCAAGGACUUAUUAAGUAUAAUAGGCUGCAAACCCCGUUAUACUAGCGGAAUCUUCGUUGCCUAGCCAGGACCCGGUCCGGAUCCCUCUCGGUCCUGUUAAAUCGCAAAGAGUAGAUUUCCCUUCAUCUACUCUUUGGCUAUGCCACUGUGUGCCACAUCAGUAUUAAUGAGGACUUCUAGUUCCAAUAU-AACCUACCCAUCCCUGGAAAUUUGGGGAAACAGUGACAAGUACCGUAGAUUUUUGAAA-------UGUUUCGCACCACUUAGAACAU 
>B2 5330
---------------------------------------------------------------------------------------------------------------------------------------------------------------------------------------------------------------------------------------------------------------------------------------------------------------------------------------------------------------------------------------------------------------------------------------------------------------------------------------------------------------------------------------------------------------UAAUGUAUUAAAUAUUUGUCGGUUAA-AAACUAUAUUCCACCACAGGAAAAACGCAAACUCAUAUAUAGCCCCAGUGCAAUUUACAUGAGAUCUCCUGUGAAGUGAUUUACACAAACUUUUAAGUAC-CCGUAUCACUAUGUUUUUGAAGGUGAAGGCAACCUUUAACCGUGAAUGGUAUUAGAAGUAACUAUA--UGCGUGUAGCUCAAAAUUCCACCGGGCUGACU--AAAGCAAGUGCUUUUGGAUUGUUUCC-CAUGGGUUUAACCCUUCAGCC--GAGAUUCGAGUCUUCAGGUAUAAGUAUUUUCUAUAGACAGAGU---AUUUUUUGAUUUCCACUCAUAUACUCCUAAAAACAAUCGACUUGGAAAUAU-UUUAUUCUUCUCAGUGUCAGGACAUCACUGCUGGGCUCGCGAGGUAUAU----UAGGGUUAUUUGUUUGACACUACCCGUAACCUUCUUAAAACUUUAGUGCAGUUAGUGUCAGAGUCCAGUA---UUGUAUUAAUUUGGCUCACUCAUAACU--GUCUAAUCA---------------------------------------------------------------------------------------------------------------------------------------------------------------------------------------------------------------------------------------------------------------------------------------------------------------------------------------------------------------------------------------------------------------------------------------------------------------------------------------------------------------------------------------------------------AUAAUACUCCUAUCACGAUUUACAUUGUGGUAGUGACC---UUUGUCAUUAUUUAAUCGGCUCUGACUCUUGAGUAGCUUAAAACCAUUGACUAUCAACACUGAUCGUUCGUUUGUUACUC----CGAUAGAGAAGCGCUUUUUCUCUCGUUAAUCCGAUUAGACCGCGUAAUCUGAUUUAUUAUCGUAAGAUACCCUAGUUGAAAGUCCUCAAG-AUCAUCACUUUUCACG-GAUAUUGUUAAAAAAUAAAGAUCUGGUUCCACCCAGCUUACGAGAAGACUUAUGUAUUUGAU-GAUGGCUCUAG--AGGAUUAGUUCUAUAUACGAAUUUUGUACAUAAGUUUCAUGACUUCUUAACAUCCUCACUUCCGAAAAAUCAUUCGCAGGUUU-CAAUAAAUCUUGAGUGGAAUCUCAGAAUCC-UAUAUGUCUUACUAAAUUACGUCAAUGACCUAAUCACUCAUUUUAGUGGCGAUCGCCUUUUCAUCAAAACUAGGAAGGGUUUAUAUUUCCG--------------------------------------------------------------------------------------------------------------------------------------------------------------------------------------------------------------------------------------------------------------------------------------------------------------------------------------------------------------------------------------------------------------------------------------------------------------------------------------------------------------------------------------------------------------------------------------------------------------------------------------------------------------------------------------------------------------------------------------------------------------------------------------------------------------------------------------------------------------------------------------------------------------------------------------------------------------------------------------------------------------------------------------------------------------------------------------------------------------------------------------------------------------------------------------------------------------------------------------------------------------------------------------------------------------------------------------------------------------------------------------------------------------------------------------------------------------------------------------------------------------------------------------------------------------------------------------------------------------------------------------------------------------------UCAAAUUAUGAAGUAUAAGCAAUUGACUUA---CACUCGCAGAACUAA-AUGGAUGACUUGCGUGAGGAAAAAAAAGUUAAGCAUAAGCUAUAGCUAAAUAUUCC-UGCGUGUUAAUAAAGUGGAUAGCUACUUCUCGGACGAGUGAAUCC-UUUUACCGCGAUUAGCGUUGCGUAGUCCAACUACCAUUAUACACACUCUAUGUCCUUCGUCACUA-UGAGUCGACUCGACUUAAUAAAACGAAAAACUCUGA-GAUGGAAAGACUCAAAGA-ACGUAGAAGAUUCAUAAGUCAUCUGCCACCAUAAAUAAGAAAAUAUUCGCUUUGGUAGGAUGACGGUACGUAGCAGUUGUUGCGCGUAAAGCUACCUAAAAUUGAUAGUAUUGCAGCUUCCAGGACUCCCGUAAGGAAGCUAGCUAGCUGUCAGCCCC-AU--GUGCCUCGAUUCCCGCCCUCCUA-UCCGUAAACUACCUCUCAUCAUCCAUACUCCCAUAUGCUUCUAAUUCUUAG-------------------------------------------------------------------------------------------------------------------------------------------------------------------------------------------------------------------------------------------------------------------------------------------------------------------------------------------------------------------------------------------------------------------------------------------------------------------------------------------------------------------------------------------------------------------------------------------------------------------------------------------------------------------------------------------------------------------------------------------------------------------------------------------------------------------------------------------------------------------------------------------------------------------------------------------------------------------------------------------------------------------------------------------------------------------------------------------------------------------- 
>A2 5330
-ACUUUCGUGU-AUGCUCCAUCCACGAUGCCCUACGCCAUAAUAAGUGCAGCUC-AACAGAAACACUAACGUCCCC-UUGAUUACAUUAGUAAACAU--UCGUCCGGGGGACCCGAAAAUACUUCCUUUACGUCUAACAUCUUCACGCACGA-UGAUCCGAUGUUUUUGUAGCGCAUUGGAGAUUGUAAAGUCACCAUACGCGGAAAGU-------ACAUCAAGAAAAGGUUAGUACUCUAGGAAUAUAGGCAUAAUUCCAUAAUAACCAGUUAUAUCUAAGCA--------CCCUAAUCAUUGUUUGCGCCACC----CUCACCGGCGACC----AAAAAUUAAAUCGAAAUGCUAUUAUAAGUAAAAGUGGCAUUCCCAACAACGCCAUGG-ACUGACGGUUUCCGCGAAAUUCCACUCAAG-UUCCAAAAUGUAAGUCAU---GGACAGCAAUGGAAGAGUAGUCGUACA-AGCUC---UAUAUAUGGAAAUCGCGGAAUCGAAUA-UGCGCUUUAUCCUUGCUUUAGACUCUUGUCCCCUGGUGUAUAAAACAUAUCUCGGUUAA-AUACUAUUUACUACCCCAGAAGAAACGAAAACACGAAUAUUGCUUUACUGGGAUUCACAUGAUUUCACCUGUAACCUGAUUUACACAUCUUUUUAAGUAC-CCGUAUCAUUAGGUCUUUGAAAGUGAAGGCGACAUUUGGCAGUAAGUGGUAGUAGAAAUAUUUAUG--UGUGUAUAGCAAAAUAUUCCACCGGAUUGACU--UGAGCAAAUACCUUUGGUUAUUUUCC-CACGUGUUAAUCCCUUCAGCC--GAGAAGCGAGGUUUCAAGUAUAAGUUUUUUCCAGAAACAAAAU---AUCUUUUGAUUUCCACUUCAAUAUCUCUAAAUGUAAUCGACGUGAUAGUAU-UUUAUUUUACACAGUGUCAGGACAUCACUGCUAGGGUCGCGCGAUCUUU----UAAGUUUAUUUGGCUACCGCUAUCCGUAAACUUCCCCGUUCCUCAGUACAGUUAGUUUCAGAGACCACUA---UUGUAUUAAUUUGUAUCACACAUAACU--GUCUAAUCA---------------------------------------------------------------------------------------------------------------------------------------------------------------------------------------------------------------------------------------------------------------------------------------------------------------------------------------------------------------------------------------------------------------------------------------------------------------------------------------------------------------------------------------------------------AUAGUACUCUUAUCAUGAUUUACAUGGAGGUAGUAAUU---UUUUUUUUGAGUUAUUUGGCUUUGACUCUUGAGUAGCAUAAAGCAAUUGAACGUCGACUUUGAUCUUGGGUCUGUUACUU----GUACAGAGAAGUAAUCUCUCUCUAGUUAAUCAGAUUCGUCGAUGCAUCUUGGUUUAUAACCGCAAGCUACCCUCAUGUACGAUCCUCACG-AUCACUACAUUUCACG-GAAAUUGUUAAAAGAUGAAAGUUCGGUUCCAUGCAGUUUAAGAGAAGGCUCAUGUAUUUAAU-GAUGACUCUCG--AAGACUGGUUCGUUAUACGGAUUCCGCACGUAAGUUGCAUGACUUAUUAACCUCCUCACGUUCUAGAAGUCAUUCGCGAGUUA-CGAUAAACCUUGAGAGUAAUUCUAAUAUCC-UAUACGUCUUACCAAACUACGUCGGUGGCCUAAUCAUUCGUAUCAAUAGCCAUCGCCUUUUCGUCAAAACUAUGAAAGUUUUAAAUUCUCG------------------------------------------------------------------------------------------------------------------------------------------------------------------------------------------------------------------------------------------------------------------------------------------------------------------------------------------------------------------------------------------------------------------------------------------------------------------------------------------------------------------------------------------GAUGUG---UAAAUCGAACUCAUCACUAGUUCGCUUGU------------------CUCUGAAAUUAUAGUAGCAAUUUGUACUUGUAGCAAGUGGU--UCAUCUACUAUAAACUCGAUGCUCGAAGUCUGCGGGGCCGUAGUUACUAUAAUUGGCUAUCUUGUUUUGGCCUGAAUAG-UUAAUGUUUACAAUUUCGCAAAACAACAAUCAUUCUAAAGAUCGAAGGCGCUCCUC-CUAUGAACUUUCACUGAUUAAAUUACCUUUUUCUAAUAAUCCGGAGAUAUCCUUCCACAUCUCCGAAAUUCGAGAGUCCAUUAGCUAAGAAAUAAAUGCACUGUGUAUUGGCCAUAAAAGUUAAAUCUUAGUACCUCUGUCCCACAAGGGAUG-CGUUAAGUUCUUGCUUAGACCCUUUG---CAUUACCCGAGUCUUUAACUAUAUAAAUUUAUU-----UAAAUACUAAUGAUUACGGCUUGACUCUGCAUACAUCCGCUACCGA-ACUUUGCGUCUUAUUUUAGUACUGGAUG--------------------------------------------------------------------------------------------------------------------------------------------------------------------------------------------------------------------------------------------------------------------------------------------------------------------------------------------------------------------------------------------------------------------------------------------------------------------------------------------------------------------------------------------------------------------------------------------------------------------------------------------------------------------------------------------------------------------------------------------------------------------------------------------------------------------------------------------------------------------------------------------------------------------------------------------------------------------------------------------------------------------------------------------------------------------------------------------------------------------------------------------------------------------------------------------------------------------------------------------------------------------------------------------------------------------------------------------------------------------------------------------------------------------------------------------------------------------------------------------------------------------------------------------------------------------------------------------------------------------------------------------------------------------------UGCUGAACUUCAAGUUCACGAAUAUAAUAGUCGGUCAAAGAAGGACAUCUAGAUG-GGCUAGAAGUCUGCACUAAGUAUGGA------------------CGCUCCGAUACAUUACCACUAAUUUUCAAAAACAGUCUUCGUUAGGUUUUGCGUCGGAAUUCAU-AAUGCUAGAUUAAGAAUGAUUAAUGUCAAGG-UCGCACAUGAAAUAUUCAGUAUCACGGGUCAACUACGCAUAAUCAUCGUAGUAUCUGGAGUGUGCUAAGCAUAACGGACUACAAGUUCCAUUAUACAAGCGGAUUACUCGCAACAUGAGUAGAGUCCGAUCCGGAGCUCCUUUGGCCUUGCUGGAUCGCGGAGAGAGAUUUUCCCUACACCUUCUUAUUGAUCAGACCAUUGUACACCCCAUCGAUAUUGCCAAAAACCUUUAGUUCCAGUAU-AACUUGCCGAUAACCGGAAACUCAGAGUGGCAUUGUCGGAUAUUAGAGAUCUCUGAGU-------UGUUUGGCAUCACUAAGCGCAU 
>H3 5330
---------------------------------------------------------------------------------------------------------------------------------------------------------------------------------------------------------------------------------------------------------------------------------------------------------------------------------------------------------------------------------------------------------------------------------------------------------------------------------------------------------------------------------------------------------------UGAUAUCCCUUACUUUCGUAGGUUAU-UCAACAAUCCCCUCGGAAACAUCCACUUAAAUUGAAACAUAUUCCUCCGACCAGUCA-UAACACGAC-----------UCGGUGGCAUCUGUCUAAUACG-CUGCAUUAAGUUAUUUUCAAUGUAGGGUAUUACAUUAAAUGGGGUGAGCAGGCGCCAUGGCGCAUA--AACAUCUAGUUAUUGUACUAGCCGAAUCAAGC--GGAACAGUCCCUUUUUCAGCUUCGCC-UUAAGACGUAAUGUCUUACCC--ACGGCUAGGUGCCAGUUAGAUUUGCCCCGCUGACGGACAGAUU---CCUACACUUUUUUAAUUUCCUAGAUCUAAGAGACAAACAGCGGACCGAUAAACACGUUUUACACAGUUUAAAGUCAGAAGUCUUUUAGUAG-------AUU----UAACAGCAGCUAGCAGUC---ACCAAAGCACACCGAAAAGCGGAAGUAAUAUUGGGUUAAGGGAAUGUAU--UCGAUGAUGAGAUUCCACACGCGUGCGC--ACCACAGCA---------------------------------------------------------------------------------------------------------------------------------------------------------------------------------------------------------------------------------------------------------------------------------------------------------------------------------------------------------------------------------------------------------------------------------------------------------------------------------------------------------------------------------------------------------------------------------------------------------------------------------------------------------------------------------------------------------------------------------------------------------------------------------------------------------------------------------------------------------------------------------------------------------------------------------------------------------------------------------------------------------------------------------------------------------------------------------------------AAAGAGAAAGUGAAGAAUCUAGGACGUGUAUCGUUGAGUCCG--ACUUUGGUCGGAAUUUUUCGAGGUCAUUUAACUGUAACGUUCGACAAAAAAGAUAUGAACAUAAAGAUUAGAAGCGGCAAAGGUAUAAAU-GAUGUCGUUAAUGU-GAGCCCAUGGAUAA-UUUAAUAUGACU-AAUUCAUCAACACAGAAACCAAAUGCUAAAAUCUUCGUAGCAAAAUUUCAAAGGCAUAUAACAUCCCUAGACCGUGUUACCGGAAGGACUAAGGAUAAGAAACCUGUUCAUUGACCAAGUGAUUGCUGUCUAAAUCUGUUUCGAAGGAUCACACGCUAUAUGCCCAGACAAUGUAUGGUUUUUCGUUAAGAGUACUAUAACUCAUUCGAUGCCUAGAUAUGCAUUGUGUCGUAUU---CU---------AAAAGAACUGCGAUAGGCCUAGUGAGUAAGCCGUACUAGCUCCACAGGUAUAU-AUAUAGUCAUAUCUUUAAGAUGUUCUACGCGCUGAGCCAA--------------------------------------------------------------------------------------------------------------------------------------------------------------------------------------------------------------------------------------------------------------------------------------------------------------------------------------------------------------------------------------------------------------------------------------------------------------------------------------------------------------------------------------------------------------------------------------------------------------------------------------------------------------------------------------------------------------------------------------------------------------------------------------------------------------------------------------------------------------------------------------------------------------------------------------------------------------------------------------------------------------------------------------------------------------------------------------------------------------------------UUGGA-UACCAAAUUGUCUUGGUUUAGUCG---UACUGCCAUGGCUAA-AUAGACUGGGUUGGAAGUGCGACAGAAGGUAAACACAAGCUAUAAUUAAAUAUACC-CAUGAAACCAUCGACUGGACGUCCGCUUACUGACAUGCAUCACUUAAUCUGCGAGAAUCUAGCACUUAUGGUCUUAG-UUGAAGUUAUAAGGUCAAAGCUCUUCGGCUAGAGUCGGGGGACUUAGCCUCAAAUGGCGGCCAACUUGAA-AAUUUAGAAUUCUAAAAU-AGUAAAAAAAUUUACGGUAUAGUAGGAAAAGUGCAUGCAAAAGUGUCAAUAGUAUAAGGAUACCAGGUACUAGCAGACCUCGCGCGAGGAAUCACAUCCUACUCAUUAUGUCGGAGGUUCGUUAACCUUUGUAAUGAGCCCAAUCAUCUGUAUCUUUC-AU--GUGAAUAAGUGUGCGAAUUUUAU-UCGACGACUAAUUCAUAUAGUCCUGUUGUCUUAUAACUUUUUGGAUCACAA--------------------------------------------------------------------------------------------------------------------------------------------------------------------------------------------------------------------------------------------------------------------------------------------------------------------------------------------------------------------------------------------------------------------------------------------------------------------------------------------------------------------------------------------------------------------CCGCAGUCACCAGACCC-UAAGAAUCUCGGGUGGUAAGACAAGGAUGUCUAGAGACUGUUGAAACUCUGUGUUAGGUGUACG------------------UAUCAUUACACACUAAUGUCAGCGUCACAAAGUCGCGUUAGUCAGGUAUAACUAGGUGAGCUUU-AAGGUAAAAGCUGAAAAGACUAAAAUUGAGG-CCACACAUGUUAUAUCUAUUAAAUCGUGGGCACUAAGCAUGACCAUUGUCUUGUCAAAACCCUGUUAUGUAUCCUUAAAUUUAAAUUUCAUGUAGAAAUUGGGAUAUCUACGACGCAGGCAAGACCCUGUCUGAAUUCUUCUUGACCCCGUUGCUUCACGAAGAGUUAUGUUUUUAAUGCUCACAGUCUAAUUAUGCUAUUUUGCAUUGCGCUAGUAUAAUUGAGGUUUUCUUACCUUGAUAC-GGCAUGUGCGGCCUUGGUAGUAGGGGGUAACGGUGGUAGACAAAAAGAACCUUAGGGU-------UAGAUAGCAUCACUCGUUACGU 
>G3 5330
GCUUACGUUGA-AUCCUCCGUCCUUAUUUGCUUACCUUAUGUGGAGUUCAGUGU-AUUACAAAGGACGGAGUCCUU-UCAAUCGUAACUGUAGUCGC--AUAAAAGAGAGACUGGGCUUUAUCCCCUUGACCUUUAAUAACCCCGCUCGCGU-UAGCUCUGUAGUUUCGUGGCAGACUGGCGUUUGCCAGUUCGUCGCACACAAGGGAU-------UCAUCGGAGGUCGGUCAGUGUUCAUGAUACAUACUAGUUGUUGGUCAAUCUCGUGGUACAGCU----A--------UUUAAAUUACUCGAUGAUCUGUU----UCCGCUAAAGAUU----AAGUAUCCUGUUGAUA--UUAAGUUAAGUGUAAUUAGCAGUAC---UAAUGUUAUAA-AUUAAAUGCUUCCUCACAGACUCAUACAGA-UUCCGUAAAGUAUACUUGA--AGAUAACACUGGAAAAAUAGUCGAAUA-AUCUGCAUUAUACACGCAUUAUGGAACAAAAAGUU-GUUAGUUAAUUUAUGCCUUAGACCUUUAUCUCGUGAUAUUUCUUACUUUCGUCGGUUAU-UCAACAAUCCCCUCAGACACAUACACUUAAAGUCUAAAACACUCCUGCGAACAGUUA-UAAGACGAC-----------UUGGUGGCAUAUAUCUAAUGGG-CUGCAUUAAGUUAUUUUCUACGUAGGGUACUACACUAGCUGGGGAGAGCGGGCGAUAUAGCGGUCA--AACAUUUAAUAAUUGAACUAGCCGAAUCAAAC--CGGACAGUUCCCUUUUCGGCUUGGCC-UUAAGACGUAAUAUCUUACCC--ACGGCUAUAUGCAUGAUGACUUUGUCCCGCAGACGGAUAAAUU---GCUAUUCAUCCUUAAUUUCUUAGACCUGAAAAACAAACAACGGGCGGAUUGAUACGCUUGAAACAGUUUAGAUUUAGAAGUCCUUAGGAUG-------UCU----UAAGUACGGCUAGUUGUC---ACCAGAAAAAAACGACAAUAAGAAAUAUAAUUGGAUUGAAUGUAAAUAG--CCGAUAAUGAGACUCCACGCGCAUGACU--ACCCCAGAA--------------------------------------------------------------------------------------------------------------------------------------------------------------------------------------------------------------------------------------------------------------------------------------------------------------------------------------------------------------------------------------------------------------------------------------------------------------------------------------------------------------------------------------------------------------------------------------------------------------------------------------------------------------------------------------------------------------------------------------------------------------------------------------------------------------------------------------------------------------------------------------------------------------------------------------------------------------------------------------------------------------------------------------------------------------------------------------------------------------------------------------------------------------------------------------------------------------------------------------------------------------------------------------------------------------------------------------------------------------------------------------------------------------------------------------------------------------------------------------------------------------------------------------------------------------------------------------------------------------------------------------UAUGUUUAUAAUACUAAUCUUUACAGCAACCUCCUGAUCAGAAUGUCUUAUAAAUCAGGUGCUAUCCAGGAAUACAGUGAAUUCAGUAGCCAAUGCU--UGGUUCAUCCAAGGAAUGAUUUCAGAACUGCCCAAGAUUACUAUAACUGAGAUUA--GACCUUCUUUGUAUUAGACUAA-UAAUUGUCAACGUGCUUGUGCGA-AACACUUAUUCCAAAAAUCGAAAAUGUUCCAUCAUAUUCGUAGCCAUAUAUCAGUUUAUAUCUUUUUAGUAUAUUUGAGAGUGCUUUUAAUCACGUUGUAGUACAAAGGCCGACUAGUCGACAAAUCAUCCCAUUAUGCCGUCUCCGCACAUAAUAGGCCUGUGUGCAGGUGCUAAAUCAGAGAUCUUGUUAUUGCAUUCUUCUAGUCUUA-----AGGUAUUUGGUGUUAUGACUGCUGGUGCAUACUAAAAUUUAGUACCAACGACUAUA-UUGGAUACUGUAAGCCGCCAGAAGAUA-ACUUCGUGUCACU-------------------------------------------------------------------------------------------------------------------------------------------------------------------------------------------------------------------------------------------------------------------------------------------------------------------------------------------------------------------------------------------------------------------------------------------------------------------------------------------------------------------------------------------------------------------------------------UUGAAAUAUCAAAUUGCCUUGAUUCAGUUG---UACUGCCGUGGCAAA-GUAGACUGGAUUGGAAGGUUGACAGAAGGCAAACACAAGCUAUAGCUAAACGUUAC-GAUGAAACCAUCAGUUGAACGUUCGCUUACUGACAUGUAGCAUUUAAUUUGCAAAAAUCUAGUACUUACGGUCUUAG-CUGAAGUUAUAGGGUCGAAGCUCCUCGGUUGCAAUCGAGCGACUCAGCUUCAAAUGACGGGAAACUCGAG-GACUUAGAGGUUUACAAU-AGUUAAAAGAGUCACAGUAAAAUGGGAAAAGUAUAUGCAAAAGUGUCUUUAGUGUCAGGAUAUCAUGAGCUAGCAGACCUCGCGUGGGGAAUUGCAGCCUACUCAUUAUGUCAGAGGCUCGUAAACCUUUGUGAUGAGUCUAGUCAUAUGUAUGUUUC-AC--AUGAGUUGGAGUGCGAAUUCCCU-UCGAUGAUAAAUUCUUAUACUCCUUUUGCCUUAUAGCCUUUUAGAUCACAG-------------------------------------------------------------------------------------------------------------------------------------------------------------------------------------------------------------------------------------------------------------------------------------------------------------------------------------------------------------------------------------------------------------------------------------------------------------------------------------------------------------------------------------------------------------------------------------------------------------------------------------------------------------------------------------------------------------------------------------------------------------------------------------------------------------------------------------------------------------------------------------------------------------------------------------------------------------------------------------------------------------------------------------------------------------------------------------------------------------------- 
>F3 5330
-----------------------------------------------------------------------------------------------------------------------------------------------------------------------------------------------------------------------------------------------------------------------------------------------------------------------------------------------------------------------------------------------------------------------------------------------------------------------------------------------------------------------------------------------------------------------------------------------------------------------------------------------------------------------------------------------------------------------------------------------------------------------------------------------------------------------------------------------------------------------------------------------------------------------------------------------------------------------------------------------------------------------------------------------------------------------------------------------------------------------------UAAUUGUGAAUACAUGUCUAUUAAAAAA--UAAUUUAAUUUCCCAAGCAAAC-AACUAGAACUACGUGCCCUAUCAAGAAGUGAGU-AGCUCACGCUUUGUUUAUAGUAUCUUGCAUUUUAUACACCUAGGGCGAUAUUAAUUCAUCGAGGGUACGGAGGAGUCACUUAACAACUUAGAUUACCCAUGGUAACAAAAUCGGCGGCUUACUAUUAGUAGACGCUAU---UAAUUGAAGACUGGGUAUUUUAUCGGGA-AGUUGAGAAUAUCACGGAAAAGGAACAACAUUGAGUGAAAAAGAUCCGUAGUUACCAUGGUGGCAUUGCAGUGGAUCUUGUCGACAGCAGAAGCCCUCGAAGCAAGGCCAACAUUGAUCAGGACCGUUUUCGUCUUCAAUAACCACAG-GUGGUUUUAUGACAAUUAUUACGUAAGCAAGGGAAUGCC--AACCUCCCUUUAGAGUCGUUGAGUCGUCUACGAAAGUAGUACCCAUAAUAAAUGCCA-------UACGAAAUGAUGGCGUCGAACUCUCG-----------------------------------------------------------------------------------------------------------------------------------------------------------------------------------------------------------------------------------------------------------------------------------------------------------------------------------------------------------------------------------------------------------------------------------------------------------------------------------------------------------------------------------------------------------------------------------------------------------------------------------------------------------------------------------------------------------------------------------------------------------------------------------------------------------------------------------------------------------------------------------------------------------------------------------------------------------------------------------------------------------------------------------------------------------------------------AAUGUCUCCAAUGUUAAGUCUUGUUUAGGCUUGCUGAU------------------CGUCGAGAUACUAUAGGCCUUUAAAUUUUGAUGCCGAUACG--UGACUCGUUAGGGAAGUGAUCUAAGAAGUGCCUAAGGUUACGGGGGCUGAGAACA--GUUUUCGUUCAAUUCAGUCUAA-UUAAUGCUAACGUACUCCUACAGCGACAAUUACUCUAAAGGUUGAGGAUGUCUAUCUGACUUAGCAGUUGCUGAGGAGUCUACAUAUUUAUGGUAAAACUGGAAUCGUCCGCGCUGCCACCGCAGUGCACAGGCCAAUUAGUUGACAAAUGGUCCCCUUAUACUAUUACAGCUCAACAACGUCCUUUGGAUAGAUAUCGAAUCAGAGACU-UGUUGUCGCUUCGUUCUAGCGUGUUA---AACUAUUUAAAAUUAUGCCUCUCAGUACGCAUCUAGGCCGGGUACCAACGCCUUUA-UUGGAUGCUGUGAGUUCUCGGAAUUUA-ACUUCGUGUUAGG---------------------------------------------------------------------------------------------------------------------------------------------------------------------------------------------------------------------------------------------------------------------------------------------------------------------------------------------------------------------------------------------------------------------------------------------------------------------------------------------------------------------------------------------------------------------------------------------------------------------------------------------------------------------------------------------------------------------------------------------------------------------------------------------------------------------------------------------------------------------------------------------------------------------------------------------------------------------------------------------------------------------------------------------------------------------------------------------------------------------AUUGUAAAUAUCAUUAUAUUAACUCUAAUGGGCGGAGGUUUUAUUAGAGCAUGCGUUUCGCGCUUCCCUGCGCCG-----------GUAAUCGGCUUCAAUCAAAUCCGUGAUGCUUUUCGUUCCUUUAUGC-UUAACAGGUAUGUGAGAAACUUCAGA--GACGAAGAACGAAAAUAGGAUUUUCAAGUAGUACUCAGGGCCAAAGAAGUGAUGCAGGACACCUCUUAGUGCCCCCCACCCUUCAAAACUUGCUACACUCAGUCCCAUUCAGGUACCACGGAACUCCAGGAUUAUAUUCGAGCACCUACUAUAAAUU-GAAAUGCGGAGUCAC----AAUACUGGACUAUUUCGAUGAAAACUUGCCUAGCGAAUCACGAGUUACGAAAGUAAAGAUGCGACCAAAAA---------AAGCCACAUAAGUUUCCUA-----------------CAGUGGCUAACAUGCAUCGCUAGUGAUUUGUCUGGUAUAGCCAUGUACGAUGCCUGCAUCUUGGGUAAUAUAAAAGUAAGUGUAGUAAGCU---CCUCGACCUUUAGAUUC-UGAGUAUGACGGGUGAUAGGGCAGGGACGUCUAGAUAUUGCUCAGGCUCUGUAUUAAACAUAAG------------------CAUUGUAAUAUACCGGCAUCCACGUCGUAAAGCCGUGUUAGCUCUACGUUACUAUGUGAGUUCU-GAAAUCAAGGCAAGGACGGCAAAGAUUGAAG-UCACAUAUGUUACACCUGUUGGAGUGGGGGAACUAAGAACAGCCAUCGUCUUGUCGAGACCUUACCAUGUAUUCUUGAAUUUAAGUCUCUUUAAGAAAGCGGGAUGACUGUAGUGUGGUGAGAACCCUAUUUGAAUUCUUCUUGGUUUCUUUAAGUCGCAAAGAAUUCUGUUCUAGAUAAUAAUAGUUU--CUGUACCGCUGUGUAUCGCACUCGAAUCACUGAGGGUCUUUUAUCUUGUCAU-GGCUUCCGUGAUCUUGGAAGUAAGAGACCGUAACGGUAGGCUACAAAGAUCUCAGGAU-------CAAGCGGCACCGCUUAAUGCAC 
>E3 5330
CUCCGCUCCGA-ACCUUCCUCUCUUAUCUUCCUACCUGAUGUUGAGUCCGGUGC-AUUACAAAUGUCAAAAUCCUC-UUAAUCAUAGUUAUACAUGU--GUAGAAGAUAGACUAGGCUUUAUCCCCCUUAGGUCUAGCCUCCUCGCGUAUGU-UGGUUCUAUAGCUUCGUGGCUAGCUAAUGGCAGCAAAAUCAUAAUAUGUAGAGGAC-------UCAUCGGAGGAGCCCUAGCGUUCACGAUAUAUAGUGAUUAUUAUAUUAAGUCAUGGUACAGCC----C--------UUUUGACGACUCUAUGCACUAUU----UCUUCCAAAAAUC----AAUCAUUACGU-------UUAAGCUAAGCGUGGUUAGUAAUAC---UAACGUCAUAAUGGUAAGUGCAUUCUCGCAGAAUCACACUGG-CCCCGUAAAAUCUGCUAG---ACAUAAAAAUGGAAAAAUAACCGGACG-GUCCUAAUUAUACAUGCACCAUGUAGCAUUAGACU-UGUAGUUAAUCAAUGCCUUAGACGACUAUUCUC--------------------------------------------------------------------------------------------------------------------------------------------------------------------------------------------------------------------------------------------------------------------------------------------------------------------------------------------------------------------------------------------------------------------------------------------------------------------------------------------------------------------------------------------------------------UACUUGUGAAUACGAUUUGAUAAUGAAU--UAGUUUAAUUUUCCAAGCAGAA-GACUUGAACUACGUUCACUCUCCAGACGUAAGU-AGUUCACGCAUUGUCAAUAGUAUUUUGCGUUUUAUACA-GUAGGGCGCUAUUAU-UCAGCGACGGUUCGGAGGAGUCACCUAACAAUUUACAUUGCCCAUGGUAACAAAAUCAAUGGCUUACUAUUGAUCGCUGAGAU---UAAUUGAGAACCGCAUAUAUUAUUGGCA-ACUUGAGAAUAUCGUGGAAAAGUAGCAACAUUGCGUGAUUAAGAAUCCGAGCUACAAUAGUGACCUUACAAUGGAGUCUGUCGUCAGCGUAUGGCCUCGAUGCAGGGCCAACAUCGUUUAGGACCGUUGUGAUCUUCAUUAACCACAG-GUGUAUUGCCCACAAUUAUUACGUAAGCAAGGGAAUGCC--UUUCUUCGUUUAGGUUCGCUGUGUCGUCUAUGAAUGUAGUACCCAUAACAACUACUA-------UACGAAAUGACGGCGUCUAACUAUCGUUAAUACUUGGAUCAUACACUGUAUUGCGUUUAUCAAC---AUUGUCUAACGCCAAUCUAUUCUUAAUCUACGGUAGCUAAGACCAGUUUCUUAUGAUUUAUCAUUAUUCUUCGAGCAUUG----AUCUAUAGAGGUAACCCGCUUACAGUAUACUCGUUUUUAUAGUGUAAAUAAAUUAGUAUUUGAUUAUCGCCGUCACAAAUGAUCAUUAAG-GUCGCUGCGCUGCAAA-CAAAUUACUAAGCGACGAUGAAUAGGCCGGGACCAAUUCUAGUGUGCUUUCACAUCAUUGAU-GAGCCCGUUACUUAGGAAUCUUCCC-UACACAAGGUCUUUACCUUAGCCGUGCAUACCGGAAAC-UCCAAAUUUGAGAAGUUCAAUUCUUGAGAUU-ACGUAAGCCGUUAGGGGCUCUUCAUAUGUC-AGGGUGCAUUCCUAUCGGACGUGGAUAAAUUGAAAACUCGUUUUAGUUAUUCGCUCUAUUAAAUAACAGCAGGGCAGGUAUAUUAAGUGUG----------------------------------------------------------------------------------------------------------------------------------------------------------------------------------------------------------------------------------------------------------------------------------------------------------------------------------------------------------------------------------------------------------------------------------------------------------------------------------------------------------------------------------------------------------------------------------------------------------------------------------------------------------------------------------------------------------------------------------------------------------------------------------------------------------------------------------------------------------------------------------------------------------------------------------------------------------------------------------------------------------------------------------------------------------------------------------------------CUUCACGUAAAAACGACUAGGAAGAAAGAUGA-GAUUGAAUCACAGU--AUUACACGAGUCCUACUAGAUAUUAUUCGAUUAACUUACCCAAUAUUUGCCGACUGAUCAUUAGGUAAUUAUAACCCUCCG--UAGUGAAUUGUGUAUUCACUACUAACCCAUGUGAAAGCUAAUCAGUGCAAGCGGGACUAGUUUUGGUCAUCCUU-AACUUACCUGAGUCUUGCUGUAAAACAAACUUCCUUGGAAGGGU-ACUAAAGCGAAUUUGGAACACUCUUUGGUUCCGUGGGCGUAAUCCUGCCUCACUUAA-GUGGGCUCCCUACACUCAUGGAGAUCUA-------------------------------------UUGUGCCAUAAAAUCG-CAAAUGAUGCGAACGUUAACUACUAAUUAGUAAUCGUACUAAC--UACAAUAUGUUACGAAUAAGGGGUGUAAUAUG-GAUGUCUAGUGAAAAAUUG-AAAUUUGAGGCGCUGAGCAUUGAUUCAAG-------AAUAUUGUUUUUAUGCCGAUCUAG----------------------------------------------------------------------------------------------------------------------------------------------------------------------------------------------------------------------------------------------------------------------------------------------------------------------------------------------------------------------------------------------------------------------------------------------------------------------------------------------------------------------------------------------------------------------------------------------------------------------------------------------------------------------------------------------------------------------------------------------------------------------------------------------------------------------------------------------------------------------------------------------------------------------------------------------------------------------------------------------------------------------------------------------------------------------------------------------------UCUCGAUUUUUACAUCC-UGAGCAUUGCGGAUGGUAGGGCAAGUAUGUCUAGAUAAUGUCAAGGCUCUGUAUUAAACGUGUG------------------CGUUGUAUUACACAAGUAUCUGUGUCACAAAGUCGCGUUAAUUCUACGCGACUAGAUGAGUCCU-GGAAUUAAGGCAAGAAAGACAAGGAUUGAAG-CCACAUGUGUUACACUUGUUAAGAUGUGGAAACUAAGCACCACUUUCGUCUUGUCAAGAUCUUACUAUGAAUUCAUGAAUUUAGACCCCUUUAAGAAAGCAGUAUAUCUAUAGCGUGGGUAGAACCCUUUUUGGAAUCUCCUUGGGUACGUUAAGUCACUAAAAAUUCUGUCCUGAUCAAUAACAGUUU--CUGUGCAGCUGUGUACUUCGCUAGCACUACUAAGGGUCUCUUACCUUGAUAU-GGCAUGCGUGCUCUUGGAAGUAAGGGGCAAUAGCGUCAAGCUACAAAGCUCUCAGGAU-------UAACCGGCACUGCUUGAUACAC 
>D3 5330
-----------------------------------------------------------------------------------------------------------------------------------------------------------------------------------------------------------------------------------------------------------------------------------------------------------------------------------------------------------------------------------------------------------------------------------------------------------------------------------------------------------------------------------------------------------------------------------------------------------------------------------------------------------------------------------------------------------------------------------------------------------------------------------------------------------------------------------------------------------------------------------------------------------------------------------------------------------------------------------------------------------------------------------------------------------------------------------------------------------------------------AAGUGAUAGACUCAUAUCAGUAAGAUAA--GAAGUUGAUAUAAUUGAUUAAU-AACUAGGAGUGUCUACAUACUUUUGACACAAAU-UUUCAACGUUUAAUUAGUAUAAUUUACUGUGUUAAGUACCUAACGGGGAGCAAUUUAAGCUAGGGUCCGGGUGUGUCUCGUAACUAGUUUCAGUAAUC---------AAUUGGGCGAUUUUGUAAUUAUACAUGGUAC---UUGUAGAGCAUUGUACUUUUAAUCGGAA-ACCUUACUUUGUCUUAGUAACGUUAAAACAUGUAGCAUCUACGACCCCUAACUACAGUGGUGACAUACUUUUUAAAUUAUCCGUCCGCGUGCAGAUCCUACGGCAGGCUGU-UCAAAUUAAGAACGGGUUAAUCUAUAAUAGCCGUAGCAUAUCGGUUCGUAAAUUUC------AGCAACGGUAUAUCAUCACGUCCUCAUAUGCCAAUUAUGUUG---------AAUAUUACUGUGGUAAGCAUUA-UAACUCGGAGGGACAGUGAUGAAGAAAUUCUA-----------------------------------------------------------------------------------------------------------------------------------------------------------------------------------------------------------------------------------------------------------------------------------------------------------------------------------------------------------------------------------------------------------------------------------------------------------------------------------------------------------------------------------------------------------------------------------------------------------------------------------------------------------------------------------------------------------------------------------------------------------------------------------------------------------------------------------------------------------------------------------------------------------------------------------------------------------------------------------------------------------------------------------------------------------------------------UGUGUUUCUAAUAUCAACCUACGCAUAAAUCUGAAGAU------------------CGAGGAUAUAUGACAAGCUAUCCAAGCUUAGAGCCUAUACU--CCGUCCGUUACAGGAGUGAUCCGAAGAGCGCCCUAGAUCUCGAUAGUUCGGGGCA--CAUUCUUGUUCGAUUAGAUUAA-GUGAUGCUUAAGUACUCCCCAAACUGCAAUUACUACCAAGAUCUAGGACAUCUUACUGCAUUAAUAGUAGCGAAUAACUCUACAUUCCUUGAAUAAUACAGAAUAUUUCUGCGAUUCCUCUGCAAUUAAUAAAGCCACUAAAAGGGGAAUAAUCGCCUUAGGUUACUGUUGCAUUGCAUAGACCUGUGAGAAACUAUCAAGUUAGAGAUU-AGGAAUAACCUUAUUCAAGUGAUUUG---AGUCGUUCAAGGUUACGUCUGUCGGUGUUCAUAACGACUUUGUACCAUUAACCGUCUCUGGGCGCCAUAGGCCCAUAGAGCCCA-AUUUCGCGUAACA---------------GUAUAUACGAAAAUUGCUGGGGAGAAAAAUAUUGGUUGCAUUAACAUUAAUGACGCGUCUCUUAGUAGGGAUUGGACCAUUGUUUAUCUCUUUGUUCGCUAAUCUCCCCCUGGAAAAACAUCACGACCCGUUCAAGGGAUGAUAUUUACUCUCUUGACGCAUGAUGAGACUAAUCAGUGCGCGUUGGAAUGGUUUGGAUUGGC-UG-GGCUUUUCAGGGGAUUGUCGUUAACCACAGUUCUUCGAUAUUAU-AGUGAAUAAAGUGGGUUACAAUCCCCGAAUCCGGGUACACCGAAUGCAUUGAUUUAG-AUCAGCUUUUUACACUGAUCAGACCCGA-------------------------------------CGGUGCUUUGGAAGAGAUAGAGAGUAUUGACGUUGUUCAUUGUGUCCUUGCAACGUCCGUUGUAACGUUCUCUACAUACACGAGCUGCGACAUG-GCCUUUUAAAACGAGAUUA-GAACCCAUGUUUCUAAACAAGGUCUAAAU-CGUUCAAAUAAUA-UAUAGCGACGAUUUCA----------------------------------------------------------------------------------------------------------------------------------------------------------------------------------------------------------------------------------------------------------------------------------------------------------------------------------------------------------------------------------------------------------------------------------------------------------------------------------------------------------------------------------------------------------------------------------------------------------------------------------------------------------------------------------------------------------------------------------------------------------------------------------------------------------------------------------------------------------------------------------------------------------------------------------------------------------------------------------------------------------------------------------------------------------------------------------------------------UCACGACGAGUGGCCAU-UUAAUGUGGUAGGUGAUAGAGAAGGGAUGA--AGAGUUUGCUAAAGCCCUUUACUAGGAGUUUG------------------UAUUACGGCUCACCAACACCCUUGUCCAAAAGUCUUAUUGGUCGGAGAUUGUUACGGAAGUUCUCUACAUUAAAGUAAAAAUAAUUAAGGUUGGAA-GUACUCAUAUUAUAUAUUCUCAAACGUGGAAAUCAUACACAACCCUUGGUCUUUCAGCACCGUGGCGUACAGCUUUGUGUUUAAGUUCUAUAGAUAAAGUGGAAUAUCCCUAGGAUGGGGAGAAUUCGAUCUGGAUCUUUUUUCGUCCCAUCGAAUCGAAAGGAACUAUUUUUUGAAUACUUGCAUUUUACCUAAACCAUCAUAUACCAAAUUCGUGUUAUUAAACGCGUCGUCCCACAAAGC-AGUGUGCGUGUU-UUCGACGUAUUGAAUCUUAACGCUAACCUGUGAACAAUUCAGGGC-------UAUAUGGUGCUUCUUUAAGCGC 
>C3 5330
-----------------------------------------------------------------------------------------------------------------------------------------------------------------------------------------------------------------------------------------------------------------------------------------------------------------------------------------------------------------------------------------------------------------------------------------------------------------------------------------------------------------------------------------------------------------------------------------------------------------------------------------------------------------------------------------------------------------------------------------------------------------------------------------------------------------------------------------------------------------------------------------------------------------------------------------------------------------------------------------------------------------------------------------------------------------------------------------------------------------------------AAUUGAUCCACAUAUUACAGUAAGAUGA--GCAUUUCAUAUAAUAGUUUAAG-AACUAGAAGUGUUUACAUUCUUCAGACACAAGC-AGUCGACGUUUUAUUAGUAGUAUUUAAGGUCUUAAGUACCUAGCGGGGAGAUGUAUUACUUUGGGUUUGGGUGUAUUUCGCAUCUAGUUUGAGUAUUC---------AAAUGAGCGACUUAGUAAUUGCAGUUGGUAC---UUGUAGAAGACGGUAUUCUUUAUAGGAA-ACCUUACAUUGUGUGAGUAACGUUAAAAAAUGUAGGAUCUAUUACCUUCAACGACACUGGUGACAUACUGAUUAAUCUAUUGGUGAUCAUGUAGAACCUACGAAAUGCCGU-UCCAAUUAAGACCGGGUUAGUCUACGAUAGCCGUAG--UAUAUCAGUGCAAAUUUC------AGCCAGGGAGUUUC--CGCAUCCUCAUAGGAGGGUUAUGUUA---------UUUACGACUGUAUUAAGUAUUA-UAACGUUGAGGCAUAGCGAUGAUGCAAUUCUA------------------------------------------------------------------------------------------------------------------------------------------------------------------------------------------------------------------------------------------------------------------------------------------------------------------------------------------------------------------------------------------------------------------------------------------------------------------------------------------------------------------------------------AUGAUGAAAUUUAUGAACCAAGUAAAAGCGCCGUUCAUCCCAAUGCUUUGGCAUGAACCUUUAGGGGUUAUAAGUCUUGGCUAUCC-AUAAGGGAUAUCUGAACCAGCAAAUUCGCUUACAGGUAGAUGUAAAA-GAUAUCGCUACGGA-CUGCCUAUGUAGAAGACUAAUAUAACU-GAUACGUUAAAACGACAGACAAUUAUAAUGGUCCCUGUAGCCCACCCCUAAAAACAUGGGAUCUACACUGUGCAUAUCACCGCGUGGAAUUGAU-UAGG--GUUUAUUAAUCGUCGAGCUAACUAAUGUCAUAUUCUGUUCAGCACAAGGGGAUUUUAAGCGC-CCAAAAAUAUCUGGACCCCCAGUAUUAUCUCGAUAGCCCUCCCCAAUUAUAGAUUCCCCUUCUUCUGUAUC--UGU---------CAAAGAAACGACUUGAACCCGGCUGGAUUUGA-CCAGAGGCGCACUGGUACCU-AUAAAGUAAUGCCUUGAGAUCGUUUGCUACUAUAUAGAUA----------------------------------------------------------------------------------------------------------------------------------------------------------------------------------------------------------------------------------------------------------------------------------------------------------------------------------------------------------------------------------------------------------------------------------------------------------------------------------------------------------------------------------------------------GUAUAUACGCAAAUUACUAGGGGGAAAGACAUAAGUUACAUUAAUACAAGUGACUCGCUUUUUUGUUGGGAUUGGACGAUAGAUUAUUUUAUUUUUCGAUAAUCUCCCCCUGGAAAAACAUACCCACCCG--AAGGGAAUAGUAUUUACUUUAUCAAUGCCUGAGGAGACAAACCAGUGCGUAUCGGAGUGGUUUGGAUC-GACUA-GGCUUUUCACGGACUUGUUGUUGUCCACAGUCCUUCGAUAUUAU-AGUGAAUCGAGUAUGUUACAAUCCUCGGAUCUGAGUACGCCGAGAGCAUUGAUCUAG-GUCAGCUUUCUGCACAGAUCGGACCCAA-------------------------------------UGGUACCAUAGAAGAGAUAGAGAAUAUGAACGCCAUCUAUUGUGUCCUCGCAAUAUACACAGUACCUUGCAUUACAUAUACGGGCUGCGACAUGUAGCUUUUAAAACAAGGGUA-GGACCCAUGUAUCUAAACAUGGUCCGAAU-CGUGCAGACACGA-UAAUGUGACGAUCUUAUUGAAGCAUCAAGUAUGUAUAAUUUAUCUA---CGUUUCGUUGUUUGG-ACUUGCUAGAUUAAGUUAAUGAUAGGCGGUAAACCUAAUCUGUAAAAAAAUAUACU-AGUGAAUUAACGAGCUGUCGAGCUAUAUAUUAACAAACAAUAUUC-UUCUGCUAGGCACCAAUACUCAAAACUGUAAUCAUUUGUUGUAUGUUCGGACUUUUUCGACACUAAUUGGACGACUUAAUCACGUACCGCGAAGAACUCGUA-AGCAGGGGGGUUGAUAAU-AUGCAAAUGUUUCAGAGCGUAUUUGGAAAAGUGUACGUUAUGAUGUUUAUGGCGAUAUUAUACCAUAAUAACGCUGGGCCUGCGUGCA-----ACCUCCAACUUAUGGUGGCAUAGACUUGUAAGUUUAUGUAAACGGCAUAAUUGUUUGUAUUGCCA-AC--GCAAUUUGAAUCGUUGAUCUCUA-UCAGUGACUGACUCCUUUUACCCCUUAGUUACAAGGCUUCUUAGGCCAUAU-------------------------------------------------------------------------------------------------------------------------------------------------------------------------------------------------------------------------------------------------------------------------------------------------------------------------------------------------------------------------------------------------------------------------------------------------------------------------------------------------------------------------------------------------------------------------------------------------------------------------------------------------------------------------------------------------------------------------------------------------------------------------------------------------------------------------------------------------------------------------------------------------------------------------------------------------------------------------------------------------------------------------------------------------------------------------------------------------------------------- 
>B3 5330
-----------------------------------------------------------------------------------------------------------------------------------------------------------------------------------------------------------------------------------------------------------------------------------------------------------------------------------------------------------------------------------------------------------------------------------------------------------------------------------------------------------------------------------------------------------------------------------------------------------------------------------------------------------------------------------------------------------------------------------------------------------------------------------------------------------------------------------------------------------------------------------------------------------------------------------------------------------------------------------------------------------------------------------------------------------------------------------------------------------------------------AAGAGGCAGAUCUAAUGCAAUAAGAAGG--UAGCUGUAAAUACCAAGAUAAU-AGCUAGUUGUGUCUGCAGACUUCAGUCACAUUU-UGUCCACGGUUUAUUAGUAUCAUUAUAGGUGUUAAUAGUAAAGCGCGAUUCUGAUUUACGUAGGGUUUGGAAGAAUUUAGUAACAAUUAUCAUUUGUC---------AAUUGUUUCGCUUAGUAACUACAGCUGGCAC---GUGUAGAAUACUGUAUUUAUUAUCUGAG-UUUCAACACUAUCUUGGGGUCAUUUUAACAUGCAAUAUCUUCUACCCGUUGCUGCAUCGAUGACCUAAUAAUUAAUCUAAAUGUGAUUGCGUGAAUCCCACGAGAGGACAU-CUCAGCUAGGAACCCCAUCUUCUAAAGUAGCCGUAU--UCUAUCCAUCCUAAUUUU------AGCUACGGAAUAC--AAGCCUCUUCAUAGCACAGUUGCGUGG---------UAUACUAAUACGGUUAGUAUGA-UAACUCAAUGGAAUAAUAAUGUCGGACUUCCA-----------------------------------------------------------------------------------------------------------------------------------------------------------------------------------------------------------------------------------------------------------------------------------------------------------------------------------------------------------------------------------------------------------------------------------------------------------------------------------------------------------------------------------------------------------------------------------------------------------------------------------------------------------------------------------------------------------------------------------------------------------------------------------------------------------------------------------------------------------------------------------------------------------------------------------------------------------------------------------------------------------------------------------------------------------------------------GUAGUUCCUAACAUAAAUCUUAACACAGAUUUGCUAAU------------------AGAAGACAUCUUAUCAGUUAUUCAAAUUUAGAGACGAUGUU--CUGUCCGCUACAAAAGUGGUCCUAGGAACGGCCUGGACCGCGAUAGUCGAGACCA--CGAUUUCGUUAGGCUAGACUAA-CUAAUGUAUAAAUUCUCCCGGAAUGACAAUCGUUACGAAGUUUUAAGAUGUUCGACUGCUCCAGUAUUUACUAAUGAGACUUCUUUCGUUAGGUAUUAUAAAGUACUCUUGCCAUAUCGCGACAGGUCAUAGAGCCACUAGAUGACAAACAGUUGCUUUAUGCUAUUGCUGUACAGCAUAGGCCGGGACGUCAGUAUUAGAUGAAAGAAU-AGGUAUUAUUUUAUCCUAAUUUUUUG---GGACAUUCAAAGCUGUGUUCAUCCCUAUCCAUUUCAACUUGAUCCCGUCAACUAUAUCCAGGUACCCUAGAACGCUAACGACCA-GUUACGAUUAACA---------------GUACGUCUAAAAAGCAUUAUGGCUGAAGUUGAUAUACGCUUUAGCACUAAUAACGCGGUUCUUAGUAGGGAUUCGACGCUAAUUUUUCUUAUUGUUCACCACCCUCCGAUUGGAAAAAAAUUAACACGCG--CAACAAAUUAUAUGAUCUCUCCUAUCACGUGGGAGGGAUAACCAGGACAUGCGGGGAUAAUUUGACUC-GGCUG-GGCCAUCCUGGGACGUGUCGUUUCCCAUAGUCCUCCUGUUUUGA-AGUAGAAACAGUAUGAUACAGCCUUUGGGUCAACGUACACGGUAAGCAUCGUAUGAA-UUUAGCUUUCUAUACAAUCCGGGCCCAA-------------------------------------AUGCACCCUAGGAGAA-AAUAGAGUAUGAACGUUGUUUAAGGUUUCAUUAUAAUGCAUACAGUAUAAUGUAUCACAUAUAUAAGUUGCGAUGUA-ACUUGCUAUAGCGAGAUUA-GAACACGUGUUGUUAUGCACGGUUCUUAU-UGGUGGGAUACCG-UAAAAUGCUGAUUGCAUUGGAAUAUCAAAUACGCAUGGUUUUGUUA---CGCUUCUUU-AUCAG-UCGGACUGUAUUGCAUUAAUGGUAGAAGUUAAACAUAAGCUAUAGACGAAUUUACUUGGCUAAUCAAUGAACUGGA--GUCAUAUAUUAAUAUACAAUACUG-AUCUGCCAGAAUUGAACACUCGAAACGGAAACUUUUUAUUAUCGGUACGGGGGUUCUCGGUUCUAGUCGAGCGGCUUAUUCAUGCCAGCCUAACAACUCCGG-GUAAAGGAUGUUCA-------GUGAGUGCUUCAGAACAUAUCCGGAAAUGCGCAUGUACUGGUGUUUAUGGCAGUAGAGUACCAUGUUAUCGUAGAGUUUGCGCGCG-----ACGUACAACCCCUGGUGUUGCAGAUUGACAAACUUCCUUGGGUGGCCUCACCAUCUGUUUCUUUACAU--GCGACUCGAAUUGUGGAAUUCUA-UUAGUAGCUUUGUCUUUUUGGCCCGUGAUAAUAAGGCGUUUUCGACCGCAAUAGAUAAUCAGCACUUCCCUGGCUCCAACGGGGGAAAGGUUUACGAGCACAAUCUCACCAUGCGUCCUCACAUAA-----------GUAAAUAAGCGCAAUCGGACAUGUACCAUUUUUAGUUCUUUUAUAC-CCAAUAUUUGGACAAUGAACUUCGAA--AACAACUGCCGACAUCAGAACAUCCAAGCGCUGUCCUCGGACCCAUAACUAAUACUAUAGCUUUUUUCGUAUCACCUGGCCAACAGAGGAAUCAGCACACAACGACAACUAGUUAAGUUAUGACUUCUUAGCGACCCUCAAAUACCGAAUGAGAUUC-GAAUUACGGAGCUGC----UACCCCGGAUUGUCCAAAUAAAACCUCUUAUAGCGUAUGCCAAACUACGAGUGUGUAGCCAUCAUCACAGUCAGUAACGCAAGGCCUGCGAAGCCGCACAGUAAUACUGAAAAUAGUCAUAAAACACAAAUAGCGAUAGGGAUAUAGCUAAUACAUCAAGAUGCAGUGCUAGCAGACUGGGUUGAAUCAUAUUAAACUUAGUGGGCU--------------------------------------------------------------------------------------------------------------------------------------------------------------------------------------------------------------------------------------------------------------------------------------------------------------------------------------------------------------------------------------------------------------------------------------------------------------------------------------------------------------------------------------------------- 
>A3 5330
UCUCACUGCAU-AUCUCCUACCCUUAUCACUCUAUAUUCCAUUGCGUUCAGUAU-AAUAUAAAUACCAGAAUCCUU-UUGGUAGCAGUUAAGAACAC--AUAAUAAGUAGAUUUAUCUUUAUUUUAUCCGCGUCUAGUAUGUCUGCGAAUAC-ACGUUCUGUUGGAUUGUAACCAACUGACAGUGACAAAACUAUCAUACAUAAAAGCU-------UCAUCUAAAAAAGGUUGGUGAUCACUUAAUA-AGUAGCUAACUUGCAAUAUCGUGGUAUAAGU----A--------UGGAAAUUACUUCAUACAUCACA----UUCGCCGAAUGUC----AAAGAUCUCAUUGAAAC-CAGUCUUAGAUAUGGCUAAACGUAC---AAACAUCAUAA-AUUGAAUUUUUCCUCUUAAACCCACAUGAGCCUACUUAAUCUAUCCCAG---GGAGAACAACAAAAACCUAGAUUUCUG-CUCCACAUUAUACGUAAACCAAGUGGUAUUAGACACUAUAGUUGACCUAUAUCUCAAAAUCCUUUCCCG-----------------------------------------------------------------------------------------------------------------------------------------------------------------------------------------------------------------------------------------------------------------------------------------------------------------------------------------------------------------------------------------------------------------------------------------------------------------------------------------------------------------------------------------------------------------------------------------------------------------------------------------------------------------------------------------------------------------------------------------------------------------------------------------------------------------------------------------------------------------------------------------------------------------------------------------------------------------------------------------------------------------------------------------------------------------------------------------------------------------------UUAU--CUCUGAGCACAUUCGGCGAUACGUUUGCUCAC---AUUUUCUGCAGUGAAACUGGUUGUAGUCUGAAGGAGUUUAAGUUAGUAGUCAACUCACUGUCCUUGCUCGUCGGCCAGCG----CUACAUAGAGGUGAGCUGUCUAUGGUAUACUCGAGGUUAUGGUGGGAUGAGGUUUAUACUUGUCUGUCACCUUAGCGGAUAAUCUAUGAG-AUCAGCACACUUCCUA-GAAAUAGCGCAAAAACAAUACGGAGCUACAACCUCAUCCCAAUGUGUGCCCACGUGAUAAAA-ACGGCUUGUUGUUCGAAGUUCACAAAUUCAUGACGGUUCAACCGUGUUUGUACAGACUUACGAG-UCUACGAUCGGAUGAUUCUUCGUCAGUAGUC---AUAUCUUCUCAGAGGACUUCCAUAUCUU-UAGCUACAAUUUUGCGUAACGUGGUUACGAUGACCCCUAAAACUAUCCUUUUGCGGCGUCAAUCCACGACAGAGGAGAUCCAAGAAAUGCA------------------------------------------------------------------------------------------------------------------------------------------------------------------------------------------------------------------------------------------------------------------------------------------------------------------------------------------------------------------------------------------------------------------------------------------------------------------------------------------------------------------------------------------------------------------------------------------------------------------------------------------------------------------------------------------------------------------------------------------------------------------------------------------------------------------------------------------------------------------------------------------------------------------------------------------------------------------------------------------------------------------------------------------------------------------------------------------------------------------------------------------------------------------------------------------------------------------------------------------------------------------------------------------------------------------------------------------------------------------------------------------------------------------------------------------------------------------------------------------------------------------------------------------------------------------------------------------------------------------------------------------------------------------------------AAACCGACACGUCUCAUUAA---UAGUUCUACGAUUAG-AUAGAUUAAGUUAUGAAAUUGGUAGAAGGUAAGUUUAGGAUAUAAACAGAUAUACC-AACGGGUGAAUGGCUGAGACGACUUCAGGUCGA-AUAUUGCAUUC-GUCAAUUGACAUUUGGUACUGAAAUCCUUAAUAUUACUCUAAGAAAUCAAAGUUUUCUGGCUCUAAUUGGGCCAUAUAGCUACAGAUGACCAGAGCGUCGGU-GAUGAGUAGGUUUAAAUU-GGGUAAAGAAUCUCAACUUCAUCCAACCCUGUACAUAUAU--AUAUCUAUAGGGGUGAGACGAUAAAAUAUUACGGAUAUCGUGCUCGAACCUACGUCUAUUAUCAAAGGUCACAAUUUUCUGGGUCUUCAUAGGCAUAUUUGCUAUCCAGAUUAUCG-AC--UCGAUCCGAAUUGCAGAUUUUUG-CCAACAAGUUGCUUCGUCAACUUCCUAGUUACAUGACUUCACGCAUCACAA-------------------------------------------------------------------------------------------------------------------------------------------------------------------------------------------------------------------------------------------------------------------------------------------------------------------------------------------------------------------------------------------------------------------------------------------------------------------------------------------------------------------------------------------------------------------------------------------------------------------------------------------------------------------------------------------------------------------------------------------------------------------------------------------------------------------------------------------------------------------------------------------------------------------------------------------------------------------------------------------------------------------------------------------------------------------------------------------------------------------- 
>H1 5276
GUGCACUGUUGUUACGUUUAUGUGGUUCCCAUGCGUUGGGGCUCAA-UAAUUCAGUUAAAAUUGUGCGGUUAAUGAGCACUAUCAUUUAGAGAGAUGCUCAGGUGGGAUAC-AAAAGACGCUGAGGCC-GCCUUUCUUAUUCAU---AGAUACCACAUGCCGAUUAUGAAGGAUAACAU-GGCUGAUUCAAUCAUCCUCCGCA-UAGCUUGAUUUGAUACAACGCACAAUUAAUAGCCCAUCGUAUUGAU-GUUUAAGAUAUGAUUAUAUUAAAAAAA-GUUCUGGUCACCAUGAGAUGCAGAUUCAAGCCUGGUAUGGCCGUACAAUACUUGUAUGAUUGCUAAUC-GACAGGGCUAGG-UCUGGAUACAGUACGGGUCGUAAGGGGAGUGAGACCCUAGGCGACA---UAGCGGUGAGUGAGUCAAUACUUAUCAACUAUUGA--CCCCAACUAUUUUUUUCUUUUCAGAAACAAGAAACGGCCCUAAUAUU----UACUAGGUUCUGUCUAUCAGGUU-----------------------------------------------------------------------------------------------------------------------------------------------------------------------------------------------------------------------------------------------------------------------------------------------------------------------------------------------------------------------------------------------------------------------------------------------------------------------------------------------------------------------------------------------------------------------------------------------------------------------------------------------------------------------------------------------------------------------------------------------------------------------------------------------------------------------------------------------------------------------------------------------------------------------------------------------------------------------------------------------------------------------------------------------------------------------------------------------------------------------------------------------------------------------------------------------------------------------------------------------------------------------------------------------------------------------------------------------------------------------------------------------------------------------------------------------------------------------------------------------------------------------------------------------------------------------------------------------------------------------------------------------------------------------------------------------------------------------------------------------------------------------------------------------------------------------------------------------------------------------------------------------------------------------------------------------------------------------------------------------------------------------------------------------------------------------------------------------------------------------------------------------------------------------------------------------------------------------------------------------------------------------------------------------------------------------------------------------------------------------------------------------------------------------------------------------------------------------------------------------------------------------------------------------------------------------------------------------------------------------------------------------------------------------------------------------------------------------------------------------------------------------------------------------------------------------------------------------------------------------------------------------------------------------------------------------------------------------------------------------------------------------------------------------------------------------------------------------------------------------------------------------------------------------------------------------------------------------------------------------------------------------------------------------------------------------------------------------------------------------------------------------------------------------------------------------------------------------------------------------------------------------------------------------------------------------------------------------------------------------------------------------------------------------------------------------------------------------------------------------------------------------------------------------------------------------------------------CGUAACACGUCAGUCUGCGGAUAC----GAAGUUGAUUACGUAAUUUAUGUUACUGUUUUGUUUAGGUCGAUUCAUGUCAGCUGUAUAAAAACGAACAAG-------------AAACGCCACCUU-AUAAUAGUUUAAUUCUCCUAUCACCUUGAAAAUAGAGCAAUCACCAGUUCGG-GUAAUCAAACAAGUAUCGAGACGCAUAGAACGUUUACUCC-GGUAUCAGUAAACAGUGAUGUGGAAAAGCUUGGCGGAAUUCAAAGGUAGCUCUAGCUGGGAUUCCGCCUCCCGCUAAACAAUAUU-UCAUAAUUUGAUAUAGUUGAGCUA--UAAAAACAGUACUCUUUUAAUGCUUAUCGGGAAUAACGGCAGGGCGCUCAGUUAAUGUGACUCCUCUCGUAUAAGAACGUUAAUAGU-CUAUGGUUAACCUCAUUUCAUAUUCCAUCCCAAAGGGCGCCAUUAAGUUCAUGGUCCAUAAGAAAAUCAAGCUGUCGACACAACAGAUUUUUUCCGUCGUA------CUGGAGAAGUUGAGGAUAUAAAAU-GUGAGGACGCAACUUCAUG--GAUAAAACCCCUUAACAAUUCAUCAUUAUGUCUAGUGAAACUUGUCAUAAUUG-CACUCAAUAGUUC-UAAACCUGACGCAAUUUGUAACCGUCGGCGGUGAUCGAAUCAUCUUAUCGCAAUAGUGCUGAGUACGGCGCUCAUUAUUAGUUGUCCAUCUUUAAAUUAAGAUAAGAAAAUAUGCUACAAAAUUGCAG--GAGGUAUUCAGGGUUAGAUUGGAU-GAA-GAGUCUUACUACUCAUUUAAUUAACAAUUUGGAUUACG-AGCGCA-UAUAACGU-UGCUGGUGAUAAUUUUACCGAUUAAGCAUGGUCGCUAAUGGGAACAUGCCAUAACGGUUU--GGAAGUCGUAUUUA------------------UUUAAGCUUAUUUGCGAGA-AGUUUAAGCGUCACCUCAUGAUAUUCAUUUAUUGUAUAAG--ACAGUAGUCAUUGGCUUUCGCCGUUCUUAACUAAACUAUAUCACAAAGUGUGGU 
>G1 5276
GUGUAUUGUAGUUGCGUUUGUGUGGUUCUUAUGCGAUGGUGUUCAA-CGAUUCAUUUAAAGCUGUGCAGUUAACUAGCACUGUCAUUUUAGGAUAUACUUAGGUGGGAUUC-GAAAGACAUUAAGGCU-ACCUUGCUUGUUAAA---AGUUCGCACAUGCCGAUUAUGAAGGAUACCUU-CUCUAAUUUAAUUGUCCUUUGUA-UAGCUCAAUUUGAUACAACACACAGUUAAUAAACAAUCGUGCAGAUGAACCAAGAUAUGGCGGUAUUAAAAA---AUUCUGGUUGCUAUGAGGUGCAGGUUCAAGCACAGCAUGGCCGUAUAAUAAUUUUUUGAUUGCAAAUU-ACCAGGGCCAGG-UCUGGAUACGGUAAGGGUAGUAGGGAGGGUCAAACCCUGAGUGGCA---CUGUGAUGAACGAGUGGAUAUUUAUCAACUGACAA--CAGUAGACAUUUCUUUCUUUUAGAAAACCGGAAAGGGCCCGGAUAUC----UACUAGGUUUUGUCUAGCAGGUUAGUCGCUCAGGGUUAUAACCAAUU-CCUAGCGUUGCCGGACGAUAAGUU-GAAAC---GAACCGGCCGUAUGGUCUCCAACAAUUGAAGCAUAUAUUGUUGGCG--CCUUUAGGCUAUACCCACCGCGAUGGAUUUCUUUUACAUCUAAGACAAACACAACAAUUUGGUUUUUACCACCUCGAUUAGUAUUUAU-UAUAGACAGAAAAAAUUAAGCCAUUUCUGAAGGUUGGC--GGGCACUUCUAG--UCAGAGGUUAAUCCGAGAAGUCUAGCUGCACCGUUAUUCGCCCAGGUCGCAUGACUA--CGCAUCCUAUC--CACAAGAGUCAAU--UAUGUUUGGUGGUAAUCGAAGUCUGAGGUGAUUUUUUGUCCUUUCGGGAUGUACAAACCUCUUGUUUGAACUCGUUGCGAUUGACAUUCCGGAUGAUGUAUUUGAGUGCAGGCCUUUAGGCCGAGUCAACUGCAA-ACUGAGCUUAUAA-CUCUGCAGCUAACAGUAAUUGGAGUGAAUAGCAUAGAUUUGUGA-----------------------------------------------------------------------------------------------------------------------------------------------------------------------------------------------------------------------------------------------------------------------------------------------------------------------------------------------------------------------------------------------------------------------------------------------------------------------------------------------------------------------------------------------------------------------------------------------------------------------------------------------------------------------------------------------------------------------------------------------------------------------------------------------------------------------------------------------------------------------------------------------------------------------------------------------------------------------------------------------------------------------------------------------------------------------------------------GCUACUUUAUCAAGGAUUAUCUAUUAAUACUGUGUACUU-AGCUGCUGAGAUAUUUUAAAUUU-UUGAAGGAAUUCGCC-UAACAUCGGAUUUACACUACGCCAGGAUACACUUAGUUCUGAGCACGCACCUAUACGUAAGACGAAUAAAAGAAAUGCUUGAGACUGCGUAGUUAUUUGCUAUGU-ACAAAAGACGGCGUUCUAGUUAAAUUU-ACCUGACGCUCAAAGGUAAAAUACAAUAAU-CGUAAGGCA-CAAAGCGUGUUACAUCACUGUUCCUGAAGUGGUAUAAUGCAUGUAUAGUUUAUC-ACGUUUUGGGAUGCUUUCG------UUUAUCACUAUACUGAUCUUGUAUUGCACUUGAU---UUAUGUCAUAAAUCUAC-CCUACUCAUGGAUUACGUG------AUUGAAACUAAUCACCCAUCUUGUAAGACAAAUAAAUGACUUUAUGAAAGGACGAUCCAUAUGCAUAGAAUUUUUUGUGAGUAUGGCCAUGUAGAUGGCUGACU---------------------------------------------------------------------------------------------------------------------------------------------------------------------------------------------------------------------------------------------------------------------------------------------------------------------------------------------------------------------------------------------------------------------------------------------------------------------------------------------------------------------------------------------------------------------------------------------------------------------------------------------------------------------------------------------------------------------------------------------------------------------------------------------------------------------------------------------------------------------------------------------------------------------------------------------------------------------------------------------------------------------------------------------------------------------------------------------------------------------------------------------------------------------------------------------------------------------------------------------------------------------------------------------------------------------------------------------------------------------------------------------------------------------------------------------------------------------------------------------------------------------------------------------------------------------------------------------------------------------------------------------------------------------------------------------------------------------------------------------------------------------------------------------------------------------------------------------------------------------------------------------------------------------------------------------------------------------------------------------------------------------------------------------------------------------------------------------------------------------------------------------------------------------------------------------------------GAAAAGUUGAGGAUGUAGAAU-GUGAGGGCAUGACUCCGUA--GAUAUAACCACUUAAUAAUUCAUUACUAUGUUUAAUA-AGACCGAGAUAAUUA-GACUUAGUGAUUC-UAAACCAAUAGUUAUUUAUGACCGUCGGCAGUGAUCGAACCAUCUAAUCGCAGUAGUAUUGAGUAUUGCACACAUUAUUUAUUGUCUGUCUUUAAAUAGAAAUAAAAAAUUAUGCCGCAAAAAUGAAG--GAAAUGCCUAAGGUUAGUUAGGAU-GGA-GAUUCUCAUUAAUCAUUUAAUUAACAAUUUGAAUCAAA-GACACA-UGGAACGU-AGUUGAUGAUAACCUUACUGAUAAAGUAUCAUUGCUAAGGGGAACAUGCCAUAUCGGUAU--GGUAGUUGUAUCCA------------------UUUAAACUUAUAUGCGGGA-GGUUCGAAUAUUAUCUUAUAAUCCUCAUUUAUUGUGAAAG--ACAAUAGUCUUUGGCUUUUGUCGUUCUUAAACAAACUAUAUCAGAAAGUGGGGC 
>F1 5276
AUGAACUCCAAUUACGUUUGUGCAAUACUCAUUCGACGGAUCCCGUUAUCUCGAUUUACGGUUGUUCAGCCAAAUAGCACGAUCAUUAUAGGACAUGCACUAGUAGGUUCU-GCAGAACACCAAGGCU-AUCCUAUUCGAUAAA---GGAUUCCGCGUGUCGAUCUUGGAAGAUGACUU-CUCUAAUUGAAUAGUUUUUUGCA-UAGCUCGAUUUGCUACAAGAUACAGUUAAUAGUAAAUUGCACUAUU-AAUCAGGAUAUAGCUGUAUAAAAGACU-ACUUUGAUCCCAGUGGGAUGUAACUUCCUGCACGGCAUGCUCGCAUAAUGAACUUGUGAUUGUAAAUC-GGCAGCGCGAAA-UCCGGAUACAGUUCAAGUGGGAGGGUGAGACAAACCUUAAGGGAUU---CUGCGGUCUGUAACAUGAGGUUUGCCAACUGUUAA--GCCUAAGUGUGUCUUUCCUUCAAGAAAUCUAGAGGUACCCGAGUAUU----GGCUCGAUCUAAUUUCACAGGUUCAUUGCAUGGGAUUAAAACUACUU-UCGAGAGCUCCCGUUCAAUAAGUCGACAAC---CCGCCGGUAGAAUGGUUCCCCAGAAUUGGGGUGAACAUUGGUAUCG--UUUUUAUGCUCCACCCCAAUUUAUUGUCUUAUCUUAGAUCUCAAAUAUAUGAAACAAUACGGGUUUCAUUUACCCGAUUAUUACAUAG-UAGAUGGAUGCAAGAGGAGGUCGUUUCUUGGAGUUGACU-UUUCGUCUUCCG--UCAGUGGUUAAACCGUAUUAUCUGAUUGCACGUGUAUUCUGCGAGGGAAAACGUCUA--CCAGUUCCGCUGACAGAA----UACAAGUAUGUUUGGCGCUAGCUGCGAUCAACGGUGAUUUUAUGGUUUUUCGAGAAAUUCAAAACUGUUGAGCAGUCUCGUUUCCUGUGACAUUCUGGACGUAACAUUUGGG--UACAGUUCGCAGCUG--UUAAAUUUGC-ACUUUGUUUAUCA-GCCUCCAACCCACAGUAUUAGGACUCAAUAUUGUGGGCUUUUGA----------------------------------------------------------------------------------------------------------------------------------------------------------------------------------------------------------------------------------------------------------------------------------------------------------------------------------------------------------------------------------------------------------------------------------------------------------------------------------------------------------------------------------------------------GUUUAAUCGAAAAUCGGAUUGUGGGUGCAUGCGAAAAU-GUACGUUCUGUAUACAUAUCAUCAGCAUCCAAGCCAGCCGCCCACUUCUGGGUCGUAUAACUUAAGCAAGGC--UAUUACAUAUUACCUGGCUCUCUGCCAGUAGUCGAGAUUAUUACACAAGUUGAA------------------UAUGUUUUCCAGCGAGGUACCGUAAACCC-ACUUCCUGGGCUUAUGCAAUAUAAUCCUGUUUUAAUAAGUAUUUCGGUAUGACCCAUAGUGGGAUUCGAGUACUCUCAGUAUUAAUUGUCCUUGGGAGGGAGAAUGCGGAUCUUCCUUCAGACU-UCCCAUGCAAUUUUUAGCAUCGAAAAUCUAAAUGUUCUUGUUUAUACUACUUGGUGGGAUCAUAAUACAUUAUGUUGCAUCGGACUGC-CAUGAGUUUUC---GCCGUUUGGGUACAUUGC-GUACGGCAUCAAAAGACUUGAUGUAUGGAUGCUACCAAGAUCAUGUGAUCCCUUA----------------------------------------------------------------------------------------------------------------------------------------------------------------------------------------------------------------------------------------------------------------------------------------------------------------------------------------------------------------------------------------------------------------------------------------------------------------------------------------------------------------------------------------CAGGUAAACUA-CGCGCUAACUAUUAUCUAAUAUUUCUCGAUACGACCGUCAUUG--UGCAUAAGGGAACUUUCUCAGUCAACGGUCCCCCUUACUGAGAGGAAAAGAUAGCGG-AGGGUUAUAUCGCACCACGUCUCAGAAUGGCUGAUAUAAGCAGCUUCUCAAAU---UGCACGUGUAUCAUUCAUAUAUUCCUGGGAAAUCAUCAGUAUAGUAAAUUGUGGGUUAAUAUAAAUUGUU-GUUAAUACAAAUAAUCCUCUCAUGGGAAGGACACUUAUAGCAC-GGGGACUUCU---AUCAUGGGGUAUAGGGGCCGCUAAUUGUUAAG-UCCAAUCCUUCUAAAUUAACUACACUCUCCAUUUGGAUCCCAAUAAAGCUAA--GACGUGUGUAAUCGAGCGCAUUAUCUAGUCAGUGGCUGCCACCAGUUUUU--CAAUGUCAUAUCCUUUUGUGACUAUACCUCAAGAAGAAGUAGCCUCUUUUCACGCGUUUUGGAAUUACUAGUGUUGAGAGA------------------------------------------------------------------------------------------------------------------------------------------------------------------------------------------------------------------------------------------------------------------------------------------------------------------------------------------------------------------------------------------------------------------------------------------------------------------------------------------------------------------------------------------------------------------------------------------------------------------------------------------------------------------------------------------------------------------------------------------------------------------------------------------------------------------------------------------------------------------------------------------------------------------------------------------------------------------------------------------------------------------------------------------------------------------------------------------------------------------------------------------------------------------------------------------------------------------------------------------------------------------------------------------------------------------------------------------------------------------------------------------------------------------------------------------------------------------------------------------------------------------------------------------------------------------------------------------------------------------------------------------------------------------------------------------------------------------------------------------------------------------------------------------------------------------------------------------------------------------------------------------------------------------------------------------------------------------------------------------------------------------------------------------------------------------------------------------------------------------------------------------------------------------------------------------------------------------------ 
>E1 5276
AUGCACUACAAUUACAUUUGUGUGGUCCUUAUGCGACGGGUCCCAA-UUACUUAAUUACGGCUGUGCAGACAAAUAAUAUUAUCGCUAUGGGGCAUGCACUAGUAGGUUGU-GAAGGCCACCAAAGCU-AUUUUAUUCGAUAAA---AGAUUCCGCAUGUCGAU-AUUGGAGACAACUU-CCCUAAUUUAAGGGUUUUUUGUA-UAGCUCGAUUUAAUCCAAGAUACAGCUAAUAGUGAAUUGCACUAGU-AAUCGGGGUACAGCGGUACAAAAGGCA-ACUCUGGUCCCAGUUGGGUGUAGCUUCAUGCAUGGCAUGCCCACAUAAUGAACUUAUAAUUGUAAAUC-GGCAGCACCAAA-UCUGGAUAUAGCUCGAGUAACGAGUGGACGCAAACCUUCAGGAAUC---CUGCGAUCCAUAACCCGACGUUUGCCAACCGUCAA--CCCUCGAUGUAUUUCUCCUUCAAGAAAUUUGGGGGUGUCCGCAUAUU----AACUAAGCUUAAUCUAACAGGUU--------------------------------------------------------------------------------------------------------------------------------------------------------------------------------------------------------------------------------------------------------------------------------------------------------------------------------------------------------------------------------------------------------------------------------------------------------------------------------------------------------------------------------------------------ACGGCCCUGUUACAGGAUU-UAUCGAUCUAUCAAGAA-GACUGGUGCAUGAACAUCUACAUUU----AAGGUAACGCUUGAAUUAGAUAAAACCUUAAACCAAU----AGCAUUUAACACCUCGUUACAUACUCGUGACU-GCAUCGUAUAAUAAAUAAAGACUUAUGGCUAAUAAUCAUAUGCAAGUUGAACUUGCUAUUCGAGAAUUUACAGGUAC-UA-ACGCCACACUUCUUGCACAUAGCGUCACUUUUAUAUGGAAUGAGACUGAUAUACGCGA-AUCUAACGCAUGAACAC-UCAACGAGGAUAUACCAUGACG-AUUGAAUGAU-AAUGGUGCGAUAUCCCUCA--UUGCUUACCGUUGAAUG-AUUGGGGAUACAUU-AGGAAGCCGCAGCCCUGCACAAAGGCGAUUUCUGAGUAUUAUAAUGUGGUACAACGUUCCAGUGUGAUAUUGAUUGUUUCAAAUUUCCUUGCGAUGAC-UUUGCUAACGUAUUGUUAAGAAACGGUGCUACUGCG-UAAACUAAU-------------------------------------------------------------------------------------------------------------------------------------------------------------------------------------------------------------------------------------------------------------------------------------------------------------------------------------------------------------------------------------------------------------------------------------------------------------------------------------------------------------------------------------GCCAUUCUAUCAACGAUUAUACCGUAUUACUGUGUACUU-AGCAACUUUGAAAAUUUCAAUUU-UCAAAAGAACACAUA-UAAAAGUGGUUUUACAAGAUGUCUAGUUACGUGAAUAUCUGAACAACCGAGUUUAAGUCAGAUUAACAAAAAAAACGCUAGCGAUUUCGUAA-UGCAUACCAUUG-AUUAAAGUAUCUAUUUUGGUUAUAUUUGAUUUUAUGCGCGCAGUCAAAAUGGAAUAAA-CAUAGGGCAUCUGAGCGUGCCCCUGAGCACUCCCGAACGUAGUAGAAUGCGUUCAAAACUAAGU-UUGUCACAUGAAUUUCUAA------CUUAACACUAUAUCAAUCUUAUAUUGAACUCCGU---UUCUGCCGUAAGACUAC-CCUGCGCGGAGAUUACUUG----UGGCCAGAAGUACUCAAUCAACUUAUAAGAUGAAUAACUGACUUUGUAAAAGGACGAC-CCUACGCAUAGUAUUUUUUUUGGUUGGGAUAAUAUGGUUAGUCUUUA----------------------------------------------------------------------------------------------------------------------------------------------------------------------------------------------------------------------------------------------------------------------------------------------------------------------------------------------------------------------------------------------------------------------------------------------------------------------------------------------------------------------------------------GACGAGUUAAAGAUGGGAUGUGGGACCGCCCAUUCGGCCAGCAUUAACGUGCAUAAUCAUGAAAGUGCUAA-AAUGGAGUGCUGUUCUCUGCUUUACUACCAAGGUACAAGACGUUGCUAACUUAUGUCUAAAAGUC---ACUGUUAAGUGUC-GUGAUUUAUAUAUCGCUAAUUACUCCA----------------------GUGAAAGCUAGAUUAGCAGUAAUGACUGUGUUUCUUUUAUGUCUAUUGGGGAG--UAUUCUCAGGACACAAUAUUCAAAUUACUUUUUUAUACGGAUCCUUUAAGCAAGAAGUGGAAAGUCAAAAAAACAGACGC----GGGUUUGAGCCCUAUUUA-AUUCUUCUUCUAAUACUCACGUAGCUGCUACGUCGUAAGUACA-GUUUCCUUAGUCGUUACAAAAUAAGCAACUUAGCCAUUUAUCUCUAGUUGUUCUUCAUGGUUAAAUUUCUUCUUGAUGACUCUG-CUCAUUCGACUUAACUGGAAUUA-GGCUACGAACGGCGAUAAACCG---------------------------------------------------------------------------------------------------------------------------------------------------------------------------------------------------------------------------------------------------------------------------------------------------------------------------------------------------------------------------------------------------------------------------------------------------------------------------------------------------------------------------------------------------------------------------------------------------------------------------------------------------------------------------------------------------------------------------------------------------------------------------------------------------------------------------------------------------------------------------------------------------------------------------------------------------------------------------------------------------------------------------------------------------------------------------------------------------------------------------------------------------------------------------------------------------------------------------------------------------------------------------------------------------------------------------------------------------------------------------------------------------------------------------------------------------------------------------------------------------------------------------------------------------------------------------------------------------------------------------------------------------------------- 
>D1 5276
AUACAUUGGGAUUACGUUUGAUUAAUCCUUAUGCAAAUAAGUUCAA-UUAUCAUGUUAUAGAUAUGUGAUUGAAUAGAACCGUCUCCUCAGAACAUGUACGGAUUUGAGGU-AGAGGGUACCAAAUCC-GUCCUUUCCAUUGAA---AAUUCAUGGAAAAUGACUAUUAAGGAUGGUUA-ACUCAACCUAAUGGCUACUUUUU--ACCUGUACCCAGUACUAAUUAUAGUCAACAACAAAAAGGUCUGAU-AGUUGGGAUAUAGUGGUGUAGAAGUUA-GGUGUAAUUGCUAUGUGGUGAAGCUUCAUAUACGGCAUCCUUGCACGGUGGUCAUUUAAUUGCAGAUU-GGUAAGGCCGGU-UCUGGCCAUAGUUCGGCCAGUGAGGCGAAGUAAACUAUCGAUGACA---CUUCGAUAAUUGGAUCGAUAUUUAAUAAGUCUCAA--CCUUACGUGCCCUUUCUCUUCAGAGGAUCGGGGAGCGUCUAGAAAUU----UAUUCAGACUAUGCAAGAAGGAUGAUUUGUUGUAAUCAAAACCAUUU-UCGAACCGUCCUCUUCGUGAUACUAGAUAC---CUCACAGCCAACUGGAUACACAUAAUUAGGAAAAUUAUUGACACCG--CUUUUAAGACGCGCUCAACCCUGUAGACUUCUUUCUCGUUAAGAUCGUACACGUCACGUCAGUUUUGCUUAACUUUAUUCAAAAAUGU-UACGAGGUAGUAAGAGGAAAUCAGUUCCUGAGUGCAACU-CCACAUCGCCGG--UCGGGGGUUGAAUCAGGAAGGAUCGUUCUAAGUUUGUGUCUCCAUCGAGCAUGACCA--CGUUUUCGGUGAACAUAAGAGGUAAUGUUAUAGUAGAGGGUGAAUUCAGCCACAGGCGACA-UGUAACUUUCGUGGUAGUAUAAAAGUGUUGUGUAGCUUUAUCAUAAAGCAU----------------GUGGAUUCUGAUGUUUGAGUUGACACAGACAUUA-ACUAAGUACGUAC-ACCUGCAACUAAUACGAGUUAGUGAUAAUAGCCCAAGUGAUGCG---------------------------------------------------------------------------------------------------------------------------------------------------------------------------------------------------------------------------------------------------------------------------------------------------------------------------------------------------------------------------------------------------------------------------------------------------------------------------------------------------------------------------------------------------------------------------------------------------------------------------------------------------------------------------------------------------------------------------------------------------------------------------------------------------------------------------------------------------------------------------------------------------------------------------------------------------------------------------------------------------------------------------------------------------------------------------------------------------------------------------------------------------------------------------------------------------------------------------------------------------------------------------------------------------------------------------------------------------------------------------------------------------------------------------------------------------------------------------------------------------------------------------------------------------------------------------------------------------------------------------------CAGAUAUUAUC-CACGUUAUUUAUCAUCUAAAUCUUCAUACGAGAGUCAGUUCUG--UGGUUGGGGGGAAUUCGUAGCUUAAUACAGCCCCUAGCUGAGGAUAUAAGAUGAUGC-ACUAUUAUAUG--------CGUUAAGUUAUUCGUUAUCGCUAGCGCGUCAGU----AGAAUGUACGCCGUAACUAUAGCUCUGACACAAUUACAGUAUGGGAGAAUGUCGGUAGAUAUGUAUUCUG-CUAUGUGCAAUCGAAAGGAACAUAAGGUGGAUAUAUAUUUCAC-GGUAAUAUUU---CUUAUGGUGUACAAGGACGGCCAUUUAUAAAG-UCUCAUCGUUUUAGGUUAACUAUAAUCUCAAUCAGGAUUUUAAUUAUACGUG--GGCUUAGGUAGAUAGACGCAUCGUUAAACCAACGCUUGCAAUCAGAUUUU--CUAUGACAUAUUCCUC-AACGGGUAGAUUGAAUAAGAAGUCGCCCUUUCCUUCAUGUCUCUAAUCAAUAAUGCUUAAAGAAGACGGUAAAAGGAUUAGAAUCUGGAGCG-UCUUUCGGUUUGGAGCCCUUAGUGCGUUUUCGUGAUUAAAAA-UGAGGGGUACUGUUCUCUAUUUCAAAAACGGCUAAUAAUAGUUGGACCCCUAGCCCAAGAACUCUCCGGCCGUCCCUUG-A-UUGCUACUAAAGUCUUUAAUAACGCUG----------------------GUGAAAUUUAGAUUAGUAGCAUUAACUUAGUUACUCCUAUGUUUAAUGGAGAA--UCUCUUCAAAUCGCGUUAUUCAAACUCGUUUUCUGUGAAAUAGCUUUACGCAAGCAACGAUAAGUCAAAAAGACGUGGCG----GGGUCUAAGUUACAUUUA-CAGCUAUCACUGAAACCUAUGUUUCAGCUACGUCGAGUAUACUUGUUCCGAUCAUUAAUACUACACAACUGUUCUAACGACGUUGUGUUACUUGUAGUCCAUGGGCGUAUACCUUCAUGAGGGAGCUG-CCCAUACAUUUCAGACGAAGUUAUGCUCAUUGCGGUUGAUAAACCGACUCUAGUAGGUAGG-AUGUGCUAACAAUCCAAGCCAU-AGUUUCGACCCACGUGAGCACAUCACAUGAUUAUGCCAUAAUUUGAAACCCAAGUAGCGCAACUCUUAACUAUUGUCAAGGUCUU-GCCACAUGCCUUUGUCAGUGCGUUCGCGUGGCAAAUAGAUGAGUAUUACUUCGGGGGCCCUCCGCAUACAAGAAAAUCACCACGUUAACCCUCUGAGAUAU--UAGUCGAACGCCAUAGCGCUACAGUA--------------------AAGGGAGUCUUGGUUUCGACAGGCCCAGAAAAGAAUCG-UAUCGUACGAUGGAAAGUAUGAGACUAAUUUGGGUAUAUGAUUAU-AUUGAGAGGAAUUUAAGCAGUAGCUGUGCAUUGAUUUAGAUA-GAAAAU-GAUGAGACAUCCCAGUAUCUUCUACUUCAUGCGCGGCU-CGUUCGGGGUGCUAAGACCGCUUCAUAUGAGAACUCCAGUUUACGGCUCUCCUUUGAGGUCAUAA----CGAAGUCACAUGAUGUUG--------------------------------------------------------------------------------------------------------------------------------------------------------------------------------------------------------------------------------------------------------------------------------------------------------------------------------------------------------------------------------------------------------------------------------------------------------------------------------------------------------------------------------------------------------------------------------------------------------------------------------------------------------------------------------------------------------------------------------------------------------------------------------------------------------------------------------------------------------------------------------------------------------------------------------------------------------------------------------------------------------------------------------------------------------------------------------------------------------- 
>C1 5276
-----------------------------------------------------------------------------------------------------------------------------------------------------------------------------------------------------------------------------------------------------------------------------------------------------------------------------------------------------------------------------------------------------------------------------------------------------------------------------------------------------------------------------------------GACUAGUGCUAAUCAAAACCAUUU-UUGAACCGUUCAGUUCGUUGUACUAGAUAC---CUUUCAGCCAACUGUAUAUACGUGAUUAGGAUAAAUAUCGACACCG--CCACUGGAUAUCGAUCCAGCCUAUAGAAUUCUUUCCAGGUAAGAUUGUAUACGUCACGUUGGUUCUGCUUAAUACAAUUUAAAAAUAU-CACAUGGUAGUAAUAGUAAAUUGGAUCUCGAGUGUAUCU-CCGCAUCGCCGG--UCCAGGGCUGCGUCAAGAAGGAUCAUACACGCCUCAUGCCUGAAUUGAGGAUGACUA--CGGUUUCAGUGGACAUUAGAGGUUAUGUUAUGGUGGAUAGUGUGAGCAGCCAAAGAUAACA-UAUAGCCCUCCUGGAAGUACAAAAGUGUUAUGUAGCCUCAUCACAAAGCAU----------------GUGGAAUCAGAUCUUUGAGUUGCUACAGAUCUCA-ACUGAG-UCGUAA-ACCUUCAACAAAUACUAGUUAGAGAGAAAAGCAUAAGUGACGCG----------------------------------------------------------------------------------------------------------------------------------------------------------------------------------------------------------------------------------------------------------------------------------------------------------------------------------------------------------------------------------------------------------------------------------------------------------------------------------------------------------------------------------------------------GUAGGGUCAGACAGAUGAUCGCCAAAUUAUGUGUCAAC-UCCCUUUCGGAGAAAAUUGAGAUUUUAUCUACGGUGGUCGCUCACCUCCACGUCGUGCAGCUCAAUUAUGGU--UACAUCAAGAUACCUACCCCUAUGUUGGGU--UGUGGUUUUUGUAUAAGAGGGUCUGUACCAAAGAAAAAUCUGUAUUUUUUAGUAGGGGGGGAUACACCG-ACUUUUUUGAGUUAAGUCAUGUGAUC--AGCUUUAUAGACAUUGGACCAAGACUUAGUGCGAUAAUCCCAUAUUCGCAUAAUUCCUU-UUUGUGGAGGAUAGAACUCGGAACUUCCCUUUGGCU-CAUAGUACGAUACCUGGCGGCGGGUUUUUGAUAGUCUGCAUCUAUGAUGCUUCAAGAGGUAAUGAUAUACAACGUUAUAUUACACUAC-UGUGAUCAUCC---ACAACCUGGGUAUAUUUC-AUACCGCGUUGAAACGCUUAUGUAAUGGACGUCAACAUCCUAGGGUCGUUCUUCA----------------------------------------------------------------------------------------------------------------------------------------------------------------------------------------------------------------------------------------------------------------------------------------------------------------------------------------------------------------------------------------------------------------------------------------------------------------------------------------------------------------------------------------GAGGUAUUAUC-CACGCUAGUUAUAAUUUAAAUCUUCACAUGAGUGUCAAUUCUG--UGACCAGGGGGAAUUUGUAGCUUAAUACGUUCCCUAACUGAGGGUAUAAGAUGGCCA----------CUAGUAUAUGCAUCAAGUUAUCCGAUAUGGCCAGCGCGUCGAGU---AGAGUGAGUAUCGCAACUAUACCUCUGUUAUGUUUAAAGUAUAGAAUAAUAUAAGUGAAUAUGAGUUCUC-CUAUGUGCAAUCAAUAGGAACCUAUAAUGGAUAUAUAGUUCAU-AGUAACAUUU---CUUAUGGUGUGCAAGGACCACCAUUUAGACUG-UCUCACCGUUUCAGAUGAACUGUAAACUCAAUUAGGAUUCUAAUAAUACGCC--GGCAUUCGUAGAUAGACGUGAUAUUAAACCAACGUUUACGCUCGAAUUUU--CUACGACGGUUUCACG-AAGGGGUAAGUUGAGUAAGAAGUUGCCUAUUCCUUCGUGCCACUAAACGGUAAUGCUUAAAGAG-----------------------------------------------------------------------------------------------------------------------------------------------------------------------------------------------------------------------------------------------------------------------------------------------------------------------------------------------------------------------------------------------------------------------------------------------------------------------------------------------------------------------------------------------------------------------------------------------------------------------------------------------------------------------------------------------------------------------------------------------------------------------------------------------------------------------------------------------------------------------------------------------------------------------------------------------------------------------------------------------------------------------------------------------------------------------------------------------------------------------------------------------------------------------------------------------------------------------------------------------------------------------------------------------------------------------------------------------------------------------------------------------------------------------------------------------------------------------------------------------------------------------------------------------------------------------------------------------------------------------------------------------------------------AAUAGGCCGGGACGAUAUGAU-GGUAGAGCUAACUUUAUGG--GAGAAAAUUAUCUGACGAUUCAUCCUAGAGCAAAGUAAAAGUUGAGAAUAUU--UACCUGGUGGUUC-AGAAUUUGGCUAUAUUUGCAAUCCUCGACAGUGAUUGGACCAUAUAACCGGCAUACAAUCAGGCGCUGUAAUUACUCUUGACUGCCGAAUUUUAAACUUCGAUAAUAGGAUGUGCUGGAAGAGUGCAG--AAGAAACCCCAAGCAGAGUUUGCC-GCA-GUGUUUAACGACUUUUUUAAUUACAUACCAUACUAACG-AAUAGA-UGGGGUAC-AGCUAUUGAUCUCCCCAUAGCUAAAGCGUAUUGAUCGAAAGUAACAUUACACAACAGUGC--GAAAGUAAUACCCG------------------UUUGCGUUUAUAUGGGGCA-AAUGGCAAUAUUGUUUUAUGAGGUUUGUUUUUCUUAUAAG--GUCAUUAUCAUUGACUUUCGCCUACGCUAAUGGCAUCGU-CUGAAGCGCAUGAC 
>B1 5276
------------------------------------------------------------------------------------------------------------------------------------------------------------------------------------------------------------------------------------------------------------------------------------------------------------------------------------------------------------------------------------------------------------------------------------------------------------------------------------------------------------------------------------------------------------------------------------------------------------------------------------------------------------------------------------------------------------------------------------------------------------------------------------------------------------------------------------------------------------------------------------------------------------------------------------------------------------------------------------------------------------------------------------------------------------------------------------------------------------------------------------------------------------------------------------------------------------------------------------------------------------------------------------------------------------------------------------------------------------------------------------------------------------------------------------------------------------------------------------------------------------------------------------------------------------------------------------------------------------------------------------------------------------------------------------------------------------------------------------------------------------------------------------------------------------------------------------------------------------------------------------------------------------------------------------------------------------------------------------------------------------------------------------------------------------------------------------------------------------------------------------------------------------------------------------ACUAUUUCAAUUAUAAUCGUGGCUUAGCAUUAUGCACUU-AAGAACUACGGUAAUUGGAGUUU-UUGAGAGACCACUUA-CAAUAGCCUUCGUGUAGCACAUAAGUUUAAACAAGCAUAGGGGUACACACCUUAACAUACACCGUACCAGAAAAAUCAGAGCGAAUCGGUAG-CAUACGCCCUCA-ACUAGCGAUUGGAUUUUGGUCUUAACG-AGACUAUUCUCUAUGGCAAAUU---------------GCAUCAGUACACGACUCUUUGAAUUCCCUCAAUUAAAAUAGUGCAUUUAAAAUUAAUC-ACGUCACAUGCACAUUUAG------ACUAAUGUUAGGCUUCUGUCCGAAAGAGAUUUGU---UUAAAACGUAUACCCAG-UCUACCCGUGGAUUACGCGCUCUCAGUCAAAACAGCUAAAUCAUUAUAAAGAAUGACUAAGUGACUGAAUGGUGACGACGACUAUCUGCGUAGAACUGAUUGCGACUCGAGUUAUGUAGAUGUUUGAUU-CAGAUAUUCUC-CGAGCUUGUUAUUAUCUACAUUUGCUCAUAAGUGUUGGUUCUA--UGACUAGGGUAACUCUAUAGAUUAAUAUGUCCCCUUGCUGAAAGUAUAAGAGGACGC--AGUAUACAUGAAUCUAUCACUAAGGUUGUCCGCCUUCAGCAACCCGCCGAAC---AGAACAUAUGUCGUAUCUGUAUAUUUGAUAAGAUUACAUUAUAGAUUAAUAUUAGUAGA-AUGUACUUCC-UCUUAUCCAAACAACACGAUUAUAAGGUCGGAAGAUAAUUUAU-AGUAAUAUCA---CGUAUGGAUUGUAAGGACCACUAUUCACAAGG-UUUCACACUUUAAGACUGACUAUGCUGUCAAUUAGAAUCCUUAUUGAACGAACGGGAAUACAUAGAUGGACGCAUUAUUCAACCAACACUUAUCACCAGAUAAU--CUAUAAUGUAUACAUC-AGUGGGUAAGUUGAAUAACAAGUAGUCCUUUCCAGCACAUCUCUAAACAGUUAUUCUUAAAGGA---------------------------------------------------------------------------------------------------------------------------------------------------------------------------------------------------------------------------------------------------------------------------------------------------------------------------------------------------------------------------------------------------------------------------------------------------------------------------------------------------------------------------------------------------------------------------------------------------------------------------------------------------------------------------------------------------------------------------------------------------------------------------------------------------------------------------------------------------------------------------------------------------------------------------------------------------------------------------------------------------------------------------------------------------------------------------------------------------------------CAUGUCACGUCAACCGCUAGCCCG----AAAGGUGAAGACGUAGCUGAUGCCAGUGUUCUUUGUUUAUUGAUCUCCGCUAGUUAUCUUAAUAUAAACGUA-------------GGUGAUACACCUAAUGACUAAUCAAUUCUCCCAUCGCCCCAGAGGAGGAUUUAUAUUGAUACGGG-GUGCUCAAACAAACGCUGACACACGUAGUUCGUUUGUGCA-ACAAUUAGUGAAAGCCAAUGUAUAGAACUUCCAUUGAUUUAGAAAAUCAGUCUAUCUGUGGUUAUUUCUCUCAUUCGGCUAUAUU-ACAAGUCCUGUUAAAUCUAAGCCAG---UUUAUCGUAGUCCUCCGAGGCUUAUUAAUAUCCACGGUGCGACACGUAACUGUAGUGACUCACGAUGCGUACCUAAAUUUUAUUGUCCGAAGUCGACCCCGGCUUUCGUCUCAUCUGCAUGCUUAUGGUCAAAUGUGAAGAAUAUAAAAACAUUAAGUUGUUGGCAAGACAGGCUUU-CCCGACGCC------UGU------------------------------------------------------------------------------------------------------------------------------------------------------------------------------------------------------------------------------------------------------------------------------------------------------------------------------------------------------------------------------------------------------------------------------------------------------------------------------------------------------------------------------------------------------- 
>A1 5276
----------------------------------------------------------------------------------------------------------------------------------------------------------------------------------------------------------------------------------------------------------------------------------------------------------------------------------------------------------------------------------------------------------------------------------------------------------------------------------------------------------------------------------------------------------------------------------------------------------------------------------------------------------------------------------------------------------------------------------------------------------------------------------------------------------------------------------------------------------------------------------------------------------------------------------------------------------------------------------------------------------------------------------------------------------------------------------------------------------------------------------------------------------------------------------------------------------------------------------------------------------------------------------------------------------------------------------------------------------------------------------------------------------------------------------------------------------------------------------------------------------------------------------------------------------------------------------------------------------------------------------------------------------------------------------------------------------------------------------------------------------------------------------------------------------------------------------------------------------------------------------------------------------------------------------------------------------------------------------------------------------------------------------------------------------------------------------------------------------------------------------------------------------------------------------------------------------------------------------------------------------------------------------------------------------------------------------------------------------------------------------------------------------------------------------------------------------------------------------------------------------------------------------------------------------------------------------------------------------------------------------------------------------------------------------------------------------------------------CAGAUAUUAUC-AAAACUAGUUAUUAUCUAUAUUUUUACAUAAGUGUCGGUUCUA--UCGCUAGGGCGAUCCUGUACAGUGAUAUGUCAUCUUGUUGAUAUUAUUAGAGGACGC--ACCAUACAUAAAUCCAUCCCUAAAGUUGCCCGACAUCAGCAACCCGCCAAGC---AGAAAGCAUGUCGUAUCUCUAUCUUUGAUAAGGUUACAGUAUCGAUUAAUAUCAGUAGA-AUGCAUUUUU-GUUUAUUCGAACAACACGAUUAUAAAGUGAGCGUAUAGUGCAC-AGUAAUAUCC---UGUUUGGAGUCUAAGAACAACUACUCAUGUAG-UUUCGCCCUCCAAGACUAAGUACGCUGUCAAUUAGAACUCUAAUAAAACGCG--GUAAUACAUAAAUGGACACCUUAUUCAGCCAACGCUUACGACCAAAUGUC--CUAUAAUUUAUACAUC-GAUAGGUAAGUUGCAAAAUGAGUAGCCCUUUCCAGCGUAUCUCUAAACAAUAAUUGUUAGAGUAAAUACACAAGGGACUGAAUGUAAGAACA-UCCUUCAGACAGGAAAUUCUAAUUCAACUUAGUGAUCAUAAA-AAAGGAAUGUUAUCCUCUAUCUAGAAAGCAACUUAUAAUAGAUAAACUCCUAUAUCGAAGACUUCCCGGUCCUGCAGGA-A-CUGAUACUCAUUUUCCUAGUAUCGCAA----------------------AUGAAUGGUAUAUUAGUAGCAAAGAUUAUCUUACAUCUAUGUCUGACUGAAAG--UUUCUUCAAGUUGCGGCACUCAAACUUCUCUUCCGCGCUGCAUACUCAAGCAAGCAAUAAUAAACUGAGAAUACGUUGUA----AGAUGUAAGUCAUUUUAU-CUUCUUUUACUAAGAUCUACGUAUCCGCUGUGUCGUAUUUACUGAUCUUGAUAAUUAGUACUAGUUAACUAGUCUGGCAGCCUUGUAUUACCCGUCCUUGACAAGCAUAUAUACUUCUGAGAACGCUGCCUCAUUCAGUUCAGAUGAGGCUA-UGCCAUUGAAAUCGGUAAAUCG-------------------------------------------------------------------------------------------------------------------------------------------------------------------------------------------------------------------------------------------------------------------------------------------------------------------------------------------------------------------------------------------------------------------------------------------------------------------------------------------------------------------------------------------------------CACGACACGGCAACCGCAGGCGCC----AAAGUAGAUGACGCAGCUCAUGUGACCCUUCUGUGUUUAAUUAUCCCCGCUAGUUUCCAUAAUAAGAACAAGGCCACCCUGGUCAGGAAGCAUAUUUAUUAUAUAAUCAAUCCUCCCACUGACCUAAAAGGAAAUUGGUCUCUAGAGGGG-GUACUCAACCAAAUACGGAUACACGUAGCUUGAUUGGGGU-CAAAUUAGUGAAAGGCAAUGUAAAGGACUACCAUUGAUCGAAGCCGUCAGUCUGUCUGUGGUUAUUUUACUCGUUAGGCAACGUU-ACAGGUGCUGGUAGAUCUAAGCCAG---UUUAUUGUAGUCCUCCGUAGCUUAUUAACAAUGACGGCGCGGUUCCUGACGGUAGCAACUUACUAUAUGUACUAAAUCUUAUUGUCCUAAAACGACUCUGGGUCUUGCCGACAUCUGCAUCCCAAUGGUCAAGUGUGUAGACUAUAAAAACAUUAAGUUGUUGACAAGACAGGCUUU-CCCGACCCC------UUC------------------------------------------------------------------------------------------------------------------------------------------------------------------------------------------------------------------------------------------------------------------------------------------------------------------------------------------------------------------------------------------------------------------------------------------------------------------------------------------------------------------------------------------------------- 
>H2 5276
-----------------------------------------------------------------------------------------------------------------------------------------------------------------------------------------------------------------------------------------------------------------------------------------------------------------------------------------------------------------------------------------------------------------------------------------------------------------------------------------------------------------------------------------------------------------------------------------------------------------------------------------------------------------------------------------------------------------------------------------------------------------------------------------------------------------------------------------------------------------------------------------------------------------------------------------------------------------------------------------------------------------------------------------------------------------------------------------------------------------------------------------------------------------------------------------------------------------------------------------------------------------------------------------------------------------------------------------------------------------------------------------------------------------------------------------------------------------------------------------------------------------------------------------------------------------------------------------------------------------------------------------------GUGGAAGCAAAAAUGAGAGUGGCUAAUCAGGAAACGAC-CUACGUCACGAGUUUGGGGAGUUUAUACUCCUAACAAUUGUGUAUUUCUUCGUAACG-AAUUUAAAUUCUGU--AAUGAUACGAAGCCUACUUCUGUGCCGUUU--UAAACCUUGUAUAUAAACCUGACUAGAUAGAAGGUGUACCCAUAUUUUUUCGUAAAAUAAUAUAAUCCA-ACUUCUUCGGGUAGUGAUCUCUA-----------------------GCAUGAAAUCUAAAAGCACUAUGCUCUAGGCUGGGCGCCUUGCCCAUAGAAGAUAGGACUCCGAUCUCUCGUCUAACA-UAUCAGAACCU------UUUCGUGAGAUUUUUCGCGCAAGUUCACAAUGCCCGAUUUAAUCUUUAUAGAUUGUCGCUCAUCGAACUCU-UUUCGUUCGU----GCAAUUAGGGUAAAUAAC-AGACCCGGGGAAAUGACUUAUUGUAUUUGGAGAUACUAUUACGGACAUUCGCAAA----------------------------------------------------------------------------------------------------------------------------------------------------------------------------------------------------------------------------------------------------------------------------------------------------------------------------------------------------------------------------------------------------------------------------------------------------------------------------------------------------------------------------------------CAACUCCUCGC-UGAUCCGCUUAUUAUGUCAGUUUCCUCUAAUAUAAUACUAUAA-------UAUUAGACGUUAACACUUUACUGGAACAUUAGCUAGGGCAGUUAAAAGACGA-GGACAUACAUCAGUUGAUUUCUCGGCUUAACCUAUAAAAGUUGGCGAUCUGAC---AACGUCCACGGCAUAGGUUCACAUCCACAAGAACUGCA-UUUAAGAGAAUGACCGUAGAUCUAAUAUGCU-UUUAGCGCCUUAAGUAGGUUUUUAUGACAAAUUGGUCGUAAAU-ACCGACAUUU---GUUAUGGAAUAUAGGGUCCUACGUUUCAAAGG-CUUAUCACGUCAAAAUAAAAGAUAUUUCCACUCAGUAUUUUGAUUAAUAAAG--AGCACACAUAGGAGGAAACACCAAUGAGCUGACGCUGAUGACUAGUCCCUUACCAUAACGUAUUCAUU-AGUCGGGUAGUUGAAAAAGACGAGACCCUUUUUAG-----CUUCAAAUAACAUACUUUAAAUAA---------------------------------------------------------------------------------------------------------------------------------------------------------------------------------------------------------------------------------------------------------------------------------------------------------------------------------------------------------------------------------------------------------------------------------------------------------------------------------------------------------------------------------------------------------------------------------------------------------------------------------------------------------------------------------------------------------------------------------------------------------------------------------------------------------------------------------------------------------------------------------------------------------------------------------------------------------------------------------------------------------------------------------------------------------------------------------------------------------------AGAAAU-CACCAACCGCUAGUUUC----CAAGUCGAUAAUGCAGUUGGUGUUAAUAAUCUAUGGGGACUCGAGUCUACUAAGUAUUCUAGUACGAAUAUC-------------AGGGUUAGACUA-AUUGCAGAUUAGCUUUUCCAGAACAUCUCGAAUAUCACGAUUUCUAGACGAC-GCGAACACUCGGAUGUGGGUCCAUCUGGAUUGUUGAGUUC-ACUUCCGAUAUUUAAUAGUGUAUAAGAGAGUUGUCAAAUGGAGACGUAAGUAUAAUUACGGAUCUCAUGAUAACUGUGGGAUAUU-AGAUAUAUUGAAAUGUCUAAACCGA-UCUCGACUAUAGUUCUCAACGGUACAUUGGCAAUGAUUGCCCAGGGUUCUGUUGUGGCUCCCGCUUUAAGUUGCGAACGUGGAAAAU-ACAGGAUCGUCUCCGUCCCGUACCGCAGCGUGUAGGCAGUCAUAAAAAAGGUGAUCCUCAAGAGUAUGAAAGUGUGGCUAUAAUCGCUCUUUUUUCUUAAC------UCC---AUAACACGGGUAUUGAAC-GCGAAGGCUUAAUCUGACG--UGCAGAAUCGUCAGACAGUCCGUGUUUUUAUACAAUAGUAGAUAAGAUAACCACCGGUCAACAAUUU-UAGAUUUAUCGGUGUCCGCAGAGAUCAGCAGAGACCGAAGCGUCCAACUAUUAUGCUAUUACGAAUGCGAUCCACCACGGGUCGUCGACUUGCGAAUUGAAUUGAAAGAGUUGAUCGCGUGUGUAUGG--AAAGAACCUAAAGCUACAUAUGAC-GAA-AUAUAGUACCUUUCGCUUAGCUGCU--UCUUAUUCAUC-GAUACACUGCGAACG-AACUAUCAACAUCUGCAUAGACAACGCGUUUUCACCAAGAAUAUCAUCCCAUGCUUGCUG--GUUGUUUAUGC-UA------------------UCCAGGUUUGAGCAAAAAA-AGUCAGAGUGUCAUCCCAUAGCCUUUGUUUUAUUCGUUAG--AAAUUGGUAACUAACUUUGGCCGGUCACAUAUGCACCGUGCUUAAAGCUAAGAU 
>G2 5276
UUUUGACAGAAUCAAGUCCAAGAGAAAUUUGUAUUAUGCACUUUAA-AUAUUCUUAGAUAUUCAGACGGCCGAGUAGUAUGCGUAUUUUGAGACAUGUAUCGGUGAGCAAUAGAAAGGUACCAGGGUAUUCCCAAACCGAUAAA---UAUCCAGGCGGACGAAUAACAUAAAGUGGCAA-CCUUAACUCUAGGGCUUUUGUUU--GUCUGUGUAUAACGAGAAAUACAGUAAACAAAAGCGUGCCUUGAU-GAUGGAGAGACUGUAUUUGGAAAGGCGCGUCGCAGUUGCGACACGCCGCAGCUUUCUGUCUGAUAU--CUGUUUAUUGGCCAUACGAUUGAAAGCU-GGCGAGACCGAC-UUCGGAUAAGGUAUAGGUCCCGAGAGAAAGCGAAUUUUGGGGGGUA---UGUCGAUAGAUGAUCCGACAUCCAUUACUCCUCAA--GUCCAGAUACUUCCGCUCAUUAAGGGAUUAAGAUCUGCACAGAGACU----UAACCGCUUCCUGAUUGUUAGAAAAUUCCAACUUUUUACGACUUUCUGUAAAAGCACUGAUUUGGUUGAGCGACGAAA---UAUUUGAUCAAGGUAUUUGCAGUAAUAGUACACAAAGGUGAAUCUG-UCUAUCAAAAGACCAGUUUCUUUAUUGGUGUCAUCUAAAUUAAGAGCGUGCAGCGAAAUAAGGUUGAGCUACCCUCAAUUUCUAAACUC-GACGAGGAGGUAAAUGUUGUUGGUGUCAUAAUCCCCUCA-UCACCCUGUAGU--------GCCUAAUCGCGGGGUCUUGAUUUAUGUUACUUUUAUUAAGGCGUAUAGUAA--CACGAACCAUUGUAGUAAGGGUUAAUGUUAGAGAGACUACUGACCAAAGCCGCAAGUGGAA-UGUGUCGCUCCAGGUAACUUAGAACUGCGAAAAAAACUAGUAGAGGACCAC----------------CUAAAGUAAAACGCUUAAGAUGGACUAGACGCCA-AUGGAGGUUAUAUGAUUCACCUUAAACAUAAUCGUGACAGUAUCGCUUAACUCACUAA------------------------------------------------------------------------------------------------------------------------------------------------------------------------------------------------------------------------------------------------------------------------------------------------------------------------------------------------------------------------------------------------------------------------------------------------------------------------------------------------------------------------------------------------------------------------------------------------------------------------------------------------------------------------------------------------------------------------------------------------------------------------------------------------------------------------------------------------------------------------------------------------------------------------------------------------------------------------------------------------------------------------------------------------------------------------------------------------------------------------------------------------------------------------------------------------------------------------------------------------------------------------------------------------------------------------------------------------------------------------------------------------------------------------------------------------------------------------------------------------------------------------------------------------------------------------------------------------------------------------------------------------------------------------------------------------------------------------------------------------------------------------------------------------------------------------------------------------------------------------------------------------------------------------------------------------------------------------------------------------------------------------------------------------------------------------------------------------------------------------------------------------------------------------------------------------------------------------------------------------------------------------------------------------------------------------------------------------------------------------------------------------------------------------------------------------------------------------------------------------------------------------------------------------------------------------------------------------------------------------------------------------------------------------------------------------------------------------------------------------------------------------------------------------------------------------------------------------------------------------------------------------------------------------------------------------------------------------------------------------------------------------------------------------------------------------------------------------------------------------------------------------------------------------------------------------------------------------------------------------------------------------------------------------------------------------------------------------------------------------------------------------------------------------------------------------------------------------------------------------------------------------------------------------------------------------------------------------------------------------------------------------------------------------------------------------------------------------------------------------------------------------------------------------------------------------------------------------------------------------------------------------------------------------------------------------------------------------------------------------------------------------------------------------------------------------------------------------------------------------------------------------------------------------------------------------------------------------------------------------------------------------------------------------------------------------------------------------------------------------------------------------ 
>F2 5276
UUACGUUAGGAACUAGUCUGGGAGGAUUUUAAGCUAUGAACCUCAA-GUAUCCUUUGAUAUUCGUGCGAUCGUGUCGUAUGAAUAUCUUGGAAGAUGUGCCGGCAAGCCAU-UAAGGGCAUCGGUGUACACCCAACCCGAUGAG---UAUACGUGUGUGCUGAUUGCAAAAAAUGACUA-UCCCGACUUUAGGACUUCUACUU--GCCAUGAUUCAUGAGGAAAUAUUGUUGACAAGCUCAUGCACUGAU-UAUUAAGGUGUAAUAUUCCAAAGAGUGAACUUAAGUUACGACAUAACGCAAUUUCCUAUGUGACAU--CUACAUGCUGGUCGCAUGAUCGAAUAUU-GACAAUACUGGAGCUCGAAUAAUGUACGAGCUCUGAGAGUAAGCCAAUUUUGAGUUGUA---UUGAAAUAUAUCGUCUGAUGUAUAUCACCCCUGGA--GUCCAGGUCCCCCUGCUCUAUAAAUGGUUGAAACUUGUGCAGGAACU----CAACAGCCUCUCAACAGUUGAGA--------------------------------------------------------------------------------------------------------------------------------------------------------------------------------------------------------------------------------------------------------------------------------------------------------------------------------------------------------------------------------------------------------------------------------------------------------------------------------------------------------------------------------------------------AGGCAAUCGCUCGUAUAGG-UAGAUAACACAAAGAAC-GUAUGGAGUGAACUUAAAUUCAGAG----AAACUACGAUAUAAGUUUGUGCGA--------UGGAGCAUAUCUGUCUAAUGUCC---UGUUCGCACUAAAUU-AAUAGUAGUCGGCUAUAUGGAGUAGCAAGCUUAUGUGUACAGGUAUAGGGAUAUACUUCCUAAUCAAUAACAUUGUC-UA-AAGCCAUACUGUCGCUACAUGUUACAGGUUAGAU-UGAGUUAAGGUACGGAAGCCCGA-AUCUCUAAUCUAGACAG-CUAACAGGGCAUCACUCUAAAAAAGCAGACGGUAAUAGCGAUGUAAAGCGGUGGCUUGUUCAAUGGUUUAAAUAACAAGAAGUAAAG-AAAAUGUCGGCAACCGAAUUCGUAUUCACAACAUCAUUCUCGUCACAUUUGUAG--------UGUAAGAAUAAUGUUGAAUCAAUUCUAAACUUAAUAUCCCCCCAGUGUACAGCUCCAUAAGUGUGCUCAUGUAUUCUCGCGGUCUCAAAACAGACAGGGUAUUGUCUGGUUAGGUGACACUGCUUUGUCUCGAAUACGAGAGGUGUGCAGCCUAAGCAGUCGUGGACUUCUUCGUUAUUUAAUUUGAAUGUGGU--CAUGACUUUAAGCUCACUUAUCUGCUGUUC--GGACUCUCGCAUUUAAAUAAGGCUAUGUAGUAGCUGGGCUCGUCCUACUUCGUAAAAGAAAAUAAACCG-ACUGCGUGAGGUGGUAUUAUGUA-----------------------UUGUUAAAUAUGAUAGCCAUACAUCCUUAGCUUUGUGGCUUGCUCAGAGAGGGUAGGACUCCGAAUCUUUCAUUUAAUUUACCACACGAUU-----UGUUGCGAGACUAAUCGGAUGAGUCCACAAUAGCCGGCAAAAUAAUGAUAUCUUAUUGUCCAUCGCUCUC--UCUCAUUACUA---GUAAUUUGGGAAUGAACCUAACCUUUAGGGAAAAACUUGUCGGUUCCGCAGUCAUUGUCUCAAAUUUUCUUAGA-------------------------------------------------------------------------------------------------------------------------------------------------------------------------------------------------------------------------------------------------------------------------------------------------------------------------------------------------------------------------------------------------------------------------------------------------------------------------------------------------------------------------------------------------------------------------------------------------------------------------------------------------------------------------------------------------------------------------------------------------------------------------------------------------------------------------------------------------------------------------------------------------------------------------------------------------------------------------------------------------------------------------------------------------------------------------------AUUCCAGAUGGCAUUGAGCGUAAACGUC-UUACAUGGGGAGUGUUAGCUCGUAAAAUUUCACGAGUGUCAA-AAUGAAAUGUUCUCUGUCAUUUCAUAUUCACAAAACAGUAGGUAACUCUCUUAUUCCGAAAGUUACCGGCUGUCAAGUA-A-UAUAUAUUUACCGGUAUUAACCUUCUU----------------------UGUAUAGUGUCUUAUGAGAGAUUAACAGUAUUGCUCUUAUUCAUGCUGAGGAA--UUUCGCCUAGGCACAUCCCACGACCUAUCCUUUCGUGUUAGAAAUUAAUGCGUGUUACAAUGUGCCGAAACCGCACUGGA----AAGCGUGAGUGAAGCUCA-CACAACUCGCUAAAUAUUGGGUCUCCGGCCGGCCGAAAAUAUU-GAUCUGAUUGUCGUCAAUAGGUAU-UGUCCUAGUAACGGCGUUAGCUACGAAUUUCUUGGCUAAUUAUCUGCAAGAUGACUUUG-UGUAUUCGAUUAUGAUAAAACUU-UGCCGUAACCGUCGAUAAACUC------------------------------------------------------------------------------------------------------------------------------------------------------------------------------------------------------------------------------------------------------------------------------------------------------------------------------------------------------------------------------------------------------------------------------------------------------------------------------------------------------------------------------------------------------------------------------------------------------------------------------------------------------------------------------------------------------------------------------------------------------------------------------------------------------------------------------------------------------------------------------------------------------------------------------------------------------------------------------------------------------------------------------------------------------------------------------------------------------------UUAUUACGGAUACCCGAC-UCGGAUGCUUGACCUCACA--UGAAGAAU--UCAGAUAAUCCAUGUUUCUGUACAAUAGCAGAUGAGACAACUA-CUCUCUAAAAUUU-UGAAUCUAUCGAUAUUCGCAGCUGCGGCUAUAAGCUAACAUACCCAAUUGUCAUGUUAUUAUAUAUGUUUCCCGCCAUAAGUUACUGCGUUCUUUAUCGAUCUCAAAGAACGUAACGCGUAAGUACGG--AAGGAACCUCAGGCCACCUCCGAUGGAA-AAGUACUGUGAAUCGCUUAAUUGCCUUUCUUAUUCAUC-AAUACAUUAGGAAAU-AAUUGUCCAUGUCUGAGCUGAUGAUGGAUAUCCAUAAAAGAUUCUACUCCGCGUUUGCGC--AAUACUUAUGC-UA------------------UCAAGAUUCAUACACGACG-AGUCGGAAUGUUAUUCCAUAGGUCUCAUUCCAUUCAUCAG--UAAUUCGCAUUUUACUUUGAUCGAUCGAAUAUGCAAUAUGUUCAAAGGUGAGGC 
>E2 5276
-------------------------------------------------------------------------------------------------------------------------------------------------------------------------------------------------------------------------------------------------------------------------------------------------------------------------------------------------------------------------------------------------------------------------------------------------------------------------------------------------------------------------------------------------------------------------------------------------------------------------------------------------------------------------------------------------------------------------------------------------------------------------------------------------------------------------------------------------------------------------------------------------------------------------------------------------------------------------------------------------------------------------------------------------------------------------------------------------------------------------------------------------------------------------------------------------------------------------------------------------------------------------------------------------------------------------------------------------------------------------------------------------------------------------------------------------------------------------------------------------------------------------------------------------------------------------------------------------------------------------------------------------------------------------------------------------------------------------------------------------------------------------------------------------------------------------------------------------------------------------------------------------------------------------------------------------------------------------------------------------------------------------------------------------------------------------------------------------------------------------------------------------------------------------------------------------------------------------------------------------------------------------------------------------------------------------------------------------------------------------------------------------------------------------------------------------------------------------------------------------------------------------------------------------------------------------------------------------------------------------------------------------------------------------------------------------------------------------------------------------------------------------------------------------------------------------------------------------------------------------------------------------------------------------------------------------------------------------------------------------------------------------------------------------------------------------------------------------------------------------------------------------------------------------------------------------------------------------------------------------------------------AAUCCAGAGAGCAGUGAGCGUAAACGUG-UUGCAUGGGGAACACUAGCUAGUACAAUUUCAUGAGUGUCAA-AAUGGAAUGUCGUCUGUCAUUUCAUAGUCACUAAACAGUAGGUAACUCUCUUAUCCAGAAAGUUUACGACUGUAAAGUA-A-UAGAUAUUUACGGGUGUUGCCCAUUCU----------------------UAAAUAGUGCCUUCGGAGAGAUUAACAGUAUUCCUCUUAUGCGAGCUGAGGGA--UUUCUUCAAGUCACGUCCCACGACGUCUCCUUUCAUAUUAGAGAGUGAAGAGUACUGUAAUGUGUUAUGAACGCACUGGA----AAGCGUAAGUGAGAUUCA-CGCCAUUUAUUAAAACUCGGAUAUCCACCCGAUCGAAUAAAUU-GUUUUGAUUGUCGUCAACAAGUAAAUGUCCCAGUAACUACGUUAUCCGCGAAUUUCAAGGUCAACUAUCUAUUAGACGGUUUUA-UGUAUCCGAUUUUGAUAUAACUU-UGCCAUUACCAUUGACAAACUU------------------------------------------------------------------------------------------------------------------------------------------------------------------------------------------------------------------------------------------------------------------------------------------------------------------------------------------------------------------------------------------------------------------------------------------------------------------------------------------------------------------------------------------------------------------------------------------------------------------------------------------------------------------------------------------------------------------------------------------------------------------------------------------------------------------------------------------------------------------------------------------------------------------------------------------------------------------------------------------------------------------------------------------------------------------------------------------------------------CAGUCGCGGAUACUCUAA-GCGAAUGCUUAAUCUUACA--UGCAAAUUUGUCGGACAAUCCACGUGUUUAAACAAUAGC-GACGAGGUAACUA-CUCCCUGAAAUUU-UAAAUCUAUCGAUGUCUGCAGUUGUGGCCCGAGGCUGAAACACCUAAUGGUCAAGUUAUCACAUAUGUUUCAUGCCGCAAAUUACCGCAGUAUCUUUCAGUCUCAAAGAACGUCUCGCGUAAGUCUGA--GAGAAACUUCAGGUAACUUAUGAU-GGA-AAGUACUGUGACUCGCUUAACUGCCCUUUUUAUUCAUC-GACACAUUAGAAAAU-AAUUAUCGAUGUCUUAGUAGAUGAUGAAUAUCCAUAAAAAAUUCUAUUCCGCGUUUGAGU--GACGACUAUGC-UA------------------UCUAGGUCUGCACAAAGCA-AGUAGGAAUGUUAUUUCAUAAUUCUCAUUCUGUUCAUCAG--AGAUUGGUGACUUACUUUGGACGGUCCAAUAUGCAACAUGUCCAAAGAUAAGAC 
>D2 5276
AUAUAUUCAAGUUAAGUCUGACAGCAUCUUGAAUCUUGAUAUUCAG-ACACCCCUUAAUCACUUUGUUGUCGAAUAGUAUUAGUGUCUCGAGAUUUAUUCAGAUAGUUUGU-GCAAGAGACCGUAGUACGCUACAACCGAUAUA---CCGCUACAUGUACUGGUUACACUAAGAGAACG-CUUUAAUUCUGGGGCUUCGGCUC--ACCUUGGCUUAACCGGAGGUAGAGCUAACGAAGUUACGUACUGAU-UCUGAGAACACAGCAGUUUGUAAGAUG-GUCUUACAUAUAAAAGAACACAAUCUCCUAGGUAGUUUAAUUAUACGCUAAUCCAACGAUUGGAAACU-GAGGAGACCCAG-----------------------AGAAAAGGCGUGCUUUUGGUAGCC---CUGCGAUAAAUGAUUUGAUAUCUAAUCGCCGCCAAUGCCUUAAACAAAUCGUAUCCUAAGAAGAGCGGGAAAUGCCUGGGGGUU----UACUAGCUAUCUGACAGUCGAAAACGCGUGUCGAGUUCAGUCAGUUU-UCGAAGCGUUGAGAUAUUUGUGCUAUAAACAUGCAUUGUAACAAGCUGUGUUCUUAUUUAGGAGUCUGAGCAGAUUCCA-UCCUCGUUAACUUUGUUGUUUCAGUUUGUUGCUUCUGAAUUAAAAAUAUUCAGAUCAAUGAUAUUUUGCCAAAAUUAAUUUAUAAAUCU-CAUGAUGCAGUGUCUGGUGGUAGUAUGGUGAUACUAACU-CCACAUCGUCGG--UUCAAGCUUAAUUCGGGAAGUAUUAUUUCAAAUUGCUGUUGUGAGCAAGUAUUGUACAACCGUUAUCAUUGUUGUAAAAAGUAAUGAUGCAGAUACAGGGAACAAUACCUGGAAGUAGCA-GACAUUACUACAAUACAAUCCAAACCGUACAAAAAAUCUGUAGCGGAUUUC----------------UUCGAGUUAGAUGUAUAAGUUAAGCCAAGCUUCA-GCUGAAUCUACGU-CUAUAAAAUUAUCACGGCUAAGUAAGAAUCACUUAAGUCAUUGG--------------------------------------------------------------------------------------------------------------------------------------------------------------------------------------------------------------------------------------------------------------------------------------------------------------------------------------------------------------------------------------------------------------------------------------------------------------------------------------------------------------------------------------------------------------------------------------------------------------------------------------------------------------------------------------------------------------------------------------------------------------------------------------------------------------------------------------------------------------------------------------------------------------------------------------------------------------------------------------------------------------------------------------------------------------------------------------------------------------------------------------------------------------------------------------------------------------------------------------------------------------------------------------------------------------------------------------------------------------------------------------------------------------------------------------------------------------------------------------------------------------------------------------------------------------------------------------------------------------------------------------------------------------------------------------------------------------------------------------------------------------------------------------------------------------------------------------------------------------------------------------------------------------------------------------------------------------------------------------------------------------------------------------------------------------------------------------------------------------------------------------------------------------------------------------------------------------------------------------------------------------------------------------------------------------------------------------------------------------------------------------------------------------------------------------------------------------------------------------------------------------------------------------------------------------------------------------------------------------------------------------------------------------------------------------------------------------------------------AUGCUCACCGGUAGG-GACUGCUAAAUACGUUGAUCAC-GAGUUCAAACAAUGUAGGUACGCUAACGAAUUAAUCGAUGCUGCGAAAUUCAAAUAUGACAAAGAUCACUUCUUGACGAUGGUAG-GGCAAAUGCCGUUUUUAGCGCACCUGUUUAACAAUAAGA----UAUUACGCUGAAGAUUGUUCUCAUCGAGCCGCAACACCUGACUGGCUGCCCGAUCUUC--AGAUUGAACAUCACUAUGUCAAAAUA--------------------AAGGGUACUUCGGCUUUAAUAGGUGUAACAGAUUAUCG-UAUUGUACGGCGGUGAGUCUAUUAUUUUCCCAACUCUGGCUAA---AUACUUCGGGGAA--------CACUGAGCUUUAGAGAAAAUAAGGAAAC-UGUGCUAUAUGAUGUUGUUCUUUAUCUCAUAAGU--AUUUAUGCGCUUAAACAAAGCUACCUCAUGAGAGCAUUCCGAUCUUCUUUCUUCUUUAGAGACGUCGG----CGCGGCCAUUCAAUAUGA---------------------------------------------------------------------------------------------------------------------------------------------------------------------------------------------------------------------------------------------------------------------------------------------------------------------------------------------------------------------------------------------------------------------------------------------------------------------------------------------------------------------------------------------------UAAAUUCGCGAAUACCCAAA-ACAAAGGUUUAGUCCUGAA--AACAAAACCGUUUUACAUUCUAUGUUCUUGAUCAGGAGCGGAUGAGAUAACUA-UUCUUAACAACUU-UAUAUUUUCCGAUAUCCGCGGCUAUCGGCAGAAUCUGAAGCACUGACUUGUCAUGCCGUCAUAUGUGCUGCCCAUCCUGGGUUACUGGCUUUUAGAUUAAGCGGAGAUAGUACACUGUGAGAGUAUGA--AAGAUUCUUCAAGCCAGCUCGAAC-GAG-GUAACCCACCACCCAUUCAAUUGCGUUUUUUGUGGGCA-UAUGCACUAGGUUAU-AACCAUUGAUGUCUUAAUAGAUGAUGUAUAUCUAUAAAAGAUAAUAUUUCGCGUUAGUAU--GAUGUCUGUGCUC-------------------CUUAAACUCGGGUGGGGCA-AAUAAGCAAGUUAUCCUCUGACUUAUAUACUAUUUCCAGAGCAAAUUGAAUGACUACUUUUGUCAAUCAUAUACGUACUAAGUCCAAAGGUAAGUU 
>C2 5276
-----------------------------------------------------------------------------------------------------------------------------------------------------------------------------------------------------------------------------------------------------------------------------------------------------------------------------------------------------------------------------------------------------------------------------------------------------------------------------------------------------------------------------------------AUGCGUAUCAAAAUCAGUCAGUGU-UCGAGCCAUUGAGAUAGUUGAGCUAUAAACGUAUGUUCUGUCAGGUUAUGUUCUUAUUUACGGAACAAUGUAGAUUCCA-CCCUCCCUAACACGGUCGUUUCUAUGCGUUUCUUCUUAAUUAACCAAGUUAGGAUUAAUAAGAUUUUGCUAAAAUUAAUUUAUAAACCU-CAUGAGGAGGCGACUGGGUGUCGGAUGUUGAUACUAACU-CCACAUCAGCGG--UUCAAGCUUAAAUCGGGAGGUGUAAUAGCAAGUUUCUGUUGUAAACGAGUAUUGUAAAACCGUUAGCAUCGUGAUAAGGAUUAGUGAUGAUGGGACCGGCUACCAUACCUAGAAAUAGUA-GACAUAACUACAAUAUUCGCCAAACCGUAGAAAGAAUCUGUAGCGGAUUUC----------------AUGAAGCUAGAGGUAUUAGUUUGGUCAAGGUUCA-AGUGAAUCUCAAU-GUUUAAAAUCGUUACCACUAAGUAAGAAUCAUUCAGGUCACUGA----------------------------------------------------------------------------------------------------------------------------------------------------------------------------------------------------------------------------------------------------------------------------------------------------------------------------------------------------------------------------------------------------------------------------------------------------------------------------------------------------------------------------------------------------GUUGAAACAGGAAUGAAACUGUUAAGUUACGCGUUGAU-UUAUGACUGGGAUUUAAGAACUUUGUAUGUCUAAUAGUGAUUUAUCUUUUCGUGGCACAGCUUAAACGCUGU--CAUGAGUAGAAAUCUUCCAUUCUUGUGUUU--CGAAACGCGUACAUAAAUCAGACCGCGUUGGAGUCGGGUCUCUAUUUUUUAGUAACACAGGACGGGCCU-ACUUCUCAGGGUGAUCAUGUAUG-----------------------UUACGACAACGAAUGGCAUUCUGCCGAUGUACGGUCUUACUUUUCAUAUAAGAAGAGACACCGGCCUCGUGCGUGACU-UAUCUCACCCUU-----UUGCUCGAGAGUGUCCGGUUGAAGUCAGAAUGUCUGGAAGGAUCAUCAUGAACGAAUUACUAUCGCUAUAC-UAGAAUUCUUC----CAACUAAGGUUAAUAAC-GGACCGCGGAGACCGACCUCCACUAUCUAUACUUUUUUUCUCGCGCCAUUUAAAG----------------------------------------------------------------------------------------------------------------------------------------------------------------------------------------------------------------------------------------------------------------------------------------------------------------------------------------------------------------------------------------------------------------------------------------------------------------------------------------------------------------------------------------UAGAUACUUUC-CAGGCCACUUAAAGUCUUAAUUUUUUUCUGAAUACUUACGCUA--UAAUUUAAAAUAAUCUAUUAAUCAAUAUGGUACUUUGCUGGGAACACAAAAUAACGA-GGAAAUACGUGAGUUUUUUCUCUGAGAGGACUUAAUCCAGUCAGUGAUAAAGU---AUUAUCCUCAGAGUACAUUCUCAUCUGUAAGAGCUAAG-UGUAAAAGAAUAUCCCUAAGCCUGUUCCGCUAUUUGGCACAAACAGUAGGUCUUUGCCACAGAUCGAUAGAAAAA-GCUAUGAUAU---AUCAUAGAGCCUAUGACCCACUCUGAGAACGG-UAUAACUCUUCGAAACAUGCUAUACAACCCUUUAAUAUUUUAUUUACAUGAU--AGUGUAUGCAGAAGGAAACGCUAUUGUGCUAAGACUUGCGACUGGUCUCU--UGAAAACAUGUCUAUC-AGCGACAAAUUUAAAAAAGUCGAGGCCCUCUUAUGUAUG-UUCCAGCUAUUAAGGCUUGCGAAA-------------------------------------------------------------------------------------------------------------------------------------------------------------------------------------------------------------------------------------------------------------------------------------------------------------------------------------------------------------------------------------------------------------------------------------------------------------------------------------------------------------------------------------------------------------------------------------------------------------------------------------------------------------------------------------------------------------------------------------------------------------------------------------------------------------------------------------------------------------------------------------------------------------------------------------------------------------------------------------------------------------------------------------------------------------------------------------------------------------------------------------------------------------------------------------------------------------------------------------------------------------------------------------------------------------------------------------------------------------------------------------------------------------------------------------------------------------------------------------------------------------------------------------------------------------------------------------------------------------------------------------------------------------------UGAAUCGCGAAUACCCAAA-ACAAAGGUUUAGUUUUGAA--AGCAACAUCAUUUGAUACUCCAUGUUCUUGAGCAGUAGCGGAUGAGAUGGCUA-UGCUUAACAAUAU-UAAUUUUUUCGGUAUCCGCAACUUUCGGCAGGAUCUGAAGCACAGACCUGCCAUGCCAUCCUGUGUGUUACCUAUCCCGGGCUACCAGUUUUCACAUUAAACGGAGAUAGUAUAUUGUGAGAGUAUGA--AAGAUUUUUCAAGCCAACUCUAAC-GGG-GUAUCCCGCAACCUAUUUAAUUACAUUUUUUGUGGGCA-UAUGCACUAUGUUGU-GACUAUUGAUGUCUUAGUAGAUGAUGUAUACUCAUCAAAGGUAAUAUUCCGCGUCAGUGU--GACGUUUAUACUCA------------------U-UAGACUUGCAUAGGACA-GAUAAGUAAGCUGUCUUUUGGCUUUUAUACUAUUUACAGAGCAAAUUGAAGGUCUACCUUUGUCAAUCAUAUAUGUACUAGGUCCGGAGGUAAGUU 
>B2 5276
AUACAUUAGUAUUAGUUCUGAGAGAAUUUUAGACCAUAAAAUCAAG-ACAUUCUUAAGUGGCCUCGUGGUCGAGUAGCAUUAGUAUUCUAAGAUCUGUGUCAGUAGUCUAU-GUAGGGUGCUGAAGUGCUUCAUACUCAGCAUA---ACAUCAUAUAGGCUGGUUGUACAAAGAGACUA-GUUUUACUCUGAGGCUUCUGCUC--ACUGCGGCCUAAACGGAGUUACAUCCUGCAAGGAUGUAUACUGAU-UGCGAGAACGCAGUCGUUUGAAAAACA-ACCAUAGACACAGCGUAAUGCAGUCUCCUAUAUAAUUUGGCUGCAUGUUAAUCCCACGAUCGUAGACU-AAAAAAACUGGC-UUCGAAGAAAAUAUGAGUCCGGAGAGAAGGUAGGCCUGGAGUUUCG---GUUCAAUAAUUAACCCAAUAUUUAACAACCGUCAG--UGUCUGCGGCACAGUUUCUUAAGAAGA-GGGGAAUUGUACGGGGACU----CUUUGGCUUUUUGUUAAUUGGAAACCAGCAUCGAAUUCAGUUUGUUG-UUGAACCAUUGAGAUGGUUGGGCUAUGCAC---UAUUCAAUCAAGUUAUUUUCUAAAUUAGGGAGUACUGUAAAUGCCA-GAUACCAUAACAUUACCUUUUCUAUUGGUUUUUUAUGAGCUAAGAAUAUUCAGAUUAAAACGCUUUUGCCUAAUUUCAUGUACAAAUAA-ACUGAUAAAGGGAGCGGUUAUCGGAUCUUUAUUGACACU-UCACGUCAUCGG--UUUGAGUUUAAAUCCGGAGGUGAUGAUCCAGGUCUUUGUGGCGAGGAAGUGUGGUAAAUCCGCUACCAUUGUGCUAAAGGGUAAUGGUAAUGAGAUUUGAUACUAAAGCGAGAAGGGAUA-CACAGCAGUACUAUACGAAUAAAACCGUAGAAAGAAUCUAUAGUGGAGCAC---------------UUGGAGUUUAGACGUAUAAGUUGGGCGAAGCCCUA-UCUUAGUUUACAU-AUUUAAAUUAGUCACAGCAGAGUAAGGAUCGCUUAAGUCACUGG----------------------------------------------------------------------------------------------------------------------------------------------------------------------------------------------------------------------------------------------------------------------------------------------------------------------------------------------------------------------------------------------------------------------------------------------------------------------------------------------------------------------------------------------------------------------------------------------------------------------------------------------------------------------------------------------------------------------------------------------------------------------------------------------------------------------------------------------------------------------------------------------------------------------------------------------------------------------------------------------------------------------------------------------------------------------------------------------------------------------------------------------------------------------------------------------------------------------------------------------------------------------------------------------------------------------------------------------------------------------------------------------------------------------------------------------------------------------------------------------------------------------------------------------------------------------------------------------------------------------------------------------------------------------------------------------------------------------------------------------------------------------------------------------------------------------------------------------------------------------------------------------------------------------------------------------------------------------------------------------------------------------------------------------------------------------------------------------------------------------------------------------------------------------------------------------------------------------------------------------------------------------------------------------------------------------------------------------------------------------------------------------------------------------------------------------------------------------------------------------------------------------------------------------------------------------------------------------------------------------------------------------------------------------------------------------------------------------------------UCUUGUCGAUAGU-AACUGCUCAAUAUAUUAAUUAC-GACUUUAAGCUACACAGAUCCAUUAAAGAAUUUGCUCGUGCUCCAUACCUCAAAUAGGACGAAUUUUAUAUGUUACUAGUGGUUU-GACAUGUACCGUUAUUAGAGCGCAUGCAUAACAGUAUAAUAAAUAUUAUACUAAGGAUCGUUCUCAUAGAGCCGUAACACCUGGCUAGUCAUUUCAAAUUC--CGAGUGAGCAACAGAUACGCGUG-----------------------ACAGGUGUUUUACCAACGAUAAGCGUAAUAGAUUAUCG-UAUUGCGUCGCGGUAAAUAUGUUACCUUUCAAACUCUGUUUAA---GUAAUUGGAGGA---------UACUGAACUAUAAAGAAAAGAAGAUAAC-UGUACGAAAUUAUGUUACUCCUCACUUAGUAGGACGGCUUAUACGUCUUAAUAAGGCCAUUUAAACAGAGCACAUCGGUUUUC-CUCCCUCUUAGAGACAGCUG----CGAAGCCGUUCAAUAUUG----------------------------------------------------------------------------------------------------------------------------------------------------------------------------------------------------------------------------------------------------------------------------------------------------------------------------------------------------------------------------------------------------------------------------------------------------------------------------------------------------------------------------------------------------UAUAUCACGGACAUCUAGGAAUAAGAGACUAGUUUUGUA--AGUAAGAUCCUCGGACGAUCUAUGUAUUUAAGUAAUAAUGGUCGAGAUAACUA-UACCUAAUAACUU-UAAAUCUGUAAGUAUCCACAACUCUAGACAGAGACCGAAAUACAAACCUACCAUACUGUCACAUAAGCCACCCACCCCAAAUUACUGGUUUUUGAGUCAGGCUGAGAUAACAGAUUACAGUGGUAUGG--AAAGUACGCUAAGUCACCCAUAAC-AAG-GUACCCCGCGAUUCACUUAGCUGCCGCUUUUAUAGAGG-AACGUAUUGGCAUAC-AACGAUUGAUGUCUUAACAGACAGCCUAUAUAAAAUAAAGGGAACGUUAGGCAUUAAUAU--GAUGUUUAUGCCU-------------------UUUAGGUUUGGGUGAGACA-GACAAGAAUGAUUUCUUUCAACUCCUAUUCUAUUUGCAGAGUAAAUCGAUCACCUACUUUCGCUAAUCAUAGAUGUACUCCGCCCGAGGGUGAAAC 
>A2 5276
AUACAUUAGUAUUAAUUUUGAGAGAAUCUUGAACCAUAAAACCAAG-ACAUUCUUAGGUGGCCUUGUGGUCGGGUAGCAUCAGUAUUUUAAGAUUUGUGCCAAUAAGCUAU-GAAAGGUGCCGGAGCGCCUCAUACCCGACAUA---ACGUCAAAUAUGUUAGUUAUGCAAAGAGACCA-GUUUGACUCCGGGGCUUCUGCUC--GCUUCGACCUAACUGCAGUUACAGCUAACAAAGAUGUAUACAGUU-UGCGGGCACACAGUAGUUUGAAAAAUG-GCCAUAGACACAACUUAAUGCAGCCUCACGUAUAAUUUGGUUGCAUGCUGAUUCUAUGAUUAUAGAUU-AAAGAGAUUGGU-UUCGGACAGAAUAUGAGCCUGGAGAGAAGGUAGAUCUAGAGUAUCG---AUACGACAAUUAAUCCAAUAUCUAACAGCCAUCAAUGUCAUCGAUAUA---GAUUCUUGAGACAUUGAAAAUUGCAUGGUGACU----CAUUGGCUCCUUGUUAAUUUAAA--------------------------------------------------------------------------------------------------------------------------------------------------------------------------------------------------------------------------------------------------------------------------------------------------------------------------------------------------------------------------------------------------------------------------------------------------------------------------------------------------------------------------------------------------UACUCUCGGAUGCAGUAUG-GGUAAAGUACUAAGAUC-AUUUGGAAUGAUCCUUCUGUCGUAA----UAUGUGAAGUAUGAAUUCGUAUAACUGUUACCUGAGA---AGUCGCCAGGCUUGAAAUUACUGCCCCGAUAUC-GAAAGGUGUGAAAUGAAUGGAUUAAUGAUGUAUCAAAAUACGGAACAGACCCCCGCUAGAUUUGCAAUAACAUCUAC--AGAUGCUUUAGUAGUUAAAUAGGUGGUAAACUAGACUGACAAUAAGCUAUGCAUACCCGACAUAUUUAUUUUGAGCAG-UUAAUUGGUAUUCACUGUAAUAUAGCCGACUAC-ACCUAUUUAUUACCCUGCACAAUGUUAUUUCUAUUCUGUAGCAAGAAGAAAAU-GGUAUGCAAAGCUUCUAUUU-------AGCACCUAGUGCCUUACUUUUCUGUAGAU------GGAUCAAAAUUAUAUCAAGAGCAGCUGAGCUAUAUAACCCGUCAGUGAAUUAGACGAAAAUUGUCCGAAGGCAUUAUAGUAAC-------------------------------------------------------------------------------------------------------------------------------------------------------------------------------------------------------------------------------------------------------------------------------------------------------------------------------------------------------------------------------------------------------------------------------------------------------------------------------------------------------------------------------------GCCACAAUAACAGUGCUUCUAGUUUAAUACGGUGUUUUU-GGGGAUUCCGAUAACUUAGAGUCUUUGAAAAACCAUGGACUUACAGCGCUUUUCCAAAACACCAAAGUAAAUUAGUAUAGCCAGACCCCUGAUUACCUAUGAACUGAAGAGAAAGGGAAAGGGGGUGAAUCA-UCUAUUACAACA-GUUAUUAUCUAUACUGAGAUUAUAUGU-AUGUUAUACCCAAGGUAAAACUAUAAUUUC-GAUAACGCGUCAACACGAGAUGUUCCGUAUUACCUCACGCGCGGUACAAUGAGCUUAAGCUUCU-GCCUAGUCUGAAUUUUCAG------CCUAUUAUUAUGCUAAUCGCUAAUGAAACUUUGUACAUUGUUGCGCAGAACUUC-CCUAGCCAUAGGUGAAGAGCCUAAAGUUACAGCCACCUCAGCAUGUUGAAGAAUAAAUAGACGGCCUAAUAAACGAGGAUC-CUAACUCAGCUGAAUGUGUGUCGCCGGCCUUACCGGAGUAGUUCUCG----------------------------------------------------------------------------------------------------------------------------------------------------------------------------------------------------------------------------------------------------------------------------------------------------------------------------------------------------------------------------------------------------------------------------------------------------------------------------------------------------------------------------------------AACGCGAAAAGUAUUGGAUAUGAAUUUA-CCACUGCGAGAGCAGCAACUAGCACAGUUCGUUAAGAAUAUA-AAUAGAGUAUUCUAUAUUAUUUUAUAGUUACUAAGUAGAAGGUAACAAUCUAUUGUAAAUUAUCUCCGGCCGUGAAGUC-G-CGGAUGUUUACUGUUUUAGUUAAUCCU----------------------UCGAAUGUAUCCCCAGUGAGACUGGCUACGUUGCCGUAAUGUCUAUUGGGUGA--UUACUCCAGGUAGCAAUUUAUAACCAUUCUGUUUAUACUGGAGAAGUCUGAAACCUACGACCUGUCAACAACACAUUGGC----AGUUGCAGAAAACGUUCA-CAAUGUUCUCAUAGAUUUACGUACUAACUCUCCCUCGAACACU-GAUCUGACAAUCGUUACCGGAUACGUGUUCCAGGAACCACGUAUUAUUCAUAUUUCGUCAUCGAUCGUCUAUGUAAUGACUUUA-CUUAUAAGGUU-AUUUAUGACUC-UACCUUUAACGUCGUCAAAUAG-------------------------------------------------------------------------------------------------------------------------------------------------------------------------------------------------------------------------------------------------------------------------------------------------------------------------------------------------------------------------------------------------------------------------------------------------------------------------------------------------------------------------------------------------------CACCAC-UAUUAAUCGCCUGUUCU----AAUAUUGUCAAUGGAGUUGGUGUUAGUAUCACGUGUGAAUUGAACCCUUCCAAUUAUUCUGGUAGAAGUUAU-------------AGAGGCAGACUAAGAAAUGGACUAAUUCUCCUAGUGCUCCUAAGGUUUCCCAUUACUCUUCCGUCAAUAAAAAAACUUAUGUACAAACAACUAGAUCGCUUAUUUU-ACUGCUAGGAAUCAGUGAUGGAUAAGACGGCCGUAAAGUUGGAACAUUAGUAUGACCGAGGGAUUUCUUAGAGCUGUGGGCUUUU-ACACAUGGGUAAACAUUCCAGCGAACUUUCGACUAUAGUCCUCACAAGCUCAUUGGUAUUAACUGCGUAGUACCCCGUUGGAUUCACAGUUGUACACUAGAAACAUGAAAAGG-AGUCCGCUGUCUUCGUCCCGUACUGCAAUGUACAUCUAACCAUCGAAGGUGUGGCCAUCAGGAGUAUGAAAUUGAUAACACACCCGCUCUUUUCCUUUGUA------CUU------------------------------------------------------------------------------------------------------------------------------------------------------------------------------------------------------------------------------------------------------------------------------------------------------------------------------------------------------------------------------------------------------------------------------------------------------------------------------------------------------------------------------------------------------- 
>H3 5276
UUGCACCGGAGUCCCGUUUGUGAGAAUUUUAUUGGAUGAAACCCAG-GUUCUCUAUGACGAUUGUAAGAUAUAAAGACCCUGUGGCGCUGGGCCACGUGCCAGUCUGAAAU-CUAGGAUACUGAUUCGCACUCUGCCUGUUGGA----CAUCAAAUACGUCAAAUAGUAACAAAGUCUA-CGUUGGAGGAGUGGC----------------------CAUAAGAAACAGUUGAUAAUAAUAUUUACUUUC-UAUCAUGGUAUAAUGAUAUACAAGGAA-GGCUUAAU-------------------------------AUCGUGGGCUGACGCUAUGUUUGGAGACC-GCCGAUUUUAAC-UCUAAAUAAACUAUUAGUAAUAGAGGAGAGGAAUCUAUGGAUGGUA---UGGCCAUUGACAAAUUGGUGUUCAUUAAGUACCGA--CGUCUGAUACUUCUAUCAUUCGCACUUCUAGGGAGUAUACACAAGUAAU--UUUCAAGUUUUAGGCAAUCAGAU------------------------------------------------------------------------------------------------------------------------------------------------------------------------------------------------------------------------------------------------------------------------------------------------------------------------------------------------------------------------------------------------------------------------------------------------------------------------------------------------------------------------------------------------------------------------------------------------------------------------------------------------------------------------------------------------------------------------------------------------------------------------------------------------------------------------------------------------------------------------------------------------------------------------------------------------------------------------------------------------------------------------------------------------------------------------------------------------------UUUAUCCCAGAAAUAAUGCUUCUAGCUUAUUCGACGAU-CUAAGUCCUCAAUGUCAGUGUUAUGCGGCCACAAUAACCGUUUACCACCCCCUAUUAUAGUUUAGACGCGUA--UGUAUUAAGGUAACUCUCUAUGAGCGGGAU--UUAGUAUUGCGUGAGAGUUAGUAUGUUUAAAAAUUAAGUCUGCCCUUUCUUAAAUAAUGUGACAAGCCU-CGUUCUCGGAACAAUCUAUCAUACUCCUAGUCUUGGUGGUGCCUCGUUGUGUUUAAUGGUAACAUACUACUGUUGUCAGUGUACCUAUCCCAUAAAAGUUAUAAUUCGGAGUUGGCCACUGACU-UAUCAUACAAUG-----GGGCGUAAUACAGAGCGCUUGAUUAGGUUUCAUCAACCAAGAUUAUCACAUUUAAGGUUCAAUAGUACCAU-CGUGAUCCAUC---GCUAUAUUGGUGCAUAGA-AAGCGGAGGGGAAUUGCUUUUCCUAGUGGUAGUAGGUCUCCCGAGCCUU-------------------------------------------------------------------------------------------------------------------------------------------------------------------------------------------------------------------------------------------------------------------------------------------------------------------------------------------------------------------------------------------------------------------------------------------------------------------------------------------------------------------------------------------------------------------------------------------------------------------------------------------------------------------------------------------------------------------------------------------------------------------------------------------------------------------------------------------------------------------------------------------------------------------------------------------------------------------------------------------------------------------------------------------------------------------------------------UAUGCUAAGAAUGUGGAACGUAACCAGG-ACAAUUCGUAAGUACUAACUAUAAAAAUUUUAUUCAACGCCAUAAUUUUGAAAUGUCCCUUGUCACAUAAGUGUUUUGGAACCCAUGACUGUGAAAUACAUGAAAUGUAUGGCCGCAACACA-G-CAGACAUUUGCAACUCUAGAUACCUUU----------------------UCUCACAAUAAGUCAGUAGGAAUGGUUAGGUCGUUUUCAUGUUUGAUGAGGCA--UAUUGUCGCGCCGCAUUUGGUAGUCUCUUCGUUUCUGUUAGUGCUUUGCAGAUGAGCCGAUAUAGUCGGGAAGCAUUGAA----ACGUGUAAGAUACACUUAUCACCGUUUCUCAAAUCUCAUAUGUCCGUUCGGCAUAGAACACA-CGCUCAUUAGUUGUGUCCAGAUAAGUAACCUAGCAGCCGUGUUCCCACCAUUCAUAACUACAUAAUACUCCCCCCAUGACACCA-CACGUCCAGCUGACCUGUUUCGU-UGCCACUGGCAUUGAUACACCU---------------------------------------------------------------------------------------------------------------------------------------------------------------------------------------------------------------------------------------------------------------------------------------------------------------------------------------------------------------------------------------------------------------------------------------------------------------------------------------------------------------------------------------------------------------------------------------------------------------------------------------------------------------------------------------------------------------------------------------------------------------------------------------------------------------------------------------------------------------------------------------------------------------------------------------------------------------------------------------------------------------------------------------------------------------------------------------------------------CAGGCAUCAGGUGAACUCAACGGAGCGGAUUCCAUUGCACA--CAUG-UGUUAUUUAGCAAUUCGAUCCUUUAUUUGGCUGAUAGGGAGAUGUCUACGUUCUAUGAUUUUAAAAAUCUAUUGAUGUUCAUGAUCGCCACUAGGGAUAGCUGUAUCUAACUGCCACACUACUAAGUAUAAUACUCGGCAUCGACCGCUUGUCUCCAAAUUAAGCCAGAAAAUUAAAUUACAGGAGUCCGG--ACGAUACUAUAAGGCAGUUGUGAC-GCU-CUGUGCCAAGGCUUAACAGAUUACUUUUCUUAUCUCCACGAAAGGAUAUAGUGU-AGUCUGUGUAAUAUUCACGAAUCAAACGUGUCCGCCGGGGGAAAUCCUCUGGAACAAUAU--GAUUCUCGCAGCUG------------------UUUGAGUCAAAGGAAUACA-GUUUAAAACAUUGUCAUAUAACUUUCAUACCUUUUGAUAG--AGGGCGGACAUCUCUUCUCUCCAACCUUAAAUGCGUCAAUGUCGAAAGUAUGAU 
>G3 5276
-----------------------------------------------------------------------------------------------------------------------------------------------------------------------------------------------------------------------------------------------------------------------------------------------------------------------------------------------------------------------------------------------------------------------------------------------------------------------------------------------------------------------------------------------------------------------------------------------------------------------------------------------------------------------------------------------------------------------------------------------------------------------------------------------------------------------------------------------------------------------------------------------------------------------------------------------------------------------------------------------------------------------------------------------------------------------------------------------------------------------------------------------------------------------------------------------------------------------------------------------------------------------------------------------------------------------------------------------------------------------------------------------------------------------------------------------------------------------------------------------------------------------------------------------------------------------------------------------------------------------------------------------UUAGUCCGAAAGAUAAUGCCGCCAGCUUGUGCGACAAU-CUACGUCCACAAUGUUAAUGUUCUGCAGCCAUAAUAGCCGCCUAGCACCUCCUCGCAUAGUUUAGACGCGUA--CGGAGCCAGGUAUUUCUCUAUGUGCAGGAU--AUGGUAUUGCGUGGGAGUUGGUUUGUUUAUAAAUUAAAUCU-------------------GAAAAGCCU-AGUUUUCGUAGUAAGGUAAUAUAACCCUAAUCAUCGUGGUGCCUUGUUGUGUUUAAUGGCAGCAUACUAAUGUAGUCAGUGUGGCUAUCCAAUGUAAAUUAUAAUUCGAGGUUGGCUCCCGACU-UAUCAUA---UU-----CGGCGUGAGACAGUUCAUUUGGCUAAAUUAGCUCAAUCAAGUCCCUGAUACUUAAGGUUCAAUGGCGCUGU-UGUGAUCCAUU---ACUAUAUUAGUAGAUAAA-GAACGGAGGGAAAUUACUUUUCCUUUUGGUAGUUGCGCUCCCGGUCAUU------GCGAUGUUAUCAGGGUUAAUAGUAUAGUCCUAUGUACUU-CUAUACGUAAAUGGAGUAAUCAU-UUGGAAGUUGACGCA-UAUUAGCGUAAAGGCAAGAAGAAGUAGUACACAUGCACGAGGCUAUACAUUUUUACGUAGGCAGGAUUAAUAAACCCGUAGC-AGUUGUUAG-UCAAUGCUAUCA-GCUAACAUAUGUAUUUAAAUUUUAUUU-ACGGGACAGUCAUAGUUUAGUUAGACCUAU-UAGGAGGUACUACUUAAAGGUCUUCCGUAACCUCCGAUGUGUAUCGAGAAGUGAGAAAUUUAUC-ACCUCGUGUGACUCUUUUG------AUCAUAACCAUGGGGAAUUAAUGUGUUUCGUCGU---UCCUUGGCUAGGUUUGCUUUUGCUUAAUUAUCACUAGUGUAUAGUUCAAACCACUUGACUAUUCUCUCGUACCUAUAAACUACCCGGUGGAAUGUUAACCGACACUCACGUAUACGAUCUUGACUAGCUUCACAAAGCCAGUACCCA----------------------------------------------------------------------------------------------------------------------------------------------------------------------------------------------------------------------------------------------------------------------------------------------------------------------------------------------------------------------------------------------------------------------------------------------------------------------------------------------------------------------------------------AAUGCUUGGAGUGUGGGCUGUAAUCAAG-CUAAUUGGUGAGUACUAACU---ACAGUUUUAUCCGAUGUCGUAGUUGUAAGGCGGGCCUCAUCAUAUAACUGGUUUGAAACACAUAUUCGUGAAAUCCACGAAAUGUAUGGCCGUAACGUA-A-CAGAUAUUUACGUUUCUAGAUACCUUU----------------------UCGCACAAAAAUUCAGUGGAAAUGGUUAUAUCGGUUUCAUAACCGAUGGGGCA--UAUCAUCGUGCUACAUUUGACAGUCUUUGUGUUUAUAUUGAUGCUUUGCAGAUGCGGUAAUAUAGCGACUAAACAUUGAA----ACGUUUAAUAAAUACUUAUCACUGUUACCUGAAUCUCGUAAAUCCGUUCGGCAUAGAACGCU-CGCACGUUAAUUGUUUCCAGGUACGUAACCUAACAACCUCGUCCCAACCAUUCGUAACUACAUGAUACGCCCCCAA--GCUCCA-CGCGUUCAGCUUAUCUGUUUCUU-UGGCAUUCGUACCGAGACACGU---------------------------------------------------------------------------------------------------------------------------------------------------------------------------------------------------------------------------------------------------------------------------------------------------------------------------------------------------------------------------------------------------------------------------------------------------------------------------------------------------------------------------------------------------------------------------------------------------------------------------------------------------------------------------------------------------------------------------------------------------------------------------------------------------------------------------------------------------------------------------------------------------------------------------------------------------------------------------------------------------------------------------------------------------------------------------------------------------------CACGCAUCUGGUGAACUCAAC-GAGAGGACUUAGCUGCACA--AAUGAAGUUAUUUAGCAAUUCUAGCCUGUAUUUGGCGGAUACAGAGAUCACCG-CCUCCUAUGGUUU-UACGUUUGUUGAUGUUCACGAUUGCCACUAAAGAAUGAUGUACCUAACGACUACUCUGUAAAGUAUGCUACUCGGCACCAGUCCCUUGUCUUCAAACUAAGCCUAAAAAUUAGAUUACAUGAGUGCGG--UCGAUACCUUCACGCGGACCUGAC-AUU-CUGUCACAUGGCUGAACUGAUUACUUUUCUUACCUCCACGGAAAAUCAUAACGU-AGUUUAUGUAGUUUUCACGAGCAAAGCGUAUCCAUCGGAGGAAAUAUUCUGCGAUAAUAU--GAUUCUCAUAGCUA------------------UUUAAGUCAAAGAAACGGA-GAUUGAGACAUUGUUGUAUAACUUUGAUAUCUUUUGACAG--AGGGCAGUCAUCUCUCCUCUCCGACCUUAAGUGCCUCAAUAUCGAAAGUAUAAU 
>F3 5276
AUGCACUGGAGUCCUACUUGAGAGAAUACUAAACUAUCAAACCCAU-AUGCUCUAUAAUGGCUAUAUGAUCGAACGACAGUACCGUACUUGGUUACGCUUCGCUGGAAUAC-GCAGCAUGGCGUGCCUCACUCUACCUGCUAAU----CAUUAGUCAGAUCGAAUAAUAAGGAAGACUA-UUCCGG---AGUAGGAUUUGUCC--GCUCCUACCUAACAUUAGAUACAAUUAAAUGUCAUAUUCACUUAU-CGUUUUGAUAUAGCAAUCUACAAAGUA-GGCUAGAUCGCUGAACAAUGUUGCGAUAUCCGUGACACGGCCGCGUACUGAUAGUAUGCUUG-AGACC-AGCGAAACCAGU-CCUGGGUGAGGUACUAGAAAUAAGAGGAAACUAUCCAUUGGGAGCG---UGGCCAUUAAUAAAUCCGUAUCCAUUAGCCCCCAA--CUCUAGGUAUUUCCACCAUCGGUCCCCCUUGGGAAUAUCCAGGUAGU----UGCUGGAUUUUGGGCAAGUAGAU-------------------------------------------------------------------------------------------------------------------------------------------------------------------------------------------------------------------------------------------------------------------------------------------------------------------------------------------------------------------------------------------------------------------------------------------------------------------------------------------------------------------------------------------------------------------------------------------------------------------------------------------------------------------------------------------------------------------------------------------------------------------------------------------------------------------------------------------------------------------------------------------------------------------------------------------------------------------------------------------------------------------------------------------------------------------------------------------------------------------------------------------------------------------------------------------------------------------------------------------------------------------------------------------------------------------------------------------------------------------------------------------------------------------------------------------------------------------------------------------------------------------------------------------------------------------------------------------------------------------------------------------GCUAAUCCAUUAGAGAUCAUAAUAUAAUGGUGUGAACGU-GGACAUUUAUAUAAACUAACUAU-GUAUAAGACAAUAAG-UUUCACCGCUAAGACAAAAUAAAAGGUUAUACCUGUAUGGAUGGUCACACACUUAAAUAGGACUAAUCGACAAACCACUAGCGAGUUGGUGG-CAUAUUUUAUUA-AUUAACGAAUGUAUUUAGAUUCCGUUU-GCUUAAUAUGAAUACUUCUAUUGGAACUAA-GAGAAGGUACUAGUGAAAGAUACUCCAUAUUCUCGGACGUGUUACAAUGUCUAUGAAAUGGAUC-AUCUUGUUUGACUCUUUUG------UUUAUAGCCACGAAAUAUUCGUGUGUUACUUUGU---GUCUCGGCUGGGCUCGC-UUCAGUGAUAGAUUACGUGCUUACAAUCAAGCUCACUCAACCAUCCUGUCGUACUUACGGAUUGCGCAAAGAAGACACUAC-CGAACACACGCAUCAGAUUGUGACCAGUGUCAGAAAGAUGAUAGUCA------------------------------------------------------------------------------------------------------------------------------------------------------------------------------------------------------------------------------------------------------------------------------------------------------------------------------------------------------------------------------------------------------------------------------------------------------------------------------------------------------------------------------------------------------------------------------------------------------------------------------------------------------------------------------------------------------------------------------------------------------------------------------------------------------------------------------------------------------------------------------------------------------------------------------------------------------------------------------------------------------------------------------------------------------------------------------------------------GCUUUCGGAGUGAGC-AACUACUAAUUAUGUGAGUUAU-AACUCCGACCCA--UAAGCACGCUAAGGGGCCACGGUAUGAUGCAAGACCUAAUUUGCGCACUUUUCAUCCCUGGAUGGCGGUUU-GCCAUGUAUCGUUAUUAACGUGAUUGCAUAACACAUUAGGAGCGAUUACUGGGAAAGUAGUUUUGAUCAAAUCAGCGCACUAGAUCAAUUAGUUAAGCUUUAUAGAUAUAACGCUACUUUGUUAAUCCGGAGAAUUUGACUUUCUAUUAGAGAGCUUUUCGGUCUUGAGAGGCCCAAACGAAUAUCA-CAUUGUAUAACGGGACAGGCG----UGUUAAAAAUGUGCAUGC---GUAAUAGAGAGUUUAAAUAA-AACUGAGCUUUUGUCAAGGUGCGUUAAA-AAUACGACAUUGAGAUUUUCUCGAUCAAAUAUGUUCUUUUUCCUAUCACAUCGAGUUCGUUUCAGAUAGUGCUCUAACUUUAAAUUACUUCUUUAACGCAGCGG----UAUGGCCCUAGAAUGUCG--------------------------------------------------------------------------------------------------------------------------------------------------------------------------------------------------------------------------------------------------------------------------------------------------------------------------------------------------------------------------------------------------------------------------------------------------------------------------------------------------------------------------------------------------AAAAUAUCUAUAGCAUUUAAC-CAAAGGACCUAACAAUGUG--UACGUCAUUGUUUGCCAUUUUUUUAAUAUAGUCAGCGGAUAACGAGAUAAUUG-CAUUCGACAAUUU-UAAAUUUAUCGACAAUCACAAUCGCCAUCGAUAAUAGAUGCGUCUGCCUACCAUACUGUUUGGUAUACUACCCCGCGCCAACCGCCGAUCUUCAAAUCAAAUCGGAAAGUUAGAUUACAAGGGAGCAGUUGAGGUACUUCAAGCCAGGUGUGAA-AAU-UUCUCCCAAGGCUUAUCUAACUAACUGUUCUAGCCGUG-AAGAAU-UGUACCGU-UGUUAACUUAGACUUCUCAGGUGUAGCACGUUAAUCAAAGGAAACAUUCUUCAUAAACAC--GUUUUUCGUAGCUA------------------UCCAGGUCAAAGAAACAUA-GGUUAGAAGAUUCUUGUCUGACCUUCGUAUCUUUUGUCAG--AGGGCAUCCUUUUCUUCCCUUCGGCAGUGAAUGUGGUGCUACCGAGAGUACGAU 
>E3 5276
AUACACUGAAAUCCAAUUUGAGAGAAUACUAAACUAUCAGACUCAU-AAGUUUUAUGGUGACUGUGCGACCGAACGAGAGUACCGUGGUAAGCAAUGCAUCGACACAAUAC-GCAAGAUAGCGGAUCUAACUCUAUUUGUUGAA----CGUUAAUCAAGUCGAGUAGUAAAGAAAACUG-UUACGAUGAAGUAUUUGUCGGUU-----CCUAUCUAACAUUAGUUAUAAUUAAGCAUCAUAUUUACUUAU-UAUCUUAAUAUAGCAAUAUAUAAGGUA-GGCUUGAUCCCCGGACAUUGUUACGUUAUACAUGACGCGGUCUCGUACUGACAAUAAGUGUGGGGACC-AGCGAGACCAGC-UCUGAGCGAGGUACUAGAAAUAAAAAAAAACAAUCCAUUGGGAACA---UGGUCAUCAGUAAAUCGGUAUCCCUUAAUCACCAG--CCUCGUACAUUUCCGCCAUCCAUCAUCUUUGGGAGUAUUCAGGUAAU----UGUUGGGUCUCGGGCAAUUAGGU------------------------------------------------------------------------------------------------------------------------------------------------------------------------------------------------------------------------------------------------------------------------------------------------------------------------------------------------------------------------------------------------------------------------------------------------------------------------------------------------------------------------------------------------------------------------------------------------------------------------------------------------------------------------------------------------------------------------------------------------------------------------------------------------------------------------------------------------------------------------------------------------------------------------------------------------------------------------------------------------------------------------------------------------------------------------------------------------------UUUGUCUCGGGGAUAGAACCGUAAGCUUAUCCCACGAU-UUACGUUCAUAGAAUGAGUAUUUUGCGACCACAACAUCCUCUUUCCCCCUCAUCGUUUAGUUUAGAGGCGUA--CAUAGCCAGAUAUGCUCCCAUGUGCUGGAA--CAACAAUUGACUGAAAAUUAAAAUGAAUAGAAGUAAAGUCUGUCAUCUUCUGUAAGACGUGGUAAUGCU-GUGUUCCAGGGUCAAAUAAUAUGAUCCUAGGCAGGUUAGUAUCUCGUUGUUUUUAAUAGUCGCGUACUACUGUAGUUAGUAUACCUGUUCCACGAAAGACAUAAUCGCAAGUUGACUACGUAUU-UAUCAUAUGAUU-----UGGCUUGAGAUAGGAAGCUCGACUUAAUUACAUCAGACAACUUCAUCAUAUGUCAGGCUCACUAGCACCGU-UGCAGUUUAUC---ACUGUACACACACAAAAA-GAACGGUGAUCAAGUACUCUUCCUAUUGGUGAUUAUUCUCUUAACUAUU------GCUAUUUGGUUAGAGUUUAUAAUAUAGUGUUGAGAACAU-GGGCAUUUAAAUGGACUAGCUGU-ACAUAAGAUAACAAG-UUACACUGCUAAGACAAAAUGAAAGAGGACACCUGUAUGGAGAGUCACACACUUAUAUAAGAGAAAACAACAGACCAUUAGCGAGAUUAUGC-CAUAUUUCAUUAGAUUAGCAUGCGUAUUGAGAUUUCCUUU-ACUUAAUAUGAAUAUUUACAUUAGAACUAA-UAGAAGGUACUAGUAACAGAUUUGCCCUACUUUCCGAUGUGUUAGAAUGUCUAUGAAAUUGAUC-AUCUUGUCUGGCCUUUUUG------UCUAUAGCCGCGGUAUACUCGUGUGCUACAUUGU---UAGUCCGCUGGGCUUUC-UUCAGUUAUUGACUUCGUGCUUACAUUCUAGAUCACUCAACCAUCAUAAUGGACUUACAGGUUGCUUAACGAAGCCACUAC-CGUACACACGUAUCAGAUCGAGACUAGUAUCAUAAAAAUAAUAGCCA-CAGAACUUCUUCGAAAUAGCCAUUAAUUUGUUAGUGUUCUGACACAUCGUUGCUG--UAAGUCAUUGGUCCGUCAUGGUUACCAAGGCCCUUCAUUAAGCCUCGGAGGCCACUG-GCCAUUUUACGAAUUUACAUGUUGAGUGCUCUGGCAAAAAAAGCUUAUCAAAC---AACAUUGAUACUAUGCGCUAAUGUCCAUUCGAACAACC-UCCAAAGAAAGUCUCGCGCAUUUAGCUUACU-UCCGACCCAAGUAGUGCGCUUCUGUAGUUAAUCGAGAGCACUU-GUUGGCAAUC---CACAUUAAGAGUAGGGACUAAUAAAUAAAGAG-UUUAGCCUCACGACGUUGGCUCCAUUUCUCGGAAAGCUUUAAUUUUUAUGGA--GGCCUGCAUACAGAAAUACUUUGUGAAACUUGAAUGAAUGG-GAGUUUCU--CUAGAACUUACCCACC-GGUCAGCAAGUCUAAUAAAUCAACUCCCCUUCUCGGAUGUUAUUAAAUGAUAAGUUUUAAGAAGAAUGCUCGAAAUGUAGGACGUAAUCAAG-UCAUUGGUUAUGUAACCACUGCAACAGUUUCGGCGGUGCCAGAAAUUGUGAGGCAUUCUUCGAUAUACAACCGAUCUGGUCAACGUCACUCUCAAAUCCUCAAAAUAUUUAGCUGUGGAUUA-A-CGAAUAGUCGCCUAUUUAGAUUCCUUU----------------------UCCAACUUAAAUUCAGUGGAAGUAGUUAUGUCGCUUUUAUGUCCGAUAAGAGA--UAUCCUCGCGUGGCACUUGUAUGUCUACCCGUUUAUAUUGAUUCUAAGCAUAUGCGGCAAGGUAUCAAAGAUACAUUGAA----AAGUGUACGACACACUGAUUUGCUUUUUUUCAAAUUGACAUAGUCAUUCUAUCAAGAAUGCU-GACUUUGUAGUUGUUUCCAGAUAAGUACCCUAGCCACCGCGUUCCGGCCGUACGUUCUCAAAUAAUGCCCCCCCGGUGGCUCUA-CCCAUGUAUUUCAUCUGCUACUU-UGCAAUUAACACCGAUCCAUCU---------------------------------------------------------------------------------------------------------------------------------------------------------------------------------------------------------------------------------------------------------------------------------------------------------------------------------------------------------------------------------------------------------------------------------------------------------------------------------------------------------------------------------------------------------------------------------------------------------------------------------------------------------------------------------------------------------------------------------------------------------------------------------------------------------------------------------------------------------------------------------------------------------------------------------------------------------------------------------------------------------------------------------------------------------------------------------------------------------------------------------------------------------------------------------------------------------------------------------------------------------------------------------------------------------------------------------------------------------------------------------------------------------------------------------------------------------------------------------------------------------------------------------------------------------------------------------------------------------------------------------------------------------------- 
>D3 5276
AUGCUCCGCGGUUAAGCCUACAAGAGUUUUAGACCAUAAUAUCCAC-AUAUACUACAAUGGUCGUGUGUUCUAACUACAUUUCCAUGUUGAAUCAUAUGCAAGUAAGAUAC-CGAGAACACCGUAGCUCCUCCUGCUUUAUAAAUACAAGGUAAAUACGUUGUUCACUAAAGACAACUA-UUAUGAAAGUAUGGCUCUUGCUG--AUCCUGACCUAGGAAAAGAUACAGUCAGCGAUGACAUUCAUUUUU-CAUCGGGACGUAAAAAUAUAAAAGCUAAGGUUAAACU-------------GCUUUAUGUAUGGCACGGGCGCUUGCUGUUCACAUGCCAAGAGACU-GCCGUGGUGUGC-UCCGGACAAGGCACGAAUAAUAAGACGAAAUAAGUUUUUAGUGGCA---UAAUCAUUAACGAGCGGAUACUUACUAACUGUUGC--UCUGUGAUAUUUUUACCAUCAGAGAGCUGAGAAUGAAUUGGGGUACU----UAUUGGAAUUUAGGCGCUUAGGU-------------------------------------------------------------------------------------------------------------------------------------------------------------------------------------------------------------------------------------------------------------------------------------------------------------------------------------------------------------------------------------------------------------------------------------------------------------------------------------------------------------------------------------------------------------------------------------------------------------------------------------------------------------------------------------------------------------------------------------------------------------------------------------------------------------------------------------------------------------------------------------------------------------------------------------------------------------------------------------------------------------------------------------------------------------------------------------------------------------------------------------------------------------------------------------------------------------------------------------------------------------------------------------------------------------------------------------------------------------------------------------------------------------------------------------------------------------------------------------------------------------------------------------------------------------------------------------------------------------------------------------------GCUAUACUGUCACGGAUUAUGGUUCAAUCUUGUGAACGC-CGAUGUUGCGAAAGAGCAACCGU-CUAAAUGGCAAUUAA-UAAUAGCUUUUUAACCUUAUGAUAGGCCAGCCUAGUCGGCAUGCAAACGCGUUUACGUCGAACAUAAUAAAUAAGUGCCAGGAAGUUUUUAA-AGUGUGUCACUA-GUUGACCAUCAAUUCCCGAGUUGAAGU-AUAUUACGGGUACAGCGUAAUUAUAUUUUA-AAGAGGUUGACAACACGCAUUCUUCUCUUAUUCUUCUCGUUUUACAGUAUGUAUAGAAUUAAUC-GUUUGGUAUGACUAUAUAA------UUUAUCACCAAACUGUCGUAACGCAUAGCAUGAU---UAUCGGGAUAGGUUUUC-UUUACCUAUUAACUAUAUACUCCUGUUUAAAGAUACUCGACCCAUCUAGCGGACGUAUAAGUAAAUUUGUAAAAGUAGAGC-CACUCACACACAUUUAAUCGUGACCAGACUCAAAAACAUGGUAGACG-UAGCCGGUGUC-UAGAGGUAUGUUAAUCUGUUCAUUUCUGAAAAUUCCUAUCCUG--UAAAGCGUUGGCUUGUCAACUUUAACGGGGCUCGUGAGUAAGAUCAACAGAAGGAGG-AAUUUUAAAGGGUUCCACUUGAUAAGUAACGCGACACAGGACCUCUGCCAAAU---AAGCUUUAUGAUGAACGUUCACGUCCGAUAAAGCUACA-UAUAGAAAACGAUCCGUACUUCUGUUGAACU-CUUGGCUGAAGCAAUGUGUGAUUGGAGCACGUGAGCAUUCCAC-AGAAAGAUUU---CACAUGAAGCUUGUGUAUCAUUAAGCAGAAAGAUUUGGUUCUAUACAAUUAACUAAACAGUACUUUUGGAUUUUGAUCACAUAAU--AGUCCAUGUGCAAGAAGGCAUUAUCCGACGUAAUCUCUCAGCCAAUUUGC--CCAAAACGCAUUUACC-AGCGAUCAAGCUCAGGAAUCCAACGCUCUUACAGGCAGUCUUUUAGAUAACGCACUUUAAUAGA---------------------------------------------------------------------------------------------------------------------------------------------------------------------------------------------------------------------------------------------------------------------------------------------------------------------------------------------------------------------------------------------------------------------------------------------------------------------------------------------------------------------------------------------------------------------------------------------------------------------------------------------------------------------------------------------------------------------------------------------------------------------------------------------------------------------------------------------------------------------------------------------------------------------------------------------------------------------------------------------------------------------------------------------------------------------------------------------------------------CGUUAA-CGCCAGCCACUUGAUAU---ACACUUAGUACCUGGAGCUGUAGAUACCUCCUUACGCAUUUCAGUCCAAAUUAGUAGUUAUAAUAGAAACAAU-------------AGGAACAUGAUA-GUAAUAAGUUAAUUUUUCCUUUAUUUUAUUGAUAAAUUAACCCUAAGUCGGU-AUAGUCAAACUACGGCAAAUACGCCUGAAUUAUAUAUGUC-ACCGGAUGAAUGUGGUGAUCUAUAAAGGUAUCCCAAAGUCAGACGCUCAACCUUGCUGCGGUUGCCACCCUAGCCGAGCACGGUU-CCGUAAUUUUAGACGUCUAGACUAG-UCUGGACCGUCUUCCUCCGAAACUUGUGAUUGAUAAGGGCGUGUUGCUUCA-UAAAACAUCUAUUGAUGUAUCGGAAUUAUAUUAAA-UUAGGCCUGGCUUCAUAUGGGAUCAUAUCGCAUGGCUAUUGGUUAGGUGUGCGGUUAGGACGA--ACUAAGUGGUUGACACGGCCGAUGUUUCCCCAUCUC------UUCCGAGAGUCGUGGAAAUCCGAC-CAGAGGACUUAAUAUUGUU--AACAGAACGGUUUGGCCAUCCCUGCUUCUGCUUAGUAGUAAUCCGGUCUGCCA-CACAUAAUGUUAU-UCGACUUCUCGACGUUCACAGCCGUCACAAGUGCUACGCGUAUCUGACCACCACACUGCUAAGCAUAAUGCUCAAUGCCAACUGCUAACCUAUGAAUUGAUUUAAAAGAGUGGAUUGUAAGAGUGCGA--GAGGUACUUCAAGUC---UGAGAC-GAU-UUGUCCUGCAACACAAUCGACUACCUGUAUCACCCACA-AUGACU-AGGGAUCU-UGUCGUUGUAUUCUCCGCAUGUUUAACACAUCCACUAAGAGAGACAUCCUACGUCGAGAU--GACUUUUAUAGCUG------------------CCUUGUUUUCCAAAGCACA-AGUACGAACUCUACCGCGUGGCCUCUCCCUAUUUGAGUAA--GAGGUAAUUAUCUAUUCUUGUAGACUUUAGAUGCGUCAUUUCCGAAAGUAUGAU 
>C3 5276
-----------------------------------------------------------------------------------------------------------------------------------------------------------------------------------------------------------------------------------------------------------------------------------------------------------------------------------------------------------------------------------------------------------------------------------------------------------------------------------------------------------------------------------------GACAGCACCUAAUUCAAAACAUAU-UAUAACCCCUGGACCUGCUAAACCAAGAAC---CCUUUAACUGAGGCAUAGUCCACGUGGGAAAUUAUGGAUGGUCCCGUUAAAUAUUGCCAUUCUCUUCUCCAUUUAUUUUUAAUUGAUAUAAACUAUGGGUAAUAAGAUUGCUCGUUCUAAUUUGAUUUAUGCGUACCACCAGAUAGCAAACGUAGGGUCACUUCUUUAUUCACUUA-UUGGAUACUCGACUUUGGAGAUUGACUCUAAAAGUAUCUUCUCAUACUUAUUUCGUACAACAGUAUAUCAA--CAUAUGCUGUUAGGUUGUGAACGAUGAAAAUGAAAGAUGACGGGUACAGUCCUAAGC-----UGAAGCACUAAAGUUAAUCCAGUUUAGUUGCGUUUUUUAAUUCCGUGCCAC------ACAGUGUGGUACGGGCCGGUAAGUUUGAACCCCAACUGAGUCUAUAUCUCUACUGUU--GGCUCUACUUAAUCGGUGUAGACAAAGCUCCCGCAGAGAGAUUC-----------------------------------------------------------------------------------------------------------------------------------------------------------------------------------------------------------------------------------------------------------------------------------------------------------------------------------------------------------------------------------------------------------------------------------------------------------------------------------------------------------------------------------------------------------------------------------------------------------------------------------------------------------------------------------------------------------------------------------------------------------------------------------------------------------------------------------------------------------------------------------------------------------------------------------------------------------------------------------------------------------------------------------------------------------------------------------------GAUAUGUUAUCACCGAUUAUAGUCUAAUAUUGUGAAAGUGUGAUGUUGUGAAAGAUCAACUCU-CUAAAAGACGAUAAU-UAAUAGCUUUUUAACACAAUGAAAGGCCACCCUAGUGUGUAUGCACACGCAUUUAUGUCAUAAAAAAUAAAAAAGUACCAGUACGCUUAUAG-AGUAUGUCAUUA-GUUGACGGGUAAUUUCUGGAUUCAAGU-AGGAUGCGGACAUAGCUAAAUUGUACCUUA-UACAGGUUAACAACAUGCAUGGUUCCCUUAUUUUUCUAGUUUUAUAGUAUGUUUAAAAUUAAUC-UCGCGGUUUGAGUAUGUAG------UUUAUCAUCAGUCUGUAUUAACGUAGGACAUGGU---UCUUUGAAUAGCUUUUC-UUAGCCCAAAAAUCAUAUGCUCAUGGUUAAAGACGCUCAACCCACCUAGCGUGUAUACAAGUAAGUCGGUGAAAAGACAGC-CAUUUGCACAUAUUUAGUCGUGACUAGACCCAAACACAUGGCAGUCG------------------------------------------------------------------------------------------------------------------------------------------------------------------------------------------------------------------------------------------------------------------------------------------------------------------------------------------------------------------------------------------------------------------------------------------------------------------------------------------------------------------------------------------------------------------------------------------------------------------------------------------------------------------------------------------------------------------------------------------------------------------------------------------------------------------------------------------------------------------------------------------------------------------------------------------------------------------------------------------------------------------------------------------------------------------------------------------------AAUUACAAGGAUAAG-AGCUAUUACUUACAUAGGUUAC-AACGUUUACUCACAUAAAUGCAAUAGAA---------AUGGCGUGAGACCUAAUUUAUGUCAGCUUCAUCCCUAGCUAAUUGUUC-GUCGCACACUGUUACUGAUUUACCUGCCUAACAGCUGGAGACCUGUUACUCCGAGGGUCGCUCU-GUCGAAUUCAAAUAUCUGGUCAAGAACUUCGACUACCUUGAUUGAGAGCCAUUGGAUCAACGUU--------------------GAGGACUACCUUAUUUUGUUACGCGCAGAAGGCCUUCG-CAGUGCGCGGUAAAUCAUACGCAUCCAUUUCAAAUUCGGCCAA---AUGGUUAAGAGACUAUACAG-GAGCACGCUUUAAACAGGGCACGGAAAC-AGUGCGACUCUGCCAUGCUUCCGGUCACAUAUACCCGUUCACUUAUCAUAUCACAGUGGCUCCACGAAGGAAUCCCAACUUACGCCUCUCCUUUGAAGCAAAAG----CAUGAUUAUUUAAUGCCC--------------------------------------------------------------------------------------------------------------------------------------------------------------------------------------------------------------------------------------------------------------------------------------------------------------------------------------------------------------------------------------------------------------------------------------------------------------------------------------------------------------------------------------------------CAAGAGUCGUGGGUAUCCAAC-CAGAGGACUUAAUAUUAUU--ACCAAGACGGUUUGGCAAUUCUUGCUUCUGUUUGGCAGGAAAUAGGCCAACCA-CACCCAAUGUAAU-UAAAUUUCUCAACGUGUACAGCAGUUACUGACGCUACGUGUAUCUGACUAUCAUACUGCUAAGUAUAAUACUCAACACUAACUGCAAAUCUAUGAAUUAAUUUAAAAGUGUGGUUUGCAAAAGUGCGA--UAGUUACUUCAAGUC---UAGGAC-AAU-UCGUUCCACAAUUCAAUCGAUUACUUGAAUCACCCACA-ACGAUU-UGUGAUCU-UGUCUUUGUAUUCCUCAGAUAUGUAAUACAUCCAUUAAAAGAGUCAACGUGAGUCGAUAU--GAUUUUUAUGACUGCGUUGUUUUUUUAUUAGUUCUAGUCCUCCAUAACACA-GUUUGGAAUAGUACCGCGUGACCUUCCCCUAUUUCGGUAA--GAGAUAAUCGCCUAUUUUUGCAGACUCUAAAUGCGUCAUUUCCGAGAACAUGAU 
>B3 5276
AUGCCCCACAGUAAGGCUCAUACACGCCUUUUACUAUAAUAUUCAC-CUAUUUCACGAUAACUGUGGUACAGGACUAAGUGACUACACUGGCCCAUAUACCAGUAGGAUAU-GUGGGAUGCCAGGGCUCACCCUACUUGCUAAA---AACGUGAAUACAUCUAUCAUUCAAAAUGAUUA-CAAUUAAGAUAUAACUUUUAUUU--ACCUUGGCACAGCAAAAGGUACUGUUGACAAUGGUAUUGAUAUUC-UCUUAGGGUACAAUAAUGUCGAGGAUAAACUUAAACU-------------GCUUUAAAUAUGGCACGACAGCUUGCUGAUUACAUACAUAGAAAUU-GGAUUAAUCGGC-CUUGCACAAACUACGAAUAAUGAAAUAUAAUCGGUUAUGGAAGACA---UUCCUGUUAAAGAGCUGAUACUUAUUAGUUAUUC---UCUUUAGCAUCUCUGCGAUUCAAGAAGUUAGAAAUUAGCGGGGUACA----UAUUGGGCUUCAGGCCAUCAGAUGAUUGCAUCUAGUUAAACUUGUUU-UGGUACUGCUGAGCUCGUCGGGCCAGGAUC---CAUUUAACAGCCACCUACUCCCCAUGUGAACUCAUGGUAGGUUCCG-UAUAUAAUGACAAUCUCCCCUCAGUUGAUUUUUUAUUUGGCCAAACUAUGAAUUUUAGAAUUGAUAUCCCUAAUUUGGAUUACACUCACUAUCAUAGUAGCUGGAUAGAGUCGCUUCUUUAUCCUGGGU-UGUGGUCGUCGG--AUGGAAACUGACUCUAGAAGUAUGGUGUCAGGCUUACGUCAUUUGCGCAUAUAUCAA--CAUUCUCUGUCAGGUUCUAAGCAAAGGGAAUAACAGUUUACGACCACAACCACAACUGAAC-UGAAACACAAAAGUCAGUUCAAAACAGAUGUGUUACUUCACUCCGUGACUC----------------AUAGAGUGGCACUCGACGGUCGUCUAAAACCCUA-ACUCAGUAUAUAU-AUUCAGCGGUAACUCUCCUAAAAUAGUACAGUGCAGAGAUCUUA-----------------------------------------------------------------------------------------------------------------------------------------------------------------------------------------------------------------------------------------------------------------------------------------------------------------------------------------------------------------------------------------------------------------------------------------------------------------------------------------------------------------------------------------------------------------------------------------------------------------------------------------------------------------------------------------------------------------------------------------------------------------------------------------------------------------------------------------------------------------------------------------------------------------------------------------------------------------------------------------------------------------------------------------------------------------------------------------GUUAUGUUACCACCGGUUAUAAUUUAGUACUGUGGACGU-UGAUGUUCUAAACGACUGAUACC-UUGAAAAACGAUAAA-UAAAAGCUUUAUGACAAAAAGGAAGGGCACCUUUAUAUAGAUAAAUACACGUUUACAUCAGUCAAAGUAAGAAAGAGCUAGUGAGUUGGUGG-UGUAUGUUAUUG-GUUGACGAUUAUUUUCAGAUUUGAAAU-AUAUGGUGCAUCUGGCUAAGCUAAACAUUA-UGGGGGGUAACAAUACACGUUCUUCCAUUGUCAUUCCUGUCUAUUA-UAGGCGUGUAAUGGACAGGAGUAGUAUAGCGAUGCAG------UUUAUCAUCAUACCACCUUCACGAAUUGCAUCGA---UAUUUAGGUAGACUUGC-UUUACCUGAAAGUUACUUACCCAUGGCUAAAGACACUCGGCCUUUCUAGAGAAUGUAUAAGUGGGUGAGUGAAAAUACAAG-CAUUCACUCACAGUUAAUCGUGACCAACCUCAUACAGACGGUAGCUG-UAAUCGUUGUC-CGCGACAAUCAUUAUUUGUAUGUAUCCUCAAGCAUCGAUAACA--UAAACCUUUAACCGAUCACUUUUGGAGAGGCCCGUGGCUAACACCAGGUGAUAAGGG-AAUAUCACGGGGAUUCACACGUCAAGUUGCCCGACGUAAAACGCCUUUCAAAU---AAAGUUUACUUCAUAAACCUAUGUUAAAUGAAGCUACC-AAUAGGAAAAUCACAGUAUUUUUGGUCUACU-ACUGGCUCAAUCAGUGCGCUAUUGUAGCAUGUCAAUAUUCCAU-GUUUAUAUUU---CAUAUGAAGCAUGCGGAUCAUCAACUAAAUAG-UUUAUCCCUGAAAAAUUAACUAGAUUUGACUUCGGAAUUUUACCCAUGUAGA--GAUCUAUGCACCAGAAGGCCCUAUCUGAGUCAAGCUACUAGUUAGUUACC--UCAAAACGUACCCGUU-AGUUAACAAGUCAGAGCCAUCAGUAUCCUUUACGGCAUAUUUAUAAACAGUAUACCUUAAUAGA---------------------------------------------------------------------------------------------------------------------------------------------------------------------------------------------------------------------------------------------------------------------------------------------------------------------------------------------------------------------------------------------------------------------------------------------------------------------------------------------------------------------------------------------------------------------------------------------------------------------------------------------------------------------------------------------------------------------------------------------------------------------------------------------------------------------------------------------------------------------------------------------------------------------------------------------------------------------------------------------------------------------------------------------------------------------------------------------------------------UGACAA-CGCCAUUCACUAAGUCU---AGAAACAGUGACUGAAAUCAAAGAUAUUAUCCUACGUACUUCACCCCCAACUAGUGGUUGUAAUAAACACAAU-------------AGAAACAAAAUA-AUUGGAAAUUAUUUUUUACUACACCUUGCAGAUAAAUCAACCCGGAGCCGGU-GUAGUUAAGCUAAGGUAGUUACUCCUGAAUUACAUCUGUU-AGUGAGAGCAAAUAGUGGUCUCCAAAGAUAUCAAAGAGUUAAACCCUCGGUUUUAUUACAGUUGUUACCCUAGGU-AGCAAGAUU-CCGUAAUUUGUAAUACCCAACCCAC-UCUGGACCGUCGACCUGCUAGCUUUAUGAAUAGUUACAGCGCACUGCUCGACGAAAAUAUCUACUUAUGUAUCGGAAUUCCGUUAAG-CUAGGAUUGAUUUCAUUUCGUAUCCUACCGCGAAACUAGUGGUUUUGUGUUCAAUCUACAAAG--AUUAAGUGGUUGGUGCGGUCGCUUCUUCACCGUUUC------UCCUAAGAACUCCACAUAAUCAAC-GAAAAGACCUAACUUCAUU--AUUAAAACCGUUUAGCGAUCCUCGCUUCUGUUUAGCAUAAGAUGGACCAAUUA-CAAACAGUAUUUU-UAGAUUCCUUGAUAUUUGCAAUCGCUACUAGUGGUAGAUGCGUUUGACUACCAUGCUGACAAGUAUAAUACUCAAUAGCAACUGCCAGCCCUUAGAUUGAUCUGACAGAAUAGACUAUGAAAGCACGU--CGAAUAUUUAGCGCCAGAUGUGAG-AAC-UUAUCCCACAGCGUGUACAACUACCUCUAUUACACGUA-AUGACC-UGUGGUGU-CAUCGUUGCAUUCCCGGCAUAUAGGACAUAUCCAUUAGAGGAGACGUCUUAUGUCAACUUCAUAUAUUUACGGAUG------------------CUUAGCAUUACAUAA-GUA-GGUUAGAACAUCAUUGUAUGACCUUUGUCCAGUUUAUUAG--GGGAUGUUUAUCUAUCUCCGCAGACCAUAGAUGCGUCAUUCUUCAAGACCUGAC 
>A3 5276
-----------------------------------------------------------------------------------------------------------------------------------------------------------------------------------------------------------------------------------------------------------------------------------------------------------------------------------------------------------------------------------------------------------------------------------------------------------------------------------------------------------------------------------------------------------------------------------------------------------------------------------------------------------------------------------------------------------------------------------------------------------------------------------------------------------------------------------------------------------------------------------------------------------------------------------------------------------------------------------------------------------------------------------------------------------------------------------------------------------------------------------------------------------------------------------------------------------------------------------------------------------------------------------------------------------------------------------------------------------------------------------------------------------------------------------------------------------------------------------------------------------------------------------------------------------------------------------------------------------------------------------------------GUUGGCUCACAGAUUGUAUCGUUAGCCUAUCUGACGAC-AUUCGUCCCGGAUAUA-AUGAAUAGCAACCACAAGAAUCGUUCAUUUACUUGUUGCAUGGGUUAAAUUGUUA--CGUAUCCAAAUUCGUACUUAUCAGCUGGGG--CGUUACUUGUUCGGAGUUGAUAUUAUGGAAGCCUUAACUCCACAUCUUGUAUUAAUUCGUGAUUGAACU-AUCUACUCGGCCUAGUUUAAGUCAUCCCAGAUAAAUUGGUGAAUCCUUACAAUUAGUGGUAACAUCCUGCUUUUGUCCGAGUUCCUUUUCCAUAAAGGUUAAGGGUCCAAGUUGACUUCUGAUA-UACCCCAUGAUG-----CGGUACGCGGCGGCUCUCUUUACAGAAUAACACCUGACAAGAUCAUCAGUCGUACGAUAACAAAACUCUGACUAUGAUCCGUU---GCUAUCGAAAUAAAUAAA-GAAUCGCGGCAUAAUACU--AUCGAAUUAUAUUUAUUCAACCGAACACUGCAACA-------------------------------------------------------------------------------------------------------------------------------------------------------------------------------------------------------------------------------------------------------------------------------------------------------------------------------------------------------------------------------------------------------------------------------------------------------------------------------------------------------------------------------------------------------------------------------------------------------------------------------------------------------------------------------------------------------------------------------------------------------------------------------------------------------------------------------------------------------------------------------------------------------------------------------------------------------------------------------------------------------------------------------------------------------------------------------GCGGUUUAGUUUAUUGUACAAAGGUACG-CUACUUGGGUAGCAGCAACAAACACACUCUCAAUAGUAUUUG-ACUGGUAUGUUGACUUCUGUUUCGUAAUCAAUUUGGAAUAUGUAACUCUCUGUUUCACAAAAGUUAGAAUUGUUAAGCCUACCUCAUACGUACAUUUCUGAUGACCCUC----------------------UCGAAACUUUGUUUAGUCAGAACAGUGUUAUUGCUUUCAAAUUCGACGAGGGAAUUAUCAUCGGGUCGCAUUAGCCAACCCCUCAUUGUAUACUGGACCCUUUUGUGCGGUGCGACAAGUUAAGGGAACAUUAGA----AAGUGGAAAUCGAAAUUA-CCACCUUUAACCUGAUUUAUGACUCAGUUUCUUCGUGAAAAUU-ACCUUGGUAGAUAUUACCGCAUAAGUGCCCUUGCAACCACGAUUUAACUGAACGUAUUAAGGACACCCCGCCCUGAUAGCUCUG-UUCACGUAGCCCAUCUGCAACUU-UGCAUUAUACGUUUAUAAACCG---------------------------------------------------------------------------------------------------------------------------------------------------------------------------------------------------------------------------------------------------------------------------------------------------------------------------------------------------------------------------------------------------------------------------------------------------------------------------------------------------------------------------------------------------------------------------------------------------------------------------------------------------------------------------------------------------------------------------------------------------------------------------------------------------------------------------------------------------------------------------------------------------------------------------------------------------------------------------------------------------------------------------------------------------------------------------------------------------------UAAGGUUUUCAUAUACUCAAC-GAGAGGACCUAACCUUAUU--GAUAUAACUGUUCAACGAUCCUCGCUUCUGUUUAGCAUAAAAUGGGCCAAUCA-CGGUCAGUAUUCU-UAGAUUCCUUGAUGUCGGUGGUGGCUACUAGUGGUAGACGCAUUUGACUACCGUAUUGACAAGUAUAAUACUCAACACCAACUGGUAGCCUUUAAUUAGAUCUGAAAGAGUAGAUUGUAAGAGCACCG--UGAAUACUUAAGACCAGAUGUGAU-AAC-UUAUCCCACAUCCCAUACGACUACCUAUAUUGCACAUA-ACGACA-UGUGGUGU-CAUCGUUGUAUUCCUCACAUAUAGGACAUAUCCAUUAGAGAAGACGUCCUAUAUCGACCUCAGAUAUUUACAGGUG------------------UUUUAUAUUACAUAA-GUA-GGUUAGGACAUAAUCGCAUGACUUUCGUCAAAUUUAUUAA--GGAAUGGUCAUUUAUCUCAGCCGACCGUAGAUGCGCCAUCCCUAAAAUUACGAC 
>H1 5414
CAUCUUAUGAAA----AUUAGUUAUUUACUUUAAAAGCAG-----UCGGUUUGCACAGUACAAC--AGGUAACAAAUCUAUCCCCCUGUCGCUAUCAAUCUUCAAGUGUA----AGGCUGUUAGGUGCUGUAACG-------GGAAAAUUAAUUAAGCGAUCUGGGAGCCUGUUAUCUGAUU-AA-AAAUAAGAAAAAGUCGCUUCACAUA---UGCCCCGUUAAAGUCAAAUCCACAAUAGGAAGUUGUUAAGCAGA-GUCGUAUACCAAAGCAAUGGCUGGAA---ACGUCUGUUUAGUAAAGUUCUAC-AUUUGAACGCUCGCGUUCAAGAAUUAUCGUAUG------------GAUUUU-GGAACUCUCGAGUGGACCGAACACCCACCCCCGAAGU-CUGAAUUCUUGAAACUUCCGUAAUAGCCUCUUCAGAUCCUAACCUAU----UAACCGGUUGGUGGAUCCCCCUGAUACCUUCAUCUUUACACAACACAAAUUACAGUUUA-GUUUAGUAAGUAUCGAUUGUCAGG-------------------------------------------------------------------------------------------------------------------------------------------------------------------------------------------------------------------------------------------------------------------------------------------------------------------------------------------------------------------------------------------------------------------------------------------------------------------------------------------------------------------------------------------------------------------------------------------------------------------------------------------------------------------------------------------------------------------------------------------------------------------------------------------------------------------------------------------------------------------------------------------------------------------------------------------------------------------------------------------------------------------------------------------------------------------------------------------------------------------------------------------------------------------------------------------------------------------------------------------------------------------------------------------------------------------------------------------------------------------------------------------------------------------------------------------------------------------------------------------------------------------------------------------------------------------------------------------------------------------------------------------------------------------------------------------------------------------------------------------------------------------------------------------------------------------------------------------------------------------------------------------------------------------------------------------------------------------------------------------------------------------------------------------------------------------------------------------------------------------------------------------------------------------------------------------------------------------------------------------------------------------------------------------------------------------------------------------------------------------------------------------------------------------------------------------------------------------------------------------------------------------------------------------------------------------------------------------------------------------------------------------------------------------------------------------------------------------------------------------------------------------------------------------------------------------UUUAAACUAUAAAAAGUAGCCUUUAGGGAAGGCCGGUGCCCGUU-CCAGUGUGGUUUCAGUAUCGUUGCAAAUAGUAAAAUUUAGGUAUUCUGAGCAAAGGGUACUUUUGCUUGACUGAACU------CUAUGUGUCAAUAUUAAGUACGUUCUCUUGAGUCAUAUGGCCCUGGAUGGUCUGUCAGACCAGUAAGUUGUGACCGCCCGUUCAUGAUUC--GACUUAAUGAUGUGCGUCUAAUUUCCAUAGGC-AACUAUGGACAGUUUUCUUUCUUGGAAAAGGUAAUUUAGAGUCGUG---------------GCUAUCUACAAUGUUUAAUUGAUC-UACAGACUUUACGUUAUACGACCCACUUGAACUGUUGAGAUUCAUGUUGAAUCUUACUCCACGUGAACUAACAAAUGCAUUCCCUGCAGCA-GAUCUUUCAAAAUCUAGAAACAAAGUGACAUAUACUGUAGAAUUGGUGUCAUGUGAAAAGAUAGAACAUACACUAACAAUCUUUAACUCUGAUUUUCAUCCGUCACGGUCUUACCCUCUGCAAAAGCAGAGA-CACCAGAGGAC-UUAUUCCUUUUUUAAUGGCCCU------AUCCACAUAAAGGUUCGACU----------GGCAUCAAAUGUUUACAUAUAAAAUGACUUUUAAAAGAAUGAACUAGCAUGUCGAAGUCUGUGUAAAAAAUGUGUGAGACUUGCCACACCUCCAUUUAUCUGUUCUAUAUAGAGACUGUAACAGGUAGUAACUUAUACCUAUUGUAAUCUUCCGGUGCUGUCAUUGCCAUAAGCAUAC--CGCAUUGACUUUCUGACACACUGGUCUGUGUACAUAUCGGAGAUUAGUAUAUAGACGACAAGGGAGACUAUUUAUUGUUUGGUUGAAAGGAAAAAUGCCCUGAUGAGACAUUGGUAAGGAUCUAGAAUUAAGUGC-AUUCUUGUACUAUAGCAUUGUAACAAACUAGCGCUACAUAGUCAAGUUACGAAUCAACAACUAGUAGAAACUAUCGUGGGCUUGUUCUAUGGUUAUCCA-------------------------------------------------------------------------------------------------------------------------------------------------------------------------------------------------------------------------------------------------------------------------------------------------------------------------------------------------------------------------------------------------------------------------------------------------------------------------------------------------------------------------------------------------------------------------------------------------------------UGUACAUGUAAAAGAGUACUACAU------UAGUGUUAGUAAAGCAAAGAUGUAAAAAAUUAACUUUUUGUGCGCU--GGAUUGCUACUGAAUUGCGCCGCUAUAGUACCACGCUCGCGUGGUGUAGAGUGAUCUAAU-GUCAGAAUA-UUAUGCCUGCGCGGGGAUUCAUUUCCAACCUAGAAAUCAGGGAUUAAACUAAAGCGUAGGCCAAGCUUGGACUCACUCAUACAUACUUCCUUACGCACUAACUGAAACUUUGCAUGUAUGAUUAUCGCACCAUAAUAAUCG-AAAAACCAAUAAUGAG---A-CAUUGCAACCAUGACUGUUUUUCCUAGAAAUACAAAUCAAUAGUGGAAACCUCAUACAACUCUCCCAAUAUGUAAGUCUCAACCCUUCGGACUAACUGAAUCGACAGCCCAUUGCAGU-UCCCACCCGUAAGG--------UGCGCACUAUGUCCCGGGAUAGUCGGUU-UGACACUCUGAUAUAUUAACUUUUAUAGAAUUCGCUACCACAU-AGGCA 
>G1 5414
CAUUCUAGGAAA----ACUAGUUAUUUACGCUAAGAGCGG-----CCGGUUUACAUAAUACAAC--AGAUAACAAUUCUAUCCCCCGGCCGUUAUCGAUUUCAAGGUGUG----UGGUUGUCAGACGCAAUGGUG-------GGAGAACCAAUUAAGCAAAUUAAGAGUUCGUUAUCUUAUG-CA-GAGUAAAAAAAAGCCAUUUUACACA---UACACUGUUAAGGUCAACUAUACACUAGGGGUUUGUUAUAUAGA-GUCGUACACCAUGGUGACAGCUAAAA---CCGUCCGUUUAGUGAAGUUCUAC-AUCUGAUCGCUCGCGACUAAAAAUUACGAUUUG------------GAUUCU-GUAACUCUCGAAGGGACCGAAUACCCACUCCUGAUGU-CUCAAUUUUUGAAACUCCCGUAAUAGGCUCUCCGGACCCAAACCUAC----UAAUCAUCUGGUGGAUCUCCUUGCUACUUUCAUCUUCUCACGACACAAAUUCAAGUUCG-AUUUAGCAGCUACUGAUUUUCGGG-AACCAAUGAUCGUGUGUCCUA-CGU-CUAACCUAUUGUUUUAAACCCGGCAAGCUUCUUUAUAAUUCAACGAACA-------------AUCGUG-------------GAUAUCAAAUAAAGGAUAUUAUUGUGGU-CAGGUUCCAUUUUUGCUAUGUAGACCGUACCAUUCUGA-UAUUCCUUAUAACUGGAAC-AAUAUCUAUGUUUUAUUUUCCGCGUUAGAGAUCAUUAG----------------------UCCGUUAAAUGUACAGGAUAACUCCGUACUUUUAUAGAUACGUCUUUAGGCCAGCUUUCUUGGCUAGAUAUAACUUAAAGUCUAUAGAAUCGUGAGAUUUGUGAUAUGUACUACAGUAAUGA--CUGUAGUUCCUUAACAAGUCACUGAAGUCUUCACAAUGGUUCCUCAAA-AUUUAAUAAAAAAUCAGUUUUCUUGGAGAUAUCUUAGUUAAAA-UUGGGUGCAUCCCACAUCCUAUAGUCUGCAUAAAGUACCAACCAGGGCCGCUUAUGCAUCAGCGGCGUGGCACCAGUAUCACGC-CUACUUUGGCCUGUACACUCGUAAAAUA--------UUAAUGUGACGGUGUCGUGUAAAAGU--GUAACCUAAUGCUCUA-AUCAUACUUCCGGACAUUAUACCGGAUUCACACUAGCGCAAAUCUCGCUUAUUAGCGCUGCAUUUGCUAAAG------GCCAUUCUAGUUCUAGAGUCCGUGCCCGCAGGCCUAAAGUCUCGUUAAAUUGGUGGUUAAUGAUUAACGGCCCAGCUAUAG----CAAACUUGUUGUGAUGAUGAAAAUCGAUAACGAAGUCCACUAACUAGUUGCCAGACAAAGCGGCGUUCA---CAUAACAUGAGCAUUUGCC-CCCCUCGAUAGUAGAAAAC--GAGAAA-GAUUAUCAUUCUCAU-CCCCCUCAUG--UUCCAUUGGCCAGAUAAUAGCGUCUGAUGGGGCGUACAAACCCCUUUUUGAUUCUU----UUCUCACGCGGUGCGUGAGAACCAAUUGUGAGGAUCAAUCUUUAG--GUUCAAGGUUACCCUGGACUAUGAUAAAGAUGC---------------------------------------------------------------------------------------------------------------------------------------------------------------------------------------------------------------------------------------------------------------------------------------------------------------------------------------------------------------------------------------------------------------------------------------------------------------------------------------------------------------------------------------------------------AAUAAUG-AUAUUUUAAAGUCGCUAU-ACGGAG--CUGCCUGACUUUCUGCGAAUUGUGUUGAUACGUAGGACUAUUCUAAUCAGGAACUGGAUAAUUUUCAUACCGUA-----------CAUCAUAAUUGUACCUCAGUUGCUUAUAUCAAAUGAAAAUUUUUUAACAGUA-----CGUUUACACCGCACUCGCUUAGCACCAGUGAAGUUCAGGAGUUAAUAAGAGUACGA----CAGCACUGAUCU--UAACUUUUAACCCAA-CUGGCCAAAUCAUCUCUACUAGACGUGACACA----UAUUGAUUCUAAGGUCGGGACUGUAAAGUAGUAAUUAGAUAGACUAUAGU-UUUCGUUUCUCAUUUAUUAAAUUUUUGUCGAGUACUUGCAGUAUAUCGUUACAACCGCGUCAAGACCUUAAACUCUUCUCGACAGAUUCAAGUAAAAUUGAGCUGGUUCGAACCAUAUCCUAACCUUAGACUUGUAUAGUUAACCGUUAAAGCCCGCUGCCUUAAACAUUCGUGGCUCGCUG----------------------------------------------------------------------------------------------------------------------------------------------------------------------------------------------------------------------------------------------------------------------------------------------------------------------------------------------------------------------------------------------------------------------------------------------------------------------------------------------------------------------------------------------------------------UUAUAACUAUAAAAAGUUGUUUUUAGGAGAAGUCGGCGUCCGCAGCCAGUUUAGUUUCAGUAUCGUUGUAAAUAAUAAAAUUUAGAUGUUUUGAGCAUAGAAAUCUUUUGCUUGACUGGACU------CUAUGUGUCCUAAUUAAGUAUGUUCCCUCGAGUCGUGCGGGCCUGGAAGUUCUGCCAGGCUAGUAAGUGUUGACCUUUUUUUCAUGAUUU--UAUCUGAUAACGUGCGUCUAAUAUCAAUAGGC-AACUACAGACAUUUUCCGCUCCUGGAAGCGGUUAUUAAGGGUCGUC---------------GGUACCUACGAUUUUUAAUUGAUC-UAUGGACUAUACAUCAUACGACCUACUUGAACUGUAGAGAGUCAUCCUGAAUCUUACUCCUAAUGAACUAACAUUUAUAUUCCCUGCAACA-GAUCUUUUAGGGCCUACAAACAACGUGACACAUAGUGUAGAAUUAGUGUCAUGUGAGAGGACAGAACAUACAAUAACAACCUUUAACUCUGUGUUUCAU----------------------------------------------------------------------------------------------------------------------------------------------------------------------------------------------------------------------------------------------------------------------------------------------------------------------------------------------------------------------------------------------------------------------------------------------------------------------------------------------------------------------------------------------------------------------------------------------------------------------------------------------------------------------------------------------------------------------------------------------------------------------------------------------------------------------------------------------------------------------------------------------------------------------------------------------------------------------------------------------------------------------------------------------------------------------------------------------------------------------------------------------------UGUACAUGCAAAGGGGUACUACAU------UAGUAUGGGCAUAGUAAAGAUGUAAAAAGUUAUCUCUUUGCGCACU--AGAUUUCUAUUGAACUGCGCUAUCAUGGCCCCACGUCCGCGCGGAGUAGAGUGGUUUAAU-GUUACAAUA-UUAAGCUUGCGAAGGGAUCUAUUUCGAAUCUAGAAAUCAGAAAUUGAACUAUGGCGUAAAUCCGCUAUAGACUCACUCAUACGUAUCUCCUUGCGCACUAACUGAAACCUUGCAUUUAUAAUUAUCUUGCCGCAAUAAUUG-AAAAAUCAGUAAUGAA---A-CAGGGUAACCAUGACUGUCUUUUCUAGCGGUACGACUCAUUAGUGGAGACCUCAUACAACUCUCCCAAUAUGUAAGUUUUGAUUUUUUAACUUACCGC-AUUAUCAGUUCAUUGCAGU-UACCACCCGUAAAG--------UUCGCACUAUCCCCCGGGAUAGUCGGUU-UGAUAGUCUGUUAUAUUAAAUUUAAUAAAACGCGUGACCACAC-AGACA 
>F1 5414
------------------------------------------------------------------------------------------------------------------------------------------------------------------------------------------------------------------------------------------------------------------------------------------------------------------------------------------------------------------------------------------------------------------------------------------------------------------------------------------------------------------------------------------------------------------------------------------------------------------------------------------------------------------------------------------------------------------------------------------------------------------------------------------------------------------------------------------------------------------------------------------------------------------------------------------------------------------------------------------------------------------------------------------------------------------------------------------------------------------------------------------------------------------------------------------------------------------------------------------------------------------------------------------------------------------------------------------------------------------------------------------------------------------------------------------------------------------------------------------------------------------------------------------------------------------------------------------------------------------------------------------------------------------------------------------------------------------------------------------------------------------------------------------------------------------------------------------------------------------------------------------------------------------------------------------------------------------------------------------------------------------------------------------------------------------------------------------------------------------------------------------------------------------------------------------------------------------------------------------------------------------------------------------------------------------------------------------------------------------------------------------------------------------------------------------------------------------------------------------------------------------------------------------------------------------------------------------------------------------------------------------------------------------------------------------------------------------------------------------------------------------------------------------------------------AUGUUUAGUCAGUAGGUUUUGGAGUUCUCAGUAUAGCGUUCCUAACGAAGCUCAGUCUCUGUGAUUGGGAAUACGU-CAGAUCGUCAGU-----ACACUAAGAUAAUAUAGGGUAACGAUG-UUUCCAUUCUGUAUCACAAAUUCAAGUCGAAGCUACUACUAGUCGGUCAGUCUAAGAUGCGUAACAUAAUAUACAUACUGAUUAAAA--------AGUAACGAGUAA-GGAUAUCUGUAUGUACGAGUAUUAGUGACGGGAAGC---A-AGUUAUAAGGGCAGACUAU---CUGUUCUUGAAGGUAGACAGAGAUGCAGAC-UGAGGUCCAUUUCUAUACUUCAACGAU-ACUAGGAGGCGCGGGUAACAUUACGGCAUUCCAUU-CAAAGUAGCUAUUUAAGUG--GUCUUUGUCUAUCGGACACGUUUAA---------------UUUCAGGGUACUAAUUGA-AUGACAGUGAAAGAAAAAAUAAAUU-UGAUUUGCGGUCCACUACUGGGAAGCCCUUUCGAUAGAU-AUACCCCCCU--------------------------------------------------------------------------------------------------------------------------------------------------------------------------------------------------------------------------------------------------------------------------------------------------------------------------------------------------------------------------------------------------------------------------------------------------------------------------------------------------------------------------------------------------UUUUCACUGUGUAACCGGAAGCGUAUGAAGAUA-CGUCGAACGAC-CCAUUUAAAGUGUGGUGGAUUC------AUUAGUAUAAAACUUUAGCUUUUAAUCCCAGCCAAUAAGCUCUUGUCAGUGAAUAACUCAUUGAACCGUUUGCUGUCACCGGCCAACCUGAAAUUAGAAAAAUGAAAGAAAUAUGGUUCGCUUGAUUAUCCGCUUUAUAAACCGAUAACGAC-------------------------------------GCCACCAGCGGAGACAUUUCACAUGUUGAUUCAUAGA-----UAUUUUGUACGCGGUAAGGUGAUGAAUGCUUUCGCGAUCAUGGGGAUCACUUAUGAUUCUAGCAAGACUAAAAACAUUCCUAUAAG--GUUAUUGGACCCUUUGUAUUCAGAGA-UUUUCUUUAGCGAGUAGCUAUGUUGAACUAGUCCCACUCCAUAAAACUACGAAUCGAUAAGUGCUGCACUAUUACAUACUCAUUCAUCGUAAUCGCUUG---------------------------------------------------------------------------------------------------------------------------------------------------------------------------------------------------------------------------------------------------------------------------------------------------------------------------------------------------------------------------------------------------------------------------------------------------------------------------------------------------------------------------------------------------------------------------------------------------------------------------------------------------------------------------------------------------------------------------------------------------------------------------------------------------------------------------------------------------------------------------------------------------------------------------------------------------------------------------------------------------------------------------------------------------------------------------------------------------------------------------------------------------------------- 
>E1 5414
CAUUUUACGAAA----ACAAGUUAUCCACCCUAAGAGUGUAUGU-UCAGAUGGCAUAGUAGAAC--AGCAAUCAACUGUAUUUCUCAGCCGAUAUCGCUCUUAAAGAAUA----UGGACGU---ACGUAAUGAUG-------GCGACAUCAAUCAGGCGAACUAGGAAUUCGUUAUCUGAAG-AGCGAGAAAAAAGGAAUCGCCUCGUAGG---CGCCCCGUUAAGGUUAACUCUGCCUGAGCAAUUUGCUCAGUAAA-GUCGUACAGAAAGAUAGAGGCUUAGG---CAAUUCGGUCAGAGAAAUCCUAU-GUCUUAUCGCGCGCCCCUAAAAGUUAUUGUAUGAAUUU-------GAUCUU-GUAGCCUAGUAGUGAGCUGAAUACUUGUCCCUGGAAC-CUGAAUACUCGAGAGUUCUGAAAUAGCCUCAUCUAAUUUGAACCCAA----UAGUUGUCUGUGAGACUUCCUUGUUACCCCCAACUUAACACGAUAAAAAGCAUGGUUUG-GUUUAGGGUCCAUCGAUUUGCGUA-------------------------------------------------------------------------------------------------------------------------------------------------------------------------------------------------------------------------------------------------------------------------------------------------------------------------------------------------------------------------------------------------------------------------------------------------------------------------------------------------------------------------------------------------------------------------------------------------------------------------------------------------------------------------------------------------------------------------------------------------------------------------------------------------------------------------------------------------------------------------------------------------------------------------------------------------------------------------------------------------------------------------------------------------------------------------------------------------------------------------------------------------------------------------------------------------------------------------------------------------------------------------------------------------------------------------------------------------------------------------------------------------------------------------------------------------------------------------------------------------------------------------------------------------------------------------------------------------------------------------------------------------------------------------------------------AACAACC-AUGUCCUAAAAUUGCUCA-AAAGAC--CGACAUGUCUCAUUGUGAGCUGUGCAGAAAUGUAUGACAGUUGUAGAUGGGGGUUGUAUAGCUUAGAUGCGUUU----------UAAUCACAACUGUGCCUUAGGCGUCUGUGGCAUCUGAACGUUCUUAAGGAGUG-----UGUUUACCACGGAAUCUUAAUAAACCUAUGACACGCGGGCUUUUUGGAAAUUGUAA------CCUCUUAGUU--UAAUUGGCAACCUGG-GUGGUCUCUCUAUCUCUAUUAGAUACGAUAUA----CUUCGGUUCUCAGGUCGGCAGUGUGGCAUAGUAGUUAGAUAAACCUCAGUACUCCGUUGGUCUGUUAUUCAAACUUGCUAGAACAUCAGAAAGAUAUCGUCAAAGUCAUGAUGAUAUACUAAAUGAUUAUAGACAGAGUUGAGUAAAAUCGAACCGGUUCGUGUCUUACCCAAUCCUUGGACUCGCAUUGUUAGUUAUUACACUUCAUUACGGUACAAUAGCUUGGCUCACUGCUGUUUAAUGAUAAGGUAUGGAAGCUUUGAAUAUAGAGUUACCCACAAAACUCAGUCUUUGUCACCCGUAAUAUUU-CACGCCAUCAGU-----ACACCAAAAUAAUAUAGGCUAAUGAUG-AUCCGACUUUGUAUUACAUAUUCAAGUUGAAGUUCCUCUUAGUCUCUAAGUCUACGAUGCGCAGCAUAAUAUCCAAACCGGUCAAAA--------AGUGACGAGUAA-GAUUAUCCUUAUCCACUAGGACUAGUGGCGAGAAGG---A-AAAUAUAAUGACGGACCAUAGGAUGUUUUUGAAGGGAGGAAACGAUGUCAAC-UGAGGGCCAUAUUUAUAUUUCAAUUAU-ACUAGGUGACGGGGACAACA-UACACCAAUCCAUU-AAAAGUAUGUAUAUAAGUGGUUUUUAUC-UAAGCAAAUUCGUCUCA---------------UUCAAGCAUACUGAUUGA-AUGACAGUGAGACAUAAAAUGAUUU-CGAAUUGCGGUCCACCACUGGGAAGACCUUGUGAUAGAU-AUACCCGACU--------------------------------------------------------------------------------------------------------------------------------------------------------------------------------------------------------------------------------------------------------------------------------------------------------------------------------------------------------------------------------------------------------------------------------------------------------------------------------------------------------------------------------------------------UUCUCACUGUGAUGCUGGCAAUAUAUGAAAAUA-UGUGAAAGCAC-CUAUGCAGGGUAUAGUGGAUUC------AUUGGUGUUUACAUUUGGAUUGUGGUACCAGCUUACAGGCUCUGAUCAUUGAAUAACCCCUUGAAUUGUUGGCUGUUAUCGUCAAACAUGGCACUAGUAAGAUGACAGAAAUACCGUUCAUCUAAGCAUCUGUCCUAUAAACUAACUACGAC-------------------------------------GCCACCAGCGGAGGUAUAU--CGUGUUGGCCCAUAAG-----UAACCCAUACAUGAUUGAAUACUUGAUACGCUAUCAACCAUGAAGAUUUCUUGUGGUUCCGGCGAGAAUAAAAAUGUUCAUAUGAA--AUUAUUGGCCUUGUAAAAUUUAAAGUCGUCCUUUUUCGGAGUUGUUAUGGUGAACUAGCUCCACAUGAUGUAAAUACGGAUCUAUUGGUUCUAAGCUAUUAUUUAUUCAAUUUUUAUGAUCACUCGCUUUCUUAGGCUGUCUGCUU-----CCGGGCAGUUUAGUGAACUGACAGUCGUAGGGCGUGCGUUCCUCCGCUCUCAGACUUAAGUAUGCAUCUCCCCAUAGUAAAGGAACGGGUCAGCUGUCAAAUUGACAUUUUAAACGUUACUGAGGUCACGUUGUACCGAUGCCCCAGAAGUUAACGC-AAAAUUGAAAACGUCUAUGUUAUAUUAUAGUCUUCU--AUGCCAGCAGUUGUAUAUUCAAAAAGAGUUUAGAUCCUU-UCUAACGUCAGG-AGCUGUUGAGACCCGAAUGCAGCCUAUCGCUAUCGUAC-CUAUUUCCAUCCGGUGCAGCUAGGAGUAUAAUCU---------------------------------------------------------------------------CUCACGCGAUUCCAGAUUAA-GUACGUGCUAUGGGUUAAACACUGGUA--UCUAGUAGGUUACCU-UAUGUAAACCAAAAUACACAAAACAAUUGACGACAAAACCAAU-CAUUUAUACUGAGGUUCGCCACGAUCCCCGGCUGAGACAAAUGUAUUGAGUAGUGAG--------------------------------------------------------------------------------------------------------------------------------------------------------------------------------------------------------------------------------------------------------------------------------------------------------------------------------------------------------------------------------------------------------------------------------------------------------------------------------------------------------------------------------------------------- 
>D1 5414
CUUUUGAUAGAG----AUCAGUUGCUUAUCGUAAGAAUAUCCGU-CCAGUUUCAAUAUCCUACCCAAGUCAUCAAUUUUCUAUUUCACCAGUUACUGCUCUUAAAAAAUG----UGGUCAUUAGGUGUACUAAUA-------GUGGAAUUAGCUAAGCGAAUUGAUAAUUCAGUCUCUAAAG-CA-GAGUGGCGACAAACAACUCUUUACGACUUGACUUGCUAGUAUUUGCUCUGCAACAGAAAUUUGUUGGGCAGG-GUCUGGCUCAAAAACAAAACUUAUGA---GGCUCCAAUUAGGGAAAUGCUAU-GCUUUAUCAUAUACGGUUAUGAACUACCAUAUAAUCGCCUGCGAAGAAUUU-GUAAUUCUAAGAGGUGUUCAACACGCAUUCCUGAAAG-UAGGUUGCCCGAUUGAGCCGCCUUAUCUUUUUUAGGCCAAAAUCCACCGCGUUGUUUUUAGCCAGAUUUCCCAAGUAUCUCCACCUUUACACUAGAGAUAAAGUGCUGUC-GUAUGUUAGCCUCCGUGGUGAAAGGAACCGUAAGGAAAAUUGUUAG-AGU-CUCCACCGAUGUAUCGUGCCUGUCGUGAUCAUUCCGGAUGCAAUUAAUG-------------ACUGUG-------------GUAGUGGGAUGAAUAUGCUUGAUUCCGUGCUGGUUCCACUAAUAAUAUGUGGAGCUCGUCGGGUUAC-CCACCCUUACCGUUGCUGCCGCUAUUCAUUUUGUGCAUCUCGCUAUGUAGAGACUUAG----------------------UCUGUUAAAUCAUAGGUGGCCUUUUGUUUAUUCAUUGGGGGAAUCGUAAGUCAGCAAUCUCGGUCACCUCUAUGAUUCGUCAAAAAGAAUGUACAAAGCAGGGGUGGCUAUCGCAAUAAGUA--CUAUGUUUUUCUAAUAUACUAAUUACGUCCCCACAAUUGUUCCUUAGU-GUUAAGUAUGUUAUUAGAGUUUUUGUCCAUAUAAUAUGCAGUA-UUGAGCGACUCUUAAACAAAAUCGAGUGCCCGUAAUAACAACCAACAUCACUUUUGCAUGGAGAACCGCUUACUAAUGCCCCACCGGUGUUCUGCAUGUGCAUUGUAUGAGUG--------AUUCACGGGAAACCUAAUAAAAGAUG--GAUAUUAAAAUCUCUA-ACGAAAUCUUGGGAUACAAUAAUGUAUACAUAUUAUAGAAUAUCGCGAGUCUUAGUACUGUAUCUGCUU--------------------------------------------------------------CGGCAAUUAUCGAAACGCCACAAAUGUGCGGUAGUCCAGCCUUUAUGAGAGAGCAUCGAUAGCGAGGAGUAUUAAUUAGGCUACAAGCAUUCAAUCAGUCA---CGUAGGAACAUAUUCUAUC-UUACUCUAACAUGGAACUCUUUGACCACACAAUGUAUAAUUAUUACAGUUCCAACUUGCCCCACACAAUUAUUUAA----UAAUCGCAUGCCAUGUCCCGUAUCGAGUGAUU----ACGUCACGUGACAUGAGAUAACCGCCGAGUAGAAAUUAUCCCUG---AUGUAACUUCCCCGUGGGCUAAGACAUAAAUUC-----------------------------------------------------------------------------------------------------------------------------------------------------------------------------------------------------------------------------------------------------------------------------------------------------------------------------------------------------------------------------------------------------------------------------------------------------------------------------------------------------------------------------------------------------------------------------------------------------------------------------------------------------------------------------------------------------------------------------------------------------------------------------------------------------------------------------------------------------------------------------------------------------------------------------------------------------------------------------------------------------------------------------------------------------------------------------------------------------------------------------------------------------------------------------------------------------------------------------------------------------------------------------------------------------------------------------------------------------------------------------------------------------------------------------------------------------------------------------------------------------------------------------------------------------------------------------------------------------------------------------------------------------------------------------------------------------------------------------------------------------------------------------------------------------------------------------------------------------------------------------------------------------------------------------------------------------------------------------------------------------------------------------------------------------------------------------------------------------------------------------------------------------------------------------------------------------------------------------------UCACAGUUGCUUUACCGCCGGUGUAUGAGAACA-CAUCAAUGGACUCUGUGUAUACUGUAGUUAGUUC------AAUCAUACGAAAGUUUUGUAUGCGUCCCUGAUAGUAACGUGCUUAUGAGUUAACAAAUCUGCGAUCCGUUGCCUGUCUGCAAUAUACUCGAUAUUGCAAAGAUAUGAGUUAUGCUGUUACUCCAAUCGUCUGCUUUACAGGCCGAUUGUAUU-------------------------------------ACCGCUACCAGCUGUAUAU--CGCGUUAAUCUGUAGA-----UAACUUCAGCACUGAAAAGAGGUUAAUAAAUGAACAAGCGUUGAAUACAUUUAUGUCCCAACCGAAACUAAAUACAUCCCUAUGAU--GUUAUUAAAUUCUUUGAAUUUAGUGU-UUUCUUGUUUGGUUCUAUUACGGUAAAUUAAUUCGCCAUGACAUAAUUAAGAAUCAGCAAGCAGUAAAUUUUUAUAAAAACGUUCAUUUAGAUUCCCCG-------------------------------------------------------------------------------------------------------------------------------------------------------------------------------------------------------------------------------------------------------------------------------------------------------------------------------------------------------------------------------------------------------------------------------------------------------------------------------------------------------------------------------------------------------------------------------------------------------------UGUACAUCGUGAGUGUCGCUAUGU------UGUAACUAGAAUACUAGAAACUGGGAUGAGUAGUCCGUUGCGGAAU--GAAGUUUCAGCGAAUUGCUUUACGCAUAUCAAGCACCUUAGUAAUGCAUGGUGGACUAAC-GUAGUGGUA-AGAUACCCGUAAGAAAAUCUGACUCCAA-UAAAGA--UGAAAGUUCUACCUCUAUAUGAAUC---UUUGGACUUACAUGCGCAAACCUUUCUCGGUAAAAAUCGAAAAUCCGCACUUACCAAUGCCUUCCUGUAAAAGUCAAAAAGACAAAGCAUUGAGUCAACAUGACAGGUUAAACCGUCUCUUCUGGCCAUGAGGAUCCAUAGUGAAGAUUUUAUACAACUCUCCGAAUGUGUACGCCUCGACUUUUUAGCUUGCUAU-GCCGUCAGCUCGCUGUAUUAUCUGACUUGCAGCA--------UCUGCAUUAUCAUCCGAGACCGCCAGUU-AGAUAAGCCGUUACCUCAAGUCUCGUGAAAUCCAUGAAUGCCA-AAACA 
>C1 5414
UCUUUGGCAGGG----AUCAGUUGCUUAUCGCAUGAAUAUCCGU-UCAGUCGGAAUAUCCCACCCAGGCGUUCAAUUCUCUCUUUCUGAAGCUACUGCUUUUAAAGAAUG----UGGUUAUUAAUUGUAAUAGUG-------AUGAAGUUAGCUAAGCGAAUUCAUAAUUCAGUCUCUAAAG-CG-GAGUAGCGACGGAUACUAUUCUACGACUUGACCUGUUAGUGUUUGCUGUAUAGCCGAAAUUUGUUGAACAGA-GUCUGACUAGAAAACCAAGCCUACGA---CGAUCCGGUUAGUUGAAGGCUAC-ACUUCAUUAUAUACGGUUAAGAGCUACCGUGUGACCGCAUGCGGAAAUCUU-GUAACCCUAGGAGGAGUUCAACACGCAUCCUUGAAAG-CAGGUUGCCUAAUUGAGCCGCCAUGACAUCUUUAGACUGAAAUCUACCGCAUCGUCUUUAACUAGAUUUCCCAAGUACCUUCAAUUUUACACUAUAGAUAAGGUGGUGUC-GUGUGUUAGCC-CCGUUGUGUAAGG-----------------------------------------------------------------------------------------------------------------------------------------------------------------------------------------------------------------------------------------------------------------------------------------------------------------------------------------------------------------------------------------------------------------------------------------------------------------------------------------------------------------------------------------------------------------------------------------------------------------------------------------------------------------------------------------------------------------------------------------------------------------------------------------------------------------------------------------------------------------------------------------------------------------------------------------------------------------------------------------------------------------------------------------------------------------------------------------------------------------------------------------------------------------------------------------------------------------------------------------------------------------------------------------------------------------------------------------------------------------------------------------------------------------------------------------------------------------------------------------------------------------------------------------------------------------------------------------------------------------------------------------------------------------------------------------------------------------------------------------------------------------------------------------------------------------------------------------------------------------------------------------------------------------------------------------------------------------------------------------------------------------------------------------------------------------------------------------------------------------------------------------------------------------------------------------------------------------------------------------------------------------------------------------------------------------------------------------------------------------------------------------------------------------------------------------------------------------------------------------------------------------------------------------------------------------------------------------------------------------------------------------------------------------------------------------------------------------------------------------------------------------------------------------------------------------------------------------------------------------------------------------------------------------------------------------------------------------------------------------------------------------------------------------------------------------------------------------------------------------------------------------------------------------------------------------------------------------------------------------------------------------------------------------------------------------------------------------------------------------------------------------------------------------------------------------------------------------------------------------------------------------------------------------------------------------------------------------------------------------------------------------------------------------------------------------------------------------------------------------------------------------------------------------------------------------------------------------------------------------------------------------------------------CUUUAUUAAGCACCCCGGUU-----UAAAAUAGAAUAGUGGACCAACAGGUGUAGGGGGUGGGCCCGUUUAUAGACCAGUUUGGCCAGUUAACUUCUUACUGUAAGAAUGUGCGUUUGGUGCUAAAACGACAGUUAUAAAAUACCUGUAAUUGCUGCAUUUUCGUUCUCUGAGCUCUAGUGU-AGGCUAAGUAGUGUCUACGUUAUAUAGUGGUUUUUCCUACGUAGGUAGAGCCUUCUUCUGAGAAAUUCUUUAACCCU-UCUAAUAUUACC-AUACCAAGUUACCUGCAUGACGUCUUAUCGUGUUGCUC-UUGUGUCAAUCCAAUACAAAUACCCAAGCUGUGUUGUAUCAACAUAGAUCUGAGGACCGGAACUACCGACCUGGUCAGACCGCUGGUAACAGUGGGUCCAUGGUAAGUAUAAUCACUCCUUAUAGUUGG-AAACUGGUCAUGUACAAUAGAUUUCUAUACUAAUCGAUCCACAG-UAUAAAUACUUAAACGCAUAAAACAAUUGUUAGCAUAGUCGAU-AAUUUGUGUUGAUAUUUAUCAUGACCUCUUACUGAGCGGCAUCUGUGCUUCGGCAGCUGUCCAUCGUAAGGGUCGCUACGU------CAUGCCCAUAAUAUUGGAAACACGGGUGAUUAACUUGUUGCGGAAU--GAAGCUUGAGCGAAUUACUUCAGACAUAUUAAUUAGUUAAAUAAUGCAUGGCGGGCUAAU-GUCGUGGUA-GGAUAACUGUAGGCAAAUCUAAUUCCAA-UAGAGA--CGAAAAUUUUACCUACAUAUGAAUC---UUUGGACUUACACAUACAUAUCUUUUUCGGUAAAAAUUGAAAACCUGCACUUGCGAGUGCCUUCCCGUAGGAGUCAGAAAGUCGGAGCUUUGAGUCAACAUGAUAGACCUAACCGUCUCUCCUGGCCAUGAGGAUCAAUAGUGAAGGUCUUAUUCAACUCUCCCAAUGUAUACGCCACGACUUUUCAACUCACUAC-AACGUCAGCUUGUUGUAUUAUCCGACUCGCAGAA--------UGUGCAUUAUCAUCCGAGAUAGCCAGUU-UAAUAGUCCGUUAUCUUAAGUCUCAUGAAAUCCGUAAAUGCCA-AUAUA 
>B1 5414
CCUUUAAUGGAG----AUCAGUUAUUUACUGCAAAAAUAUUUAU-UUAAUUCAGAUAUUGUAUC--AGCAACUAAUUCUCUCUUCCAGCAGCAAGCAUUCUCAAAGGAUG----UGGCUAUUAAAUGUGAUGAAG-------CCAAAAUUAGCUAAGCGAGUUAACAAGUAACUCUCUGAAG-CA-AAGUAGCAACGGAUAGCUCCAUACGACUUGAUCCGAUAGUAACAGUUAAGCAGAAGAAAUUCACCCAGCAGA-GCUAGGCGCGGAGCCAAGGCCUUAUG---CGGUCCAGUUAUUAUAACGCUGU-AUGCUUUCAGACAUGAUCAAAAACCACCGAAUGACCGCGUAUGAAAAUCUA-GUGAGUAUAGAGCAGGUCCAACACGCACCCCCGAAGC-AAGGUCGCCUGAUUAAUUCACUAUACCCUCUUUAAAACAAAACCUGCCGCAUUAUUCUUUAUCAGAAUUACCGGAUACCUUUACUUUUACGUUAAAGAUGAAAUAGCGUC-GUCUAUCAGCCUUCAUGCCGUAACAAACCAGAUUCAUUAUUACUUC-UGU-UUUGACUAUUGUUUUGUGCCCGGCAUAGUUCUAUCUGACACGACGAAUA-------------AAUGUG-------------GUUGCGUCAUA--CAAGUUAAAUUUCGU-CUGGCUACAUUGAUAAUAUAAGGAUUAUGUCAGCUUGU-AACUCUUCAAUACUGCUAAGGAUGUUAACUUUUUAUUUCCCGCAUUGUAGACACUAAG----------------------UCAUAGAAUCCUUUCCUGUACUGUUGUGCUAUCAUUAGGAGAUUUGGGGCCCAGCUGUAUCCGCCACAUAUGUGUUGGGAUAAAUAAAAUGUCCACAA---GACUGUGUAACACAAUAAGUAGGCUAUCUUUUUGUCACAAGCUACUUACGUCUUCAUCUUGAUACCACGAU-GUGCAGUUAGUCUUCAGUAUCUUUCUCGACGUAUUAGAUAGUA-CAAAGCUCAUUUUACACUGAGUGGAGUGUACAACAUAGAAACGAUGAUCACAUAUGCCUGGGCAACCUCCUACUAAAAUCACAC-----------------------------------------------------------------------------------------------------------------------------------------------------------------------------------------------------------------------------------------------------------------------------------------------------------------------------------------------------------------------------------------------------------------------------------------------------------------------------------------------------------------------------------------------------AUUA-GGAUUGAUUUCUGAACAACAUCUUCCAGUUUAAUACUAUGA-GAUCAGAUCUAAGCGGAAAUGUACUUUGUCUGUACAUCGGGAACUGGUUUUAGGUGAGUCUGAGGAUAAUCAACAUUAUA-UGUCCACUAUUAUAAUGCGUACUGAAGGGAUAUUACGUACCGGGCCUUACAUUACUAGUUCGGUGAGGAUAUA-----------------------CCAGUAAAAUGGAGAUUCGAUCUGUCGAGGCGUCACGCGGCUACGUACUAACCUUU-AGCUCAUGCGUGAAAAACGAAGAAUAUUAUGUAUCCUAUUUCGUGAAAUCAGAAGUCUACGUGGGAGUAUAUAAGAAGGAUACUAUAAACAUCUAAUAGACUAAGCUAGGUCGAUGUCCAUUAAAGCCCAGCU-GAUCGGCGCAAUGACAACGACGCCUAAUCGCUAC-UAAUAUAUGGGAGAAGAUUAUU--AUCGUC----AUCUCUUUAAGUUUGGUGAAUUUGA--UAAAAAAAUAGAAGUCAUGAUUGAUA--------------------------------------------------------------------------------------------------------------------------------------------------------------------------------------------------------------------------------------------------------------------------------------------------------------------------------------------------------------------------------------------------------------------------------------------------------------------------------------------------------------------------------------------------------------------------------------------------------------------------------------------------------------------------------------------------------------------------------------------------------------------------------------------------------------------------------------------------------------------------------------------------------------------------------------------------------------------------------------------------------------------------------------------------------------------------------------------------------------------------------------------------------------------------------------------------------------------------------------------------------------------------------------------------------------------------------------------------------------------------------------------------------------------------------------------------------------------------------------------------------------------------------------------------------------------------------------------------------------------------------------------------------------------------UUAGCUCUACUCUACCGGUAACGAACGAAAAUA-CGUUAAAGAAUACUUUGUAUAAUGUAACGGGUCA------AUUUGCAUAGAG-UCUAGUUUGACACUCUAGCCGUAAAGCUUUCUCGAGUGAAUAACCCUAUAAAUCUUUAUUCGUCUACACUGAACGUAGCAUUGCAGAGAUAGAAGAAAUGCUGCCCCUCUCGUUAUUCGCCUUACAAGCUGGUUGGAAC-------------------------------------GUCGCUCCAAGAUCCGUAC--CAGGUUAAUCUAUAGA-----CAAUUUAUACAUAGUAGAUAAGCUAAUUAACAGAUCACCAUG-GGAUCAUGUAUGUUCCAAUUGAGUCCAAAAAUAGCUCGGUGAU--AUUAUUAGACCCUUUAAAUUCACUAU-AUUUCUAUCCUAGUCUGUUAUGGUAAGUUAAUGCCAUACGACAUAAUCACGGAUUAGUACGCAGUAGAUCUUUAUCAAAUCGCCUGUGAUGAUCACUCU-------------------------------------------------------------------------------------------------------------------------------------------------------------------------------------------------------------------------------------------------------------------------------------------------------------------------------------------------------------------------------------------------------------------------------------------------------------------------------------------------------------------------------------------------------------------------------------------------------------CAUGUGUUCUGAGGGGCGUCCUGA------UAAUACAGGGAUAUUAAAAACGUAAAAGAUCAAUUUCUCGUGGAAU--GGGGUUCUGGCCAACCACUUUACGCAUAUUAAGCACCUAACUUACGUGUUAUUAGUUAGC-AUUGUAACA-UGCUGUUCGAAAGGAGAUCUAAUACCAA-UAGGAA--UAAAAAAUGGCUUUC-GUAUAACUU---UUUGGUUAUCCACUCUCGCACCUCUGCUGGCAUUAAUUGUAAGCCUGCGCUAAACGGACCCUCCCUGUAAGAAUUA-GAACAGUAGUGAUCAA---A-CGUGGCAAACUGAACUGUUUUUUUCGGCUGUGAGGAUCAAUAGUAUAGACCUUAUACGACUCUUUCAAUAGGCAUACUUCAGCUUUCCAACUUACAAC-GCCGUCAAUCCGUUAUGUUAUCUGAUUUACAGAG--------UCACUGGUAUCAUGGAAAGUAGCCAGUU-UGAUAAGUCAUUAUCUUAAGUUUUGUAAAAUUCUCGAAUACCC-UCAUA 
>A1 5414
-------------------------------------------------------------------------------------------------------------------------------------------------------------------------------------------------------------------------------------------------------------------------------------------------------------------------------------------------------------------------------------------------------------------------------------------------------------------------------------------------------------------------------------------------------------------------------------------------------------------------------------------------------------------------------------------------------------------------------------------------------------------------------------------------------------------------------------------------------------------------------------------------------------------------------------------------------------------------------------------------------------------------------------------------------------------------------------------------------------------------------------------------------------------------------------------------------------------------------------------------------------------------------------------------------------------------------------------------------------------------------------------------------------------------------------------------------------------------------------------------------------------------------------------------------------------------------------------------------------------------------------------------------------------------------------------AUGA-GGGUUGAUUCCUGAGUAACAUCAUCCAAUCUGAUUCUUUGA-GGUCAGAUUGUAGAAGAAAUAUAUUUUAUCUAUACAUCGGGAUCUGGCCUAAGGUGAAUCCCAGGGUAGGCAGCAUCAUA-UGUCCACCAGUGUAAUGCGUACUUACUAGAUAUGGCGUACGGGGCCAUAUAUUAGUAGUCUGUCGAAAAUAUU-----------------------UCAGUGAAAUGGAAAUUUGAUCCAAUCAGGCGUCAAGCGACUGCGUAUUAACCUAU-AGAUCUUGUGUGAAGAACAAAGCAAUUCAUGUAACCUAUUUCAUUAGAUCAGAUGUCCAUGUGUAAAUAUAUCGGAAGGAUAAGGAAAACAUCUGAUAGACUAAGCCAAGUGGAUGGCCUUUAGAGCCCGGCU-GAUCGGCGCAAUGACAGUGACGCCCAAACGCCCC-UAAUAUAUGAUGGGAAAUUAUU--AUGCUC----CUCUCUUUAAGCCUGUUGAAUUUGU--UAGAAAGAUAGCAUCCAAGAUUGCUAAAUGACAUAUAUUCCGAGUUAGUUGG-AAGGAC--UUGACUGUUCCUUAGAUGGUUUGUUUCAAAAGUAAGCGUAUACGUCGUAGGGGUUGGAUAAUUUACACACGUCC-----------CAUUAUAGCUGUACCUCGCUCCUAUGUUGUAUCCAUUCACUCUUUAGUAGCCGUUAUAGUAGACCUCGCGCUCUCAUGGAGUUCUUAUUUGACGGAUUUGUAAGAAAUCAGCA------GUCACGAUCU--UAGUUGAAACCCUAC-AUGGUCAUAUACUUUCUAUGAUAUCUGUCAAA----CAUUAAAUCUAGGGUUAGUAAUUUCUAAAGGUAGCUAUGUGGGCUGUAGG-UUACGUUGGUCCUUAGUUGAAAUCUUCUGGUGAGCUCAAAAUGUCUCGCUAAAUUCAUAGCUUAAUCGUAAA-GAUUCACUACAAAGUUAGAUAAAAUUUGACAUAGGAAAGCCUUAGGUCAACCUUAGG-GCGUAUUAUUGAUCAUUAAUAACCCCCACUGUAUAAAUGGGUGUCGGAUCG----------------------------------------------------------------------------------------------------------------------------------------------------------------------------------------------------------------------------------------------------------------------------------------------------------------------------------------------------------------------------------------------------------------------------------------------------------------------------------------------------------------------------------------------------------------------------------------------------------------------------------------------------------------------------------------------------------------------------------------------------------------------------------------------------------------------------------------------------------------------------------------------------------------------------------------------------------------------------------------------------------------------------------------------------------------------------------------------------------------------------------------------------------------------------------------------------------------------------------------------------------------------------------------------------------------------------------------------------------------------------------------------------------------------------------------------------------------------------------------------------------------------------------------------------------------------------------------------------------------------------------------------------------------------------------------------------------------------------------------------------------------------------------------------------------------------------------------------------------------------------------------------------------------------------------------------------------------------------------------------------------------------------------------------------------------------------------------------------------------------------------------------------------------------------------------------------------------------------------------------------------------------CGUAUGUCCUGAAGGGCGCCAUGU------UGAAGCAGGAACAUUAAAAACGUAAAAGAUCAAUUUUUCGUGGAAU--GGAGUUCUAGCCAACUACUUUAUGUAUACUAAGUGCCUAAGUUACGCGUGAUUGGUUAAC-GCCGUGACA-UGAUGU---GAGGAGGGUCGAAUUCAGG-UAAAUA--UAAAAAAUGGCCUUC-GUGGAACUC---UUUGGUUAUCCACUCACACAUCUUUACUAGCAUCAAUUGGAAGCCUGCGUUCAUAGGUGCCUCCCUGGAAAAAUCU-GAUCAUUAACGGUUAA---A-CGCGGCACACUGAACUGCUUUUUCCGGCAGUAAGCAUCGAUAGUCGAGGCCCUGUAUAAUCCUUCCAAUGGGCAUGCUUCAGCUUUCCAGCCCACCGC-GUCGGCAGUCCGUUAUAUUAUCUGAUUUAUAGAG--------UCACUGGCAUUAUGGGAAGCAGCCGGUU-UGAUGAGCCAUCAUCUUGAAUUCCAUAAAAUUCAAGAAUACCC-UGAUA 
>H2 5414
--------------------------------------------------------------------------------------------------------------------------------------------------------------------------------------------------------------------------------------------------------------------------------------------------------------------------------------------------------------------------------------------------------------------------------------------------------------------------------------------------------------------------------------------------------------------------------------------------------------------------------------------------------------------------------------------------------------------------------------------------------------------------------------------------------------------------------------------------------------------------------------------------------------------------------------------------------------------------------------------------------------------------------------------------------------------------------------------------------------------------------------CACUU--------------------------------AAGGCAUGAGAAUUC--------------UUACUUGAAUAUAAU-GAUAUAUUAUAGGAUUUAGUAGCAGCUACGUACCGGUGGAGAUCUCUCGUCUUGCUGCUGGAUUUACAUUAA------AGUACAAUGGGUUGUGAUCACAUGUACCGUGCUAUAAAUGACCAAUUGCUUGGGCAGAUUAGCCUCCGCUAUACGGCGUCAACGUCGUAGUAGAUAUCUUGGUUAAAAAGAGGGUACUUUAGUUGCAAGCUGUCGCUUAAUCUCGGGCCGUUCC---GAUUGUACGAUGACCUCCC-UUACCCGAUACAGAUUGUC--UAGUAA-CAUUUCGAUAGUCCU-ACAUCUGCAU--UGCCUCUAACAGUCCGAGAGCCAACGCUAAUAUAGGUUGGCGCCGUUUUGUUGUUA----GUUUAAUGUAUCUCAUAAUCCAUUUCCGUCUGAACUGGCGCGUAA--AUAUUUUGAUACCGCAAUACUGAACUAUCCUAG---------------------------------------------------------------------------------------------------------------------------------------------------------------------------------------------------------------------------------------------------------------------------------------------------------------------------------------------------------------------------------------------------------------------------------------------------------------------------------------------------------------------------------------------------------AGAUUUA-CGGGCCGGAGCCUGCUGA-GGUGUA--UUUCCAGCCUUUCCGCUGAUUAAUAUAAAGCCUACGGCCGUCCUCAAUCGUACUUUUGUUGUUUAUAGUCCACC-----------AUUCAUCGCUUUGCAUCAUUAUAUGAUAGGAAUCAUGCCGAUCGUAUGAUAC-----UUCUUAUCACAAGCACAUACUUAGUUGUCGGCGACAGGGAUACAAAUGAACAUAUC-------UACAUUAUU--CAUCUACAAUCAGAC-UCCGGCGCACAAUAUCUGCGAGAUGUAAGGCA----GAACUGGUCUAAUUACAGGAGGGCCCUGCGUGGGAUAUGUGGCUUGCAAU-UGUGACUGUUUUACCAUUCAAAUCUUAUGCAGUAUAUGUCCCGGAUUGCGGAAGGCUUGGUACAGGCCUAAC-GCGUUACUAUGGAGUAACACAGAGCUAACCAGUUUG-AGGGCUACCCCAUGCUGUAGCGCGCAUUAUAGACAAUUAGUUGCUCCUACUUCCUAAAACCGCGACACGCUA---------------------------------------------------------------------------------------------------------------------------------------------------------------------------------------------------------------------------------------------------------------------------------------------------------------------------------------------------------------------------------------------------------------------------------------------------------------------------------------------------------------------------------------------------------------------------------------------------------------------------------------------------------------------------------------------------------------------------------------------------------------------------------------------------------------------------------------------------------------------------------------------------------------------------------------------------------------------------------------------------------------------------------------------------------------------------------------------------------------------------------------------------------------------------------------------------------------------------------------------------------------------------------------------------------------------------------------------------------------------------------------------------------------------------------------------------------------------------------------------------------------------------------------------------------------------------------------------------------------------------------------------------------UAUAUUUGGACUUUUUACUU-----UUCAGUAGGUUAACAGGGCUUUGGUCACACUAAGUGGGAUAUUCCGAUGCCCGACCUGGGUUUCGAGCUCUCUGAAACAAGGGAAUGCGUUCGCCGGCGAAUCGAUAUGCAUGACGUUUCUUGAGUUUCAUGG-ACCUGUGCCCCAGGGUCUAACAU-ACGGUUAGGAAAAUCCCUUUCAUACAGAGAUGUCUUACAUGCAACAUGACAU-GCCUCAGAUAUAUGUAGAAGCUC--UCUAACGAAAAC-AUUUCUGGAGAUUCGCAUACGGUCUACCCACAUUGUUA-CUGUGUCGAAACGACGCG-AUACAUAUGUCGUGAC--------------------------------------------------------------------------UUUGUGCACUUAAGAACCAA-GUAUGUGUAACAAACCCCACAUGACCAU-CUGACAACACUUCCA-AUCGGAAGUCAAAAUAAGCGUAACAAUUGCGAGUAUAUCCUCA-CUUAUAGGGCCAAAUGAACUCCGGUUUAUUACUAAGUUGUAACUAUGAAAUCGUUAUGACCUGUCUUAAAGGACUUUAUUU------UGAACCAGUGAUAUCAGAAAGAUAAAGAGUGAAUUUAGUGAAGGCU--AAAAUCUUAGUGAUCCACAUCACCAUAAU-AAGCAUUUAAGCAAAGAGAAAUUGUCUUAC-GUUAUAAUA-CAUUGUUCACAAGGUAGUUCGGAUCACA-CUAGAAACUAAGAACUUGUUGACGGCAAACACC---UUUACGCUCGAGAAUACGUACCUCCCUCCACGUAGAUUAGGAUCUUGCCCACGAACUUGGCAUUUACCG-CGAUUA-GAAAGUCGAUAGUAAU---G-CGCUACUACCAAAAUCGUUUCGCCCGGGUGUAGAAACCAGCAGUUAGGGUUUUCAAUUGUUACUGAAGUAUGCAGGCAACGGUUUAUAGGCAUACUGA-GCCACUUAUUCGUUACAGCAUUUGACGCGCAAAG--------CCUACAUUAUCAUACGUGGUAGUUGUUGAUAGCUACUUAUUGUUUCAGACUCCUUAUAACUCUCGAUUCAGU-AGGUU 
>G2 5414
GUUUUCUUAUAA----AUAAAUUGUUUGUCAGAAGAAUAUCCGU-CCAGUCUAUGUGUUCUGUU--GGCAAUCAAUUGUAUCUUCC-UUAAUCAUAGUUUUUAACAAGUG----AAGCUACUAGAGGUAAACAUA-------GAAACGCUUGUUCGGUGAAUUGGGGGCUGACCAUCCGAAG-AA-AACAAAGGUAGUACGUUUGCUUAUG---CAGUCCAUCGAAUUUUAUUGCAUAAGGGU-AUUUGCUGAGCAGA-GUGGUACGUAAUAGCGAACGAUAACA---CUAUUCCUAUAGAAUAAUCUAGU-GUUCUUGCACGGAUGGCCUGGAGAUUCUGGAUAAGUGUCUACGGAGGUUUA-CCAACUAUAAAACAGAGAAAGAGGUUAUUACUCGAAC-CGAGCUAUCCGAACAAUACAUCAUCGCACAUCAAAAUUUGGACCUAA----UAAUUUUUCGUCAAACUUUUAAGGUACUACUAUAUAACGUCCGUAGGUACAAUAUCUUA-ACCUAUUAAGUACCUUUCCGUG------------------------------------------------------------------------------------------------------------------------------------------------------------------------------------------------------------------------------------------------------------------------------------------------------------------------------------------------------------------------------------------------------------------------------------------------------------------------------------------------------------------------------------------------------------------------------------------------------------------------------------------------------------------------------------------------------------------------------------------------------------------------------------------------------------------------------------------------------------------------------------------------------------------------------------------------------------------------------------------------------------------------------------------------------------------------------------------------------------------------------------ACAU-GUCUCAAUUUCCUCAUAGUUCGUGCUAACGUAAAUCCGUGC-GGUUUCGUUACAAAGGGACUGUGGUUCAUCAAGUUUAGCGAGAUGGAUUUUUAAUAAUAUGUAAACUAAACGCUUUCUUA-UUACUAGCAUUUUGAAUAUAGUCAUCUAUAUACUGCGCCCGCGGAUACACAUCAGUAUUUUAAUCAAAACAGC----------------------UGCAUUAUAACUAAGUUCUAACCCAAUAAGUCGUUAGAUGGGCGUGCAUUCAUCUUA-GGCAUAUGCGCCCAA-ACAGUAUUCUUCUAGAUUGAUCUCUGAUUUAACCAAGAAUCGAUGAGAAAUUAUGCCAAAUAAUCAGCCUAGCUAUCUACUAAACUGGAUCGGCUAUAUAUUCAUUAGAAACCGGUU-UAUCGUCGUAAUGGCAAUGACUACCAGGCGGCAUAGUUUAAGUCGGUGUACAGCAUU--GCAUGG----AUUCCUUACAGCAAGGGGCUCGCGA--UUACAGAGUGAUCGCUUAGGCCGAUA--------------------------------------------------------------------------------------------------------------------------------------------------------------------------------------------------------------------------------------------------------------------------------------------------------------------------------------------------------------------------------------------------------------------------------------------------------------------------------------------------------------------------------------------------------GAGUCUAAGAGACAAUUAUUGAAAUCCGAUAAGUAAGGAUACUUUUGGAUCUCAAGUCCUUUCCUCAGACACACCA-AACAUCGAAAGG-----AUAAGAAAGUGAUACAGGUCCAUGGGU-GUCGUAAUAGAUGUUACUCGUGGAACUCUAGGACAGUGCUAACUGCUUGAUGAGCGAUGUGCGGCAUAAUCGCGAUACGGAUUAUAA--------AGUAUCGAGCAA-GGACCUUCAUACGUACAGCUACAAAACAUAAUGAUA---UAAAAGACGAUGAUAGUUCAAGAGAAACCAGCGAAAAUUUUAUCAAACUCCAAC-GUACAUGCAAAUGGGCAGUUUAACCAU-GCCAGGGCGCGACGGCAUUA-GAUGCUGUAUUAAA-UGAUUGAUACUUGUCAAAU--AUCCACAGUUCGAAAUGUUACACCA------------------------UACCGUAAU-ACUGUAGUUCGGCAACGGAAGGUUA-CAGGUUGGUGCCAAGCACGUAGCACCUCGGAAGAUAUAU-UUACUAUAGC--------------------------------------------------------------------------------------------------------------------------------------------------------------------------------------------------------------------------------------------------------------------------------------------------------------------------------------------------------------------------------------------------------------------------------------------------------------------------------------------------------------------------------------------------AUACCGCAGUUCCAACGUUGCUACGCGAAGUCGUCGUCAA-CGAC-CUAUUCAUGAUGCGAUGGAUCU------CAGCAUGCUAAGAUCUUGCGGGCAAUCUCCGUCAUUAGGUUCUUACGGAUAAAUCAUUGAAUAUACUAUCGCAUGAUCAUCGUGAAGCUCGCAACAAAAAGGUAGAAAGAACACUGCUCUUCCGACAGCCCGUUGGACAGAUCAACUAUCUCACGAGCACAGU-AUGCUAAUGGGGAGCUUGUAUUAAGACCACCCUCAGGUGUGCAU--UUCGCAAGCUUAUAAA-----CUAUUAGUAUAUCUCAAGGUAACUAAUUAAAAGACGAAUCUGUGAGCCGAUUAUAGUGGAGUCGAGCGUGAAAGUCCUCCUGCAGA--AUUAUUACGAGCUUUAUGUUAAGAGU-AUCUCUGCACGAGGAUGUUGUCGAAGGCCAGUACUGUAUAGCAAGGCUACGAAUCAAUAAACAUUAAAA-CUGUUUGAAGCGCGUUCUACAACUACCGAUGUAUUUUAUCUCUCUCCUU-----CUUAACAGGUUAACGGAUCGUCGUUCGUACAAAGUGGGAUAUUCCGCUGACCGACCUGGAUUUCAAGGUCUUCGACAUAAGAAAAUGCAUUCGCUGGCGAAUCAAUGUGCGUGAUGUUUCUAGAGUUUCACGA-ACCCGUGAUCGGGGGACUAACUC-ACAAUUAGGAGGAUCUCUUCCAUAUGCAGAUCUCAUAUAUGCAACGUGACAU-CUCUCGGACACAUGAAGAACCUC--GCUAACGAAAGU-ACCUAAAGAGACCUGCAUACGGUCUACCCACAUCAUGA-CUGUGUUAAAACGACCCA-AUACCUAUGUCGUUUC--------------------------------------------------------------------------CUCUUACCGUUCAAAGCCAA-GCGUGUGUAACAAACCCUAAAUGACGAU-UUAACAACACUUCCA-AUCGGAAGUUAAAACAGGCAUUAUAACUGAGCAUAACUCCUUC-CUUAUAGGGCCAAAUGUACUUCAGUUCGUUACUAAGUUGUGACUAUAAAAUCGUUAU--------------------------------------------------------------------------------------------------------------------------------------------------------------------------------------------------------------------------------------------------------------------------------------------------------------------------------------------------------------------------------------------------------------------------------------------------------------------------------------------------------------------------------------------------- 
>F2 5414
--------------------------------------------------------------------------------------------------------------------------------------------------------------------------------------------------------------------------------------------------------------------------------------------------------------------------------------------------------------------------------------------------------------------------------------------------------------------------------------------------------------------------------------------------------------------------------------------------------------------------------------------------------------------------------------------------------------------------------------------------------------------------------------------------------------------------------------------------------------------------------------------------------------------------------------------------------------------------------------------------------------------------------------------------------------------------------------------------------------------------------------CGUUCAUAUAAAUGCAUAAGCGCUGAGUG--------UUUACACAUUAGUAAUGUGAUUGAAU--UGUAUUAGACCCAAUG-GACAGAUUUUUGGAUGUAGUUGUAGAUAAGUACCGGUGGAGAUUUCCGGUCUUGUGGUUGGAUUUGCUCGAG------GUUUCCCUAGGCUAGGGUCGAUCGCGACGUGUAAUUAAUGAUCAAUAAUAAGAUCAUAUUAACCUGCACCCUAUGGGGUAAUGUUUGUCCAAAUUAUCUAACUGAAAAUACAGAUCCAGCACAUUCAACCACCUCCUACAACUCCGGUCGUUCU---UAUUGUACGAUCACCUUUU-UAGUGGCUUAGUCAUUGGG--UGGGAA-CGCAUCGUUUACAUU-GUAUCUGCAUGCUGUCUUCAUUAGGCCGAUUGUCUACGAUUAGGUGCUUUGGCGCUCGUCUUUUGUACAUUUAGCU---GUUGCUUAUACUGUGUCUGCGUCUGAUAAAACUCGUAC--AUGAGUCGUUACCGUCGUAUGGUACAAUCCUAC-----------------------------------------------------------------------------------------------------------------------------------------------------------------------------------------------------------------------------------------------------------------------------------------------------------------------------------------------------------------------------------------------------------------------------------------------------------------------------------------------------------------------------------------------------------------------------------------------------------------------------------------------------------------------------------------------------------------------------------------------------------------------------------------------------------------------------------------------------------------------------------------------------------------------------------------------------------------------------------------------------------------------------------------------------------------------------------------------------------------GAACCCAGGAAGAAACUAUCGCAAUCUUAUACGUAAGGUUACCCUGGGAAUUUAGGUCCU-UUACCCAACGCACCG-AACAUCUAGCGA-----AUAAGAAAAUAAUACUGGUUCAUGAAA-AUUAUUUUAUGGAGUAUUCGUGAAACGUUAAGGUAGCGCCGUCUGCUCGGUGGUCGGUGCACUACAUUAUCUCAACAUGGGUCGCGA--------GACGUCGAGUGGUGGGCAUUCAUAUGCACAACUACCAGAAGUGAGAGAU---A-AAAAACAAUGCAGGAUCGAAAAACAUCGUCGGAAUUCGCAUGAAGUCCAAAU-AAAUACGCAAUCAGGGAACUCAACCCU-ACCAGGACACGCCGACAGCA-GGUGCGAAUCCAAC-UAGUAUAUGUUCGUGUAUA--AGGUAUCGUUCGCAACACAGUAACA---------------UCAAAACACAAU-------ACCAUAAAGUAGUAGCAAAUGAUGA-CAGGUCGGUGCCAACUACUAAGUAACUCAGAAGAUAGAU-CUACAAGAUA--------------------------------------------------------------------------------------------------------------------------------------------------------------------------------------------------------------------------------------------------------------------------------------------------------------------------------------------------------------------------------------------------------------------------------------------------------------------------------------------------------------------------------------------------UUACCGUAGCUUUAGCGCUGGCAUAUAAAAUCGUCGCCGAAUAUC-CUCUUCUUAAUGUGAUAGUUCC------ACUCGAACCAAGAAUGUGAGCGAAAUCCUUGCCAUUAAGAUUUUACGGGUAAAGAACCUUCCAUAGUGUCGCAUGAUCACAAGGAGGCUCGCAACAAAAAGGCCGAAAGGAUGCUAUGCUCCCAACAGUUCAUUGUACAGAUUAAUUAUCGCACAAACCAAAU-ACACGAGUGGGUACAUUGUCGUAAAGCCACUUUCAGAACUGCAU--UUUGCUGAUUUAUUAG-----CUCCUAGUAUACCUUAGGGUAAGUAGCUUAUAGACAAAUCUUUGCACU-UUUAUAGUAUAGUCAAACGUAAAAAUUUUUCUUUAAG--AUUAUUACGGAUGUUGGGUCGAGUCC-AUCGCAGCACGAGAAUGUUGCCCAGUAUCAGUUCUAUAUAGUAAUAUUACGAGUCAAUAGAUAACAAGAACUGUUAAGUGCGCGUUCUGUAACUACCCA---UUUCUGUCAUCCUGCUU-----CUGAGCAGGUUAAUGGACCGACGACCAUACUGAGUAAGUUACUUCGCUGACCGGUUUGGAUUUCGUGCUCCCUGACAUAAGGAAAUGCGUCUACUGGCGAAACAAUAAGGGUAACGUUGCCGGAGGUUCGUGAAAUUUGUCACUCAGGGUGUAACAA-ACAAUUAUCAUAAUUUUUUCCUCAUAUCAGUCUCUUGUAAGCAAUCUAGUAU-UUUACAGAAAUAAGCAGAACCAC--ACCACAAAUAGU-GUUGCAGUGUACCUGAAUGUAGCCUGCCCCCAUCGAGU-CCGCGAUAAGACAACUC-CAUAAAUAUAUGGUAAA--------------------------------------------------------------------------UUCUUACAAACCUGAGCCAA-GUGUGUAAGAUAAAUUCCCAAUAACUGU-UGGGCAGCAUAUCCA-ACCGUAAGCUAAAGCAAACAACCCAAUUGAAAAUAUAUCCUAU-AUUAUAGGACUAUGUGUACCUCGGUCCUUUGCUAGACCGUAACAAUUAAUGCGUUAC--------------------------------------------------------------------------------------------------------------------------------------------------------------------------------------------------------------------------------------------------------------------------------------------------------------------------------------------------------------------------------------------------------------------------------------------------------------------------------------------------------------------------------------------------- 
>E2 5414
--------------------------------------------------------------------------------------------------------------------------------------------------------------------------------------------------------------------------------------------------------------------------------------------------------------------------------------------------------------------------------------------------------------------------------------------------------------------------------------------------------------------------------------------------------------------------------------------------------------------------------------------------------------------------------------------------------------------------------------------------------------------------------------------------------------------------------------------------------------------------------------------------------------------------------------------------------------------------------------------------------------------------------------------------------------------------------------------------------------------------------------AGAUGGUAUGCACGAAUAAGCGCUGAAUG--------UUUACGCGUUAAUAAUGUGAUUGGAU--CGUAUUCGACCAAAUA-AACCUAUUUUAAGAUGUAGAUGCAACUAAGAACCAGUGGAAUUUUGCGGUCGUGGGACUGGAUUUGUUCGAG------GUUACCAUAGAGUUGGUUCACAUGCACCGUGUAGUUAAGGAUCAAAUGUCAGAUCAUAUAAAUCUGCACCCCAUGGGGUCAGGUUUGUACAAAAUUACUAUAUGAGACUAAGUAUUCAGCACAUUUAACCAUCCCCUAGAACUCUGGUCGUUCU---UAUUGUACGAUAAUCUUCU-UUACGACUUAGUC--UGUC--UAAGCA-CAUUCCUUUUACUCU-GUAUCCGCUU--UGUCUCUUACAGUCCGAUUGCCUGUGAUGAGGUGCUUUGGCACCCAGCUUCUUUCA----CUUUACUAUUGCUUAUACUGUGUCUGCGUCCGGAAAGGCUGUUAC--AUAAGUCGUUACCGUCGUAUGUAACAAUCCUACAUGU-AUCUCAUUUCUUUGACAGAUCGUUCGAACGUAAAUCCGCGC-GGUCCCGUUACGAAGGAAUUAGGUUUCAUAAAUUUGUAAUAACUGGGUAUUUAAUCAUUCGUAGACGAAACUGUAUCGUA-UCACUACCACUGCAAAUAGAACCACUUAUAUACCGCGAAUGGUGAUACAUUUCACUAGUCCUAACAUAACGACCGUGAGCUCUGCUCUUAUCAUAUGCAUCAUUAUGGAGUACGAGCCCAUAACGCCAUGACGCGCUUGUGCAUUAACCGUA-AACAUACAAGCGCAGAAUAAUAAUACUGUUGAUUACUCUGUCAUGAGACCAGAAAUGAAUGAAAAACUGAGUCAAAAAGUUAAUAUGGUCAUUUUUGAGACUGGAUCGACUGUAUGUUCCUUAGAAAGGGGCU-UGCCGUCGCAGCAACAAUAACUUUCAGGCGCCGU-AACUAAAUUUGUGUAUAGCAUC--AUACGG----GUUACUUAAAUGGAAAGGAGCGCAU--CCACGGAGUAGUAGCCGAAUUCGGUA-----------------------------------------------------------------------------------------------------------------------------------------------------------------------------------------------------------------------------------------------------------------------------------------------------------------------------------------------------------------------------------------------------------------------------------------------------------------------------------------------------------------------------------------------------------------------------------------------------------------------------------------------------------------------------------------------------------------------------------------------------------------------------------------------------------------------------------------------------------------------------------------------------------------------------------------------------------------------------------------------------------------------------------------------------------------------------------------------------------------------------------------------------------------------------------------------------------------------------------------------------------------------------------------------------------------------------------------------------------------------------------------------------------------------------------------------------------------------------------------------------------------------------------------------------------------------------------------------------------------------------------------------------------------------------------------------------------------------------------------------------------------------------------------------------------------------------------------------------------------------------------------------------------------------------------------------------------------------------------------------------------------------------------------------------------------------------------------------------------------------------------------------------------------------------------------------------------------CCUACUUUGUCACUCUGUUU-----CUGAACAUGUUACCGGAUCGACGGCUGCACUGAGUAAGUUACUCCGCUGACCGGCGUGAAAUUCGAGCUUCCUAACAUAAGUAAAUGCGUUCUCUGGCAAAACAAUAUGUGUAACGUUGCCGGGGGUUUGUGAAAUUUAUCAUAUAGGGUCUAACAA-AUAAUUAUCAUGAUUUUUUCCACAUGUCGGUCUCUUAUAUGCGGCUCAAUGU-CUUUCAUAAAUAGUCAGAACCAU--ACCAUCGAUAGU-AUUCAUGGAUACCUACAGGAGGCCUGCCCACGUCGUAC-CUGUGUUAGGACGGCUU-UAUACAUAUAUGGCAAA--------------------------------------------------------------------------CUCUUACAAAUCGGAGUCAA-GUGUAUACGGCGGAUCCCAAAUAACUAU-UUAGCAGCAUUUCCA-ACCGUAAGCUAAAACAAACAACACAAUUGAAAAUAAAUACUAU-CUUAUAGGAUUAUGUGUACUUCGGACCCUUACUAGACCGUAACUAGGAAAUCGUUAG--------------------------------------------------------------------------------------------------------------------------------------------------------------------------------------------------------------------------------------------------------------------------------------------------------------------------------------------------------------------------------------------------------------------------------------------------------------------------------------------------------------------------------------------------- 
>D2 5414
-------------------------------------------------------------------------------------------------------------------------------------------------------------------------------------------------------------------------------------------------------------------------------------------------------------------------------------------------------------------------------------------------------------------------------------------------------------------------------------------------------------------------------------------------------------------------------------------------------------------------------------------------------------------------------------------------------------------------------------------------------------------------------------------------------------------------------------------------------------------------------------------------------------------------------------------------------------------------------------------------------------------------------------------------------------------------------------------------------------------------------------------------------------------------------------------------------------------------------------------------------------------------------------------------------------------------------------------------------------------------------------------------------------------------------------------------------------------------------------------------------------------------------------------------------------------------------------------------------------------------------------------------------------------------------------------GCGC-GUCCCACGUAUUUGAUCGAUUAUCAUAAUGUGAUCGUUCCA-AAUAUCGUGACAGUGGGUAACUACCCUCUCAAUCCUACCAACAUUGGAAUUCAGCCAAUCUGAGGAUAAGUAGUGUCGUA-UUGUUGUCGCCUUGAUGGGAGUGGACUAUUGACUGUAAACAGAUUCAUAUAUCGGUAGUCCUAUAAUAACGUC-----------------------GAAAUAUAACGGAUUAUUAAUCUAACAACCCAUCACUCGGCUGCUCAUCGACAUUU-AGUUAUUGAGUGGAGGUCAACGAUUUUCGUGAGCUAUCCCUUACUAAACGAGGUCUUCAUCAAGAAGUAUGUUUAAAGGUUAGUAUUGUCAUUUAUUAGAAUGAACUGACCACGCGUUCUUUAGAGAUCAACU-UGUCGUCGUGGUGAAAGGGACCCUCAAACUCCAU-GUUUGAACCAACGUACAGUCUU--UUACUU----GAUCACUACAUCGAAAAAAUUAUGU--UAACAGGGUUAUAGCUAAAAAUGAUAAGUGUGU-GUAUUUGAAGUAUGGGGA-GUAGAU--GCACCGGUUGCUCAAUUAGUUAAGUAGGGGCUGAAACCCAUCCUAAGAUAUAUGAGAAGGGACACUACUCCUCC-----------ACCUACUGUUGUGACAGGGUUGAAGGGGUUGAUCGUAUACUCUUUGGGAACA-----GGCGUAGAAGACGCGUGCAAAUAGUAUUUAAGGGCCGAAGUAUAAAUGAACUUAAC-------UUUGGAACU--CACCUUACACACUAUCUUGUCCAAAUAAUAUCUACGGGAUGCCACUUA----GGACCGAUCAAAGAUUGGUAGUGACCUACGUGGGACGGAUGGACUGCUGA-UCUUGUUAGUUUAUGGUUCCAGUCAUAGUCGUCGUCUGAGCUAUGUUGUUAGAGACGUCGUGAGACGCCCAG-UCCCUAUUGUACAAUUAAUUAAGAUUAGACUUGUUG-GAGGCUACCCCAUACUCAAAUCCGCAUUAUAUACCACUAUUAAAUCCCACUCUCUAGGGUGAGAUGGCGUCA------------------------------------------------------------------------------------------------------------------------------------------------------------------------------------------------------------------------------------------------------------------------------------------------------------------------------------------------------------------------------------------------------------------------------------------------------------------------------------------------------------------------------------------------------------------------------------------------------------------------------------------------------------------------------------------------------------------------------------------------------------------------------------------------------------------------------------------------------------------------------------------------------------------------------------------------------------------------------------------------------------------------------------------------------------------------------------------------------------------CUACCGUAGCCUUAGCCCCGGCAUAUGAGGGCA-UGCCAAAUGAC-UAAUUCAU-------UGGCUCC------AUAUUUAUUCGGCUUCAGCUUGCAAUCCCUGCCAUUAAAUUUUUAUGAACAUAUAAUCUCUUAAGCUAUUAUAGAGUUACAGUAAAGCCUGCGUUGAAGAUGUAAGUGAAAUAUCACCCUCACAACCUUUCCAUACAUAGAUUUAGUACAGUAUGAAGCCUAU-ACGCUUUUCGGGGACUUGUUGGAAAGUUACUGGUUAAUGUGAAU--CUUGUAGGUGCGUUGA-----UGAUUCGUAUACAAUAGGGCAGUAGGUGUGUAAUGAAAUCUAUAAGUUGAUUAUAGCUUAGUAGAACGUAAAAAUAGUUCAACAUG--GUUAUUAAUAACACUGAAUGAAGUUU-AUCACUCCUUGAAGGGAUUAACGCGAACCAGUGUCAUACAACGGGGUUGCACACCAAUUGGUAGUAAGAGAUAUCUGAACUUCGUUUUACGAUUACCUAUUCCUCUCGGCACUCUACUU-----CGAAACACGC-AAUGGACCGAUGGACGAAAAGGGUUCGUCAUUUAAACAACCGAUUCAGAUAUCGAUCUCCCUAACGUUAAGAGAUAUGGUCGUUAUCGAAUCGCUGUCUAUGCUGUAUCCGCGGUUUCAU---ACCCGUGACUGAUGGUAUAACUA-GAGCUCAGGAAAAUCUAUUUCUAAUGGUG-UUUUCUGUAUGUAAAAUGCUAU-CAUUCAGAGACCUUCAGAACCUUCAUACGACGAAAGU-AUCUCAGAAUGUCGGUACGGGACCUACACGCGUAAUUU-CUGUGCAACGACGACCUAUACACAUGAAGUAU--------------------------------------------------------------------------------------------GCUAA-GAGUGGAUAACGAAACCAAAACAACUAG---CGCAGUGCUCCUA-UCCAUUGUAUAAAACGGAUACUGGAAUUGAAAGUAGAUUAUAA-GUUAUACGGUAGGGCGAAUAUCAGCCCAUUAGACCAUUGUACCGGCGGAAUUCUUUGUGUCUGUUUGAUUGGGCACUAUUC------UAAAGCAACGGCACUCAAAACAUGAAAGUUGGGUUCGUCGUUGAAUAGGAAAUGUAAGCAGGCCAUACGACUGCAAC-AGACACCUA-GUGAAGUGAGAUUGGCUGAC-GCUGUAAUG-UGUUGCUCGGAAAGCAAUUCGAUUUCGA-UAAGAAACGAAUAACGUGUUGACAACAAAGAUA---UCUAGGUUCAUUGAUAUAUAAAUUAUUGUAUAUGAAUUUCAGUGCUGCCUUUUUAGAUGACGUUCCUCGAAAUUCA-AAGAGCCAAUUAUGAC---ACCGUGACUACUAUAAUCAUUUUGCCCAUCCAAUGAAGUCAGUAACAAGGAUUUUUAACGAUCUUUGUAAAUUGUAGGUGACGGUCUUUAAAUCUAUUUU-GCUAUCAAGUCGUUGUGGUGUCUAGUGACCAUGAU-------CCCAUAUAGUCAUCCGGGAUUGUCCCUG-UAGCAACCU-UCGUCUUAGACUUCCUAGAAUUUCCUAUUACAU-CGAUA 
>C2 5414
GUUAUCAUUGAA----ACCAAUUGUCUACGAAAGGAGUAUUCAAAUUGGGCCUUGUAUUAUAUC--UGCAGUCGAUCCUGUUU-UCGGCAAUUAUCAUCCUCAGUAGGCG----AGAUUUUAAGGGGCAUUAGUG-------GACACUUUGGUUGAACAGGAUAAAGGCCGGUUGUCCGGAU-AG-AAGUAAAAUCAUACGACCUAUUACG---UGAACUAUCUAACUUAACCAUACGAGAGG-AAAUGCUGCGUAGA-AUGGGGCACACAAACCAAAAGUACUA-UGCUUUUUAGAUAAUAUAACCGGGCUAUACGUACACCGGUGGUGUAAAUAUAUCAGAGAAUGGCCUAAAAGGAUCUA-GUAACCACAGAAAAGACGGAAUACACACACUCCACAU-CAGGGUGUUCAUUAAACACGUAGUUGUCUCCUUAGAUCUGAGCCUUA----UAAAAGUUUCGCGAGUCUUCUCAAUACUGCUAAUUCUACUGCAUGGACUAGCUGUCCGU-AUUCGUGAAUUUUCGUUCCGUA---------------------------------------------------------------------------------------------------------------------------------------------------------------------------------------------------------------------------------------------------------------------------------------------------------------------------------------------------------------------------------------------------------------------------------------------------------------------------------------------------------------------------------------------------------------------------------------------------------------------------------------------------------------------------------------------------------------------------------------------------------------------------------------------------------------------------------------------------------------------------------------------------------------------------------------------------------------------------------------------------------------------------------------------------------------------------------------------------------------------------------------------------------------------------------------------------------------------------------------------------------------------------------------------------------------------------------------------------------------------------------------------------------------------------------------------------------------------------------------------------------------------------------------------------------------------------------------------------------------------------------------------------------------------------------------------AGUGUGA-GUAUCUGGAGUAUGCCGA-GUAGAU--GCGUCGAUAGCUCGAAUAGUUUAGUAGAGGUUAAAACCCAUCAUGAAAUGUAUGAAAAGGGACAAUAGGUCUGC-----------UCCCGUAAAUGUGCCAUGAAUGGUGGGGGUAGACGUAUAUUCUUUGGGAACC-----UGCGUAGAAUACACGCGCAAUUAUUAUUUGAGCGCUGAAUUAUAAAUAAACUAAAG-------UCCGGAACU--CAUCUUGUACACUAG-UUGUUCAAAUAAUAUCUACGGGAUGCCACGCA----GAACAGUUAUAAGAUUGGUAGUGACCUACUUGAGAUUUAUAGAAUGCUGC-CCUCGUCAUUUCACCAUUCCAACCGUCUACAACGUCUGAGCUGUGUUGUUAGAAACAUCAUGAGACGCCAAA-GCUUGAUAAUACAAUUAAUUAAGAUUCGACUCGUUG-GAGAUUAUCCCCUACUAAAGUCCGUCUUAUAUACCACUGUUAAAUCCUAGUCUCUAGAGUGAUGCGGCGUCA----------------------------------------------------------------------------------------------------------------------------------------------------------------------------------------------------------------------------------------------------------------------------------------------------------------------------------------------------------------------------------------------------------------------------------------------------------------------------------------------------------------------------------------------------------------UCAGAAGUAUAAGAUGUUAUUUCUAGGCAGCGCC-GCAUCCGUU-CCGAUCUAUUACUUGUUCCGGUGCAAAUCAUAGAUUUCCGGUAUCUUAGAGGUAGGUAUGUAUCGUUUAAUUGAAACCCACUUUUAUGUAUUGUCAUUGCUAUCGUUCAU---AGUACUGCGAGUGUGUAAAUUGCCUCAGAUGAAU-GGUAAUGGGAAUCGAUCCAAGAUUC--GGAAUAAUAAUAUGCAUCGUAUUGAUGCA-GUAAACUACAGUCGGUGUCAUCUAUUAAAUAAUAUACUUAAGGAUUAAC---------------GACACUGAUGAU---CAGAUCUUAUGGCUGACGAUGUUGACUAUGAUUUUCUUUAUCAGCCAAGACUAAUCAUACAUCCCUUUUUGUUGCUUCGCAUCUGCUUAUUGCCUGAAGGGCGGGCUAUUACAGUUUGCGGACAACGUU-CGAAGAGAAUGAGAACAUUGUGACUUAUAGUAGCACGGCGGAGCUU-AUGUACUUCAGUCAUGACUAUAGU----------------------------------------------------------------------------------------------------------------------------------------------------------------------------------------------------------------------------------------------------------------------------------------------------------------------------------------------------------------------------------------------------------------------------------------------------------------------------------------------------------------------------------------------------------------------------------------------------------------------------------------------------------------------------------------------------------------------------------------------------------------------------------------------------------------------------------------------------------------------------------------------------------------------------------------------------------------------------------------------------------------------------------------------------------------------------------------------------------------------------------------------------UUUCCGCGCGAUUGGGCACUAUUC------UGAAGCAAAGGUACUCAAGCCAUGAAAAAUGGGUUCACCGCUGAAUAGGACAUCUUAACGAACCAUAAUA-UGCAAU-GGACGUCUAAGUGAAGUGAGAUUGGCUGACGGCAGUGAUA-AGUUGUUCGGAAAGUAAUUCGGUUUCGG-UGAGAAACGGAAAACUUGUUGACAAUGAAGACC---UAGAGGUUCAUUUGUACAUUAGCUAUUGUGUGUGGCCUUCAGCCCUGCCUUUUUAGAUGACGUCUCUCGAAAAUCA-GGGAGCUCAUCAUGAC---ACCGCCACUACUAUAAUUUUUUUGACCAGCCGAUGAAGUCAGUAACUGGAACUUUUACCGGUCUUUGUAAUAUGUAGGUGACGGCCUUUUAACUAGCUUU-GUUAUCAAUUCGUUGUGGUGUUCAGUGGGCGUAAG-------CCCAUACAGUCAUCUGGGGUAGUACUUG-UAGCAACCU-UUGUCUUAAACUUCCUAGUAUUUUCUAUUGUAU-CAAUA 
>B2 5414
--------------------------------------------------------------------------------------------------------------------------------------------------------------------------------------------------------------------------------------------------------------------------------------------------------------------------------------------------------------------------------------------------------------------------------------------------------------------------------------------------------------------------------------------------------------------------------------------------------------------------------------------------------------------------------------------------------------------------------------------------------------------------------------------------------------------------------------------------------------------------------------------------------------------------------------------------------------------------------------------------------------------------------------------------------------------------------------------------------------------------------------CAUUUUUUAGUAUUCAGAAGUGCUUUCCG--------GUGAAACGUAAGUUCCUGUGAAGAAG--UUCAAUCAACUAUUCA-GACAUAUCUCAGUAUGUAGUCACGACCAAAAACAAGUGGUGACUUAUCCUAUUGCAACAGGAAUUGAUCACG------GUUGGCUUAGGUCUUGAUCACGAUCUCUGGGGCGUUAAAUAUCUAAUGUAUAGUGGUGACUUCGUCAGUUGUACGACAUAAGCUUUAUACAUAAUGUAGGAGAGAAAAUGCAUCAAAUGCACAUUCAAUAUACCCUCGCGCAAUGUGAAGUCGUUUAUGCUAUACAACGAUUUUCU-CUACUCGGUAGACAACAUA--UGCCAA-CACUUGAAUAAUCAG-GCACCGACAG--UUCCUCGCACUGAAAGCUCACUUUUGCUAUCACCUACUAGUGGUUGUCUCCUCUUU----AUGUCUGGUUACUAAUGAGAUAUAAUUUCCGUAAAUAAUUCGUAA--AUAGCUCGAUGGCGGAAUAGUAUUCAGAACAACAUGC-UUCCCGAAUACUUGACAGAUCAUUCGGAUAUGAUCGCCCGA-AAUCUCAUUAAUGCGCAUAUAAAUUCUUUCACUGCGCCCUAGGUUGGUGUUUGACCAGUCGGAGGAUUAAUUAUUUCGUU-UUGUUACCGUUUUCAUCGGAGUCGAUUAUUGAUCGCGAAUGGAGAUAUACAUCACUAGAACUGUAAGAAUAUU------------------------ACCUACAAUGGACAAUUAACCCAAUACGUAAUCACGGGCAUACGCAUUAACCUUU-GGUUCUUGAGUACAUGACAUCGAUCUUCGUAACCUAUUCCUAACCAAGUUGUAGACCAACCAAAAAGUAUGCCAGAAGAUUAGCGUAGCUGAUCGGUGGAUUAGACUGAUCGUGGGUUUUUUAGACGGUGACU-CAUCGUUGUAGUAACAAUGACCUUCAAGCUCCAU-GUUUAAGUCAACGUCUAGCCUC--ACACUC----GUUCGCUAGUUAGGAAAAAUUAUAC--UGAACCUGUAAUCGCUAAAGACUGUA--------------------------------------------------------------------------------------------------------------------------------------------------------------------------------------------------------------------------------------------------------------------------------------------------------------------------------------------------------------------------------------------------------------------------------------------------------------------------------------------------------------------------------------------------------GUAUAUAAGCGAUCACUAUCAAAACUCCGCAGGUAAUAUUCUUGUAGGCUCUUAGCCUCCUUCUUCAGGUACUUUUACAUACUUUUAGUCUUGAAUACGGGAAUAUUUUUCG----------ACCCUAUAAGAUACUGUUCGUCAGAUUUCAAAUUAGCGUCAAUUGCUCAGAAAGCAAUAUACUGCGUAUUACUCACACCUAAUGUAA--------AUUAGCGAAUAA-GGACUCUUUCAUUUAAAACUGUUGAACACGAAAGAA---A-AAAAUCAACGGCGGAUUAUAGAAUAUCUGCGAAGUUAGAAUAGGGCUCAGAU-AAAUAUACCGUUGGGCAGCUUGACCAUAAGCGGGAUACGACAGUGGCA-AGUGCUAAUACAAU-UAGUAUAGAUUCAUUAAUA--ACUUAUAGUUUUCAACACUAUUACU---------------AUUCAGUUAAGUCAUCAU-ACUGUAAUUUAGUAACGAUUGAUUU-CAAAUUGAUAUCAGGCUCAGAAUUGCACUAACGAUAUAA-UUGUAUGGCC------------------------------------------------------------------------------------------------------------------------------------------------------------------------------------------------------------------------------------------------------------------------------------------------------------------------------------------------------------------------------------------------------------------------------------------------------------------------------------------------------------------------------------------------------------------------------------------------------------------------------------------------------------------------------------------------------------------------------------------------------------------------------------------------------------------------------------------------------------------------------------------------------------------------------------------------------------------------------------------------------------------------------------------------------------------------------------------------------------------------------------------------------------------------------------------------------------------------------------------------------------------------------------------------------------------------------------------------------------------------------------------------------------------------------------------------------------------------------------------------------------------------------------------------------------------------------------------------------------------------------------------------------------------------------------------------------CACCUAUUGGAUAGGGUAUCAUUUUCUGACCAGAGUAAGAGUAGUAAAAAUAUGAAGAGUGGGUUUAGCGCGAGGU--GAAAUCUUAAUGACCUACAUUGCUACAAU-AGGCACCUAAACGACGCGAAACCAUCUGAC-AUCGCAAUA-CGUUCUUCGCAAAACAACUUGGUCUCCA-CGAGAAACUAGGAACUUGUCAACAGUGAACCCC---UUGAAGUACAUUCAUGUGUGAUUUCCUGUGUGUGAAUUGCAAUCUUUCUCUUUUGGAUGGCGGUCCUCGGAGAUUAGGAAAGCUACUAAUGAC---ACCGCGUUUACCAUGACCGUUUUGUCCAGCGACGGGAAUUAGUAUUUAAGACUUUUAACACUUUUUGAGAUGU-CAGGCAAGGACUUUUUAACCUUGAUU-AUUAUCAAGCCGUUGUAGUGUUCAAUAAACAAAAU-------CCUAUAUGAUCAUCUGAGAUGAUUACUG-UAGUGAUCUAUCGCCUUAGAUUUCUUAGAGUUGUCAAUUGGAC-CAACA 
>A2 5414
GCUAUUGUGUAA----ACUAAUUAUUUACCAAAAUAGAACCCACGUUUGGUCGCGCAUCGGAUC--CCCAGCCAGUCCCUUCUUCU-GCAGCUAAUGUCACUAAUAAGCA----GGAUUAUUAAAGGCAAUACUG-------UAAGCUUUAGCCGGGUAGGCCGAAAACCAGUUGUCUGAAG-AA-GAAUAAAGUAAUACGAUCUCUUACG---CAGGCCGUCGUACCUAGUCGUACCAGAGC-ACAUAUUGAGUAAA-AAGGGAUAUACAGACUAAGGAGUAUG---CUAUCCGGGUAGCUGAACCCGAU-ACUCGUGCAUGUACUGACUGAAAAUACCGGAUAAUUGUUCAACUAGAACUG-GCAGCCACAGAAAGGAUGGAAGAUGUACUCUUCACGC-CGUAGUGGUCGAGGAACACAUAGGAGACUCUUUAAAUUUGAACCUAA----AAGAAUGUUCGCUAGUUUACCCGACACUGCUACUCUUACUCCACAGACCAGACGUCUCU-GUCUGUUAACUACUGUUCCGUA-------------------------------------------------------------------------------------------------------------------------------------------------------------------------------------------------------------------------------------------------------------------------------------------------------------------------------------------------------------------------------------------------------------------------------------------------------------------------------------------------------------------------------------------------------------------------------AAUUUUUUCGCAGGCACAAGAGCUCUCUG--------GUUAAACGUAAAUCUCUGCUAAGAAG--UUCAAUUAACUAUUCA-GGCAUAUCUUCGCAUGUAGUCACGUCCUAAAACAAAUGUUAACUUCUGCUAGUGCUACUGGUUUUGAUCAGG------GUUGAAAUAGGUCUUGGCCACAAUCAUUGGGGCGUUACACGUCUAAUGUAUAGUGGUGACUGCCUUAACUGUACGACAUAAGCUUUAUGGAUAAUGUCGAUGAGACCACGCAUCAAACGUACACUCAUUCUACCCACGAGCAAUGUGUAGGCGUUGAUUCUAUACCAAGACCUCCU-UUACUCAUUAGACGAUGUG--UGGUAA-CACUUGAAUAGUCAU-GCAGCAACAG--AGCCUCGCAUCGUGCGAUCACUUCUACUAUCACGCGCUGGCCCCUGUCUCCUGUUA----AUGCCUGGUAACUAUCGAUAUACGAUUUUCGUAAAUAAUUCGUAA--UCAGCCCAUGGGCGUAAUAGGAAACAAUACUAUAUGC-UUCUCUAUGACUUGCCAGAUCAUUCGGAUGGGAUAGCUCGA-AAUCUCGUUACCGUGCAUACGUAUUCUUUUUGUCCGCCCCAGAUUGACAUUUAACCAGUCUGAGGGUUAAUUAUGUCGUA-UUGUUACGGUUUUCAUCGGAGUCGAUUGUUGACCGAGAACGGAGACGUACAUCACUAGACCUAUAAGAACAUC-----------------------AACUUACAGCGGACAAUAAAUCCAAUACACCAUCAUAAGAAUAUGCAUUAACCUUC-GGUGCUUGAGUGCAGGACAUCGAUCUUCGUAACUUAUCCCUGACCAAGCCAUAGACCAAGCAAAAAACAUGUCCGAAAAUUAGUGAAGUUAUUCGUUAAAUUAGGCUGGCUAUGAGUUCUUUAGGCAGUGUUU-CAUCGCCAUGGUAACAAUGACACUGGGGAUCCAU-GUUUAAAUCAGCGUAUAGCCCU--GUACUC----GUUCGUUAGUUCGGAAAAAUUAUAU--UGACGGAGUAGUCGCUAAGGAUAGUAAGUGAGU-AAAUUUGACGCCAGCGAA-GUAGAU--UUGUCGAUUCCACUCUCAGCCGAGUAGAAGCUAUAUCUCAUUUUAGACUGCAGCAGAAGAGACGAUACACCUUC-----------ACUUAUAAUUGUUCCAUGGUUAAUCAUGUGAAACGUACAUGUCUUGAGAACC-----UAUUUAACAUACUCGGGCAACAAAUUUUAGAGGGCCGAAUUAAAGAUGUACUGAAG-------CUCGGUACU--GACUUAGCUUUUUAC-UUGAUUGGAUGAUUUCUACGGGAUUUUACAUA----GAACAGGUUUAAGAUUGGGAGCGCCCGAGAUGAGAGAUACGGACUGUAGC-UCAUGCUAAGUUUUCGUUCCAAUCAUAGACCGUGUUAGAUCUAUGUUUCUAACGACGUCGUGAGACCCUAAA-ACUUUACUGUAGAACAGAUUAUCGUUAGACAGGUUU-GAGGUUAUUCCGUGUUCUGAGCCGUAUUUUAUAACAAUACUAAAUUUUACUGUCCAGAAUUGUGUCGUUACA----------------------------------------------------------------------------------------------------------------------------------------------------------------------------------------------------------------------------------------------------------------------------------------------------------------------------------------------------------------------------------------------------------------------------------------------------------------------------------------------------------------------------------------------------------------------------------------------------------------------------------------------------------------------------------------------------------------------------------------------------------------------------------------------------------------------------------------------------------------------------------------------------------------------------------------------------------------------------------------------------------------------------------------------------------------------------------------------------------------------------------------------------------------------------------------------------------------------------------------------------------------------------------------------------------------------------------------------------------------------------------------------------------------------------------------------------------------------------------------------------------------------------------------------------------------------------------------------------------------------------------------------------------------------------------------------------------------------------------------------------------------------------------------------------------------------------------------------------------------------------------------------------------------------------------------------------------------------------------------------------------------------------------------------------------------------------------------------------------------------------------------------------------------------------------------------------------------------------------------------------------------------CAUCUAUUCGAUAAGGCAUCAUUUCUAGACUAGGAUAAGAGUAACAGAAAUAUAAAAAGUGGGGUUAGCGCAGGGU--GAAACCUUAAUAAGCUGAAUUACUACAAU-AAACAUCUAAACGGUGUGGGAUUAGCUGAC-UCUGCACCA-CGUUGCUCGCAAGGUAAUUCGAUCUCCA-CGAAAAACUAAAAACUUGUUGACAUUAAACCCC---UUGUAGUUCAUGUGAACGUAAUUUCCUGUGUAUGAAUUACAGUCUUAUUUUUUUGGAAGGCGGCUUCCGAUGACUA-GAAAAUUAAUACUGAC---ACCGCGUUUACCAUCAUUGUUUGGCCUAGCCGUGAGAAUCAAUAUUUAAGACUUCGGACGACUUUCAAGAUUU-CAGGCGAUGGUCUAUUAACCUACUUU-GUGAUCAUCUCGUUGUAAUGCCUAAUAGGCAAAAG-------CCUGUACGAUCGUCUGAGAUAGUUGCUG-UUGUGAUUUCUCGUCUUAGAUCUUCCAGAAUUUUCAAUUGGAC-CAACA 
>H3 5414
CUUUUCAUGGAA----AACAAUUGUC-AUCAGAAUAAUAUUUGU-ACGACUCAUGCAUUGAAAG--GGCGACCAACUUUACAUAUCGAAAGCGAUUGUUCUCAGUGGUCC----GAGCCGUUGGGUACACCUGAG-------UUGAUAUCAGCUGGGCGGACUAAGAACUAACUAUCUGACA-AA-GAGUAAGGUGGACCAGCGUUUUUUC---CAAGCUGCUACACGUACCCACACAGAAGGGGGGUAUCAAGCAGUCUUGGGACAUGACGGUAAAAAAUCGUCAUUCUACCAAGAACGUACAGGCUUGU-ACUGCUGCAAAUGAGGUUUUAUGUUGCCGUGCAGUCUUUCAUAAGGUUCUU-GUGCCCCCAGGGCAAAUCGAGUAAAUGUCCCUGCAGU-GAGGCCUCUCGCAGUGUACGGAAUGACCUCUUCUGAUCUAAGCUCAA----CCCUAUCUUACUAGAUUUCCCUGGUGAGACGAC-UUUGCUCUACACAUAAAAUUAUUUU-AUUUAUUGAAUAUCGUUCACCAUA-------------------------------------------------------------------------------------------------------------------------------------------------------------------------------------------------------------------------------------------------------------------------------------------------------------------------------------------------------------------------------------------------------------------------------------------------------------------------------------------------------------------------------------------------------------------------------------------------------------------------------------------------------------------------------------------------------------------------------------------------------------------------------------------------------------------------------------------------------------------------------------------------------------------------------------------------------------------------------------------------------------------------------------------------------------------------------------------------------------------------------------------------------------------------------------------------------------------------------------------------------------------------------------------------------------------------------------------------------------------------------------------------------------------------------------------------------------------------------------------------------------------------------------------------------------------------------------------------------------------------------------------------------------------------------------------------------------------------------------------------------------------------------------------------------------------------------------------------------------------------------------------------------------------------------------------------------------------------------------------------------------------------------------------------------------------------------------------------------------------------------------------------------------------------------------------------------------------------------------------------------------------------------------------------------------------------------------------------------------------------------------------------------------------------------------------------------------------------------------------------------------------------------------------------------------------------------------------------------------------------------------------------------------------------------------------------------------------------------------------------------------------------------------------------------------------UUCGUUAUACUGAAAAUUGUUUAUAGGGAUCGCC-UUCUUUGUU-UAUCAGUCUUGCCUGUAUCUUCAGAAUUUAUAAAGUAUAAGCAUUUUUGGGAUAGGAACUUAAUCCUCCAUAGAACG------CUAUGUCUAAUUGGUCCGGUCAUUUAAACAGGUGAUGUAGCCAAG-AAUUUAGGCGCGGUCAAUAAAUAUCAGUCACUAAAUUGAAAUUU--GCCCUACUAAAGUAGACUAUUGUGUAAUACACGAGUGUACACCGGCGUUCUGUCUGAAAGUACGAGGACAAGUCCUAAA---------------CUCUCUGACGAA---CUGCUGAUUAUCUAGACUAUGCCUUUUCCGAAUUACUUGAAUUGUUAGGAUUUAUAGUUGACUCUAUUAUUCAAAAAUAGGAUGCUCUCGUGCUCCAUAAU-CGUCGUCUAAAACUGGUAAGCAACGUCGCGAUUACUGUAGGACAAAUGAGCAGGGAAAUAUCAUAAUGUAGAUCACCGUUCGCCAACUAUGGCUAUGAU----------------------------------------------------------------------------------------------------------------------------------------------------------------------------------------------------------------------------------------------------------------------------------------------------------------------------------------------------------------------------------------------------------------------------------------------------------------------------------------------------------------------------------------------------------------------------------------------------------------------------------------------------------------------------------------------------------------------------------------------------------------------------------------------------------------------------------------------------------------------------------------------------------------------------------------------------------------------------------------------------------------------------------------------------------------------------------------------------------------------------------------------------UGCCUGUCUUAGAAGGAAUAGUUC------UGGAGCGAAGAUACUAUAAAAGUGAUAGUUUAAU-GACUUUAAGAC--AGGAUGGUGGAGAGUCACAUUUUUAUAAU-AGGCGCUUAAGAAGCACCGGGCUGCAUAGU-GCCACGAUA-UUUUA-UGACAGGGGAGUUUAAUCUUGA-CAGGAGGACAAAGACUCGUUGUCAGUAAGAACC---ACUGGGCAUAUAGCCAAUCAUUUCCAUGUGUGUAAGUUACAGCCUUUCAUUUCUAAAUACCACUCUUUGAGGAUCA-GAAAACUUAAAGCGGA---G-CACUAUCAUGGCCCCCUUCUCUCCUGAUAGCAGAGGCGAGGGGUGGUAAUAUAAACCAGCCACCACCGUACGUAGGCUUAAGUCCUUUAGCUCAGGCU-AUCGCCAUUUCGUUACGUCACUCAAGUCCGAAAC--------CCUAAUCUAUUACACG---UAACUUAUU-GAGUUGCCAAUUCCCUCAGACUACUUGAAGUUUAAAACUACGU-ACAUG 
>G3 5414
CUUUUCAUGAAA----AACAGUCAUCUUCCAUAAUAAUAUUUAU-ACGACACAUGCAUUGAAAU--GGCUACGAACCUUAGCUAUCGACAACCAUUGCUGUCAGUGGUCC----AAUCCGUCGGGUAUGUCAAAG-------UUGGCAUCAGCUACACGAAUUAAGAACUAACUGUCUAGCA-GU-AAGUUAGGUGAGUCAGUAUUUUAUG---CAAGUAGUUACUUGAAUCUACAUAAGAGUGGAGUAUCAUGCAGCCCUGAGACAUGAUGGUAAAAAAUCGUCAUUCUACCCAGAUCGUACAGGCUUGC-AUCACUGUAGAUAAAGUCUUAUACUUCCGUAUAGUCUUUCAUGAAGCUCUC-GUACUCCGAGGGUAGACCAAGUAAAUGUCUCUGAAGU-GAAGCCCCUCGCAGUAUAC-UAAGAGCCUCUACUCAUUUAAGCUCAA---GCCUUAUCUUACUAGAUUUCCCUAGUACUA-UGUCUUUUCUUUACAUAUAAAAUAACUUU-GUCUAUUGUUUAUCGCUCACCAUA----------------------------------------------------------------------------------------------------------------------------------------------------------------------------------------------------------------------------------------------------------------------------------------------------------------------------------------------------------------------------------------------------------------------------------------------------------------------------------------------------------------------------------------------------------------------------------------------------------------------------------------------------------------------------------------------------------------------------------------------------------------------------------------------------------------------------------------------------------------------------------------------------------------------------------------------------------------------------------------------------------------------------------------------------------------------------------------------------------------------------------AUGA-ACCCCGAGUAUUUCGCAGCACAGAGCCUUUUACUUUUGCAU-GAACUCCUUAUGAGGGAGAUCUAUCUAAAAUCUACGUUCUGAAUUAGUUCUUUACGGACCCCAGAGAAAACAGUAUCUUAUUUUUUUCUAUUCUGAUAGGAAACGAGUACAGAUAGCAGACGACAAUAAUUGUGCCUAGUUUAAUAAUACUAUU-----------------------GCAUUGGAGUGCAAUGAAAAUUAAGUACGUCAUCGUAAGGAUAUCCACAUUUCCU--CUUUCUGGUGGCCAAGAUGUCUAUCUGCCUGGAUAUUUAAUUACGAAAUAAGGAGCCGAUUAAGAGGUAUGGCGAGGGAUAGGCAUCCUCCAUUAUAAGCUUAAAUCUGCACAAUGAUGUUUCUAUACUGAUA-UACCUUCGUAAUAGGACUGGUAGUCAAGUGCCAU-GGAUAGCAUAGCGGAUACUACU--CUGCUU----ACUAAUGAGAAUUAUGGGAUUCUGC--UAUCAAAGCGAUCGCGACGAUCGUAAGGUUUGC----UUCAUAAUCUGAAGA-ACGUAUACUCAAAAGCUUUUCCGUUAAUUUAUCUGAGACGUAAGAUUGGACAUGAUUAAAGCGUAAUCUAUUAU-UAUGUCU-----------CAUCAAGGCUCUGCCCUAGUCACUCACUGCAUACGUACGUGGUUAUAAGAGCCA---CAAUUAUUCUACCCUCACAGGGCAUUUUUGAUGGUCCGGAGUUUAAUGCAAUAAAA------AGUCUGAAUU--GCGUAUGCACCUUUUCUUGUCUGUCGACGUUACCCAAGGAAAAUCGCG----CGUUACGUCGAAAAUUGUGACCAUCAAGGUUGGGCUAGAUUAAAUAUGGU-CCCCUAUGGUAUUUCCACUUGACCAUAUACAAAACCUAAACCACAUUACGAGAAACACUCUGAUUUCCUGAU-UCCUUGCUGCUGAAUAGAAUCGGGCUGA--CGAAUGAAACGUAACCCCAAGGUCGGGCUACUACUCUUCAAUAUUAAUAAUCACGGCCAUAUAGGGUCGGACCUUUCAA------------------------------------------------------------------------------------------------------------------------------------------------------------------------------------------------------------------------------------------------------------------------------------------------------------------------------------------------------------------------------------------------------------------------------------------------------------------------------------------------------------------------------------------------------------------------------------------------------------------------------------------------------------------------------------------------------------------------------------------------------------------------------------------------------------------------------------------------------------------------------------------------------------------------------------------------------------------------------------------------------------------------------------------------------------------------------------------------------------------UUGGCUCAGCUUUGCCGUUGAUGUACGAGAAUG-CACUAUAUGAC-UUAUCCAUUAUACAAUGACCUUUAGAA-GGUCGGAUAGACAUUCAGCUUGAAACACACAACGCGGGAUUUUUUAACAUAAAGAAGUUCCCAAGUGAUCACCUUAUAACCCAAAAGAUGGUGGAUGUUAUGAAGGAGAGUAGCCAUUCUCUCAACUGUCUGCUUUAUCGACCAACUAUAGCCAAUAUCAAAA-ACUAUUGUGGUAUUCUAACAAUAGAGCCACUAAAAAAAGCUUUU--CACGUUACGGUAUCAA-----UAGUUCCUACAUAUGAAAGUAAAUAACUUAUAAACAAUGUCUAGGGCAGCUCUAUGGUUAAUAGAAGGCAAGGAUACUCCAUUGAG--AUGGCUGAGGCCUAUGAAUUGAAUGU-ACACUUAUCUGACGAUAUCGUGCUAAGCCAACUUUAUACAGUUGAAUUACGUUUCCCGAGGUGAUAGGGACCAUCACAAAUUCAAACAGCUGUUACAAG-------------------------------------------------------------------------------------------------------------------------------------------------------------------------------------------------------------------------------------------------------------------------------------------------------------------------------------------------------------------------------------------------------------------------------------------------------------------------------------------------------------------------------------------------------------------------------------------------------------UGCCUGUCUUGGGAGGUAUAGUUU------UGGAGCGAAGACACCAAAAAAGUGAUAGUUGGGU-GACUUUAGGAU--AGAAUUUCAGGGAGUCAUAUUUCUACAGC-AGAUGCCUAAGAAGCACCGGGCUACAUAGC-GCCACGACA-U-UUUCUCAUAGGGGAGUUUGAUCUCGG-UAAAAGGAUAAAGACUUAUUCUAGAUAAGAAUC---UUGGGGCUUGUAAUCAAGCAAUUUUUUGUGUGUAAGUUGUAGCCUUUCACUUCUAGACAUUAUUUCAUGAGAUUCA-AGAAACAAAAAGCGAU---G-CAUUGCUAUGGUCCCCUUCUCUCUUGACAGCAGUGGCUAGGGGUGGUAAUCCAAACCAGCCAACAGCAUACAUAGGCUUAAGUCUUUUAGACCAUACU-GUCGCCAUUUCGUUCUAUCACUCAAUUCAAAAAG--------UCUGAACGAUAAUAUGAGAUAAUCUUUU------GCUGAUCCCCUCGGAUAACUUAGAAUU------------AAAUA 
>F3 5414
UCUUUCAUAGAA----AACAACGGGAUACCAGAGAAACUCCCAU-ACGAGUUAUAUAUUAAAAC--GGCAAUCAUUUUUAUUUAUUGAUACCUA--AUUUUCACUGAUCC----AAGCUAUCUGAUGCAAUAAAU-------UCGCCAUCAACUGGGCGAAUCAAUAACGACCUAUCUAAAG-AA-GAGUAAAGAAGAGCAGUGUUUCG-----CAAGCACUUCCA--UAGACGCAUAGGAGUGCGUUAUCGAGCAGACUUGAGACAUAAAAAUGAGGAAUUAUC---UAACCCGAAUAAUACGAUUUUAC-AACACUACAAAUGAGGUCUGAAGUCACCGUACAUUCGUGCAUAAAGUUUCU-CUGUCCUAGUGGAAGAUCAAGCAAAUAUCUACGAAAU-AAGGCUCCCCGAGACACACGCAGCAAGCUUUUCAAAACUAAGCCCAA----CAGGAUUUCGCUAGACCUCUCCAGUGC-ACUGCCUUUGCUUUAUAGAUAAAGUGUAUUUGGUACGUUGAAUAUCGUCCUAUAUA-AGGUUUAGCAUAUUUAUAAUA-CAU-UUAAACUAUUGCGGUAUGUGCAAUUACGUUCUAUC-ACCACAUAAUGUA-------------AACGUC-------------GCCGAGACAUAAACAGAAUACCUAAUGC-UGGGUCCUAAGUAGAAGUUAUGAACUAUCUUAAUUUAC---UACGCUACUGAACAAUUUGAAAUACAUUUGUUGUUUUUAGAGUUGAUGACACUUAA---------------------UGUCUUCAAAUCUAGGCUGCUC-UUAGUGCGCUUGGCGGAGCAAUUGUUUGACAUAUAUCUAGGCCGCUUUUGGUUUUUAACGAAUAGAAUAUUAAAAACUUAGCUAUAUAUUACACUAAUUU------CACGUUGUGAGAAAUUAAUGAUUUAUUUUUGAGAGUGUUACAAU-UCCCAAGAGUAUAUGAACGCUAUUAUCGCAACGUAGGAUGAAG-UGGAGAGCGUUUAAGAGGUAAUAGUCUUCACUCUAGAGUGAACAUAUCCCUAAUCGCCUGGGCUCACUCUACCCAUUAUCGGAUUACUGUUUUCAAUGCUUACUUGACGGGGG--------GUAAUACUUAAGUUUGG-GAGAGACGCAAUGAUUAAAAUUGACC-GCCGUAGUGGGGACUAGUUUUACUUACGCAUACCUGCGCAUUACUCAGGCUUUGGUGUUGAUAUAAUUUAGG------AUCGCUAUAGCCUUAGGUUGCGAAUACCCCAGUCAAUAGCCCCGCAGGUUUUGUAGUAGUUGUUUUUACUCCGCGACUUCUAGUUGGCACAUGAUGCAUGGACCAGAAUAAAGUAGCCGUUCGACCAGGAAGUCAAUACAAGAAGGGAUCGAGA---CGAAAUAAGAUCAUACUAC-UUAUUUGACGGCCAAAUCG--UACAAA--AAUUCUAUUUUCAU-GCACCUCCAG--GACUUCCCGCUAGAUAAUUACCUCCGCCUACAUGCGAUGUCGCCUACCUUUGGUUAAGCUGCGUCACGUUACUCCCGAGAACUAGCAGCCGGAGAGAGUUUUUUUAUGUGCGUCUAUGUCGUGAAAUGGGACAUUAUAUC-----------------------------------------------------------------------------------------------------------------------------------------------------------------------------------------------------------------------------------------------------------------------------------------------------------------------------------------------------------------------------------------------------------------------------------------------------------------------------------------------------------------------------------------------------------------------------------------------------------------------------------------------------------------------------------------------------------------------------------------------------------------------------------------------------------------------------------------------------------------------------------------------------------------------------------------------------------------------------------------------------------------------------------------------------------------------------------------------------------------GAAACUGACAAUCAAGUAUCUGAGACAUAAGCUCAGGGCUCACAUUAGACCUAUUUCUCAAUCCUCAGGCACAGAU-CACGACUUAG-------CAAUAUAUACACUAUGGGUCGGCUUUGAAUCUUAAUCAAUAUGACUAGUUGAAAUCUAAAUCUUCUUUGAUCUGUUAGUGACUAUAGCACAACGGGACAUCUAGAUGUGUCAUGAAUUGUUAGGGUCAUUAGUAA-GAAUAUUUUCAUAUUCGAAUAUUGCUCGUGACAAAC---A-AAAAGCACGAAGGGACCAUGAGAACUUUUUGGGAGUGGAAACACCGUCAGAU-UGGUCCUUACCUAGAAAAUCCGUCAAC-AUUAGUAAGGACAGGUUGUG-UGUACUGUCCCAAUAUAAUAGAUCCCCACCGUUG--AUUUACAGUCCACAUCACCGUCUUGCUA-CAAAAAGAUUGCCUCUAUAUUGCUUUAAUAACCGUAACGAUACAGCAAUUGACUU-CGGGAUAGCGUUAGUCAACGUACAGUACAAGUUAUAAC--UUACAAGCCU------------------------------------------------------------------------------------------------------------------------------------------------------------------------------------------------------------------------------------------------------------------------------------------------------------------------------------------------------------------------------------------------------------------------------------------------------------------------------------------------------------------------------------------------------------------------------------------------------------------------------------------------------------------------------------------------------------------------------------------------------------------------------------------------------------------------------------------------------------------------------------------------------------------------------------------------------------------------------------------------------------------------------------------------------------------------------------------------------------------------------------------------------------------------------------------------------------------------------------------------------------------------------------------------------------------------------------------------------------------------------------------------------------------------------------------------------------------------------------------------------------------------------------------------------------------------------------------------------------------------------------------------------------------------------------------------------UAUCUCUCUAAGGAGAUAUAGCCC------AAGAGUGAGGGUAUUGAAGAGGUAACAGCCCAAUCGAUUUUUGGAC--AGAGUACUGGCGAGCCACAUUAGUUUUGU-GGGUGCAGAAAAGGCGCCGGGCCAUUUAGC-GCUACUAUG-U-UCACUCAAAAGAACAUCCAGUUCUGA-CAGGAAUCUAAGAUUGUACUGCCGGUAAGAACC---UGUGAGCUUACAAUCAGUUGCCUUCUUGUGCAUGAGUCGCAGACUGCUACUUUUAAAUACCAUACCCCAAGAGUCA-GCCAAUUUAAAGUGGA---A-CGUGGCUAUGGUCUCCUUCUCUCUUAGAAGAAGGGGCCAACUACAGAACCCCAAGUCGACAACCACCAUAAAUAGGCUUCAGUCUGCCAGCCCAUUUUCGUCAUCGAUUCGUUACCUCAUCCAAUUCUAAAAG--------CCUACACUAUCACGUGCGAUGGUCCGUU-UAGUAGUUGAGUCUCUCAGGUUUCCUGAAAUUAGGGGCUGUGCGGUAUA 
>E3 5414
----------------------------------------------------------------------------------------------------------------------------------------------------------------------------------------------------------------------------------------------------------------------------------------------------------------------------------------------------------------------------------------------------------------------------------------------------------------------------------------------------------------------------------------------------------UGGUGUAGUGUACUAGUAAUA-CAU-UUGAACUGUUUCUGUGAGUGCAAUUUAGGUUCUACCACUGCAUAAUGUA-------------AACCUC-------------GACGGGACAUGAGCAAAAUUCUUAGUGC-UGGGUUCCAAGUUGAAUUUGAGAACUUUCUCAAUGUAC-UACUCUACAGGACAAUUGUAAAU--UCAUUUAUUCUCUUUCGCGUUGAUGACACUUAA---------------------UGUCUUCGAAUCUAGAUUAUCGCGUUGUGCGCUUGGCGCAGGAAUUGUUUGACAUAUAUAUAGGCCCCCUUUAUUUUUUAACAAAUAGAAUAUUAAAAACUUGGCUAUAUAUUACACCAUUUU------CAUGAAGUAAGAAAUUAAUAGUUUUUUUAUGAGAGCGCUACAAC-UCCCACUAGUAUAUCAGCGCUAUUAUCACAAUAUAGGAUGAAG-UAGAACGCGAUUAACAGGUAAUAGUUUGCACUAUGGAGUGGUCAUAUUUCUAAUCGGCCGGGCUCACUCUACGUAUUUUUAGAU----------------------------------------------------------------------------------------------------------------------------------------------------------------------------------------------------------------------------------------------------------------------------------------------------------------------------------------------------------------------------------------------------------------------------------------------------------------------------------------------------------------------------------------------------------------------------------------------------------------------------------------------------------------------------------------------------------------------------------------------------------------------------------------------------------------------------------------------------------------------------------------------------------------------------------------------------------------------------------------------------------------------------------------------------------------------------------------------------------------------------------------------------------------------------------------------------------------------------------------------------------------------------------------------------------------------------------------------------------------------------------------------------------------------------------------------------------------------------------------------------------------------------------------------------------------------------------------------------------------------------------------------------------------------GAUCCUGACAACCUAGUUUCAGAGUCAUGGGCCGAGAGUUCACAUUAGGACAGAGACUCAAUUCGCAGGCACGGAU-CACGACUUAC-------UAAUAAACAUAGCAUAGGUCCAUGUCGAAUCUUCACCCAUAUGAUCAGUUGAAAUUUAAAUUUUCAUUGGUGUAUUGGUGGCCGUAGCAUAACGGGAUAGUUAGAUGUGUUAUAAAUCAUUAGGGUCAUAUGAAA-GAGUAUGCUCCUAUGUGAAUAUUACUUAUGACAGGC---A-AGAAACACAGACAGAUAAUGAAAACUUUUUGGCAGUAAAAACACAGUCAGUU-UGAUCCUCAUCUAGAGAUUCAAACAAU-AUUAGUAAGGACAGGCUGUG-UGUACUAUCCCAAU-UAAUUGAUACCUACCGUUU--AGUUACAGUCUACGUCACCGUUUUAGUAUCAAAAAAAGUGCUUUAAUACUGCUCUAAUGACCGUAAUGACACAGCAAUUUACUU-CGGGAUAACGUCAACCAGCGUACAGUACAAAUUAUAAC--UUGCAAGCCU--------------------------------------------------------------------------------------------------------------------------------------------------------------------------------------------------------------------------------------------------------------------------------------------------------------------------------------------------------------------------------------------------------------------------------------------------------------------------------------------------------------------------------------------------UUGUCCCAGUUUCGUCGUUGGCUCACAAUAAUA-UGCUAGAUGAC-UUACUCUCUUUAUAACAGCCCCAAGAAAGUCAAAGUAAAGAUUCAGCUUAAAAUACACGUCACCGAAUUUUCAGACAUAAAAUAACUCUUGAAUAAUUGAAUUAAAAUCUUAGAAUUGAUAUAUAUAACGUAUGAGAG-------UCUCACGGACAUUCGCUCUAUAAGCCGAUAAUAACAUAUUUCAAAC-AAGAUCAUGGUAAUUUUACAGCGGUGCCACUGACAGAAACUGGU--AGCGUUGGUGCCUUAA-----UGAUUCGCGCAUACCGGAGUAGAUACUUUAUAGAUAAUCUUAAAAGCUAUAUUGUGGGUGGGUGAAGAUAAGACCACUCCAGUGUU--AUUAUAAAGGUCUUUGAGAUGAGCAU-AGGCUAUUUCGACCAUAUUGUGGCGAGCUGAAGCUUUAUAGUUAGUUUACGAUUCGAAAGGAGAUGCAGAUCAUUAUAAAUUUACGCUGUUAUCAUUCG-------------------------------------------------------------------------------------------------------------------------------------------------------------------------------------------------------------------------------------------------------------------------------------------------------------------------------------------------------------------------------------------------------------------------------------------------------------------------------------------------------------------------------------------------------------------------------------------------------------UAUCUCCCUAAGGAGCUAUAGUUU------GAAAGCGACGAUUUGGAGAAGGUGGCAGCUCAAUCGAUUUUUGGGU--UGACUAUUAGCGAGUUACAUUACUGUUAU-AGGUGCAUAAUAGGCGCCGGGCUAUCUAGC-GCCUCGAUA-U-UCACUCGGAAGGAAAUUUAGCCUUGA-UAGGAGUCUAAGAAUGUACUGUCGGUAAGAACC---UCUCAGGUUACAACUAAGCAUUUUCUUGC------AUUGCAGACUGCUACUUUUAGAUAACAUUCCUCGAGAGUCA-ACAAACUAAAUGUGAA---A-CGUGGCUGUGGUCUCCUUCUUUUUUAGAAGAAGGGGCCAACAACGGAAAUACAAAUCAACAACCACCAUAUAUAGGCUUCGGUCACCCAGCCAAUGUUCGUUAUCAAUUCGUUACGUCAUCCACUUCUAAGAA--------CUUACACUAACAAGUAAGAUAGGCCGUU-AAGUAGUUGGGUCCUUCAAGUUUUCGAAAAUUAGGGAUUGUACGGAAUA 
>D3 5414
------------------------------------------------------------------------------------------------------------------------------------------------------------------------------------------------------------------------------------------------------------------------------------------------------------------------------------------------------------------------------------------------------------------------------------------------------------------------------------------------------------------------------------------------------------------------------------------------------------------------------------------------------------------------------------------------------------------------------------------------------------------------------------------------------------------------------------------------------------------------------------------------------------------------------------------------------------------------------------------------------------------------------------------------------------------------------------------------------------------------------------------------------------------------------------------------------------------------------------------------------------------------------------------------------------------------------------------------------------------------------------------------------------------------------------------------------------------------------------------------------------------------------------------------------------------------------------------------------------------------------------------------------------------------------------------------------------------------------------------------------------------------------------------------------------------------------------------------------------------------------------------------------------------------------------------------------------------------------------------------------------------------------------------------------------------------------------------------------------------------------------------------------------------------------------------------------------------------------------------------------------------------------------------------------------------------------------------------------------------------------------------------------------------------------------------------------------------------------------------------------------------------------------------------------------------------------------------------------------------------------------------------------------------------------------------------------------------------------------------------------------------------------------------------------------GAACCACGAAAUCGGCUUUUUGAAAUUUGAGCGUUUAGCAGCGAACAGCAUGUCAUCUUUCUCCCCUGUAACAGCU-UCCGUUGUAC-------AUAUAGAUGCAGUAGGGGUAAGCGUUU-ACCCUAUACCAUAUCCCCCGCCAUAACGUGAACCGAUGCUGACUAAUAAGUGAGGGGAAAACAACGUUCUAUUUAAACGUGUUCUAAUCUAUUAGGGUACCGAUCAA-GAAUCGUCUCACAUACUGACAUCACUUAUAAGAAAC---C-AUAAGGCAUAAUAGAUCACAUGAGAGGAUUGUAAACAGAGGGAGAGUCAGAU-GUUUUUUCAUUCGGGUAGAAUACCGAA-UUUAGUAGGUAGAAGCAAUG-UGGAUUGUCUCGGU-CAAUGGACGCCCACCAUCAAAAGCCGCGGCCAGCAACACUGUCUCA---------------UCCAAGAACGACCACCAU-ACCGCAAUG-AACUGCAUAUGAUUU-CGAAAGGGUGUGAACCAUCGGAUAAUACAAGCCAUAAU--AUGUUGGUUUUUCACCCUACUAAGAGUUUCUUAGGAGGAACGCA-AUUUCCGUC-CCACCUUGG-ACCUGUAGUGUUAAGAGACAAAGGGUUCUAACGCCUGUGUGACAAGAAGAUAAUGCGCUACUGAACG------CUGUGUCUGAUCAGAGUUAUCAUUCACUCGAACCAUAUAACUAUUUGAAUUAUGCCCUUUCUUUUCAUAUUUAGUACAUAGUGAAAUCUC--UAUCUAUUGGAGGGAACCAAAAUGACAUUUUAAGGCAUAUUUCAUUUGUCUAACGGAUACAAUAGAAAUUAACGGAUAGU--------------CUUACUUAUAAU---UUGCUGAACAUCUCGAUUAUUUAUUCUUUAAUAUAUCUGUACUGUUGAGGCCGAUUAUUAAUCCUUCUACGCUGGAACGGAUUACCAC-UUAUCUGGGUAG-GUUCUUUGAAAGCUGUCCAUUAACGACAUGCCUUGCGUAAUACAAGCGUGUCUAUAAACACCGCGGUAGCAUCCAACAUCCUCCGAACGUUUCUCUGCUCUACCACAUUUUUACUGCCUGCGAAUUAACAUU-CAUCAAAGGAC-UUAUUUUUUCUUAAAUAACCCU------UUCGGCAUAGUGAUCCGGUAGGUAAUCCGUGUUACCAGGCUUAUAUAUAUGAGAGGAUUUUCCAAAGAAUAAAAGAAUACGUAAACGUCGGAGUCACUGGCGUGGGCGAAUCGCCAUUUUUGCAACUAUAUACUGUAUGUAAUGUCUGCAACAUGUAUCAACUUUUACUUGUGGAAAUCUACCAAUAAUACAACUAAUAAAAAAAUGA--CGCACUGAUUAAUUAUCUGAUUGAUUAGUACACAUUACGGAGAUUAGCAUCUAGACAAUCCUGAGCGUUACUUGUUAUUCGGUCUAAGAGAAAAAUGCCGUCAUGUG--AUUACUAAGAACUUAGAGAUAAGUGU-AAUCUCGUGCAACAAUUCUGUAAUGAAUUAGCGCUAUAUGAUCAAAUUACGAAUAGAUAGAUAGUAGAAUCCACUAUAAACCUGUCUAGUGAUUACUCA-------------------------------------------------------------------------------------------------------------------------------------------------------------------------------------------------------------------------------------------------------------------------------------------------------------------------------------------------------------------------------------------------------------------------------------------------------------------------------------------------------------------------------------------------------------------------------------------------------------UGCCCAUCUUAAAAAGCAGCGCUA------AGAAUUGAGUAUACUAAAACUGU-AUAGAUCGAUUAAUUAUAAAGU--GAAGUUCGGGUGAGCUUCACUACUGUAAU-AGGCACCUAAAGAGCGCGGGGCUGUUCGUC-ACCAUGAUG-UGCCACUUGUAAAGCAAUUCGGCUUCGA-UGAGGGAUUAAAAAUUCGUUGGCUCUGCGGGCC---UCUACACUCAUAUUAAUGUGUCUCCUUGUGCAU-AUGUGCCGACUUGCGUCUACGGACACUGUUUUCUAGAGAC---GGAAACUACCCAUGGG---A-UGUGACUAAAGUCUCCAUUUCUCUCGGUAACAUGGAAUAAUGUUGACGAUGUUGACCAACACUCUCAAUAUCCAAGCAUCGGCCUACCAGCUCAUGUC-GUCUCUAAUUUCUCAUUUAACUCAUUUUAUAGAG--------UACGCACUCGCAUGCGAGAUAACUAAGU-UAGCAACCUACCCUCUCAAACUUCUUAAAAAUUAGAAGUAUCC-CAACA 
>C3 5414
ACUUUCAUUGCA----ACUAGAUGGUUGCUAGAGUGGUGUUCAG-ACUAUUUAUGCAUUGAGAC--AGUAAUCAAUUCUAAUAGUGAACAACUAUUAAUCACAAUGGGCUAUUAAAGUCAUUAGGCCCUAUAGCA-------UUGCCAAAAAUUGAACGAGUUAACGAUCGAUUAUCCUAAA-AC-GAGUACGGAAAUACACAUUUUUACG---UAAUCCGCUACGUGAAACUAUACGUGAAGGAUUGGAUAAGCGAA-AUGGGACAUAAAGGCAAACCAUAGAG---GCGUCCGAAAAGGAUAUACCCAU-AUCCCUGCAAGUGAAGUUUAAGACGACCGCUCAAUAGUACACGACGAUCCU-ACAAUCUGUGGGUGGACCAGUCAGGCAUGCUUAAUAUCUAAGAAACUGUUAAAACAUAUUACAGCCUUCCCAGGUCUAGGUCUAA----UAAUGUUUUGCACAAUUUCCGCGGC-CAACCACGGCUGUGCUACGAACGUAGUGAAUUU-GUCUAUUAACUACCGUUAACCGAC-UGUCUUAGUUUAUCUUUAACA-UAU-CGCAACCUCGAUGGUAUGCGCGACGUAGCUCUGUCUGGUGCAAGAUGUA-------------AGCGUG-------------AUGGAGGAAAGCGAACAGUGCUUAACUC-CUGGGUUUAUAUAUAAUAACAAGUACACGUC---------------CGGAAACGGUAUGCAUA-AUAUGUAUUGUUUUCUACGUCGUGGAUAUUAAA---------------------UAAUUGCAAAUCAGAGACGUUCUUUUAUGCUAUCGCUGCGGAAUUCAUGUGGCUCUCAUUUCCACCCCCUAUAUUUUACGAUUGAUGGACUACAGAGAACUAUAAUAUUUUGUACAAAAAUCA------CACUAUGCUGGAAGCAACUCAAGUUAUCAUAAGCACGUUAUAAA-CCUAAAAAAGGUACCCGCACCACUGUUGAGAAGUUGGGUAAGA--AGAGCGCACAUCAGAGCCAGUGGUCUGAACUACACAGUAGACGUUGACCCUAGUAGUACCUCUUCCUCUCACAAGCAUUAGAUUAACCUUUCGAAUACGUAUAAGCCGUCUG--------AUGAUAUGUACAUGCAGUAAGAGCAGCGACGAGAAUAAAUUGCC-ACCUGACCUGUGAAUGUAAUUACAUGAUAUUACCCGCGCAAAAUUCUGGGCUACGUACUGGUGUGUAUCAUG------GUUUGCACAGACUCAGGUCACUGUAUCUGCACUCUAGGGUAUUGGAGGCAUAGGAGUAAUUAUCGAUUAUCUGCGA-AUUCAGUUAGCACAUUGCGUCUUCACUAAUAUUAA-AGAAUGAUCGGGGAAUAAGUCACUACAUAAUGGACUGAUAG---UAUGGAUAAAUCAUUUAUA-UUAUACGCUGUCGACGAGC--UGUCAACUAGGACUAUGCUCAU-GCACAUUUGG--CGCAUCGCGCAAUCCUAUUAAGUUUUACCAUGCACAUUGUAUUCUGUCAUUAGUCUAUUUAUUUCACGUUACUUGUGGAUACUAUCAGUCCUAAAGGAUAUAUAACUAUUAACCUCUGUCAUGCUAUGGGACUCUACUUC------------------------------------------------------------------------------------------------------------------------------------------------------------------------------------------------------------------------------------------------------------------------------------------------------------------------------------------------------------------------------------------------------------------------------------------------------------------------------------------------------------------------------------------------------------------------------------------------------------------------------------------------------------------------------------------------------------------------------------------------------------------------------------------------------------------------------------------------------------------------------------------------------------------------------------------------------------------------------------------------------------------------------------------------------------------------------------------------------------------------------------------------------------------------------------------------------------------------------------------------------------------------------------------------------------------------------------------------------------------------------------------------------------------------------------------------------------------------------------------------------------------------------------------------------------------------------------------------------------------------------------------------------------------------------------------------------------------------------------------------------------------------------------------------------------------------------------------------------------------------------------------------------------------------------------------------------------------------------------------------------------------------------------------------------------------------------------------------------------------------------------------------------------------------------------------------------------------------------------------------------------------------------------------------------------------------------------------------------------------------------------------------------------------------------------------------------------------------------------------------------------------------------------------------------------------------------------------------------------------------------------------------------------------------------------------------------------------------------------------------------------------------------------------------------------------------------------------------------------------------------------------------------------------------------------------------------------------------------------------------------------------------------------------------------------------------------------------------------------------------------------------------------------------------------------------------------------------------------------------------------------------------------------------------------------------------------------------------------------------------------------------------------------------------------------------------------------------------------------------------------------------------------------------------------------------------------------------------------------------------------------------------------------------------------------------------------------------------------------------------------------------------------------------------------------------------------------------------------------------------------------------------------------------------------------------ 
>B3 5414
--------------------------------------------------------------------------------------------------------------------------------------------------------------------------------------------------------------------------------------------------------------------------------------------------------------------------------------------------------------------------------------------------------------------------------------------------------------------------------------------------------------------------------------------------------------------------------------------------------------------------------------------------------------------------------------------------------------------------------------------------------------------------------------------------------------------------------------------------------------------------------------------------------------------------------------------------------------------------------------------------------------------------------------------------------------------------------------------------------------------------------------GAUUAAUUUAUAUACAUAUGUUCCGCGUA--------ACGCUACGUACAUGCCGUGGAAUGAGCCAUAACAAUAUAUUAAC-GUCCGACUAGGAAAAGUGGCUACGUCGAACUGGCUGCGUCAG---------UUGUGACUGGAGUGAAUAAAG------AUUUUUAGCGCCUUAGGUUACUUAAAGUCCUGUCUAAGAUAUUGAUGGGAUAUUGGUAAUUACCUUAACACUACGACAUUAAGU-UGUAUAUUGAAUCUGCAAGUAAUUACACAAAAAACUGGAGCAAUGCAUCACCUCAUAAUCGACCUUAAA---UACUGAAGAAUUACUUCUC-UGAUUCGGUAGCCUGUAGC--UGCAAAGUAUUACUAUGCUCCU-GAAGCCAUGA--UGUCUCCCGUGAUCAUAUUAGGCCUACCCAUGCGUCUUGUAUCCUUUCAUAUGACUAUUUAAUUCACGUUACUCAUGGUACCUAUGAGACUUAAUUAAUCUGUAGCUAUGGGUAUACGUGAUGUUGUGAGACUAUUAUAC---------------------------------------------------------------------------------------------------------------------------------------------------------------------------------------------------------------------------------------------------------------------------------------------------------------------------------------------------------------------------------------------------------------------------------------------------------------------------------------------------------------------------------------------------------GGUUAGG-UUAUAUAAAAUCUACAUU-GAAGAC-UUGGCGAGCUUCUCCAGUAAUUUAUAUUAGGAAUAAGUCUUGUCCCAAUUGUGACGGGUCUGUUUUUGUUGUGUG-----------GGUCAUUGUCGUGCUUUGGUCUAUCUCGACCAUGCUACGUUUUCCAAGCUCUA----UAUUGACGCGACGUCCACAAAACUUAUUUAACGAUUAGGCUUUUAACCAUCUAAAA------GCCCUCAGCU--UAUCUCGCACCGUACCUUAUCAUAAGACACAAUGAGAAGAGUGAUAGU----GAUUAUUUUGAAAAUGAAGAAGGUUCGAAGUGAACGGUACAUACGCCCGU-CCCUAUUCGGUGUUUAUUCGAACCACCUUCGAUACCAGAACCCCAUUACUUAAAUAAUCGUGAGACUCUUGA-UUAAUACUGCCGAAAAAAAUAA-GUUUUUUAGAUUAUAGUCUUACCCUUAGGUCUGACCCUUACUGUUGAAUAAUAGUAAGUGUUACCUUCUAUAGGCAUGUGGUGGUC----------------------------------------------------------------------------------------------------------------------------------------------------------------------------------------------------------------------------------------------------------------------------------------------------------------------------------------------------------------------------------------------------------------------------------------------------------------------------------------------------------------------------------------------------------------ACCUGGCUACACAAAGUUGUUGAUAAGGAACGCA-UUUUCGCUC-CCACUUUAUUACUCGUAUAGCUAAGAGUUAUGAGGUUGAGCUACCUACGUAUCAAUAAGAUAAUGCUCUAUGCGAGUA-----CUAUGCCUUACCGGGGUCCUGAUCCACUACAGCAAUAGAGACAUGGAGAUUAUGUCCUUUCAAUACAUAAUCAGUACUUGUCCGAGAUUC--AGCGUAUAAGGAUGAACUAAGAUGUCGCCUUUAAAUUAAGAUUAAAUUUAUAUCUGGUACAAUAAAACUAAGGGCCAUG---------------CUUACCGGUUAU---UAACUGAGUAUAUCGAUUAUAUGUGCAUCAAUCUAUUCAGAUUAUUGGGACUGAUCACUAAACUAACUAUACGAAUAUGGAUGUCCACU-UAUUCAAGAAG-AUUCUAUUAAUGCCCACCGGUAACAUCACGACCUGUGUGAGACAAGUGAG---GGAAGCCGUCGAGGUGAAAUAAACAUUCUUCAAAUGUUUUUUUAAU------------------------------------------------------------------------------------------------------------------------------------------------------------------------------------------------------------------------------------------------------------------------------------------------------------------------------------------------------------------------------------------------------------------------------------------------------------------------------------------------------------------------------------------------------------------------------------------------------------------------------------------------------------------------------------------------------------------------------------------------------------------------------------------------------------------------------------------------------------------------------------------------------------------------------------------------------------------------------------------------------------------------------------------------------------------------------------------------------------------------------------------------------------------------------------------------------------------------------------------------------------------------------------------------------------------------------------------------------------------------------------------------------------------------------------------------------------------------------------------------------------------------------------------------------------------------------------------------------------------------------------------------------------------------------------------------------- 
>A3 5414
----------------------------------------------------------------------------------------------------------------------------------------------------------------------------------------------------------------------------------------------------------------------------------------------------------------------------------------------------------------------------------------------------------------------------------------------------------------------------------------------------------------------------------------------------------------------------------------------------------------------------------------------------------------------------------------------------------------------------------------------------------------------------------------------------------------------------------------------------------------------------------------------------------------------------------------------------------------------------------------------------------------------------------------------------------------------------------------------------------------------------------------------------------------------------------------------------------------------------------------------------------------------------------------------------------------------------------------------------------------------------------------------------------------------------------------------------------------------------------------------------------------------------------------------------------------------------------------------------------------------------------------------------------------------------------------------------------------------------------------------------------------------------------------------------------------------------------------------------------------------------------------------------------------------------------------------------------------------------------------------------------------------------------------------------------------------------------------------------------------------------------------------------------------------------------------------------------------------------------------------------GGUUAAG-UUCUAAGAAAUCUACAGU-GAAGAC-CUGGCGACCUUCUUCACUAAUUGAUAUUAAGAAUAAGUCCUGUCUAAAUUGGGGCGGGUCCGUGUAUGCUCGGUG-----------AACCAUAGUCGUGUUUUGGUCUAACUCGACCACGAUACGUUUAUCAAGCGCUA----UAUCAGCCCUACGUCCGCAUACUAC-UCCAACGGUUAAGCUUUUAACGCCCUAGGA------GCCCUCCACU--UUUUUCGGCCCGAACCUUAUGCUAAGAUCUAAUGAGAAGAAUGACAGA----GAUUAUUUUGAAAAUGAUGAGUCCAUAAAGUGAGCGGUACAUACGCCCGA-CCAUCUUCAGACUUCAUUCGGACCACCUACCAUACUGGAACCCUAUCACUUUAAUCAUUGUUACUAUCCUAAUUUAUUGCUGCCAAGUGAGAUAA-AUUUGUUAGAUUAUAGCCUUACCUUUAGGUCUGACCCUUGCUGUUUAAUAAUAGUAAUUGUUAUCUUACGUAGGCAUGUGGUGCUCGAAUCUAGGAAUUAGCUCUCCAAACAUUGGCCGUAGAACUUUGAAUAGAGGCUUGUCUUUCUUUCGUGUAACAGCA-UACGUUAUAC-------AUAUAAUUGCAAUAAGAGUAGGUGCUG-ACGUCGAUCUAUAUCGCUCGUUGAAAUGUGAAUCAUUGCUGAAUAACGAGUAUUCGAAGCUCAACCUGAUAUUGAAGCGUGUUCGAAUGUGCUAGAGUACCGAUCAA-GAACCGUUUCAU-UUUGAGCAUUACUCAUUAGAAAC---A-AUGAGCAAUGGCAAAUCGCGGAAAAGAAUCAUGGGUACAAAGAGAGUUAGAU-GGAUUCCCGAUCGGAUAGCAUAGCCGG-ACUAGUGCCUAGAGACUAUA-UGAAUCAUUUUGGU-CAAUGGAUACCUAUCGACA--AUGCGCUGUCAGCAAUACCGUCUUA---------------UUGUAACACAGUCACAAU-ACUGCAAUAAAACGGUAAAUGAUUU-CGACUUUGUAUGAACCAACGGAUAACACAAGUCACAGU--AUGCUGGCUUAUAUAGCUACACGAAGUUGUUCAUAAUGAGCGCA-UUUCCGCUU-CCACUUUAUUAUUUCUAUCGUUAAGAAUUAUGAGAUUUAGAUACCUACGUAUCAUUAAGAUCAUACUCUAUCGAAUA------CUAUGCCUAACAAGAGGCGUCAUCCCUUCUAGCAAUAGAGACGUGGAGAUUAUGUUCUUUCAGCACAUAAUCAGUACUUGGUCGAGAAUC--AGAAUUUUAGAAUGAAUUAAGAUGUGGCAUGUAGACUUAGAUUAAAUAUAUACCUGGUACAAUAACAUUAAGGACCGAA---------------CUAAUCGGUGAU---UAGCUGGGUAUAUCGUUUGUGUAACCUUCGAUUUAUUCAGACUGUUGGGGGUGAUCACUAGGCUUACUAUACAAAUACGGAUGUCAAC-UUAUUUACAAAG-AUUCUAUUAAUACUCACAAGUAAUAUCACGAUCUCUGUAAGGUAAGUGAAG---GAAACGGAAAAAUUGAAAUAAACAUCCUCCAAACGUUUUUAUAAA---------------------------------------------------------------------------------------------------------------------------------------------------------------------------------------------------------------------------------------------------------------------------------------------------------------------------------------------------------------------------------------------------------------------------------------------------------------------------------------------------------------------------------------CUUUCCUUAGCAUUCCUCAU-----CUGAAUAGGCUAAUCGAAUGUUGAUUAUUGGGAACAAAAAACUUCGCUAGUCACUUUACGCGUUUAGCCCCUUAUCGGAAAGAUGCGUGUUCGCUGUUGAUCAUGUACGUAUAAUGUUCUUCGGAAGAUCAGCGUCUAAUUCCUCAGGGGCUGGUUUCAGGAUUGUAAAAACCUCUAUUAUGCGACGUUCUCCCAUGUAUAGAGGGGUAUCUUCCUUAAAACAAUUUCUGGCAUA-CCCAAAACUAGU-AUCUCAAGGUACUCGCAUGACUCCCAUUCGCAUCGAAC-GCGUAUCAAUCCGGCCUAUGUACUGGCAUAGUACU--------------------------------------------------------------------------UUCUCAUGACUCAAAACUGG-GUACGUCUGACGAAUUUUACUCUGCUGU-UUUACCGCACUUUUG-UAUAUGAACUGAAAUAUACCACUUAUUUGAUAAUUGAAUCUAU-CGUGAACAUAUCAGUGUGUUUUUGUUCCUUAUUAGGUAAUAUUUAUAAGACUUCCGAUGUUCACCUGAGGAUGUAAUAUUA------AGAAGCGAGUAUAUUAAAAUAAUAGAAGAUUGAUUGACUACAGAGC--GAAAUUUGAGCCAGUCAUACUGCUUUAGU-GAAUGUCUGAAAAGUGCGGGACCGUCUAGC-GCCACGAUA-CAUUAUUCGUGAGGAGGCUUGAUCCCGA-CGAACAAUUUGAAAUUUGUCGACUGUGAGGACU---UUUGAACUUAUAUCGUAGUAUUCCCUUGAGCUUAAUGUGCAAUCUUAUAAUUAUAGAUACUAUUUUUCGGAGAUUA-A-----CACUAAUGAA---A-CGUGGCGAUGGUCCCCUUCGCUCUAGGCAACAGGUAGCAUUAAUGAUGACCUUGACCAGUUCUCACAAUUCACAGG-UUUGGCCUUCCAGCUCGCAUC-GUUGUCAACUCUUUACCCGGCCCGAUUCGCAAAGUAAAAGUAGAUGCACGAUCAUUCGAGAUAAUUGGGU-UAGCAUUCCAUAUUCUUGGAUUUCUAAAAAUUUAAAGAUGUUC-CGGCA 
>H1 5354
GACUCCCUCCCCGACUUGGUAAUCCC-----AGGGAACUUCUUACGAUUUCUCGAGCGC--UAAUGAGCAGAUUAGCAUCUU-UCAAGGAAUUAUAUAGCGUUGAACAAAAAGAUAACAUGGGCAGUUCUUAGUAUUUAGAGA--AAGCCAUCGAUCGGGUUCCAGACGAAGCAUAUGUAAGCCGUCAGAUCUUAGGGUACCUCGUUUAGGA-AUCAUGGAUAUUGGUAUUCAUCUAU-CACUAACUG--GGACAACUA--UUAUAAGAGUCCCUCCAUCUAGAAGUGCCCUUAUCCUAACAUCUAUGGUGCUUUACUAU-CGUC-UAUCAUUCUGCUCUUUCUUUAUAGG------CAUACUUCGUCGGUGUCAAAGGUUA-UAAAACAAGAUUCACUCAUCUCGAUGCGUAUUUUGCUUG--UAGGAUCUUAUACC-AUUCUCACUAGUGGUGUAGUGCUGGUGACGAAUAAUGAGUCCGAACCGAUGUGGACCUCAGUUCUACUGUACUUAUUGAUAUUGC--CCUCGUGCACUUAGUACAUUCGAACUGUACUGCCUAUACCAAAGAGAAAUUUUGGGUGUGAUGAAGGCAACAGAGGUGCCUCCCACUUCGGUACGUAAUAAGAAAAAAAUAAUUUUUUUCCGUAAGGGACGCCCGUGCCGGGAAUCUGUUCUUGAUAGGAUUUCGACU--------------------------AGACUGAUAAGUACAAGUAACAAAUAGCUCGGAAGUUUCAAAAUUUCGUUAUGGCUUACACUGAGGUAAUUGUAGCCGUC-UCAACAAAGACCUAGUGCGUAUGAUCCAUAUAUCCUAUAGCAUACAAUCACUAUUCUUAUUAGA----UUGGCAUGGAGGAUCGCUGCGUAAAUCGUCGAAGACACGAUCAGCGAUCGCAGUAU------------------------UCAGAGCAUUGCCUCAAGACGAUACGGGCACUC--AAAAAUGGAUGCACCUCAAUACUAAAACAUCGAUAUUGCUUUCA--GUCCCUUCAGAUAAUUAUAGAGCUUUUCAGAUGAUGAUGCACAC-AGACGAACUUAUCUA----------------------------------------------------------------------------------------------------------------------------------------------------------------------------------------------------------------------------------------------------------------------------------------------------------------------------------------------------------------------------------------------------------------------------------------------------------------------------------------------------------------------------------------------------------GUAAGCCGUAGUU-GGAAGUACGAUGAGCAUAGGGGCUAGUGGAGAGAAUAAUGUUCAAGUAUAGCUCAGCGC--CUUACGGUCAAGUUUUCUAUCUACUAAUUU---CUUGACAGAAGCAUUUGUCGAGCUCACAACUUUAUAGGCCCCCGCAAUUUGUUACAGUAUAUCACUUCACUAAAUCUAGCACAAAUACUAUUGCAUUCUGGCAGAU---------CAACUUAUACCCCGAGAGUUUUACGGAGCCAGUAGU-UACGUAUUAUAAAU--AUGGACGUUUAGCCG-AAAACAUGCCCACUCUACUGAC--CUUAAAAUCGAUGGUGAGCGGGUCUAACCACG---------UCUGGUGACGCAAAGGGAUCGUAGUACUCCUACGAACUGAUUUAGCUUAGCAUGGCAGCAGUACAAGGAUGUCCAUCCGAUUAUAAGAUGUCCACCAAAAAAGGAUGUGCAGGUCUAUAAAGCUUUCCCAGCAAUAUAUAC-AAUGGUUUUGUAUCAGUUAAUAGUCGAUAAAC-----------------------------------------------------------------------------------------------------------------------------------------------------------------------------------------------------------------------------------------------------------------------------------------------------------------------------------------------------------------------------------------------------------------------------------------------------------------------------------------------------------------------------------------------------------------------------------------------------------------------------------------------------------------------------------------------------------------------------------------------------------------------------------------------------------------------------------------------------------------------------------------------------------------------------------------------------------------------------------------------------------------------------------------------------------------------------------------------------------------------------------------------------------------------------------------------------------------------------------------------------------------------------------------------------------------------------------------------------------------------------------------------------------------------------------------------------------------------------------------------------------------------------------------------------------------------------------------------------------------------------AGAAAGAAAUUUAGUAUCUCCGCUCACGGGAU-UAGGCAGUAAGGAUUAACCGUGGAGUACUA-ACUAACAGCCCCAGACCCUUGUCUUAUAUUGUGUAAAAACCAUUAUUAGUGCAAUUAUAGAUGUGUCUGGUGAUAUAGGAGUUGGAACGCGAUUCUC-UACUGCAAUAGCCAACACCUUAAUUCGUUGGUACAGGGGGAGGUAAAAGAUCCUAUGAUGAGGUUACGGCUAACGUUCCUAUGCUAAACGCGGCGGGUUGUACAUGUUUCAACGUACACCUCAAGGAAGAAUUAGUCUACGAUCUGUGGCCUAACAUACGAUCUA-----------CAUAGACAAAUGAA-CUAUGCGUCCGGUAUUAACUAUUUUUCGU-AUUUACGUAC--UCAAAUCAGUAUCUAUGAUU-GGUAUGCGACCCGUACGGCGCACUUCGAGAUACC-UAACCUAUUCUUACGAAGAUACUUAUAUAGCUGAAUACUCAUAGCCCAAAUUAUA-GGGAUAGUUUGUUAGUAAAUA-CUACGUCGAAGU------------------------------------------------UGUGCAGCCAAG-------------------------------------------------------------------------------------------------------------------------------------------------------------------------------------------------------------------------------------------------------------------------------------------------------------------------------------------------------------------------------------------------------------------------------------------------------------------------------------------------------------------------------------------------------------------------------------------------------------------------------------------------------------------------------------------------------------------------------------------------------------------------------------------------------------------------------------------------------------------------------------------------------------------------------------------------------------------------------------------------------------------------------------------------------------------- 
>G1 5354
----------------------------------------------------------------------------------------------------------------------------------------------------------------------------------------------------------------------------------------------------------------------------------------------------------------------------------------------------------------------------------------------------------------------------------------------------------------------------------------------------------------------------------------------GCUCGUGCACUUAGGACCUCGGAACUGUGCAGCAUAUACCAAAGAGAAAUUUGGGGUGUGAAGAGGGCAGGAGAAGUAUCUCCCACUUCGGGACACUAUGAGGAAAUAAUAGUUAUUUUCCGUGAGGAACGCAAAUGCCAAGAACCUUCUGUUCGUAGAAAUUUAACU--------------------------AGACUGAUUUGUGAAAGUGAAAUAUAACUCAGGAGUGUCAGAAUCCGAUUGUGGCUUAAACUGAAGUGGUUGUAGCGGUC-UCAUCGAAAACAUAUCACCUGUGAUCCGCGCAUCCUUUAGCGUACAAUCUGUAUUCCUGUUAGA----UUUGCACAGUGGACCGCUGUGUAAAUUAUCGAAGACAGGAUCACCAGGAGCAGUAU------------------------CUAGAGCAUUGGCUUAAGUCGGUAAGGUGUCGC--AAAAAUAGGUGGAUUUCAAUACUAAAACAUCGGUAUUUCCUUCA--GUCCCUACAAAGAACUAUAAAGCUUUUCAGAUAAGGAUGUAUAC-AGGCGAACUUAUUUAGAACAGAGUAUGCCACUAUGGCUACAUAACUUGUAAUUGAAUA--ACAUAUUAGCUAUAAGUACGAGAUCUACUUGGUAUAACCAAAGCUUUUGGAUUGUACGGAUUU-UUUUUCCGAGCUAGUACUAACGAGUGUUGAACACAGGGAUA-AUUAAUAUAUGUCGACU-AUGACUUUGUCUCACGAAAUUUAAUUUAAUAAGUUCUUGUGCAAUAACGUUAAUCUGAAUCUUAAACCCCCGGCAGAGGAACCUACCUUA-----------GCAAACGAACAAAA----GAGACAGCUAACACCAAAAUC-UGUACGG----------UCUAACUGAUUGUUAGCGUUAGCCUCUGCCGCUAGGGAUAUCACAUCCGUUUAAUGUUUCGUCCCUAAUAGUACC-----AUCUUAUCUAUUUGAUCAUCAUUGGAUCAUGUUAGAAC-ACUUAACUUGUAACACAGCU-AAUCUUAUUGGAU-GGGGUGAAAUAAUUUUAUACAUGGGGAUCACUCGUAUUCUCGUGCUUCCAAAUUCUG---------------------------------------------------------------------------------------------------------------------------------------------------------------------------------------------------------------------------------------------------------------------------------------------------------------------------------------------------------------------------------------------------------------------------------------------------------------------------------------------------------------------------------------------------ACUGGAGAAUUCCCAAAUCCAACUGGCACCUGUAUACACUCCAUUGACAUCUUG--AGCGCUGACCGAGGGCACGAGUGCAGAGCUGUUAUCCGACUACAACAGCCUAUUGGUUAUAGCUCGAACAAGAGAAAGUCUAGUAAUCAGUAUUUAAACUUAUAAAUGCUUUGGUUCACCAUUAAGGAAGCUUACCGAACCCGAGUUGACCUCAACUCUCAUCCCACUAUAAUUGUAUCUUAAAGCGAACGUAUAAUCAUUGGGGGUGUUUGCAAGCGCCAGCCACAACGCGACGCAGCACGUAUAUGC-UAUUUCC----CUGGUAACCUAGUCAAAUGGGUGGUUCCGGUGUGAGCUUGAUGUGCUCUGUCUUGGAUUAGUUGGUUCGAUGGAAUAGGGUACCU-AGAUACACCUCUAUCAG------UUAGCUUUUUUGUUUAGACUGGAUGGCACUUGUG-UGCGUCAACUAUCAGUACAGUGGCCAUUUAAAGGGAGAAUAGCAUCGUGGUGCUUA-------------------------------------------------------------------------------------------------------------------------------------------------------------------------------------------------------------------------------------------------------------------------------------------------------------------------------------------------------------------------------------------------------------------------------------------------------------------------------------------------------------------------------------------CCACAUACAAAUUUAGAGCCUACGACGCAGUAUGAGUAUCUCUCUCGCACCAGUAUUGUUCUAUAAUUGCUACGCAAUGACUGAUCGACUGAU-UCCUCUGGU--UAGGAAAGAGCUACAAAUAGAGAUUUGAUACUA-GGACAUCAAUUCUAUAAUAUAAUGGUUUAGUUCU-UCUCCG--UCUUAGACGAUUAUGCAGUGCGCAAUUUGCCUCUAAUUUUCAAUUUUGUAUGCAAUUGU------UGCCCUUUUUAC----ACCUAUAUCAUGGACUCAAAAAAGGGUGUAGUAAAUAUGCC---UACUCGAGGAUUACGCUUAACAGCAAUCAAUAGUGCGGGAUAGCAUUUUGACAUCUUAAUCCUCAUAAAAACCGAUAUA-ACGGCUAUCGAUCAAAGGUACUGAAGACGGCCACGAUAGAUAAAUCUACACU-UGGGGAUAGUCAGAUUUAAUAUUUUUCCUGUCAUGUUCUCCACGGACUUUCGGUUAUAUUGAACCUAAGAUAUUAAAUAGAAUGA--------------------------------------------------------------------------------------------------------------------------------------------------------------------------------------------------------------------------------------------------------------------------------------------------------------------------------------------------------------------------------------------------------------------------------------------------------------------------------------------------------------------------------------------------------------------------------------------------------------------------------------------------------------------------------------------------------------------------------------------------------------------------------------------------------------------------------------------------------------------------------------------------------------------------------------------------------------------------------------------------------------------------------------------------------------------------------------------------------------------------------------------------------------------------------------------------------------------------------------------------------------------------------------------------------------------------------------------------------------------------------------------------------------------------------------------------------------------------------------------------------------------------------------------------------------------------------------------------------------------------------------------------------------------------------------------- 
>F1 5354
[truncated: 12,534,329 more chars]
